# Supplementary material for: Tetraploid Ancestry Provided Atlantic Salmon With Two Paralogue Functional T Cell Receptor Beta Regions Whereof One Is Completely Novel
Source: Front Immunol. 2022 Jun 17;13:930312. doi: 10.3389/fimmu.2022.930312 (PMC9247247; doi:10.3389/fimmu.2022.930312)
Supplement: Supplementary file 3 [file DataSheet_3.zip]

Archive with 14 entries (13 files):
- Supplementary file 3 (SF3) Collapsed data/
- Supplementary file 3 (SF3) Collapsed data/Run1_ssVB11F_TRB09R.collapsed.fa
- Supplementary file 3 (SF3) Collapsed data/Run1_ssVB1F_TRB09R.collapsed.fa
- Supplementary file 3 (SF3) Collapsed data/Run1_ssVB3F_TRB09R.collapsed.fa
- Supplementary file 3 (SF3) Collapsed data/Run1_ssVB4F_TRB09R.collapsed.fa
- Supplementary file 3 (SF3) Collapsed data/Run1_ssVB5F_TRB09R.collapsed.fa
- Supplementary file 3 (SF3) Collapsed data/Run1_ssVB7F_TRB09R.collapsed.fa
- Supplementary file 3 (SF3) Collapsed data/Run1_ssVB8F_TRB09R.collapsed.fa
- Supplementary file 3 (SF3) Collapsed data/Run1_ssVB9F_TRB09R.collapsed.fa
- Supplementary file 3 (SF3) Collapsed data/Run2_3.VB10F1_TRB01R1.collapsed.fa
- Supplementary file 3 (SF3) Collapsed data/Run2_4.VB3F_TRB01R1.collapsed.fa
- Supplementary file 3 (SF3) Collapsed data/Run2_5.VB2F_TRB09R.collapsed.fa
- Supplementary file 3 (SF3) Collapsed data/Run2_6.VB11F_TRB01R1.collapsed.fa
- Supplementary file 3 (SF3) Collapsed data/Run2_7.VB5F_TRB01R1.collapsed.fa
