# Supplementary material for: Tetraploid Ancestry Provided Atlantic Salmon With Two Paralogue Functional T Cell Receptor Beta Regions Whereof One Is Completely Novel
Source: Front Immunol. 2022 Jun 17;13:930312. doi: 10.3389/fimmu.2022.930312 (PMC9247247; doi:10.3389/fimmu.2022.930312)
Supplement: Supplementary file 3 [file DataSheet_3.zip › Supplementary file 3 (SF3) Collapsed data/Run1_ssVB11F_TRB09R.collapsed.fa]

>1-1651
TCAACTCACCTGCAGCCATACTGATTCAAGATACGACATGATACTGTGGTACCAACTGTCAGCCCAAAACACTGCTCTGAAACTCATTGGATCCAAACATCAAAGTCACTGAACCCACAGTGGAAGTCCTAGCACCCTCGGCAAAGGAGTGTAAAGATAGAAACAAGAAGAAGAAGAAGACCCTGGTGTGTGTAGCCACCCGCTTCTACCCCGACCATGTCACGGTCTTCTGGCAAGTC
>2-808
TCAACTCACCTGCAGCCATACTGTTTCAAGATACGACATGATACTGTGGTACCAACAGTCAGCCCAAAACACTGCTCTGAAACTCATTGGATCCAAACATCAAAGTCACTGAACCCACAGTGGAAGTCCTAGCACCCTCGGCAAAGGAGTGTAAAGATAGAAACAAGAAGAAGAAGAAGACCCTGGTGTGTGTAGCCACCCGCTTCTACCCCGACCATGTCACGGTCTTCTGGCAAGTC
>3-511
TCAACTCACCTGCAGCCATACTGATTCAAGATACGACATGATACTGTGGTACCAACAGTCAGCCCAAAACACTGCTCTGAAACTCATTGGATCCAAACATCAAAGTCACTGAACCCACAGTGGAAGTCCTAGCACCCTCGGCAAAGGAGTGTAAAGATAGAAACAAGAAGAAGAAGAAGACCCTGGTGTGTGTAGCCACCCGCTTCTACCCCGACCATGTCACGGTCTTCTGGCAAGTC
>4-350
TCAACTCACCTGCAGCCATACTGATCCAAGATACGACATGATACTGTGGTACCAACAGTCAGCCCAAAACACTGCTCTGAAACTCATTGGATCCAAACATCAAAGTCACTGAACCCACAGTGGAAGTCCTAGCACCCTCGGCAAAGGAGTGTAAAGATAGAAACAAGAAGAAGAAGAAGACCCTGGTGTGTGTAGCCACCCGCTTCTACCCCGACCATGTCACGGTCTTCTGGCAAGTC
>5-329
TCAACTCACCTGCAGCCATACTATCCCTAACTACTACATGATACTATGGTACAAACAGTCAGCAGGAGACACTGCTATGAAACTCATTGGTTATGCATATACCAAGTCAATAACCATGGAGAAATCTTTTGAAAAGCACTTCAATGTGAGTGGAGACGGTGAGAAAGAGGCTTATCTTCATCTAGTGAGCCTGAGAGGACCTGAACACAGTGCAGTTTATTACTGTGTAGCCAGCCAAGGACAGGGTGGTTATGCTGCCTACTTTGGAGAAGGAACTAAGCTAACAGTTCTGGATCCAAACATCAAAGTCACTGAACCCACAGTGGAAGTCCTAGCACCCTCGGCAAAGGAGTGTAAAGATAGAAACAAGAAGAAGAAGAAGACCCTGGTGTGTGTAGCCACCCGCTTCTACCCCGACCATGTCACGGTCTTCTGGCAAGTC
>6-316
TCAACTCACCTGCAGCCATACTGTTTCAAGTTACTACATGATACTGTGGTACCAACAGTCAGCCCAAAACACTGCTCTGAAACTCATTGGATCCAAACATCAAAGTCACTGAACCCACAGTGGAAGTCCTAGCACCCTCGGCAAAGGAGTGTAAAGATAGAAACAAGAAGAAGAAGAAGACCCTGGTGTGTGTAGCCACCCGCTTCTACCCCGACCATGTCACGGTCTTCTGGCAAGTC
>7-305
TCAACTCACCTGCAGCCATACTATCCCTAACTACTACATGATACTATGGTACAAACAGTCAGCAGGAGACACTGCTATGAAACTCATTGGTTATGCATATACCAAGTCAATAACCATGGAGAAATCTTTTGAAAAGCACTTCAATGTGAGTGGAGACGATCCAAACATCAAAGTCACTGAACCCACAGTGGAAGTCCTAGCACCCTCGGCAAAGGAGTGTAAAGATAGAAACAAGAAGAAGAAGAAGACCCTGGTGTGTGTAGCCACCCGCTTCTACCCCGACCATGTCACGGTCTTCTGGCAAGTC
>8-277
TCAACTCACCTGCAGCCATACTGATCCAAGATACGACATGATACTGTGGTACCAACAGTCAGCCCAAAACACTGCTCTGAAACTCATTGGGTATGTGAGATTCACCAGTCCAACGGTGGAAGATTCCTTTAAAGGGCGTTTTAATGTCAGTGGAGATGGTGCAGCTAGTAAAATGGCGTATCTACATTGTCCCAAACTGACAGAAGCTGAAGACAGTGCAGTGTATTTCTGTGCTGCTAGGGACAGCTCGTACTCGGAGGCATATTTTGGAGCCGGCACCAAACTCACCGTTTTAGATCCAAACATCAAAGTCACTGAACCCACAGTGGAAGTCCTAGCACCCTCGGCAAAGGAGTGTAAAGATAGAAACAAGAAGAAGAAGAAGACCCTGGTGTGTGTAGCCACCCGCTTCTACCCCGACCATGTCACGGTCTTCTGGCAAGTC
>9-201
TCAACTCACCTGCAGCCATACTGTTTCAAGTTACAACATGATACTTTGGTACCAACAGTCACCCCAAAACAATGCTCTGAAACTCATTGGATCCAAACATCAAAGTCACTGAACCCACAGTGGAAGTCCTAGCACCCTCGGCAAAGGAGTGTAAAGATAGAAACAAGAAGAAGAAGAAGACCCTGGTGTGTGTAGCCACCCGCTTCTACCCCGACCATGTCACGGTCTTCTGGCAAGTC
>10-196
TCAACTCACCTGCAGCCATACTATCCCTAACTACTACATGATACTATGGTACAAACAGTCAGCAGGAGACACTGCTATGAAACTCATTGGTTATGCATATACCAAGTCAATAACCATGGAGAAATCTTTTGAAAAGCACTTCAATATCCAAACATCAAAGTCACTGAACCCACAGTGGAAGTCCTAGCACCCTCGGCAAAGGAGTGTAAAGATAGAAACAAGAAGAAGAAGAAGACCCTGGTGTGTGTAGCCACCCGCTTCTACCCCGACCATGTCACGGTCTTCTGGCAAGTC
>11-152
TCAACTCACCTGCAGCCATACTATCCCTAACTACTACGTGATACTATGGTACAAACAGTCAGCAGGAGACACTGCTATGAAACTCATTGGTTATGCATATACCAAGTCAATAACCATGGAGAAATCGTTTGAAAAGCACTTCAATGTGAGTGGAGACGATCCAAACATCAAAGTCACTGAACCCACAGTGGAAGTCCTAGCACCCTCGGCAAAGGAGTGTAAAGATAGAAACAAGAAGAAGAAGAAGACCCTGGTGTGTGTAGCCACCCGCTTCTACCCCGACCATGTCACGGTCTTCTGGCAAGTC
>12-115
TCAACTCACCTGCAGCCATACTATCCCTAACTACTACATGATACTATGATCCAAACATCAAAGTCACTGAACCCACAGTGGAAGTCCTAGCACCCTCGGCAAAGGAGTGTAAAGATAGAAACAAGAAGAAGAAGAAGACCCTGGTGTGTGTAGCCACCCGCTTCTACCCCGACCATGTCACGGTCTTCTGGCAAGTC
>13-109
TCAACTCACCTGCAGCCATACTGTTTCAAGTTACTACATGATACTGTGGTACCAACAGTCAGCCCAAAACACTGCTCTGAAACTCATTGGGTATGTGAGATACACCAGTCCAATGGTGGAAGATTCCTTTAAAGGGCGTTTTAATGTCAGTGGAGATGGTGCAGCTAATAAAATGGCATATCTACATTTTCCCAAACTGACAGAAGCTGAAGACAGTTCAGTGTATTTCTGTGCTGCTAGTGAAGCTAACAGGGGGTACTCGGAGGCATATTTTGGAGCCGGCACCAAACTCACCGTTTTAGATCCAAACATCAAAGTCACTGAACCCACAGTGGAAGTCCTAGCACCCTCGGCAAAGGAGTGTAAAGATAGAAACAAGAAGAAGAAGAAGACCCTGGTGTGTGTAGCCACCCGCTTCTACCCCGACCATGTCACGGTCTTCTGGCAAGTC
>14-97
TCAACTCACCTGCAGCCATACTGTTTCAAGATACGACATGATACTGTGGTACCAACAGTCAGCCCAAAACACTGCTCTGAAACTCATTGGGTATGTGAGATTCACCAGTCCAACGGTGGAAGATTCCTTTAAAGGGCGTTTTAATGTCAGTGGAGATGGTGCAGCTAATAAAATGGCGTATCTACATTTTCCCAAACTGACAGAACCTGAAGACAGTGCAGTGTATTTCTGTGCTGCTAGTGCGGGACAGGGGAGTGAGGCCTACTTTGGGAATGGAACCAAACTCACTGTTTTAGATCCAAACATCAAAGTCACTGAACCCACAGTGGAAGTCCTAGCACCCTCGGCAAAGGAGTGTAAAGATAGAAACAAGAAGAAGAAGAAGACCCTGGTGTGTGTAGCCACCCGCTTCTACCCCGACCATGTCACGGTCTTCTGGCAAGTC
>15-95
TCAACTCACCTGCAGCCATACTGATTCAAGATACGACATGATACTGTGGTACCAACTGTCAGCCCAAAACACTGCTCTGAAACTCATTGGGTATGTGTGGAACACCAGTCCAACGGTGGAAGATTCCTTTAAAGGGCGTTTTAATGTCAGTGGAGAAGGTGCAGCTAATAAAATGGCGTATCTACATTTTCCCAAAGTAACAGAAGCTGAAGACAGTGCAGTGTATTTCTGTGCTGCTAGTACAGGGGTCTTTGGAAGTGAGGCCTACTTTGGGAATGGAACCAAACTCACTGTTTTAGATCCAAACATCAAAGTCACTGAACCCACAGTGGAAGTCCTAGCACCCTCGGCAAAGGAGTGTAAAGATAGAAACAAGAAGAAGAAGAAGACCCTGGTGTGTGTAGCCACCCGCTTCTACCCCGACCATGTCACGGTCTTCTGGCAAGTC
>16-93
TCAACTCACCTGCAGCCATACTGTTTCAAGATACGACATGATACTGTGGTACCAACAGTCAGCCCAAAACACTGCTCTGAAACTCATTGGGTATGTGAGATTCACCAGTCCAACGGTGGAAGATTCCTTTAAAGGGCGTTTTAATGTCAGTGGAGATGGTGCAGCTAATAAAATGGCGTATCTACATTTTCCCAAACTGACAGAACCTGAAGACAGTGCAGTGTATTTCTGTGCTGCTAGGGACAGCTCGTACTCGGAGGCATATTTTGGAGCCGGCACCAAACTCACCGTTTTAGATCCAAACATCAAAGTCACTGAACCCACAGTGGAAGTCCTAGCACCCTCGGCAAAGGAGTGTAAAGATAGAAACAAGAAGAAGAAGAAGACCCTGGTGTGTGTAGCCACCCGCTTCTACCCCGACCATGTCACGGTCTTCTGGCAAGTC
>17-89
TCAACTCACCTGCAGCCATACTGATTCAAGATACGACATGATACTGTGGTACCAACTGTCAGCCCAAAACACTGCTCTGAAACTCATTGGGTATGTGTGGAACACCAGTCCAACGGTGGAAGATTCCTTTAAAGGGCGTTTTAATGTCAGTGGAGAAGGTGCAGCTAATAAAATGGCGTATCTACATTTTCCCAAAGTAACAGAAGCTGAAGACAGTGCAGTGTATTTCTGTGCTGCTAGTTTACAGGGGGCTGGAAGTGAGGCCTACTTTGGGAATGGAACCAAACTCACTGTTTTAGATCCAAACATCAAAGTCACTGAACCCACAGTGGAAGTCCTAGCACCCTCGGCAAAGGAGTGTAAAGATAGAAACAAGAAGAAGAAGAAGACCCTGGTGTGTGTAGCCACCCGCTTCTACCCCGACCATGTCACGGTCTTCTGGCAAGTC
>18-85
TCAACTCACCTGCAGCCATACTGATTCAAGATACGACATGATACTGTGGTACCAACTGTCAGCCCAAAACACTGCTCTGAAACTCATTGGGTATGTGTGGAACACCAGTCCAACGGTGGAAGATTCCTTTAAAGGGCGTTTTAATGTCAGTGGAGAAGGTGCAGCTAATAAAATGGCGTATCTACATTTTCCCAAAGTAACAGAAGCTGAAGACAGTGCAGTGTATTTCTGTGCTGCTGGGACATTTTCCAGCCAGGCTTACTTCGGTGGAGGAACCAGGTTAACTGTTCTAGATCCAAACATCAAAGTCACTGAACCCACAGTGGAAGTCCTAGCACCCTCGGCAAAGGAGTGTAAAGATAGAAACAAGAAGAAGAAGAAGACCCTGGTGTGTGTAGCCACCCGCTTCTACCCCGACCATGTCACGGTCTTCTGGCAAGTC
>19-82
TCAACTCACCTGCAGCCATACTGTTTCAAGATACGACATGATACTGTGGTACCAACAGTCAGCCCAAAACACTGCTCTGAAACTCATTGGGTATGTGAGATTCACCAGTCCAACTGTGGAAGATTCCTTTAAAGGGCGTTTTAATGTCAGTGGAGATGGTGCAGCTAATAAAATGGCGTATCTACATTGTCCCAAACTGACAGAAGCTGAAGACAGTTCAGTGTATTTCTGTGCTGCTAGTAACCAGGGGGACAACTATGAGGCACATTTTGGATCAGGCACCAAATTAACAGTTCTCGATCCAAACATCAAAGTCACTGAACCCACAGTGGAAGTCCTAGCACCCTCGGCAAAGGAGTGTAAAGATAGAAACAAGAAGAAGAAGAAGACCCTGGTGTGTGTAGCCACCCGCTTCTACCCCGACCATGTCACGGTCTTCTGGCAAGTC
>20-81
TCAACTCACCTGCAGCCATACTGATTCAAGATACGACATGATACTGTGGTACCAACTGTCAGCCCAAAACACTGCTCTGAAACTCATTGGGTATGTGTGGAACACCAGTCCAACGGTGGAAGATTCCTTTAAAGGGCGTTTTAATGTCAGTGGAGAAGGTGCAGCTAATAAAATGGCGTATCTACATTTTCCCAAAGTAACAGAAGCTGAAGACAGTGCAGTGTATTTCTGTGCTGCTAGGACAGGGTACTCGGAGGCATATTTTGGAGCCGGCACCAAACTCACCGTTTTAGATCCAAACATCAAAGTCACTGAACCCACAGTGGAAGTCCTAGCACCCTCGGCAAAGGAGTGTAAAGATAGAAACAAGAAGAAGAAGAAGACCCTGGTGTGTGTAGCCACCCGCTTCTACCCCGACCATGTCACGGTCTTCTGGCAAGTC
>21-78
TCAACTCACCTGCAGCCATACTGATTCAAGATACGACATGATACTGTGGTACCAACTGTCAGCCCAAAACACTGCTCTGAAACTCATTGGGTATGTGTGGAACACCAGTCCAACGGTGGAAGATTCCTTTAAAGGGCGTTTTAATGTCAGTGGAGAAGGTGCAGCTAATAAAATGGCGTATCTACATTTTCCCAAAGTAACAGAAGCTGAAGACAGTGCAGTGTATTTCTGTGCTGCTAGTAGGCAGGGGAGTGAGGCCTACTTTGGGAATGGAACCAAACTCACTGTTTTAGATCCAAACATCAAAGTCACTGAACCCACAGTGGAAGTCCTAGCACCCTCGGCAAAGGAGTGTAAAGATAGAAACAAGAAGAAGAAGAAGACCCTGGTGTGTGTAGCCACCCGCTTCTACCCCGACCATGTCACGGTCTTCTGGCAAGTC
>22-76
TCAACTCACCTGCAGCCATACTGATTCAAGATACGACATGATACTGTGGTACCAACTGTCAGCCCAAAACACTGCTCTGAAACTCATTGGGTATGTGTGGAACACCAGTCCAACGGTGGAAGATTCCTTTAAAGGGCGTTTTAATGTCAGTGGAGAAGGTGCAGCTAATAAAATGGCGTATCTACATTTTCCCAAAGTAACAGAAGCTGAAGACAGTGCAGTGTATTTCTGTGCTGCTAAGGACAGATATGAGGCACATTTTGGATCAGGCACCAAATTAACAGTTCTCGATCCAAACATCAAAGTCACTGAACCCACAGTGGAAGTCCTAGCACCCTCGGCAAAGGAGTGTAAAGATAGAAACAAGAAGAAGAAGAAGACCCTGGTGTGTGTAGCCACCCGCTTCTACCCCGACCATGTCACGGTCTTCTGGCAAGTC
>23-75
TCAACTCACCTGCAGCCATACTGATTCAAATTACAACATGATACTGTGGTACCAACAGTCAGCCCAAAACACTGAAACTCATTGGATCCAAACATCAAAGTCACTGAACCCACAGTGGAAGTCCTAGCACCCTCGGCAAAGGAGTGTAAAGATAGAAACAAGAAGAAGAAGAAGACCCTGGTGTGTGTAGCCACCCGCTTCTACCCCGACCATGTCACGGTCTTCTGGCAAGTC
>24-74
TCAACTCACCTGCAGCCATACTGTTTCAAGATACGACATGATACTGTGGTACCAACAGTCAGCCCAAAACACTGCTCTGAAACTCATTGGGTATGTGAGATTCACCAGTCCAACTGTGGAAGATTCCTTTAAAGGGCGTTTTAATGTCAGTGGAGATGGTGCAGCTAATAAAATGGCGTATCTACATTGTCCCAAACTGACAGAAGCTGAAGACAGTTCAGTGTATTTCTGTGCTGCTAGTAATTGGGCGGGCAACCCGGCATTCTTCGGCAGTGGCACCAAACTCACAGTTCTAGATCCAAACATCAAAGTCACTGAACCCACAGTGGAAGTCCTAGCACCCTCGGCAAAGGAGTGTAAAGATAGAAACAAGAAGAAGAAGAAGACCCTGGTGTGTGTAGCCACCCGCTTCTACCCCGACCATGTCACGGTCTTCTGGCAAGTC
>25-72
TCAACTCACCTGCAGCCATACTGTTTCAAGATACGACATGATACTGTGGTACCAACAGTCAGCCCAAAACACTGCTCTGAAACTCATTGGGTATGTGAGATTCACCAGTCCAACTGTGGAAGATTCCTTTAAAGGGCGTTTTAATGTCAGTGGAGATGCTGCAGCTAATAAAATGGCGTATCTACATTTTCCCAAACTGACAGAAGCTGAAGACAGTGCAGTGTATTTCTGTGCTGCTAGTCCGGACAGCTATGAGGCACATTTTGGATCAGGCACCAAATTAACAGTTCTCGATCCAAACATCAAAGTCACTGAACCCACAGTGGAAGTCCTAGCACCCTCGGCAAAGGAGTGTAAAGATAGAAACAAGAAGAAGAAGAAGACCCTGGTGTGTGTAGCCACCCGCTTCTACCCCGACCATGTCACGGTCTTCTGGCAAGTC
>26-72
TCAACTCACCTGCAGCCATACTGATTCAAGATACGACATGATACTGTGGTACCAACTGTCAGCCCAAAACACTGCTCTGAAACTCATTGGGTATGTGTGGAACACCAGTCCAACGGTGGAAGATTCCTTTAAAGGGCGTTTTAATGTCAGTGGAGAAGGTGCAGCTAATAAAATGGCGTATCTACATTTTCCCAAAGTAACAGAAGCTGAAGACAGTGCAGTGTATTTCTGTGCTGCTAGTAAACAGTACTCGGAGGCATATTTTGGAGCCGGCACCAAACTCACCGTTTTAGATCCAAACATCAAAGTCACTGAACCCACAGTGGAAGTCCTAGCACCCTCGGCAAAGGAGTGTAAAGATAGAAACAAGAAGAAGAAGAAGACCCTGGTGTGTGTAGCCACCCGCTTCTACCCCGACCATGTCACGGTCTTCTGGCAAGTC
>27-71
TCAACTCACCTGCAGCCATACTGATTCAAGATACGACATGATACTGTGGTACCAACTGTCAGCCCAAAACACTGCTCTGAAACTCATTGGGTATGTGTGGAACACCAGTCCAACGGTGGAAGATTCCTTTAAAGGGCGTTTTAATGTCAGTGGAGAAGGTGCAGCTAATAAAATGGCGTATCTACATTTTCCCAAAGTAACAGAAGCTGAAGACAGTGCAGTGTATTTCTGTGCTGCTAGTAAAGCTCTCTCTGGTGGTTATGCTGCCTACTTTGGAGAGGGAACTAAGCTAACAGTTCTGGATCCAAACATCAAAGTCACTGAACCCACAGTGGAAGTCCTAGCACCCTCGGCAAAGGAGTGTAAAGATAGAAACAAGAAGAAGAAGAAGACCCTGGTGTGTGTAGCCACCCGCTTCTACCCCGACCATGTCACGGTCTTCTGGCAAGTC
>28-69
TCAACTCACCTGCAGCCATACTGATTCAAGATACGACATGATACTGTGGTACCAACTGTCAGCCCAAAACACTGCTCTGAAACTCATTGGGTATGTGTGGAACACCAGTCCAACGGTGGAAGATTCCTTTAAAGGGCGTTTTAATGTCAGTGGAGAAGGTGCAGCTAATAAAATGGCGTATCTACATTTTCCCAAAGTAACAGAAGCTGAAGACAGTGCAGTGTATTTCTGTGCTGCTAGGGACACGTACTCGGAGGCATATTTTGGAGCCGGCACCAAACTCACCGTTTTAGATCCAAACATCAAAGTCACTGAACCCACAGTGGAAGTCCTAGCACCCTCGGCAAAGGAGTGTAAAGATAGAAACAAGAAGAAGAAGAAGACCCTGGTGTGTGTAGCCACCCGCTTCTACCCCGACCATGTCACGGTCTTCTGGCAAGTC
>29-68
TCAACTCACCTGCAGCCATACTGATTCAAGATACGACATGATACTGTGGTACCAACTGTCAGCCCAAAACACTGCTCTGAAACTCATTGGGTATGTGTGGAACACCAGTCCAACGGTGGAAGATTCCTTTAAAGGGCGTTTTAATGTCAGTGGAGAAGGTGCAGCTAATAAAATGGCGTATCTACATTTTCCCAAAGTAACAGAAGCTGAAGACAGTGCAGTGTATTTCTGTGCTGCTAGTAGGACAGGGGCCTCTGGTGGTTATGCTGCCTACTTTGGAGAGGGAACTAAGCTAACAGTTCTGGATCCAAACATCAAAGTCACTGAACCCACAGTGGAAGTCCTAGCACCCTCGGCAAAGGAGTGTAAAGATAGAAACAAGAAGAAGAAGAAGACCCTGGTGTGTGTAGCCACCCGCTTCTACCCCGACCATGTCACGGTCTTCTGGCAAGTC
>30-64
TCAACTCACCTGCAGCCATACTATCCCTAACTACTACGTGATACTATGGTACAAACAGTCAGCAGGCGACAGGGTGTGGAAGTGAGGCCTACTTTGGGAATGGAACCAAACTCACTGTTTTAGATCCAAACATCAAAGTCACTGAACCCACAGTGGAAGTCCTAGCACCCTCGGCAAAGGAGTGTAAAGATAGAAACAAGAAGAAGAAGAAGACCCTGGTGTGTGTAGCCACCCGCTTCTACCCCGACCATGTCACGGTCTTCTGGCAAGTC
>31-63
TCAACTCACCTGCAGCCATACTGTTTCAAGTTACTACATGATACTGTGGTACCAACAGTCAGCCCAAAACACTGCTCTGAAACTCATTGGGTATGTGAGATACACCAGTCCAATGGTGGAAGATTCCTTTAAAGGGCGTTTTAATGTCAGTGGAGATGGTGCAGCTAATAAAATGGCATATCTACATTTTCCCAAACTGACAGAAGCTGAAGACAGTTCAGTGTATTTCTGTGCTGCTAGGGACAGGGAGGCCAACTATGAGGCACATTTTGGATCAGGCACCAAATTAACAGTTCTCGATCCAAACATCAAAGTCACTGAACCCACAGTGGAAGTCCTAGCACCCTCGGCAAAGGAGTGTAAAGATAGAAACAAGAAGAAGAAGAAGACCCTGGTGTGTGTAGCCACCCGCTTCTACCCCGACCATGTCACGGTCTTCTGGCAAGTC
>32-59
TCAACTCACCTGCAGCCATACTATCCCTAACTACTACATGATACTATGGTACAAACAGTCAGCAGGAGACACTGCTATGAAACTCATTGGTTATGCATATACCAAGTCAATAACCATGGAGAAATCTTTTGAAAAGCACTTCAATGTGAGTGGAGACGGTGAGAAAGAGGCTTATCTTCATCTAGTGAGCCTGAGAGGACCTGAACACAGTGCAGTTTATTACTGTGTAGCCGCGGGACAGGGGGGCAACCCGGCATTCTTCGGCAGTGGCACCAAACTCACAGTTCTAGATCCAAACATCAAAGTCACTGAACCCACAGTGGAAGTCCTAGCACCCTCGGCAAAGGAGTGTAAAGATAGAAACAAGAAGAAGAAGAAGACCCTGGTGTGTGTAGCCACCCGCTTCTACCCCGACCATGTCACGGTCTTCTGGCAAGTC
>33-58
TCAACTCACCTGCAGCCATACTGATTCAAGATACGACATGATACTGTGGTACCAACTGTCAGCCCAAAACACTGCTCTGAAACTCATTGGGTATGTGTGGAACACCAGTCCAACGGTGGAAGATTCCTTTAAAGGGCGTTTTAATGTCAGTGGAGAAGGTGCAGCTAATAAAATGGCGTATCTACATTTTCCCAAAGTAACAGAAGCTGAAGACAGTGCAGTGTATTTCTGTGCTGCCGGACAGGGGGCGGACACGGATAAGGCAGAGTTTGGTCCAGGTACCAGACTCACTGTTCTAGATCCAAACATCAAAGTCACTGAACCCACAGTGGAAGTCCTAGCACCCTCGGCAAAGGAGTGTAAAGATAGAAACAAGAAGAAGAAGAAGACCCTGGTGTGTGTAGCCACCCGCTTCTACCCCGACCATGTCACGGTCTTCTGGCAAGTC
>34-57
TCAACTCACCTGCAGCCATACTGATTCAAGATACGACATGATACTGTGGTACCAACTGTCAGCCCAAAACACTGCTCTGAAACTCATTGGGTATGTGTGGAACACCAGTCCAACGGTGGAAGATTCCTTTAAAGGGCGTTTTAATGTCAGTGGAGAAGGTGCAGCTAATAAAATGGCGTATCTACATTTTCCCAAAGTAACAGAAGCTGAAGACAGTGCAGTGTATTTCTGTGCTGCTAGGGGGACAGGGACAGGGAACACTGGAAGTGAGGCCTACTTTGGGAATGGAACCAAACTCACTGTTTTAGATCCAAACATCAAAGTCACTGAACCCACAGTGGAAGTCCTAGCACCCTCGGCAAAGGAGTGTAAAGATAGAAACAAGAAGAAGAAGAAGACCCTGGTGTGTGTAGCCACCCGCTTCTACCCCGACCATGTCACGGTCTTCTGGCAAGTC
>35-54
TCAACTCACCTGCAGCCATACTGTTTCAAGATACGACATGATACTGTGGTACCAACAGTCAGCCCAAAACACTGCTCTGAAACTCATTGGAAGCTGAAGACAGTGCAGTGTATTTCTGTGCTGCTAGTTCGGGACATCGTACTCGGAGGCATATTTTGGAGCCGGCACCAAACTCACCGTTTTAGATCCAAACATCAAAGTCACTGAACCCACAGTGGAAGTCCTAGCACCCTCGGCAAAGGAGTGTAAAGATAGAAACAAGAAGAAGAAGAAGACCCTGGTGTGTGTAGCCACCCGCTTCTACCCCGACCATGTCACGGTCTTCTGGCAAGTC
>36-53
TCAACTCACCTGCAGCCATACTGTTTCAAGTTACTACATGATACTGTGGTACCAACAGTCAGCCCAAAACACTGCTCTGAAACTCATTGGGTATGTGAGATACACCAGTCCAATGGTGGAAGATTCCTTTAAAGGGCGTTTTAATGTCAGTGGAGATGGTGCAGCTAATAAAATGGCATATCTACATTTTCCCAAACTGACAGAAGCTGAAGACAGTTCAGTGTATTTCTGTGCTGCTAGGGAGGTCTATGAGGCACATTTTGGATCAGGCACCAAATTAACAGTTCTCGATCCAAACATCAAAGTCACTGAACCCACAGTGGAAGTCCTAGCACCCTCGGCAAAGGAGTGTAAAGATAGAAACAAGAAGAAGAAGAAGACCCTGGTGTGTGTAGCCACCCGCTTCTACCCCGACCATGTCACGGTCTTCTGGCAAGTC
>37-53
TCAACTCACCTGCAGCCATACTGATTCAAGATACGACATGATACTGTGGTACCAACTGTCAGCCCAAAACACTGCTCTGAAACTCATTGGGTATGTGTGGAACACCAGTCCAACGGTGGAAGATTCCTTTAAAGGGCGTTTTAATGTCAGTGGAGAAGGTGCAGCTAATAAAATGGCGTATCTACATTTTCCCAAAGTAACAGAAGCTGAAGACAGTGCAGTGTATTTCTGTGCTGCTAGGGGAGCTCAAACTCAACCAGCCTTCTTTGGCAATGGAACGAAACTCACTGTTTTAGATCCAAACATCAAAGTCACTGAACCCACAGTGGAAGTCCTAGCACCCTCGGCAAAGGAGTGTAAAGATAGAAACAAGAAGAAGAAGAAGACCCTGGTGTGTGTAGCCACCCGCTTCTACCCCGACCATGTCACGGTCTTCTGGCAAGTC
>38-52
TCAACTCACCTGCAGCCATACTGTTTCAAGATACGACATGATACTGTGGTACCAACAGTCAGCCCAAAACACTGCTCTGAAACTCATTGGGTATGTGAGATTCACCAGTCCAACTGTGGAAGATTCCTTTAAAGGGCGTTTTAATGTCAGTGGAGATGGTGCAGCTAATAAAATGGCGTATCTACATTGTCCCAAACTGACAGAAGCTGAAGACAGTTCAGTGTATTTCTGTGCTGCTAGTAGCACAGGGGGCAACAACCCGGCATTCTTCGGCAGTGGCACCAAACTCACAGTTCTAGATCCAAACATCAAAGTCACTGAACCCACAGTGGAAGTCCTAGCACCCTCGGCAAAGGAGTGTAAAGATAGAAACAAGAAGAAGAAGAAGACCCTGGTGTGTGTAGCCACCCGCTTCTACCCCGACCATGTCACGGTCTTCTGGCAAGTC
>39-52
TCAACTCACCTGCAGCCATACTGTTTCAAGATACGACATGATACTGTGGTACCAACAGTCAGCCCAAAACACTGCTCTGAAACTCATTGGGTATGTGAGATTCACCAGTCCAACGGTGGAAGATTCCTTTAAAGGGCGTTTTAATGTCAGTGGAGATGGTGCAGCTAATAAAATGGCGTATCTACATTTTCCCAAACTGACAGAACCTGAAGACAGTGCAGTGTATTTCTGTGCTGCTAGTGAAGCTCGGGATCCTGCATTCTTTGGAGCAGGGACCAAACTGAGTGTTCTGGATCCAAACATCAAAGTCACTGAACCCACAGTGGAAGTCCTAGCACCCTCGGCAAAGGAGTGTAAAGATAGAAACAAGAAGAAGAAGAAGACCCTGGTGTGTGTAGCCACCCGCTTCTACCCCGACCATGTCACGGTCTTCTGGCAAGTC
>40-51
TCAACTCACCTGCAGCCATACTGATTCAAGATACGACATGATACTGTGGTACCAACTGTCAGCCCAAAACACTGCTCTGAAACTCATTGGGTATGTGTGGAACACCAGTCCAACGGTGGAAGATTCCTTTAAAGGGCGTTTTAATGTCAGTGGAGAAGGTGCAGCTAATAAAATGGCGTATCTACATTTTCCCAAAGTAACAGAAGCTGAAGACAGTGCAGTGTATTTCTGTGCTGCTAAACAGGCCAACTATGAGGCACATTTTGGATCAGGCACCAAATTAACAGTTCTCGATCCAAACATCAAAGTCACTGAACCCACAGTGGAAGTCCTAGCACCCTCGGCAAAGGAGTGTAAAGATAGAAACAAGAAGAAGAAGAAGACCCTGGTGTGTGTAGCCACCCGCTTCTACCCCGACCATGTCACGGTCTTCTGGCAAGTC
>41-48
TCAACTCACCTGCAGCCATACTGATCCAAGATACGACATGATACTGTGGTACCAACAGTCAGCCCAAAACACTGCTCTGAAACTCATTGGGTATGTGAGATTCACCAGTCCAACGGTGGAAGATTCCTTTAAAGGGCGTTTTAATGTCAGTGGAGATGGTGCAGCTAGTAAAATGGCGTATCTACATTGTCCCAAACTGACAGAAGCTGAAGACAGTGCAGTGTATATTTCTGTGCTGCTAGTAAGCGGGACAGGGCGCTATGAGGCACATTTTGGATCAGGCACCAAATTAACAGTTCTCGATCCAAACATCAAAGTCACTGAACCCACAGTGGAAGTCCTAGCACCCTCGGCAAAGGAGTGTAAAGATAGAAACAAGAAGAAGAAGAAGACCCTGGTGTGTGTAGCCACCCGCTTCTACCCCGACCATGTCACGGTCTTCTGGCAAGTC
>42-48
TCAACTCACCTGCAGCCATACTGTTTCAAGTTACAACATGATACTTTGGTACCAACAGTCACCCCAAAACAATGCTCTGAAACTCATTGGAAGCTGAAGACAGTGCAGTGTATTTCTGTGCCGCCGGGACCTATGATCCTGCATTCTTTGGAGCAGGGACCAAACTGAGTGTTCTGGATCCAAACATCAAAGTCACTGAACCCACAGTGGAAGTCCTAGCACCCTCGGCAAAGGAGTGTAAAGATAGAAACAAGAAGAAGAAGAAGACCCTGGTGTGTGTAGCCACCCGCTTCTACCCCGACCATGTCACGGTCTTCTGGCAAGTC
>43-48
TCAACTCACCTGCAGCCATACTGATTCAAGATACGACATGATACTGTGGTACCAACTGTCAGCCCAAAACACTGCTCTGAAACTCATTGGGTATGTGTGGAACACCAGTCCAACGGTGGAAGATTCCTTTAAAGGGCGTTTTAATGTCAGTGGAGAAGGTGCAGCTAATAAAATGGCGTATCTACATTTTCCCAAAGTAACAGAAGCTGAAGACAGTGCAGTGTATTTCTGTGCTGCTAGTAAAGGACAGTACAACTATGATCCTGCATTCTTTGGAGCAGGGACCAAACTGAGTGTTCTGGATCCAAACATCAAAGTCACTGAACCCACAGTGGAAGTCCTAGCACCCTCGGCAAAGGAGTGTAAAGATAGAAACAAGAAGAAGAAGAAGACCCTGGTGTGTGTAGCCACCCACTTCTACCCCGACCATGTCACGGTCTTCTGGCAAGTC
>44-47
TCAACTCACCTGCAGCCATACTGTTTCAAGTTACAACATGATACTTTGGTACCAACAGTCACCCCAAAACAATGCTCTGAAACTCATTGGAAGCTGAAGACAGTGCAGTGTATTTCTGTGCCGCTAGTGAAGTTGGTGGTGCCAGCCAGGCTTACTTCGGTGGAGGAACCAGGTTAACTGTTCTAGATCCAAACATCAAAGTCACTGAACCCACAGTGGAAGTCCTAGCACCCTCGGCAAAGGAGTGTAAAGATAGAAACAAGAAGAAGAAGAAGACCCTGGTGTGTGTAGCCACCCGCTTCTACCCCGACCATGTCACGGTCTTCTGGCAAGTC
>45-46
TCAACTCACCTGCAGCCATACTGTTTCAAGATACGACATGATACTGTGGTACCAACAGTCAGCCCAAAACACTGCTCTGAAACTCATTGGGTATGTGAGATTCACCAGTCCAACTGTGGAAGATTCCTTTAAAGGGCGTTTTAATGTCAGTGGAGATGGTGCAGCTAATAAAATGGCGTATCTACATTGTCCCAAACTGACAGAAGCTGAAGACAGTTCAGTGTATTTCTGTGCTGCTAGTAAAGCTTCGGACAGTCGAGCTCGTACTCGGAGGCATATTTTGGAGCCGGCACCAAACTCACCGTTTTAGATCCAAACATCAAAGTCACTGAACCCACAGTGGAAGTCCTAGCACCCTCGGCAAAGGAGTGTAAAGATAGAAACAAGAAGAAGAAGAAGACCCTGGTGTGTGTAGCCACCCGCTTCTACCCCGACCATGTCACGGTCTTCTGGCAAGTC
>46-46
TCAACTCACCTGCAGCCATACTGATTCAAGATACGACATGATACTGTGGTACCAACTGTCAGCCCAAAACACTGCTCTGAAACTCATTGGGTATGTGTGGAACACCAGTCCAACGGTGGAAGATTCCTTTAAAGGGCGTTTTAATGTCAGTGGAGAAGGTGCAGCTAATAAAATGGCGTATCTACATTTTCCCAAAGTAACAGAAGCTGAAGACAGTGCAGTGTATTTCTGTGCTGCTGGACAGGGGAAGTACTCGGAGGCATATTTTGGAGCCGGCACCAAACTCACCGTTTTAGATCCAAACATCAAAGTCACTGAACCCACAGTGGAAGTCCTAGCACCCTCGGCAAAGGAGTGTAAAGATAGAAACAAGAAGAAGAAGAAGACCCTGGTGTGTGTAGCCACCCGCTTCTACCCCGACCATGTCACGGTCTTCTGGCAAGTC
>47-46
TCAACTCACCTGCAGCCATACTGTTTCAAGATACGACATGATACTGTGGTACCAACAGTCAGCCCAAAACACTGCTCTGAAACTCATTGGGTATGTGAGATTCACCAGTCCAACTGTGGAAGATTCCTTTAAAGGGCGTTTTAATGTCAGTGGAGATGGTGCAGCTAATAAAATGGCGTATCTACATTGTCCCAAACTGACAGAAGCTGAAGACAGTTCAGTGTATTTCTGTGCTGCTAGTAACAGCAACTATGAGGCACATTTTGGATCAGGCACCAAATTAACAGTTCTCGATCCAAACATCAAAGTCACTGAACCCACAGTGGAAGTCCTAGCACCCTCGGCAAAGGAGTGTAAAGATAGAAACAAGAAGAAGAAGAAGACCCTGGTGTGTGTAGCCACCCGCTTCTACCCCGACCATGTCACGGTCTTCTGGCAAGTC
>48-46
TCAACTCACCTGCAGCCATACTGATTCAAGATACGACATGATACTGTGGTACCAACAGTCAGCCCAAAACACTGCTCTGAAACTCATTGGAAGCTGAAGACAGTTCAGTGTATTTCTGTGCTGCTAGAGGACAGGGGGCGACTCGGAGGCATATTTTGGAGCCGGCACCAAACTCACCGTTTTAGATCCAAACATCAAAGTCACTGAACCCACAGTGGAAGTCCTAGCACCCTCGGCAAAGGAGTGTAAAGATAGAAACAAGAAGAAGAAGAAGACCCTGGTGTGTGTAGCCACCCGCTTCTACCCCGACCATGTCACGGTCTTCTGGCAAGTC
>49-45
TCAACTCACCTGCAGCCATACTATCCCTAACTACTACATGATACTATGGTACAAACAGTCAGCAGGAGACACTGCTATGAAACTCATTGGTTATGCATATACCAAGTCAATAACCATGGAGAAATCTTTTGAAAAGCACTTCAATGTGAGTGGAGACGGTGAGAAAGAGGCTTATCTTCATCTAGTGAGCCTGAGAGGACCTGAACACAGTGCAGTTTATTACTGTGTAGCTCGGACAGGTGGTGCCAGCCAGGCTTACTTCGGTGGAGGAACCAGGTTAACTGTTCTAGATCCAAACATCAAAGTCACTGAACCCACAGTGGAAGTCCTAGCACCCTCGGCAAAGGAGTGTAAAGATAGAAACAAGAAGAAGAAGAAGACCCTGGTGTGTGTAGCCACCCGCTTCTACCCCGACCATGTCACGGTCTTCTGGCAAGTC
>50-44
TCAACTCACCTGCAGCCATACTGATTCAAGATACGACATGATACTGTGGTACCAACTGTCAGCCCAAAACACTGCTCTGAAACTCATTGGATCCAAACATCAAAGTCACTGAACCCACAGTGGAAGTCCTAGCACCCTCGGCAAAGGAGTGTAAAGATAGAAACAAGAAGAAGAAGACCCTGGTGTGTGTAGCCACCCGCTTCTACCCCGACCATGTCACGGTCTTCTGGCAAGTC
>51-44
TCAACTCACCTGCAGCCATACTGTTTCAAGATACGACATGATACTGTGGTACCAACAGTCAGCCCAAAACACTGCTCTGAAACTCATTGGGTATGTGAGATTCACCAGTCCAACTGTGGAAGATTCCTTTAAAGGGCGTTTTAATGTCAGTGGAGATGCTGCAGCTAATAAAATGGCGTATCTACATTTTCCCAAACTGACAGAAGCTGAAGACAGTGCAGTGTATTTCTGTGCTGCTAGTAGGGGAGAGGCACATTTTGGATCAGGCACCAAATTAACAGTTCTCGATCCAAACATCAAAGTCACTGAACCCACAGTGGAAGTCCTAGCACCCTCGGCAAAGGAGTGTAAAGATAGAAACAAGAAGAAGAAGAAGACCCTGGTGTGTGTAGCCACCCGCTTCTACCCCGACCATGTCACGGTCTTCTGGCAAGTC
>52-44
TCAACTCACCTGCAGCCATACTATCCCTAACTACTACGTGATACTATGGTACAAACAGTCAGCAGGAGACACTGCTATGAAACTCATTGGTTATGCATATACCAAGTCAATAACCATGGAGAAATCGTTTGAAAAGCACTTCAATGTGAGTGGAGACGGTGAGAAAGAGGCTTATCTTCATCTAGTGAGTCTGAGAGGACCTGAACACAGTGCAGTTTATTACTGTGCAGCCAGCGGGACAACGTACTCGGAGGCATATTTTGGAGCCGGCACCAAACTCACCGTTTTAGATCCAAACATCAAAGTCACTGAACCCACAGTGGAAGTCCTAGCACCCTCGGCAAAGGAGTGTAAAGATAGAAACAAGAAGAAGAAGAAGACCCTGGTGTGTGTAGCCACCCGCTTCTACCCCGACCATGTCACGGTCTTCTGGCAAGTC
>53-44
TCAACTCACCTGCAGCCATACTGTTTCAAGATACGACATGATACTGTGGTACCAACAGTCAGCCCAAAACACTGCTCTGAAACTCATTGGAACCTGAAGACAGTGCAGTGTATTTCTGTGCTGCTAGTGGACAGAGCTCGTACTCGGAGGCATATTTTGGAGCCGGCACCAAACTCACCGTTTTAGATCCAAACATCAAAGTCACTGAACCCACAGTGGAAGTCCTAGCACCCTCGGCAAAGGAGTGTAAAGATAGAAACAAGAAGAAGAAGAAGACCCTGGTGTGTGTAGCCACCCGCTTCTACCCCGACCATGTCACGGTCTTCTGGCAAGTC
>54-44
TCAACTCACCTGCAGCCATACTGTTTCAAGATACGACATGATACTGTGGTACCAACAGTCAGCCCAAAACACTGCTCTGAAACTCATTGGGTATGTGAGATTCACCAGTCCAACTGTGGAAGATTCCTTTAAAGGGCGTTTTAATGTCAGTGGAGATGGTGCAGCTAATAAAATGGCGTATCTACATTGTCCCAAACTGACAGAAGCTGAAGACAGTTCAGTGTATTTCTGTGCTGCTAGTACAGGGACGGATAAGGCAGAGTTTGGTCCAGGTACCAGACTCACTGTTCTAGATCCAAACATCAAAGTCACTGAACCCACAGTGGAAGTCCTAGCACCCTCGGCAAAGGAGTGTAAAGATAGAAACAAGAAGAAGAAGAAGACCCTGGTGTGTGTAGCCACCCGCTTCTACCCCGACCATGTCACGGTCTTCTGGCAAGTC
>55-43
TCAACTCACCTGCAGCCATACTGATTCAAGATACGACATGATACTGTGGTACCAACTGTCAGCCCAAAACACTGCTCTGAAACTCATTGGGTATGTGTGGAACACCAGTCCAACGGTGGAAGATTCCTTTAAAGGGCGTTTTAATGTCAGTGGAGAAGGTGCAGCTAATAAAATGGCGTATCTACATTTTCCCAAAGTAACAGAAGCTGAAGACAGTGCAGTGTATTTCTGTGCTGCCGGACAGGGCGGTGGAAGTGAGGCCTACTTTGGGAATGGAACCAAACTCACTGTTTTAGATCCAAACATCAAAGTCACTGAACCCACAGTGGAAGTCCTAGCACCCTCGGCAAAGGAGTGTAAAGATAGAAACAAGAAGAAGAAGAAGACCCTGGTGTGTGTAGCCACCCGCTTCTACCCCGACCATGTCACGGTCTTCTGGCAAGTC
>56-43
TCAACTCACCTGCAGCCATACTGATTCAAGATACGACATGATACTGTGGTACCAACTGTCAGCCCAAAACACTGCTCTGAAACTCATTGGGTATGTGTGGAACACCAGTCCAACGGTGGAAGATTCCTTTAAAGGGCGTTTTAATGTCAGTGGAGAAGGTGCAGCTAATAAAATGGCGTATCTACATTTTCCCAAAGTAACAGAAGCTGAAGACAGTGCAGTGTATTTCTGTGCTGCTAGTAAAGCGACAGGGGAGGATCCTGCATTCTTTGGAGCAGGGACCAAACTGAGTGTTCTGGATCCAAACATCAAAGTCACTGAACCCACAGTGGAAGTCCTAGCACCCTCGGCAAAGGAGTGTAAAGATAGAAACAAGAAGAAGAAGAAGACCCTGGTGTGTGTAGCCACCCGCTTCTACCCCGACCATGTCACGGTCTTCTGGCAAGTC
>57-43
TCAACTCACCTGCAGCCATACTGTTTCAAGATACGACATGATACTGTGGTACCAACAGTCAGCCCAAAACACTGCTCTGAAACTCATTGGAAGCTGAAGACAGTGCAGTGTATTTCTGTGCTGCTAGTAAAGCCAGGACAGGGGAGCAACCCGGCATTCTTCGGCAGTGGCACCAAACTCACAGTTCTAGATCCAAACATCAAAGTCACTGAACCCACAGTGGAAGTCCTAGCACCCTCGGCAAAGGAGTGTAAAGATAGAAACAAGAAGAAGAAGAAGACCCTGGTGTGTGTAGCCACCCGCTTCTACCCCGACCATGTCACGGTCTTCTGGCAAGTC
>58-43
TCAACTCACCTGCAGCCATACTGATTCAAGATACGACATGATACTGTGGTACCAACTGTCAGCCCAAAACACTGCTCTGAAACTCATTGGGTATGTGTGGAACACCAGTCCAACGGTGGAAGATTCCTTTAAAGGGCGTTTTAATGTCAGTGGAGAAGGTGCAGCTAATAAAATGGCGTATCTACATTTTCCCAAAGTAACAGAAGCTGAAGACAGTGCAGTGTATTTCTGTGCTGCTAGGACAGCTTATGAGGCACATTTTGGATCAGGCACCAAATTAACAGTTCTCGATCCAAACATCAAAGTCACTGAACCCACAGTGGAAGTCCTAGCACCCTCGGCAAAGGAGTGTAAAGATAGAAACAAGAAGAAGAAGAAGACCCTGGTGTGTGTAGCCACCCGCTTCTACCCCGACCATGTCACGGTCTTCTGGCAAGTC
>59-42
TCAACTCACCTGCAGCCATACTGATTCAAGATACGACATGATACTGTGGTACCAACAGTCAGCCCAAAACACTGCTCTGAAACTCATTGGGTATGTGAGATACACCAGTCCAATGGTGCAAGATTCCTTTAAAGGGCGTTTTAATGCCAGTGGAGATGGTGCAGCTAATAAAATGGCATATCTACATTTTCCCAAACTGACAGAAGCTGAAGACAGTTCAGTGTATTTCTGTGCTGCTAGTGAGGCAGGGCCCACGGATAAGGCAGAGTTTGGTCCAGGTACCAGACTCACTGTTCTAGATCCAAACATCAAAGTCACTGAACCCACAGTGGAAGTCCTAGCACCCTCGGCAAAGGAGTGTAAAGATAGAAACAAGAAGAAGAAGAAGACCCTGGTGTGTGTAGCCACCCGCTTCTACCCCGACCATGTCACGGTCTTCTGGCAAGTC
>60-42
TCAACTCACCTGCAGCCATACTGTTTCAAGATACGACATGATACTGTGGTACCAACAGTCAGCCCAAAACACTGCTCTGAAACTCATTGGAACCTGAAGACAGTGCAGTGTATTTCTGTGCTGCTAGGGGACAGGGGGATGGTGCCAGCCAGGCTTACTTCGGTGGAGGAACCAGGTTAACTGTTCTAGATCCAAACATCAAAGTCACTGAACCCACAGTGGAAGTCCTAGCACCCTCGGCAAAGGAGTGTAAAGATAGAAACAAGAAGAAGAAGAAGACCCTGGTGTGTGTAGCCACCCGCTTCTACCCCGACCATGTCACGGTCTTCTGGCAAGTC
>61-42
TCAACTCACCTGCAGCCATACTGATTCAAGATACGACATGATACTGTGGTACCAACAGTCAGCCCAAAACACTGCTCTGAAACTCATTGGAAGCTGAAGACAGTTCAGTGTATTTCTGTGCTGCTGGACAGGGACACTGGAAGTGAGGCCTACTTTGGGAATGGAACCAAACTCACTGTTTTAGATCCAAACATCAAAGTCACTGAACCCACAGTGGAAGTCCTAGCACCCTCGGCAAAGGAGTGTAAAGATAGAAACAAGAAGAAGAAGAAGACCCTGGTGTGTGTAGCCACCCGCTTCTACCCCGACCATGTCACGGTCTTCTGGCAAGTC
>62-42
TCAACTCACCTGCAGCCATACTGATTCAAGATACGACATGATACTGTGGTACCAACTGTCAGCCCAAAACACTGCTCTGAAACTCATTGGGTATGTGTGGAACACCAGTCCAACGGTGGAAGATTCCTTTAAAGGGCGTTTTAATGTCAGTGGAGAAGGTGCAGCTAATAAAATGGCGTATCTACATTTTCCCAAAGTAACAGAAGCTGAAGACAGTGCAGTGTATTTCTGTGCTGCTAGTAAGGACAGCAACTATGAGGCACATTTTGGATCAGGCACCAAATTAACAGTTCTCGATCCAAACATCAAAGTCACTGAACCCACAGTGGAAGTCCTAGCACCCTCGGCAAAGGAGTGTAAAGATAGAAACAAGAAGAAGAAGAAGACCCTGGTGTGTGTAGCCACCCGCTTCTACCCCGACCATGTCACGGTCTTCTGGCAAGTC
>63-42
TCAACTCACCTGCAGCCATACTGATCCAAGATACGACATGATACTGTGGTACCAACAGTCAGCCCAAAACACTGCTCTGAAACTCATTGGGTATGTGAGATTCACCAGTCCAACGGTGGAAGATTCCTTTAAAGGGCGTTTTAATGTCAGTGGAGATGGTGCAGCTAGTAAAATGGCGTATCTACATTGTCCCAAACTGACAGAAGCTGAAGACAGTGCAGTGTATTTCTGTGCTGCCGGGACAGGGTACTCGGAGGCATATTTTGGAGCCGGCACCAAACTCACCGTTTTAGATCCAAACATCAAAGTCACTGAACCCACAGTGGAAGTCCTAGCACCCTCGGCAAAGGAGTGTAAAGATAGAAACAAGAAGAAGAAGAAGACCCTGGTGTGTGTAGCCACCCGCTTCTACCCCGACCATGTCACGGTCTTCTGGCAAGTC
>64-42
TCAACTCACCTGCAGCCATACTGATTCAAGATACGACATGATACTGTGGTACCAACTGTCAGCCCAAAACACTGCTCTGAAACTCATTGGGTATGTGTGGAACACCAGTCCAACGGTGGAAGATTCCTTTAAAGGGCGTTTTAATGTCAGTGGAGAAGGTGCAGCTAATAAAATGGCGTATCTACATTTTCCCAAAGTAACAGAAGCTGAAGACAGTGCAGTGTATTTCTGTGCTGCTAGTACAGGGAAAAGTGAGGCCTACTTTGGGAATGGAACCAAACTCACTGTTTTAGATCCAAACATCAAAGTCACTGAACCCACAGTGGAAGTCCTAGCACCCTCGGCAAAGGAGTGTAAAGATAGAAACAAGAAGAAGAAGAAGACCCTGGTGTGTGTAGCCACCCGCTTCTACCCCGACCATGTCACGGTCTTCTGGCAAGTC
>65-42
TCAACTCACCTGCAGCCATACTGATCCAAGATACGACATGATACTGTGGTACCAACAGTCAGCCCAAAACACTGCTCTGAAACTCATTGGGTATGTGAGATTCACCAGTCCAACGGTGGAAGATTCCTTTAAAGGGCGTTTTAATGTCAGTGGAGATGGTGCAGCTAGTAAAATGGCGTATCTACATTGTCCCAAACTGACAGAAGCTGAAGACAGTGCAGTGTATTTCTGTGCTGCTAGTAAAGGACCCTAGTACTTCAACTCAACCAGCCTTCTTTGGCAATGGAACGAAACTCACTGTTTTAGATCCAAACATCAAAGTCACTGAACCCACAGTGGAAGTCCTAGCACCCTCGGCAAAGGAGTGTAAAGATAGAAACAAGAAGAAGAAGAAGACCCTGGTGTGTGTAGCCACCCGCTTCTACCCCGACCATGTCACGGTCTTCTGGCAAGTC
>66-41
TCAACTCACCTGCAGCCATACTGTTTCAAGATACGACATGATACTGTGGTACCAACAGTCAGCCCAAAACACTGCTCTGAAACTCATTGGAAGCTGAAGACAGTTCAGTGTATTTCTGTGCTGCTAGTAAAGGACCAGGGGGTGGTGCCAGCCAGGCTTACTTCGGTGGAGGAACCAGGTTAACTGTTCTAGATCCAAACATCAAAGTCACTGAACCCACAGTGGAAGTCCTAGCACCCTCGGCAAAGGAGTGTAAAGATAGAAACAAGAAGAAGAAGAAGACCCTGGTGTGTGTAGCCACCCGCTTCTACCCCGACCATGTCACGGTCTTCTGGCAAGTC
>67-41
TCAACTCACCTGCAGCCATACTGATTCAAGATACGACATGATACTGTGGTACCAACTGTCAGCCCAAAACACTGCTCTGAAACTCATTGGGTATGTGTGGAACACCAGTCCAACGGTGGAAGATTCCTTTAAAGGGCGTTTTAATGTCAGTGGAGAAGGTGCAGCTAATAAAATGGCGTATCTACATTTTCCCAAAGTAACAGAAGCTGAAGACAGTGCAGTGTATTTCTGTGCTGCTAGTAACAAGTACACGGATAAGGCAGAGTTTGGTCCAGGTACCAGACTCACTGTTCTAGATCCAAACATCAAAGTCACTGAACCCACAGTGGAAGTCCTAGCACCCTCGGCAAAGGAGTGTAAAGATAGAAACAAGAAGAAGAAGAAGACCCTGGTGTGTGTAGCCACCCGCTTCTACCCCGACCATGTCACGGTCTTCTGGCAAGTC
>68-41
TCAACTCACCTGCAGCCATACTGTTTCAAGATACGACATGATACTGTGGTACCAACAGTCAGCCCAAAACACTGCTCTGAAACTCATTGGGTATGTGAGATTCACCAGTCCAACTGTGGAAGATTCCTTTAAAGGGCGTTTTAATGTCAGTGGAGATGGTGCAGCTAATAAAATGGCGTATCTACATTGTCCCAAACTGACAGAAGCTGAAGACAGTTCAGTGTATTTCTGTGCTGCCCGGGACAAGAACAACAACCCGGCATTCTTCGGCAGTGGCACCAAACTCACAGTTCTAGATCCAAACATCAAAGTCACTGAACCCACAGTGGAAGTCCTAGCACCCTCGGCAAAGGAGTGTAAAGATAGAAACAAGAAGAAGAAGAAGACCCTGGTGTGTGTAGCCACCCGCTTCTACCCCGACCATGTCACGGTCTTCTGGCAAGTC
>69-41
TCAACTCACCTGCAGCCATACTATGCCTAACTACTACATGATACTATGGTACAAACAGTCAGCAGGAGACACTGCTATGAAACTCATTGGTTATGCATATACCAAGTCAATAACCATGGAGAAATCGTTTGAAAAGCACTTCAATATCCAAACATCAAAGTCACTGAACCCACAGTGGAAGTCCTAGCACCCTCGGCAAAGGAGTGTAAAGATAGAAACAAGAAGAAGAAGAAGACCCTGGTGTGTGTAGCCACCCGCTTCTACCCCGACCATGTCACGGTCTTCTGGCAAGTC
>70-41
TCAACTCACCTGCAGCCATACTGATTCAAGATACGACATGATACTGTGGTACCAACTGTCAGCCCAAAACACTGCTCTGAAACTCATTGGGTATGTGTGGAACACCAGTCCAACGGTGGAAGATTCCTTTAAAGGGCGTTTTAATGTCAGTGGAGAAGGTGCAGCTAATAAAATGGCGTATCTACATTTTCCCAAAGTAACAGAAGCTGAAGACAGTGCAGTGTATTTCTGTGCTGCTAGTAAAGACAGCAACTATGAGGCACATTTTGGATCAGGCACCAAATTAACAGTTCTCGATCCAAACATCAAAGTCACTGAACCCACAGTGGAAGTCCTAGCACCCTCGGCAAAGGAGTGTAAAGATAGAAACAAGAAGAAGAAGAAGACCCTGGTGTGTGTAGCCACCCGCTTCTACCCCGACCATGTCACGGTCTTCTGGCAAGTC
>71-41
TCAACTCACCTGCAGCCATACTGATTCAAGATACGACATGATACTGTGGTACCAACTGTCAGCCCAAAACACTGCTCTGAAACTCATTGGGTATGTGTGGAACACCAGTCCAACGGTGGAAGATTCCTTTAAAGGGCGTTTTAATGTCAGTGGAGAAGGTGCAGCTAATAAAATGGCGTATCTACATTTTCCCAAAGTAACAGAAGCTGAAGACAGTGCAGTGTATTTCTGTGCTGCTAGGGGCGCTCAAACTCAACCAGCCTTCTTTGGCAATGGAACGAAACTCACTGTTTTAGATCCAAACATCAAAGTCACTGAACCCACAGTGGAAGTCCTAGCACCCTCGGCAAAGGAGTGTAAAGATAGAAACAAGAAGAAGAAGAAGACCCTGGTGTGTGTAGCCACCCGCTTCTACCCCGACCATGTCACGGTCTTCTGGCAAGTC
>72-41
TCAACTCACCTGCAGCCATACTGTTTCAAGATACGACATGATACTGTGGTACCAACAGTCAGCCCAAAACACTGCTCTGAAACTCATTGGGTATGTGAGATTCACCAGTCCAACGGTGGAAGATTCCTTTAAAGGGCGTTTTAATGTCAGTGGAGATGGTGCAGCTAATAAAATGGCGTATCTACATTTTCCCAAACTGACAGAACCTGAAGACAGTGCAGTGTATTTCTGTGCTGCTAGTGAATCGACAGAGTACTCGGAGGCATATTTTGGAGCCGGCACCAAACTCACCGTTTTAGATCCAAACATCAAAGTCACTGAACCCACAGTGGAAGTCCTAGCACCCTCGGCAAAGGAGTGTAAAGATAGAAACAAGAAGAAGAAGAAGACCCTGGTGTGTGTAGCCACCCGCTTCTACCCCGACCATGTCACGGTCTTCTGGCAAGTC
>73-40
TCAACTCACCTGCAGCCATACTGTTTCAAGATACGACATGATACTGTGGTACCAACAGTCAGCCCAAAACACTGCTCTGAAACTCATTGGAACCTGAAGACAGTGCAGTGTATTTCTGTGCTGCTAGTGAAGGGACAGGGGGTTATGCTGCCTACTTTGGAGAAGGAACTAAGCTAACAGTTCTGGATCCAAACATCAAAGTCACTGAACCCACAGTGGAAGTCCTAGCACCCTCGGCAAAGGAGTGTAAAGATAGAAACAAGAAGAAGAAGAAGACCCTGGTGTGTGTAGCCACCCGCTTCTACCCCGACCATGTCACGGTCTTCTGGCAAGTC
>74-40
TCAACTCACCTGCAGCCATACTGTTTCAAGTTACAACATGATACTTTGGTACCAACAGTCACCCCAAAACAATGCTCTGAAACTCATTGGAAGCTGAAGACAGTGCAGTGTATTTCTGTGCCGCTAGTGAAGAGGCAGGTGCAACCCGGCATTCTTCGGCAGTGGCACCAAACTCACAGTTCTAGATCCAAACATCAAAGTCACTGAACCCACAGTGGAAGTCCTAGCACCCTCGGCAAAGGAGTGTAAAGATAGAAACAAGAAGAAGAAGAAGACCCTGGTGTGTGTAGCCACCCGCTTCTACCCCGACCATGTCACGGTCTTCTGGCAAGTC
>75-40
TCAACTCACCTGCAGCCATACTGTTTCAAGATACGACATGATACTGTGGTACCAACAGTCAGCCCAAAACACTGCTCTGAAACTCATTGGAAGCTGAAGACAGTGCAGTGTATTTCTGTGCTGCTACGGCACTGGAAGTGAGGCCTACTTTGGGAATGGAACCAAACTCACTGTTTTAGATCCAAACATCAAAGTCACTGAACCCACAGTGGAAGTCCTAGCACCCTCGGCAAAGGAGTGTAAAGATAGAAACAAGAAGAAGAAGAAGACCCTGGTGTGTGTAGCCACCCGCTTCTACCCCGACCATGTCACGGTCTTCTGGCAAGTC
>76-40
TCAACTCACCTGCAGCCATACTGTTTCAAGATACGACATGATACTGTGGTACCAACAGTCAGCCCAAAACACTGCTCTGAAACTCATTGGAACCTGAAGACAGTGCAGTGTATTTCTGTGCTGCTAGTGAAGCCCGACAGGTGGTGCCAGCCAGGCTTACTTCGGTGGAGGAACCAGGTTAACTGTTCTAGATCCAAACATCAAAGTCACTGAACCCACAGTGGAAGTCCTAGCACCCTCGGCAAAGGAGTGTAAAGATAGAAACAAGAAGAAGAAGAAGACCCTGGTGTGTGTAGCCACCCGCTTCTACCCCGACCATGTCACGGTCTTCTGGCAAGTC
>77-40
TCAACTCACCTGCAGCCATACTGATTCAAGATACGACATGATACTGTGGTACCAACTGTCAGCCCAAAACACTGCTCTGAAACTCATTGGGTATGTGTGGAACACCAGTCCAACGGTGGAAGATTCCTTTAAAGGGCGTTTTAATGTCAGTGGAGAAGGTGCAGCTAATAAAATGGCGTATCTACATTTTCCCAAAGTAACAGAAGCTGAAGACAGTGCAGTGTATTTCTGTGCTGCTACAGGGACTAACAACAACCCGGCATTCTTCGGCAGTGGCACCAAACTCACAGTTCTAGATCCAAACATCAAAGTCACTGAACCCACAGTGGAAGTCCTAGCACCCTCGGCAAAGGAGTGTAAAGATAGAAACAAGAAGAAGAAGAAGACCCTGGTGTGTGTAGCCACCCGCTTCTACCCCGACCATGTCACGGTCTTCTGGCAAGTC
>78-40
TCAACTCACCTGCAGCCATACTGATTCAAGATACGACATGATACTGTGGTACCAACTGTCAGCCCAAAACACTGCTCTGAAACTCATTGGGTATGTGTGGAACACCAGTCCAACGGTGGAAGATTCCTTTAAAGGGCGTTTTAATGTCAGTGGAGAAGGTGCAGCTAATAAAATGGCGTATCTACATTTTCCCAAAGTAACAGAAGCTGAAGACAGTGCAGTGTATTTCTGTGCTGCTCGGGACAGCTCAAACTCAACCAGCCTTCTTTGGCAATGGAACGAAACTCACTGTTTTAGATCCAAACATCAAAGTCACTGAACCCACAGTGGAAGTCCTAGCACCCTCGGCAAAGGAGTGTAAAGATAGAAACAAGAAGAAGAAGAAGACCCTGGTGTGTGTAGCCACCCGCTTCTACCCCGACCATGTCACGGTCTTCTGGCAAGTC
>79-40
TCAACTCACCTGCAGCCATACTGTTTCAAGATACGACATGATACTGTGGTACCAACAGTCAGCCCAAAACACTGCTCTGAAACTCATTGGGTATGTGAGATTCACCAGTCCAACTGTGGAAGATTCCTTTAAAGGGCGTTTTAATGTCAGTGGAGATGCTGCAGCTAATAAAATGGCGTATCTACATTTTCCCAAACTGACAGAAGCTGAAGACAGTGCAGTGTATTTCTGTGCTGCTAGTCCGGGACAAAACTATGAGGCACATTTTGGATCAGGCACCAAATTAACAGTTCTCGATCCAAACATCAAAGTCACTGAACCCACAGTGGAAGTCCTAGCACCCTCGGCAAAGGAGTGTAAAGATAGAAACAAGAAGAAGAAGAAGACCCTGGTGTGTGTAGCCACCCGCTTCTACCCCGACCATGTCACGGTCTTCTGGCAAGTC
>80-40
TCAACTCACCTGCAGCCATACTGTTTCAAGATACGACATGATACTGTGGTACCAACAGTCAGCCCAAAACACTGCTCTGAAACTCATTGGGTATGTGAGATTCACCAGTCCAACTGTGGAAGATTCCTTTAAAGGGCGTTTTAATGTCAGTGGAGATGGTGCAGCTAATAAAATGGCGTATCTACATTGTCCCAAACTGACAGAAGCTGAAGACAGTTCAGTGTATTTCTGTGCTGCTAGTAAGGGCCGTGAGGCCTACTTTGGGAATGGAACCAAACTCACTGTTTTAGATCCAAACATCAAAGTCACTGAACCCACAGTGGAAGTCCTAGCACCCTCGGCAAAGGAGTGTAAAGATAGAAACAAGAAGAAGAAGAAGACCCTGGTGTGTGTAGCCACCCGCTTCTACCCCGACCATGTCACGGTCTTCTGGCAAGTC
>81-39
TCAACTCACCTGCAGCCATACTGTTTCAAGTTACAACATGATACTTTGGTACCAACAGTCACCCCAAAACAATGCTCTGAAACTCATTGGGTATGTGTGGAACACCAGTCCAACTGTGGAAGATTCCTTTAAAGGGCGTTTTAATGTCAGTGGAGATGCTGCAGCTAATAAAATGGCGTATCTACATTTTCCCAAACTGACAGAAGCTGAAGACAGTGCAGTGTATTTCTGTGCCGCTAGGCGGGACAGGGGGAGCTCTGGTGGTTATGCTGCCTACTTTGGAGAAGGAACTAAGCTAACAGTTCTGGATCCAAACATCAAAGTCACTGAACCCACAGTGGAAGTCCTAGCACCCTCGGCAAAGGAGTGTAAAGATAGAAACAAGAAGAAGAAGAAGACCCTGGTGTGTGTAGCCACCCGCTTCTACCCCGACCATGTCACGGTCTTCTGGCAAGTC
>82-39
TCAACTCACCTGCAGCCATACTGATCCAAGATACGACATGATACTGTGGTACCAACAGTCAGCCCAAAACACTGCTCTGAAACTCATTGGGTATGTGAGATTCACCAGTCCAACGGTGGAAGATTCCTTTAAAGGGCGTTTTAATGTCAGTGGAGATGGTGCAGCTAGTAAAATGGCGTATCTACATTGTCCCAAACTGACAGAAGCTGAAGACAGTGCAGTGTATTTCTGTGCTGCTAGTAGACGCAACTATGAGGCACATTTTGGATCAGGCACCAAATTAACAGTTCTCGATCCAAACATCAAAGTCACTGAACCCACAGTGGAAGTCCTAGCACCCTCGGCAAAGGAGTGTAAAGATAGAAACAAGAAGAAGAAGAAGACCCTGGTGTGTGTAGCCACCCGCTTCTACCCCGACCATGTCACGGTCTTCTGGCAAGTC
>83-39
TCAACTCACCTGCAGCCATACTGATTCAAGATACGACATGATACTGTGGTACCAACAGTCAGCCCAAAACACTGCTCTGAAACTCATTGGAAGCTGAAGACAGTTCAGTGTATTTCTGTGCTGCTAGTGAAGCCGGGACAGGGAGTTCTCTGGTGGTTATGCTGCCTACTTTGGAGAAGGAACTAAGCTAACAGTTCTGGATCCAAACATCAAAGTCACTGAACCCACAGTGGAAGTCCTAGCACCCTCGGCAAAGGAGTGTAAAGATAGAAACAAGAAGAAGAAGAAGACCCTGGTGTGTGTAGCCACCCGCTTCTACCCCGACCATGTCACGGTCTTCTGGCAAGTC
>84-39
TCAACTCACCTGCAGCCATACTGTTTCAAGTTACTACATGATACTGTGGTACCAACAGTCAGCCCAAAACACTGCTCTGAAACTCATTGGAAGCTGAAGACAGTTCAGTGTATTTCTGTGCTGCTAGTGGACAGGGGGCGAAGGCAGAGTTTGGTCCAGGTACCAGACTCACTGTTCTAGATCCAAACATCAAAGTCACTGAACCCACAGTGGAAGTCCTAGCACCCTCGGCAAAGGAGTGTAAAGATAGAAACAAGAAGAAGAAGAAGACCCTGGTGTGTGTAGCCACCCGCTTCTACCCCGACCATGTCACGGTCTTCTGGCAAGTC
>85-39
TCAACTCACCTGCAGCCATACTGATCCAAGATACGACATGATACTGTGGTACCAACAGTCAGCCCAAAACACTGCTCTGAAACTCATTGGGTATGTGAGATTCACCAGTCCAACGGTGGAAGATTCCTTTAAAGGGCGTTTTAATGTCAGTGGAGATGGTGCAGCTAGTAAAATGGCGTATCTACATTGTCCCAAACTGACAGAAGCTGAAGACAGTGCAGTGTATTTCTGTGCTGCCGGACATGGTGGTGCCAGCCAGGCTTACTTCGGTGGAGGAACCAGGTTAACTGTTCTAGATCCAAACATCAAAGTCACTGAACCCACAGTGGAAGTCCTAGCACCCTCGGCAAAGGAGTGTAAAGATAGAAACAAGAAGAAGAAGAAGACCCTGGTGTGTGTAGCCACCCGCTTCTACCCCGACCATGTCACGGTCTTCTGGCAAGTC
>86-39
TCAACTCACCTGCAGCCATACTGTTTCAAGATACGACATGATACTGTGGTACCAACAGTCAGCCCAAAACACTGCTCTGAAACTCATTGGGTATGTGAGATTCACCAGTCCAACTGTGGAAGATTCCTTTAAAGGGCGTTTTAATGTCAGTGGAGATGGTGCAGCTAATAAAATGGCGTATCTACATTGTCCCAAACTGACAGAAGCTGAAGACAGTTCAGTGTATTTCTGTGCTGCTAGTAATCAGGGGGCCAACTATGAGGCACATTTTGGATCAGGCACCAAATTAACAGTTCTCGATCCAAACATCAAAGTCACTGAACCCACAGTGGAAGTCCTAGCACCCTCGGCAAAGGAGTGTAAAGATAGAAACAAGAAGAAGAAGAAGACCCTGGTGTGTGTAGCCACCCGCTTCTACCCCGACCATGTCACGGTCTTCTGGCAAGTC
>87-38
TCAACTCACCTGCAGCCATACTGATCCAAGATACGACATGATACTGTGGTACCAACAGTCAGCCCAAAACACTGCTCTGAAACTCATTGGGTATGTGAGATTCACCAGTCCAACGGTGGAAGATTCCTTTAAAGGGCGTTTTAATGTCAGTGGAGATGGTGCAGCTAGTAAAATGGCGTATCTACATTGTCCCAAACTGACAGAAGCTGAAGACAGTGCAGTGTATATTTCTGTGCTGCTAGATGGTGACACTGGAAGTGAGGCCTACTTTGGGAATGGAACCAAACTCACTGTTTTAGATCCAAACATCAAAGTCACTGAACCCACAGTGGAAGTCCTAGCACCCTCGGCAAAGGAGTGTAAAGATAGAAACAAGAAGAAGAAGAAGACCCTGGTGTGTGTAGCCACCCGCTTCTACCCCGACCATGTCACGGTCTTCTGGCAAGTC
>88-38
TCAACTCACCTGCAGCCATACTGTTTCAAGATACGACATGATACTGTGGTACCAACAGTCAGCCCAAAACACTGCTCTGAAACTCATTGGAACCTGAAGACAGTGCAGTGTATTTCTGTGCTGCTAGTGAAGCAGGGGGCGAACTCAACCAGCCTTCTTTGGCAATGGAACGAAACTCACTGTTTTAGATCCAAACATCAAAGTCACTGAACCCACAGTGGAAGTCCTAGCACCCTCGGCAAAGGAGTGTAAAGATAGAAACAAGAAGAAGAAGAAGACCCTGGTGTGTGTAGCCACCCGCTTCTACCCCGACCATGTCACGGTCTTCTGGCAAGTC
>89-38
TCAACTCACCTGCAGCCATACTGTTTCAAGTTACTACATGATACTGTGGTACCAACAGTCAGCCCAAAACACTGCTCTGAAACTCATTGGGTATGTGAGATACACCAGTCCAATGGTGGAAGATTCCTTTAAAGGGCGTTTTAATGTCAGTGGAGATGGTGCAGCTAATAAAATGGCATATCTACATTTTCCCAAACTGACAGAAGCTGAAGACAGTTCAGTGTATTTCTGTGCTGCTAGTGAAGCTGGCAGGGTTGCTCAACCAGCCTTCTTTGGCAATGGAACGAAACTCACTGTTTTAGATCCAAACATCAAAGTCACTGAACCCACAGTGGAAGTCCTAGCACCCTCGGCAAAGGAGTGTAAAGATAGAAACAAGAAGAAGAAGAAGACCCTGGTGTGTGTAGCCACCCGCTTCTACCCCGACCATGTCACGGTCTTCTGGCAAGTC
>90-38
TCAACTCACCTGCAGCCATACTGATCCAAGATACGACATGATACTGTGGTACCAACAGTCAGCCCAAAACACTGCTCTGAAACTCATTGGGTATGTGAGATTCACCAGTCCAACGGTGGAAGATTCCTTTAAAGGGCGTTTTAATGTCAGTGGAGATGGTGCAGCTAGTAAAATGGCGTATCTACATTGTCCCAAACTGACAGAAGCTGAAGACAGTGCAGTGTATTTCTGTGCTGCTAGTATCGACATCAACTATGAGGCACATTTTGGATCAGGCACCAAATTAACAGTTCTCGATCCAAACATCAAAGTCACTGAACCCACAGTGGAAGTCCTAGCACCCTCGGCAAAGGAGTGTAAAGATAGAAACAAGAAGAAGAAGAAGACCCTGGTGTGTGTAGCCACCCGCTTCTACCCCGACCATGTCACGGTCTTCTGGCAAGTC
>91-38
TCAACTCACCTGCAGCCATACTATCCCTAACTACTACATGATACTATGGTACAAACAGTCAGCAGGAGACACTGCTATGAAACTCATTGGTTATGCATATACCAAGTCAATAACCATGGAGAAATCTTTTGAAAAGCACTTCAATGTGAGTGGAGACGGTGAGAAAGAGGCTTATCTTCATCTAGTGAGCCTGAGAGGACCTGAACACAGTGCAGTTTATTACTGTGTAGCCAGCCAGGGACAAGGTGGTTATGCTGCCTACTTTGGAGAGGGAACTAAGCTAACAGTTCTGGATCCAAACATCAAAGTCACTGAACCCACAGTGGAAGTCCTAGCACCCTCGGCAAAGGAGTGTAAAGATAGAAACAAGAAGAAGAAGAAGACCCTGGTGTGTGTAGCCACCCGCTTCTACCCCGACCATGTCACGGTCTTCTGGCAAGTC
>92-37
TCAACTCACCTGCAGCCATACTGTTTCAAGATACGACATGATACTGTGGTACCAACAGTCAGCCCAAAACACTGCTCTGAAACTCATTGGGTATGTGAGATTCACCAGTCCAACGGTGGAAGATTCCTTTAAAGGGCGTTTTAATGTCAGTGGAGATGGTGCAGCTAATAAAATGGCGTATCTACATTTTCCCAAACTGACAGAACCTGAAGACAGTGCAGTGTATTTCTGTGCTGCTAGTGAGGACACCTACTCGGAGGCATATTTTGGAGCCGGCACCAAACTCACCGTTTTAGATCCAAACATCAAAGTCACTGAACCCACAGTGGAAGTCCTAGCACCCTCGGCAAAGGAGTGTAAAGATAGAAACAAGAAGAAGAAGAAGACCCTGGTGTGTGTAGCCACCCGCTTCTACCCCGACCATGTCACGGTCTTCTGGCAAGTC
>93-37
TCAACTCACCTGCAGCCATACTGATTCAAGATACGACATGATACTGTGGTACCAACTGTCAGCCCAAAACACTGCTCTGAAACTCATTGGGTATGTGTGGAACACCAGTCCAACGGTGGAAGATTCCTTTAAAGGGCGTTTTAATGTCAGTGGAGAAGGTGCAGCTAATAAAATGGCGTATCTACATTTTCCCAAAGTAACAGAAGCTGAAGACAGTGCAGTGTATTTCTGTGCTGCTAGTAAAGACAGCTATGAGGCACATTTTGGATCAGGCACCAAATTAACAGTTCTCGATCCAAACATCAAAGTCACTGAACCCACAGTGGAAGTCCTAGCACCCTCGGCAAAGGAGTGTAAAGATAGAAACAAGAAGAAGAAGAAGACCCTGGTGTGTGTAGCCACCCGCTTCTACCCCGACCATGTCACGGTCTTCTGGCAAGTC
>94-37
TCAACTCACCTGCAGCCATACTGATTCAAGATACGACATGATACTGTGGTACCAACTGTCAGCCCAAAACACTGCTCTGAAACTCATTGGGTATGTGTGGAACACCAGTCCAACGGTGGAAGATTCCTTTAAAGGGCGTTTTAATGTCAGTGGAGAAGGTGCAGCTAATAAAATGGCGTATCTACATTTTCCCAAAGTAACAGAAGCTGAAGACAGTGCAGTGTATTTCTGTGCTGCTAGTAAGGGACAGGGGCTCGGAGGCATATTTTGGAGCCGGCACCAAACTCACCGTTTTAGATCCAAACATCAAAGTCACTGAACCCACAGTGGAAGTCCTAGCACCCTCGGCAAAGGAGTGTAAAGATAGAAACAAGAAGAAGAAGAAGACCCTGGTGTGTGTAGCCACCCGCTTCTACCCCGACCATGTCACGGTCTTCTGGCAAGTC
>95-37
TCAACTCACCTGCAGCCATACTGATTCAAGATACGACATGATACTGTGGTACCAACTGTCAGCCCAAAACACTGCTCTGAAACTCATTGGGTATGTGTGGAACACCAGTCCAACGGTGGAAGATTCCTTTAAAGGGCGTTTTAATGTCAGTGGAGAAGGTGCAGCTAATAAAATGGCGTATCTACATTTTCCCAAAGTAACAGAAGCTGAAGACAGTGCAGTGTATTTCTGTGCTGCTAGTATGCCCGGGACTCGGAGGCATATTTTGGAGCCGGCACCAAACTCACCGTTTTAGATCCAAACATCAAAGTCACTGAACCCACAGTGGAAGTCCTAGCACCCTCGGCAAAGGAGTGTAAAGATAGAAACAAGAAGAAGAAGAAGACCCTGGTGTGTGTAGCCACCCGCTTCTACCCCGACCATGTCACGGTCTTCTGGCAAGTC
>96-37
TCAACTCACCTGCAGCCATACTGATTCAAGATACGACATGATACTGTGGTACCAACAGTCAGCCCAAAACACTGCTCTGAAACTCATTGGGTATGTGTGGAACACCAGTCCAACGGTGGAAGATTCCTTTAAAGGGCGTTTTAATGTCAGTGGAGAAGGTGCAGCTAATAAAATGGCGTATCTACATTTTCCCAAAGTAACAGAAGCTGAAGACAGTGCAGTGTATTTCTGTGCTGCTAGTGGTGCCAGCCAGGCTTACTTCGGTGGAGGAACCAGGTTAACTGTTCTAGATCCAAACATCAAAGTCACTGAACCCACAGTGGAAGTCCTAGCACCCTCGGCAAAGGAGTGTAAAGATAGAAACAAGAAGAAGAAGAAGACCCTGGTGTGTGTAGCCACCCGCTTCTACCCCGACCATGTCACGGTCTTCTGGCAAGTC
>97-37
TCAACTCACCTGCAGCCATACTGATCCAAGATACGACATGATACTGTGGTACCAACAGTCAGCCCAAAACACTGCTCTGAAACTCATTGGGTATGTGAGATTCACCAGTCCAACGGTGGAAGATTCCTTTAAAGGGCGTTTTAATGTCAGTGGAGATGGTGCAGCTAGTAAAATGGCGTATCTACATTGTCCCAAACTGACAGAAGCTGAAGACAGTGCAGTGTATTTCTGTGCTGCTAGTAAAAGGCAGGGTGCCAGCCAGGCTTACTTCGGTGGAGGAACCAGGTTAACTGTTCTAGATCCAAACATCAAAGTCACTGAACCCACAGTGGAAGTCCTAGCACCCTCGGCAAAGGAGTGTAAAGATAGAAACAAGAAGAAGAAGAAGACCCTGGTGTGTGTAGCCACCCGCTTCTACCCCGACCATGTCACGGTCTTCTGGCAAGTC
>98-37
TCAACTCACCTGCAGCCATACTGATTCAAGATACGACATGATACTGTGGTACCAACTGTCAGCCCAAAACACTGCTCTGAAACTCATTGGGTATGTGTGGAACACCAGTCCAACGGTGGAAGATTCCTTTAAAGGGCGTTTTAATGTCAGTGGAGAAGGTGCAGCTAATAAAATGGCGTATCTACATTTTCCCAAAGTAACAGAAGCTGAAGACAGTGCAGTGTATTTCTGTGCTGCTAGTAACCGTTATGATCCTGCATTCTTTGGAGCAGGGACCAAACTGAGTGTTCTGGATCCAAACATCAAAGTCACTGAACCCACAGTGGAAGTCCTAGCACCCTCGGCAAAGGAGTGTAAAGATAGAAACAAGAAGAAGAAGAAGACCCTGGTGTGTGTAGCCACCCGCTTCTACCCCGACCATGTCACGGTCTTCTGGCAAGTC
>99-37
TCAACTCACCTGCAGCCATACTGTTTCAAGTTACAACATGATACTTTGGTACCAACAGTCACCCCAAAACAATGCTCTGAAACTCATTGGGTATGTGTGGAACACCAGTCCAACTGTGGAAGATTCCTTTAAAGGGCGTTTTAATGTCAGTGGAGATGCTGCAGCTAATAAAATGGCGTATCTACATTTTCCCAAACTGACAGAAGCTGAAGACAGTGCAGTGTATTTCTGTGCCGCTAGCCGGACAGGGGGCCTGAGGCACATTTTGGATCAGGCACCAAATTAACAGTTCTCGATCCAAACATCAAAGTCACTGAACCCACAGTGGAAGTCCTAGCACCCTCGGCAAAGGAGTGTAAAGATAGAAACAAGAAGAAGAAGAAGACCCTGGTGTGTGTAGCCACCCGCTTCTACCCCGACCATGTCACGGTCTTCTGGCAAGTC
>100-37
TCAACTCACCTGCAGCCATACTGATTCAAGATACGACATGATACTGTGGTACCAACTGTCAGCCCAAAACACTGCTCTGAAACTCATTGGGTATGTGTGGAACACCAGTCCAACGGTGGAAGATTCCTTTAAAGGGCGTTTTAATGTCAGTGGAGAAGGTGCAGCTAATAAAATGGCGTATCTACATTTTCCCAAAGTAACAGAAGCTGAAGACAGTGCAGTGTATTTCTGTGCTGCTCGGGACAGGTTCTATGAGGCACATTTTGGATCAGGCACCAAATTAACAGTTCTCGATCCAAACATCAAAGTCACTGAACCCACAGTGGAAGTCCTAGCACCCTCGGCAAAGGAGTGTAAAGATAGAAACAAGAAGAAGAAGAAGACCCTGGTGTGTGTAGCCACCCGCTTCTACCCCGACCATGTCACGGTCTTCTGGCAAGTC
>101-37
TCAACTCACCTGCAGCCATACTGATTCAAGATACGACATGATACTGTGGTACCAACTGTCAGCCCAAAACACTGCTCTGAAACTCATTGGGTATGTGTGGAACACCAGTCCAACGGTGGAAGATTCCTTTAAAGGGCGTTTTAATGTCAGTGGAGAAGGTGCAGCTAATAAAATGGCGTATCTACATTTTCCCAAAGTAACAGAAGCTGAAGACAGTGCAGTGTATTTCTGTGCTGCTAGAGGTACTCAAACTCAACCAGCCTTCTTTGGCAATGGAACGAAACTCACTGTTTTAGATCCAAACATCAAAGTCACTGAACCCACAGTGGAAGTCCTAGCACCCTCGGCAAAGGAGTGTAAAGATAGAAACAAGAAGAAGAAGAAGACCCTGGTGTGTGTAGCCACCCGCTTCTACCCCGACCATGTCACGGTCTTCTGGCAAGTC
>102-37
TCAACTCACCTGCAGCCATACTGTTTCAAGTTACAACATGATACTTTGGTACCAACAGTCACCCCAAAACAATGCTCTGAAACTCATTGGAAGCTGAAGACAGTGCAGTGTATTTCTGTGCCGCTAGTGACGCGGACAGCAAACTCAACCAGCCTTCTTTGGCAATGGAACGAAACTCACTGTTTTAGATCCAAACATCAAAGTCACTGAACCCACAGTGGAAGTCCTAGCACCCTCGGCAAAGGAGTGTAAAGATAGAAACAAGAAGAAGAAGAAGACCCTGGTGTGTGTAGCCACCCGCTTCTACCCCGACCATGTCACGGTCTTCTGGCAAGTC
>103-36
TCAACTCACCTGCAGCCATACTGTTTCAAGATACGACATGATACTGTGGTACCAACAGTCAGCCCAAAACACTGCTCTGAAACTCATTGGAACCTGAAGACAGTGCAGTGTATTTCTGTGCTGCTAGTGAAGGGACGAGAGCTCGTACTCGGAGGCATATTTTGGAGCCGGCACCAAACTCACCGTTTTAGATCCAAACATCAAAGTCACTGAACCCACAGTGGAAGTCCTAGCACCCTCGGCAAAGGAGTGTAAAGATAGAAACAAGAAGAAGAAGAAGACCCTGGTGTGTGTAGCCACCCGCTTCTACCCCGACCATGTCACGGTCTTCTGGCAAGTC
>104-36
TCAACTCACCTGCAGCCATACTGATCCAAGATACGACATGATACTGTGGTACCAACAGTCAGCCCAAAACACTGCTCTGAAACTCATTGGGTATGTGAGATTCACCAGTCCAACGGTGGAAGATTCCTTTAAAGGGCGTTTTAATGTCAGTGGAGATGGTGCAGCTAGTAAAATGGCGTATCTACATTGTCCCAAACTGACAGAAGCTGAAGACAGTGCAGTGTATATTTCTGTGCTGCTAGTAAGGACAGGGGAGACTCAAACTCAACCAGCCTTCTTTGGCAATGGAACGAAACTCACTGTTTTAGATCCAAACATCAAAGTCACTGAACCCACAGTGGAAGTCCTAGCACCCTCGGCAAAGGAGTGTAAAGATAGAAACAAGAAGAAGAAGAAGACCCTGGTGTGTGTAGCCACCCGCTTCTACCCCGACCATGTCACGGTCTTCTGGCAAGTC
>105-36
TCAACTCACCTGCAGCCATACTGTTTCAAGATACGACATGATACTGTGGTACCAACAGTCAGCCCAAAACACTGCTCTGAAACTCATTGGGTATGTGAGATTCACCAGTCCAACTGTGGAAGATTCCTTTAAAGGGCGTTTTAATGTCAGTGGAGATGGTGCAGCTAATAAAATGGCGTATCTACATTGTCCCAAACTGACAGAAGCTGAAGACAGTTCAGTGTATTTCTGTGCTGCTAGGGAAGTACACGGATAAGGCAGAGTTTGGTCCAGGTACCAGACTCACTGTTCTAGATCCAAACATCAAAGTCACTGAACCCACAGTGGAAGTCCTAGCACCCTCGGCAAAGGAGTGTAAAGATAGAAACAAGAAGAAGAAGAAGACCCTGGTGTGTGTAGCCACCCGCTTCTACCCCGACCATGTCACGGTCTTCTGGCAAGTC
>106-36
TCAACTCACCTGCAGCCATACTGATTCAAGATACGACATGATACTGTGGTACCAACTGTCAGCCCAAAACACTGCTCTGAAACTCATTGGGTATGTGTGGAACACCAGTCCAACGGTGGAAGATTCCTTTAAAGGGCGTTTTAATGTCAGTGGAGAAGGTGCAGCTAATAAAATGGCGTATCTACATTTTCCCAAAGTAACAGAAGCTGAAGACAGTGCAGTGTATTTCTGTGCTGCTAGACAGAACACTGGAAGTGAGGCCTACTTTGGGAATGGAACCAAACTCACTGTTTTAGATCCAAACATCAAAGTCACTGAACCCACAGTGGAAGTCCTAGCACCCTCGGCAAAGGAGTGTAAAGATAGAAACAAGAAGAAGAAGAAGACCCTGGTGTGTGTAGCCACCCGCTTCTACCCCGACCATGTCACGGTCTTCTGGCAAGTC
>107-36
TCAACTCACCTGCAGCCATACTGATTCAAGATACGACATGATACTGTGGTACCAACAGTCAGCCCAAAACACTGCTCTGAAACTCATTGGGTATGTGTGGAACACCAGTCCAACGGTGGAAGATTCCTTTAAAGGGCGTTTTAATGTCAGTGGAGAAGGTGCAGCTAATAAAATGGCGTATCTACATTTTCCCAAAGTAACAGAAGCTGAAGACAGTGCAGTGTATTTCTGTGCTGCTAGTACAGGGGAGACAACTATGATCCTGCATTCTTTGGAGCAGGGACCAAACTGAGTGTTCTGGATCCAAACATCAAAGTCACTGAACCCACAGTGGAAGTCCTAGCACCCTCGGCAAAGGAGTGTAAAGATAGAAACAAGAAGAAGAAGAAGACCCTGGTGTGTGTAGCCACCCGCTTCTACCCCGACCATGTCACGGTCTTCTGGCAAGTC
>108-36
TCAACTCACCTGCAGCCATACTGTTTCAAGATACGACATGATACTGTGGTACCAACAGTCAGCCCAAAACACTGCTCTGAAACTCATTGGGTATGTGAGATTCACCAGTCCAACGGTGGAAGATTCCTTTAAAGGGCGTTTTAATGTCAGTGGAGATGGTGCAGCTAATAAAATGGCGTATCTACATTTTCCCAAACTGACAGAACCTGAAGACAGTGCAGTGTATTTCTGTGCTGCTAGTGAAGCAGGGGGACGAGATCCTGCATTCTTTGGAGCAGGGACCAAACTGAGTGTTCTGGATCCAAACATCAAAGTCACTGAACCCACAGTGGAAGTCCTAGCACCCTCGGCAAAGGAGTGTAAAGATAGAAACAAGAAGAAGAAGAAGACCCTGGTGTGTGTAGCCACCCGCTTCTACCCCGACCATGTCACGGTCTTCTGGCAAGTC
>109-35
TCAACTCACCTGCAGCCATACTGATTCAAGATACGACATGATACTGTGGTACCAACTGTCAGCCCAAAACACTGCTCTGAAACTCATTGGGTATGTGTGGAACACCAGTCCAACGGTGGAAGATTCCTTTAAAGGGCGTTTTAATGTCAGTGGAGAAGGTGCAGCTAATAAAATGGCGTATCTACATTTTCCCAAAGTAACAGAAGCTGAAGACAGTGCAGTGTATTTCTGTGCTGCTAGTAATAACGCAAGGTACTCGGAGGCATATTTTGGAGCCGGCACCAAACTCACCGTTTTAGATCCAAACATCAAAGTCACTGAACCCACAGTGGAAGTCCTAGCACCCTCGGCAAAGGAGTGTAAAGATAGAAACAAGAAGAAGAAGAAGACCCTGGTGTGTGTAGCCACCCGCTTCTACCCCGACCATGTCACGGTCTTCTGGCAAGTC
>110-35
TCAACTCACCTGCAGCCATACTATCCCTAACTACTACATGATACTATGGTACAAACAGTCAGCAGGAGACACTGCTATGAAACTCATTGGTTATGCATATACCAAGTCAATAACCATGGAGAAATCTTTTGAAAAGCACTTCAATGTGAGTGGAGACGGTGAGAAAGAGGCTTATCTTCATCTAGTGAGCCTGAGAGGACCTGAACACAGTGCAGTTTATTACTGTGTAGCCAGCCACGAGGGGGCTACCAACCCGGCATTCTTCGGCAGTGGCACCAAACTCACAGTTCTAGATCCAAACATCAAAGTCACTGAACCCACAGTGGAAGTCCTAGCACCCTCGGCAAAGGAGTGTAAAGATAGAAACAAGAAGAAGAAGAAGACCCTGGTGTGTGTAGCCACCCGCTTCTACCCCGACCATGTCACGGTCTTCTGGCAAGTC
>111-35
TCAACTCACCTGCAGCCATACTGTTTCAAGATACGACATGATACTGTGGTACCAACAGTCAGCCCAAAACACTGCTCTGAAACTCATTGGGTATGTGAGATTCACCAGTCCAACGGTGGAAGATTCCTTTAAAGGGCGTTTTAATGTCAGTGGAGATGGTGCAGCTAATAAAATGGCGTATCTACATTTTCCCAAACTGACAGAACCTGAAGACAGTGCAGTGTATTTCTGTGCTGCTAGACAGGGGATGATCCTGCATTCTTTGGAGCAGGGACCAAACTGAGTGTTCTGGATCCAAACATCAAAGTCACTGAACCCACAGTGGAAGTCCTAGCACCCTCGGCAAAGGAGTGTAAAGATAGAAACAAGAAGAAGAAGAAGACCCTGGTGTGTGTAGCCACCCGCTTCTACCCCGACCATGTCACGGTCTTCTGGCAAGTC
>112-35
TCAACTCACCTGCAGCCATACTGTTTCAAGTTACAACATGATACTTTGGTACCAACAGTCACCCCAAAACAATGCTCTGAAACTCATTGGGTATGTGTGGAACACCAGTCCAACTGTGGAAGATTCCTTTAAAGGGCGTTTTAATGTCAGTGGAGATGCTGCAGCTAATAAAATGGCGTATCTACATTTTCCCAAACTGACAGAAGCTGAAGACAGTGCAGTGTATTTCTGTGCGACAAGAAACTATGAGGCACATTTTGGATCAGGCACCAAATTAACAGTTCTCGATCCAAACATCAAAGTCACTGAACCCACAGTGGAAGTCCTAGCACCCTCGGCAAAGGAGTGTAAAGATAGAAACAAGAAGAAGAAGAAGACCCTGGTGTGTGTAGCCACCCGCTTCTACCCCGACCATGTCACGGTCTTCTGGCAAGTC
>113-35
TCAACTCACCTGCAGCCATACTGATTCAAGATACGACATGATACTGTGGTACCAACTGTCAGCCCAAAACACTGCTCTGAAACTCATTGGGTATGTGTGGAACACCAGTCCAACGGTGGAAGATTCCTTTAAAGGGCGTTTTAATGTCAGTGGAGAAGGTGCAGCTAATAAAATGGCGTATCTACATTTTCCCAAAGTAACAGAAGCTGAAGACAGTGCAGTGTATTTCTGTGCTGCTATCTCTCTCTCGTACTCGGAGGCATATTTTGGAGCCGGCACCAAACTCACCGTTTTAGATCCAAACATCAAAGTCACTGAACCCACAGTGGAAGTCCTAGCACCCTCGGCAAAGGAGTGTAAAGATAGAAACAAGAAGAAGAAGAAGACCCTGGTGTGTGTAGCCACCCGCTTCTACCCCGACCATGTCACGGTCTTCTGGCAAGTC
>114-35
TCAACTCACCTGCAGCCATACTGTTTCAAGTTACAACATGATACTTTGGTACCAACAGTCACCCCAAAACAATGCTCTGAAACTCATTGGAAGCTGAAGACAGTGCAGTGTATTTCTGTGCCGCTAGCCAGGGTGGTGCCAGCCAGGCTTACTTCGGTGGAGGAACCAGGTTAACTGTTCTAGATCCAAACATCAAAGTCACTGAACCCACAGTGGAAGTCCTAGCACCCTCGGCAAAGGAGTGTAAAGATAGAAACAAGAAGAAGAAGAAGACCCTGGTGTGTGTAGCCACCCGCTTCTACCCCGACCATGTCACGGTCTTCTGGCAAGTC
>115-35
TCAACTCACCTGCAGCCATACTGATTCAAGATACGACATGATACTGTGGTACCAACTGTCAGCCCAAAACACTGCTCTGAAACTCATTGGGTATGTGTGGAACACCAGTCCAACGGTGGAAGATTCCTTTAAAGGGCGTTTTAATGTCAGTGGAGAAGGTGCAGCTAATAAAATGGCGTATCTACATTTTCCCAAAGTAACAGAAGCTGAAGACAGTGCAGTGTATTTCTGTGCTGCTAGTACAGCTGGAAGTGAGGCCTACTTTGGGAATGGAACCAAACTCACTGTTTTAGATCCAAACATCAAAGTCACTGAACCCACAGTGGAAGTCCTAGCACCCTCGGCAAAGGAGTGTAAAGATAGAAACAAGAAGAAGAAGAAGACCCTGGTGTGTGTAGCCACCCGCTTCTACCCCGACCATGTCACGGTCTTCTGGCAAGTC
>116-35
TCAACTCACCTGCAGCCATACTGATCCAAGATACGACATGATACTGTGGTACCAACAGTCAGCCCAAAACACTGCTCTGAAACTCATTGGGTATGTGAGATTCACCAGTCCAACGGTGGAAGATTCCTTTAAAGGGCGTTTTAATGTCAGTGGAGATGGTGCAGCTAGTAAAATGGCGTATCTACATTGTCCCAAACTGACAGAAGCTGAAGACAGTGCAGTGTATATTGAAGCTGGTGGTGCCAGCCAGGCTTACTTCGGTGGAGGAACCAGGTTAACTGTTCTAGATCCAAACATCAAAGTCACTGAACCCACAGTGGAAGTCCTAGCACCCTCGGCAAAGGAGTGTAAAGATAGAAACAAGAAGAAGAAGAAGACCCTGGTGTGTGTAGCCACCCGCTTCTACCCCGACCATGTCACGGTCTTCTGGCAAGTC
>117-35
TCAACTCACCTGCAGCCATACTATCCCTAACTACTACATGATACTATGGTACAAACAGTCAGCAGGAGACACTGCTATGAAACTCATTGGTTATGCATATACCAAGTCAATAACCATGGAGAAATCTTTTGAAAAGCACTTCAATGTGAGTGGAGACGGTGAGAAAGAGGCTTATCTTCATCTAGTGAGCCTGAGAGGACCTGAACACAGTGCAGTTTATTACTGTGTAGCCAGCCGGACAGAAACTCAACCAGCCTTCTTTGGCAATGGAACGAAACTCACTGTTTTAGATCCAAACATCAAAGTCACTGAACCCACAGTGGAAGTCCTAGCACCCTCGGCAAAGGAGTGTAAAGATAGAAACAAGAAGAAGAAGAAGACCCTGGTGTGTGTAGCCACCCGCTTCTACCCCGACCATGTCACGGTCTTCTGGCAAGTC
>118-35
TCAACTCACCTGCAGCCATACTATCCCTAACTACTACATGATACTATGGTACAAACAGTCAGCAGGAGACACTGCTATGAAACTCATTGGTTATGCATATACCAAGTCAATAACCATGGAGAAATCTTTTGAAAAGCACTTCAATGTGAGTGGAGACGGTGAGAAAGAGGCTTATCTTCATCTAGTGAGCCTGAGAGGACCTGAACACAGTGCAGTTTATTACTGTGTAGCCAGCCGGTCTCTGGTGGTTATGCTGCCTACTTTGGAGAAGGAACTAAGCTAACAGTTCTGGATCCAAACATCAAAGTCACTGAACCCACAGTGGAAGTCCTAGCACCCTCGGCAAAGGAGTGTAAAGATAGAAACAAGAAGAAGAAGAAGACCCTGGTGTGTGTAGCCACCCGCTTCTACCCCGACCATGTCACGGTCTTCTGGCAAGTC
>119-35
TCAACTCACCTGCAGCCATACTGTTTCAAGATACGACATGATACTGTGGTACCAACAGTCAGCCCAAAACACTGCTCTGAAACTCATTGGGTATGTGAGATTCACCAGTCCAACTGTGGAAGATTCCTTTAAAGGGCGTTTTAATGTCAGTGGAGATGGTGCAGCTAATAAAATGGCGTATCTACATTGTCCCAAACTGACAGAAGCTGAAGACAGTTCAGTGTATTTCTGTGCTGCTAGTAAAGGGACACCTCAAACTCAACCAGCCTTCTTTGGCAATGGAACGAAACTCACTGTTTTAGATCCAAACATCAAAGTCACTGAACCCACAGTGGAAGTCCTAGCACCCTCGGCAAAGGAGTGTAAAGATAGAAACAAGAAGAAGAAGAAGACCCTGGTGTGTGTAGCCACCCGCTTCTACCCCGACCATGTCACGGTCTTCTGGCAAGTC
>120-35
TCAACTCACCTGCAGCCATACTATCCCTAACTACTACGTGATACTATGGTACAAACAGTCAGCAGGAGACACTGCTATGAAACTCATTGGTTATGCATATACCAAGTCAATAACCATGGAGAAATCGTTTGAAAAGCACTTCAATGTGAGTGGAGACGGTGAGAAAGAGGCTTATCTTCATCTAATCCAAACATCAAAGTCACTGAACCCACAGTGGAAGTCCTAGCACCCTCGGCAAAGGAGTGTAAAGATAGAAACAAGAAGAAGAAGAAGACCCTGGTGTGTGTAGCCACCCGCTTCTACCCCGACCATGTCACGGTCTTCTGGCAAGTC
>121-35
TCAACTCACCTGCAGCCATACTATCCCTAACTACTACATGATACTATGGTACAAACAGTCAGCAGGAGACACTGCTATGAAACTCATTGGTTATGCATATACCAAGTCAATAACCATGGAGAAATCTTTTGAAAAGCACTTCAATGTGAGTGGAGACGGTGAGAAAGAGGCTTATCTTCATCTAGTGAGCCTGAGAGGACCTGAACACAGTGCAGTTTATTACTGTGTAGCCAGCCAGGGGGCTGGTGGTGCCAGCCAGGCTTACTTCGGTGGAGGAACCAGGTTAACTGTTCTAGATCCAAACATCAAAGTCACTGAACCCACAGTGGAAGTCCTAGCACCCTCGGCAAAGGAGTGTAAAGATAGAAACAAGAAGAAGAAGAAGACCCTGGTGTGTGTAGCCACCCGCTTCTACCCCGACCATGTCACGGTCTTCTGGCAAGTC
>122-35
TCAACTCACCTGCAGCCATACTGTTTCAAGATACGACATGATACTGTGGTACCAACAGTCAGCCCAAAACACTGCTCTGAAACTCATTGGGTATGTGAGATTCACCAGTCCAACTGTGGAAGATTCCTTTAAAGGGCGTTTTAATGTCAGTGGAGATGGTGCAGCTAATAAAATGGCGTATCTACATTGTCCCAAACTGACAGAAGCTGAAGACAGTTCAGTGTATTTCTGTGCTGCTAACGGACAACCACTGGAAGTGAGGCCTACTTTGGGAATGGAACCAAACTCACTGTTTTAGATCCAAACATCAAAGTCACTGAACCCACAGTGGAAGTCCTAGCACCCTCGGCAAAGGAGTGTAAAGATAGAAACAAGAAGAAGAAGAAGACCCTGGTGTGTGTAGCCACCCGCTTCTACCCCGACCATGTCACGGTCTTCTGGCAAGTC
>123-34
TCAACTCACCTGCAGCCATACTGTTTCAAGTTACTACATGATACTGTGGTACCAACAGTCAGCCCAAAACACTGCTCTGAAACTCATTGGAAGCTGAAGACAGTTCAGTGTATTTCTGTGCTGCTAGTGGAGGACAGAACAACAACCCGGCATTCTTCGGCAGTGGCACCAAACTCACAGTTCTAGATCCAAACATCAAAGTCACTGAACCCACAGTGGAAGTCCTAGCACCCTCGGCAAAGGAGTGTAAAGATAGAAACAAGAAGAAGAAGAAGACCCTGGTGTGTGTAGCCACCCGCTTCTACCCCGACCATGTCACGGTCTTCTGGCAAGTC
>124-34
TCAACTCACCTGCAGCCATACTGTTTCAAGTTACTACATGATACTGTGGTACCAACAGTCAGCCCAAAACACTGCTCTGAAACTCATTGGGTATGTGAGATACACCAGTCCAATGGTGGAAGATTCCTTTAAAGGGCGTTTTAATGTCAGTGGAGATGGTGCAGCTAATAAAATGGCATATCTACATTTTCCCAAACTGACAGAAGCTGAAGACAGTTCAGTGTATTTCTGTGCTGCTAGTGATGGACACAACAACCCGGCATTCTTCGGCAGTGGCACCAAACTCACAGTTCTAGATCCAAACATCAAAGTCACTGAACCCACAGTGGAAGTCCTAGCACCCTCGGCAAAGGAGTGTAAAGATAGAAACAAGAAGAAGAAGAAGACCCTGGTGTGTGTAGCCACCCGCTTCTACCCCGACCATGTCACGGTCTTCTGGCAAGTC
>125-34
TCAACTCACCTGCAGCCATACTGTTTCAAGTTACAACATGATACTTTGGTACCAACAGTCACCCCAAAACAATGCTCTGAAACTCATTGGGTATGTGTGGAACACCAGTCCAACTGTGGAAGATTCCTTTAAAGGGCGTTTTAATGTCAGTGGAGATGCTGCAGCTAATAAAATGGCGTATCTACATTTTCCCAAACTGACAGAAGCTGAAGACAGTGCAGTGTATTTCTGTGCCGCCGCGGACAACAACCCGGCATTCTTCGGCAGTGGCACCAAACTCACAGTTCTAGATCCAAACATCAAAGTCACTGAACCCACAGTGGAAGTCCTAGCACCCTCGGCAAAGGAGTGTAAAGATAGAAACAAGAAGAAGAAGAAGACCCTGGTGTGTGTAGCCACCCGCTTCTACCCCGACCATGTCACGGTCTTCTGGCAAGTC
>126-34
TCAACTCACCTGCAGCCATACTGATTCAAGATACGACATGATACTGTGGTACCAACTGTCAGCCCAAAACACTGCTCTGAAACTCATTGGGTATGTGTGGAACACCAGTCCAACGGTGGAAGATTCCTTTAAAGGGCGTTTTAATGTCAGTGGAGAAGGTGCAGCTAATAAAATGGCGTATCTACATTTTCCCAAAGTAACAGAAGCTGAAGACAGTGCAGTGTATTTCTGTGCGTTACCGAGCGGAAGTGAGGCCTACTTTGGGAATGGAACCAAACTCACTGTTTTAGATCCAAACATCAAAGTCACTGAACCCACAGTGGAAGTCCTAGCACCCTCGGCAAAGGAGTGTAAAGATAGAAACAAGAAGAAGAAGAAGACCCTGGTGTGTGTAGCCACCCGCTTCTACCCCGACCATGTCACGGTCTTCTGGCAAGTC
>127-34
TCAACTCACCTGCAGCCATACTGTTTCAAGTTACAACATGATACTTTGGTACCAACAGTCACCCCAAAACAATGCTCTGAAACTCATTGGAAGCTGAAGACAGTGCAGTGTATTTCTGTGCCGCTACAGGGAACGCGGATAAGGCAGAGTTTGGTCCAGGTACCAGACTCACTGTTCTAGATCCAAACATCAAAGTCACTGAACCCACAGTGGAAGTCCTAGCACCCTCGGCAAAGGAGTGTAAAGATAGAAACAAGAAGAAGAAGAAGACCCTGGTGTGTGTAGCCACCCGCTTCTACCCCGACCATGTCACGGTCTTCTGGCAAGTC
>128-34
TCAACTCACCTGCAGCCATACTGTTTCAAGATACGACATGATACTGTGGTACCAACAGTCAGCCCAAAACACTGCTCTGAAACTCATTGGAAGCTGAAGACAGTGCAGTGTATTTCTGTGCTGCTAGTCGGACAGGGGCTTCAACAACCCGGCATTCTTCGGCAGTGGCACCAAACTCACAGTTCTAGATCCAAACATCAAAGTCACTGAACCCACAGTGGAAGTCCTAGCACCCTCGGCAAAGGAGTGTAAAGATAGAAACAAGAAGAAGAAGAAGACCCTGGTGTGTGTAGCCACCCGCTTCTACCCCGACCATGTCACGGTCTTCTGGCAAGTC
>129-34
TCAACTCACCTGCAGCCATACTGATTCAAGATACGACATGATACTGTGGTACCAACTGTCAGCCCAAAACACTGCTCTGAAACTCATTGGGTATGTGTGGAACACCAGTCCAACGGTGGAAGATTCCTTTAAAGGGCGTTTTAATGTCAGTGGAGAAGGTGCAGCTAATAAAATGGCGTATCTACATTTTCCCAAAGTAACAGAAGCTGAAGACAGTGCAGTGTATTTCTGTGCTGCCGGACAGGGTGGTTATGCTGCCTACTTTGGAGAGGGAACTAAGCTAACAGTTCTGGATCCAAACATCAAAGTCACTGAACCCACAGTGGAAGTCCTAGCACCCTCGGCAAAGGAGTGTAAAGATAGAAACAAGAAGAAGAAGAAGACCCTGGTGTGTGTAGCCACCCGCTTCTACCCCGACCATGTCACGGTCTTCTGGCAAGTC
>130-34
TCAACTCACCTGCAGCCATACTGATTCAAGATACGACATGATACTGTGGTACCAACTGTCAGCCCAAAACACTGCTCTGAAACTCATTGGGTATGTGTGGAACACCAGTCCAACGGTGGAAGATTCCTTTAAAGGGCGTTTTAATGTCAGTGGAGAAGGTGCAGCTAATAAAATGGCGTATCTACATTTTCCCAAAGTAACAGAAGCTGAAGACAGTGCAGTGTATTTCTGTGCTGCTAGGGGGGCGGGTGGTGCCAGCCAGGCTTACTTCGGTGGAGGAACCAGGTTAACTGTTCTAGATCCAAACATCAAAGTCACTGAACCCACAGTGGAAGTCCTAGCACCCTCGGCAAAGGAGTGTAAAGATAGAAACAAGAAGAAGAAGAAGACCCTGGTGTGTGTAGCCACCCGCTTCTACCCCGACCATGTCACGGTCTTCTGGCAAGTC
>131-34
TCAACTCACCTGCAGCCATACTGATTCAAGATACGACATGATACTGTGGTACCAACTGTCAGCCCAAAACACTGCTCTGAAACTCATTGGGTATGTGTGGAACACCAGTCCAACGGTGGAAGATTCCTTTAAAGGGCGTTTTAATGTCAGTGGAGAAGGTGCAGCTAATAAAATGGCGTATCTACATTTTCCCAAAGTAACAGAAGCTGAAGACAGTGCAGTGTATTTCTGTGCTGCTAGGACATCCTATGAGGCACATTTTGGATCAGGCACCAAATTAACAGTTCTCGATCCAAACATCAAAGTCACTGAACCCACAGTGGAAGTCCTAGCACCCTCGGCAAAGGAGTGTAAAGATAGAAACAAGAAGAAGAAGAAGACCCTGGTGTGTGTAGCCACCCGCTTCTACCCCGACCATGTCACGGTCTTCTGGCAAGTC
>132-34
TCAACTCACCTGCAGCCATACTGTTTCAAGTTACAACATGATACTTTGGTACCAACAGTCACCCCAAAACAATGCTCTGAAACTCATTGGGTATGTGTGGAACACCAGTCCAACTGTGGAAGATTCCTTTAAAGGGCGTTTTAATGTCAGTGGAGATGCTGCAGCTAATAAAATGGCGTATCTACATTTTCCCAAACTGACAGAAGCTGAAGACAGTGCAGTGTATTTCTGTGCCGCTAGCGGACAAGGGATATGAGGCACATTTTGGATCAGGCACCAAATTAACAGTTCTCGATCCAAACATCAAAGTCACTGAACCCACAGTGGAAGTCCTAGCACCCTCGGCAAAGGAGTGTAAAGATAGAAACAAGAAGAAGAAGAAGACCCTGGTGTGTGTAGCCACCCGCTTCTACCCCGACCATGTCACGGTCTTCTGGCAAGTC
>133-34
TCAACTCACCTGCAGCCATACTGATTCAAGATACGACATGATACTGTGGTACCAACTGTCAGCCCAAAACACTGCTCTGAAACTCATTGGGTATGTGTGGAACACCAGTCCAACGGTGGAAGATTCCTTTAAAGGGCGTTTTAATGTCAGTGGAGAAGGTGCAGCTAATAAAATGGCGTATCTACATTTTCCCAAAGTAACAGAAGCTGAAGACAGTGCAGTGTATTTCTGTGCTGCTATACAGAGTACTCAAACTCAACCAGCCTTCTTTGGCAATGGAACGAAACTCACTGTTTTAGATCCAAACATCAAAGTCACTGAACCCACAGTGGAAGTCCTAGCACCCTCGGCAAAGGAGTGTAAAGATAGAAACAAGAAGAAGAAGAAGACCCTGGTGTGTGTAGCCACCCGCTTCTACCCCGACCATGTCACGGTCTTCTGGCAAGTC
>134-34
TCAACTCACCTGCAGCCATACTGTTTCAAGTTACAACATGATACTTTGGTACCAACAGTCACCCCAAAACAATGCTCTGAAACTCATTGGGTATGTGTGGAACACCAGTCCAACTGTGGAAGATTCCTTTAAAGGGCGTTTTAATGTCAGTGGAGATGCTGCAGCTAATAAAATGGCGTATCTACATTTTCCCAAACTGACAGAAGCTGAAGACAGTGCAGTGTATTTCTGTGCCGCAGGACAGGGCCTCTCGTACTCGGAGGCATATTTTGGAGCCGGCACCAAACTCACCGTTTTAGATCCAAACATCAAAGTCACTGAACCCACAGTGGAAGTCCTAGCACCCTCGGCAAAGGAGTGTAAAGATAGAAACAAGAAGAAGAAGAAGACCCTGGTGTGTGTAGCCACCCGCTTCTACCCCGACCATGTCACGGTCTTCTGGCAAGTC
>135-34
TCAACTCACCTGCAGCCATACTGTTTCAAGATACGACATGATACTGTGGTACCAACAGTCAGCCCAAAACACTGCTCTGAAACTCATTGGGTATGTGAGATTCACCAGTCCAACTGTGGAAGATTCCTTTAAAGGGCGTTTTAATGTCAGTGGAGATGGTGCAGCTAATAAAATGGCGTATCTACATTGTCCCAAACTGACAGAAGCTGAAGACAGTTCAGTGTATTTCTGTGCTGCTAGTAACAGGTGGACGGATAAGGCAGAGTTTGGTCCAGGTACCAGACTCACTGTTCTAGATCCAAACATCAAAGTCACTGAACCCACAGTGGAAGTCCTAGCACCCTCGGCAAAGGAGTGTAAAGATAGAAACAAGAAGAAGAAGAAGACCCTGGTGTGTGTAGCCACCCGCTTCTACCCCGACCATGTCACGGTCTTCTGGCAAGTC
>136-34
TCAACTCACCTGCAGCCATACTGTTTCAAGATACGACATGATACTGTGGTACCAACAGTCAGCCCAAAACACTGCTCTGAAACTCATTGGAAGCTGAAGACAGTGCAGTGTATTTCTGTGCTGCTAGTAAGACAGCTGGTGGTGCCAGCCAGGCTTACTTCGGTGGAGGAACCAGGTTAACTGTTCTAGATCCAAACATCAAAGTCACTGAACCCACAGTGGAAGTCCTAGCACCCTCGGCAAAGGAGTGTAAAGATAGAAACAAGAAGAAGAAGAAGACCCTGGTGTGTGTAGCCACCCGCTTCTACCCCGACCATGTCACGGTCTTCTGGCAAGTC
>137-34
TCAACTCACCTGCAGCCATACTGTTTCAAGATACGACATGATACTGTGGTACCAACAGTCAGCCCAAAACACTGCTCTGAAACTCATTGGAAGCTGAAGACAGTGCAGTGTATTTCTGTGCTGCTAGTAAGGCGGCAGGGAGGTGGTGGTGCCAGCCAGGCTTACTTCGGTGGAGGAACCAGGTTAACTGTTCTAGATCCAAACATCAAAGTCACTGAACCCACAGTGGAAGTCCTAGCACCCTCGGCAAAGGAGTGTAAAGATAGAAACAAGAAGAAGAAGAAGACCCTGGTGTGTGTAGCCACCCGCTTCTACCCCGACCATGTCACGGTCTTCTGGCAAGTC
>138-34
TCAACTCACCTGCAGCCATACTGTTTCAAGATACGACATGATACTGTGGTACCAACAGTCAGCCCAAAACACTGCTCTGAAACTCATTGGGTATGTGAGATTCACCAGTCCAACGGTGGAAGATTCCTTTAAAGGGCGTTTTAATGTCAGTGGAGATGGTGCAGCTAATAAAATGGCGTATCTACATTTTCCCAAACTGACAGAACCTGAAGACAGTGCAGTGTATTTCTGTGCTGCTAGGACCGACAGGGCCAACTATGAGGCACATTTTGGATCAGGCACCAAATTAACAGTTCTCGATCCAAACATCAAAGTCACTGAACCCACAGTGGAAGTCCTAGCACCCTCGGCAAAGGAGTGTAAAGATAGAAACAAGAAGAAGAAGAAGACCCTGGTGTGTGTAGCCACCCGCTTCTACCCCGACCATGTCACGGTCTTCTGGCAAGTC
>139-34
TCAACTCACCTGCAGCCATACTGTTTCAAGATACGACATGATACTGTGGTACCAACAGTCAGCCCAAAACACTGCTCTGAAACTCATTGGGTATGTGAGATTCACCAGTCCAACGGTGGAAGATTCCTTTAAAGGGCGTTTTAATGTCAGTGGAGATGGTGCAGCTAATAAAATGGCGTATCTACATTTTCCCAAACTGACAGAACCTGAAGACAGTGCAGTGTATTTCTGTGCTGGTACTCGGAGGCATATTTTGGAGCCGGCACCAAACTCACCGTTTTAGATCCAAACATCAAAGTCACTGAACCCACAGTGGAAGTCCTAGCACCCTCGGCAAAGGAGTGTAAAGATAGAAACAAGAAGAAGAAGAAGACCCTGGTGTGTGTAGCCACCCGCTTCTACCCCGACCATGTCACGGTCTTCTGGCAAGTC
>140-34
TCAACTCACCTGCAGCCATACTGATTCAAGATACGACATGATACTGTGGTACCAACTGTCAGCCCAAAACACTGCTCTGAAACTCATTGGGTATGTGTGGAACACCAGTCCAACGGTGGAAGATTCCTTTAAAGGGCGTTTTAATGTCAGTGGAGAAGGTGCAGCTAATAAAATGGCGTATCTACATTTTCCCAAAGTAACAGAAGCTGAAGACAGTGCAGTGTATTTCTGTGCTGCTAGGGACAGGGGTAGGGCCACTGGAAGTGAGGCCTACTTTGGGAATGGAACCAAACTCACTGTTTTAGATCCAAACATCAAAGTCACTGAACCCACAGTGGAAGTCCTAGCACCCTCGGCAAAGGAGTGTAAAGATAGAAACAAGAAGAAGAAGAAGACCCTGGTGTGTGTAGCCACCCGCTTCTACCCCGACCATGTCACGGTCTTCTGGCAAGTC
>141-34
TCAACTCACCTGCAGCCATACTGTTTCAAGTTACAACATGATACTTTGGTACCAACAGTCACCCCAAAACAATGCTCTGAAACTCATTGGGTATGTGTGGAACACCAGTCCAACTGTGGAAGATTCCTTTAAAGGGCGTTTTAATGTCAGTGGAGATGCTGCAGCTAATAAAATGGCGTATCTACATTTTCCCAAACTGACAGAAGCTGAAGACAGTGCAGTGTATTTCTGTGCCGCTAGGTCGACAGATACTCAAACTCAACCAGCCTTCTTTGGCAATGGAACGAAACTCACTGTTTTAGATCCAAACATCAAAGTCACTGAACCCACAGTGGAAGTCCTAGCACCCTCGGCAAAGGAGTGTAAAGATAGAAACAAGAAGAAGAAGAAGACCCTGGTGTGTGTAGCCACCCGCTTCTACCCCGACCATGTCACGGTCTTCTGGCAAGTC
>142-34
TCAACTCACCTGCAGCCATACTGTTTCAAGATACGACATGATACTGTGGTACCAACAGTCAGCCCAAAACACTGCTCTGAAACTCATTGGGTATGTGAGATTCACCAGTCCAACTGTGGAAGATTCCTTTAAAGGGCGTTTTAATGTCAGTGGAGATGGTGCAGCTAATAAAATGGCGTATCTACATTGTCCCAAACTGACAGAAGCTGAAGACAGTTCAGTGTATTTCTGTGCTGCTAGTAGGGCAGGGGGCGACTATGATCCTGCATTCTTTGGAGCAGGGACCAAACTGAGTGTTCTGGATCCAAACATCAAAGTCACTGAACCCACAGTGGAAGTCCTAGCACCCTCGGCAAAGGAGTGTAAAGATAGAAACAAGAAGAAGAAGAAGACCCTGGTGTGTGTAGCCACCCGCTTCTACCCCGACCATGTCACGGTCTTCTGGCAAGTC
>143-34
TCAACTCACCTGCAGCCATACTGATTCAAGATACGACATGATACTGTGGTACCAACTGTCAGCCCAAAACACTGCTCTGAAACTCATTGGGTATGTGTGGAACACCAGTCCAACGGTGGAAGATTCCTTTAAAGGGCGTTTTAATGTCAGTGGAGAAGGTGCAGCTAATAAAATGGCGTATCTACATTTTCCCAAAGTAACAGAAGCTGAAGACAGTGCAGTGTATTTCTGTGCTGCTAGTAAAGGGAGCTCGTACTCGGAGGCATATTTTGGAGCCGGCACCAAACTCACCGTTTTAGATCCAAACATCAAAGTCACTGAACCCACAGTGGAAGTCCTAGCACCCTCGGCAAAGGAGTGTAAAGATAGAAACAAGAAGAAGAAGAAGACCCTGGTGTGTGTAGCCACCCGCTTCTACCCCGACCATGTCACGGTCTTCTGGCAAGTC
>144-33
TCAACTCACCTGCAGCCATACTGTTTCAAGATACGACATGATACTGTGGTACCAACAGTCAGCCCAAAACACTGCTCTGAAACTCATTGGGTATGTGAGATTCACCAGTCCAACTGTGGAAGATTCCTTTAAAGGGCGTTTTAATGTCAGTGGAGATGCTGCAGCTAATAAAATGGCGTATCTACATTTTCCCAAACTGACAGAAGCTGAAGACAGTGCAGTGTATTTCTGTGCTGCTAGCCAGTATGAGGCACATTTTGGATCAGGCACCAAATTAACAGTTCTCGATCCAAACATCAAAGTCACTGAACCCACAGTGGAAGTCCTAGCACCCTCGGCAAAGGAGTGTAAAGATAGAAACAAGAAGAAGAAGAAGACCCTGGTGTGTGTAGCCACCCGCTTCTACCCCGACCATGTCACGGTCTTCTGGCAAGTC
>145-33
TCAACTCACCTGCAGCCATACTGTTTCAAGTTACTACATGATACTGTGGTACCAACAGTCAGCCCAAAACACTGCTCTGAAACTCATTGGGTATGTGAGATACACCAGTCCAATGGTGGAAGATTCCTTTAAAGGGCGTTTTAATGTCAGTGGAGATGGTGCAGCTAATAAAATGGCATATCTACATTTTCCCAAACTGACAGAAGCTGAAGACAGTTCAGTGTATTTCTGTGCTGCTAGGGACATCTCTGGTGGTTATGCTGCCTACTTTGGAGAGGGAACTAAGCTAACAGTTCTGGATCCAAACATCAAAGTCACTGAACCCACAGTGGAAGTCCTAGCACCCTCGGCAAAGGAGTGTAAAGATAGAAACAAGAAGAAGAAGAAGACCCTGGTGTGTGTAGCCACCCGCTTCTACCCCGACCATGTCACGGTCTTCTGGCAAGTC
>146-33
TCAACTCACCTGCAGCCATACTGTTTCAAGTTACAACATGATACTTTGGTACCAACAGTCACCCCAAAACAATGCTCTGAAACTCATTGGGTATGTGTGGAACACCAGTCCAACTGTGGAAGATTCCTTTAAAGGGCGTTTTAATGTCAGTGGAGATGCTGCAGCTAATAAAATGGCGTATCTACATTTTCCCAAACTGACAGAAGCTGAAGACAGTGCAGTGTATTTCTGTGCCGCTAGTGACTCGTACTCGGAGGCATATTTTGGAGCCGGCACCAAACTCACCGTTTTAGATCCAAACATCAAAGTCACTGAACCCACAGTGGAAGTCCTAGCACCCTCGGCAAAGGAGTGTAAAGATAGAAACAAGAAGAAGAAGAAGACCCTGGTGTGTGTAGCCACCCGCTTCTACCCCGACCATGTCACGGTCTTCTGGCAAGTC
>147-33
TCAACTCACCTGCAGCCATACTGTTTCAAGATACGACATGATACTGTGGTACCAACAGTCAGCCCAAAACACTGCTCTGAAACTCATTGGGTATGTGAGATTCACCAGTCCAACTGTGGAAGATTCCTTTAAAGGGCGTTTTAATGTCAGTGGAGATGGTGCAGCTAATAAAATGGCGTATCTACATTGTCCCAAACTGACAGAAGCTGAAGACAGTTCAGTGTATTTCTGTGCTGCTAGTACGGGGCAAACTCAACCAGCCTTCTTTGGCAATGGAACGAAACTCACTGTTTTAGATCCAAACATCAAAGTCACTGAACCCACAGTGGAAGTCCTAGCACCCTCGGCAAAGGAGTGTAAAGATAGAAACAAGAAGAAGAAGAAGACCCTGGTGTGTGTAGCCACCCGCTTCTACCCCGACCATGTCACGGTCTTCTGGCAAGTC
>148-33
TCAACTCACCTGCAGCCATACTGATCCAAGATACGACATGATACTGTGGTACCAACAGTCAGCCCAAAACACTGCTCTGAAACTCATTGGGTATGTGAGATTCACCAGTCCAACGGTGGAAGATTCCTTTAAAGGGCGTTTTAATGTCAGTGGAGATGGTGCAGCTAGTAAAATGGCGTATCTACATTGTCCCAAACTGACAGAAGCTGAAGACAGTGCAGTGTATTTCTGTGCTGCTAGAGCAGGGGAGAGCAACTATGAGGCACATTTTGGATCAGGCACCAAATTAACAGTTCTCGATCCAAACATCAAAGTCACTGAACCCACAGTGGAAGTCCTAGCACCCTCGGCAAAGGAGTGTAAAGATAGAAACAAGAAGAAGAAGAAGACCCTGGTGTGTGTAGCCACCCGCTTCTACCCCGACCATGTCACGGTCTTCTGGCAAGTC
>149-33
TCAACTCACCTGCAGCCATACTGATTCAAGATACGACATGATACTGTGGTACCAACTGTCAGCCCAAAACACTGCTCTGAAACTCATTGGGTATGTGTGGAACACCAGTCCAACGGTGGAAGATTCCTTTAAAGGGCGTTTTAATGTCAGTGGAGAAGGTGCAGCTAATAAAATGGCGTATCTACATTTTCCCAAAGTAACAGAAGCTGAAGACAGTGCAGTGTATTTCTGTGCTGCTCGACTTAGCTCGTACTCGGAGGCATATTTTGGAGCCGGCACCAAACTCACCGTTTTAGATCCAAACATCAAAGTCACTGAACCCACAGTGGAAGTCCTAGCACCCTCGGCAAAGGAGTGTAAAGATAGAAACAAGAAGAAGAAGAAGACCCTGGTGTGTGTAGCCACCCGCTTCTACCCCGACCATGTCACGGTCTTCTGGCAAGTC
>150-33
TCAACTCACCTGCAGCCATACTGATTCAAGATACGACATGATACTGTGGTACCAACTGTCAGCCCAAAACACTGCTCTGAAACTCATTGGGTATGTGTGGAACACCAGTCCAACGGTGGAAGATTCCTTTAAAGGGCGTTTTAATGTCAGTGGAGAAGGTGCAGCTAATAAAATGGCGTATCTACATTTTCCCAAAGTAACAGAAGCTGAAGACAGTGCAGTGTATTTCTGTGCTGCAAGAGGGGCTGGTGGTGCCAGCCAGGCTTACTTCGGTGGAGGAACCAGGTTAACTGTTCTAGATCCAAACATCAAAGTCACTGAACCCACAGTGGAAGTCCTAGCACCCTCGGCAAAGGAGTGTAAAGATAGAAACAAGAAGAAGAAGAAGACCCTGGTGTGTGTAGCCACCCGCTTCTACCCCGACCATGTCACGGTCTTCTGGCAAGTC
>151-33
TCAACTCACCTGCAGCCATACTGATTCAAGATACGACATGATACTGTGGTACCAACTGTCAGCCCAAAACACTGCTCTGAAACTCATTGGGTATGTGTGGAACACCAGTCCAACGGTGGAAGATTCCTTTAAAGGGCGTTTTAATGTCAGTGGAGAAGGTGCAGCTAATAAAATGGCGTATCTACATTTTCCCAAAGTAACAGAAGCTGAAGACAGTGCAGTGTATTTCTGTGCTGCCGGGACAGTAAACAACCCGGCATTCTTCGGCAGTGGCACCAAACTCACAGTTCTAGATCCAAACATCAAAGTCACTGAACCCACAGTGGAAGTCCTAGCACCCTCGGCAAAGGAGTGTAAAGATAGAAACAAGAAGAAGAAGAAGACCCTGGTGTGTGTAGCCACCCGCTTCTACCCCGACCATGTCACGGTCTTCTGGCAAGTC
>152-33
TCAACTCACCTGCAGCCATACTGTTTCAAGATACGACATGATACTGTGGTACCAACAGTCAGCCCAAAACACTGCTCTGAAACTCATTGGGTATGTGAGATTCACCAGTCCAACGGTGGAAGATTCCTTTAAAGGGCGTTTTAATGTCAGTGGAGATGGTGCAGCTAATAAAATGGCGTATCTACATTTTCCCAAACTGACAGAACCTGAAGACAGTGCAGTGTATTTCTGTGCTGCTAGTAAGGGGGCGAACTCAACCAGCCTTCTTTGGCAATGGAACGAAACTCACTGTTTTAGATCCAAACATCAAAGTCACTGAACCCACAGTGGAAGTCCTAGCACCCTCGGCAAAGGAGTGTAAAGATAGAAACAAGAAGAAGAAGAAGACCCTGGTGTGTGTAGCCACCCGCTTCTACCCCGACCATGTCACGGTCTTCTGGCAAGTC
>153-33
TCAACTCACCTGCAGCCATACTGATTCAAGATACGACATGATACTGTGGTACCAACTGTCAGCCCAAAACACTGCTCTGAAACTCATTGGGTATGTGTGGAACACCAGTCCAACGGTGGAAGATTCCTTTAAAGGGCGTTTTAATGTCAGTGGAGAAGGTGCAGCTAATAAAATGGCGTATCTACATTTTCCCAAAGTAACAGAAGCTGAAGACAGTGCAGTGTATTTCTGTGCTGCTAGTAACGGACAGGGGGCGCGTGGTTATGCTGCCTACTTTGGAGAAGGAACTAAGCTAACAGTTCTGGATCCAAACATCAAAGTCACTGAACCCACAGTGGAAGTCCTAGCACCCTCGGCAAAGGAGTGTAAAGATAGAAACAAGAAGAAGAAGAAGACCCTGGTGTGTGTAGCCACCCGCTTCTACCCCGACCATGTCACGGTCTTCTGGCAAGTC
>154-33
TCAACTCACCTGCAGCCATACTGATTCAAGATACGACATGATACTGTGGTACCAACTGTCAGCCCAAAACACTGCTCTGAAACTCATTGGGTATGTGTGGAACACCAGTCCAACGGTGGAAGATTCCTTTAAAGGGCGTTTTAATGTCAGTGGAGAAGGTGCAGCTAATAAAATGGCGTATCTACATTTTCCCAAAGTAACAGAAGCTGAAGACAGTGCAGTGTATTTCTGTGCTGCTGGGACAGGGAACTATGAGGCACATTTTGGATCAGGCACCAAATTAACAGTTCTCGATCCAAACATCAAAGTCACTGAACCCACAGTGGAAGTCCTAGCACCCTCGGCAAAGGAGTGTAAAGATAGAAACAAGAAGAAGAAGAAGACCCTGGTGTGTGTAGCCACCCGCTTCTACCCCGACCATGTCACGGTCTTCTGGCAAGTC
>155-33
TCAACTCACCTGCAGCCATACTGTTTCAAGTTACAACATGATACTTTGGTACCAACAGTCACCCCAAAACAATGCTCTGAAACTCATTGGGTATGTGTGGAACACCAGTCCAACTGTGGAAGATTCCTTTAAAGGGCGTTTTAATGTCAGTGGAGATGCTGCAGCTAATAAAATGGCGTATCTACATTTTCCCAAACTGACAGAAGCTGAAGACAGTGCAGTGTATTTCTGTGCCGCTAGTGAAGGGACAGGGGGCCAGTATGAGGCACATTTTGGATCAGGCACCAAATTAACAGTTCTCGATCCAAACATCAAAGTCACTGAACCCACAGTGGAAGTCCTAGCACCCTCGGCAAAGGAGTGTAAAGATAGAAACAAGAAGAAGAAGAAGACCCTGGTGTGTGTAGCCACCCGCTTCTACCCCGACCATGTCACGGTCTTCTGGCAAGTC
>156-33
TCAACTCACCTGCAGCCATACTGTTTCAAGTTACAACATGATACTTTGGTACCAACAGTCACCCCAAAACAATGCTCTGAAACTCATTGGGTATGTGTGGAACACCAGTCCAACTGTGGAAGATTCCTTTAAAGGGCGTTTTAATGTCAGTGGAGATGCTGCAGCTAATAAAATGGCGTATCTACATTTTCCCAAACTGACAGAAGCTGAAGACAGTGCAGTGTATTTCTGTGCCGCTAGTGACAACTCTGGTGGTTATGCTGCCTACTTTGGAGAGGGAACTAAGCTAACAGTTCTGGATCCAAACATCAAAGTCACTGAACCCACAGTGGAAGTCCTAGCACCCTCGGCAAAGGAGTGTAAAGATAGAAACAAGAAGAAGAAGAAGACCCTGGTGTGTGTAGCCACCCGCTTCTACCCCGACCATGTCACGGTCTTCTGGCAAGTC
>157-33
TCAACTCACCTGCAGCCATACTGATTCAAGATACGACATGATACTGTGGTACCAACTGTCAGCCCAAAACACTGCTCTGAAACTCATTGGGTATGTGTGGAACACCAGTCCAACGGTGGAAGATTCCTTTAAAGGGCGTTTTAATGTCAGTGGAGAAGGTGCAGCTAATAAAATGGCGTATCTACATTTTCCCAAAGTAACAGAAGCTGAAGACAGTGCAGTGTATTTCTGTGCTGCTTCGTGGTGCCAGCCAGGCTTACTTCGGTGGAGGAACCAGGTTAACTGTTCTAGATCCAAACATCAAAGTCACTGAACCCACAGTGGAAGTCCTAGCACCCTCGGCAAAGGAGTGTAAAGATAGAAACAAGAAGAAGAAGAAGACCCTGGTGTGTGTAGCCACCCGCTTCTACCCCGACCATGTCACGGTCTTCTGGCAAGTC
>158-33
TCAACTCACCTGCAGCCATACTGATTCAAGATACGACATGATACTGTGGTACCAACTGTCAGCCCAAAACACTGCTCTGAAACTCATTGGGTATGTGTGGAACACCAGTCCAACGGTGGAAGATTCCTTTAAAGGGCGTTTTAATGTCAGTGGAGAAGGTGCAGCTAATAAAATGGCGTATCTACATTTTCCCAAAGTAACAGAAGCTGAAGACAGTGCAGTGTATTTCTGTGCTGCTAGTAGAGGGACAGATGGAAGTGAGGCCTACTTTGGGAATGGAACCAAACTCACTGTTTTAGATCCAAACATCAAAGTCACTGAACCCACAGTGGAAGTCCTAGCACCCTCGGCAAAGGAGTGTAAAGATAGAAACAAGAAGAAGAAGAAGACCCTGGTGTGTGTAGCCACCCGCTTCTACCCCGACCATGTCACGGTCTTCTGGCAAGTC
>159-33
TCAACTCACCTGCAGCCATACTGATTCAAGATACGACATGATACTGTGGTACCAACTGTCAGCCCAAAACACTGCTCTGAAACTCATTGGGTATGTGTGGAACACCAGTCCAACGGTGGAAGATTCCTTTAAAGGGCGTTTTAATGTCAGTGGAGAAGGTGCAGCTAATAAAATGGCGTATCTACATTTTCCCAAAGTAACAGAAGCTGAAGACAGTGCAGTGTATTTCTGTGCTGCTTTGACAGGGGGCGCGGGTGGTTATGCTGCCTACTTTGGAGAGGGAACTAAGCTAACAGTTCTGGATCCAAACATCAAAGTCACTGAACCCACAGTGGAAGTCCTAGCACCCTCGGCAAAGGAGTGTAAAGATAGAAACAAGAAGAAGAAGAAGACCCTGGTGTGTGTAGCCACCCGCTTCTACCCCGACCATGTCACGGTCTTCTGGCAAGTC
>160-33
TCAACTCACCTGCAGCCATACTGTTTCAAGTTACAACATGATACTTTGGTACCAACAGTCACCCCAAAACAATGCTCTGAAACTCATTGGGTATGTGTGGAACACCAGTCCAACTGTGGAAGATTCCTTTAAAGGGCGTTTTAATGTCAGTGGAGATGCTGCAGCTAATAAAATGGCGTATCTACATTTTCCCAAACTGACAGAAGCTGAAGACAGTGCAGTGTATTTCTGTGCCGCTAGTGAAGAGGCAGGGGACAACCCGGCATTCTTCGGCAGTGGCACCAAACTCACAGTTCTAGATCCAAACATCAAAGTCACTGAACCCACAGTGGAAGTCCTAGCACCCTCGGCAAAGGAGTGTAAAGATAGAAACAAGAAGAAGAAGAAGACCCTGGTGTGTGTAGCCACCCGCTTCTACCCCGACCATGTCACGGTCTTCTGGCAAGTC
>161-33
TCAACTCACCTGCAGCCATACTGTTTCAAGATACGACATGATACTGTGGTACCAACAGTCAGCCCAAAACACTGCTCTGAAACTCATTGGGTATGTGAGATTCACCAGTCCAACTGTGGAAGATTCCTTTAAAGGGCGTTTTAATGTCAGTGGAGATGCTGCAGCTAATAAAATGGCGTATCTACATTTTCCCAAACTGACAGAAGCTGAAGACAGTGCAGTGTATTTCTGTGCTGCTAGTAGAAGACAGGGGATCTATGAGGCACATTTTGGATCAGGCACCAAATTAACAGTTCTCGATCCAAACATCAAAGTCACTGAACCCACAGTGGAAGTCCTAGCACCCTCGGCAAAGGAGTGTAAAGATAGAAACAAGAAGAAGAAGAAGACCCTGGTGTGTGTAGCCACCCGCTTCTACCCCGACCATGTCACGGTCTTCTGGCAAGTC
>162-33
TCAACTCACCTGCAGCCATACTGTTTCAAGATACGACATGATACTGTGGTACCAACAGTCAGCCCAAAACACTGCTCTGAAACTCATTGGGTATGTGAGATTCACCAGTCCAACTGTGGAAGATTCCTTTAAAGGGCGTTTTAATGTCAGTGGAGATGGTGCAGCTAATAAAATGGCGTATCTACATTGTCCCAAACTGACAGAAGCTGAAGACAGTTCAGTGTATTTCTGTGCTGCTAGTAAAGCGCGAGGTGGTGCCAGCCAGGCTTACTTCGGTGGAGGAACCAGGTTAACTGTTCTAGATCCAAACATCAAAGTCACTGAACCCACAGTGGAAGTCCTAGCACCCTCGGCAAAGGAGTGTAAAGATAGAAACAAGAAGAAGAAGAAGACCCTGGTGTGTGTAGCCACCCGCTTCTACCCCGACCATGTCACGGTCTTCTGGCAAGTC
>163-32
TCAACTCACCTGCAGCCATACTGTTTCAAGATACGACATGATACTGTGGTACCAACAGTCAGCCCAAAACACTGCTCTGAAACTCATTGGGTATGTGAGATTCACCAGTCCAACTGTGGAAGATTCCTTTAAAGGGCGTTTTAATGTCAGTGGAGATGGTGCAGCTAATAAAATGGCGTATCTACATTGTCCCAAACTGACAGAAGCTGAAGACAGTTCAGTGTATTTCTGTGCTGCTAGCGACAGGGGGTACTCGGAGGCATATTTTGGAGCCGGCACCAAACTCACCGTTTTAGATCCAAACATCAAAGTCACTGAACCCACAGTGGAAGTCCTAGCACCCTCGGCAAAGGAGTGTAAAGATAGAAACAAGAAGAAGAAGAAGACCCTGGTGTGTGTAGCCACCCGCTTCTACCCCGACCATGTCACGGTCTTCTGGCAAGTC
>164-32
TCAACTCACCTGCAGCCATACTGTTTCAAGATACGACATGATACTGTGGTACCAACAGTCAGCCCAAAACACTGCTCTGAAACTCATTGGGTATGTGAGATTCACCAGTCCAACTGTGGAAGATTCCTTTAAAGGGCGTTTTAATGTCAGTGGAGATGCTGCAGCTAATAAAATGGCGTATCTACATTTTCCCAAACTGACAGAAGCTGAAGACAGTGCAGTGTATTTCTGTGCTGCTAGTACAGGGGGCGTACTCAAACTCAACCAGCCTTCTTTGGCAATGGAACGAAACTCACTGTTTTAGATCCAAACATCAAAGTCACTGAACCCACAGTGGAAGTCCTAGCACCCTCGGCAAAGGAGTGTAAAGATAGAAACAAGAAGAAGAAGAAGACCCTGGTGTGTGTAGCCACCCGCTTCTACCCCGACCATGTCACGGTCTTCTGGCAAGTC
>165-32
TCAACTCACCTGCAGCCATACTGTTTCAAGTTACAACATGATACTTTGGTACCAACAGTCACCCCAAAACAATGCTCTGAAACTCATTGGGTATGTGTGGAACACCAGTCCAACTGTGGAAGATTCCTTTAAAGGGCGTTTTAATGTCAGTGGAGATGCTGCAGCTAATAAAATGGCGTATCTACATTTTCCCAAACTGACAGAAGCTGAAGACAGTGCAGTGTATTTCTGTGCCGCTAGTGAAGCACAGACACTGGAAGTGAGGCCTACTTTGGGAATGGAACCAAACTCACTGTTTTAGATCCAAACATCAAAGTCACTGAACCCACAGTGGAAGTCCTAGCACCCTCGGCAAAGGAGTGTAAAGATAGAAACAAGAAGAAGAAGAAGACCCTGGTGTGTGTAGCCACCCGCTTCTACCCCGACCATGTCACGGTCTTCTGGCAAGTC
>166-32
TCAACTCACCTGCAGCCATACTGTTTCAAGTTACAACATGATACTTTGGTACCAACAGTCACCCCAAAACAATGCTCTGAAACTCATTGGGTATGTGTGGAACACCAGTCCAACTGTGGAAGATTCCTTTAAAGGGCGTTTTAATGTCAGTGGAGATGCTGCAGCTAATAAAATGGCGTATCTACATTTTCCCAAACTGACAGAAGCTGAAGACAGTGCAGTGTATTTCTGTGCCGCTAGTGAAGCGAGGACAGGTACACGGATAAGGCAGAGTTTGGTCCAGGTACCAGACTCACTGTTCTAGATCCAAACATCAAAGTCACTGAACCCACAGTGGAAGTCCTAGCACCCTCGGCAAAGGAGTGTAAAGATAGAAACAAGAAGAAGAAGAAGACCCTGGTGTGTGTAGCCACCCGCTTCTACCCCGACCATGTCACGGTCTTCTGGCAAGTC
>167-32
TCAACTCACCTGCAGCCATACTGATTCAAGATACGACATGATACTGTGGTACCAACTGTCAGCCCAAAACACTGCTCTGAAACTCATTGGGTATGTGTGGAACACCAGTCCAACGGTGGAAGATTCCTTTAAAGGGCGTTTTAATGTCAGTGGAGAAGGTGCAGCTAATAAAATGGCGTATCTACATTTTCCCAAAGTAACAGAAGCTGAAGACAGTGCAGTGTATTTCTGTGCTGCTGGGACAGGGGGCTCTCAAACTCAACCAGCCTTCTTTGGCAATGGAACGAAACTCACTGTTTTAGATCCAAACATCAAAGTCACTGAACCCACAGTGGAAGTCCTAGCACCCTCGGCAAAGGAGTGTAAAGATAGAAACAAGAAGAAGAAGAAGACCCTGGTGTGTGTAGCCACCCGCTTCTACCCCGACCATGTCACGGTCTTCTGGCAAGTC
>168-32
TCAACTCACCTGCAGCCATACTGTTTCAAGTTACTACATGATACTGTGGTACCAACAGTCAGCCCAAAACACTGCTCTGAAACTCATTGGAAGCTGAAGACAGTTCAGTGTATTTCTGTGCTGCTAGTCGGCAGGGGAACTATGAGGCACATTTTGGATCAGGCACCAAATTAACAGTTCTCGATCCAAACATCAAAGTCACTGAACCCACAGTGGAAGTCCTAGCACCCTCGGCAAAGGAGTGTAAAGATAGAAACAAGAAGAAGAAGAAGACCCTGGTGTGTGTAGCCACCCGCTTCTACCCCGACCATGTCACGGTCTTCTGGCAAGTC
>169-32
TCAACTCACCTGCAGCCATACTGTTTCAAGATACGACATGATACTGTGGTACCAACAGTCAGCCCAAAACACTGCTCTGAAACTCATTGGGTATGTGAGATTCACCAGTCCAACTGTGGAAGATTCCTTTAAAGGGCGTTTTAATGTCAGTGGAGATGGTGCAGCTAATAAAATGGCGTATCTACATTGTCCCAAACTGACAGAAGCTGAAGACAGTTCAGTGTATTTCTGTGCTGCTAAGCCGGGACAGGGGGGCAACCCGGCATTCTTCGGCAGTGGCACCAAACTCACAGTTCTAGATCCAAACATCAAAGTCACTGAACCCACAGTGGAAGTCCTAGCACCCTCGGCAAAGGAGTGTAAAGATAGAAACAAGAAGAAGAAGAAGACCCTGGTGTGTGTAGCCACCCGCTTCTACCCCGACCATGTCACGGTCTTCTGGCAAGTC
>170-32
TCAACTCACCTGCAGCCATACTGATTCAAGATACGACATGATACTGTGGTACCAACTGTCAGCCCAAAACACTGCTCTGAAACTCATTGGGTATGTGTGGAACACCAGTCCAACGGTGGAAGATTCCTTTAAAGGGCGTTTTAATGTCAGTGGAGAAGGTGCAGCTAATAAAATGGCGTATCTACATTTTCCCAAAGTAACAGAAGCTGAAGACAGTGCAGTGTATTTCTGTGCTGCTCCTCCGGGACAGGGCCCGGATAAGGCAGAGTTTGGTCCAGGTACCAGACTCACTGTTCTAGATCCAAACATCAAAGTCACTGAACCCACAGTGGAAGTCCTAGCACCCTCGGCAAAGGAGTGTAAAGATAGAAACAAGAAGAAGAAGAAGACCCTGGTGTGTGTAGCCACCCGCTTCTACCCCGACCATGTCACGGTCTTCTGGCAAGTC
>171-32
TCAACTCACCTGCAGCCATACTGTTTCAAGATACGACATGATACTGTGGTACCAACAGTCAGCCCAAAACACTGCTCTGAAACTCATTGGGTATGTGAGATTCACCAGTCCAACTGTGGAAGATTCCTTTAAAGGGCGTTTTAATGTCAGTGGAGATGCTGCAGCTAATAAAATGGCGTATCTACATTTTCCCAAACTGACAGAAGCTGAAGACAGTGCAGTGTATTTCTGTGCTGCCGGGACAGGGGAAACTCAACCAGCCTTCTTTGGCAATGGAACGAAACTCACTGTTTTAGATCCAAACATCAAAGTCACTGAACCCACAGTGGAAGTCCTAGCACCCTCGGCAAAGGAGTGTAAAGATAGAAACAAGAAGAAGAAGAAGACCCTGGTGTGTGTAGCCACCCGCTTCTACCCCGACCATGTCACGGTCTTCTGGCAAGTC
>172-32
TCAACTCACCTGCAGCCATACTGATTCAAATTACAACATGATACTGTGGTACCAACAGTCAGCCCAAAACACTGAAACTCATTGGGTATATCCAAACATCAAAGTCACTGAACCCACAGTGGAAGTCCTAGCACCCTCGGCAAAGGAGTGTAAAGATAGAAACAAGAAGAAGAAGAAGACCCTGGTGTGTGTAGCCACCCGCTTCTACCCCGACCATGTCACGGTCTTCTGGCAAGTC
>173-32
TCAACTCACCTGCAGCCATACTGATCCAAGATACGACATGATACTGTGGTACCAACAGTCAGCCCAAAACACTGCTCTGAAACTCATTGGGTATGTGAGATTCACCAGTCCAACGGTGGAAGATTCCTTTAAAGGGCGTTTTAATGTCAGTGGAGATGGTGCAGCTAGTAAAATGGCGTATCTACACTGTCCCAAACTGACAGAAGCTGAAGACAGTGCAGTGTATATTTCTGTGCTGCTAGTAAGGGGGCGCGCGTATGAGGCACATTTTGGATCAGGCACCAAATTAACAGTTCTCGATCCAAACATCAAAGTCACTGAACCCACAGTGGAAGTCCTAGCACCCTCGGCAAAGGAGTGTAAAGATAGAAACAAGAAGAAGAAGAAGACCCTGGTGTGTGTAGCCACCCGCTTCTACCCCGACCATGTCACGGTCTTCTGGCAAGTC
>174-32
TCAACTCACCTGCAGCCATACTGATTCAAGATACGACATGATACTGTGGTACCAACTGTCAGCCCAAAACACTGCTCTGAAACTCATTGGGTATGTGTGGAACACCAGTCCAACGGTGGAAGATTCCTTTAAAGGGCGTTTTAATGTCAGTGGAGAAGGTGCAGCTAATAAAATGGCGTATCTACATTTTCCCAAAGTAACAGAAGCTGAAGACAGTGCAGTGTATTTCTGTGCTGCCCCGGGACAGGGGTAACTATGATCCTGCATTCTTTGGAGCAGGGACCAAACTGGGTGTTCTGGATCCAAACATCAAAGTCACTGAACCCACAGTGGAAGTCCTAGCACCCTCGGCAAAGGAGTGTAAAGATAGAAACAAGAAGAAGAAGAAGACCCTGGTGTGTGTAGCCACCCGCTTCTACCCCGACCATGTCACGGTCTTCTGGCAAGTC
>175-32
TCAACTCACCTGCAGCCATACTGATTCAAGATACGACATGATACTGTGGTACCAACAGTCAGCCCAAAACACTGCTCTGAAACTCATTGGGTATGTGAGATACACCAGTCCAATGGTGCAAGATTCCTTTAAAGGGCGTTTTAATGCCAGTGGAGATGGTGCAGCTAATAAAATGGCATATCTACATTTTCCCAAACTGACAGAAGCTGAAGACAGTTCAGTGTATTTCTGTGCTGCTAGAGGGGCGAACTATGATCCTGCATTCTTTGGAGCAGGGACCAAACTGAGTGTTCTGGATCCAAACATCAAAGTCACTGAACCCACAGTGGAAGTCCTAGCACCCTCGGCAAAGGAGTGTAAAGATAGAAACAAGAAGAAGAAGAAGACCCTGGTGTGTGTAGCCACCCGCTTCTACCCCGACCATGTCACGGTCTTCTGGCAAGTC
>176-32
TCAACTCACCTGCAGCCATACTGATCCAAGATACGACATGATACTGTGGTACCAACAGTCAGCCCAAAACACTGCTCTGAAACTCATTGGGTATGTGAGATTCACCAGTCCAACGGTGGAAGATTCCTTTAAAGGGCGTTTTAATGTCAGTGGAGATGGTGCAGCTAGTAAAATGGCGTATCTACATTGTCCCAAACTGACAGAAGCTGAAGACAGTGCAGTGTATATTTCTGTGCTGCTACTCAAACTCAACCAGCCTTCTTTGGCAATGGAACGAAACTCACTGTTTTAGATCCAAACATCAAAGTCACTGAACCCACAGTGGAAGTCCTAGCACCCTCGGCAAAGGAGTGTAAAGATAGAAACAAGAAGAAGAAGAAGACCCTGGTGTGTGTAGCCACCCGCTTCTACCCCGACCATGTCACGGTCTTCTGGCAAGTC
>177-32
TCAACTCACCTGCAGCCATACTGTTTCAAGTTACAACATGATACTTTGGTACCAACAGTCACCCCAAAACAATGCTCTGAAACTCATTGGGTATGTGTGGAACACCAGTCCAACTGTGGAAGATTCCTTTAAAGGGCGTTTTAATGTCAGTGGAGATGCTGCAGCTAATAAAATGGCGTATCTACATTTTCCCAAACTGACAGAAGCTGAAGACAGTGCAGTGTATTTCTGTGCCGCTAGTGAACCAGGGGGCGGTGGTGCCAGCCAGGCTTACTTCGGTGGAGGAACCAGGTTAACTGTTCTAGATCCAAACATCAAAGTCACTGAACCCACAGTGGAAGTCCTAGCACCCTCGGCAAAGGAGTGTAAAGATAGAAACAAGAAGAAGAAGAAGACCCTGGTGTGTGTAGCCACCCGCTTCTACCCCGACCATGTCACGGTCTTCTGGCAAGTC
>178-32
TCAACTCACCTGCAGCCATACTGTTTCAAGATACGACATGATACTGTGGTACCAACAGTCAGCCCAAAACACTGCTCTGAAACTCATTGGGTATGTGAGATTCACCAGTCCAACTGTGGAAGATTCCTTTAAAGGGCGTTTTAATGTCAGTGGAGATGCTGCAGCTAATAAAATGGCGTATCTACATTTTCCCAAACTGACAGAAGCTGAAGACAGTGCAGTGTATTTCTGTGCTGCTACGCCAAGTACTCAAACTCAACCAGCCTTCTTTGGCAATGGAACGAAACTCACTGTTTTAGATCCAAACATCAAAGTCACTGAACCCACAGTGGAAGTCCTAGCACCCTCGGCAAAGGAGTGTAAAGATAGAAACAAGAAGAAGAAGAAGACCCTGGTGTGTGTAGCCACCCGCTTCTACCCCGACCATGTCACGGTCTTCTGGCAAGTC
>179-32
TCAACTCACCTGCAGCCATACTGATTCAAGATACGACATGATACTGTGGTACCAACTGTCAGCCCAAAACACTGCTCTGAAACTCATTGGGTATGTGTGGAACACCAGTCCAACGGTGGAAGATTCCTTTAAAGGGCGTTTTAATGTCAGTGGAGAAGGTGCAGCTAATAAAATGGCGTATCTACATTTTCCCAAAGTAACAGAAGCTGAAGACAGTGCAGTGTATTTCTGTGCTGCTCCGGGACAGGGAGTTGGTGCCAGCCAGGCTTACTTCGGTGGAGGAACCAGGTTAACTGTTCTAGATCCAAACATCAAAGTCACTGAACCCACAGTGGAAGTCCTAGCACCCTCGGCAAAGGAGTGTAAAGATAGAAACAAGAAGAAGAAGAAGACCCTGGTGTGTGTAGCCACCCGCTTCTACCCCGACCATGTCACGGTCTTCTGGCAAGTC
>180-32
TCAACTCACCTGCAGCCATACTGTTTCAAGATACGACATGATACTGTGGTACCAACAGTCAGCCCAAAACACTGCTCTGAAACTCATTGGGTATGTGAGATTCACCAGTCCAACGGTGGAAGATTCCTTTAAAGGGCGTTTTAATGTCAGTGGAGATGGTGCAGCTAATAAAATGGCGTATCTACATTTTCCCAAACTGACAGAACCTGAAGACAGTGCAGTGTATTTCTGTGCTGCCAGGCAGGGGGTTACACGGATAAGGCAGAGTTTGGTCCAGGTACCAGACTCACTGTTCTAGATCCAAACATCAAAGTCACTGAACCCACAGTGGAAGTCCTAGCACCCTCGGCAAAGGAGTGTAAAGATAGAAACAAGAAGAAGAAGAAGACCCTGGTGTGTGTAGCCACCCGCTTCTACCCCGACCATGTCACGGTCTTCTGGCAAGTC
>181-32
TCAACTCACCTGCAGCCATACTGATTCAAGATACGACATGATACTGTGGTACCAACTGTCAGCCCAAAACACTGCTCTGAAACTCATTGGGTATGTGTGGAACACCAGTCCAACGGTGGAAGATTCCTTTAAAGGGCGTTTTAATGTCAGTGGAGAAGGTGCAGCTAATAAAATGGCGTATCTACATTTTCCCAAAGTAACAGAAGCTGAAGACAGTGCAGTGTATTTCTGTGCTGCTAGTAAAGAGTATGAGGCACATTTTGGATCAGGCACCAAATTAACAGTTCTCGATCCAAACATCAAAGTCACTGAACCCACAGTGGAAGTCCTAGCACCCTCGGCAAAGGAGTGTAAAGATAGAAACAAGAAGAAGAAGAAGACCCTGGTGTGTGTAGCCACCCGCTTCTACCCCGACCATGTCACGGTCTTCTGGCAAGTC
>182-32
TCAACTCACCTGCAGCCATACTGATTCAAGATACGACATGATACTGTGGTACCAACTGTCAGCCCAAAACACTGCTCTGAAACTCATTGGGTATGTGTGGAACACCAGTCCAACGGTGGAAGATTCCTTTAAAGGGCGTTTTAATGTCAGTGGAGAAGGTGCAGCTAATAAAATGGCGTATCTACATTTTCCCAAAGTAACAGAAGCTGAAGACAGTGCAGTGTATTTCTGTGCTGCTCGACTAACTCAAACTCAACCAGCCTTCTTTGGCAATGGAACGAAACTCACTGTTTTAGATCCAAACATCAAAGTCACTGAACCCACAGTGGAAGTCCTAGCACCCTCGGCAAAGGAGTGTAAAGATAGAAACAAGAAGAAGAAGAAGACCCTGGTGTGTGTAGCCACCCGCTTCTACCCCGACCATGTCACGGTCTTCTGGCAAGTC
>183-32
TCAACTCACCTGCAGCCATACTGATTCAAGATACGACATGATACTGTGGTACCAACAGTCAGCCCAAAACACTGCTCTGAAACTCATTGGGTATGTGAGATACACCAGTCCAATGGTGCAAGATTCCTTTAAAGGGCGTTTTAATGCCAGTGGAGATGGTGCAGCTAATAAAATGGCATATCTACATTTTCCCAAACTGACAGAAGCTGAAGACAGTTCAGTGTATTTCTGTGCTGCTAGGACATCGTACTCGGAGGCATATTTTGGAGCCGGCACCAAACTCACCGTTTTAGATCCAAACATCAAAGTCACTGAACCCACAGTGGAAGTCCTAGCACCCTCGGCAAAGGAGTGTAAAGATAGAAACAAGAAGAAGAAGAAGACCCTGGTGTGTGTAGCCACCCGCTTCTACCCCGACCATGTCACGGTCTTCTGGCAAGTC
>184-32
TCAACTCACCTGCAGCCATACTGATTCAAGATACGACATGATACTGTGGTACCAACAGTCAGCCCAAAACACTGCTCTGAAACTCATTGGGTATGTGAGATACACCAGTCCAATGGTGCAAGATTCCTTTAAAGGGCGTTTTAATGCCAGTGGAGATGGTGCAGCTAATAAAATGGCATATCTACATTTTCCCAAACTGACAGAAGCTGAAGACAGTTCAGTGTATTTCTGTGCTGCTAGTGAAGAAGGGGGCGGCAACCCGGCATTCTTCGGCAGTGGCACCAAACTCACAGTTCTAGATCCAAACATCAAAGTCACTGAACCCACAGTGGAAGTCCTAGCACCCTCGGCAAAGGAGTGTAAAGATAGAAACAAGAAGAAGAAGAAGACCCTGGTGTGTGTAGCCACCCGCTTCTACCCCGACCATGTCACGGTCTTCTGGCAAGTC
>185-32
TCAACTCACCTGCAGCCATACTGTTTCAAGATACGACATGATACTGTGGTACCAACAGTCAGCCCAAAACACTGCTCTGAAACTCATTGGAAGCTGAAGACAGTGCAGTGTATTTCTGTGCTGCTGGACAGCGTACTCGGAGGCATATTTTGGAGCCGGCACCAAACTCACCGTTTTAGATCCAAACATCAAAGTCACTGAACCCACAGTGGAAGTCCTAGCACCCTCGGCAAAGGAGTGTAAAGATAGAAACAAGAAGAAGAAGAAGACCCTGGTGTGTGTAGCCACCCGCTTCTACCCCGACCATGTCACGGTCTTCTGGCAAGTC
>186-32
TCAACTCACCTGCAGCCATACTGTTTCAAGATACGACATGATACTGTGGTACCAACAGTCAGCCCAAAACACTGCTCTGAAACTCATTGGATCCAAACATCAAAGTCACTGAACCCACAGTGGAAGTCCTAGCACCCTCGGCAAAGGAGTGTAAAGATAGAAACAAGAAGAAGAAGACCCTGGTGTGTGTAGCCACCCGCTTCTACCCCGACCATGTCACGGTCTTCTGGCAAGTC
>187-32
TCAACTCACCTGCAGCCATACTGTTTCAAGTTACAACATGATACTTTGGTACCAACAGTCACCCCAAAACAATGCTCTGAAACTCATTGGAAGCTGAAGACAGTGCAGTGTATTTCTGTGCCGCTAGTCGGGACAGGGGCGTACTCGGAGGCATATTTTGGAGCCGGCACCAAACTCACCGTTTTAGATCCAAACATCAAAGTCACTGAACCCACAGTGGAAGTCCTAGCACCCTCGGCAAAGGAGTGTAAAGATAGAAACAAGAAGAAGAAGAAGACCCTGGTGTGTGTAGCCACCCGCTTCTACCCCGACCATGTCACGGTCTTCTGGCAAGTC
>188-32
TCAACTCACCTGCAGCCATACTGATTCAAGATACGACATGATACTGTGGTACCAACTGTCAGCCCAAAACACTGCTCTGAAACTCATTGGGTATGTGTGGAACACCAGTCCAACGGTGGAAGATTCCTTTAAAGGGCGTTTTAATGTCAGTGGAGAAGGTGCAGCTAATAAAATGGCGTATCTACATTTTCCCAAAGTAACAGAAGCTGAAGACAGTGCAGTGTATTTCTGTGCTGCTATAACGTACTCGGAGGCATATTTTGGAGCCGGCACCAAACTCACCGTTTTAGATCCAAACATCAAAGTCACTGAACCCACAGTGGAAGTCCTAGCACCCTCGGCAAAGGAGTGTAAAGATAGAAACAAGAAGAAGAAGAAGACCCTGGTGTGTGTAGCCACCCGCTTCTACCCCGACCATGTCACGGTCTTCTGGCAAGTC
>189-32
TCAACTCACCTGCAGCCATACTGATCCAAGATACGACATGATACTGTGGTACCAACAGTCAGCCCAAAACACTGCTCTGAAACTCATTGGGTATGTGAGATTCACCAGTCCAACGGTGGAAGATTCCTTTAAAGGGCGTTTTAATGTCAGTGGAGATGGTGCAGCTAGTAAAATGGCGTATCTACATTGTCCCAAACTGACAGAAGCTGAAGACAGTGCAGTGTATATTTCTGTGCTGCTACTGGACAGGGACAACAACCCGGCATTCTTCGGCAGTGGCACCAAACTCACAGTTCTAGATCCAAACATCAAAGTCACTGAACCCACAGTGGAAGTCCTAGCACCCTCGGCAAAGGAGTGTAAAGATAGAAACAAGAAGAAGAAGAAGACCCTGGTGTGTGTAGCCACCCGCTTCTACCCCGACCATGTCACGGTCTTCTGGCAAGTC
>190-32
TCAACTCACCTGCAGCCATACTGTTTCAAGTTACAACATGATACTTTGGTACCAACAGTCACCCCAAAACAATGCTCTGAAACTCATTGGGTATGTGTGGAACACCAGTCCAACTGTGGAAGATTCCTTTAAAGGGCGTTTTAATGTCAGTGGAGATGCTGCAGCTAATAAAATGGCGTATCTACATTTTCCCAAACTGACAGAAGCTGAAGACAGTGCAGTGTATTTCTGTGCCGCTAGTGAAGCTCCGGGACAGGGGAGCTATGAGGCACATTTTGGATCAGGCACCAAATTAACAGTTCTCGATCCAAACATCAAAGTCACTGAACCCACAGTGGAAGTCCTAGCACCCTCGGCAAAGGAGTGTAAAGATAGAAACAAGAAGAAGAAGAAGACCCTGGTGTGTGTAGCCACCCGCTTCTACCCCGACCATGTCACGGTCTTCTGGCAAGTC
>191-32
TCAACTCACCTGCAGCCATACTGTTTCAAGTTACAACATGATACTTTGGTACCAACAGTCACCCCAAAACAATGCTCTGAAACTCATTGGGTATGTGTGGAACACCAGTCCAACTGTGGAAGATTCCTTTAAAGGGCGTTTTAATGTCAGTGGAGATGCTGCAGCTAATAAAATGGCGTATCTACATTTTCCCAAACTGACAGAAGCTGAAGACAGTGCAGTGTATTTCTGTGCCGCTAGGACAGGGGGCCCGTACTCGGAGGCATATTTTGGAGCCGGCACCAAACTCACCGTTTTAGATCCAAACATCAAAGTCACTGAACCCACAGTGGAAGTCCTAGCACCCTCGGCAAAGGAGTGTAAAGATAGAAACAAGAAGAAGAAGAAGACCCTGGTGTGTGTAGCCACCCGCTTCTACCCCGACCATGTCACGGTCTTCTGGCAAGTC
>192-32
TCAACTCACCTGCAGCCATACTGATTCAAGATACGACATGATACTGTGGTACCAACTGTCAGCCCAAAACACTGCTCTGAAACTCATTGGGTATGTGTGGAACACCAGTCCAACGGTGGAAGATTCCTTTAAAGGGCGTTTTAATGTCAGTGGAGAAGGTGCAGCTAATAAAATGGCGTATCTACATTTTCCCAAAGTAACAGAAGCTGAAGACAGTGCAGTGTATTTCTGTGCTGCGGGACAATCCAACTATGAGGCACATTTTGGATCAGGCACCAAATTAACAGTTCTCGATCCAAACATCAAAGTCACTGAACCCACAGTGGAAGTCCTAGCACCCTCGGCAAAGGAGTGTAAAGATAGAAACAAGAAGAAGAAGAAGACCCTGGTGTGTGTAGCCACCCGCTTCTACCCCGACCATGTCACGGTCTTCTGGCAAGTC
>193-32
TCAACTCACCTGCAGCCATACTGATTCAAGATACGACATGATACTGTGGTACCAACAGTCAGCCCAAAACACTGCTCTGAAACTCATTGGGTATGTGAGATACACCAGTCCAATGGTGCAAGATTCCTTTAAAGGGCGTTTTAATGCCAGTGGAGATGGTGCAGCTAATAAAATGGCATATCTACATTTTCCCAAACTGACAGAAGCTGAAGACAGTTCAGTGTATTTCTGTGCTGCTAGTCGGGACAGGTTTGGTTATGCTGCCTACTTTGGAGAAGGAACTAAGCTAACAGTTCTGGATCCAAACATCAAAGTCACTGAACCCACAGTGGAAGTCCTAGCACCCTCGGCAAAGGAGTGTAAAGATAGAAACAAGAAGAAGAAGAAGACCCTGGTGTGTGTAGCCACCCGCTTCTACCCCGACCATGTCACGGTCTTCTGGCAAGTC
>194-32
TCAACTCACCTGCAGCCATACTGTTTCAAGTTACTACATGATACTGTGGTACCAACAGTCAGCCCAAAACACTGCTCTGAAACTCATTGGAAGCTGAAGACAGTTCAGTGTATTTCTGTGCTGCTAGTGAAGCCGGACACGTACACGGATAAGGCAGAGTTTGGTCCAGGTACCAGACTCACTGTTCTAGATCCAAACATCAAAGTCACTGAACCCACAGTGGAAGTCCTAGCACCCTCGGCAAAGGAGTGTAAAGATAGAAACAAGAAGAAGAAGAAGACCCTGGTGTGTGTAGCCACCCGCTTCTACCCCGACCATGTCACGGTCTTCTGGCAAGTC
>195-32
TCAACTCACCTGCAGCCATACTGTTTCAAGATACGACATGATACTGTGGTACCAACAGTCAGCCCAAAACACTGCTCTGAAACTCATTGGGTATGTGAGATTCACCAGTCCAACTGTGGAAGATTCCTTTAAAGGGCGTTTTAATGTCAGTGGAGATGCTGCAGCTAATAAAATGGCGTATCTACATTTTCCCAAACTGACAGAAGCTGAAGACAGTGCAGTGTATTTCTGTGCTGCTAGTATATGGGACAGGGAAATACACGGATAAGGCAGAGTTTGGTCCAGGTACCAGACTCACTGTTCTAGATCCAAACATCAAAGTCACTGAACCCACAGTGGAAGTCCTAGCACCCTCGGCAAAGGAGTGTAAAGATAGAAACAAGAAGAAGAAGAAGACCCTGGTGTGTGTAGCCACCCGCTTCTACCCCGACCATGTCACGGTCTTCTGGCAAGTC
>196-32
TCAACTCACCTGCAGCCATACTGATTCAAGATACGACATGATACTGTGGTACCAACTGTCAGCCCAAAACACTGCTCTGAAACTCATTGGGTATGTGTGGAACACCAGTCCAACGGTGGAAGATTCCTTTAAAGGGCGTTTTAATGTCAGTGGAGAAGGTGCAGCTAATAAAATGGCGTATCTACATTTTCCCAAAGTAACAGAAGCTGAAGACAGTGCAGTGTATTTCTGTGCTGCCTTCGACAGGGGTTTAGGGTTCACTGGAAGTGAGGCCTACTTTGGGAATGGAACCAAACTCACTGTTTTAGATCCAAACATCAAAGTCACTGAACCCACAGTGGAAGTCCTAGCACCCTCGGCAAAGGAGTGTAAAGATAGAAACAAGAAGAAGAAGAAGACCCTGGTGTGTGTAGCCACCCGCTTCTACCCCGACCATGTCACGGTCTTCTGGCAAGTC
>197-32
TCAACTCACCTGCAGCCATACTGATTCAAGATACGACATGATACTGTGGTACCAACTGTCAGCCCAAAACACTGCTCTGAAACTCATTGGGTATGTGTGGAACACCAGTCCAACGGTGGAAGATTCCTTTAAAGGGCGTTTTAATGTCAGTGGAGAAGGTGCAGCTAATAAAATGGCGTATCTACATTTTCCCAAAGTAACAGAAGCTGAAGACAGTGCAGTGTATTTCTGTGCTGCTAGAGGACAGGGGGGCTATGAGGCACATTTTGGATCAGGCACCAAATTAACAGTTCTCGATCCAAACATCAAAGTCACTGAACCCACAGTGGAAGTCCTAGCACCCTCGGCAAAGGAGTGTAAAGATAGAAACAAGAAGAAGAAGAAGACCCTGGTGTGTGTAGCCACCCGCTTCTACCCCGACCATGTCACGGTCTTCTGGCAAGTC
>198-31
TCAACTCACCTGCAGCCATACTGTTTCAAGTTACAACATGATACTTTGGTACCAACAGTCACCCCAAAACAATGCTCTGAAACTCATTGGGTATGTGTGGAACACCAGTCCAACTGTGGAAGATTCCTTTAAAGGGCGTTTTAATGTCAGTGGAGATGCTGCAGCTAATAAAATGGCGTATCTACATTTTCCCAAACTGACAGAAGCTGAAGACAGTGCAGTGTATTTCTGTGCCGCCGGACAGGGGGAAGACGTAAACCAGCCTTCTTTGGCAATGGAACGAAACTCACTGTTTTAGATCCAAACATCAAAGTCACTGAACCCACAGTGGAAGTCCTAGCACCCTCGGCAAAGGAGTGTAAAGATAGAAACAAGAAGAAGAAGAAGACCCTGGTGTGTGTAGCCACCCGCTTCTACCCCGACCATGTCACGGTCTTCTGGCAAGTC
>199-31
TCAACTCACCTGCAGCCATACTATCCCTAACTACTACATGATACTATGGTACAAACAGTCAGCAGGAGACACTGCTATGAAACTCATTGGTTATGCATATACCAAGTCAATAACCATGGAGAAATCTTTTGAAAAGCACTTCAATGTGAGTGGAGACGGTGAGAAAGAGGCTTATCTTCATCTAGTGAGCCTGAGAGGACCTGAACACAGTGCAGTTTATTACTGTGTAGCCAGGATAGGACAGGGCAACCCGGCATTCTTCGGCAGTGGCACCAAACTCACAGTTCTAGATCCAAACATCAAAGTCACTGAACCCACAGTGGAAGTCCTAGCACCCTCGGCAAAGGAGTGTAAAGATAGAAACAAGAAGAAGAAGAAGACCCTGGTGTGTGTAGCCACCCGCTTCTACCCCGACCATGTCACGGTCTTCTGGCAAGTC
>200-31
TCAACTCACCTGCAGCCATACTGTTTCAAGTTACTACATGATACTGTGGTACCAACAGTCAGCCCAAAACACTGCTCTGAAACTCATTGGGTATGTGAGATACACCAGTCCAATGGTGGAAGATTCCTTTAAAGGGCGTTTTAATGTCAGTGGAGATGGTGCAGCTAATAAAATGGCATATCTACATTTTCCCAAACTGACAGAAGCTGAAGACAGTTCAGTGTATTTCTGTGCTGCTAGTGAAAACTATGAGGCACATTTTGGATCAGGCACCAAATTAACAGTTCTCGATCCAAACATCAAAGTCACTGAACCCACAGTGGAAGTCCTAGCACCCTCGGCAAAGGAGTGTAAAGATAGAAACAAGAAGAAGAAGAAGACCCTGGTGTGTGTAGCCACCCGCTTCTACCCCGACCATGTCACGGTCTTCTGGCAAGTC
>201-31
TCAACTCACCTGCAGCCATACTGTTTCAAGTTACAACATGATACTTTGGTACCAACAGTCACCCCAAAACAATGCTCTGAAACTCATTGGGTATGTGTGGAACACCAGTCCAACTGTGGAAGATTCCTTTAAAGGGCGTTTTAATGTCAGTGGAGATGCTGCAGCTAATAAAATGGCGTATCTACATTTTCCCAAACTGACAGAAGCTGAAGACAGTGCAGTGTATTTCTGTGCCGCTAGTTCCGGGACAGAGGACTCGGAGGCATATTTTGGAGCCGGCACCAAACTCACCGTTTTAGATCCAAACATCAAAGTCACTGAACCCACAGTGGAAGTCCTAGCACCCTCGGCAAAGGAGTGTAAAGATAGAAACAAGAAGAAGAAGAAGACCCTGGTGTGTGTAGCCACCCGCTTCTACCCCGACCATGTCACGGTCTTCTGGCAAGTC
>202-31
TCAACTCACCTGCAGCCATACTGATTCAAGATACGACATGATACTGTGGTACCAACTGTCAGCCCAAAACACTGCTCTGAAACTCATTGGGTATGTGTGGAACACCAGTCCAACGGTGGAAGATTCCTTTAAAGGGCGTTTTAATGTCAGTGGAGAAGGTGCAGCTAATAAAATGGCGTATCTACATTTTCCCAAAGTAACAGAAGCTGAAGACAGTGCAGTGTATTTCTGTGCTGCTAGTAAAGTCGGGACAGCTCAAACTCAACCAGCCTTCTTTGGCAATGGAACGAAACTCACTGTTTTAGATCCAAACATCAAAGTCACTGAACCCACAGTGGAAGTCCTAGCACCCTCGGCAAAGGAGTGTAAAGATAGAAACAAGAAGAAGAAGAAGACCCTGGTGTGTGTAGCCACCCGCTTCTACCCCGACCATGTCACGGTCTTCTGGCAAGTC
>203-31
TCAACTCACCTGCAGCCATACTGATCCAAGATACGACATGATACTGTGGTACCAACAGTCAGCCCAAAACACTGCTCTGAAACTCATTGGGTATGTGAGATTCACCAGTCCAACGGTGGAAGATTCCTTTAAAGGGCGTTTTAATGTCAGTGGAGATGGTGCAGCTAGTAAAATGGCGTATCTACATTGTCCCAAACTGACAGAAGCTGAAGACAGTGCAGTGTATATTTCTGTGCTGCTAGGACAGGGGGTAGCTGGTGGTGCCAGCCAGGCTTACTTCGGTGGAGGAACCAGGTTAACTGTTCTAGATCCAAACATCAAAGTCACTGAACCCACAGTGGAAGTCCTAGCACCCTCGGCAAAGGAGTGTAAAGATAGAAACAAGAAGAAGAAGAAGACCCTGGTGTGTGTAGCCACCCGCTTCTACCCCGACCATGTCACGGTCTTCTGGCAAGTC
>204-31
TCAACTCACCTGCAGCCATACTGATACAAGTTACTACATGATACTGTGGTACCAACAGTCAGCCCAAAACACTGCTCTGAAACTCATTGGGTATGTGAGATTCACCAGTCCAACGGTGGAAGATTCCTTTAAAGGGCGTTTTAATGTCAGTGGAGATGGTGCAGCTAATAAAATGGCGTATCTACATTTTCCCAAACTGACAGAACCTGAAGACAGTGCAGTGTATTTCTGTGCTGCGGGACAGGGCTATGAGGCACATTTTGGATCAGGCACCAAATTAACAGTTCTCGATCCAAACATCAAAGTCACTGAACCCACAGTGGAAGTCCTAGCACCCTCGGCAAAGGAGTGTAAAGATAGAAACAAGAAGAAGAAGAAGACCCTGGTGTGTGTAGCCACCCGCTTCTACCCCGACCATGTCACGGTCTTCTGGCAAGTC
>205-31
TCAACTCACCTGCAGCCATACTGATTCAAGATACGACATGATACTGTGGTACCAACTGTCAGCCCAAAACACTGCTCTGAAACTCATTGGGTATGTGTGGAACACCAGTCCAACGGTGGAAGATTCCTTTAAAGGGCGTTTTAATGTCAGTGGAGAAGGTGCAGCTAATAAAATGGCGTATCTACATTTTCCCAAAGTAACAGAAGCTGAAGACAGTGCAGTGTATTTCTGTGCTGCACAGGACAGGGTTTATGCTGCCTACTTTGGAGAGGGAACTAAGCTAACAGTTCTGGATCCAAACATCAAAGTCACTGAACCCACAGTGGAAGTCCTAGCACCCTCGGCAAAGGAGTGTAAAGATAGAAACAAGAAGAAGAAGAAGACCCTGGTGTGTGTAGCCACCCGCTTCTACCCCGACCATGTCACGGTCTTCTGGCAAGTC
>206-31
TCAACTCACCTGCAGCCATACTGTTTCAAGATACGACATGATACTGTGGTACCAACAGTCAGCCCAAAACACTGCTCTGAAACTCATTGGGTATGTGAGATTCACCAGTCCAACTGTGGAAGATTCCTTTAAAGGGCGTTTTAATGTCAGTGGAGATGGTGCAGCTAATAAAATGGCGTATCTACATTGTCCCAAACTGACAGAAGCTGAAGACAGTTCAGTGTATTTCTGTGCTGCTAGTAAAGGGATGTACACGGATAAGGCAGAGTTTGGTCCAGGTACCAGACTCACTGTTCTAGATCCAAACATCAAAGTCACTGAACCCACAGTGGAAGTCCTAGCACCCTCGGCAAAGGAGTGTAAAGATAGAAACAAGAAGAAGAAGAAGACCCTGGTGTGTGTAGCCACCCGCTTCTACCCCGACCATGTCACGGTCTTCTGGCAAGTC
>207-31
TCAACTCACCTGCAGCCATACTATCCCTAACTACTACATGATACTATGGTACAAACAGTCAGCAGGAGACACTGCTATGAAACTCATTGGTTATGCATATACCAAGTCAATAACCATGGAGAAATCTTTTGAAAAGCACTTCAATGTGAGTGGAGACGGTGAGAAAGAGGCTTATCTTCATCTAGTGAGCCTGAGAGGACCTGAACACAGTGCAGTTTATTACTGTGTAGCCAGCCAATCTTACTCGGAGGCATATTTTGGAGCCGGCACCAAACTCACCGTTTTAGATCCAAACATCAAAGTCACTGAACCCACAGTGGAAGTCCTAGCACCCTCGGCAAAGGAGTGTAAAGATAGAAACAAGAAGAAGAAGAAGACCCTGGTGTGTGTAGCCACCCGCTTCTACCCCGACCATGTCACGGTCTTCTGGCAAGTC
>208-31
TCAACTCACCTGCAGCCATACTGTTTCAAGATACGACATGATACTGTGGTACCAACAGTCAGCCCAAAACACTGCTCTGAAACTCATTGGGTATGTGAGATTCACCAGTCCAACTGTGGAAGATTCCTTTAAAGGGCGTTTTAATGTCAGTGGAGATGGTGCAGCTAATAAAATGGCGTATCTACATTGTCCCAAACTGACAGAAGCTGAAGACAGTTCAGTGTATTTCTGTGCTGCTAGTAGGACAGGGGGCGCGGCGGATAAGGCAGAGTTTGGTCCAGGTACCAGACTCACTGTTCTAGATCCAAACATCAAAGTCACTGAACCCACAGTGGAAGTCCTAGCACCCTCGGCAAAGGAGTGTAAAGATAGAAACAAGAAGAAGAAGAAGACCCTGGTGTGTGTAGCCACCCGCTTCTACCCCGACCATGTCACGGTCTTCTGGCAAGTC
>209-31
TCAACTCACCTGCAGCCATACTGATTCAAGATACGACATGATACTGTGGTACCAACTGTCAGCCCAAAACACTGCTCTGAAACTCATTGGGTATGTGTGGAACACCAGTCCAACGGTGGAAGATTCCTTTAAAGGGCGTTTTAATGTCAGTGGAGAAGGTGCAGCTAATAAAATGGCGTATCTACATTTTCCCAAAGTAACAGAAGCTGAAGACAGTGCAGTGTATTTCTGTGCTGCTAGTAAAGGGGGCGGTGGAAGTGAGGCCTACTTTGGGAATGGAACCAAACTCACTGTTTTAGATCCAAACATCAAAGTCACTGAACCCACAGTGGAAGTCCTAGCACCCTCGGCAAAGGAGTGTAAAGATAGAAACAAGAAGAAGAAGAAGACCCTGGTGTGTGTAGCCACCCGCTTCTACCCCGACCATGTCACGGTCTTCTGGCAAGTC
>210-31
TCAACTCACCTGCAGCCATACTGATTCAAGATACGACATGATACTGTGGTACCAACTGTCAGCCCAAAACACTGCTCTGAAACTCATTGGGTATGTGTGGAACACCAGTCCAACGGTGGAAGATTCCTTTAAAGGGCGTTTTAATGTCAGTGGAGAAGGTGCAGCTAATAAAATGGCGTATCTACATTTTCCCAAAGTAACAGAAGCTGAAGACAGTGCAGTGTATTTCTGTGTTGCTAGTAAAGCTCTCTCTGGTGGTTATGCTGCCTACTTTGGAGAGGGAACTAAGCTAACAGTTCTGGATCCAAACATCAAAGTCACTGAACCCACAGTGGAAGTCCTAGCACCCTCGGCAAAGGAGTGTAAAGATAGAAACAAGAAGAAGAAGAAGACCCTGGTGTGTGTAGCCACCCGCTTCTACCCCGACCATGTCACGGTCTTCTGGCAAGTC
>211-31
TCAACTCACCTGCAGCCATACTGTTTCAAGATACGACATGATACTGTGGTACCAACAGTCAGCCCAAAACACTGCTCTGAAACTCATTGGAACCTGAAGACAGTGCAGTGTATTTCTGTGCTGCTAGTGGGACGGGAGACCTACACGGATAAGGCAGAGTTTGGTCCAGGTACCAGACTCACTGTTCTAGATCCAAACATCAAAGTCACTGAACCCACAGTGGAAGTCCTAGCACCCTCGGCAAAGGAGTGTAAAGATAGAAACAAGAAGAAGAAGAAGACCCTGGTGTGTGTAGCCACCCGCTTCTACCCCGACCATGTCACGGTCTTCTGGCAAGTC
>212-31
TCAACTCACCTGCAGCCATACTGTTTCAAGATACGACATGATACTGTGGTACCAACAGTCAGCCCAAAACACTGCTCTGAAACTCATTGGGTATGTGAGATTCACCAGTCCAACGGTGGAAGATTCCTTTAAAGGGCGTTTTAATGTCAGTGGAGATGGTGCAGCTAATAAAATGGCGTATCTACATTTTCCCAAACTGACAGAACCTGAAGACAGTGCAGTGTATTTCTGTGCTGCTAGTGAAGACAGGGAGCAGTACTATGATCCTGCATTCTTTGGAGCAGGGACCAAACTGAGTGTTCTGGATCCAAACATCAAAGTCACTGAACCCACAGTGGAAGTCCTAGCACCCTCGGCAAAGGAGTGTAAAGATAGAAACAAGAAGAAGAAGAAGACCCTGGTGTGTGTAGCCACCCGCTTCTACCCCGACCATGTCACGGTCTTCTGGCAAGTC
>213-31
TCAACTCACCTGCAGCCATACTGATTCAAGATACGACATGATACTGTGGTACCAACAGTCAGCCCAAAACACTGCTCTGAAACTCATTGGGTATGTGAGATACACCAGTCCAATGGTGCAAGATTCCTTTAAAGGGCGTTTTAATGCCAGTGGAGATGGTGCAGCTAATAAAATGGCATATCTACATTTTCCCAAACTGACAGAAGCTGAAGACAGTTCAGTGTATTTCTGTGCTGCTAGTGAAGGGACAACAACCCGGCATTCTTCGGCAGTGGCACCAAACTCACAGTTCTAGATCCAAACATCAAAGTCACTGAACCCACAGTGGAAGTCCTAGCACCCTCGGCAAAGGAGTGTAAAGATAGAAACAAGAAGAAGAAGAAGACCCTGGTGTGTGTAGCCACCCGCTTCTACCCCGACCATGTCACGGTCTTCTGGCAAGTC
>214-31
TCAACTCACCTGCAGCCATACTGTTTCAAGATACGACATGATACTGTGGTACCAACAGTCAGCCCAAAACACTGCTCTGAAACTCATTGGGTATGTGAGATTCACCAGTCCAACGGTGGAAGATTCCTTTAAAGGGCGTTTTAATGTCAGTGGAGATGGTGCAGCTAATAAAATGGCGTATCTACATTTTCCCAAACTGACAGAACCTGAAGACAGTGCAGTGTATTTCTGTGCTGCTAGAGCAGGGGCGACTATGAGGCACATTTTGGATCAGGCACCAAATTAACAGTTCTCGATCCAAACATCAAAGTCACTGAACCCACAGTGGAAGTCCTAGCACCCTCGGCAAAGGAGTGTAAAGATAGAAACAAGAAGAAGAAGAAGACCCTGGTGTGTGTAGCCACCCGCTTCTACCCCGACCATGTCACGGTCTTCTGGCAAGTC
>215-31
TCAACTCACCTGCAGCCATACTGATTCAAGATACGACATGATACTGTGGTACCAACAGTCAGCCCAAAACACTGCTCTGAAACTCATTGGAAGCTGAAGACAGTTCAGTGTATTTCTGTGCTGCTAGTGAACCGTCGCTCTGGTGGTTATGCTGCCTACTTTGGAGAAGGAACTAAGCTAACAGTTCTGGATCCAAACATCAAAGTCACTGAACCCACAGTGGAAGTCCTAGCACCCTCGGCAAAGGAGTGTAAAGATAGAAACAAGAAGAAGAAGAAGACCCTGGTGTGTGTAGCCACCCGCTTCTACCCCGACCATGTCACGGTCTTCTGGCAAGTC
>216-31
TCAACTCACCTGCAGCCATACTGTTTCAAGTTACTACATGATACTGTGGTACCAACAGTCAGCCCAAAACACTGCTCTGAAACTCATTGGGTATGTGAGATACACCAGTCCAATGGTGGAAGATTCCTTTAAAGGGCGTTTTAATGTCAGTGGAGATGGTGCAGCTAATAAAATGGCATATCTACATTTTCCCAAACTGACAGAAGCTGAAGACAGTTCAGTGTATTTCTGTGCTGCTAGTCCGGACAGGGCAACTCAACCAGCCTTCTTTGGCAATGGAACGAAACTCACTGTTTTAGATCCAAACATCAAAGTCACTGAACCCACAGTGGAAGTCCTAGCACCCTCGGCAAAGGAGTGTAAAGATAGAAACAAGAAGAAGAAGAAGACCCTGGTGTGTGTAGCCACCCGCTTCTACCCCGACCATGTCACGGTCTTCTGGCAAGTC
>217-31
TCAACTCACCTGCAGCCATACTGATTCAAGATACGACATGATACTGTGGTACCAACTGTCAGCCCAAAACACTGCTCTGAAACTCATTGGGTATGTGTGGAACACCAGTCCAACGGTGGAAGATTCCTTTAAAGGGCGTTTTAATGTCAGTGGAGAAGGTGCAGCTAATAAAATGGCGTATCTACATTTTCCCAAAGTAACAGAAGCTGAAGACAGTGCAGTGTATTTCTGTGCTGCTAGTCTCAGATATGAGGCACATTTTGGATCAGGCACCAAATTAACAGTTCTCGATCCAAACATCAAAGTCACTGAACCCACAGTGGAAGTCCTAGCACCCTCGGCAAAGGAGTGTAAAGATAGAAACAAGAAGAAGAAGAAGACCCTGGTGTGTGTAGCCACCCGCTTCTACCCCGACCATGTCACGGTCTTCTGGCAAGTC
>218-31
TCAACTCACCTGCAGCCATACTGATTCAAGATACGACATGATACTGTGGTACCAACAGTCAGCCCAAAACACTGCTCTGAAACTCATTGGGTATGTGAGATACACCAGTCCAATGGTGCAAGATTCCTTTAAAGGGCGTTTTAATGCCAGTGGAGATGGTGCAGCTAATAAAATGGCATATCTACATTTTCCCAAACTGACAGAAGCTGAAGACAGTTCAGTGTATTTCTGTGCTGCTAACCCAGGGGGCCAAACTCAACCAGCCTTCTTTGGCAATGGAACGAAACTCACTGTTTTAGATCCAAACATCAAAGTCACTGAACCCACAGTGGAAGTCCTAGCACCCTCGGCAAAGGAGTGTAAAGATAGAAACAAGAAGAAGAAGAAGACCCTGGTGTGTGTAGCCACCCGCTTCTACCCCGACCATGTCACGGTCTTCTGGCAAGTC
>219-31
TCAACTCACCTGCAGCCATACTGATTCAAGATACGACATGATACTGTGGTACCAACTGTCAGCCCAAAACACTGCTCTGAAACTCATTGGGTATGTGTGGAACACCAGTCCAACGGTGGAAGATTCCTTTAAAGGGCGTTTTAATGTCAGTGGAGAAGGTGCAGCTAATAAAATGGCGTATCTACATTTTCCCAAAGTAACAGAAGCTGAAGACAGTGCAGTGTATTTCTGTGCTGCTAAGGCCAACTATGAGGCACATTTTGGATCAGGCACCAAATTAACAGTTCTCGATCCAAACATCAAAGTCACTGAACCCACAGTGGAAGTCCTAGCACCCTCGGCAAAGGAGTGTAAAGATAGAAACAAGAAGAAGAAGAAGACCCTGGTGTGTGTAGCCACCCGCTTCTACCCCGACCATGTCACGGTCTTCTGGCAAGTC
>220-31
TCAACTCACCTGCAGCCATACTGTTTCAAGATACGACATGATACTGTGGTACCAACAGTCAGCCCAAAACACTGCTCTGAAACTCATTGGGTATGTGAGATTCACCAGTCCAACTGTGGAAGATTCCTTTAAAGGGCGTTTTAATGTCAGTGGAGATGGTGCAGCTAATAAAATGGCGTATCTACATTGTCCCAAACTGACAGAAGCTGAAGACAGTTCAGTGTATTTCTGTGCTGCTAGTAAAGCGGCAGGGGGCTCTGGAAGTGAGGCCTACTTTGGGAATGGAACCAAACTCACTGTTTTAGATCCAAACATCAAAGTCACTGAACCCACAGTGGAAGTCCTAGCACCCTCGGCAAAGGAGTGTAAAGATAGAAACAAGAAGAAGAAGAAGACCCTGGTGTGTGTAGCCACCCGCTTCTACCCCGACCATGTCACGGTCTTCTGGCAAGTC
>221-31
TCAACTCACCTGCAGCCATACTATCCCTAACTACTACATGATACTATGGTACAAACAGTCAGCAGGAGACACTGCTATGAAACTCATTGGTTATGCATATACCAAGTCAATAACCATGGAGAAATCTTTTGAAAAGCACTTCAATGTGAGTGGAGACGGTGAGAAAGAGGCTTATCTTCATCTAGTGAGCCTGAGAGGACCTGAACACAGTGCAGTTTATTACTGTGTAGCCAGACGCAGGGACAGGGGGGCTCGGAGGCATATTTTGGAGCCGGCACCAAACTCACCGTTTTAGATCCAAACATCAAAGTCACTGAACCCACAGTGGAAGTCCTAGCACCCTCGGCAAAGGAGTGTAAAGATAGAAACAAGAAGAAGAAGAAGACCCTGGTGTGTGTAGCCACCCGCTTCTACCCCGACCATGTCACGGTCTTCTGGCAAGTC
>222-31
TCAACTCACCTGCAGCCATACTGATTCAAGATACGACATGATACTGTGGTACCAACTGTCAGCCCAAAACACTGCTCTGAAACTCATTGGGTATGTGTGGAACACCAGTCCAACGGTGGAAGATTCCTTTAAAGGGCGTTTTAATGTCAGTGGAGAAGGTGCAGCTAATAAAATGGCGTATCTACATTTTCCCAAAGTAACAGAAGCTGAAGACAGTGCAGTGTATTTCTGTGCTGCTAGGACAGGGCTCTCGGAGGCATATTTTGGAGCCGGCACCAAACTCACCGTTTTAGATCCAAACATCAAAGTCACTGAACCCACAGTGGAAGTCCTAGCACCCTCGGCAAAGGAGTGTAAAGATAGAAACAAGAAGAAGAAGAAGACCCTGGTGTGTGTAGCCACCCGCTTCTACCCCGACCATGTCACGGTCTTCTGGCAAGTC
>223-31
TCAACTCACCTGCAGCCATACTGATTCAAGATACGACATGATACTGTGGTACCAACTGTCAGCCCAAAACACTGCTCTGAAACTCATTGGGTATGTGTGGAACACCAGTCCAACGGTGGAAGATTCCTTTAAAGGGCGTTTTAATGTCAGTGGAGAAGGTGCAGCTAATAAAATGGCGTATCTACATTTTCCCAAAGTAACAGAAGCTGAAGACAGTGCAGTGTATTTCTGTGCTGCTAAGGGACAGGCCAACTATGAGGCACATTTTGGATCAGGCACCAAATTAACAGTTCTCGATCCAAACATCAAAGTCACTGAACCCACAGTGGAAGTCCTAGCACCCTCGGCAAAGGAGTGTAAAGATAGAAACAAGAAGAAGAAGAAGACCCTGGTGTGTGTAGCCACCCGCTTCTACCCCGACCATGTCACGGTCTTCTGGCAAGTC
>224-31
TCAACTCACCTGCAGCCATACTGTTTCAAGATACGACATGATACTGTGGTACCAACAGTCAGCCCAAAACACTGCTCTGAAACTCATTGGGTATGTGAGATTCACCAGTCCAACGGTGGAAGATTCCTTTAAAGGGCGTTTTAATGTCAGTGGAGATGGTGCAGCTAATAAAATGGCGTATCTACATTTTCCCAAACTGACAGAACCTGAAGACAGTGCAGTGTATTTCTGTGCGGGACAGGGAGACTATGAGGCACATTTTGGATCAGGCACCAAATTAACAGTTCTCGATCCAAACATCAAAGTCACTGAACCCACAGTGGAAGTCCTAGCACCCTCGGCAAAGGAGTGTAAAGATAGAAACAAGAAGAAGAAGAAGACCCTGGTGTGTGTAGCCACCCGCTTCTACCCCGACCATGTCACGGTCTTCTGGCAAGTC
>225-31
TCAACTCACCTGCAGCCATACTGATTCAAGATACGACATGATACTGTGGTACCAACTGTCAGCCCAAAACACTGCTCTGAAACTCATTGGGTATGTGTGGAACACCAGTCCAACGGTGGAAGATTCCTTTAAAGGGCGTTTTAATGTCAGTGGAGAAGGTGCAGCTAATAAAATGGCGTATCTACATTTTCCCAAAGTAACAGAAGCTGAAGACAGTGCAGTGTATTTCTGTGCTGCTAGGGACAGCTATGATCCTGCATTCTTTGGAGCAGGGACCAAACTGAGTGTTCTGGATCCAAACATCAAAGTCACTGAACCCACAGTGGAAGTCCTAGCACCCTCGGCAAAGGAGTGTAAAGATAGAAACAAGAAGAAGAAGAAGACCCTGGTGTGTGTAGCCACCCGCTTCTACCCCGACCATGTCACGGTCTTCTGGCAAGTC
>226-31
TCAACTCACCTGCAGCCATACTGTTTCAAGTTACTACATGATACTGTGGTACCAACAGTCAGCCCAAAACACTGCTCTGAAACTCATTGGGTATGTGAGATACACCAGTCCAATGGTGGAAGATTCCTTTAAAGGGCGTTTTAATGTCAGTGGAGATGGTGCAGCTAATAAAATGGCATATCTACATTTTCCCAAACTGACAGAAGCTGAAGACAGTTCAGTGTATTTCTGTGCTGCAGGGACAGGGCCTTGATCCTGCATTCTTTGGAGCAGGGACCAAACTGAGTGTTCTGGATCCAAACATCAAAGTCACTGAACCCACAGTGGAAGTCCTAGCACCCTCGGCAAAGGAGTGTAAAGATAGAAACAAGAAGAAGAAGAAGACCCTGGTGTGTGTAGCCACCCGCTTCTACCCCGACCATGTCACGGTCTTCTGGCAAGTC
>227-31
TCAACTCACCTGCAGCCATACTGATTCAAGATACGACATGATACTGTGGTACCAACTGTCAGCCCAAAACACTGCTCTGAAACTCATTGGGTATGTGTGGAACACCAGTCCAACGGTGGAAGATTCCTTTAAAGGGCGTTTTAATGTCAGTGGAGAAGGTGCAGCTAATAAAATGGCGTATCTACATTTTCCCAAAGTAACAGAAGCTGAAGACAGTGCAGTGTATTTCTGTGCTGCTAGTTCCGGGACAGGGAACTATGAGGCACATTTTGGATCAGGCACCAAATTAACAGTTCTCGATCCAAACATCAAAGTCACTGAACCCACAGTGGAAGTCCTAGCACCCTCGGCAAAGGAGTGTAAAGATAGAAACAAGAAGAAGAAGAAGACCCTGGTGTGTGTAGCCACCCGCTTCTACCCCGACCATGTCACGGTCTTCTGGCAAGTC
>228-31
TCAACTCACCTGCAGCCATACTGTTTCAAGATACGACATGATACTGTGGTACCAACAGTCAGCCCAAAACACTGCTCTGAAACTCATTGGGTATGTGAGATTCACCAGTCCAACTGTGGAAGATTCCTTTAAAGGGCGTTTTAATGTCAGTGGAGATGGTGCAGCTAATAAAATGGCGTATCTACATTGTCCCAAACTGACAGAAGCTGAAGACAGTTCAGTGTATTTCTGTGCTGCTGGGACAGGCCAAACTCAACCAGCCTTCTTTGGCAATGGAACGAAACTCACTGTTTTAGATCCAAACATCAAAGTCACTGAACCCACAGTGGAAGTCCTAGCACCCTCGGCAAAGGAGTGTAAAGATAGAAACAAGAAGAAGAAGAAGACCCTGGTGTGTGTAGCCACCCGCTTCTACCCCGACCATGTCACGGTCTTCTGGCAAGTC
>229-31
TCAACTCACCTGCAGCCATACTGTTTCAAGATACGACATGATACTGTGGTACCAACAGTCAGCCCAAAACACTGCTCTGAAACTCATTGGGTATGTGAGATTCACCAGTCCAACGGTGGAAGATTCCTTTAAAGGGCGTTTTAATGTCAGTGGAGATGGTGCAGCTAATAAAATGGCGTATCTACATTTTCCCAAACTGACAGAACCTGAAGACAGTGCAGTGTATTTCTGTGCTGCCGGGGACACGTACTCGGAGGCATATTTTGGAGCCGGCACCAAACTCACCGTTTTAGATCCAAACATCAAAGTCACTGAACCCACAGTGGAAGTCCTAGCACCCTCGGCAAAGGAGTGTAAAGATAGAAACAAGAAGAAGAAGAAGACCCTGGTGTGTGTAGCCACCCGCTTCTACCCCGACCATGTCACGGTCTTCTGGCAAGTC
>230-31
TCAACTCACCTGCAGCCATACTGTTTCAAGTTACAACATGATACTTTGGTACCAACAGTCACCCCAAAACAATGCTCTGAAACTCATTGGGTATGTGTGGAACACCAGTCCAACTGTGGAAGATTCCTTTAAAGGGCGTTTTAATGTCAGTGGAGATGCTGCAGCTAATAAAATGGCGTATCTACATTTTCCCAAACTGACAGAAGCTGAAGACAGTGCAGTGTATTTCTGTGCCGCTAAGGACAGGGGAGCTCAACCAGCCTTCTTTGGCAATGGAACGAAACTCACTGTTTTAGATCCAAACATCAAAGTCACTGAACCCACAGTGGAAGTCCTAGCACCCTCGGCAAAGGAGTGTAAAGATAGAAACAAGAAGAAGAAGAAGACCCTGGTGTGTGTAGCCACCCGCTTCTACCCCGACCATGTCACGGTCTTCTGGCAAGTC
>231-31
TCAACTCACCTGCAGCCATACTGATTCAAGATACGACATGATACTGTGGTACCAACTGTCAGCCCAAAACACTGCTCTGAAACTCATTGGGTATGTGTGGAACACCAGTCCAACGGTGGAAGATTCCTTTAAAGGGCGTTTTAATGTCAGTGGAGAAGGTGCAGCTAATAAAATGGCGTATCTACATTTTCCCAAAGTAACAGAAGCTGAAGACAGTGCAGTGTATTTCTGTGCTGCTAGTAAGCCGGCCAACTATGAGGCACATTTTGGATCAGGCACCAAATTAACAGTTCTCGATCCAAACATCAAAGTCACTGAACCCACAGTGGAAGTCCTAGCACCCTCGGCAAAGGAGTGTAAAGATAGAAACAAGAAGAAGAAGAAGACCCTGGTGTGTGTAGCCACCCGCTTCTACCCCGACCATGTCACGGTCTTCTGGCAAGTC
>232-31
TCAACTCACCTGCAGCCATACTGTTTCAAGTTACTACATGATACTGTGGTACCAACAGTCAGCCCAAAACACTGCTCTGAAACTCATTGGGTATGTGAGATACACCAGTCCAATGGTGGAAGATTCCTTTAAAGGGCGTTTTAATGTCAGTGGAGATGGTGCAGCTAATAAAATGGCATATCTACATTTTCCCAAACTGACAGAAGCTGAAGACAGTTCAGTGTATTTCTGTGCTGCTAGCCCCGGGACAAACAACTATGATCCTGCATTCTTTGGAGCAGGGACCAAACTGAGTGTTCTGGATCCAAACATCAAAGTCACTGAACCCACAGTGGAAGTCCTAGCACCCTCGGCAAAGGAGTGTAAAGATAGAAACAAGAAGAAGAAGAAGACCCTGGTGTGTGTAGCCACCCGCTTCTACCCCGACCATGTCACGGTCTTCTGGCAAGTC
>233-31
TCAACTCACCTGCAGCCATACTGATCCAAGATACGACATGATACTGTGGTACCAACAGTCAGCCCAAAACACTGCTCTGAAACTCATTGGGTATGTGAGATTCACCAGTCCAACGGTGGAAGATTCCTTTAAAGGGCGTTTTAATGTCAGTGGAGATGGTGCAGCTAGTAAAATGGCGTATCTACATTGTCCCAAACTGACAGAAGCTGAAGACAGTGCAGTGTATATTTCTGTGCTGCTAGTAAAGGGGGGCGCGACGTACTCGGAGGCATATTTTGGAGCCGGCACCAAACTCACCGTTTTAGATCCAAACATCAAAGTCACTGAACCCACAGTGGAAGTCCTAGCACCCTCGGCAAAGGAGTGTAAAGATAGAAACAAGAAGAAGAAGAAGACCCTGGTGTGTGTAGCCACCCGCTTCTACCCCGACCATGTCACGGTCTTCTGGCAAGTC
>234-30
TCAACTCACCTGCAGCCATACTGTTTCAAGATACGACATGATACTGTGGTACCAACAGTCAGCCCAAAACACTGCTCTGAAACTCATTGGAAGCTGAAGACAGTGCAGTGTATTTCTGTGCTGCTCGACAGGGCGAGCCTCGTACTCGGAGGCATATTTTGGAGCCGGCACCAAACTCACCGTTTTAGATCCAAACATCAAAGTCACTGAACCCACAGTGGAAGTCCTAGCACCCTCGGCAAAGGAGTGTAAAGATAGAAACAAGAAGAAGAAGAAGACCCTGGTGTGTGTAGCCACCCGCTTCTACCCCGACCATGTCACGGTCTTCTGGCAAGTC
>235-30
TCAACTCACCTGCAGCCATACTGATTCAAGATACGACATGATACTGTGGTACCAACTGTCAGCCCAAAACACTGCTCTGAAACTCATTGGGTATGTGTGGAACACCAGTCCAACGGTGGAAGATTCCTTTAAAGGGCGTTTTAATGTCAGTGGAGAAGGTGCAGCTAATAAAATGGCGTATCTACATTTTCCCAAAGTAACAGAAGCTGAAGACAGTGCAGTGTATTTCTGTGCTGCTCGCGCGGACAGGGGGCTCTAGAACGCCAACCCGGCATTCTTCGGCAGTGGCACCAAACTCACAGTTCTAGATCCAAACATCAAAGTCACTGAACCCACAGTGGAAGTCCTAGCACCCTCGGCAAAGGAGTGTAAAGATAGAAACAAGAAGAAGAAGAAGACCCTGGTGTGTGTAGCCACCCGCTTCTACCCCGACCATGTCACGGTCTTCTGGCAAGTC
>236-30
TCAACTCACCTGCAGCCATACTGATTCAAGATACGACATGATACTGTGGTACCAACTGTCAGCCCAAAACACTGCTCTGAAACTCATTGGGTATGTGTGGAACACCAGTCCAACGGTGGAAGATTCCTTTAAAGGGCGTTTTAATGTCAGTGGAGAAGGTGCAGCTAATAAAATGGCGTATCTACATTTTCCCAAAGTAACAGAAGCTGAAGACAGTGCAGTGTATTTCTGTGCTCCGGGACAGGGGAACTCGGAGGCATATTTTGGAGCCGGCACCAAACTCACCGTTTTAGATCCAAACATCAAAGTCACTGAACCCACAGTGGAAGTCCTAGCACCCTCGGCAAAGGAGTGTAAAGATAGAAACAAGAAGAAGAAGAAGACCCTGGTGTGTGTAGCCACCCGCTTCTACCCCGACCATGTCACGGTCTTCTGGCAAGTC
>237-30
TCAACTCACCTGCAGCCATACTATGCCTAACTACTACATGATACTATGGTACAAACAGTCAGCAGGAGACACTGCTATGAAACTCATTGGTTATGCATATACCAAGTCAATAACCATGGAGAAATCGTTTGAAAAGCACTTCAATGTGAGTGGAGACGGTGAGAAAGAGGCTTATCTTCATCTAGTGAGTCTGAGAGGACCTGAACACAGTGCAGTTTATTACTGTGCAGCCAGCGACAGCAACCCGGCATTCTTCGGCAGTGGCACCAAACTCACAGTTCTAGATCCAAACATCAAAGTCACTGAACCCACAGTGGAAGTCCTAGCACCCTCGGCAAAGGAGTGTAAAGATAGAAACAAGAAGAAGAAGAAGACCCTGGTGTGTGTAGCCACCCGCTTCTACCCCGACCATGTCACGGTCTTCTGGCAAGTC
>238-30
TCAACTCACCTGCAGCCATACTGTTTCAAGATACGACATGATACTGTGGTACCAACAGTCAGCCCAAAACACTGCTCTGAAACTCATTGGGTATGTGAGATTCACCAGTCCAACGGTGGAAGATTCCTTTAAAGGGCGTTTTAATGTCAGTGGAGATGGTGCAGCTAATAAAATGGCGTATCTACATTTTCCCAAACTGACAGAACCTGAAGACAGTGCAGTGTATTTCTGTGCTGCTAAGGGGGACAACAACCCGGCATTCTTCGGCAGTGGCACCAAACTCACAGTTCTAGATCCAAACATCAAAGTCACTGAACCCACAGTGGAAGTCCTAGCACCCTCGGCAAAGGAGTGTAAAGATAGAAACAAGAAGAAGAAGAAGACCCTGGTGTGTGTAGCCACCCGCTTCTACCCCGACCATGTCACGGTCTTCTGGCAAGTC
>239-30
TCAACTCACCTGCAGCCATACTGATTCGGGTTGCAGCATGATGCTGTGGTACCAACAGTCAGCCCAAGACACTGAAACTCGTTGGGTATGTGAGTGGCACCATTCCAGCGGTGGAGGATTCCTTTAAAGGGCGTTTTGGTGTCGGTGGAGATGGTGCAGCTAGTGGAGTGGCGTATCTACATTGTCCCAAACTGACAGAAGCTGAAGACAGTTCAGTGTATTTCTGTGCTGCTAGGGACGATCTACACGGATAAGGCAGAGTTTGGTCCAGGTACCAGACTCACTGTTCTAGATCCAAACATCAAAGTCACTGAACCCACAGTGGAAGTCCTAGCACCCTCGGCAAAGGAGTGTAAAGATAGAAACAAGAAGAAGAAGAAGACCCTGGTGTGTGTAGCCACCCGCTTCTACCCCGACCATGTCACGGTCTTCTGGCAAGTC
>240-30
TCAACTCACCTGCAGCCATACTGTTTCAAGATACGACATGATACTGTGGTACCAACAGTCAGCCCAAAACACTGCTCTGAAACTCATTGGGTATGTGAGATTCACCAGTCCAACTGTGGAAGATTCCTTTAAAGGGCGTTTTAATGTCAGTGGAGATGGTGCAGCTAATAAAATGGCGTATCTACATTGTCCCAAACTGACAGAAGCTGAAGACAGTTCAGTGTATTTCTGTGCTGCTAGTAACACAATAATGAGGCACATTTTGGATCAGGCACCAAATTAACAGTTCTCGATCCAAACATCAAAGTCACTGAACCCACAGTGGAAGTCCTAGCACCCTCGGCAAAGGAGTGTAAAGATAGAAACAAGAAGAAGAAGAAGACCCTGGTGTGTGTAGCCACCCGCTTCTACCCCGACCATGTCACGGTCTTCTGGCAAGTC
>241-30
TCAACTCACCTGCAGCCATACTGTTTCAAGATACGACATGATACTGTGGTACCAACAGTCAGCCCAAAACACTGCTCTGAAACTCATTGGGTATGTGAGATTCACCAGTCCAACTGTGGAAGATTCCTTTAAAGGGCGTTTTAATGTCAGTGGAGATGGTGCAGCTAATAAAATGGCGTATCTACATTGTCCCAAACTGACAGAAGCTGAAGACAGTTCAGTGTATTTCTGTGCTGCTAGTAGGGCAGCTGGTGGTGCCAGCCAGGCTTACTTCGGTGGAGGAACCAGGTTAACTGTTCTAGATCCAAACATCAAAGTCACTGAACCCACAGTGGAAGTCCTAGCACCCTCGGCAAAGGAGTGTAAAGATAGAAACAAGAAGAAGAAGAAGACCCTGGTGTGTGTAGCCACCCGCTTCTACCCCGACCATGTCACGGTCTTCTGGCAAGTC
>242-30
TCAACTCACCTGCAGCCATACTGATTCAAGATACGACATGATACTGTGGTACCAACTGTCAGCCCAAAACACTGCTCTGAAACTCATTGGGTATGTGTGGAACACCAGTCCAACGGTGGAAGATTCCTTTAAAGGGCGTTTTAATGTCAGTGGAGAAGGTGCAGCTAATAAAATGGCGTATCTACATTTTCCCAAAGTAACAGAAGCTGAAGACAGTGCAGTGTATTTCTGTGCTGCTAGTCGACAGGGAAACTATGATCCTGCATTCTTTGGAGCAGGGACCAAACTGAGTGTTCTGGATCCAAACATCAAAGTCACTGAACCCACAGTGGAAGTCCTAGCACCCTCGGCAAAGGAGTGTAAAGATAGAAACAAGAAGAAGAAGAAGACCCTGGTGTGTGTAGCCACCCGCTTCTACCCCGACCATGTCACGGTCTTCTGGCAAGTC
>243-30
TCAACTCACCTGCAGCCATACTGATTCAAGATACGACATGATACTGTGGTACCAACTGTCAGCCCAAAACACTGCTCTGAAACTCATTGGGTATGTGTGGAACACCAGTCCAACGGTGGAAGATTCCTTTAAAGGGCGTTTTAATGTCAGTGGAGAAGGTGCAGCTAATAAAATGGCGTATCTACATTTTCCCAAAGTAACAGAAGCTGAAGACAGTGCAGTGTATTTCTGTGCTGCTAGGGAAGGCAACTATGAGGCACATTTTGGATCAGGCACCAAATTAACAGTTCTCGATCCAAACATCAAAGTCACTGAACCCACAGTGGAAGTCCTAGCACCCTCGGCAAAGGAGTGTAAAGATAGAAACAAGAAGAAGAAGAAGACCCTGGTGTGTGTAGCCACCCGCTTCTACCCCGACCATGTCACGGTCTTCTGGCAAGTC
>244-30
TCAACTCACCTGCAGCCATACTGATTCAAGATACGACATGATACTGTGGTACCAACTGTCAGCCCAAAACACTGCTCTGAAACTCATTGGGTATGTGTGGAACACCAGTCCAACGGTGGAAGATTCCTTTAAAGGGCGTTTTAATGTCAGTGGAGAAGGTGCAGCTAATAAAATGGCGTATCTACATTTTCCCAAAGTAACAGAAGCTGAAGACAGTGCAGTGTATTTCTGTGCTGCTAGTAAAGCGAGGGGAGGCTCAAACTCAACCAGCCTTCTTTGGCAATGGAACGAAACTCACTGTTTTAGATCCAAACATCAAAGTCACTGAACCCACAGTGGAAGTCCTAGCACCCTCGGCAAAGGAGTGTAAAGATAGAAACAAGAAGAAGAAGAAGACCCTGGTGTGTGTAGCCACCCGCTTCTACCCCGACCATGTCACGGTCTTCTGGCAAGTC
>245-30
TCAACTCACCTGCAGCCATACTGTTTCAAGATACGACATGATACTGTGGTACCAACAGTCAGCCCAAAACACTGCTCTGAAACTCATTGGGTATGTGAGATTCACCAGTCCAACTGTGGAAGATTCCTTTAAAGGGCGTTTTAATGTCAGTGGAGATGCTGCAGCTAATAAAATGGCGTATCTACATTTTCCCAAACTGACAGAAGCTGAAGACAGTGCAGTGTATTTCTGTGCTGCTAGTAGAAGGCAGGGGAGTCAAACTCAACCAGCCTTCTTTGGCAATGGAACGAAACTCACTGTTTTAGATCCAAACATCAAAGTCACTGAACCCACAGTGGAAGTCCTAGCACCCTCGGCAAAGGAGTGTAAAGATAGAAACAAGAAGAAGAAGAAGACCCTGGTGTGTGTAGCCACCCGCTTCTACCCCGACCATGTCACGGTCTTCTGGCAAGTC
>246-30
TCAACTCACCTGCAGCCATACTGTTTCAAGTTACTACATGATACTGTGGTACCAACAGTCAGCCCAAAACACTGCTCTGAAACTCATTGGGTATGTGAGATACACCAGTCCAATGGTGGAAGATTCCTTTAAAGGGCGTTTTAATGTCAGTGGAGATGGTGCAGCTAATAAAATGGCATATCTACATTTTCCCAAACTGACAGAAGCTGAAGACAGTTCAGTGTATTTCTGTGCTGCTAGCTCTGGTGGTTATGCTGCCTACTTTGGAGAAGGAACTAAGCTAACAGTTCTGGATCCAAACATCAAAGTCACTGAACCCACAGTGGAAGTCCTAGCACCCTCGGCAAAGGAGTGTAAAGATAGAAACAAGAAGAAGAAGAAGACCCTGGTGTGTGTAGCCACCCGCTTCTACCCCGACCATGTCACGGTCTTCTGGCAAGTC
>247-30
TCAACTCACCTGCAGCCATACTGATTCAAGATACGACATGATACTGTGGTACCAACTGTCAGCCCAAAACACTGCTCTGAAACTCATTGGGTATGTGTGGAACACCAGTCCAACGGTGGAAGATTCCTTTAAAGGGCGTTTTAATGTCAGTGGAGAAGGTGCAGCTAATAAAATGGCGTATCTACATTTTCCCAAAGTAACAGAAGCTGAAGACAGTGCAGTGTATTTCTGTGCTGCTAGTAAAGCAGGGGACTATGATCCTGCATTCTTTGGAGCAGGGACCAAACTGAGTGTTCTGGATCCAAACATCAAAGTCACTGAACCCACAGTGGAAGTCCTAGCACCCTCGGCAAAGGAGTGTAAAGATAGAAACAAGAAGAAGAAGAAGACCCTGGTGTGTGTAGCCACCCGCTTCTACCCCGACCATGTCACGGTCTTCTGGCAAGTC
>248-30
TCAACTCACCTGCAGCCATACTGATTCAAATTACAACATGATACTGTGGTACCAACAGTCAGCCCAAAACACTGAAACTCATTGGAAGCTGAAGACAGTTCAGTGTATTTCTGTGCTGCTAAAGGAGGGTGGTTATGCTGCCTACTTTGGAGAGGGAACTAAGCTAACAGTTCTGGATCCAAACATCAAAGTCACTGAACCCACAGTGGAAGTCCTAGCACCCTCGGCAAAGGAGTGTAAAGATAGAAACAAGAAGAAGAAGAAGACCCTGGTGTGTGTAGCCACCCGCTTCTACCCCGACCATGTCACGGTCTTCTGGCAAGTC
>249-30
TCAACTCACCTGCAGCCATACTGATTCAAGATACGACATGATACTGTGGTACCAACTGTCAGCCCAAAACACTGCTCTGAAACTCATTGGGTATGTGTGGAACACCAGTCCAACGGTGGAAGATTCCTTTAAAGGGCGTTTTAATGTCAGTGGAGAAGGTGCAGCTAATAAAATGGCGTATCTACATTTTCCCAAAGTAACAGAAGCTGAAGACAGTGCAGTGTATTTCTGTGCTGCTAGTACACTATGAGGCACATTTTGGATCAGGCACCAAATTAACAGTTCTCGATCCAAACATCAAAGTCACTGAACCCACAGTGGAAGTCCTAGCACCCTCGGCAAAGGAGTGTAAAGATAGAAACAAGAAGAAGAAGAAGACCCTGGTGTGTGTAGCCACCCGCTTCTACCCCGACCATGTCACGGTCTTCTGGCAAGTC
>250-30
TCAACTCACCTGCAGCCATACTGATCCAAGATACGACATGATACTGTGGTACCAACAGTCAGCCCAAAACACTGCTCTGAAACTCATTGGGTATGTGAGATTCACCAGTCCAACGGTGGAAGATTCCTTTAAAGGGCGTTTTAATGTCAGTGGAGATGGTGCAGCTAGTAAAATGGCGTATCTACATTGTCCCAAACTGACAGAAGCTGAAGACAGTGCAGTGTATTTCTGTGCTGCTATGGGACAGACCTATGATCCTGCATTCTTTGGAGCAGGGACCAAACTGAGTGTTCTGGATCCAAACATCAAAGTCACTGAACCCACAGTGGAAGTCCTAGCACCCTCGGCAAAGGAGTGTAAAGATAGAAACAAGAAGAAGAAGAAGACCCTGGTGTGTGTAGCCACCCGCTTCTACCCCGACCATGTCACGGTCTTCTGGCAAGTC
>251-30
TCAACTCACCTGCAGCCATACTGATTCAAGATACGACATGATACTGTGGTACCAACAGTCAGCCCAAAACACTGCTCTGAAACTCATTGGAAGCTGAAGACAGTTCAGTGTATTTCTGTGCTGCTAGTGAAGAAAGTAGACAGGGGGGTACTCGGAGGCATATTTTGGAGCCGGCACCAAACTCACCGTTTTAGATCCAAACATCAAAGTCACTGAACCCACAGTGGAAGTCCTAGCACCCTCGGCAAAGGAGTGTAAAGATAGAAACAAGAAGAAGAAGAAGACCCTGGTGTGTGTAGCCACCCGCTTCTACCCCGACCATGTCACGGTCTTCTGGCAAGTC
>252-30
TCAACTCACCTGCAGCCATACTGTTTCAAGATACGACATGATACTGTGGTACCAACAGTCAGCCCAAAACACTGCTCTGAAACTCATTGGGTATGTGAGATTCACCAGTCCAACGGTGGAAGATTCCTTTAAAGGGCGTTTTAATGTCAGTGGAGATGGTGCAGCTAATAAAATGGCGTATCTACATTTTCCCAAACTGACAGAACCTGAAGACAGTGCAGTGTATTTCTGTGCTGCTAGTGAAGGACAGTACTCGGAGGCATATTTTGGAGCCGGCACCAAACTCACCGTTTTAGATCCAAACATCAAAGTCACTGAACCCACAGTGGAAGTCCTAGCACCCTCGGCAAAGGAGTGTAAAGATAGAAACAAGAAGAAGAAGAAGACCCTGGTGTGTGTAGCCACCCGCTTCTACCCCGACCATGTCACGGTCTTCTGGCAAGTC
>253-30
TCAACTCACCTGCAGCCATACTGATTCAAGATACGACATGATACTGTGGTACCAACTGTCAGCCCAAAACACTGCTCTGAAACTCATTGGGTATGTGTGGAACACCAGTCCAACGGTGGAAGATTCCTTTAAAGGGCGTTTTAATGTCAGTGGAGAAGGTGCAGCTAATAAAATGGCGTATCTACATTTTCCCAAAGTAACAGAAGCTGAAGACAGTGCAGTGTATTTCTGTGCTGCTAGTAAGGTAGGGACTGGAAGTGAGGCCTACTTTGGGAATGGAACCAAACTCACTGTTTTAGATCCAAACATCAAAGTCACTGAACCCACAGTGGAAGTCCTAGCACCCTCGGCAAAGGAGTGTAAAGATAGAAACAAGAAGAAGAAGAAGACCCTGGTGTGTGTAGCCACCCGCTTCTACCCCGACCATGTCACGGTCTTCTGGCAAGTC
>254-30
TCAACTCACCTGCAGCCATACTGATTCAAGATACGACATGATACTGTGGTACCAACTGTCAGCCCAAAACACTGCTCTGAAACTCATTGGGTATGTGTGGAACACCAGTCCAACGGTGGAAGATTCCTTTAAAGGGCGTTTTAATGTCAGTGGAGAAGGTGCAGCTAATAAAATGGCGTATCTACATTTTCCCAAAGTAACAGAAGCTGAAGACAGTGCAGTGTATTTCTGTGCTGCTACAGGGGACTATGATCCTGCATTCTTTGGAGCAGGGACCAAACTGAGTGTTCTGGATCCAAACATCAAAGTCACTGAACCCACAGTGGAAGTCCTAGCACCCTCGGCAAAGGAGTGTAAAGATAGAAACAAGAAGAAGAAGAAGACCCTGGTGTGTGTAGCCACCCGCTTCTACCCCGACCATGTCACGGTCTTCTGGCAAGTC
>255-30
TCAACTCACCTGCAGCCATACTATCCCTAACTACTACATGATACTATGGTACAAACAGTCAGCAGGAGACACTGCTATGAAACTCATTGGTTATGCATATACCAAGTCAATAACCATGGAGAAATCTTTTGAAAAGCACTTCAATGTGAGTGGAGACGGTGAGAAAGAGGCTTATCTTCATCTAGTGAGCCTGAGAGGACCTGAACACAGTGCAGTTTATTACTGTGTAGCCAGCCAGGACAGGGCTATGAGGCACATTTTGGATCAGGCACCAAATTAACAGTTCTCGATCCAAACATCAAAGTCACTGAACCCACAGTGGAAGTCCTAGCACCCTCGGCAAAGGAGTGTAAAGATAGAAACAAGAAGAAGAAGAAGACCCTGGTGTGTGTAGCCACCCGCTTCTACCCCGACCATGTCACGGTCTTCTGGCAAGTC
>256-30
TCAACTCACCTGCAGCCATACTGTTTCAAGATACGACATGATACTGTGGTACCAACAGTCAGCCCAAAACACTGCTCTGAAACTCATTGGGTATGTGAGATTCACCAGTCCAACTGTGGAAGATTCCTTTAAAGGGCGTTTTAATGTCAGTGGAGATGGTGCAGCTAATAAAATGGCGTATCTACATTGTCCCAAACTGACAGAAGCTGAAGACAGTTCAGTGTATTTCTGTGCTGCTAGTACGTACACGGATAAGGCAGAGTTTGGTCCAGGTACCAGACTCACTGTTCTAGATCCAAACATCAAAGTCACTGAACCCACAGTGGAAGTCCTAGCACCCTCGGCAAAGGAGTGTAAAGATAGAAACAAGAAGAAGAAGAAGACCCTGGTGTGTGTAGCCACCCGCTTCTACCCCGACCATGTCACGGTCTTCTGGCAAGTC
>257-30
TCAACTCACCTGCAGCCATACTGTTTCAAGTTACTACATGATACTGTGGTACCAACAGTCAGCCCAAAACACTGCTCTGAAACTCATTGGGTATGTGAGATACACCAGTCCAATGGTGGAAGATTCCTTTAAAGGGCGTTTTAATGTCAGTGGAGATGGTGCAGCTAATAAAATGGCATATCTACATTTTCCCAAACTGACAGAAGCTGAAGACAGTTCAGTGTATTTCTGTGCTCCGGACAGGGGAGCTCTGGTGGTTATGCTGCCTACTTTGGAGAAGGAACTAAGCTAACAGTTCTGGATCCAAACATCAAAGTCACTGAACCCACAGTGGAAGTCCTAGCACCCTCGGCAAAGGAGTGTAAAGATAGAAACAAGAAGAAGAAGAAGACCCTGGTGTGTGTAGCCACCCGCTTCTACCCCGACCATGTCACGGTCTTCTGGCAAGTC
>258-30
TCAACTCACCTGCAGCCATACTGATTCAAGATACGACATGATACTGTGGTACCAACTGTCAGCCCAAAACACTGCTCTGAAACTCATTGGGTATGTGTGGAACACCAGTCCAACGGTGGAAGATTCCTTTAAAGGGCGTTTTAATGTCAGTGGAGAAGGTGCAGCTAATAAAATGGCGTATCTACATTTTCCCAAAGTAACAGAAGCTGAAGACAGTGCAGTGTATTTCTGTGCTGCTAGTATTGCCTCGTACTCGGAGGCATATTTTGGAGCCGGCACCAAACTCACCGTTTTAGATCCAAACATCAAAGTCACTGAACCCACAGTGGAAGTCCTAGCACCCTCGGCAAAGGAGTGTAAAGATAGAAACAAGAAGAAGAAGAAGACCCTGGTGTGTGTAGCCACCCGCTTCTACCCCGACCATGTCACGGTCTTCTGGCAAGTC
>259-30
TCAACTCACCTGCAGCCATACTGATTCAAGATACGACATGATACTGTGGTACCAACTGTCAGCCCAAAACACTGCTCTGAAACTCATTGGGTATGTGTGGAACACCAGTCCAACGGTGGAAGATTCCTTTAAAGGGCGTTTTAATGTCAGTGGAGAAGGTGCAGCTAATAAAATGGCGTATCTACATTTTCCCAAAGTAACAGAAGCTGAAGACAGTGCAGTGTATTTCTGTGCTGCTCGGGACACTGGTGGTGCCAGCCAGGCTTACTTCGGTGGAGGAACCAGGTTAACTGTTCTAGATCCAAACATCAAAGTCACTGAACCCACAGTGGAAGTCCTAGCACCCTCGGCAAAGGAGTGTAAAGATAGAAACAAGAAGAAGAAGAAGACCCTGGTGTGTGTAGCCACCCGCTTCTACCCCGACCATGTCACGGTCTTCTGGCAAGTC
>260-30
TCAACTCACCTGCAGCCATACTGTTTCAAGATACGACATGATACTGTGGTACCAACAGTCAGCCCAAAACACTGCTCTGAAACTCATTGGGTATGTGAGATTCACCAGTCCAACTGTGGAAGATTCCTTTAAAGGGCGTTTTAATGTCAGTGGAGATGCTGCAGCTAATAAAATGGCGTATCTACATTTTCCCAAACTGACAGAAGCTGAAGACAGTGCAGTGTATTTCTGTGCTGCTAGTATAAGGGTTGGACAGGCCTATGATCCTGCATTCTTTGGAGCAGGGACCAAACTGAGTGTTCTGGATCCAAACATCAAAGTCACTGAACCCACAGTGGAAGTCCTAGCACCCTCGGCAAAGGAGTGTAAAGATAGAAACAAGAAGAAGAAGAAGACCCTGGTGTGTGTAGCCACCCGCTTCTACCCCGACCATGTCACGGTCTTCTGGCAAGTC
>261-30
TCAACTCACCTGCAGCCATACTGATTCAAGATACGACATGATACTGTGGTACCAACTGTCAGCCCAAAACACTGCTCTGAAACTCATTGGGTATGTGTGGAACACCAGTCCAACGGTGGAAGATTCCTTTAAAGGGCGTTTTAATGTCAGTGGAGAAGGTGCAGCTAATAAAATGGCGTATCTACATTTTCCCAAAGTAACAGAAGCTGAAGACAGTGCAGTGTATTTCTGTGCTGCTAGAAGGGACACGGATAAGGCAGAGTTTGGTCCAGGTACCAGACTCACTGTTCTAGATCCAAACATCAAAGTCACTGAACCCACAGTGGAAGTCCTAGCACCCTCGGCAAAGGAGTGTAAAGATAGAAACAAGAAGAAGAAGAAGACCCTGGTGTGTGTAGCCACCCGCTTCTACCCCGACCATGTCACGGTCTTCTGGCAAGTC
>262-30
TCAACTCACCTGCAGCCATACTGATTCAAGATACGACATGATACTGTGGTACCAACTGTCAGCCCAAAACACTGCTCTGAAACTCATTGGGTATGTGTGGAACACCAGTCCAACGGTGGAAGATTCCTTTAAAGGGCGTTTTAATGTCAGTGGAGAAGGTGCAGCTAATAAAATGGCGTATCTACATTTTCCCAAAGTAACAGAAGCTGAAGACAGTGCAGTGTATTTCTGTGCTGCTACTGACAAGTATGAGGCACATTTTGGATCAGGCACCAAATTAACAGTTCTCGATCCAAACATCAAAGTCACTGAACCCACAGTGGAAGTCCTAGCACCCTCGGCAAAGGAGTGTAAAGATAGAAACAAGAAGAAGAAGAAGACCCTGGTGTGTGTAGCCACCCGCTTCTACCCCGACCATGTCACGGTCTTCTGGCAAGTC
>263-30
TCAACTCACCTGCAGCCATACTGATTCAAGATACGACATGATACTGTGGTACCAACTGTCAGCCCAAAACACTGCTCTGAAACTCATTGGGTATGTGTGGAACACCAGTCCAACGGTGGAAGATTCCTTTAAAGGGCGTTTTAATGTCAGTGGAGAAGGTGCAGCTAATAAAATGGCGTATCTACATTTTCCCAAAGTAACAGAAGCTGAAGACAGTGCAGTGTATTTCTGTGCTGCTAGTCAGGGTAACTATGATCCTGCATTCTTTGGAGCAGGGACCAAACTGAGTGTTCTGGATCCAAACATCAAAGTCACTGAACCCACAGTGGAAGTCCTAGCACCCTCGGCAAAGGAGTGTAAAGATAGAAACAAGAAGAAGAAGAAGACCCTGGTGTGTGTAGCCACCCGCTTCTACCCCGACCATGTCACGGTCTTCTGGCAAGTC
>264-30
TCAACTCACCTGCAGCCATACTGTTTCAAGATACGACATGATACTGTGGTACCAACAGTCAGCCCAAAACACTGCTCTGAAACTCATTGGGTATGTGAGATTCACCAGTCCAACTGTGGAAGATTCCTTTAAAGGGCGTTTTAATGTCAGTGGAGATGGTGCAGCTAATAAAATGGCGTATCTACATTGTCCCAAACTGACAGAAGCTGAAGACAGTTCAGTGTATTTCTGTGCTGCTAAGGACAGGGGGCGCAACACGGATAAGGCAGAGTTTGGTCCAGGTACCAGACTCACTGTTCTAGATCCAAACATCAAAGTCACTGAACCCACAGTGGAAGTCCTAGCACCCTCGGCAAAGGAGTGTAAAGATAGAAACAAGAAGAAGAAGAAGACCCTGGTGTGTGTAGCCACCCGCTTCTACCCCGACCATGTCACGGTCTTCTGGCAAGTC
>265-30
TCAACTCACCTGCAGCCATACTGTTTCAAGATACGACATGATACTGTGGTACCAACAGTCAGCCCAAAACACTGCTCTGAAACTCATTGGGTATGTGAGATTCACCAGTCCAACTGTGGAAGATTCCTTTAAAGGGCGTTTTAATGTCAGTGGAGATGCTGCAGCTAATAAAATGGCGTATCTACATTTTCCCAAACTGACAGAAGCTGAAGACAGTGCAGTGTATTTCTGTGCTGCTAATACACCGGGACAGGGGTCAACTCAACCAGCCTTCTTTGGCAATGGAACGAAACTCACTGTTTTAGATCCAAACATCAAAGTCACTGAACCCACAGTGGAAGTCCTAGCACCCTCGGCAAAGGAGTGTAAAGATAGAAACAAGAAGAAGAAGAAGACCCTGGTGTGTGTAGCCACCCGCTTCTACCCCGACCATGTCACGGTCTTCTGGCAAGTC
>266-30
TCAACTCACCTGCAGCCATACTGATTCAAGATACGACATGATACTGTGGTACCAACTGTCAGCCCAAAACACTGCTCTGAAACTCATTGGGTATGTGTGGAACACCAGTCCAACGGTGGAAGATTCCTTTAAAGGGCGTTTTAATGTCAGTGGAGAAGGTGCAGCTAATAAAATGGCGTATCTACATTTTCCCAAAGTAACAGAAGCTGAAGACAGTGCAGTGTATTTCTGTGCTGCTAGTAAGGAAGACTCGTACTCGGAGGCATATTTTGGAGCCGGCACCAAACTCACCGTTTTAGATCCAAACATCAAAGTCACTGAACCCACAGTGGAAGTCCTAGCACCCTCGGCAAAGGAGTGTAAAGATAGAAACAAGAAGAAGAAGAAGACCCTGGTGTGTGTAGCCACCCGCTTCTACCCCGACCATGTCACGGTCTTCTGGCAAGTC
>267-30
TCAACTCACCTGCAGCCATACTGTTTCAAGATACGACATGATACTGTGGTACCAACAGTCAGCCCAAAACACTGCTCTGAAACTCATTGGGTATGTGAGATTCACCAGTCCAACTGTGGAAGATTCCTTTAAAGGGCGTTTTAATGTCAGTGGAGATGGTGCAGCTAATAAAATGGCGTATCTACATTGTCCCAAACTGACAGAAGCTGAAGACAGTTCAGTGTATTTCTGTGCTGCTAGTAGGACCCTGGACAGGGGGCGCAGCAACCCGGCATTCTTCGGCAGTGGCACCAAACTCACAGTTCTAGATCCAAACATCAAAGTCACTGAACCCACAGTGGAAGTCCTAGCACCCTCGGCAAAGGAGTGTAAAGATAGAAACAAGAAGAAGAAGAAGACCCTGGTGTGTGTAGCCACCCGCTTCTACCCCGACCATGTCACGGTCTTCTGGCAAGTC
>268-30
TCAACTCACCTGCAGCCATACTGTTTCAAGTTACAACATGATACTTTGGTACCAACAGTCACCCCAAAACAATGCTCTGAAACTCATTGGGTATGTGTGGAACACCAGTCCAACTGTGGAAGATTCCTTTAAAGGGCGTTTTAATGTCAGTGGAGATGCTGCAGCTAATAAAATGGCGTATCTACATTTTCCCAAACTGACAGAAGCTGAAGACAGTGCAGTGTATTTCTGTGCCGCTAGTCCCAGGGAGGCCTATGATCCTGCATTCTTTGGAGCAGGGACCAAACTGAGTGTTCTGGATCCAAACATCAAAGTCACTGAACCCACAGTGGAAGTCCTAGCACCCTCGGCAAAGGAGTGTAAAGATAGAAACAAGAAGAAGAAGAAGACCCTGGTGTGTGTAGCCACCCGCTTCTACCCCGACCATGTCACGGTCTTCTGGCAAGTC
>269-30
TCAACTCACCTGCAGCCATACTGTTTCAAGATACGACATGATACTGTGGTACCAACAGTCAGCCCAAAACACTGCTCTGAAACTCATTGGGTATGTGAGATTCACCAGTCCAACTGTGGAAGATTCCTTTAAAGGGCGTTTTAATGTCAGTGGAGATGCTGCAGCTAATAAAATGGCGTATCTACATTTTCCCAAACTGACAGAAGCTGAAGACAGTGCAGTGTATTTCTGTGCTGCTTCGGACAGGGGGCGGGCTATGAGGCACATTTTGGATCAGGCACCAAATTAACAGTTCTCGATCCAAACATCAAAGTCACTGAACCCACAGTGGAAGTCCTAGCACCCTCGGCAAAGGAGTGTAAAGATAGAAACAAGAAGAAGAAGAAGACCCTGGTGTGTGTAGCCACCCGCTTCTACCCCGACCATGTCACGGTCTTCTGGCAAGTC
>270-30
TCAACTCACCTGCAGCCATACTGATTCAAGATACGACATGATACTGTGGTACCAACTGTCAGCCCAAAACACTGCTCTGAAACTCATTGGGTATGTGTGGAACACCAGTCCAACGGTGGAAGATTCCTTTAAAGGGCGTTTTAATGTCAGTGGAGAAGGTGCAGCTAATAAAATGGCGTATCTACATTTTCCCAAAGTAACAGAAGCTGAAGACAGTGCAGTGTATTTCTGTGCTGCTCAGGGGGCGTACTCGGAGGCATATTTTGGAGCCGGCACCAAACTCACCGTTTTAGATCCAAACATCAAAGTCACTGAACCCACAGTGGAAGTCCTAGCACCCTCGGCAAAGGAGTGTAAAGATAGAAACAAGAAGAAGAAGAAGACCCTGGTGTGTGTAGCCACCCGCTTCTACCCCGACCATGTCACGGTCTTCTGGCAAGTC
>271-30
TCAACTCACCTGCAGCCATACTGTTTCAAGATACGACATGATACTGTGGTACCAACAGTCAGCCCAAAACACTGCTCTGAAACTCATTGGGTATGTGAGATTCACCAGTCCAACGGTGGAAGATTCCTTTAAAGGGCGTTTTAATGTCAGTGGAGATGGTGCAGCTAATAAAATGGCGTATCTACATTTTCCCAAACTGACAGAACCTGAAGACAGTGCAGTGTATTTCTGTGCTGCTAGTGAAGACAGAACTGGTGGTGCCAGCCAGGCTTACTTCGGTGGAGGAACCAGGTTAACTGTTCTAGATCCAAACATCAAAGTCACTGAACCCACAGTGGAAGTCCTAGCACCCTCGGCAAAGGAGTGTAAAGATAGAAACAAGAAGAAGAAGAAGACCCTGGTGTGTGTAGCCACCCGCTTCTACCCCGACCATGTCACGGTCTTCTGGCAAGTC
>272-30
TCAACTCACCTGCAGCCATACTGTTTCAAGATACGACATGATACTGTGGTACCAACAGTCAGCCCAAAACACTGCTCTGAAACTCATTGGGTATGTGAGATTCACCAGTCCAACGGTGGAAGATTCCTTTAAAGGGCGTTTTAATGTCAGTGGAGATGGTGCAGCTAATAAAATGGCGTATCTACATTTTCCCAAACTGACAGAACCTGAAGACAGTGCAGTGTATTTCTGTGCTGCTAGTGACACAGGAAGTGAGGCCTACTTTGGGAATGGAACCAAACTCACTGTTTTAGATCCAAACATCAAAGTCACTGAACCCACAGTGGAAGTCCTAGCACCCTCGGCAAAGGAGTGTAAAGATAGAAACAAGAAGAAGAAGAAGACCCTGGTGTGTGTAGCCACCCGCTTCTACCCCGACCATGTCACGGTCTTCTGGCAAGTC
>273-30
TCAACTCACCTGCAGCCATACTGTTTCAAGATACGACATGATACTGTGGTACCAACAGTCAGCCCAAAACACTGCTCTGAAACTCATTGGGTATGTGAGATTCACCAGTCCAACTGTGGAAGATTCCTTTAAAGGGCGTTTTAATGTCAGTGGAGATGCTGCAGCTAATAAAATGGCGTATCTACATTTTCCCAAACTGACAGAAGCTGAAGACAGTGCAGTGTATTTCTGTGCTGCTAGTACGGCGGATAAGGCAGAGTTTGGTCCAGGTACCAGACTCACTGTTCTAGATCCAAACATCAAAGTCACTGAACCCACAGTGGAAGTCCTAGCACCCTCGGCAAAGGAGTGTAAAGATAGAAACAAGAAGAAGAAGAAGACCCTGGTGTGTGTAGCCACCCGCTTCTACCCCGACCATGTCACGGTCTTCTGGCAAGTC
>274-30
TCAACTCACCTGCAGCCATACTGATCCAAGATACGACATGATACTGTGGTACCAACAGTCAGCCCAAAACACTGCTCTGAAACTCATTGGGTATGTGAGATTCACCAGTCCAACGGTGGAAGATTCCTTTAAAGGGCGTTTTAATGTCAGTGGAGATGGTGCAGCTAGTAAAATGGCGTATCTACATTGTCCCAAACTGACAGAAGCTGAAGACAGTGCAGTGTATATTTCTGTGCTGCTAGTAAAGGGGGCTACTCAACCAGCCTTCTTTGGCAATGGAACGAAACTCACTGTTTTAGATCCAAACATCAAAGTCACTGAACCCACAGTGGAAGTCCTAGCACCCTCGGCAAAGGAGTGTAAAGATAGAAACAAGAAGAAGAAGAAGACCCTGGTGTGTGTAGCCACCCGCTTCTACCCCGACCATGTCACGGTCTTCTGGCAAGTC
>275-29
TCAACTCACCTGCAGCCATACTGTTTCAAGTTACAACATGATACTTTGGTACCAACAGTCACCCCAAAACAATGCTCTGAAACTCATTGGGTATGTGTGGAACACCAGTCCAACTGTGGAAGATTCCTTTAAAGGGCGTTTTAATGTCAGTGGAGATGCTGCAGCTAATAAAATGGCGTATCTACATTTTCCCAAACTGACAGAAGCTGAAGACAGTGCAGTGTATTTCTGTGCCGCTAGTGAAGACAGGGCGTACACGGATAAGGCAGAGTTTGGTCCAGGTACCAGACTCACTGTTCTAGATCCAAACATCAAAGTCACTGAACCCACAGTGGAAGTCCTAGCACCCTCGGCAAAGGAGTGTAAAGATAGAAACAAGAAGAAGAAGAAGACCCTGGTGTGTGTAGCCACCCGCTTCTACCCCGACCATGTCACGGTCTTCTGGCAAGTC
>276-29
TCAACTCACCTGCAGCCATACTGTTTCAAGATACGACATGATACTGTGGTACCAACAGTCAGCCCAAAACACTGCTCTGAAACTCATTGGGTATGTGAGATTCACCAGTCCAACGGTGGAAGATTCCTTTAAAGGGCGTTTTAATGTCAGTGGAGATGGTGCAGCTAATAAAATGGCGTATCTACATTTTCCCAAACTGACAGAACCTGAAGACAGTGCAGTGTATTTCTGTGCTGCTAGTGAAGGAGAAAGTGAGGCCTACTTTGGGAATGGAACCAAACTCACTGTTTTAGATCCAAACATCAAAGTCACTGAACCCACAGTGGAAGTCCTAGCACCCTCGGCAAAGGAGTGTAAAGATAGAAACAAGAAGAAGAAGAAGACCCTGGTGTGTGTAGCCACCCGCTTCTACCCCGACCATGTCACGGTCTTCTGGCAAGTC
>277-29
TCAACTCACCTGCAGCCATACTGATTCAAGATACGACATGATACTGTGGTACCAACAGTCAGCCCAAAACACTGCTCTGAAACTCATTGGGTATGTGTGGAACACCAGTCCAACGGTGGAAGATTCCTTTAAAGGGCGTTTTAATGTCAGTGGAGAAGGTGCAGCTAATAAAATGGCGTATCTACATTTTCCCAAAGTAACAGAAGCTGAAGACAGTGCAGTGTATTTCTGTGCTGCTAGTAGCCAGCGTACTCAAACTCAACCAGCCTTCTTTGGCAATGGAACGAAACTCACTGTTTTAGATCCAAACATCAAAGTCACTGAACCCACAGTGGAAGTCCTAGCACCCTCGGCAAAGGAGTGTAAAGATAGAAACAAGAAGAAGAAGAAGACCCTGGTGTGTGTAGCCACCCGCTTCTACCCCGACCATGTCACGGTCTTCTGGCAAGTC
>278-29
TCAACTCACCTGCAGCCATACTGTTTCAAGTTACTACATGATACTGTGGTACCAACAGTCAGCCCAAAACACTGCTCTGAAACTCATTGGGTATGTGAGATACACCAGTCCAATGGTGGAAGATTCCTTTAAAGGGCGTTTTAATGTCAGTGGAGATGGTGCAGCTAATAAAATGGCATATCTACATTTTCCCAAACTGACAGAAGCTGAAGACAGTTCAGTGTATTTCTGTGCTGCTAGTGAGGGGGCCGGTGGTTATGCTGCCTACTTTGGAGAAGGAACTAAGCTAACAGTTCTGGATCCAAACATCAAAGTCACTGAACCCACAGTGGAAGTCCTAGCACCCTCGGCAAAGGAGTGTAAAGATAGAAACAAGAAGAAGAAGAAGACCCTGGTGTGTGTAGCCACCCGCTTCTACCCCGACCATGTCACGGTCTTCTGGCAAGTC
>279-29
TCAACTCACCTGCAGCCATACTGATTCAAGATACGACATGATACTGTGGTACCAACTGTCAGCCCAAAACACTGCTCTGAAACTCATTGGGTATGTGTGGAACACCAGTCCAACGGTGGAAGATTCCTTTAAAGGGCGTTTTAATGTCAGTGGAGAAGGTGCAGCTAATAAAATGGCGTATCTACATTTTCCCAAAGTAACAGAAGCTGAAGACAGTGCAGTGTATTTCTGTGCTGCTAGCACAGGTGGTTATGCTGCCTACTTTGGAGAAGGAACTAAGCTAACAGTTCTGGATCCAAACATCAAAGTCACTGAACCCACAGTGGAAGTCCTAGCACCCTCGGCAAAGGAGTGTAAAGATAGAAACAAGAAGAAGAAGAAGACCCTGGTGTGTGTAGCCACCCGCTTCTACCCCGACCATGTCACGGTCTTCTGGCAAGTC
>280-29
TCAACTCACCTGCAGCCATACTGATTCAAGATACGACATGATACTGTGGTACCAACTGTCAGCCCAAAACACTGCTCTGAAACTCATTGGGTATGTGTGGAACACCAGTCCAACGGTGGAAGATTCCTTTAAAGGGCGTTTTAATGTCAGTGGAGAAGGTGCAGCTAATAAAATGGCGTATCTACATTTTCCCAAAGTAACAGAAGCTGAAGACAGTGCAGTGTATTTCTGTGCTGCTAACAGTAACTATGAGGCACATTTTGGATCAGGCACCAAATTAACAGTTCTCGATCCAAACATCAAAGTCACTGAACCCACAGTGGAAGTCCTAGCACCCTCGGCAAAGGAGTGTAAAGATAGAAACAAGAAGAAGAAGAAGACCCTGGTGTGTGTAGCCACCCGCTTCTACCCCGACCATGTCACGGTCTTCTGGCAAGTC
>281-29
TCAACTCACCTGCAGCCATACTGTTTCAAGTTACAACATGATACTTTGGTACCAACAGTCACCCCAAAACAATGCTCTGAAACTCATTGGGTATGTGTGGAACACCAGTCCAACTGTGGAAGATTCCTTTAAAGGGCGTTTTAATGTCAGTGGAGATGCTGCAGCTAATAAAATGGCGTATCTACATTTTCCCAAACTGACAGAAGCTGAAGACAGTGCAGTGTATTTCTGTGCCGCTGGACAGGGCTATGATCCTGCATTCTTTGGAGCAGGGACCAAACTGAGTGTTCTGGATCCAAACATCAAAGTCACTGAACCCACAGTGGAAGTCCTAGCACCCTCGGCAAAGGAGTGTAAAGATAGAAACAAGAAGAAGAAGAAGACCCTGGTGTGTGTAGCCACCCGCTTCTACCCCGACCATGTCACGGTCTTCTGGCAAGTC
>282-29
TCAACTCACCTGCAGCCATACTGATTCAAGATACGACATGATACTGTGGTACCAACTGTCAGCCCAAAACACTGCTCTGAAACTCATTGGGTATGTGTGGAACACCAGTCCAACGGTGGAAGATTCCTTTAAAGGGCGTTTTAATGTCAGTGGAGAAGGTGCAGCTAATAAAATGGCGTATCTACATTTTCCCAAAGTAACAGAAGCTGAAGACAGTGCAGTGTATTTCTGTGCTGCTAGTAACAGGGTTGGAAGTGAGGCCTACTTTGGGAATGGAACCAAACTCACTGTTTTAGATCCAAACATCAAAGTCACTGAACCCACAGTGGAAGTCCTAGCACCCTCGGCAAAGGAGTGTAAAGATAGAAACAAGAAGAAGAAGAAGACCCTGGTGTGTGTAGCCACCCGCTTCTACCCCGACCATGTCACGGTCTTCTGGCAAGTC
>283-29
TCAACTCACCTGCAGCCATACTGATTCAAGATACGACATGATACTGTGGTACCAACTGTCAGCCCAAAACACTGCTCTGAAACTCATTGGGTATGTGTGGAACACCAGTCCAACGGTGGAAGATTCCTTTAAAGGGCGTTTTAATGTCAGTGGAGAAGGTGCAGCTAATAAAATGGCGTATCTACATTTTCCCAAAGTAACAGAAGCTGAAGACAGTGCAGTGTATTTCTGTGCTGCTAGTCCGACAGGGAACTATGATCCTGCATTCTTTGGAGCAGGGACCAAACTGAGTGTTCTGGATCCAAACATCAAAGTCACTGAACCCACAGTGGAAGTCCTAGCACCCTCGGCAAAGGAGTGTAAAGATAGAAACAAGAAGAAGAAGAAGACCCTGGTGTGTGTAGCCACCCGCTTCTACCCCGACCATGTCACGGTCTTCTGGCAAGTC
>284-29
TCAACTCACCTGCAGCCATACTGATTCAAGATACGACATGATACTGTGGTACCAACTGTCAGCCCAAAACACTGCTCTGAAACTCATTGGGTATGTGTGGAACACCAGTCCAACGGTGGAAGATTCCTTTAAAGGGCGTTTTAATGTCAGTGGAGAAGGTGCAGCTAATAAAATGGCGTATCTACATTTTCCCAAAGTAACAGAAGCTGAAGACAGTGCAGTGTATTTCTGTGCTGCTAACAACCCGGCATTCTTCGGCAGTGGCACCAAACTCACAGTTCTAGATCCAAACATCAAAGTCACTGAACCCACAGTGGAAGTCCTAGCACCCTCGGCAAAGGAGTGTAAAGATAGAAACAAGAAGAAGAAGAAGACCCTGGTGTGTGTAGCCACCCGCTTCTACCCCGACCATGTCACGGTCTTCTGGCAAGTC
>285-29
TCAACTCACCTGCAGCCATACTGTTTCAAGATACGACATGATACTGTGGTACCAACAGTCAGCCCAAAACACTGCTCTGAAACTCATTGGGTATGTGAGATTCACCAGTCCAACGGTGGAAGATTCCTTTAAAGGGCGTTTTAATGTCAGTGGAGATGGTGCAGCTAATAAAATGGCGTATCTACATTTTCCCAAACTGACAGAACCTGAAGACAGTGCAGTGTATTTCTGTGCTGCTAGTGGAGGGATAACAACCCGGCATTCTTCGGCAGTGGCACCAAACTCACAGTTCTAGATCCAAACATCAAAGTCACTGAACCCACAGTGGAAGTCCTAGCACCCTCGGCAAAGGAGTGTAAAGATAGAAACAAGAAGAAGAAGAAGACCCTGGTGTGTGTAGCCACCCGCTTCTACCCCGACCATGTCACGGTCTTCTGGCAAGTC
>286-29
TCAACTCACCTGCAGCCATACTGTTTCAAGATACGACATGATACTGTGGTACCAACAGTCAGCCCAAAACACTGCTCTGAAACTCATTGGGTATGTGAGATTCACCAGTCCAACTGTGGAAGATTCCTTTAAAGGGCGTTTTAATGTCAGTGGAGATGGTGCAGCTAATAAAATGGCGTATCTACATTGTCCCAAACTGACAGAAGCTGAAGACAGTTCAGTGTATTTCTGTGCTGCTAGCGGACAGGGGAGGTACTCGGAGGCATATTTTGGAGCCGGCACCAAACTCACCGTTTTAGATCCAAACATCAAAGTCACTGAACCCACAGTGGAAGTCCTAGCACCCTCGGCAAAGGAGTGTAAAGATAGAAACAAGAAGAAGAAGAAGACCCTGGTGTGTGTAGCCACCCGCTTCTACCCCGACCATGTCACGGTCTTCTGGCAAGTC
>287-29
TCAACTCACCTGCAGCCATACTGATTCAAGATACGACATGATACTGTGGTACCAACTGTCAGCCCAAAACACTGCTCTGAAACTCATTGGGTATGTGTGGAACACCAGTCCAACGGTGGAAGATTCCTTTAAAGGGCGTTTTAATGTCAGTGGAGAAGGTGCAGCTAATAAAATGGCGTATCTACATTTTCCCAAAGTAACAGAAGCTGAAGACAGTGCAGTGTATTTCTGTGCTGCTTGGACAGAACTATGAGGCACATTTTGGATCAGGCACCAAATTAACAGTTCTCGATCCAAACATCAAAGTCACTGAACCCACAGTGGAAGTCCTAGCACCCTCGGCAAAGGAGTGTAAAGATAGAAACAAGAAGAAGAAGAAGACCCTGGTGTGTGTAGCCACCCGCTTCTACCCCGACCATGTCACGGTCTTCTGGCAAGTC
>288-29
TCAACTCACCTGCAGCCATACTGTTTCAAGATACGACATGATACTGTGGTACCAACAGTCAGCCCAAAACACTGCTCTGAAACTCATTGGGTATGTGAGATTCACCAGTCCAACGGTGGAAGATTCCTTTAAAGGGCGTTTTAATGTCAGTGGAGATGGTGCAGCTAATAAAATGGCGTATCTACATTTTCCCAAACTGACAGAACCTGAAGACAGTGCAGTGTATTTCTGTGCTGCTAGGGAGGGACAGGGGGCAAGTGAGGCCTACTTTGGGAATGGAACCAAACTCACTGTTTTAGATCCAAACATCAAAGTCACTGAACCCACAGTGGAAGTCCTAGCACCCTCGGCAAAGGAGTGTAAAGATAGAAACAAGAAGAAGAAGAAGACCCTGGTGTGTGTAGCCACCCGCTTCTACCCCGACCATGTCACGGTCTTCTGGCAAGTC
>289-29
TCAACTCACCTGCAGCCATACTGTTTCAAGATACGACATGATACTGTGGTACCAACAGTCAGCCCAAAACACTGCTCTGAAACTCATTGGGTATGTGAGATTCACCAGTCCAACTGTGGAAGATTCCTTTAAAGGGCGTTTTAATGTCAGTGGAGATGGTGCAGCTAATAAAATGGCGTATCTACATTGTCCCAAACTGACAGAAGCTGAAGACAGTTCAGTGTATTTCTGTGCTGCTAGTAAAGTCGTCCTCCCGGACTCGGAGGCATATTTTGGAGCCGGCACCAAACTCACCGTTTTAGATCCAAACATCAAAGTCACTGAACCCACAGTGGAAGTCCTAGCACCCTCGGCAAAGGAGTGTAAAGATAGAAACAAGAAGAAGAAGAAGACCCTGGTGTGTGTAGCCACCCGCTTCTACCCCGACCATGTCACGGTCTTCTGGCAAGTC
>290-29
TCAACTCACCTGCAGCCATACTGTTTCAAGATACGACATGATACTGTGGTACCAACAGTCAGCCCAAAACACTGCTCTGAAACTCATTGGGTATGTGAGATTCACCAGTCCAACTGTGGAAGATTCCTTTAAAGGGCGTTTTAATGTCAGTGGAGATGGTGCAGCTAATAAAATGGCGTATCTACATTGTCCCAAACTGACAGAAGCTGAAGACAGTTCAGTGTATTTCTGTGCTGCTAGTAAACAGGGGATCGACAACCCGGCATTCTTCGGCAGTGGCACCAAACTCACAGTTCTAGATCCAAACATCAAAGTCACTGAACCCACAGTGGAAGTCCTAGCACCCTCGGCAAAGGAGTGTAAAGATAGAAACAAGAAGAAGAAGAAGACCCTGGTGTGTGTAGCCACCCGCTTCTACCCCGACCATGTCACGGTCTTCTGGCAAGTC
>291-29
TCAACTCACCTGCAGCCATACTGTTTCAAGTTACAACATGATACTTTGGTACCAACAGTCACCCCAAAACAATGCTCTGAAACTCATTGGGTATGTGTGGAACACCAGTCCAACTGTGGAAGATTCCTTTAAAGGGCGTTTTAATGTCAGTGGAGATGCTGCAGCTAATAAAATGGCGTATCTACATTTTCCCAAACTGACAGAAGCTGAAGACAGTGCAGTGTATTTCTGTGCCGCTAGTGACAGGGGCTCGTACTCGGAGGCATATTTTGGAGCCGGCACCAAACTCACCGTTTTAGATCCAAACATCAAAGTCACTGAACCCACAGTGGAAGTCCTAGCACCCTCGGCAAAGGAGTGTAAAGATAGAAACAAGAAGAAGAAGAAGACCCTGGTGTGTGTAGCCACCCGCTTCTACCCCGACCATGTCACGGTCTTCTGGCAAGTC
>292-29
TCAACTCACCTGCAGCCATACTATCCCTAACTACTACATGATACTATGGTACAAACAGTCAGCAGGAGACACTGCTATGAAACTCATTGGTTATGCATATACCAAGTCAATAACCATGGAGAAATCTTTTGAAAAGCACTTCAATGTGAGTGGAGACGGTGAGAAAGAGGCTTATCTTCATCTAGTGAGCCTGAGAGGACCTGAACACAGTGCAGTTTATTACTGTGTAGCCAGCCAGGGGGCGCGACTCAACCAGCCTTCTTTGGCAATGGAACGAAACTCACTGTTTTAGATCCAAACATCAAAGTCACTGAACCCACAGTGGAAGTCCTAGCACCCTCGGCAAAGGAGTGTAAAGATAGAAACAAGAAGAAGAAGAAGACCCTGGTGTGTGTAGCCACCCGCTTCTACCCCGACCATGTCACGGTCTTCTGGCAAGTC
>293-29
TCAACTCACCTGCAGCCATACTATGCCTAACTACTACATGATACTATGGTACAAACAGTCAGCAGGAGACACTGCTATGAAACTCATTGGTTATGCATATACCAAGTCAATAACCATGGAGAAATCGTTTGAAAAGCACTTCAATGTGAGTGGAGACGGTGAGAAAGAGGCTTATCTTCATCTAGTGAGTCTGAGAGGACCTGAACACAGTGCAGTTTATTACTGTGCAGCCAGCCACGAGGGGCAGGGTTTTTTGTCTGCCAGCCAGGCTTACTTCGGTGGAGGAACCAGGTTAACTGTTCTAGATCCAAACATCAAAGTCACTGAACCCACAGTGGAAGTCCTAGCACCCTCGGCAAAGGAGTGTAAAGATAGAAACAAGAAGAAGAAGAAGACCCTGGTGTGTGTAGCCACCCGCTTCTACCCCGACCATGTCACGGTCTTCTGGCAAGTC
>294-29
TCAACTCACCTGCAGCCATACTGATTCAAGATACGACATGATACTGTGGTACCAACTGTCAGCCCAAAACACTGCTCTGAAACTCATTGGGTATGTGTGGAACACCAGTCCAACGGTGGAAGATTCCTTTAAAGGGCGTTTTAATGTCAGTGGAGAAGGTGCAGCTAATAAAATGGCGTATCTACATTTTCCCAAAGTAACAGAAGCTGAAGACAGTGCAGTGTATTTCTGTGCTGCCGACAGGGGCGGTGGTGCCAGCCAGGCTTACTTCGGTGGAGGAACCAGGTTAACTGTTCTAGATCCAAACATCAAAGTCACTGAACCCACAGTGGAAGTCCTAGCACCCTCGGCAAAGGAGTGTAAAGATAGAAACAAGAAGAAGAAGAAGACCCTGGTGTGTGTAGCCACCCGCTTCTACCCCGACCATGTCACGGTCTTCTGGCAAGTC
>295-29
TCAACTCACCTGCAGCCATACTGATTCAAGATACGACATGATACTGTGGTACCAACTGTCAGCCCAAAACACTGCTCTGAAACTCATTGGGTATGTGTGGAACACCAGTCCAACGGTGGAAGATTCCTTTAAAGGGCGTTTTAATGTCAGTGGAGAAGGTGCAGCTAATAAAATGGCGTATCTACATTTTCCCAAAGTAACAGAAGCTGAAGACAGTGCAGTGTATTTCTGTGCTGCTACGGGACAGGGGCGGGCACATTTTGGATCAGGCACCAAATTAACAGTTCTCGATCCAAACATCAAAGTCACTGAACCCACAGTGGAAGTCCTAGCACCCTCGGCAAAGGAGTGTAAAGATAGAAACAAGAAGAAGAAGAAGACCCTGGTGTGTGTAGCCACCCGCTTCTACCCCGACCATGTCACGGTCTTCTGGCAAGTC
>296-29
TCAACTCACCTGCAGCCATACTGATTCAAGATACGACATGATACTGTGGTACCAACTGTCAGCCCAAAACACTGCTCTGAAACTCATTGGGTATGTGTGGAACACCAGTCCAACGGTGGAAGATTCCTTTAAAGGGCGTTTTAATGTCAGTGGAGAAGGTGCAGCTAATAAAATGGCGTATCTACATTTTCCCAAAGTAACAGAAGCTGAAGACAGTGCAGTGTATTTCTGTGCTGCTAGGCCGTACTCGGAGGCATATTTTGGAGCCGGCACCAAACTCACCGTTTTAGATCCAAACATCAAAGTCACTGAACCCACAGTGGAAGTCCTAGCACCCTCGGCAAAGGAGTGTAAAGATAGAAACAAGAAGAAGAAGAAGACCCTGGTGTGTGTAGCCACCCGCTTCTACCCCGACCATGTCACGGTCTTCTGGCAAGTC
>297-29
TCAACTCACCTGCAGCCATACTATGCCTAACTACTACATGATACTATGGTACAAACAGTCAGCAGGAGACACTGCTATGAAACTCATTGGTTATGCATATACCAAGTCAATAACCATGGAGAAATCGTTTGAAAAGCACTTCAATGTGAGTGGAGACGGTGAGAAAGAGGCTTATCTTCATCTAGTGAGTCTGAGAGGACCTGAACACAGTGCAGTTTATTACTGTGCAGAAGAGGGGGCGACTCAACCAGCCTTCTTTGGCAATGGAACGAAACTCACTGTTTTAGATCCAAACATCAAAGTCACTGAACCCACAGTGGAAGTCCTAGCACCCTCGGCAAAGGAGTGTAAAGATAGAAACAAGAAGAAGAAGAAGACCCTGGTGTGTGTAGCCACCCGCTTCTACCCCGACCATGTCACGGTCTTCTGGCAAGTC
>298-29
TCAACTCACCTGCAGCCATACTGTTTCAAGTTACAACATGATACTTTGGTACCAACAGTCACCCCAAAACAATGCTCTGAAACTCATTGGGTATGTGTGGAACACCAGTCCAACTGTGGAAGATTCCTTTAAAGGGCGTTTTAATGTCAGTGGAGATGCTGCAGCTAATAAAATGGCGTATCTACATTTTCCCAAACTGACAGAAGCTGAAGACAGTGCAGTGTATTTCTGTGCCGCTAGTGCGCGGTACACGGATAAGGCAGAGTTTGGTCCAGGTACCAGACTCACTGTTCTAGATCCAAACATCAAAGTCACTGAACCCACAGTGGAAGTCCTAGCACCCTCGGCAAAGGAGTGTAAAGATAGAAACAAGAAGAAGAAGAAGACCCTGGTGTGTGTAGCCACCCGCTTCTACCCCGACCATGTCACGGTCTTCTGGCAAGTC
>299-29
TCAACTCACCTGCAGCCATACTATCCCTAACTACTACGTGATACTATGGTACAAACAGTCAGCAGGAGACACTGCTATGAAACTCATTGGTTATGCATATACCAAGTCAATAACCATGGAGAAATCGTTTGAAAAGCACTTCAATGTGAGTGGAGACGGTGAGAAAGAGGCTTATCTTCATCTAGTGAGTCTGAGAGGACCTGAACACAGTGCAGTTTATTACTGTGCAGCCAGCCCCTGGACAGGGGACTCGGAGGCATATTTTGGAGCCGGCACCAAACTCACCGTTTTAGATCCAAACATCAAAGTCACTGAACCCACAGTGGAAGTCCTAGCACCCTCGGCAAAGGAGTGTAAAGATAGAAACAAGAAGAAGAAGAAGACCCTGGTGTGTGTAGCCACCCGCTTCTACCCCGACCATGTCACGGTCTTCTGGCAAGTC
>300-29
TCAACTCACCTGCAGCCATACTGTTTCAAGATACGACATGATACTGTGGTACCAACAGTCAGCCCAAAACACTGCTCTGAAACTCATTGGGTATGTGAGATTCACCAGTCCAACTGTGGAAGATTCCTTTAAAGGGCGTTTTAATGTCAGTGGAGATGCTGCAGCTAATAAAATGGCGTATCTACATTTTCCCAAACTGACAGAAGCTGAAGACAGTGCAGTGTATTTCTGTGCTGCCAGGGACAGGGGTTCGTACTCGGAGGCATATTTTGGAGCCGGCACCAAACTCACCGTTTTAGATCCAAACATCAAAGTCACTGAACCCACAGTGGAAGTCCTAGCACCCTCGGCAAAGGAGTGTAAAGATAGAAACAAGAAGAAGAAGAAGACCCTGGTGTGTGTAGCCACCCGCTTCTACCCCGACCATGTCACGGTCTTCTGGCAAGTC
>301-29
TCAACTCACCTGCAGCCATACTGATTCAAGATACGACATGATACTGTGGTACCAACTGTCAGCCCAAAACACTGCTCTGAAACTCATTGGGTATGTGTGGAACACCAGTCCAACGGTGGAAGATTCCTTTAAAGGGCGTTTTAATGTCAGTGGAGAAGGTGCAGCTAATAAAATGGCGTATCTACATTTTCCCAAAGTAACAGAAGCTGAAGACAGTGCAGTGTATTTCTGTGCTGCCGGACAGGGCTCGTACTCGGAGGCATATTTTGGAGCCGGCACCAAACTCACCGTTTTAGATCCAAACATCAAAGTCACTGAACCCACAGTGGAAGTCCTAGCACCCTCGGCAAAGGAGTGTAAAGATAGAAACAAGAAGAAGAAGAAGACCCTGGTGTGTGTAGCCACCCGCTTCTACCCCGACCATGTCACGGTCTTCTGGCAAGTC
>302-29
TCAACTCACCTGCAGCCATACTGTTTCAAGATACGACATGATACTGTGGTACCAACAGTCAGCCCAAAACACTGCTCTGAAACTCATTGGGTATGTGAGATTCACCAGTCCAACTGTGGAAGATTCCTTTAAAGGGCGTTTTAATGTCAGTGGAGATGCTGCAGCTAATAAAATGGCGTATCTACATTTTCCCAAACTGACAGAAGCTGAAGACAGTGCAGTGTATTTCTGTGCTGCTAGTAAAGACAGGGAAACAACAACCCGGCATTCTTCGGCAGTGGCACCAAACTCACAGTTCTAGATCCAAACATCAAAGTCACTGAACCCACAGTGGAAGTCCTAGCACCCTCGGCAAAGGAGTGTAAAGATAGAAACAAGAAGAAGAAGAAGACCCTGGTGTGTGTAGCCACCCGCTTCTACCCCGACCATGTCACGGTCTTCTGGCAAGTC
>303-29
TCAACTCACCTGCAGCCATACTATCCCTAACTACTACATGATACTATGGTACAAACAGTCAGCAGGAGACACTGCTATGAAACTCATTGGTTATGCATATACCAAGTCAATAACCATGGAGAAATCTTTTGAAAAGCACTTCAATGTGAGTGGAGACGGTGAGAAAGAGGCTTATCTTCATCTAGTGAGCCTGAGAGGACCTGAACACAGTGCAGTTTATTACTGTGTAGCCAGCCGGACAGGGATAACCCGGCATTCTTCGGCAGTGGCACCAAACTCACAGTTCTAGATCCAAACATCAAAGTCACTGAACCCACAGTGGAAGTCCTAGCACCCTCGGCAAAGGAGTGTAAAGATAGAAACAAGAAGAAGAAGAAGACCCTGGTGTGTGTAGCCACCCGCTTCTACCCCGACCATGTCACGGTCTTCTGGCAAGTC
>304-29
TCAACTCACCTGCAGCCATACTGATTCAAGATACGACATGATACTGTGGTACCAACTGTCAGCCCAAAACACTGCTCTGAAACTCATTGGGTATGTGTGGAACACCAGTCCAACGGTGGAAGATTCCTTTAAAGGGCGTTTTAATGTCAGTGGAGAAGGTGCAGCTAATAAAATGGCGTATCTACATTTTCCCAAAGTAACAGAAGCTGAAGACAGTGCAGTGTATTTCTGTGCTGCTAGTAAAGCCGGACAGGGAGGTACTCAAACTCAACCAGCCTTCTTTGGCAATGGAACGAAACTCACTGTTTTAGATCCAAACATCAAAGTCACTGAACCCACAGTGGAAGTCCTAGCACCCTCGGCAAAGGAGTGTAAAGATAGAAACAAGAAGAAGAAGAAGACCCTGGTGTGTGTAGCCACCCGCTTCTACCCCGACCATGTCACGGTCTTCTGGCAAGTC
>305-29
TCAACTCACCTGCAGCCATACTGTTTCAAGTTACTACATGATACTGTGGTACCAACAGTCAGCCCAAAACACTGCTCTGAAACTCATTGGGTATGTGAGATACACCAGTCCAATGGTGGAAGATTCCTTTAAAGGGCGTTTTAATGTCAGTGGAGATGGTGCAGCTAATAAAATGGCATATCTACATTTTCCCAAACTGACAGAAGCTGAAGACAGTTCAGTGTATTTCTGTGCTGCCGGACAGGGGAGAACTCAAACTCAACCAGCCTTCTTTGGCAATGGAACGAAACTCACTGTTTTAGATCCAAACATCAAAGTCACTGAACCCACAGTGGAAGTCCTAGCACCCTCGGCAAAGGAGTGTAAAGATAGAAACAAGAAGAAGAAGAAGACCCTGGTGTGTGTAGCCACCCGCTTCTACCCCGACCATGTCACGGTCTTCTGGCAAGTC
>306-29
TCAACTCACCTGCAGCCATACTGTTTCAAGATACGACATGATACTGTGGTACCAACAGTCAGCCCAAAACACTGCTCTGAAACTCATTGGGTATGTGAGATTCACCAGTCCAACGGTGGAAGATTCCTTTAAAGGGCGTTTTAATGTCAGTGGAGATGGTGCAGCTAATAAAATGGCGTATCTACATTTTCCCAAACTGACAGAACCTGAAGACAGTGCAGTGTATTTCTGTGCTGCTTACGGACAAAATCTATGAGGCACATTTTGGATCAGGCACCAAATTAACAGTTCTCGATCCAAACATCAAAGTCACTGAACCCACAGTGGAAGTCCTAGCACCCTCGGCAAAGGAGTGTAAAGATAGAAACAAGAAGAAGAAGAAGACCCTGGTGTGTGTAGCCACCCGCTTCTACCCCGACCATGTCACGGTCTTCTGGCAAGTC
>307-29
TCAACTCACCTGCAGCCATACTGATCCAAGATACGACATGATACTGTGGTACCAACAGTCAGCCCAAAACACTGCTCTGAAACTCATTGGGTATGTGAGATTCACCAGTCCAACGGTGGAAGATTCCTTTAAAGGGCGTTTTAATGTCAGTGGAGATGGTGCAGCTAGTAAAATGGCGTATCTACATTGTCCCAAACTGACAGAAGCTGAAGACAGTGCAGTGTATTTCTGTGCTGCTAGTAAGAGGGCAGGGGAGTACTCGGAGGCATATTTTGGAGCCGGCACCAAACTCACCGTTTTAGATCCAAACATCAAAGTCACTGAACCCACAGTGGAAGTCCTAGCACCCTCGGCAAAGGAGTGTAAAGATAGAAACAAGAAGAAGAAGAAGACCCTGGTGTGTGTAGCCACCCGCTTCTACCCCGACCATGTCACGGTCTTCTGGCAAGTC
>308-29
TCAACTCACCTGCAGCCATACTGATCCAAGATACGACATGATACTGTGGTACCAACAGTCAGCCCAAAACACTGCTCTGAAACTCATTGGGTATGTGAGATTCACCAGTCCAACGGTGGAAGATTCCTTTAAAGGGCGTTTTAATGTCAGTGGAGATGGTGCAGCTAGTAAAATGGCGTATCTACATTGTCCCAAACTGACAGAAGCTGAAGACAGTGCAGTGTATATTTCTGTGCTGCTAGGACAGGGTGAACTATGAGGCACATTTTGGATCAGGCACCAAATTAACAGTTCTCGATCCAAACATCAAAGTCACTGAACCCACAGTGGAAGTCCTAGCACCCTCGGCAAAGGAGTGTAAAGATAGAAACAAGAAGAAGAAGAAGACCCTGGTGTGTGTAGCCACCCGCTTCTACCCCGACCATGTCACGGTCTTCTGGCAAGTC
>309-29
TCAACTCACCTGCAGCCATACTGTTTCAAGATACGACATGATACTGTGGTACCAACAGTCAGCCCAAAACACTGCTCTGAAACTCATTGGGTATGTGAGATTCACCAGTCCAACTGTGGAAGATTCCTTTAAAGGGCGTTTTAATGTCAGTGGAGATGGTGCAGCTAATAAAATGGCGTATCTACATTGTCCCAAACTGACAGAAGCTGAAGACAGTTCAGTGTATTTCTGTGCTGCTAGTGACAGGGGAACTCAACCAGCCTTCTTTGGCAATGGAACGAAACTCACTGTTTTAGATCCAAACATCAAAGTCACTGAACCCACAGTGGAAGTCCTAGCACCCTCGGCAAAGGAGTGTAAAGATAGAAACAAGAAGAAGAAGAAGACCCTGGTGTGTGTAGCCACCCGCTTCTACCCCGACCATGTCACGGTCTTCTGGCAAGTC
>310-29
TCAACTCACCTGCAGCCATACTGTTTCAAGATACGACATGATACTGTGGTACCAACAGTCAGCCCAAAACACTGCTCTGAAACTCATTGGGTATGTGAGATTCACCAGTCCAACGGTGGAAGATTCCTTTAAAGGGCGTTTTAATGTCAGTGGAGATGGTGCAGCTAATAAAATGGCGTATCTACATTTTCCCAAACTGACAGAACCTGAAGACAGTGCAGTGTATTTCTGTGCTGCTAGTCGACAGGCGACAGGGAACTCGGAGGCATATTTTGGAGCCGGCACCAAACTCACCGTTTTAGATCCAAACATCAAAGTCACTGAACCCACAGTGGAAGTCCTAGCACCCTCGGCAAAGGAGTGTAAAGATAGAAACAAGAAGAAGAAGAAGACCCTGGTGTGTGTAGCCACCCGCTTCTACCCCGACCATGTCACGGTCTTCTGGCAAGTC
>311-29
TCAACTCACCTGCAGCCATACTGTTTCAAGTTACAACATGATACTTTGGTACCAACAGTCACCCCAAAACAATGCTCTGAAACTCATTGGGTATGTGTGGAACACCAGTCCAACTGTGGAAGATTCCTTTAAAGGGCGTTTTAATGTCAGTGGAGATGCTGCAGCTAATAAAATGGCGTATCTACATTTTCCCAAACTGACAGAAGCTGAAGACAGTGCAGTGTATTTCTGTGCCGCTAGTGAAGCGTGGACAGCCAATGAGGCACATTTTGGATCAGGCACCAAATTAACAGTTCTCGATCCAAACATCAAAGTCACTGAACCCACAGTGGAAGTCCTAGCACCCTCGGCAAAGGAGTGTAAAGATAGAAACAAGAAGAAGAAGAAGACCCTGGTGTGTGTAGCCACCCGCTTCTACCCCGACCATGTCACGGTCTTCTGGCAAGTC
>312-29
TCAACTCACCTGCAGCCATACTGTTTCAAGATACGACATGATACTGTGGTACCAACAGTCAGCCCAAAACACTGCTCTGAAACTCATTGGGTATGTGAGATTCACCAGTCCAACGGTGGAAGATTCCTTTAAAGGGCGTTTTAATGTCAGTGGAGATGGTGCAGCTAATAAAATGGCGTATCTACATTTTCCCAAACTGACAGAACCTGAAGACAGTGCAGTGTATTTCTGTGCTGCTAGTGAAGATCCTGCATTCTTTGGAGCAGGGACCAAACTGAGTGTTCTGGATCCAAACATCAAAGTCACTGAACCCACAGTGGAAGTCCTAGCACCCTCGGCAAAGGAGTGTAAAGATAGAAACAAGAAGAAGAAGAAGACCCTGGTGTGTGTAGCCACCCGCTTCTACCCCGACCATGTCACGGTCTTCTGGCAAGTC
>313-29
TCAACTCACCTGCAGCCATACTGTTTCAAGATACGACATGATACTGTGGTACCAACAGTCAGCCCAAAACACTGCTCTGAAACTCATTGGGTATGTGAGATTCACCAGTCCAACTGTGGAAGATTCCTTTAAAGGGCGTTTTAATGTCAGTGGAGATGGTGCAGCTAATAAAATGGCGTATCTACATTGTCCCAAACTGACAGAAGCTGAAGACAGTTCAGTGTATTTCTGTGCTGCTAGTAAACAGTACACGGATAAGGCAGAGTTTGGTCCAGGTACCAGACTCACTGTTCTAGATCCAAACATCAAAGTCACTGAACCCACAGTGGAAGTCCTAGCACCCTCGGCAAAGGAGTGTAAAGATAGAAACAAGAAGAAGAAGAAGACCCTGGTGTGTGTAGCCACCCGCTTCTACCCCGACCATGTCACGGTCTTCTGGCAAGTC
>314-29
TCAACTCACCTGCAGCCATACTGTTTCAAGATACGACATGATACTGTGGTACCAACAGTCAGCCCAAAACACTGCTCTGAAACTCATTGGGTATGTGAGATTCACCAGTCCAACTGTGGAAGATTCCTTTAAAGGGCGTTTTAATGTCAGTGGAGATGGTGCAGCTAATAAAATGGCGTATCTACATTGTCCCAAACTGACAGAAGCTGAAGACAGTTCAGTGTATTTCTGTGCTGCTAGTAAGGGACAGGGGAACTCAAACTCAACCAGCCTTCTTTGGCAATGGAACGAAACTCACTGTTTTAGATCCAAACATCAAAGTCACTGAACCCACAGTGGAAGTCCTAGCACCCTCGGCAAAGGAGTGTAAAGATAGAAACAAGAAGAAGAAGAAGACCCTGGTGTGTGTAGCCACCCGCTTCTACCCCGACCATGTCACGGTCTTCTGGCAAGTC
>315-29
TCAACTCACCTGCAGCCATACTGATTCAAGATACGACATGATACTGTGGTACCAACTGTCAGCCCAAAACACTGCTCTGAAACTCATTGGGTATGTGTGGAACACCAGTCCAACGGTGGAAGATTCCTTTAAAGGGCGTTTTAATGTCAGTGGAGAAGGTGCAGCTAATAAAATGGCGTATCTACATTTTCCCAAAGTAACAGAAGCTGAAGACAGTGCAGTGTATTTCTGTGCTGCTAGTAATAGGAGCTCGTACTCGGAGGCATATTTTGGAGCCGGCACCAAACTCACCGTTTTAGATCCAAACATCAAAGTCACTGAACCCACAGTGGAAGTCCTAGCACCCTCGGCAAAGGAGTGTAAAGATAGAAACAAGAAGAAGAAGAAGACCCTGGTGTGTGTAGCCACCCGCTTCTACCCCGACCATGTCACGGTCTTCTGGCAAGTC
>316-29
TCAACTCACCTGCAGCCATACTGTTTCAAGATACGACATGATACTGTGGTACCAACAGTCAGCCCAAAACACTGCTCTGAAACTCATTGGGTATGTGAGATTCACCAGTCCAACGGTGGAAGATTCCTTTAAAGGGCGTTTTAATGTCAGTGGAGATGGTGCAGCTAATAAAATGGCGTATCTACATTTTCCCAAACTGACAGAACCTGAAGACAGTGCAGTGTATTTCTGTGCTGCTAGTGAAGGGAACACTGGAAGTGAGGCCTACTTTGGGAATGGAACCAAACTCACTGTTTTAGATCCAAACATCAAAGTCACTGAACCCACAGTGGAAGTCCTAGCACCCTCGGCAAAGGAGTGTAAAGATAGAAACAAGAAGAAGAAGAAGACCCTGGTGTGTGTAGCCACCCGCTTCTACCCCGACCATGTCACGGTCTTCTGGCAAGTC
>317-29
TCAACTCACCTGCAGCCATACTATCCCTAACTACTACATGATACTATGGTACAAACAGTCAGCAGGAGACACTGCTATGAAACTCATTGGTTATGCATATACCAAGTCAATAACCATGGAGAAATCTTTTGAAAAGCACTTCAATGTGAGTGGAGACGGTGAGAAAGAGGCTTATCTTCATCTAGTGAGCCTGAGAGGACCTGAACACAGTGCAGTTTATTACTGTGTAGCCAGCCGGACAGGGGGCAACCCGGCATTCTTCGGCAGTGGCACCAAACTCACAGTTCTAGATCCAAACATCAAAGTCACTGAACCCACAGTGGAAGTCCTAGCACCCTCGGCAAAGGAGTGTAAAGATAGAAACAAGAAGAAGAAGAAGACCCTGGTGTGTGTAGCCACCCGCTTCTACCCCGACCATGTCACGGTCTTCTGGCAAGTC
>318-29
TCAACTCACCTGCAGCCATACTGATTCAAGATACGACATGATACTGTGGTACCAACTGTCAGCCCAAAACACTGCTCTGAAACTCATTGGGTATGTGTGGAACACCAGTCCAACGGTGGAAGATTCCTTTAAAGGGCGTTTTAATGTCAGTGGAGAAGGTGCAGCTAATAAAATGGCGTATCTACATTTTCCCAAAGTAACAGAAGCTGAAGACAGTGCAGTGTATTTCTGTGCTGCTAGGGACAACTATGAGGCACATTTTGGATCAGGCACCAAATTAACAGTTCTCGATCCAAACATCAAAGTCACTGAACCCACAGTGGAAGTCCTAGCACCCTCGGCAAAGGAGTGTAAAGATAGAAACAAGAAGAAGAAGAAGACCCTGGTGTGTGTAGCCACCCGCTTCTACCCCGACCATGTCACGGTCTTCTGGCAAGTC
>319-29
TCAACTCACCTGCAGCCATACTGATTCAAGATACGACATGATACTGTGGTACCAACTGTCAGCCCAAAACACTGCTCTGAAACTCATTGGGTATGTGTGGAACACCAGTCCAACGGTGGAAGATTCCTTTAAAGGGCGTTTTAATGTCAGTGGAGAAGGTGCAGCTAATAAAATGGCGTATCTACATTTTCCCAAAGTAACAGAAGCTGAAGACAGTGCAGTGTATTTCTGTGCTGCTAGTCCGGACAGGGGGCGCGGCAACCCGGCATTCTTCGGCAGTGGCACCAAACTCACAGTTCTAGATCCAAACATCAAAGTCACTGAACCCACAGTGGAAGTCCTAGCACCCTCGGCAAAGGAGTGTAAAGATAGAAACAAGAAGAAGAAGAAGACCCTGGTGTGTGTAGCCACCCGCTTCTACCCCGACCATGTCACGGTCTTCTGGCAAGTC
>320-29
TCAACTCACCTGCAGCCATACTGATTCAAGATACGACATGATACTGTGGTACCAACTGTCAGCCCAAAACACTGCTCTGAAACTCATTGGGTATGTGTGGAACACCAGTCCAACGGTGGAAGATTCCTTTAAAGGGCGTTTTAATGTCAGTGGAGAAGGTGCAGCTAATAAAATGGCGTATCTACATTTTCCCAAAGTAACAGAAGCTGAAGACAGTGCAGTGTATTTCTGTGCTGCTAGTGTCCGGGACAGGGATTATGATCCTGCATTCTTTGGAGCAGGGACCAAACTGAGTGTTCTGGATCCAAACATCAAAGTCACTGAACCCACAGTGGAAGTCCTAGCACCCTCGGCAAAGGAGTGTAAAGATAGAAACAAGAAGAAGAAGAAGACCCTGGTGTGTGTAGCCACCCGCTTCTACCCCGACCATGTCACGGTCTTCTGGCAAGTC
>321-29
TCAACTCACCTGCAGCCATACTGTTTCAAGATACGACATGATACTGTGGTACCAACAGTCAGCCCAAAACACTGCTCTGAAACTCATTGGGTATGTGAGATTCACCAGTCCAACGGTGGAAGATTCCTTTAAAGGGCGTTTTAATGTCAGTGGAGATGGTGCAGCTAATAAAATGGCGTATCTACATTTTCCCAAACTGACAGAACCTGAAGACAGTGCAGTGTATTTCTGTGCTGCTAGAACTCGACAGGGTCAAACTCAACCAGCCTTCTTTGGCAATGGAACGAAACTCACTGTTTTAGATCCAAACATCAAAGTCACTGAACCCACAGTGGAAGTCCTAGCACCCTCGGCAAAGGAGTGTAAAGATAGAAACAAGAAGAAGAAGAAGACCCTGGTGTGTGTAGCCACCCGCTTCTACCCCGACCATGTCACGGTCTTCTGGCAAGTC
>322-29
TCAACTCACCTGCAGCCATACTGATTCAAGATACGACATGATACTGTGGTACCAACAGTCAGCCCAAAACACTGCTCTGAAACTCATTGGGTATGTGAGATACACCAGTCCAATGGTGCAAGATTCCTTTAAAGGGCGTTTTAATGCCAGTGGAGATGGTGCAGCTAATAAAATGGCATATCTACATTTTCCCAAACTGACAGAAGCTGAAGACAGTTCAGTGTATTTCTGTGCTGCTATTGGCTCTGGTGGTTATGCTGCCTACTTTGGAGAAGGAACTAAGCTAACAGTTCTGGATCCAAACATCAAAGTCACTGAACCCACAGTGGAAGTCCTAGCACCCTCGGCAAAGGAGTGTAAAGATAGAAACAAGAAGAAGAAGAAGACCCTGGTGTGTGTAGCCACCCGCTTCTACCCCGACCATGTCACGGTCTTCTGGCAAGTC
>323-29
TCAACTCACCTGCAGCCATACTGTTTCAAGTTACTACATGATACTGTGGTACCAACAGTCAGCCCAAAACACTGCTCTGAAACTCATTGGGTATGTGAGATACACCAGTCCAATGGTGGAAGATTCCTTTAAAGGGCGTTTTAATGTCAGTGGAGATGGTGCAGCTAATAAAATGGCATATCTACATTTTCCCAAACTGACAGAAGCTGAAGACAGTTCAGTGTATTTCTGTGCTGCTACGGACAATGAGGCACATTTTGGATCAGGCACCAAATTAACAGTTCTCGATCCAAACATCAAAGTCACTGAACCCACAGTGGAAGTCCTAGCACCCTCGGCAAAGGAGTGTAAAGATAGAAACAAGAAGAAGAAGAAGACCCTGGTGTGTGTAGCCACCCGCTTCTACCCCGACCATGTCACGGTCTTCTGGCAAGTC
>324-29
TCAACTCACCTGCAGCCATACTGATTCAAGATACGACATGATACTGTGGTACCAACTGTCAGCCCAAAACACTGCTCTGAAACTCATTGGGTATGTGTGGAACACCAGTCCAACGGTGGAAGATTCCTTTAAAGGGCGTTTTAATGTCAGTGGAGAAGGTGCAGCTAATAAAATGGCGTATCTACATTTTCCCAAAGTAACAGAAGCTGAAGACAGTGCAGTGTATTTCTGTGCTGCTAGTTCCGGGACAGGGTTCTATGAGGCACATTTTGGATCAGGCACCAAATTAACAGTTCTCGATCCAAACATCAAAGTCACTGAACCCACAGTGGAAGTCCTAGCACCCTCGGCAAAGGAGTGTAAAGATAGAAACAAGAAGAAGAAGAAGACCCTGGTGTGTGTAGCCACCCGCTTCTACCCCGACCATGTCACGGTCTTCTGGCAAGTC
>325-29
TCAACTCACCTGCAGCCATACTGTTTCAAGATACGACATGATACTGTGGTACCAACAGTCAGCCCAAAACACTGCTCTGAAACTCATTGGGTATGTGAGATTCACCAGTCCAACGGTGGAAGATTCCTTTAAAGGGCGTTTTAATGTCAGTGGAGATGGTGCAGCTAATAAAATGGCGTATCTACATTTTCCCAAACTGACAGAACCTGAAGACAGTGCAGTGTATTTCTGTGCTGCTATTCGGACGGCTCAACCAGCCTTCTTTGGCAATGGAACGAAACTCACTGTTTTAGATCCAAACATCAAAGTCACTGAACCCACAGTGGAAGTCCTAGCACCCTCGGCAAAGGAGTGTAAAGATAGAAACAAGAAGAAGAAGAAGACCCTGGTGTGTGTAGCCACCCGCTTCTACCCCGACCATGTCACGGTCTTCTGGCAAGTC
>326-29
TCAACTCACCTGCAGCCATACTGTTTCAAGTTACAACATGATACTTTGGTACCAACAGTCACCCCAAAACAATGCTCTGAAACTCATTGGGTATGTGTGGAACACCAGTCCAACTGTGGAAGATTCCTTTAAAGGGCGTTTTAATGTCAGTGGAGATGCTGCAGCTAATAAAATGGCGTATCTACATTTTCCCAAACTGACAGAAGCTGAAGACAGTGCAGTGTATTTCTGTGCCGCTAGTGGAACTGGACAGGGCTATGATCCTGCATTCTTTGGAGCAGGGACCAAACTGAGTGTTCTGGATCCAAACATCAAAGTCACTGAACCCACAGTGGAAGTCCTAGCACCCTCGGCAAAGGAGTGTAAAGATAGAAACAAGAAGAAGAAGAAGACCCTGGTGTGTGTAGCCACCCGCTTCTACCCCGACCATGTCACGGTCTTCTGGCAAGTC
>327-29
TCAACTCACCTGCAGCCATACTGTTTCAAGATACGACATGATACTGTGGTACCAACAGTCAGCCCAAAACACTGCTCTGAAACTCATTGGGTATGTGAGATTCACCAGTCCAACGGTGGAAGATTCCTTTAAAGGGCGTTTTAATGTCAGTGGAGATGGTGCAGCTAATAAAATGGCGTATCTACATTTTCCCAAACTGACAGAACCTGAAGACAGTGCAGTGTATTTCTGTGCTGCTAGTGAAGACAGGGGGCCAACTATGAGGCACATTTTGGATCAGGCACCAAATTAACAGTTCTCGATCCAAACATCAAAGTCACTGAACCCACAGTGGAAGTCCTAGCACCCTCGGCAAAGGAGTGTAAAGATAGAAACAAGAAGAAGAAGAAGACCCTGGTGTGTGTAGCCACCCGCTTCTACCCCGACCATGTCACGGTCTTCTGGCAAGTC
>328-28
TCAACTCACCTGCAGCCATACTGATTCAAGATACGACATGATACTGTGGTACCAACTGTCAGCCCAAAACACTGCTCTGAAACTCATTGGGTATGTGTGGAACACCAGTCCAACGGTGGAAGATTCCTTTAAAGGGCGTTTTAATGTCAGTGGAGAAGGTGCAGCTAATAAAATGGCGTATCTACATTTTCCCAAAGTAACAGAAGCTGAAGACAGTGCAGTGTATTTCTGTGCTGCCAGGGGGCGACGTGGTGCCAGCCAGGCTTACTTCGGTGGAGGAACCAGGTTAACTGTTCTAGATCCAAACATCAAAGTCACTGAACCCACAGTGGAAGTCCTAGCACCCTCGGCAAAGGAGTGTAAAGATAGAAACAAGAAGAAGAAGAAGACCCTGGTGTGTGTAGCCACCCGCTTCTACCCCGACCATGTCACGGTCTTCTGGCAAGTC
>329-28
TCAACTCACCTGCAGCCATACTGATTCAAGATACGACATGATACTGTGGTACCAACTGTCAGCCCAAAACACTGCTCTGAAACTCATTGGGTATGTGTGGAACACCAGTCCAACGGTGGAAGATTCCTTTAAAGGGCGTTTTAATGTCAGTGGAGAAGGTGCAGCTAATAAAATGGCGTATCTACATTTTCCCAAAGTAACAGAAGCTGAAGACAGTGCAGTGTATTTCTGTGCTCCGACAGGGGGACACTGGAAGTGAGGCCTACTTTGGGAATGGAACCAAACTCACTGTTTTAGATCCAAACATCAAAGTCACTGAACCCACAGTGGAAGTCCTAGCACCCTCGGCAAAGGAGTGTAAAGATAGAAACAAGAAGAAGAAGAAGACCCTGGTGTGTGTAGCCACCCGCTTCTACCCCGACCATGTCACGGTCTTCTGGCAAGTC
>330-28
TCAACTCACCTGCAGCCATACTGATTCAAGATACGACATGATACTGTGGTACCAACTGTCAGCCCAAAACACTGCTCTGAAACTCATTGGGTATGTGTGGAACACCAGTCCAACGGTGGAAGATTCCTTTAAAGGGCGTTTTAATGTCAGTGGAGAAGGTGCAGCTAATAAAATGGCGTATCTACATTTTCCCAAAGTAACAGAAGCTGAAGACAGTGCAGTGTATTTCTGTGCTGCTAGGTCGTACTCGGAGGCATATTTTGGAGCCGGCACCAAACTCACCGTTTTAGATCCAAACATCAAAGTCACTGAACCCACAGTGGAAGTCCTAGCACCCTCGGCAAAGGAGTGTAAAGATAGAAACAAGAAGAAGAAGAAGACCCTGGTGTGTGTAGCCACCCGCTTCTACCCCGACCATGTCACGGTCTTCTGGCAAGTC
>331-28
TCAACTCACCTGCAGCCATACTGATTCAAGATACGACATGATACTGTGGTACCAACTGTCAGCCCAAAACACTGCTCTGAAACTCATTGGGTATGTGTGGAACACCAGTCCAACGGTGGAAGATTCCTTTAAAGGGCGTTTTAATGTCAGTGGAGAAGGTGCAGCTAATAAAATGGCGTATCTACATTTTCCCAAAGTAACAGAAGCTGAAGACAGTGCAGTGTATTTCTGTCGTTTCAGCACTGGAAGTGAGGCCTACTTTGGGAATGGAACCAAACTCACTGTTTTAGATCCAAACATCAAAGTCACTGAACCCACAGTGGAAGTCCTAGCACCCTCGGCAAAGGAGTGTAAAGATAGAAACAAGAAGAAGAAGAAGACCCTGGTGTGTGTAGCCACCCGCTTCTACCCCGACCATGTCACGGTCTTCTGGCAAGTC
>332-28
TCAACTCACCTGCAGCCATACTGATTCAAGATACGACATGATACTGTGGTACCAACTGTCAGCCCAAAACACTGCTCTGAAACTCATTGGGTATGTGTGGAACACCAGTCCAACGGTGGAAGATTCCTTTAAAGGGCGTTTTAATGTCAGTGGAGAAGGTGCAGCTAATAAAATGGCGTATCTACATTTTCCCAAAGTAACAGAAGCTGAAGACAGTGCAGTGTATTTCTGTGCTGCTAGCCGGACAGGAGGTGCCAGCCAGGCTTACTTCGGTGGAGGAACCAGGTTAACTGTTCTAGATCCAAACATCAAAGTCACTGAACCCACAGTGGAAGTCCTAGCACCCTCGGCAAAGGAGTGTAAAGATAGAAACAAGAAGAAGAAGAAGACCCTGGTGTGTGTAGCCACCCGCTTCTACCCCGACCATGTCACGGTCTTCTGGCAAGTC
>333-28
TCAACTCACCTGCAGCCATACTGTTTCAAGTTACAACATGATACTTTGGTACCAACAGTCACCCCAAAACAATGCTCTGAAACTCATTGGGTATGTGTGGAACACCAGTCCAACTGTGGAAGATTCCTTTAAAGGGCGTTTTAATGTCAGTGGAGATGCTGCAGCTAATAAAATGGCGTATCTACATTTTCCCAAACTGACAGAAGCTGAAGACAGTGCAGTGTATTTCTGTGCCGCTAGTGAAGAGGCAGGGCGTACTCAAACTCAACCAGCCTTCTTTGGCAATGGAACGAAACTCACTGTTTTAGATCCAAACATCAAAGTCACTGAACCCACAGTGGAAGTCCTAGCACCCTCGGCAAAGGAGTGTAAAGATAGAAACAAGAAGAAGAAGAAGACCCTGGTGTGTGTAGCCACCCGCTTCTACCCCGACCATGTCACGGTCTTCTGGCAAGTC
>334-28
TCAACTCACCTGCAGCCATACTGTTTCAAGATACGACATGATACTGTGGTACCAACAGTCAGCCCAAAACACTGCTCTGAAACTCATTGGGTATGTGAGATTCACCAGTCCAACGGTGGAAGATTCCTTTAAAGGGCGTTTTAATGTCAGTGGAGATGGTGCAGCTAATAAAATGGCGTATCTACATTTTCCCAAACTGACAGAACCTGAAGACAGTGCAGTGTATTTCTGTGCTGCTAGTGCCGTGACTTCAACTCAACCAGCCTTCTTTGGCAATGGAACGAAACTCACTGTTTTAGATCCAAACATCAAAGTCACTGAACCCACAGTGGAAGTCCTAGCACCCTCGGCAAAGGAGTGTAAAGATAGAAACAAGAAGAAGAAGAAGACCCTGGTGTGTGTAGCCACCCGCTTCTACCCCGACCATGTCACGGTCTTCTGGCAAGTC
>335-28
TCAACTCACCTGCAGCCATACTATCCCTAACTACTACATGATACTATGGTACAAACAGTCAGCAGGAGACACTGCTATGAAACTCATTGGTTATGCATATACCAAGTCAATAACCATGGAGAAATCTTTTGAAAAGCACTTCAATGTGAGTGGAGACGGTGAGAAAGAGGCTTATCTTCATCTAGTGAGCCTGAGAGGACCTGAACACAGTGCAGTTTATTACTGTGTAGCCAGCCGGGACAGGGGACCTCGGACAACCCGGCATTCTTCGGCAGTGGCACCAAACTCACAGTTCTAGATCCAAACATCAAAGTCACTGAACCCACAGTGGAAGTCCTAGCACCCTCGGCAAAGGAGTGTAAAGATAGAAACAAGAAGAAGAAGAAGACCCTGGTGTGTGTAGCCACCCGCTTCTACCCCGACCATGTCACGGTCTTCTGGCAAGTC
>336-28
TCAACTCACCTGCAGCCATACTGTTTCAAGATACGACATGATACTGTGGTACCAACAGTCAGCCCAAAACACTGCTCTGAAACTCATTGGGTATGTGAGATTCACCAGTCCAACTGTGGAAGATTCCTTTAAAGGGCGTTTTAATGTCAGTGGAGATGGTGCAGCTAATAAAATGGCGTATCTACATTGTCCCAAACTGACAGAAGCTGAAGACAGTTCAGTGTATTTCTGTGCTGCTAGTAAAGCTTTTCTGGGACAGCAAACTCAACCAGCCTTCTTTGGCAATGGAACGAAACTCACTGTTTTAGATCCAAACATCAAAGTCACTGAACCCACAGTGGAAGTCCTAGCACCCTCGGCAAAGGAGTGTAAAGATAGAAACAAGAAGAAGAAGAAGACCCTGGTGTGTGTAGCCACCCGCTTCTACCCCGACCATGTCACGGTCTTCTGGCAAGTC
>337-28
TCAACTCACCTGCAGCCATACTGATCCAAGATACGACATGATACTGTGGTACCAACAGTCAGCCCAAAACACTGCTCTGAAACTCATTGGGTATGTGAGATTCACCAGTCCAACGGTGGAAGATTCCTTTAAAGGGCGTTTTAATGTCAGTGGAGATGGTGCAGCTAGTAAAATGGCGTATCTACATTGTCCCAAACTGACAGAAGCTGAAGACAGTGCAGTGTATATTTCTGTGCTGCTAGTAAACACTCAACCAGCCTTCTTTGGCAATGGAACGAAACTCACTGTTTTAGATCCAAACATCAAAGTCACTGAACCCACAGTGGAAGTCCTAGCACCCTCGGCAAAGGAGTGTAAAGATAGAAACAAGAAGAAGAAGAAGACCCTGGTGTGTGTAGCCACCCGCTTCTACCCCGACCATGTCACGGTCTTCTGGCAAGTC
>338-28
TCAACTCACCTGCAGCCATACTGATTCAAGATACGACATGATACTGTGGTACCAACTGTCAGCCCAAAACACTGCTCTGAAACTCATTGGGTATGTGTGGAACACCAGTCCAACGGTGGAAGATTCCTTTAAAGGGCGTTTTAATGTCAGTGGAGAAGGTGCAGCTAATAAAATGGCGTATCTACATTTTCCCAAAGTAACAGAAGCTGAAGACAGTGCAGTGTATTTCTGTGCTGCTAGCGGGACAGGGGGCGGGTACTCGGAGGCATATTTTGGAGCCGGCACCAAACTCACCGTTTTAGATCCAAACATCAAAGTCACTGAACCCACAGTGGAAGTCCTAGCACCCTCGGCAAAGGAGTGTAAAGATAGAAACAAGAAGAAGAAGAAGACCCTGGTGTGTGTAGCCACCCGCTTCTACCCCGACCATGTCACGGTCTTCTGGCAAGTC
>339-28
TCAACTCACCTGCAGCCATACTGATCCAAGATACGACATGATACTGTGGTACCAACAGTCAGCCCAAAACACTGCTCTGAAACTCATTGGGTATGTGAGATTCACCAGTCCAACGGTGGAAGATTCCTTTAAAGGGCGTTTTAATGTCAGTGGAGATGGTGCAGCTAGTAAAATGGCGTATCTACATTGTCCCAAACTGACAGAAGCTGAAGACAGTGCAGTGTATATTTCTGTGCTGCTAGTCGGGACAGGGGGAACTCAACCAGCCTTCTTTGGCAATGGAACGAAACTCACTGTTTTAGATCCAAACATCAAAGTCACTGAACCCACAGTGGAAGTCCTAGCACCCTCGGCAAAGGAGTGTAAAGATAGAAACAAGAAGAAGAAGAAGACCCTGGTGTGTGTAGCCACCCGCTTCTACCCCGACCATGTCACGGTCTTCTGGCAAGTC
>340-28
TCAACTCACCTGCAGCCATACTGATCCAAGATACGACATGATACTGTGGTACCAACAGTCAGCCCAAAACACTGCTCTGAAACTCATTGGGTATGTGAGATTCACCAGTCCAACGGTGGAAGATTCCTTTAAAGGGCGTTTTAATGTCAGTGGAGATGGTGCAGCTAGTAAAATGGCGTATCTACATTGTCCCAAACTGACAGAAGCTGAAGACAGTGCAGTGTATATTTCTGTGCTGCTAGTAAAGCGGACAGCTCAAACTCAACCAGCCTTCTTTGGCAATGGAACGAAACTCACTGTTTTAGATCCAAACATCAAAGTCACTGAACCCACAGTGGAAGTCCTAGCACCCTCGGCAAAGGAGTGTAAAGATAGAAACAAGAAGAAGAAGAAGACCCTGGTGTGTGTAGCCACCCGCTTCTACCCCGACCATGTCACGGTCTTCTGGCAAGTC
>341-28
TCAACTCACCTGCAGCCATACTGATCCAAGATACGACATGATACTGTGGTACCAACAGTCAGCCCAAAACACTGCTCTGAAACTCATTGGGTATGTGAGATTCACCAGTCCAACGGTGGAAGATTCCTTTAAAGGGCGTTTTAATGTCAGTGGAGATGGTGCAGCTAGTAAAATGGCGTATCTACATTGTCCCAAACTGACAGAAGCTGAAGACAGTGCAGTGTATATTTCTGTGCTGCTAGACAGGGTAGACTATGAGGCACATTTTGGATCAGGCACCAAATTAACAGTTCTCGATCCAAACATCAAAGTCACTGAACCCACAGTGGAAGTCCTAGCACCCTCGGCAAAGGAGTGTAAAGATAGAAACAAGAAGAAGAAGAAGACCCTGGTGTGTGTAGCCACCCGCTTCTACCCCGACCATGTCACGGTCTTCTGGCAAGTC
>342-28
TCAACTCACCTGCAGCCATACTGATTCAAGATACGACATGATACTGTGGTACCAACAGTCAGCCCAAAACACTGCTCTGAAACTCATTGGGTATGTGAGATACACCAGTCCAATGGTGCAAGATTCCTTTAAAGGGCGTTTTAATGCCAGTGGAGATGGTGCAGCTAATAAAATGGCATATCTACATTTTCCCAAACTGACAGAAGCTGAAGACAGTTCAGTGTATTTCTGTGCTGCTACCGGACAAAGCTCGTACTCGGAGGCATATTTTGGAGCCGGCACCAAACTCACCGTTTTAGATCCAAACATCAAAGTCACTGAACCCACAGTGGAAGTCCTAGCACCCTCGGCAAAGGAGTGTAAAGATAGAAACAAGAAGAAGAAGAAGACCCTGGTGTGTGTAGCCACCCGCTTCTACCCCGACCATGTCACGGTCTTCTGGCAAGTC
>343-28
TCAACTCACCTGCAGCCATACTGTTTCAAGATACGACATGATACTGTGGTACCAACAGTCAGCCCAAAACACTGCTCTGAAACTCATTGGGTATGTGAGATTCACCAGTCCAACTGTGGAAGATTCCTTTAAAGGGCGTTTTAATGTCAGTGGAGATGGTGCAGCTAATAAAATGGCGTATCTACATTGTCCCAAACTGACAGAAGCTGAAGACAGTTCAGTGTATTTCTGTGCTGCTATCGAGGACAGGGGGAGTGGTTATGCTGCCTACTTTGGAGAAGGAACTAAGCTAACAGTTCTGGATCCAAACATCAAAGTCACTGAACCCACAGTGGAAGTCCTAGCACCCTCGGCAAAGGAGTGTAAAGATAGAAACAAGAAGAAGAAGAAGACCCTGGTGTGTGTAGCCACCCGCTTCTACCCCGACCATGTCACGGTCTTCTGGCAAGTC
>344-28
TCAACTCACCTGCAGCCATACTGATCCAAGATACGACATGATACTGTGGTACCAACAGTCAGCCCAAAACACTGCTCTGAAACTCATTGGGTATGTGAGATTCACCAGTCCAACGGTGGAAGATTCCTTTAAAGGGCGTTTTAATGTCAGTGGAGATGGTGCAGCTAGTAAAATGGCGTATCTACATTGTCCCAAACTGACAGAAGCTGAAGACAGTGCAGTGTATATTTCTGTGCTGCTAGTAAGCGCCGACAGTTCTGGTGGTGCCAGCCAGGCTTACTTCGGTGGAGGAACCAGGTTAACTGTTCTAGATCCAAACATCAAAGTCACTGAACCCACAGTGGAAGTCCTAGCACCCTCGGCAAAGGAGTGTAAAGATAGAAACAAGAAGAAGAAGAAGACCCTGGTGTGTGTAGCCACCCGCTTCTACCCCGACCATGTCACGGTCTTCTGGCAAGTC
>345-28
TCAACTCACCTGCAGCCATACTATCCCTAACTACTACATGATACTATGGTACAAACAGTCAGCAGGAGACACTGCTATGAAACTCATTGGTTATGCATATACCAAGTCAATAACCATGGAGAAATCTTTTGAAAAGCACTTCAATGTGAGTGGAGACGGTGAGAAAGAGGCTTATCTTCATCTAGTGAGCCTGAGAGGACCTGAACACAGTGCAGTTTATTACTGTGTAGCCAGCCAATTCGGGGCGGGTGGTTATGCTGCCTACTTTGGAGAAGGAACTAAGCTAACAGTTCTGGATCCAAACATCAAAGTCACTGAACCCACAGTGGAAGTCCTAGCACCCTCGGCAAAGGAGTGTAAAGATAGAAACAAGAAGAAGAAGAAGACCCTGGTGTGTGTAGCCACCCGCTTCTACCCCGACCATGTCACGGTCTTCTGGCAAGTC
>346-28
TCAACTCACCTGCAGCCATACTGATCCAAGATACGACATGATACTGTGGTACCAACAGTCAGCCCAAAACACTGCTCTGAAACTCATTGGGTATGTGAGATTCACCAGTCCAACGGTGGAAGATTCCTTTAAAGGGCGTTTTAATGTCAGTGGAGATGGTGCAGCTAGTAAAATGGCGTATCTACATTGTCCCAAACTGACAGAAGCTGAAGACAGTGCAGTGTATATTTCTGTGCTGCTAGTACAGGGTCTCACTGGAAGTGAGGCCTACTTTGGGAATGGAACCAAACTCACTGTTTTAGATCCAAACATCAAAGTCACTGAACCCACAGTGGAAGTCCTAGCACCCTCGGCAAAGGAGTGTAAAGATAGAAACAAGAAGAAGAAGAAGACCCTGGTGTGTGTAGCCACCCGCTTCTACCCCGACCATGTCACGGTCTTCTGGCAAGTC
>347-28
TCAACTCACCTGCAGCCATACTGATTCAAGATACGACATGATACTGTGGTACCAACTGTCAGCCCAAAACACTGCTCTGAAACTCATTGGGTATGTGTGGAACACCAGTCCAACGGTGGAAGATTCCTTTAAAGGGCGTTTTAATGTCAGTGGAGAAGGTGCAGCTAATAAAATGGCGTATCTACATTTTCCCAAAGTAACAGAAGCTGAAGACAGTGCAGTGTATTTCTGTGCTGCTAGTAGGGAGAGAACTCAACCAGCCTTCTTTGGCAATGGAACGAAACTCACTGTTTTAGATCCAAACATCAAAGTCACTGAACCCACAGTGGAAGTCCTAGCACCCTCGGCAAAGGAGTGTAAAGATAGAAACAAGAAGAAGAAGAAGACCCTGGTGTGTGTAGCCACCCGCTTCTACCCCGACCATGTCACGGTCTTCTGGCAAGTC
>348-28
TCAACTCACCTGCAGCCATACTGATTCAAGATACGACATGATACTGTGGTACCAACTGTCAGCCCAAAACACTGCTCTGAAACTCATTGGGTATGTGTGGAACACCAGTCCAACGGTGGAAGATTCCTTTAAAGGGCGTTTTAATGTCAGTGGAGAAGGTGCAGCTAATAAAATGGCGTATCTACATTTTCCCAAAGTAACAGAAGCTGAAGACAGTGCAGTGTATTTCTGTGCTGCTAGTCAGGGTGGTGCCAGCCAGGCTTACTTCGGTGGAGGAACCAGGTTAACTGTTCTAGATCCAAACATCAAAGTCACTGAACCCACAGTGGAAGTCCTAGCACCCTCGGCAAAGGAGTGTAAAGATAGAAACAAGAAGAAGAAGAAGACCCTGGTGTGTGTAGCCACCCGCTTCTACCCCGACCATGTCACGGTCTTCTGGCAAGTC
>349-28
TCAACTCACCTGCAGCCATACTGATTCAAGATACGACATGATACTGTGGTACCAACTGTCAGCCCAAAACACTGCTCTGAAACTCATTGGGTATGTGTGGAACACCAGTCCAACGGTGGAAGATTCCTTTAAAGGGCGTTTTAATGTCAGTGGAGAAGGTGCAGCTAATAAAATGGCGTATCTACATTTTCCCAAAGTAACAGAAGCTGAAGACAGTGCAGTGTATTTCTGTGCTGCTAGTAAAGCGGGGGCTGGTGGTTATGCTGCCTACTTTGGAGAAGGAACTAAGCTAACAGTTCTGGATCCAAACATCAAAGTCACTGAACCCACAGTGGAAGTCCTAGCACCCTCGGCAAAGGAGTGTAAAGATAGAAACAAGAAGAAGAAGAAGACCCTGGTGTGTGTAGCCACCCGCTTCTACCCCGACCATGTCACGGTCTTCTGGCAAGTC
>350-28
TCAACTCACCTGCAGCCATACTGTTTCAAGATACGACATGATACTGTGGTACCAACAGTCAGCCCAAAACACTGCTCTGAAACTCATTGGGTATGTGAGATTCACCAGTCCAACTGTGGAAGATTCCTTTAAAGGGCGTTTTAATGTCAGTGGAGATGGTGCAGCTAATAAAATGGCGTATCTACATTGTCCCAAACTGACAGAAGCTGAAGACAGTTCAGTGTATTTCTGTGCTGCTAGTATTCAGGGCGACTATGAGGCACATTTTGGATCAGGCACCAAATTAACAGTTCTCGATCCAAACATCAAAGTCACTGAACCCACAGTGGAAGTCCTAGCACCCTCGGCAAAGGAGTGTAAAGATAGAAACAAGAAGAAGAAGAAGACCCTGGTGTGTGTAGCCACCCGCTTCTACCCCGACCATGTCACGGTCTTCTGGCAAGTC
>351-28
TCAACTCACCTGCAGCCATACTGTTTCAAGATACGACATGATACTGTGGTACCAACAGTCAGCCCAAAACACTGCTCTGAAACTCATTGGGTATGTGAGATTCACCAGTCCAACTGTGGAAGATTCCTTTAAAGGGCGTTTTAATGTCAGTGGAGATGGTGCAGCTAATAAAATGGCGTATCTACATTGTCCCAAACTGACAGAAGCTGAAGACAGTTCAGTGTATTTCTGTGCTGCTAGGCAGGGGGCGCCGGATAAGGCAGAGTTTGGTCCAGGTACCAGACTCACTGTTCTAGATCCAAACATCAAAGTCACTGAACCCACAGTGGAAGTCCTAGCACCCTCGGCAAAGGAGTGTAAAGATAGAAACAAGAAGAAGAAGAAGACCCTGGTGTGTGTAGCCACCCGCTTCTACCCCGACCATGTCACGGTCTTCTGGCAAGTC
>352-28
TCAACTCACCTGCAGCCATACTGATTCAAGATACGACATGATACTGTGGTACCAACTGTCAGCCCAAAACACTGCTCTGAAACTCATTGGGTATGTGTGGAACACCAGTCCAACGGTGGAAGATTCCTTTAAAGGGCGTTTTAATGTCAGTGGAGAAGGTGCAGCTAATAAAATGGCGTATCTACATTTTCCCAAAGTAACAGAAGCTGAAGACAGTGCAGTGTATTTCTGTGCTGCCAGGACAGACAACTATGAGGCACATTTTGGATCAGGCACCAAATTAACAGTTCTCGATCCAAACATCAAAGTCACTGAACCCACAGTGGAAGTCCTAGCACCCTCGGCAAAGGAGTGTAAAGATAGAAACAAGAAGAAGAAGAAGACCCTGGTGTGTGTAGCCACCCGCTTCTACCCCGACCATGTCACGGTCTTCTGGCAAGTC
>353-28
TCAACTCACCTGCAGCCATACTGTTTCAAGATACGACATGATACTGTGGTACCAACAGTCAGCCCAAAACACTGCTCTGAAACTCATTGGGTATGTGAGATTCACCAGTCCAACTGTGGAAGATTCCTTTAAAGGGCGTTTTAATGTCAGTGGAGATGGTGCAGCTAATAAAATGGCGTATCTACATTGTCCCAAACTGACAGAAGCTGAAGACAGTTCAGTGTATTTCTGTGCTGCTAGTACTCGGGACAGCTCGTACTCGGAGGCATATTTTGGAGCCGGCACCAAACTCACCGTTTTAGATCCAAACATCAAAGTCACTGAACCCACAGTGGAAGTCCTAGCACCCTCGGCAAAGGAGTGTAAAGATAGAAACAAGAAGAAGAAGAAGACCCTGGTGTGTGTAGCCACCCGCTTCTACCCCGACCATGTCACGGTCTTCTGGCAAGTC
>354-28
TCAACTCACCTGCAGCCATACTGTTTCAAGTTACAACATGATACTTTGGTACCAACAGTCACCCCAAAACAATGCTCTGAAACTCATTGGGTATGTGTGGAACACCAGTCCAACTGTGGAAGATTCCTTTAAAGGGCGTTTTAATGTCAGTGGAGATGCTGCAGCTAATAAAATGGCGTATCTACATTTTCCCAAACTGACAGAAGCTGAAGACAGTGCAGTGTATTTCTGTGCCGCTAGGAAGGACAGGCTCAACTATGAGGCACATTTTGGATCAGGCACCAAATTAACAGTTCTCGATCCAAACATCAAAGTCACTGAACCCACAGTGGAAGTCCTAGCACCCTCGGCAAAGGAGTGTAAAGATAGAAACAAGAAGAAGAAGAAGACCCTGGTGTGTGTAGCCACCCGCTTCTACCCCGACCATGTCACGGTCTTCTGGCAAGTC
>355-28
TCAACTCACCTGCAGCCATACTGATCCAAGATACGACATGATACTGTGGTACCAACAGTCAGCCCAAAACACTGCTCTGAAACTCATTGGGTATGTGAGATTCACCAGTCCAACGGTGGAAGATTCCTTTAAAGGGCGTTTTAATGTCAGTGGAGATGGTGCAGCTAGTAAAATGGCGTATCTACATTGTCCCAAACTGACAGAAGCTGAAGACAGTGCAGTGTATTTCTGTGCTGCTAGTACCCGACAGGGGGCCAACTATGAGGCACATTTTGGATCAGGCACCAAATTAACAGTTCTCGATCCAAACATCAAAGTCACTGAACCCACAGTGGAAGTCCTAGCACCCTCGGCAAAGGAGTGTAAAGATAGAAACAAGAAGAAGAAGAAGACCCTGGTGTGTGTAGCCACCCGCTTCTACCCCGACCATGTCACGGTCTTCTGGCAAGTC
>356-28
TCAACTCACCTGCAGCCATACTGTTTCAAGTTACTACATGATACTGTGGTACCAACAGTCAGCCCAAAACACTGCTCTGAAACTCATTGGGTATGTGAGATACACCAGTCCAATGGTGGAAGATTCCTTTAAAGGGCGTTTTAATGTCAGTGGAGATGGTGCAGCTAATAAAATGGCATATCTACATTTTCCCAAACTGACAGAAGCTGAAGACAGTTCAGTGTATTTCTGTGCTGCTAGTGAAGGACAGAAAACGTACACGGATAAGGCAGAGTTTGGTCCAGGTACCAGACTCACTGTTCTAGATCCAAACATCAAAGTCACTGAACCCACAGTGGAAGTCCTAGCACCCTCGGCAAAGGAGTGTAAAGATAGAAACAAGAAGAAGAAGAAGACCCTGGTGTGTGTAGCCACCCGCTTCTACCCCGACCATGTCACGGTCTTCTGGCAAGTC
>357-28
TCAACTCACCTGCAGCCATACTGATTCAAGATACGACATGATACTGTGGTACCAACTGTCAGCCCAAAACACTGCTCTGAAACTCATTGGGTATGTGTGGAACACCAGTCCAACGGTGGAAGATTCCTTTAAAGGGCGTTTTAATGTCAGTGGAGAAGGTGCAGCTAATAAAATGGCGTATCTACATTTTCCCAAAGTAACAGAAGCTGAAGACAGTGCAGTGTATTTCTGTGCTGCTAGTAAGGGGGCGGATAAGGCAGAGTTTGGTCCAGGTACCAGACTCACTGTTCTAGATCCAAACATCAAAGTCACTGAACCCACAGTGGAAGTCCTAGCACCCTCGGCAAAGGAGTGTAAAGATAGAAACAAGAAGAAGAAGAAGACCCTGGTGTGTGTAGCCACCCGCTTCTACCCCGACCATGTCACGGTCTTCTGGCAAGTC
>358-28
TCAACTCACCTGCAGCCATACTGATTCAAGATACGACATGATACTGTGGTACCAACAGTCAGCCCAAAACACTGCTCTGAAACTCATTGGGTATGTGAGATACACCAGTCCAATGGTGCAAGATTCCTTTAAAGGGCGTTTTAATGCCAGTGGAGATGGTGCAGCTAATAAAATGGCATATCTACATTTTCCCAAACTGACAGAAGCTGAAGACAGTTCAGTGTATTTCTGTGCTGCTAGTGAAGCAGGGTATGAGGCACATTTTGGATCAGGCACCAAATTAACAGTTCTCGATCCAAACATCAAAGTCACTGAACCCACAGTGGAAGTCCTAGCACCCTCGGCAAAGGAGTGTAAAGATAGAAACAAGAAGAAGAAGAAGACCCTGGTGTGTGTAGCCACCCGCTTCTACCCCGACCATGTCACGGTCTTCTGGCAAGTC
>359-28
TCAACTCACCTGCAGCCATACTGTTTCAAGATACGACATGATACTGTGGTACCAACAGTCAGCCCAAAACACTGCTCTGAAACTCATTGGGTATGTGAGATTCACCAGTCCAACTGTGGAAGATTCCTTTAAAGGGCGTTTTAATGTCAGTGGAGATGGTGCAGCTAATAAAATGGCGTATCTACATTGTCCCAAACTGACAGAAGCTGAAGACAGTTCAGTGTATTTCTGTGCTGCTAGTAAAGACAGGGCGAGCTCGTACTCGGAGGCATATTTTGGAGCCGGCACCAAACTCACCGTTTTAGATCCAAACATCAAAGTCACTGAACCCACAGTGGAAGTCCTAGCACCCTCGGCAAAGGAGTGTAAAGATAGAAACAAGAAGAAGAAGAAGACCCTGGTGTGTGTAGCCACCCGCTTCTACCCCGACCATGTCACGGTCTTCTGGCAAGTC
>360-28
TCAACTCACCTGCAGCCATACTATCCCTAACTACTACATGATACTATGGTACAAACAGTCAGCAGGAGACACTGCTATGAAACTCATTGGTTATGCATATACCAAGTCAATAACCATGGAGAAATCTTTTGAAAAGCACTTCAATGTGAGTGGAGACGGTGAGAAAGAGGCTTATCTTCATCTAGTGAGCCTGAGAGGACCTGAACACAGTGCAGTTTATTACTGTGTAGCCAGCTCTGGTGGTTATGCTGCCTACTTTGGAGAAGGAACTAAGCTAACAGTTCTGGATCCAAACATCAAAGTCACTGAACCCACAGTGGAAGTCCTAGCACCCTCGGCAAAGGAGTGTAAAGATAGAAACAAGAAGAAGAAGAAGACCCTGGTGTGTGTAGCCACCCGCTTCTACCCCGACCATGTCACGGTCTTCTGGCAAGTC
>361-28
TCAACTCACCTGCAGCCATACTGTTTCAAGATACGACATGATACTGTGGTACCAACAGTCAGCCCAAAACACTGCTCTGAAACTCATTGGGTATGTGAGATTCACCAGTCCAACGGTGGAAGATTCCTTTAAAGGGCGTTTTAATGTCAGTGGAGATGGTGCAGCTAATAAAATGGCGTATCTACATTTTCCCAAACTGACAGAACCTGAAGACAGTGCAGTGTATTTCTGTGCTGCTAGTGAAGCCGGCTCCTCGTACTCGGAGGCATATTTTGGAGCCGGCACCAAACTCACCGTTTTAGATCCAAACATCAAAGTCACTGAACCCACAGTGGAAGTCCTAGCACCCTCGGCAAAGGAGTGTAAAGATAGAAACAAGAAGAAGAAGAAGACCCTGGTGTGTGTAGCCACCCGCTTCTACCCCGACCATGTCACGGTCTTCTGGCAAGTC
>362-28
TCAACTCACCTGCAGCCATACTGATTCAAGATACGACATGATACTGTGGTACCAACTGTCAGCCCAAAACACTGCTCTGAAACTCATTGGGTATGTGTGGAACACCAGTCCAACGGTGGAAGATTCCTTTAAAGGGCGTTTTAATGTCAGTGGAGAAGGTGCAGCTAATAAAATGGCGTATCTACATTTTCCCAAAGTAACAGAAGCTGAAGACAGTGCAGTGTATTTCTGTGCTGCTAGTAAAGCCCGGACAGGGTCTGGAAGTGAGGCCTACTTTGGGAATGGAACCAAACTCACTGTTTTAGATCCAAACATCAAAGTCACTGAACCCACAGTGGAAGTCCTAGCACCCTCGGCAAAGGAGTGTAAAGATAGAAACAAGAAGAAGAAGAAGACCCTGGTGTGTGTAGCCACCCGCTTCTACCCCGACCATGTCACGGTCTTCTGGCAAGTC
>363-28
TCAACTCACCTGCAGCCATACTGATTCAAGATACGACATGATACTGTGGTACCAACTGTCAGCCCAAAACACTGCTCTGAAACTCATTGGGTATGTGTGGAACACCAGTCCAACGGTGGAAGATTCCTTTAAAGGGCGTTTTAATGTCAGTGGAGAAGGTGCAGCTAATAAAATGGCGTATCTACATTTTCCCAAAGTAACAGAAGCTGAAGACAGTGCAGTGTATTTCTGTGCTGCTAGACAGGTCTCGTACTCGGAGGCATATTTTGGAGCCGGCACCAAACTCACCGTTTTAGATCCAAACATCAAAGTCACTGAACCCACAGTGGAAGTCCTAGCACCCTCGGCAAAGGAGTGTAAAGATAGAAACAAGAAGAAGAAGAAGACCCTGGTGTGTGTAGCCACCCGCTTCTACCCCGACCATGTCACGGTCTTCTGGCAAGTC
>364-28
TCAACTCACCTGCAGCCATACTGTTTCAAGTTACAACATGATACTTTGGTACCAACAGTCACCCCAAAACAATGCTCTGAAACTCATTGGGTATGTGTGGAACACCAGTCCAACTGTGGAAGATTCCTTTAAAGGGCGTTTTAATGTCAGTGGAGATGCTGCAGCTAATAAAATGGCGTATCTACATTTTCCCAAACTGACAGAAGCTGAAGACAGTGCAGTGTATTTCTGTGCCGCTAAACAGGGAGGTGGTGCCAGCCAGGCTTACTTCGGTGGAGGAACCAGGTTAACTGTTCTAGATCCAAACATCAAAGTCACTGAACCCACAGTGGAAGTCCTAGCACCCTCGGCAAAGGAGTGTAAAGATAGAAACAAGAAGAAGAAGAAGACCCTGGTGTGTGTAGCCACCCGCTTCTACCCCGACCATGTCACGGTCTTCTGGCAAGTC
>365-28
TCAACTCACCTGCAGCCATACTGATTCAAGATACGACATGATACTGTGGTACCAACTGTCAGCCCAAAACACTGCTCTGAAACTCATTGGGTATGTGTGGAACACCAGTCCAACGGTGGAAGATTCCTTTAAAGGGCGTTTTAATGTCAGTGGAGAAGGTGCAGCTAATAAAATGGCGTATCTACATTTTCCCAAAGTAACAGAAGCTGAAGACAGTGCAGTGTATTTCTGTGCTGCTAGTAAGAGAGGGCATGAGGCACATTTTGGATCAGGCACCAAATTAACAGTTCTCGATCCAAACATCAAAGTCACTGAACCCACAGTGGAAGTCCTAGCACCCTCGGCAAAGGAGTGTAAAGATAGAAACAAGAAGAAGAAGAAGACCCTGGTGTGTGTAGCCACCCGCTTCTACCCCGACCATGTCACGGTCTTCTGGCAAGTC
>366-28
TCAACTCACCTGCAGCCATACTATCCCTAACTACTACATGATACTATGGTACAAACAGTCAGCAGGAGACACTGCTATGAAACTCATTGGTTATGCATATACCAAGTCAATAACCATGGAGAAATCTTTTGAAAAGCACTTCAATGTGAGTGGAGACGGTGAGAAAGAGGCTTATCTTCATCTAGTGAGCCTGAGAGGACCTGAACACAGTGCAGTTTATTACTGTGTAGCCAGCCAATTCGGACAGGGGTTCGAGGCACATTTTGGATCAGGCACCAAATTAACAGTTCTCGATCCAAACATCAAAGTCACTGAACCCACAGTGGAAGTCCTAGCACCCTCGGCAAAGGAGTGTAAAGATAGAAACAAGAAGAAGAAGAAGACCCTGGTGTGTGTAGCCACCCGCTTCTACCCCGACCATGTCACGGTCTTCTGGCAAGTC
>367-28
TCAACTCACCTGCAGCCATACTGATTCAAGATACGACATGATACTGTGGTACCAACTGTCAGCCCAAAACACTGCTCTGAAACTCATTGGGTATGTGTGGAACACCAGTCCAACGGTGGAAGATTCCTTTAAAGGGCGTTTTAATGTCAGTGGAGAAGGTGCAGCTAATAAAATGGCGTATCTACATTTTCCCAAAGTAACAGAAGCTGAAGACAGTGCAGTGTATTTCTGTGCTGCTAGTAAGGGCGACAACCCGGCATTCTTCGGCAGTGGCACCAAACTCACAGTTCTAGATCCAAACATCAAAGTCACTGAACCCACAGTGGAAGTCCTAGCACCCTCGGCAAAGGAGTGTAAAGATAGAAACAAGAAGAAGAAGAAGACCCTGGTGTGTGTAGCCACCCGCTTCTACCCCGACCATGTCACGGTCTTCTGGCAAGTC
>368-28
TCAACTCACCTGCAGCCATACTGATTCAAGATACGACATGATACTGTGGTACCAACTGTCAGCCCAAAACACTGCTCTGAAACTCATTGGGTATGTGTGGAACACCAGTCCAACGGTGGAAGATTCCTTTAAAGGGCGTTTTAATGTCAGTGGAGAAGGTGCAGCTAATAAAATGGCGTATCTACATTTTCCCAAAGTAACAGAAGCTGAAGACAGTGCAGTGTATTTCTGTGCTGCTAGTAACAGGGGAACTCAACCAGCCTTCTTTGGCAATGGAACGAAACTCACTGTTTTAGATCCAAACATCAAAGTCACTGAACCCACAGTGGAAGTCCTAGCACCCTCGGCAAAGGAGTGTAAAGATAGAAACAAGAAGAAGAAGAAGACCCTGGTGTGTGTAGCCACCCGCTTCTACCCCGACCATGTCACGGTCTTCTGGCAAGTC
>369-28
TCAACTCACCTGCAGCCATACTGTTTCAAGTTACTACATGATACTGTGGTACCAACAGTCAGCCCAAAACACTGCTCTGAAACTCATTGGGTATGTGAGATACACCAGTCCAATGGTGGAAGATTCCTTTAAAGGGCGTTTTAATGTCAGTGGAGATGGTGCAGCTAATAAAATGGCATATCTACATTTTCCCAAACTGACAGAAGCTGAAGACAGTTCAGTGTATTTCTGTGCTGTAACTATGAGGCACATTTTGGATCAGGCACCAAATTAACAGTTCTCGATCCAAACATCAAAGTCACTGAACCCACAGTGGAAGTCCTAGCACCCTCGGCAAAGGAGTGTAAAGATAGAAACAAGAAGAAGAAGAAGACCCTGGTGTGTGTAGCCACCCGCTTCTACCCCGACCATGTCACGGTCTTCTGGCAAGTC
>370-28
TCAACTCACCTGCAGCCATACTGATTCAAGATACGACATGATACTGTGGTACCAACTGTCAGCCCAAAACACTGCTCTGAAACTCATTGGGTATGTGTGGAACACCAGTCCAACGGTGGAAGATTCCTTTAAAGGGCGTTTTAATGTCAGTGGAGAAGGTGCAGCTAATAAAATGGCGTATCTACATTTTCCCAAAGTAACAGAAGCTGAAGACAGTGCAGTGTATTTCTGTGCTGCTAAAAACAGGGAGTACTCGGAGGCATATTTTGGAGCCGGCACCAAACTCACCGTTTTAGATCCAAACATCAAAGTCACTGAACCCACAGTGGAAGTCCTAGCACCCTCGGCAAAGGAGTGTAAAGATAGAAACAAGAAGAAGAAGAAGACCCTGGTGTGTGTAGCCACCCGCTTCTACCCCGACCATGTCACGGTCTTCTGGCAAGTC
>371-28
TCAACTCACCTGCAGCCATACTGATTCAAGATACGACATGATACTGTGGTACCAACTGTCAGCCCAAAACACTGCTCTGAAACTCATTGGGTATGTGTGGAACACCAGTCCAACGGTGGAAGATTCCTTTAAAGGGCGTTTTAATGTCAGTGGAGAAGGTGCAGCTAATAAAATGGCGTATCTACATTTTCCCAAAGTAACAGAAGCTGAAGACAGTGCAGTGTATTTCTGTGCTGCCATGGGACAGGGGCAGAGCTCTGGTGGTTATGCTGCCTACTTTGGAGAAGGAACTAAGCTAACAGTTCTGGATCCAAACATCAAAGTCACTGAACCCACAGTGGAAGTCCTAGCACCCTCGGCAAAGGAGTGTAAAGATAGAAACAAGAAGAAGAAGAAGACCCTGGTGTGTGTAGCCACCCGCTTCTACCCCGACCATGTCACGGTCTTCTGGCAAGTC
>372-28
TCAACTCACCTGCAGCCATACTGATTCAAGATACGACATGATACTGTGGTACCAACAGTCAGCCCAAAACACTGCTCTGAAACTCATTGGGTATGTGTGGAACACCAGTCCAACGGTGGAAGATTCCTTTAAAGGGCGTTTTAATGTCAGTGGAGAAGGTGCAGCTAATAAAATGGCGTATCTACATTTTCCCAAAGTAACAGAAGCTGAAGACAGTGCAGTGTATTTCTGTGCTGCTAAACGACAGGGGGAGCGGAACCCGGCATTCTTCGGCAGTGGCACCAAACTCACAGTTCTAGATCCAAACATCAAAGTCACTGAACCCACAGTGGAAGTCCTAGCACCCTCGGCAAAGGAGTGTAAAGATAGAAACAAGAAGAAGAAGAAGACCCTGGTGTGTGTAGCCACCCGCTTCTACCCCGACCATGTCACGGTCTTCTGGCAAGTC
>373-28
TCAACTCACCTGCAGCCATACTGTTTCAAGATACGACATGATACTGTGGTACCAACAGTCAGCCCAAAACACTGCTCTGAAACTCATTGGGTATGTGAGATTCACCAGTCCAACTGTGGAAGATTCCTTTAAAGGGCGTTTTAATGTCAGTGGAGATGGTGCAGCTAATAAAATGGCGTATCTACATTGTCCCAAACTGACAGAAGCTGAAGACAGTTCAGTGTATTTCTGTGCTGCTAGTAAAGGGAACACGGATAAGGCAGAGTTTGGTCCAGGTACCAGACTCACTGTTCTAGATCCAAACATCAAAGTCACTGAACCCACAGTGGAAGTCCTAGCACCCTCGGCAAAGGAGTGTAAAGATAGAAACAAGAAGAAGAAGAAGACCCTGGTGTGTGTAGCCACCCGCTTCTACCCCGACCATGTCACGGTCTTCTGGCAAGTC
>374-28
TCAACTCACCTGCAGCCATACTATCCCTAACTACTACATGATACTATGGTACAAACAGTCAGCAGGAGACACTGCTATGAAACTCATTGGTTATGCATATACCAAGTCAATAACCATGGAGAAATCTTTTGAAAAGCACTTCAATGTGAGTGGAGACGGTGAGAAAGAGGCTTATCTTCATCTAGTGAGCCTGAGAGGACCTGAACACAGTGCAGTTTATTACTGTGTAGCCAGCCGTAATCGGGACAGGGGTGGTGGTTATGCTGCCTACTTTGGAGAAGGAACTAAGCTAACAGTTCTGGATCCAAACATCAAAGTCACTGAACCCACAGTGGAAGTCCTAGCACCCTCGGCAAAGGAGTGTAAAGATAGAAACAAGAAGAAGAAGAAGACCCTGGTGTGTGTAGCCACCCGCTTCTACCCCGACCATGTCACGGTCTTCTGGCAAGTC
>375-28
TCAACTCACCTGCAGCCATACTGTTTCAAGATACGACATGATACTGTGGTACCAACAGTCAGCCCAAAACACTGCTCTGAAACTCATTGGGTATGTGAGATTCACCAGTCCAACTGTGGAAGATTCCTTTAAAGGGCGTTTTAATGTCAGTGGAGATGCTGCAGCTAATAAAATGGCGTATCTACATTTTCCCAAACTGACAGAAGCTGAAGACAGTGCAGTGTATTTCTGTGCTGCTAGTACAGACTCGGAGGCATATTTTGGAGCCGGCACCAAACTCACCGTTTTAGATCCAAACATCAAAGTCACTGAACCCACAGTGGAAGTCCTAGCACCCTCGGCAAAGGAGTGTAAAGATAGAAACAAGAAGAAGAAGAAGACCCTGGTGTGTGTAGCCACCCGCTTCTACCCCGACCATGTCACGGTCTTCTGGCAAGTC
>376-28
TCAACTCACCTGCAGCCATACTGATCCAAGATACGACATGATACTGTGGTACCAACAGTCAGCCCAAAACACTGCTCTGAAACTCATTGGGTATGTGAGATTCACCAGTCCAACGGTGGAAGATTCCTTTAAAGGGCGTTTTAATGTCAGTGGAGATGGTGCAGCTAGTAAAATGGCGTATCTACATTGTCCCAAACTGACAGAAGCTGAAGACAGTGCAGTGTATTTCTGTGCTGCTAGTAAAGCTAAAATTACAGGGGCACATTTTGGATCAGGCACCAAATTAACAGTTCTCGATCCAAACATCAAAGTCACTGAACCCACAGTGGAAGTCCTAGCACCCTCGGCAAAGGAGTGTAAAGATAGAAACAAGAAGAAGAAGAAGACCCTGGTGTGTGTAGCCACCCGCTTCTACCCCGACCATGTCACGGTCTTCTGGCAAGTC
>377-28
TCAACTCACCTGCAGCCATACTGTTTCAAGATACGACATGATACTGTGGTACCAACAGTCAGCCCAAAACACTGCTCTGAAACTCATTGGGTATGTGAGATTCACCAGTCCAACGGTGGAAGATTCCTTTAAAGGGCGTTTTAATGTCAGTGGAGATGGTGCAGCTAATAAAATGGCGTATCTACATTTTCCCAAACTGACAGAACCTGAAGACAGTGCAGTGTATTTCTGTGCTGCTAGACAGGCCAACTATGAGGCACATTTTGGATCAGGCACCAAATTAACAGTTCTCGATCCAAACATCAAAGTCACTGAACCCACAGTGGAAGTCCTAGCACCCTCGGCAAAGGAGTGTAAAGATAGAAACAAGAAGAAGAAGAAGACCCTGGTGTGTGTAGCCACCCGCTTCTACCCCGACCATGTCACGGTCTTCTGGCAAGTC
>378-28
TCAACTCACCTGCAGCCATACTGATTCAAGATACGACATGATACTGTGGTACCAACTGTCAGCCCAAAACACTGCTCTGAAACTCATTGGGTATGTGTGGAACACCAGTCCAACGGTGGAAGATTCCTTTAAAGGGCGTTTTAATGTCAGTGGAGAAGGTGCAGCTAATAAAATGGCGTATCTACATTTTCCCAAAGTAACAGAAGCTGAAGACAGTGCAGTGTATTTCTGTGCTGCTAGTAAAGGGGGCGGTGGTGCCAGCCAGGCTTACTTCGGTGGAGGAACCAGGTTAACTGTTCTAGATCCAAACATCAAAGTCACTGAACCCACAGTGGAAGTCCTAGCACCCTCGGCAAAGGAGTGTAAAGATAGAAACAAGAAGAAGAAGAAGACCCTGGTGTGTGTAGCCACCCGCTTCTACCCCGACCATGTCACGGTCTTCTGGCAAGTC
>379-28
TCAACTCACCTGCAGCCATACTGTTTCAAGATACGACATGATACTGTGGTACCAACAGTCAGCCCAAAACACTGCTCTGAAACTCATTGGGTATGTGAGATTCACCAGTCCAACGGTGGAAGATTCCTTTAAAGGGCGTTTTAATGTCAGTGGAGATGGTGCAGCTAATAAAATGGCGTATCTACATTTTCCCAAACTGACAGAACCTGAAGACAGTGCAGTGTATTTCTGTGCTGCTAGTGAAGAGGGACAGGGGGCTTACACGGATAAGGCAGAGTTTGGTCCAGGTACCAGACTCACTGTTCTAGATCCAAACATCAAAGTCACTGAACCCACAGTGGAAGTCCTAGCACCCTCGGCAAAGGAGTGTAAAGATAGAAACAAGAAGAAGAAGAAGACCCTGGTGTGTGTAGCCACCCGCTTCTACCCCGACCATGTCACGGTCTTCTGGCAAGTC
>380-28
TCAACTCACCTGCAGCCATACTGTTTCAAGTTACAACATGATACTTTGGTACCAACAGTCACCCCAAAACAATGCTCTGAAACTCATTGGGTATGTGTGGAACACCAGTCCAACTGTGGAAGATTCCTTTAAAGGGCGTTTTAATGTCAGTGGAGATGCTGCAGCTAATAAAATGGCGTATCTACATTTTCCCAAACTGACAGAAGCTGAAGACAGTGCAGTGTATTTCTGTGCCGCTAGGACAGAAAAATATGAGGCACATTTTGGATCAGGCACCAAATTAACAGTTCTCGATCCAAACATCAAAGTCACTGAACCCACAGTGGAAGTCCTAGCACCCTCGGCAAAGGAGTGTAAAGATAGAAACAAGAAGAAGAAGAAGACCCTGGTGTGTGTAGCCACCCGCTTCTACCCCGACCATGTCACGGTCTTCTGGCAAGTC
>381-28
TCAACTCACCTGCAGCCATACTGATTCAAGATACGACATGATACTGTGGTACCAACTGTCAGCCCAAAACACTGCTCTGAAACTCATTGGGTATGTGTGGAACACCAGTCCAACGGTGGAAGATTCCTTTAAAGGGCGTTTTAATGTCAGTGGAGAAGGTGCAGCTAATAAAATGGCGTATCTACATTTTCCCAAAGTAACAGAAGCTGAAGACAGTGCAGTGTATTTCTGTGCTGCTAGTAGCGCGCAGAATGAGGCACATTTTGGATCAGGCACCAAATTAACAGTTCTCGATCCAAACATCAAAGTCACTGAACCCACAGTGGAAGTCCTAGCACCCTCGGCAAAGGAGTGTAAAGATAGAAACAAGAAGAAGAAGAAGACCCTGGTGTGTGTAGCCACCCGCTTCTACCCCGACCATGTCACGGTCTTCTGGCAAGTC
>382-28
TCAACTCACCTGCAGCCATACTGTTTCAAGATACGACATGATACTGTGGTACCAACAGTCAGCCCAAAACACTGCTCTGAAACTCATTGGGTATGTGAGATTCACCAGTCCAACTGTGGAAGATTCCTTTAAAGGGCGTTTTAATGTCAGTGGAGATGGTGCAGCTAATAAAATGGCGTATCTACATTGTCCCAAACTGACAGAAGCTGAAGACAGTTCAGTGTATTTCTGTGCTGCTAGTAGGACAGGGTATGAGGCACATTTTGGATCAGGCACCAAATTAACAGTTCTCGATCCAAACATCAAAGTCACTGAACCCACAGTGGAAGTCCTAGCACCCTCGGCAAAGGAGTGTAAAGATAGAAACAAGAAGAAGAAGAAGACCCTGGTGTGTGTAGCCACCCGCTTCTACCCCGACCATGTCACGGTCTTCTGGCAAGTC
>383-28
TCAACTCACCTGCAGCCATACTATCCCTAACTACTACATGATACTATGGTACAAACAGTCAGCAGGAGACACTGCTATGAAACTCATTGGTTATGCATATACCAAGTCAATAACCATGGAGAAATCTTTTGAAAAGCACTTCAATGTGAGTGGAGACGGTGAGAAAGAGGCTTATCTTCATCTAGTGAGCCTGAGAGGACCTGAACACAGTGCAGTTTATTACTGTGTAGCAAGGACAGACTATGAGGCACATTTTGGATCAGGCACCAAATTAACAGTTCTCGATCCAAACATCAAAGTCACTGAACCCACAGTGGAAGTCCTAGCACCCTCGGCAAAGGAGTGTAAAGATAGAAACAAGAAGAAGAAGAAGACCCTGGTGTGTGTAGCCACCCGCTTCTACCCCGACCATGTCACGGTCTTCTGGCAAGTC
>384-28
TCAACTCACCTGCAGCCATACTGATTCAAGATACGACATGATACTGTGGTACCAACAGTCAGCCCAAAACACTGCTCTGAAACTCATTGGGTATGTGAGATACACCAGTCCAATGGTGCAAGATTCCTTTAAAGGGCGTTTTAATGCCAGTGGAGATGGTGCAGCTAATAAAATGGCATATCTACATTTTCCCAAACTGACAGAAGCTGAAGACAGTTCAGTGTATTTCTGTGCTGCTAGTGAACCGGGACAGGATACTATGAGGCACATTTTGGATCAGGCACCAAATTAACAGTTCTCGATCCAAACATCAAAGTCACTGAACCCACAGTGGAAGTCCTAGCACCCTCGGCAAAGGAGTGTAAAGATAGAAACAAGAAGAAGAAGAAGACCCTGGTGTGTGTAGCCACCCGCTTCTACCCCGACCATGTCACGGTCTTCTGGCAAGTC
>385-28
TCAACTCACCTGCAGCCATACTGATTCAAGATACGACATGATACTGTGGTACCAACTGTCAGCCCAAAACACTGCTCTGAAACTCATTGGGTATGTGTGGAACACCAGTCCAACGGTGGAAGATTCCTTTAAAGGGCGTTTTAATGTCAGTGGAGAAGGTGCAGCTAATAAAATGGCGTATCTACATTTTCCCAAAGTAACAGAAGCTGAAGACAGTGCAGTGTATTTCTGTGCTGCTCAGACAGTACACTGGAAGTGAGGCCTACTTTGGGAATGGAACCAAACTCACTGTTTTAGATCCAAACATCAAAGTCACTGAACCCACAGTGGAAGTCCTAGCACCCTCGGCAAAGGAGTGTAAAGATAGAAACAAGAAGAAGAAGAAGACCCTGGTGTGTGTAGCCACCCGCTTCTACCCCGACCATGTCACGGTCTTCTGGCAAGTC
>386-28
TCAACTCACCTGCAGCCATACTGATCCAAGATACGACATGATACTGTGGTACCAACAGTCAGCCCAAAACACTGCTCTGAAACTCATTGGGTATGTGAGATTCACCAGTCCAACGGTGGAAGATTCCTTTAAAGGGCGTTTTAATGTCAGTGGAGATGGTGCAGCTAGTAAAATGGCGTATCTACATTGTCCCAAACTGACAGAAGCTGAAGACAGTGCAGTGTATATTTCTGTGCTGCTAGGAGCCGGACAGGGGCTCTATGAGGCACATTTTGGATCAGGCACCAAATTAACAGTTCTCGATCCAAACATCAAAGTCACTGAACCCACAGTGGAAGTCCTAGCACCCTCGGCAAAGGAGTGTAAAGATAGAAACAAGAAGAAGAAGAAGACCCTGGTGTGTGTAGCCACCCGCTTCTACCCCGACCATGTCACGGTCTTCTGGCAAGTC
>387-28
TCAACTCACCTGCAGCCATACTGTTTCAAGATACGACATGATACTGTGGTACCAACAGTCAGCCCAAAACACTGCTCTGAAACTCATTGGGTATGTGAGATTCACCAGTCCAACTGTGGAAGATTCCTTTAAAGGGCGTTTTAATGTCAGTGGAGATGCTGCAGCTAATAAAATGGCGTATCTACATTTTCCCAAACTGACAGAAGCTGAAGACAGTGCAGTGTATTTCTGTGCTGCTCACAGAGTGGCCAACTATGAGGCACATTTTGGATCAGGCACCAAATTAACAGTTCTCGATCCAAACATCAAAGTCACTGAACCCACAGTGGAAGTCCTAGCACCCTCGGCAAAGGAGTGTAAAGATAGAAACAAGAAGAAGAAGAAGACCCTGGTGTGTGTAGCCACCCGCTTCTACCCCGACCATGTCACGGTCTTCTGGCAAGTC
>388-28
TCAACTCACCTGCAGCCATACTGTTTCAAGATACGACATGATACTGTGGTACCAACAGTCAGCCCAAAACACTGCTCTGAAACTCATTGGGTATGTGAGATTCACCAGTCCAACTGTGGAAGATTCCTTTAAAGGGCGTTTTAATGTCAGTGGAGATGGTGCAGCTAATAAAATGGCGTATCTACATTGTCCCAAACTGACAGAAGCTGAAGACAGTTCAGTGTATTTCTGTGCTGCTAGTAAACCAGGGTTCTCTGGTGGTTATGCTGCCTACTTTGGAGAAGGAACTAAGCTAACAGTTCTGGATCCAAACATCAAAGTCACTGAACCCACAGTGGAAGTCCTAGCACCCTCGGCAAAGGAGTGTAAAGATAGAAACAAGAAGAAGAAGAAGACCCTGGTGTGTGTAGCCACCCGCTTCTACCCCGACCATGTCACGGTCTTCTGGCAAGTC
>389-28
TCAACTCACCTGCAGCCATACTGTTTCAAGTTACAACATGATACTTTGGTACCAACAGTCACCCCAAAACAATGCTCTGAAACTCATTGGAAGCTGAAGACAGTGCAGTGTATTTCTGTGCCGCTAGTGAAGAGGGGCTGGAAGTGAGGCCTACTTTGGGAATGGAACCAAACTCACTGTTTTAGATCCAAACATCAAAGTCACTGAACCCACAGTGGAAGTCCTAGCACCCTCGGCAAAGGAGTGTAAAGATAGAAACAAGAAGAAGAAGAAGACCCTGGTGTGTGTAGCCACCCGCTTCTACCCCGACCATGTCACGGTCTTCTGGCAAGTC
>390-28
TCAACTCACCTGCAGCCATACTGATCCAAGATACGACATGATACTGTGGTACCAACAGTCAGCCCAAAACACTGCTCTGAAACTCATTGGGTATGTGAGATTCACCAGTCCAACGGTGGAAGATTCCTTTAAAGGGCGTTTTAATGTCAGTGGAGATGGTGCAGCTAGTAAAATGGCGTATCTACATTGTCCCAAACTGACAGAAGCTGAAGACAGTGCAGTGTATATTTCTGTGCTGCTAGGACAGGGGACTCAACCAGCCTTCTTTGGCAATGGAACGAAACTCACTGTTTTAGATCCAAACATCAAAGTCACTGAACCCACAGTGGAAGTCCTAGCACCCTCGGCAAAGGAGTGTAAAGATAGAAACAAGAAGAAGAAGAAGACCCTGGTGTGTGTAGCCACCCGCTTCTACCCCGACCATGTCACGGTCTTCTGGCAAGTC
>391-28
TCAACTCACCTGCAGCCATACTGATTCAAGATACGACATGATACTGTGGTACCAACTGTCAGCCCAAAACACTGCTCTGAAACTCATTGGGTATGTGTGGAACACCAGTCCAACGGTGGAAGATTCCTTTAAAGGGCGTTTTAATGTCAGTGGAGAAGGTGCAGCTAATAAAATGGCGTATCTACATTTTCCCAAAGTAACAGAAGCTGAAGACAGTGCAGTGTATTTCTGTGCTGCTAGTAAAGTTTCGACAATACTCAAACTCAACCAGCCTTCTTTGGCAATGGAACGAAACTCACTGTTTTAGATCCAAACATCAAAGTCACTGAACCCACAGTGGAAGTCCTAGCACCCTCGGCAAAGGAGTGTAAAGATAGAAACAAGAAGAAGAAGAAGACCCTGGTGTGTGTAGCCACCCGCTTCTACCCCGACCATGTCACGGTCTTCTGGCAAGTC
>392-28
TCAACTCACCTGCAGCCATACTGATTCAAGATACGACATGATACTGTGGTACCAACTGTCAGCCCAAAACACTGCTCTGAAACTCATTGGGTATGTGTGGAACACCAGTCCAACGGTGGAAGATTCCTTTAAAGGGCGTTTTAATGTCAGTGGAGAAGGTGCAGCTAATAAAATGGCGTATCTACATTTTCCCAAAGTAACAGAAGCTGAAGACAGTGCAGTGTATTTCTGTGCTGCTAGACAGGGGTATGAGGCACATTTTGGATCAGGCACCAAATTAACAGTTCTCGATCCAAACATCAAAGTCACTGAACCCACAGTGGAAGTCCTAGCACCCTCGGCAAAGGAGTGTAAAGATAGAAACAAGAAGAAGAAGAAGACCCTGGTGTGTGTAGCCACCCGCTTCTACCCCGACCATGTCACGGTCTTCTGGCAAGTC
>393-28
TCAACTCACCTGCAGCCATACTGTTTCAAGTTACAACATGATACTTTGGTACCAACAGTCACCCCAAAACAATGCTCTGAAACTCATTGGAAGCTGAAGACAGTGCAGTGTATTTCTGTGCCGCTAGTGACAGGGTACTCGGAGGCATATTTTGGAGCCGGCACCAAACTCACCGTTTTAGATCCAAACATCAAAGTCACTGAACCCACAGTGGAAGTCCTAGCACCCTCGGCAAAGGAGTGTAAAGATAGAAACAAGAAGAAGAAGAAGACCCTGGTGTGTGTAGCCACCCGCTTCTACCCCGACCATGTCACGGTCTTCTGGCAAGTC
>394-28
TCAACTCACCTGCAGCCATACTGATTCAAGATACGACATGATACTGTGGTACCAACTTTCAGCCCAAAACACTGCTCTGAAACTCATTGGGTATGTGTGGAACACCAGTCCAACGGTGGAAGATTCCTTTAAAGGGCGTTTTAATGTCAGTGGAGAAGGTGCAGCTAATAAAATGGCGTATCTACATTTTCCCAAAGTAACAGAAGCTGAAGACAGTGCAGTGTATTTCTGTGCTGCCCCGGGACAGGGTGGTTATGCTGCCTACTTTGGAGAGGGAACTAAGCTAACAGTTCTGGATCCAAACATCAAAGTCACTGAACCCACAGTGGAAGTCCTAGCACCCTCGGCAAAGGAGTGTAAAGATAGAAACAAGAAGAAGAAGAAGACCCTGGTGTGTGTAGCCACCCGCTTCTACCCCGACCATGTCACGGTCTTCTGGCAAGTC
>395-28
TCAACTCACCTGCAGCCATACTGTTTCAAGATACGACATGATACTGTGGTACCAACAGTCAGCCCAAAACACTGCTCTGAAACTCATTGGGTATGTGAGATTCACCAGTCCAACTGTGGAAGATTCCTTTAAAGGGCGTTTTAATGTCAGTGGAGATGCTGCAGCTAATAAAATGGCGTATCTACATTTTCCCAAACTGACAGAAGCTGAAGACAGTGCAGTGTATTTCTGTGCTGCTATGACAGGGGAATTATGATCCTGCATTCTTTGGAGCAGGGACCAAACTGAGTGTTCTGGATCCAAACATCAAAGTCACTGAACCCACAGTGGAAGTCCTAGCACCCTCGGCAAAGGAGTGTAAAGATAGAAACAAGAAGAAGAAGAAGACCCTGGTGTGTGTAGCCACCCGCTTCTACCCCGACCATGTCACGGTCTTCTGGCAAGTC
>396-28
TCAACTCACCTGCAGCCATACTGTTTCAAGATACGACATGATACTGTGGTACCAACAGTCAGCCCAAAACACTGCTCTGAAACTCATTGGAACCTGAAGACAGTGCAGTGTATTTCTGTGCTGCTAAGGGTCGGTGGTGCCAGCCAGGCTTACTTCGGTGGAGGAACCAGGTTAACTGTTCTAGATCCAAACATCAAAGTCACTGAACCCACAGTGGAAGTCCTAGCACCCTCGGCAAAGGAGTGTAAAGATAGAAACAAGAAGAAGAAGAAGACCCTGGTGTGTGTAGCCACCCGCTTCTACCCCGACCATGTCACGGTCTTCTGGCAAGTC
>397-28
TCAACTCACCTGCAGCCATACTATCCCTAACTACTACGTGATACTATGGTACAAACAGTCAGCAGGAGACACTGCTATGAAACTCATTGGTTATGCATATACCAAGTCAATAACCATGGAGAAATCGTTTGAAAAGCACTTCAATGTGAGTGGAGACGGTGAGAAAGAGGCTTATCTTCATCTAGTGAGTCTGAGAGGACCTGAACACAGTGCAGTTTATTACTGTGCAGCCAGACAGGGCGGCTATGAGGCACATTTTGGATCAGGCACCAAATTAACAGTTCTCGATCCAAACATCAAAGTCACTGAACCCACAGTGGAAGTCCTAGCACCCTCGGCAAAGGAGTGTAAAGATAGAAACAAGAAGAAGAAGAAGACCCTGGTGTGTGTAGCCACCCGCTTCTACCCCGACCATGTCACGGTCTTCTGGCAAGTC
>398-28
TCAACTCACCTGCAGCCATACTGTTTCAAGTTACTACATGATACTGTGGTACCAACAGTCAGCCCAAAACACTGCTCTGAAACTCATTGGGTATGTGAGATACACCAGTCCAATGGTGGAAGATTCCTTTAAAGGGCGTTTTAATGTCAGTGGAGATGGTGCAGCTAATAAAATGGCATATCTACATTTTCCCAAACTGACAGAAGCTGAAGACAGTTCAGTGTATTTCTGTGCTGCTACGGGACAGGGGGGTTATGAGGCACATTTTGGATCAGGCACCAAATTAACAGTTCTCGATCCAAACATCAAAGTCACTGAACCCACAGTGGAAGTCCTAGCACCCTCGGCAAAGGAGTGTAAAGATAGAAACAAGAAGAAGAAGAAGACCCTGGTGTGTGTAGCCACCCGCTTCTACCCCGACCATGTCACGGTCTTCTGGCAAGTC
>399-28
TCAACTCACCTGCAGCCATACTATCCCTAACTACTACATGATACTATGGTACAAACAGTCAGCAGGAGACACTGCTATGAAACTCATTGGTTATGCATATACCAAGTCAATAACCATGGAGAAATCTTTTGAAAAGCACTTCAATGTGAGTGGAGACGGTGAGAAAGAGGCTTATCTTCATCTAGTGAGCCTGAGAGGACCTGAACACAGTGCAGTTTATTACTGTGTAGCCAGCCAACAGTACACTGGAAGTGAGGCCTACTTTGGGAATGGAACCAAACTCACTGTTTTAGATCCAAACATCAAAGTCACTGAACCCACAGTGGAAGTCCTAGCACCCTCGGCAAAGGAGTGTAAAGATAGAAACAAGAAGAAGAAGAAGACCCTGGTGTGTGTAGCCACCCGCTTCTACCCCGACCATGTCACGGTCTTCTGGCAAGTC
>400-28
TCAACTCACCTGCAGCCATACTATCCCTAACTACTACATGATACTATGGTACAAACAGTCAGCAGGAGACACTGCTATGAAACTCATTGGTTATGCATATACCAAGTCAATAACCATGGAGAAATCTTTTGAAAAGCACTTCAATGTGAGTGGAGACGGTGAGAAAGAGGCTTATCTTCATCTAGTGAGCCTGAGAGGACCTGAACACAGTGCAGTTTATTACTGTGTAGCCAGCCGGGACAGGGGGCGCGAGCTATGATCCTGCATTCTTTGGAGCAGGGACCAAACTGAGTGTTCTGGATCCAAACATCAAAGTCACTGAACCCACAGTGGAAGTCCTAGCACCCTCGGCAAAGGAGTGTAAAGATAGAAACAAGAAGAAGAAGAAGACCCTGGTGTGTGTAGCCACCCGCTTCTACCCCGACCATGTCACGGTCTTCTGGCAAGTC
>401-28
TCAACTCACCTGCAGCCATACTGTTTCAAGATACGACATGATACTGTGGTACCAACAGTCAGCCCAAAACACTGCTCTGAAACTCATTGGGTATGTGAGATTCACCAGTCCAACTGTGGAAGATTCCTTTAAAGGGCGTTTTAATGTCAGTGGAGATGGTGCAGCTAATAAAATGGCGTATCTACATTGTCCCAAACTGACAGAAGCTGAAGACAGTTCAGTGTATTTCTGTGCTGCTAGGACAGGGTACTCGGAGGCATATTTTGGAGCCGGCACCAAACTCACCGTTTTAGATCCAAACATCAAAGTCACTGAACCCACAGTGGAAGTCCTAGCACCCTCGGCAAAGGAGTGTAAAGATAGAAACAAGAAGAAGAAGAAGACCCTGGTGTGTGTAGCCACCCGCTTCTACCCCGACCATGTCACGGTCTTCTGGCAAGTC
>402-28
TCAACTCACCTGCAGCCATACTGTTTCAAGATACGACATGATACTGTGGTACCAACAGTCAGCCCAAAACACTGCTCTGAAACTCATTGGGTATGTGAGATTCACCAGTCCAACGGTGGAAGATTCCTTTAAAGGGCGTTTTAATGTCAGTGGAGATGGTGCAGCTAATAAAATGGCGTATCTACATTTTCCCAAACTGACAGAACCTGAAGACAGTGCAGTGTATTTCTGTGCTGCTAGAGGCAGATTCGAGGCACATTTTGGATCAGGCACCAAATTAACAGTTCTCGATCCAAACATCAAAGTCACTGAACCCACAGTGGAAGTCCTAGCACCCTCGGCAAAGGAGTGTAAAGATAGAAACAAGAAGAAGAAGAAGACCCTGGTGTGTGTAGCCACCCGCTTCTACCCCGACCATGTCACGGTCTTCTGGCAAGTC
>403-28
TCAACTCACCTGCAGCCATACTGATTCAAGATACGACATGATACTGTGGTACCAACTGTCAGCCCAAAACACTGCTCTGAAACTCATTGGGTATGTGTGGAACACCAGTCCAACGGTGGAAGATTCCTTTAAAGGGCGTTTTAATGTCAGTGGAGAAGGTGCAGCTAATAAAATGGCGTATCTACATTTTCCCAAAGTAACAGAAGCTGAAGACAGTGCAGTGTATTTCTGTGCTGCTAGTAGTACGAGCACTGGAAGTGAGGCCTACTTTGGGAATGGAACCAAACTCACTGTTTTAGATCCAAACATCAAAGTCACTGAACCCACAGTGGAAGTCCTAGCACCCTCGGCAAAGGAGTGTAAAGATAGAAACAAGAAGAAGAAGAAGACCCTGGTGTGTGTAGCCACCCGCTTCTACCCCGACCATGTCACGGTCTTCTGGCAAGTC
>404-27
TCAACTCACCTGCAGCCATACTGTTTCAAGTTACAACATGATACTTTGGTACCAACAGTCACCCCAAAACAATGCTCTGAAACTCATTGGGTATGTGTGGAACACCAGTCCAACTGTGGAAGATTCCTTTAAAGGGCGTTTTAATGTCAGTGGAGATGCTGCAGCTAATAAAATGGCGTATCTACATTTTCCCAAACTGACAGAAGCTGAAGACAGTGCAGTGTATTTCTGTGCCGCTAGTGAAGAGGACAGGGGGCTTGAGGCACATTTTGGATCAGGCACCAAATTAACAGTTCTCGATCCAAACATCAAAGTCACTGAACCCACAGTGGAAGTCCTAGCACCCTCGGCAAAGGAGTGTAAAGATAGAAACAAGAAGAAGAAGAAGACCCTGGTGTGTGTAGCCACCCGCTTCTACCCCGACCATGTCACGGTCTTCTGGCAAGTC
>405-27
TCAACTCACCTGCAGCCATACTGATTCAAGATACGACATGATACTGTGGTACCAACTGTCAGCCCAAAACACTGCTCTGAAACTCATTGGGTATGTGTGGAACACCAGTCCAACGGTGGAAGATTCCTTTAAAGGGCGTTTTAATGTCAGTGGAGAAGGTGCAGCTAATAAAATGGCGTATCTACATTTTCCCAAAGTAACAGAAGCTGAAGACAGTGCAGTGTATTTCTGTGCTGCTAAAAACCTCTATGATCCTGCATTCTTTGGAGCAGGGACCAAACTGAGTGTTCTGGATCCAAACATCAAAGTCACTGAACCCACAGTGGAAGTCCTAGCACCCTCGGCAAAGGAGTGTAAAGATAGAAACAAGAAGAAGAAGAAGACCCTGGTGTGTGTAGCCACCCGCTTCTACCCCGACCATGTCACGGTCTTCTGGCAAGTC
>406-27
TCAACTCACCTGCAGCCATACTGTTTCAAGTTACTACATGATACTGTGGTACCAACAGTCAGCCCAAAACACTGCTCTGAAACTCATTGGGTATGTGAGATACACCAGTCCAATGGTGGAAGATTCCTTTAAAGGGCGTTTTAATGTCAGTGGAGATGGTGCAGCTAATAAAATGGCATATCTACATTTTCCCAAACTGACAGAAGCTGAAGACAGTTCAGTGTATTTCTGTGCTGCTAAAGGGACAAAAACTCAACCAGCCTTCTTTGGCAATGGAACGAAACTCACTGTTTTAGATCCAAACATCAAAGTCACTGAACCCACAGTGGAAGTCCTAGCACCCTCGGCAAAGGAGTGTAAAGATAGAAACAAGAAGAAGAAGAAGACCCTGGTGTGTGTAGCCACCCGCTTCTACCCCGACCATGTCACGGTCTTCTGGCAAGTC
>407-27
TCAACTCACCTGCAGCCATACTGATCCAAGATACGACATGATACTGTGGTACCAACAGTCAGCCCAAAACACTGCTCTGAAACTCATTGGGTATGTGAGATTCACCAGTCCAACGGTGGAAGATTCCTTTAAAGGGCGTTTTAATGTCAGTGGAGATGGTGCAGCTAGTAAAATGGCGTATCTACATTGTCCCAAACTGACAGAAGCTGAAGACAGTGCAGTGTATATTTCTGTGCTGCTAGTAGGGACAAAATCTGGTGGTTATGCTGCCTACTTTGGAGAAGGAACTAAGCTAACAGTTCTGGATCCAAACATCAAAGTCACTGAACCCACAGTGGAAGTCCTAGCACCCTCGGCAAAGGAGTGTAAAGATAGAAACAAGAAGAAGAAGAAGACCCTGGTGTGTGTAGCCACCCGCTTCTACCCCGACCATGTCACGGTCTTCTGGCAAGTC
>408-27
TCAACTCACCTGCAGCCATACTGATTCAAGATACGACATGATACTGTGGTACCAACTGTCAGCCCAAAACACTGCTCTGAAACTCATTGGGTATGTGTGGAACACCAGTCCAACGGTGGAAGATTCCTTTAAAGGGCGTTTTAATGTCAGTGGAGAAGGTGCAGCTAATAAAATGGCGTATCTACATTTTCCCAAAGTAACAGAAGCTGAAGACAGTGCAGTGTATTTCTGTGCTGCGACAGGGCCGGGGGAACAACCCGGCATTCTTCGGCAGTGGCACCAAACTCACAGTTCTAGATCCAAACATCAAAGTCACTGAACCCACAGTGGAAGTCCTAGCACCCTCGGCAAAGGAGTGTAAAGATAGAAACAAGAAGAAGAAGAAGACCCTGGTGTGTGTAGCCACCCGCTTCTACCCCGACCATGTCACGGTCTTCTGGCAAGTC
>409-27
TCAACTCACCTGCAGCCATACTGTTTCAAGATACGACATGATACTGTGGTACCAACAGTCAGCCCAAAACACTGCTCTGAAACTCATTGGGTATGTGAGATTCACCAGTCCAACTGTGGAAGATTCCTTTAAAGGGCGTTTTAATGTCAGTGGAGATGCTGCAGCTAATAAAATGGCGTATCTACATTTTCCCAAACTGACAGAAGCTGAAGACAGTGCAGTGTATTTCTGTGCTGCTAGTGAGCCGACAGACACTGGAAGTGAGGCCTACTTTGGGAATGGAACCAAACTCACTGTTTTAGATCCAAACATCAAAGTCACTGAACCCACAGTGGAAGTCCTAGCACCCTCGGCAAAGGAGTGTAAAGATAGAAACAAGAAGAAGAAGAAGACCCTGGTGTGTGTAGCCACCCGCTTCTACCCCGACCATGTCACGGTCTTCTGGCAAGTC
>410-27
TCAACTCACCTGCAGCCATACTGTTTCAAGATACGACATGATACTGTGGTACCAACAGTCAGCCCAAAACACTGCTCTGAAACTCATTGGGTATGTGAGATTCACCAGTCCAACTGTGGAAGATTCCTTTAAAGGGCGTTTTAATGTCAGTGGAGATGCTGCAGCTAATAAAATGGCGTATCTACATTTTCCCAAACTGACAGAAGCTGAAGACAGTGCAGTGTATTTCTGTGCTGCTCGATATGAGGCACATTTTGGATCAGGCACCAAATTAACAGTTCTCGATCCAAACATCAAAGTCACTGAACCCACAGTGGAAGTCCTAGCACCCTCGGCAAAGGAGTGTAAAGATAGAAACAAGAAGAAGAAGAAGACCCTGGTGTGTGTAGCCACCCGCTTCTACCCCGACCATGTCACGGTCTTCTGGCAAGTC
>411-27
TCAACTCACCTGCAGCCATACTGTTTCAAGTTACAACATGATACTTTGGTACCAACAGTCACCCCAAAACAATGCTCTGAAACTCATTGGGTATGTGTGGAACACCAGTCCAACTGTGGAAGATTCCTTTAAAGGGCGTTTTAATGTCAGTGGAGATGCTGCAGCTAATAAAATGGCGTATCTACATTTTCCCAAACTGACAGAAGCTGAAGACAGTGCAGTGTATTTCTGTGCCGCCGGGGACAACTATGAGGCACATTTTGGATCAGGCACCAAATTAACAGTTCTCGATCCAAACATCAAAGTCACTGAACCCACAGTGGAAGTCCTAGCACCCTCGGCAAAGGAGTGTAAAGATAGAAACAAGAAGAAGAAGAAGACCCTGGTGTGTGTAGCCACCCGCTTCTACCCCGACCATGTCACGGTCTTCTGGCAAGTC
>412-27
TCAACTCACCTGCAGCCATACTGTTTCAAGTTACTACATGATACTGTGGTACCAACAGTCAGCCCAAAACACTGCTCTGAAACTCATTGGGTATGTGAGATACACCAGTCCAATGGTGGAAGATTCCTTTAAAGGGCGTTTTAATGTCAGTGGAGATGGTGCAGCTAATAAAATGGCATATCTACATTTTCCCAAACTGACAGAAGCTGAAGACAGTTCAGTGTATTTCTGTGCTGCTAGCCCCGGGACAGCCTCTGGTGGTTATGCTGCCTACTTTGGAGAAGGAACTAAGCTAACAGTTCTGGATCCAAACATCAAAGTCACTGAACCCACAGTGGAAGTCCTAGCACCCTCGGCAAAGGAGTGTAAAGATAGAAACAAGAAGAAGAAGAAGACCCTGGTGTGTGTAGCCACCCGCTTCTACCCCGACCATGTCACGGTCTTCTGGCAAGTC
>413-27
TCAACTCACCTGCAGCCATACTGATCCAAGATACGACATGATACTGTGGTACCAACAGTCAGCCCAAAACACTGCTCTGAAACTCATTGGGTATGTGAGATTCACCAGTCCAACGGTGGAAGATTCCTTTAAAGGGCGTTTTAATGTCAGTGGAGATGGTGCAGCTAGTAAAATGGCGTATCTACATTGTCCCAAACTGACAGAAGCTGAAGACAGTGCAGTGTATATTTCTGTGCTGCTAGTACAGGTGGTGCCAGCCAGGCTTACTTCGGTGGAGGAACCAGGTTAACTGTTCTAGATCCAAACATCAAAGTCACTGAACCCACAGTGGAAGTCCTAGCACCCTCGGCAAAGGAGTGTAAAGATAGAAACAAGAAGAAGAAGAAGACCCTGGTGTGTGTAGCCACCCGCTTCTACCCCGACCATGTCACGGTCTTCTGGCAAGTC
>414-27
TCAACTCACCTGCAGCCATACTGATTCAAGATACGACATGATACTGTGGTACCAACTGTCAGCCCAAAACACTGCTCTGAAACTCATTGGGTATGTGTGGAACACCAGTCCAACGGTGGAAGATTCCTTTAAAGGGCGTTTTAATGTCAGTGGAGAAGGTGCAGCTAATAAAATGGCGTATCTACATTTTCCCAAAGTAACAGAAGCTGAAGACAGTGCAGTGTATTTCTGTGCTGCTAGTAAGGACAGGGGGAACTATGAGGCACATTTTGGATCAGGCACCAAATTAACAGTTCTCGATCCAAACATCAAAGTCACTGAACCCACAGTGGAAGTCCTAGCACCCTCGGCAAAGGAGTGTAAAGATAGAAACAAGAAGAAGAAGAAGACCCTGGTGTGTGTAGCCACCCGCTTCTACCCCGACCATGTCACGGTCTTCTGGCAAGTC
>415-27
TCAACTCACCTGCAGCCATACTATGCCTAACTACTACATGATACTATGGTACAAACAGTCAGCAGGAGACACTGCTATGAAACTCATTGGTTATGCATATACCAAGTCAATAACCATGGAGAAATCGTTTGAAAAGCACTTCAATGTGAGTGGAGACGGTGAGAAAGAGGCTTATCTTCATCTAGTGAGTCTGAGAGGACCTGAACACAGTGCAGTTTATTACTGTGCAGCCAGCCAGGACAGAACAACTATGAGGCACATTTTGGATCAGGCACCAAATTAACAGTTCTCGATCCAAACATCAAAGTCACTGAACCCACAGTGGAAGTCCTAGCACCCTCGGCAAAGGAGTGTAAAGATAGAAACAAGAAGAAGAAGAAGACCCTGGTGTGTGTAGCCACCCGCTTCTACCCCGACCATGTCACGGTCTTCTGGCAAGTC
>416-27
TCAACTCACCTGCAGCCATACTGTTTCAAGATACGACATGATACTGTGGTACCAACAGTCAGCCCAAAACACTGCTCTGAAACTCATTGGGTATGTGAGATTCACCAGTCCAACTGTGGAAGATTCCTTTAAAGGGCGTTTTAATGTCAGTGGAGATGGTGCAGCTAATAAAATGGCGTATCTACATTGTCCCAAACTGACAGAAGCTGAAGACAGTTCAGTGTATTTCTGTGCTGCTAACCTATAAGGCACATTTTGGATCAGGCACCAAATTAACAGTTCTCGATCCAAACATCAAAGTCACTGAACCCACAGTGGAAGTCCTAGCACCCTCGGCAAAGGAGTGTAAAGATAGAAACAAGAAGAAGAAGAAGACCCTGGTGTGTGTAGCCACCCGCTTCTACCCCGACCATGTCACGGTCTTCTGGCAAGTC
>417-27
TCAACTCACCTGCAGCCATACTGTTTCAAGATACGACATGATACTGTGGTACCAACAGTCAGCCCAAAACACTGCTCTGAAACTCATTGGGTATGTGAGATTCACCAGTCCAACTGTGGAAGATTCCTTTAAAGGGCGTTTTAATGTCAGTGGAGATGGTGCAGCTAATAAAATGGCGTATCTACATTGTCCCAAACTGACAGAAGCTGAAGACAGTTCAGTGTATTTCTGTGCTGCTAGTAACGACTATGAGGCACATTTTGGATCAGGCACCAAATTAACAGTTCTCGATCCAAACATCAAAGTCACTGAACCCACAGTGGAAGTCCTAGCACCCTCGGCAAAGGAGTGTAAAGATAGAAACAAGAAGAAGAAGAAGACCCTGGTGTGTGTAGCCACCCGCTTCTACCCCGACCATGTCACGGTCTTCTGGCAAGTC
>418-27
TCAACTCACCTGCAGCCATACTGATTCAAGATACGACATGATACTGTGGTACCAACTGTCAGCCCAAAACACTGCTCTGAAACTCATTGGGTATGTGTGGAACACCAGTCCAACGGTGGAAGATTCCTTTAAAGGGCGTTTTAATGTCAGTGGAGAAGGTGCAGCTAATAAAATGGCGTATCTACATTTTCCCAAAGTAACAGAAGCTGAAGACAGTGCAGTGTATTTCTGTGCTGCTAGTAAAGGTTCAGCGTACTCGGAGGCATATTTTGGAGCCGGCACCAAACTCACCGTTTTAGATCCAAACATCAAAGTCACTGAACCCACAGTGGAAGTCCTAGCACCCTCGGCAAAGGAGTGTAAAGATAGAAACAAGAAGAAGAAGAAGACCCTGGTGTGTGTAGCCACCCGCTTCTACCCCGACCATGTCACGGTCTTCTGGCAAGTC
>419-27
TCAACTCACCTGCAGCCATACTGATTCAAGATACGACATGATACTGTGGTACCAACTGTCAGCCCAAAACACTGCTCTGAAACTCATTGGGTATGTGTGGAACACCAGTCCAACGGTGGAAGATTCCTTTAAAGGGCGTTTTAATGTCAGTGGAGAAGGTGCAGCTAATAAAATGGCGTATCTACATTTTCCCAAAGTAACAGAAGCTGAAGACAGTGCAGTGTATTTCTGTGCTGCTAGGACAGGTTATGAGGCACATTTTGGATCAGGCACCAAATTAACAGTTCTCGATCCAAACATCAAAGTCACTGAACCCACAGTGGAAGTCCTAGCACCCTCGGCAAAGGAGTGTAAAGATAGAAACAAGAAGAAGAAGAAGACCCTGGTGTGTGTAGCCACCCGCTTCTACCCCGACCATGTCACGGTCTTCTGGCAAGTC
>420-27
TCAACTCACCTGCAGCCATACAGTGTCGGCACTGTGACAACTATGATCCTGCATTCTTTGGAGCAGGGACCAAACTGAGTGTTCTGGATCCAAACATCAAAGTCACTGAACCCACAGTGGAAGTCCTAGCACCCTCGGCAAAGGAGTGTAAAGATAGAAACAAGAAGAAGAAGAAGACCCTGGTGTGTGTAGCCACCCGCTTCTACCCCGACCATGTCACGGTCTTCTGGCAAGTC
>421-27
TCAACTCACCTGCAGCCATACTGATTCAAGATACGACATGATACTGTGGTACCAACTGTCAGCCCAAAACACTGCTCTGAAACTCATTGGGTATGTGTGGAACACCAGTCCAACGGTGGAAGATTCCTTTAAAGGGCGTTTTAATGTCAGTGGAGAAGGTGCAGCTAATAAAATGGCGTATCTACATTTTCCCAAAGTAACAGAAGCTGAAGACAGTGCAGTGTATTTCTGTGCTGCTAGTTGGGACAGGGGAAATGATCCTGCATTCTTTGGAGCAGGGACCAAACTGAGTGTTCTGGATCCAAACATCAAAGTCACTGAACCCACAGTGGAAGTCCTAGCACCCTCGGCAAAGGAGTGTAAAGATAGAAACAAGAAGAAGAAGAAGACCCTGGTGTGTGTAGCCACCCGCTTCTACCCCGACCATGTCACGGTCTTCTGGCAAGTC
>422-27
TCAACTCACCTGCAGCCATACTGTTTCAAGTTACAACATGATACTTTGGTACCAACAGTCACCCCAAAACAATGCTCTGAAACTCATTGGGTATGTGTGGAACACCAGTCCAACTGTGGAAGATTCCTTTAAAGGGCGTTTTAATGTCAGTGGAGATGCTGCAGCTAATAAAATGGCGTATCTACATTTTCCCAAACTGACAGAAGCTGAAGACAGTGCAGTGTATTTCTGTGCCGCTAGTGAAGACAGTAACAACCCGGCATTCTTCGGCAGTGGCACCAAACTCACAGTTCTAGATCCAAACATCAAAGTCACTGAACCCACAGTGGAAGTCCTAGCACCCTCGGCAAAGGAGTGTAAAGATAGAAACAAGAAGAAGAAGAAGACCCTGGTGTGTGTAGCCACCCGCTTCTACCCCGACCATGTCACGGTCTTCTGGCAAGTC
>423-27
TCAACTCACCTGCAGCCATACTGATTCAAGATACGACATGATACTGTGGTACCAACAGTCAGCCCAAAACACTGCTCTGAAACTCATTGGGTATGTGAGATACACCAGTCCAATGGTGCAAGATTCCTTTAAAGGGCGTTTTAATGCCAGTGGAGATGGTGCAGCTAATAAAATGGCATATCTACATTTTCCCAAACTGACAGAAGCTGAAGACAGTTCAGTGTATTTCTGTGCTGCTAGTGACAACAACAACCCGGCATTCTTCGGCAGTGGCACCAAACTCACAGTTCTAGATCCAAACATCAAAGTCACTGAACCCACAGTGGAAGTCCTAGCACCCTCGGCAAAGGAGTGTAAAGATAGAAACAAGAAGAAGAAGAAGACCCTGGTGTGTGTAGCCACCCGCTTCTACCCCGACCATGTCACGGTCTTCTGGCAAGTC
>424-27
TCAACTCACCTGCAGCCATACTGATTCAAGATACGACATGATACTGTGGTACCAACTGTCAGCCCAAAACACTGCTCTGAAACTCATTGGGTATGTGTGGAACACCAGTCCAACGGTGGAAGATTCCTTTAAAGGGCGTTTTAATGTCAGTGGAGAAGGTGCAGCTAATAAAATGGCGTATCTACATTTTCCCAAAGTAACAGAAGCTGAAGACAGTGCAGTGTATTTCTGTGCTGCTAGTAAAGCTGCCAGGGGGCTCTGGTGGTTATGCTGCCTACTTTGGAGAGGGAACTAAGCTAACAGTTCTGGATCCAAACATCAAAGTCACTGAACCCACAGTGGAAGTCCTAGCACCCTCGGCAAAGGAGTGTAAAGATAGAAACAAGAAGAAGAAGAAGACCCTGGTGTGTGTAGCCACCCGCTTCTACCCCGACCATGTCACGGTCTTCTGGCAAGTC
>425-27
TCAACTCACCTGCAGCCATACTGATTCAAGATACGACATGATACTGTGGTACCAACAGTCAGCCCAAAACACTGCTCTGAAACTCATTGGGTATGTGTGGAACACCAGTCCAACGGTGGAAGATTCCTTTAAAGGGCGTTTTAATGTCAGTGGAGAAGGTGCAGCTAATAAAATGGCGTATCTACATTTTCCCAAAGTAACAGAAGCTGAAGACAGTGCAGTGTATTTCTGTGCTGCTAGGGGGGAGTACTCGGAGGCATATTTTGGAGCCGGCACCAAACTCACCGTTTTAGATCCAAACATCAAAGTCACTGAACCCACAGTGGAAGTCCTAGCACCCTCGGCAAAGGAGTGTAAAGATAGAAACAAGAAGAAGAAGAAGACCCTGGTGTGTGTAGCCACCCGCTTCTACCCCGACCATGTCACGGTCTTCTGGCAAGTC
>426-27
TCAACTCACCTGCAGCCATACTATCCCTAACTACTACATGATACTATGGTACAAACAGTCAGCAGGAGACACTGCTATGAAACTCATTGGTTATGCATATACCAAGTCAATAACCATGGAGAAATCTTTTGAAAAGCACTTCAATGTGAGTGGAGACGGTGAGAAAGAGGCTTATCTTCATCTAGTGAGCCTGAGAGGACCTGAACACAGTGCAGTTTATTACTGTGTAGCCAGCCAAACCAGAATATGATCCTGCATTCTTTGGAGCAGGGACCAAACTGAGTGTTCTGGATCCAAACATCAAAGTCACTGAACCCACAGTGGAAGTCCTAGCACCCTCGGCAAAGGAGTGTAAAGATAGAAACAAGAAGAAGAAGAAGACCCTGGTGTGTGTAGCCACCCGCTTCTACCCCGACCATGTCACGGTCTTCTGGCAAGTC
>427-27
TCAACTCACCTGCAGCCATACTGTTTCAAGATACGACATGATACTGTGGTACCAACAGTCAGCCCAAAACACTGCTCTGAAACTCATTGGGTATGTGAGATTCACCAGTCCAACGGTGGAAGATTCCTTTAAAGGGCGTTTTAATGTCAGTGGAGATGGTGCAGCTAATAAAATGGCGTATCTACATTTTCCCAAACTGACAGAACCTGAAGACAGTGCAGTGTATTTCTGTGCTGCTAGCGGACAGGGGAGCACGGATAAGGCAGAGTTTGGTCCAGGTACCAGACTCACTGTTCTAGATCCAAACATCAAAGTCACTGAACCCACAGTGGAAGTCCTAGCACCCTCGGCAAAGGAGTGTAAAGATAGAAACAAGAAGAAGAAGAAGACCCTGGTGTGTGTAGCCACCCGCTTCTACCCCGACCATGTCACGGTCTTCTGGCAAGTC
>428-27
TCAACTCACCTGCAGCCATACTGATTCAAGATACGACATGATACTGTGGTACCAACTGTCAGCCCAAAACACTGCTCTGAAACTCATTGGGTATGTGTGGAACACCAGTCCAACGGTGGAAGATTCCTTTAAAGGGCGTTTTAATGTCAGTGGAGAAGGTGCAGCTAATAAAATGGCGTATCTACATTTTCCCAAAGTAACAGAAGCTGAAGACAGTGCAGTGTATTTCTGTGCTGCTAGTAAAGAGGACACTGGAAGTGAGGCCTACTTTGGGAATGGAACCAAACTCACTGTTTTAGATCCAAACATCAAAGTCACTGAACCCACAGTGGAAGTCCTAGCACCCTCGGCAAAGGAGTGTAAAGATAGAAACAAGAAGAAGAAGAAGACCCTGGTGTGTGTAGCCACCCGCTTCTACCCCGACCATGTCACGGTCTTCTGGCAAGTC
>429-27
TCAACTCACCTGCAGCCATACTGTTTCAAGTTACAACATGATACTTTGGTACCAACAGTCACCCCAAAACAATGCTCTGAAACTCATTGGGTATGTGTGGAACACCAGTCCAACTGTGGAAGATTCCTTTAAAGGGCGTTTTAATGTCAGTGGAGATGCTGCAGCTAATAAAATGGCGTATCTACATTTTCCCAAACTGACAGAAGCTGAAGACAGTGCAGTGTATTTCTGTGCCGCTATAACAGGGGAATGAGGCACATTTTGGATCAGGCACCAAATTAACAGTTCTCGATCCAAACATCAAAGTCACTGAACCCACAGTGGAAGTCCTAGCACCCTCGGCAAAGGAGTGTAAAGATAGAAACAAGAAGAAGAAGAAGACCCTGGTGTGTGTAGCCACCCGCTTCTACCCCGACCATGTCACGGTCTTCTGGCAAGTC
>430-27
TCAACTCACCTGCAGCCATACTGATTCAAGATACGACATGATACTGTGGTACCAACTGTCAGCCCAAAACACTGCTCTGAAACTCATTGGGTATGTGTGGAACACCAGTCCAACGGTGGAAGATTCCTTTAAAGGGCGTTTTAATGTCAGTGGAGAAGGTGCAGCTAATAAAATGGCGTATCTACATTTTCCCAAAGTAACAGAAGCTGAAGACAGTGCAGTGTATTTCTGTGCTGCTAGTAGAGGACCCAACTATGAGGCACATTTTGGATCAGGCACCAAATTAACAGTTCTCGATCCAAACATCAAAGTCACTGAACCCACAGTGGAAGTCCTAGCACCCTCGGCAAAGGAGTGTAAAGATAGAAACAAGAAGAAGAAGAAGACCCTGGTGTGTGTAGCCACCCGCTTCTACCCCGACCATGTCACGGTCTTCTGGCAAGTC
>431-27
TCAACTCACCTGCAGCCATACTGATTCAAGATACGACATGATACTGTGGTACCAACTGTCAGCCCAAAACACTGCTCTGAAACTCATTGGGTATGTGTGGAACACCAGTCCAACGGTGGAAGATTCCTTTAAAGGGCGTTTTAATGTCAGTGGAGAAGGTGCAGCTAATAAAATGGCGTATCTACATTTTCCCAAAGTAACAGAAGCTGAAGACAGTGCAGTGTATTTCTGTGCTGCTAGACGGGGCAACTATGAGGCACATTTTGGATCAGGCACCAAATTAACAGTTCTCGATCCAAACATCAAAGTCACTGAACCCACAGTGGAAGTCCTAGCACCCTCGGCAAAGGAGTGTAAAGATAGAAACAAGAAGAAGAAGAAGACCCTGGTGTGTGTAGCCACCCGCTTCTACCCCGACCATGTCACGGTCTTCTGGCAAGTC
>432-27
TCAACTCACCTGCAGCCATACTGATTCAAGATACGACATGATACTGTGGTACCAACTGTCAGCCCAAAACACTGCTCTGAAACTCATTGGGTATGTGTGGAACACCAGTCCAACGGTGGAAGATTCCTTTAAAGGGCGTTTTAATGTCAGTGGAGAAGGTGCAGCTAATAAAATGGCGTATCTACATTTTCCCAAAGTAACAGAAGCTGAAGACAGTGCAGTGTATTTCTGTGCTGCTGGGACAGCCAACTATGATCCTGCATTCTTTGGAGCAGGGACCAAACTGAGTGTTCTGGATCCAAACATCAAAGTCACTGAACCCACAGTGGAAGTCCTAGCACCCTCGGCAAAGGAGTGTAAAGATAGAAACAAGAAGAAGAAGAAGACCCTGGTGTGTGTAGCCACCCGCTTCTACCCCGACCATGTCACGGTCTTCTGGCAAGTC
>433-27
TCAACTCACCTGCAGCCATACTGATTCAAGATACGACATGATACTGTGGTACCAACTGTCAGCCCAAAACACTGCTCTGAAACTCATTGGGTATGTGTGGAACACCAGTCCAACGGTGGAAGATTCCTTTAAAGGGCGTTTTAATGTCAGTGGAGAAGGTGCAGCTAATAAAATGGCGTATCTACATTTTCCCAAAGTAACAGAAGCTGAAGACAGTGCAGTGTATTTCTGTGCTGCTAGTATCCAGTACACGGATAAGGCAGAGTTTGGTCCAGGTACCAGACTCACTGTTCTAGATCCAAACATCAAAGTCACTGAACCCACAGTGGAAGTCCTAGCACCCTCGGCAAAGGAGTGTAAAGATAGAAACAAGAAGAAGAAGAAGACCCTGGTGTGTGTAGCCACCCGCTTCTACCCCGACCATGTCACGGTCTTCTGGCAAGTC
>434-27
TCAACTCACCTGCAGCCATACTGTTTCAAGATACGACATGATACTGTGGTACCAACAGTCAGCCCAAAACACTGCTCTGAAACTCATTGGGTATGTGAGATTCACCAGTCCAACTGTGGAAGATTCCTTTAAAGGGCGTTTTAATGTCAGTGGAGATGCTGCAGCTAATAAAATGGCGTATCTACATTTTCCCAAACTGACAGAAGCTGAAGACAGTGCAGTGTATTTCTGTGCTGCTAACCGTCTCGCTTATGATCCTGCATTCTTTGGAGCAGGGACCAAACTGAGTGTTCTGGATCCAAACATCAAAGTCACTGAACCCACAGTGGAAGTCCTAGCACCCTCGGCAAAGGAGTGTAAAGATAGAAACAAGAAGAAGAAGAAGACCCTGGTGTGTGTAGCCACCCGCTTCTACCCCGACCATGTCACGGTCTTCTGGCAAGTC
>435-27
TCAACTCACCTGCAGCCATACTGTTTCAAGTTACTACATGATACTGTGGTACCAACAGTCAGCCCAAAACACTGCTCTGAAACTCATTGGGTATGTGAGATACACCAGTCCAATGGTGGAAGATTCCTTTAAAGGGCGTTTTAATGTCAGTGGAGATGGTGCAGCTAATAAAATGGCATATCTACATTTTCCCAAACTGACAGAAGCTGAAGACAGTTCAGTGTATTTCTGTGCTGCTAGTGAAACATACAACTATGATCCTGCATTCTTTGGAGCAGGGACCAAACTGAGTGTTCTGGATCCAAACATCAAAGTCACTGAACCCACAGTGGAAGTCCTAGCACCCTCGGCAAAGGAGTGTAAAGATAGAAACAAGAAGAAGAAGAAGACCCTGGTGTGTGTAGCCACCCGCTTCTACCCCGACCATGTCACGGTCTTCTGGCAAGTC
>436-27
TCAACTCACCTGCAGCCATACTGATCCAAGATACGACATGATACTGTGGTACCAACAGTCAGCCCAAAACACTGCTCTGAAACTCATTGGGTATGTGAGATTCACCAGTCCAACGGTGGAAGATTCCTTTAAAGGGCGTTTTAATGTCAGTGGAGATGGTGCAGCTAGTAAAATGGCGTATCTACATTGTCCCAAACTGACAGAAGCTGAAGACAGTGCAGTGTATATTTCTGTGCTGCTAGACAACAACCCGGCATTCTTCGGCAGTGGCACCAAACTCACAGTTCTAGATCCAAACATCAAAGTCACTGAACCCACAGTGGAAGTCCTAGCACCCTCGGCAAAGGAGTGTAAAGATAGAAACAAGAAGAAGAAGAAGACCCTGGTGTGTGTAGCCACCCGCTTCTACCCCGACCATGTCACGGTCTTCTGGCAAGTC
>437-27
TCAACTCACCTGCAGCCATACTGATTCAAGATACGACATGATACTGTGGTACCAACTGTCAGCCCAAAACACTGCTCTGAAACTCATTGGGTATGTGTGGAACACCAGTCCAACGGTGGAAGATTCCTTTAAAGGGCGTTTTAATGTCAGTGGAGAAGGTGCAGCTAATAAAATGGCGTATCTACATTTTCCCAAAGTAACAGAAGCTGAAGACAGTGCAGTGTATTTCTGTGCTGCTAGTAAAGCGCAGGGGGCGGACTGGAAGTGAGGCCTACTTTGGGAATGGAACCAAACTCACTGTTTTAGATCCAAACATCAAAGTCACTGAACCCACAGTGGAAGTCCTAGCACCCTCGGCAAAGGAGTGTAAAGATAGAAACAAGAAGAAGAAGAAGACCCTGGTGTGTGTAGCCACCCGCTTCTACCCCGACCATGTCACGGTCTTCTGGCAAGTC
>438-27
TCAACTCACCTGCAGCCATACTGTTTCAAGATACGACATGATACTGTGGTACCAACAGTCAGCCCAAAACACTGCTCTGAAACTCATTGGGTATGTGAGATTCACCAGTCCAACTGTGGAAGATTCCTTTAAAGGGCGTTTTAATGTCAGTGGAGATGGTGCAGCTAATAAAATGGCGTATCTACATTGTCCCAAACTGACAGAAGCTGAAGACAGTTCAGTGTATTTCTGTGCTGCTAGTCGGAGGCCTACTTTGGGAATGGAACCAAACTCACTGTTTTAGATCCAAACATCAAAGTCACTGAACCCACAGTGGAAGTCCTAGCACCCTCGGCAAAGGAGTGTAAAGATAGAAACAAGAAGAAGAAGAAGACCCTGGTGTGTGTAGCCACCCGCTTCTACCCCGACCATGTCACGGTCTTCTGGCAAGTC
>439-27
TCAACTCACCTGCAGCCATACTGTTTCAAGTTACTACATGATACTGTGGTACCAACAGTCAGCCCAAAACACTGCTCTGAAACTCATTGGGTATGTGAGATACACCAGTCCAATGGTGGAAGATTCCTTTAAAGGGCGTTTTAATGTCAGTGGAGATGGTGCAGCTAATAAAATGGCATATCTACATTTTCCCAAACTGACAGAAGCTGAAGACAGTTCAGTGTATTTCTGTGCTGCTAGTGAGCGGGGATCGTACTCGGAGGCATATTTTGGAGCCGGCACCAAACTCACCGTTTTAGATCCAAACATCAAAGTCACTGAACCCACAGTGGAAGTCCTAGCACCCTCGGCAAAGGAGTGTAAAGATAGAAACAAGAAGAAGAAGAAGACCCTGGTGTGTGTAGCCACCCGCTTCTACCCCGACCATGTCACGGTCTTCTGGCAAGTC
>440-27
TCAACTCACCTGCAGCCATACTGATTCAAGATACGACATGATACTGTGGTACCAACTGTCAGCCCAAAACACTGCTCTGAAACTCATTGGGTATGTGTGGAACACCAGTCCAACGGTGGAAGATTCCTTTAAAGGGCGTTTTAATGTCAGTGGAGAAGGTGCAGCTAATAAAATGGCGTATCTACATTTTCCCAAAGTAACAGAAGCTGAAGACAGTGCAGTGTATTTCTGTGCTGCTAGTAACGCTCAACCAGCCTTCTTTGGCAATGGAACGAAACTCACTGTTTTAGATCCAAACATCAAAGTCACTGAACCCACAGTGGAAGTCCTAGCACCCTCGGCAAAGGAGTGTAAAGATAGAAACAAGAAGAAGAAGAAGACCCTGGTGTGTGTAGCCACCCGCTTCTACCCCGACCATGTCACGGTCTTCTGGCAAGTC
>441-27
TCAACTCACCTGCAGCCATACTGTTTCAAGTTACAACATGATACTTTGGTACCAACAGTCACCCCAAAACAATGCTCTGAAACTCATTGGGTATGTGTGGAACACCAGTCCAACTGTGGAAGATTCCTTTAAAGGGCGTTTTAATGTCAGTGGAGATGCTGCAGCTAATAAAATGGCGTATCTACATTTTCCCAAACTGACAGAAGCTGAAGACAGTGCAGTGTATTTCTGTGCCGCTATAGACAGCTCGTACTCGGAGGCATATTTTGGAGCCGGCACCAAACTCACCGTTTTAGATCCAAACATCAAAGTCACTGAACCCACAGTGGAAGTCCTAGCACCCTCGGCAAAGGAGTGTAAAGATAGAAACAAGAAGAAGAAGAAGACCCTGGTGTGTGTAGCCACCCGCTTCTACCCCGACCATGTCACGGTCTTCTGGCAAGTC
>442-27
TCAACTCACCTGCAGCCATACTGATTCAAGATACGACATGATACTGTGGTACCAACTGTCAGCCCAAAACACTGCTCTGAAACTCATTGGGTATGTGTGGAACACCAGTCCAACGGTGGAAGATTCCTTTAAAGGGCGTTTTAATGTCAGTGGAGAAGGTGCAGCTAATAAAATGGCGTATCTACATTTTCCCAAAGTAACAGAAGCTGAAGACAGTGCAGTGTATTTCTGTGCTGCTAGCTTCTCGTACTCGGAGGCATATTTTGGAGCCGGCACCAAACTCACCGTTTTAGATCCAAACATCAAAGTCACTGAACCCACAGTGGAAGTCCTAGCACCCTCGGCAAAGGAGTGTAAAGATAGAAACAAGAAGAAGAAGAAGACCCTGGTGTGTGTAGCCACCCGCTTCTACCCCGACCATGTCACGGTCTTCTGGCAAGTC
>443-27
TCAACTCACCTGCAGCCATACTGATTCAAGATACGACATGATACTGTGGTACCAACTGTCAGCCCAAAACACTGCTCTGAAACTCATTGGGTATGTGTGGAACACCAGTCCAACGGTGGAAGATTCCTTTAAAGGGCGTTTTAATGTCAGTGGAGAAGGTGCAGCTAATAAAATGGCGTATCTACATTTTCCCAAAGTAACAGAAGCTGAAGACAGTGCAGTGTATTTCTGTGCTGCTAGGGCAAGAAGCTCGTACTCGGAGGCATATTTTGGAGCCGGCACCAAACTCACCGTTTTAGATCCAAACATCAAAGTCACTGAACCCACAGTGGAAGTCCTAGCACCCTCGGCAAAGGAGTGTAAAGATAGAAACAAGAAGAAGAAGAAGACCCTGGTGTGTGTAGCCACCCGCTTCTACCCCGACCATGTCACGGTCTTCTGGCAAGTC
>444-27
TCAACTCACCTGCAGCCATACTGTTTCAAGATACGACATGATACTGTGGTACCAACAGTCAGCCCAAAACACTGCTCTGAAACTCATTGGGTATGTGAGATTCACCAGTCCAACGGTGGAAGATTCCTTTAAAGGGCGTTTTAATGTCAGTGGAGATGGTGCAGCTAATAAAATGGCGTATCTACATTTTCCCAAACTGACAGAACCTGAAGACAGTGCAGTGTATTTCTGTGCTGCTAGTGGACAGGGCGTACTCGGAGGCATATTTTGGAGCCGGCACCAAACTCACCGTTTTAGATCCAAACATCAAAGTCACTGAACCCACAGTGGAAGTCCTAGCACCCTCGGCAAAGGAGTGTAAAGATAGAAACAAGAAGAAGAAGAAGACCCTGGTGTGTGTAGCCACCCGCTTCTACCCCGACCATGTCACGGTCTTCTGGCAAGTC
>445-27
TCAACTCACCTGCAGCCATACTGATTCAAGATACGACATGATACTGTGGTACCAACTGTCAGCCCAAAACACTGCTCTGAAACTCATTGGGTATGTGTGGAACACCAGTCCAACGGTGGAAGATTCCTTTAAAGGGCGTTTTAATGTCAGTGGAGAAGGTGCAGCTAATAAAATGGCGTATCTACATTTTCCCAAAGTAACAGAAGCTGAAGACAGTGCAGTGTATTTCTGTGCTCGGACAGCTGGTGGTTATGCTGCCTACTTTGGAGAGGGAACTAAGCTAACAGTTCTGGATCCAAACATCAAAGTCACTGAACCCACAGTGGAAGTCCTAGCACCCTCGGCAAAGGAGTGTAAAGATAGAAACAAGAAGAAGAAGAAGACCCTGGTGTGTGTAGCCACCCGCTTCTACCCCGACCATGTCACGGTCTTCTGGCAAGTC
>446-27
TCAACTCACCTGCAGCCATACTATCCCTAACTACTACATGATACTATGGTACAAACAGTCAGCAGGAGACACTGCTATGAAACTCATTGGTTATGCATATACCAAGTCAATAACCATGGAGAAATCTTTTGAAAAGCACTTCAATGTGAGTGGAGACGGTGAGAAAGAGGCTTATCTTCATCTAGTGAGCCTGAGAGGACCTGAACACAGTGCAGTTTATTACTGTGTAGCCAGCCAAGGGGTGGAAGTGAGGCCTACTTTGGGAATGGAACCAAACTCACTGTTTTAGATCCAAACATCAAAGTCACTGAACCCACAGTGGAAGTCCTAGCACCCTCGGCAAAGGAGTGTAAAGATAGAAACAAGAAGAAGAAGAAGACCCTGGTGTGTGTAGCCACCCGCTTCTACCCCGACCATGTCACGGTCTTCTGGCAAGTC
>447-27
TCAACTCACCTGCAGCCATACTGATTCAAGATACGACATGATACTGTGGTACCAACTGTCAGCCCAAAACACTGCTCTGAAACTCATTGGGTATGTGTGGAACACCAGTCCAACGGTGGAAGATTCCTTTAAAGGGCGTTTTAATGTCAGTGGAGAAGGTGCAGCTAATAAAATGGCGTATCTACATTTTCCCAAAGTAACAGAAGCTGAAGACAGTGCAGTGTATTTCTGTGCTGCTAGTAAAGGATCGGAGGCATATTTTGGAGCCGGCACCAAACTCACCGTTTTAGATCCAAACATCAAAGTCACTGAACCCACAGTGGAAGTCCTAGCACCCTCGGCAAAGGAGTGTAAAGATAGAAACAAGAAGAAGAAGAAGACCCTGGTGTGTGTAGCCACCCGCTTCTACCCCGACCATGTCACGGTCTTCTGGCAAGTC
>448-27
TCAACTCACCTGCAGCCATACTGTTTCAAGATACGACATGATACTGTGGTACCAACAGTCAGCCCAAAACACTGCTCTGAAACTCATTGGGTATGTGAGATTCACCAGTCCAACTGTGGAAGATTCCTTTAAAGGGCGTTTTAATGTCAGTGGAGATGGTGCAGCTAATAAAATGGCGTATCTACATTGTCCCAAACTGACAGAAGCTGAAGACAGTTCAGTGTATTTCTGTGCTGCTAGTATAGGTGGTGCCAGCCAGGCTTACTTCGGTGGAGGAACCAGGTTAACTGTTCTAGATCCAAACATCAAAGTCACTGAACCCACAGTGGAAGTCCTAGCACCCTCGGCAAAGGAGTGTAAAGATAGAAACAAGAAGAAGAAGAAGACCCTGGTGTGTGTAGCCACCCGCTTCTACCCCGACCATGTCACGGTCTTCTGGCAAGTC
>449-27
TCAACTCACCTGCAGCCATACTGTTTCAAGTTACTACATGATACTGTGGTACCAACAGTCAGCCCAAAACACTGCTCTGAAACTCATTGGGTATGTGAGATACACCAGTCCAATGGTGGAAGATTCCTTTAAAGGGCGTTTTAATGTCAGTGGAGATGGTGCAGCTAATAAAATGGCATATCTACATTTTCCCAAACTGACAGAAGCTGAAGACAGTTCAGTGTATTTCTGTGCTGCTAGGGGTTATGCTGCCTACTTTGGAGAAGGAACTAAGCTAACAGTTCTGGATCCAAACATCAAAGTCACTGAACCCACAGTGGAAGTCCTAGCACCCTCGGCAAAGGAGTGTAAAGATAGAAACAAGAAGAAGAAGAAGACCCTGGTGTGTGTAGCCACCCGCTTCTACCCCGACCATGTCACGGTCTTCTGGCAAGTC
>450-27
TCAACTCACCTGCAGCCATACTGATTCAAGATACGACATGATACTGTGGTACCAACTGTCAGCCCAAAACACTGCTCTGAAACTCATTGGGTATGTGTGGAACACCAGTCCAACGGTGGAAGATTCCTTTAAAGGGCGTTTTAATGTCAGTGGAGAAGGTGCAGCTAATAAAATGGCGTATCTACATTTTCCCAAAGTAACAGAAGCTGAAGACAGTGCAGTGTATTTCTGTGCTGCTAGTAAGGACAGTAACTATGAGGCACATTTTGGATCAGGCACCAAATTAACAGTTCTCGATCCAAACATCAAAGTCACTGAACCCACAGTGGAAGTCCTAGCACCCTCGGCAAAGGAGTGTAAAGATAGAAACAAGAAGAAGAAGAAGACCCTGGTGTGTGTAGCCACCCGCTTCTACCCCGACCATGTCACGGTCTTCTGGCAAGTC
>451-27
TCAACTCACCTGCAGCCATACTGATTCAAGATACGACATGATACTGTGGTACCAACTGTCAGCCCAAAACACTGCTCTGAAACTCATTGGGTATGTGTGGAACACCAGTCCAACGGTGGAAGATTCCTTTAAAGGGCGTTTTAATGTCAGTGGAGAAGGTGCAGCTAATAAAATGGCGTATCTACATTTTCCCAAAGTAACAGAAGCTGAAGACAGTGCAGTGTATTTCTGTGCTGCTAGTACAAATAGTGGTGCCAGCCAGGCTTACTTCGGTGGAGGAACCAGGTTAACTGTTCTAGATCCAAACATCAAAGTCACTGAACCCACAGTGGAAGTCCTAGCACCCTCGGCAAAGGAGTGTAAAGATAGAAACAAGAAGAAGAAGAAGACCCTGGTGTGTGTAGCCACCCGCTTCTACCCCGACCATGTCACGGTCTTCTGGCAAGTC
>452-27
TCAACTCACCTGCAGCCATACTGATTCAAGATACGACATGATACTGTGGTACCAACAGTCAGCCCAAAACACTGCTCTGAAACTCATTGGGTATGTGTGGAACACCAGTCCAACGGTGGAAGATTCCTTTAAAGGGCGTTTTAATGTCAGTGGAGAAGGTGCAGCTAATAAAATGGCGTATCTACATTTTCCCAAAGTAACAGAAGCTGAAGACAGTGCAGTGTATTTCTGTGCTGCTAGCCTCGGGACAGACACTGGAAGTGAGGCCTACTTTGGGAATGGAACCAAACTCACTGTTTTAGATCCAAACATCAAAGTCACTGAACCCACAGTGGAAGTCCTAGCACCCTCGGCAAAGGAGTGTAAAGATAGAAACAAGAAGAAGAAGAAGACCCTGGTGTGTGTAGCCACCCGCTTCTACCCCGACCATGTCACGGTCTTCTGGCAAGTC
>453-27
TCAACTCACCTGCAGCCATACTGTTTCAAGTTACAACATGATACTTTGGTACCAACAGTCACCCCAAAACAATGCTCTGAAACTCATTGGGTATGTGTGGAACACCAGTCCAACTGTGGAAGATTCCTTTAAAGGGCGTTTTAATGTCAGTGGAGATGCTGCAGCTAATAAAATGGCGTATCTACATTTTCCCAAACTGACAGAAGCTGAAGACAGTGCAGTGTATTTCTGTGCCGCTAGTGAAGGGACAAGAGCTCGTACTCGGAGGCATATTTTGGAGCCGGCACCAAACTCACCGTTTTAGATCCAAACATCAAAGTCACTGAACCCACAGTGGAAGTCCTAGCACCCTCGGCAAAGGAGTGTAAAGATAGAAACAAGAAGAAGAAGAAGACCCTGGTGTGTGTAGCCACCCGCTTCTACCCCGACCATGTCACGGTCTTCTGGCAAGTC
>454-27
TCAACTCACCTGCAGCCATACTGATCCAAGATACGACATGATACTGTGGTACCAACAGTCAGCCCAAAACACTGCTCTGAAACTCATTGGGTATGTGAGATTCACCAGTCCAACGGTGGAAGATTCCTTTAAAGGGCGTTTTAATGTCAGTGGAGATGGTGCAGCTAGTAAAATGGCGTATCTACATTGTCCCAAACTGACAGAAGCTGAAGACAGTGCAGTGTATATTAACGTTACTCAAACTCAACCAGCCTTCTTTGGCAATGGAACGAAACTCACTGTTTTAGATCCAAACATCAAAGTCACTGAACCCACAGTGGAAGTCCTAGCACCCTCGGCAAAGGAGTGTAAAGATAGAAACAAGAAGAAGAAGAAGACCCTGGTGTGTGTAGCCACCCGCTTCTACCCCGACCATGTCACGGTCTTCTGGCAAGTC
>455-27
TCAACTCACCTGCAGCCATACTGTTTCAAGATACGACATGATACTGTGGTACCAACAGTCAGCCCAAAACACTGCTCTGAAACTCATTGGGTATGTGAGATTCACCAGTCCAACTGTGGAAGATTCCTTTAAAGGGCGTTTTAATGTCAGTGGAGATGCTGCAGCTAATAAAATGGCGTATCTACATTTTCCCAAACTGACAGAAGCTGAAGACAGTGCAGTGTATTTCTGTGCTGCTAGTATTGGGGCAAGTGGTGCCAGCCAGGCTTACTTCGGTGGAGGAACCAGGTTAACTGTTCTAGATCCAAACATCAAAGTCACTGAACCCACAGTGGAAGTCCTAGCACCCTCGGCAAAGGAGTGTAAAGATAGAAACAAGAAGAAGAAGAAGACCCTGGTGTGTGTAGCCACCCGCTTCTACCCCGACCATGTCACGGTCTTCTGGCAAGTC
>456-27
TCAACTCACCTGCAGCCATACTGATTCAAGATACGACATGATACTGTGGTACCAACTGTCAGCCCAAAACACTGCTCTGAAACTCATTGGGTATGTGTGGAACACCAGTCCAACGGTGGAAGATTCCTTTAAAGGGCGTTTTAATGTCAGTGGAGAAGGTGCAGCTAATAAAATGGCGTATCTACATTTTCCCAAAGTAACAGAAGCTGAAGACAGTGCAGTGTATTTCTGTGCTGCTAGGACAGGGGGCGGCAACCCGGCATTCTTCGGCAGTGGCACCAAACTCACAGTTCTAGATCCAAACATCAAAGTCACTGAACCCACAGTGGAAGTCCTAGCACCCTCGGCAAAGGAGTGTAAAGATAGAAACAAGAAGAAGAAGAAGACCCTGGTGTGTGTAGCCACCCGCTTCTACCCCGACCATGTCACGGTCTTCTGGCAAGTC
>457-27
TCAACTCACCTGCAGCCATACTGTTTCAAGTTACAACATGATACTTTGGTACCAACAGTCAGCCCAAAACAATGCTCTGAAACTCATTGGAAGCTGAAGACAGTGCAGTGTATTTCTGTGCCGCGGGTCTCGTACTCGGAGGCATATTTTGGAGCCGGCACCAAACTCACCGTTTTAGATCCAAACATCAAAGTCACTGAACCCACAGTGGAAGTCCTAGCACCCTCGGCAAAGGAGTGTAAAGATAGAAACAAGAAGAAGAAGAAGACCCTGGTGTGTGTAGCCACCCGCTTCTACCCCGACCATGTCACGGTCTTCTGGCAAGTC
>458-27
TCAACTCACCTGCAGCCATACTGATTCAAGATACGACATGATACTGTGGTACCAACAGTCAGCCCAAAACACTGCTCTGAAACTCATTGGGTATGTGAGATACACCAGTCCAATGGTGCAAGATTCCTTTAAAGGGCGTTTTAATGCCAGTGGAGATGGTGCAGCTAATAAAATGGCATATCTACATTTTCCCAAACTGACAGAAGCTGAAGACAGTTCAGTGTATTTCTGTGCTGCTAGTGAGTCGGGGCGATACAACTATGATCCTGCATTCTTTGGAGCAGGGACCAAACTGAGTGTTCTGGATCCAAACATCAAAGTCACTGAACCCACAGTGGAAGTCCTAGCACCCTCGGCAAAGGAGTGTAAAGATAGAAACAAGAAGAAGAAGAAGACCCTGGTGTGTGTAGCCACCCGCTTCTACCCCGACCATGTCACGGTCTTCTGGCAAGTC
>459-27
TCAACTCACCTGCAGCCATACTGATTCAAGATACGACATGATACTGTGGTACCAACTGTCAGCCCAAAACACTGCTCTGAAACTCATTGGGTATGTGTGGAACACCAGTCCAACGGTGGAAGATTCCTTTAAAGGGCGTTTTAATGTCAGTGGAGAAGGTGCAGCTAATAAAATGGCGTATCTACATTTTCCCAAAGTAACAGAAGCTGAAGACAGTGCAGTGTATTTCTGTGCTGCTAGTACAGGGACTTTTGAGGCACATTTTGGATCAGGCACCAAATTAACAGTTCTCGATCCAAACATCAAAGTCACTGAACCCACAGTGGAAGTCCTAGCACCCTCGGCAAAGGAGTGTAAAGATAGAAACAAGAAGAAGAAGAAGACCCTGGTGTGTGTAGCCACCCGCTTCTACCCCGACCATGTCACGGTCTTCTGGCAAGTC
>460-27
TCAACTCACCTGCAGCCATACTGTTTCAAGATACGACATGATACTGTGGTACCAACAGTCAGCCCAAAACACTGCTCTGAAACTCATTGGGTATGTGAGATTCACCAGTCCAACTGTGGAAGATTCCTTTAAAGGGCGTTTTAATGTCAGTGGAGATGGTGCAGCTAATAAAATGGCGTATCTACATTGTCCCAAACTGACAGAAGCTGAAGACAGTTCAGTGTATTTCTGTGCTGCTAGAACAGGGGGCGACTATGAGGCACATTTTGGATCAGGCACCAAATTAACAGTTCTCGATCCAAACATCAAAGTCACTGAACCCACAGTGGAAGTCCTAGCACCCTCGGCAAAGGAGTGTAAAGATAGAAACAAGAAGAAGAAGAAGACCCTGGTGTGTGTAGCCACCCGCTTCTACCCCGACCATGTCACGGTCTTCTGGCAAGTC
>461-27
TCAACTCACCTGCAGCCATACTGATTCAAGATACGACATGATACTGTGGTACCAACTGTCAGCCCAAAACACTGCTCTGAAACTCATTGGGTATGTGTGGAACACCAGTCCAACGGTGGAAGATTCCTTTAAAGGGCGTTTTAATGTCAGTGGAGAAGGTGCAGCTAATAAAATGGCGTATCTACATTTTCCCAAAGTAACAGAAGCTGAAGACAGTGCAGTGTATTTCTGTGCTGCTAGTAACAGGGGGAACTATGATCCTGCATTCTTTGGAGCAGGGACCAAACTGAGTGTTCTGGATCCAAACATCAAAGTCACTGAACCCACAGTGGAAGTCCTAGCACCCTCGGCAAAGGAGTGTAAAGATAGAAACAAGAAGAAGAAGAAGACCCTGGTGTGTGTAGCCACCCGCTTCTACCCCGACCATGTCACGGTCTTCTGGCAAGTC
>462-27
TCAACTCACCTGCAGCCATACTGATTCAAGATACGACATGATACTGTGGTACCAACAGTCAGCCCAAAACACTGCTCTGAAACTCATTGGGTATGTGAGATACACCAGTCCAATGGTGCAAGATTCCTTTAAAGGGCGTTTTAATGCCAGTGGAGATGGTGCAGCTAATAAAATGGCATATCTACATTTTCCCAAACTGACAGAAGCTGAAGACAGTTCAGTGTATTTCTGTGCTGCTAGTGAAGACAGGGCCAACTATGAGGCACATTTTGGATCAGGCACCAAATTAACAGTTCTCGATCCAAACATCAAAGTCACTGAACCCACAGTGGAAGTCCTAGCACCCTCGGCAAAGGAGTGTAAAGATAGAAACAAGAAGAAGAAGAAGACCCTGGTGTGTGTAGCCACCCGCTTCTACCCCGACCATGTCACGGTCTTCTGGCAAGTC
>463-27
TCAACTCACCTGCAGCCATACTGATTCAAGATACGACATGATACTGTGGTACCAACTGTCAGCCCAAAACACTGCTCTGAAACTCATTGGGTATGTGTGGAACACCAGTCCAACGGTGGAAGATTCCTTTAAAGGGCGTTTTAATGTCAGTGGAGAAGGTGCAGCTAATAAAATGGCGTATCTACATTTTCCCAAAGTAACAGAAGCTGAAGACAGTGCAGTGTATTTCTGTGCTGCTAGTAGGACAGGGAACAACTATGATCCTGCATTCTTTGGAGCAGGGACCAAACTGAGTGTTCTGGATCCAAACATCAAAGTCACTGAACCCACAGTGGAAGTCCTAGCACCCTCGGCAAAGGAGTGTAAAGATAGAAACAAGAAGAAGAAGAAGACCCTGGTGTGTGTAGCCACCCGCTTCTACCCCGACCATGTCACGGTCTTCTGGCAAGTC
>464-27
TCAACTCACCTGCAGCCATACTGTTTCAAGTTACAACATGATACTTTGGTACCAACAGTCACCCCAAAACAATGCTCTGAAACTCATTGGGTATGTGTGGAACACCAGTCCAACTGTGGAAGATTCCTTTAAAGGGCGTTTTAATGTCAGTGGAGATGCTGCAGCTAATAAAATGGCGTATCTACATTTTCCCAAACTGACAGAAGCTGAAGACAGTGCAGTGTATTTCTGTGCCGGGACAGGGCAGTACTCGGAGGCATATTTTGGAGCCGGCACCAAACTCACCGTTTTAGATCCAAACATCAAAGTCACTGAACCCACAGTGGAAGTCCTAGCACCCTCGGCAAAGGAGTGTAAAGATAGAAACAAGAAGAAGAAGAAGACCCTGGTGTGTGTAGCCACCCGCTTCTACCCCGACCATGTCACGGTCTTCTGGCAAGTC
>465-27
TCAACTCACCTGCAGCCATACTGATTCAAGATACGACATGATACTGTGGTACCAACTGTCAGCCCAAAACACTGCTCTGAAACTCATTGGGTATGTGTGGAACACCAGTCCAACGGTGGAAGATTCCTTTAAAGGGCGTTTTAATGTCAGTGGAGAAGGTGCAGCTAATAAAATGGCGTATCTACATTTTCCCAAAGTAACAGAAGCTGAAGACAGTGCAGTGTATTTCTGTGCTGCTAGTAGGGGGCTCTCGTACTCGGAGGCATATTTTGGAGCCGGCACCAAACTCACCGTTTTAGATCCAAACATCAAAGTCACTGAACCCACAGTGGAAGTCCTAGCACCCTCGGCAAAGGAGTGTAAAGATAGAAACAAGAAGAAGAAGAAGACCCTGGTGTGTGTAGCCACCCGCTTCTACCCCGACCATGTCACGGTCTTCTGGCAAGTC
>466-27
TCAACTCACCTGCAGCCATACTGTTTCAAGATACGACATGATACTGTGGTACCAACAGTCAGCCCAAAACACTGCTCTGAAACTCATTGGGTATGTGAGATTCACCAGTCCAACGGTGGAAGATTCCTTTAAAGGGCGTTTTAATGTCAGTGGAGATGGTGCAGCTAATAAAATGGCGTATCTACATTTTCCCAAACTGACAGAACCTGAAGACAGTGCAGTGTATTTCTGTGCTGCTAGTGAGGGACAAGAGGCACATTTTGGATCAGGCACCAAATTAACAGTTCTCGATCCAAACATCAAAGTCACTGAACCCACAGTGGAAGTCCTAGCACCCTCGGCAAAGGAGTGTAAAGATAGAAACAAGAAGAAGAAGAAGACCCTGGTGTGTGTAGCCACCCGCTTCTACCCCGACCATGTCACGGTCTTCTGGCAAGTC
>467-27
TCAACTCACCTGCAGCCATACTGTTTCAAGTTACAACATGATACTTTGGTACCAACAGTCACCCCAAAACAATGCTCTGAAACTCATTGGGTATGTGTGGAACACCAGTCCAACTGTGGAAGATTCCTTTAAAGGGCGTTTTAATGTCAGTGGAGATGCTGCAGCTAATAAAATGGCGTATCTACATTTTCCCAAACTGACAGAAGCTGAAGACAGTGCAGTGTATTTCTGTGCCGCGGGACAGGGAGGCTATGAGGCACATTTTGGATCAGGCACCAAATTAACAGTTCTCGATCCAAACATCAAAGTCACTGAACCCACAGTGGAAGTCCTAGCACCCTCGGCAAAGGAGTGTAAAGATAGAAACAAGAAGAAGAAGAAGACCCTGGTGTGTGTAGCCACCCGCTTCTACCCCGACCATGTCACGGTCTTCTGGCAAGTC
>468-27
TCAACTCACCTGCAGCCATACTGTTTCAAGTTACAACATGATACTTTGGTACCAACAGTCACCCCAAAACAATGCTCTGAAACTCATTGGGTATGTGTGGAACACCAGTCCAACTGTGGAAGATTCCTTTAAAGGGCGTTTTAATGTCAGTGGAGATGCTGCAGCTAATAAAATGGCGTATCTACATTTTCCCAAACTGACAGAAGCTGAAGACAGTGCAGTGTATTTCTGTGCCGCCAGACAGGGAGGCAACTATGAGGCACATTTTGGATCAGGCACCAAATTAACAGTTCTCGATCCAAACATCAAAGTCACTGAACCCACAGTGGAAGTCCTAGCACCCTCGGCAAAGGAGTGTAAAGATAGAAACAAGAAGAAGAAGAAGACCCTGGTGTGTGTAGCCACCCGCTTCTACCCCGACCATGTCACGGTCTTCTGGCAAGTC
>469-27
TCAACTCACCTGCAGCCATACTGATCCAAGATACGACATGATACTGTGGTACCAACAGTCAGCCCAAAACACTGCTCTGAAACTCATTGGGTATGTGAGATTCACCAGTCCAACGGTGGAAGATTCCTTTAAAGGGCGTTTTAATGTCAGTGGAGATGGTGCAGCTAGTAAAATGGCGTATCTACATTGTCCCAAACTGACAGAAGCTGAAGACAGTGCAGTGTATTTCTGTGCTGCTAGTAGGCCGGGACAGGGAAGTGAGGCCTACTTTGGGAATGGAACCAAACTCACTGTTTTAGATCCAAACATCAAAGTCACTGAACCCACAGTGGAAGTCCTAGCACCCTCGGCAAAGGAGTGTAAAGATAGAAACAAGAAGAAGAAGAAGACCCTGGTGTGTGTAGCCACCCGCTTCTACCCCGACCATGTCACGGTCTTCTGGCAAGTC
>470-27
TCAACTCACCTGCAGCCATACTATCCCTAACTACTACATGATACTATGGTACAAACAGTCAGCAGGAGACACTGCTATGAAACTCATTGGTTATGCATATACCAAGTCAATAACCATGGAGAAATCTTTTGAAAAGCACTTCAATGTGAGTGGAGACGGTGAGAAAGAGGCTTATCTTCATCTAGTGAGCCTGAGAGGACCTGAACACAGTGCAGTTTATTACTGTGTAGCCAGAGGACAGGGGAGCTCTGGTGGTTATGCTGCCTACTTTGGAGAAGGAACTAAGCTAACAGTTCTGGATCCAAACATCAAAGTCACTGAACCCACAGTGGAAGTCCTAGCACCCTCGGCAAAGGAGTGTAAAGATAGAAACAAGAAGAAGAAGAAGACCCTGGTGTGTGTAGCCACCCGCTTCTACCCCGACCATGTCACGGTCTTCTGGCAAGTC
>471-27
TCAACTCACCTGCAGCCATACTGTTTCAAGATACGACATGATACTGTGGTACCAACAGTCAGCCCAAAACACTGCTCTGAAACTCATTGGGTATGTGAGATTCACCAGTCCAACTGTGGAAGATTCCTTTAAAGGGCGTTTTAATGTCAGTGGAGATGCTGCAGCTAATAAAATGGCGTATCTACATTTTCCCAAACTGACAGAAGCTGAAGACAGTGCAGTGTATTTCTGTGCTGCTAGTACAGGGGGCGAAACTATGATCCTGCATTCTTTGGAGCAGGGACCAAACTGAGTGTTCTGGATCCAAACATCAAAGTCACTGAACCCACAGTGGAAGTCCTAGCACCCTCGGCAAAGGAGTGTAAAGATAGAAACAAGAAGAAGAAGAAGACCCTGGTGTGTGTAGCCACCCGCTTCTACCCCGACCATGTCACGGTCTTCTGGCAAGTC
>472-27
TCAACTCACCTGCAGCCATACTGTTTCAAGTTACAACATGATACTTTGGTACCAACAGTCACCCCAAAACAATGCTCTGAAACTCATTGGGTATGTGTGGAACACCAGTCCAACTGTGGAAGATTCCTTTAAAGGGCGTTTTAATGTCAGTGGAGATGCTGCAGCTAATAAAATGGCGTATCTACATTTTCCCAAACTGACAGAAGCTGAAGACAGTGCAGTGTATTTCTGTGCCGCTAACGGACAGGGGAGCTATGAGGCACATTTTGGATCAGGCACCAAATTAACAGTTCTCGATCCAAACATCAAAGTCACTGAACCCACAGTGGAAGTCCTAGCACCCTCGGCAAAGGAGTGTAAAGATAGAAACAAGAAGAAGAAGAAGACCCTGGTGTGTGTAGCCACCCGCTTCTACCCCGACCATGTCACGGTCTTCTGGCAAGTC
>473-27
TCAACTCACCTGCAGCCATACTGTTTCAAGATACGACATGATACTGTGGTACCAACAGTCAGCCCAAAACACTGCTCTGAAACTCATTGGGTATGTGAGATTCACCAGTCCAACGGTGGAAGATTCCTTTAAAGGGCGTTTTAATGTCAGTGGAGATGGTGCAGCTAATAAAATGGCGTATCTACATTTTCCCAAACTGACAGAACCTGAAGACAGTGCAGTGTATTTCTGTGCTGCTAGTAAACAGGGGAACTCAACCAGCCTTCTTTGGCAATGGAACGAAACTCACTGTTTTAGATCCAAACATCAAAGTCACTGAACCCACAGTGGAAGTCCTAGCACCCTCGGCAAAGGAGTGTAAAGATAGAAACAAGAAGAAGAAGAAGACCCTGGTGTGTGTAGCCACCCGCTTCTACCCCGACCATGTCACGGTCTTCTGGCAAGTC
>474-27
TCAACTCACCTGCAGCCATACTGTTTCAAGTTACAACATGATACTTTGGTACCAACAGTCACCCCAAAACAATGCTCTGAAACTCATTGGGTATGTGTGGAACACCAGTCCAACTGTGGAAGATTCCTTTAAAGGGCGTTTTAATGTCAGTGGAGATGCTGCAGCTAATAAAATGGCGTATCTACATTTTCCCAAACTGACAGAAGCTGAAGACAGTGCAGTGTATTTCTGTGCCGCTCCGGACAGCTCTGGTGGTTATGCTGCCTACTTTGGAGAGGGAACTAAGCTAACAGTTCTGGATCCAAACATCAAAGTCACTGAACCCACAGTGGAAGTCCTAGCACCCTCGGCAAAGGAGTGTAAAGATAGAAACAAGAAGAAGAAGAAGACCCTGGTGTGTGTAGCCACCCGCTTCTACCCCGACCATGTCACGGTCTTCTGGCAAGTC
>475-27
TCAACTCACCTGCAGCCATACTGATTCAAGATACGACATGATACTGTGGTACCAACTGTCAGCCCAAAACACTGCTCTGAAACTCATTGGGTATGTGTGGAACACCAGTCCAACGGTGGAAGATTCCTTTAAAGGGCGTTTTAATGTCAGTGGAGAAGGTGCAGCTAATAAAATGGCGTATCTACATTTTCCCAAAGTAACAGAAGCTGAAGACAGTGCAGTGTATTTCTGTGCTGCTAGGGACACATACTCGGAGGCATATTTTGGAGCCGGCACCAAACTCACCGTTTTAGATCCAAACATCAAAGTCACTGAACCCACAGTGGAAGTCCTAGCACCCTCGGCAAAGGAGTGTAAAGATAGAAACAAGAAGAAGAAGAAGACCCTGGTGTGTGTAGCCACCCGCTTCTACCCCGACCATGTCACGGTCTTCTGGCAAGTC
>476-27
TCAACTCACCTGCAGCCATACTGATTCAAGATACGACATGATACTGTGGTACCAACTGTCAGCCCAAAACACTGCTCTGAAACTCATTGGGTATGTGTGGAACACCAGTCCAACGGTGGAAGATTCCTTTAAAGGGCGTTTTAATGTCAGTGGAGAAGGTGCAGCTAATAAAATGGCGTATCTACATTTTCCCAAAGTAACAGAAGCTGAAGACAGTGCAGTGTATTTCTGTGCTGCTAGCGGACAGCCAACTATGAGGCACATTTTGGATCAGGCACCAAATTAACAGTTCTCGATCCAAACATCAAAGTCACTGAACCCACAGTGGAAGTCCTAGCACCCTCGGCAAAGGAGTGTAAAGATAGAAACAAGAAGAAGAAGAAGACCCTGGTGTGTGTAGCCACCCGCTTCTACCCCGACCATGTCACGGTCTTCTGGCAAGTC
>477-27
TCAACTCACCTGCAGCCATACTGTTTCAAGTTACAACATGATACTTTGGTACCAACAGTCACCCCAAAACAATGCTCTGAAACTCATTGGGTATGTGTGGAACACCAGTCCAACTGTGGAAGATTCCTTTAAAGGGCGTTTTAATGTCAGTGGAGATGCTGCAGCTAATAAAATGGCGTATCTACATTTTCCCAAACTGACAGAAGCTGAAGACAGTGCAGTGTATTTCTGTGCCGCTAGAGGACAGGGGAACTATGAGGCACATTTTGGATCAGGCACCAAATTAACAGTTCTCGATCCAAACATCAAAGTCACTGAACCCACAGTGGAAGTCCTAGCACCCTCGGCAAAGGAGTGTAAAGATAGAAACAAGAAGAAGAAGAAGACCCTGGTGTGTGTAGCCACCCGCTTCTACCCCGACCATGTCACGGTCTTCTGGCAAGTC
>478-27
TCAACTCACCTGCAGCCATACTGATTCAAGATACGACATGATACTGTGGTACCAACAGTCAGCCCAAAACACTGCTCTGAAACTCATTGGGTATGTGAGATACACCAGTCCAATGGTGCAAGATTCCTTTAAAGGGCGTTTTAATGCCAGTGGAGATGGTGCAGCTAATAAAATGGCATATCTACATTTTCCCAAACTGACAGAAGCTGAAGACAGTTCAGTGTATTTCTGTGCTGCTAGTGAACAGGGGACGTATGAGGCACATTTTGGATCAGGCACCAAATTAACAGTTCTCGATCCAAACATCAAAGTCACTGAACCCACAGTGGAAGTCCTAGCACCCTCGGCAAAGGAGTGTAAAGATAGAAACAAGAAGAAGAAGAAGACCCTGGTGTGTGTAGCCACCCGCTTCTACCCCGACCATGTCACGGTCTTCTGGCAAGTC
>479-27
TCAACTCACCTGCAGCCATACTGATTCAAGATACGACATGATACTGTGGTACCAACTGTCAGCCCAAAACACTGCTCTGAAACTCATTGGGTATGTGTGGAACACCAGTCCAACGGTGGAAGATTCCTTTAAAGGGCGTTTTAATGTCAGTGGAGAAGGTGCAGCTAATAAAATGGCGTATCTACATTTTCCCAAAGTAACAGAAGCTGAAGACAGTGCAGTGTATTTCTGTGCTGCTATGACGGGACAGCCTCTGGTGGTTATGCTGCCTACTTTGGAGAGGGAACTAAGCTAACAGTTCTGGATCCAAACATCAAAGTCACTGAACCCACAGTGGAAGTCCTAGCACCCTCGGCAAAGGAGTGTAAAGATAGAAACAAGAAGAAGAAGAAGACCCTGGTGTGTGTAGCCACCCGCTTCTACCCCGACCATGTCACGGTCTTCTGGCAAGTC
>480-27
TCAACTCACCTGCAGCCATACTGATTCAAGATACGACATGATACTGTGGTACCAACTGTCAGCCCAAAACACTGCTCTGAAACTCATTGGGTATGTGTGGAACACCAGTCCAACGGTGGAAGATTCCTTTAAAGGGCGTTTTAATGTCAGTGGAGAAGGTGCAGCTAATAAAATGGCGTATCTACATTTTCCCAAAGTAACAGAAGCTGAAGACAGTGCAGTGTATTTCTGTGCTGCTAGTAGGGAGTACACGGATAAGGCAGAGTTTGGTCCAGGTACCAGACTCACTGTTCTAGATCCAAACATCAAAGTCACTGAACCCACAGTGGAAGTCCTAGCACCCTCGGCAAAGGAGTGTAAAGATAGAAACAAGAAGAAGAAGAAGACCCTGGTGTGTGTAGCCACCCGCTTCTACCCCGACCATGTCACGGTCTTCTGGCAAGTC
>481-27
TCAACTCACCTGCAGCCATACTGATCCAAGATACGACATGATACTGTGGTACCAACAGTCAGCCCAAAACACTGCTCTGAAACTCATTGGGTATGTGAGATTCACCAGTCCAACGGTGGAAGATTCCTTTAAAGGGCGTTTTAATGTCAGTGGAGATGGTGCAGCTAGTAAAATGGCGTATCTACATTGTCCCAAACTGACAGAAGCTGAAGACAGTGCAGTGTATATTTCTGTGCTGCACGGGACACAAACTCAACCAGCCTTCTTTGGCAATGGAACGAAACTCACTGTTTTAGATCCAAACATCAAAGTCACTGAACCCACAGTGGAAGTCCTAGCACCCTCGGCAAAGGAGTGTAAAGATAGAAACAAGAAGAAGAAGAAGACCCTGGTGTGTGTAGCCACCCGCTTCTACCCCGACCATGTCACGGTCTTCTGGCAAGTC
>482-26
TCAACTCACCTGCAGCCATACTGTTTCAAGATACGACATGATACTGTGGTACCAACAGTCAGCCCAAAACACTGCTCTGAAACTCATTGGGTATGTGAGATTCACCAGTCCAACTGTGGAAGATTCCTTTAAAGGGCGTTTTAATGTCAGTGGAGATGCTGCAGCTAATAAAATGGCGTATCTACATTTTCCCAAACTGACAGAAGCTGAAGACAGTGCAGTGTATTTCTGTGCTGCTAGTAAGGACAGCAACTATGAGGCACATTTTGGATCAGGCACCAAATTAACAGTTCTCGATCCAAACATCAAAGTCACTGAACCCACAGTGGAAGTCCTAGCACCCTCGGCAAAGGAGTGTAAAGATAGAAACAAGAAGAAGAAGAAGACCCTGGTGTGTGTAGCCACCCGCTTCTACCCCGACCATGTCACGGTCTTCTGGCAAGTC
>483-26
TCAACTCACCTGCAGCCATACTGATTCAAGATACGACATGATACTGTGGTACCAACTGTCAGCCCAAAACACTGCTCTGAAACTCATTGGGTATGTGTGGAACACCAGTCCAACGGTGGAAGATTCCTTTAAAGGGCGTTTTAATGTCAGTGGAGAAGGTGCAGCTAATAAAATGGCGTATCTACATTTTCCCAAAGTAACAGAAGCTGAAGACAGTGCAGTGTATTTCTGTGCTGCTAGTAAAGAGACACTGGAAGTGAGGCCTACTTTGGGAATGGAACCAAACTCACTGTTTTAGATCCAAACATCAAAGTCACTGAACCCACAGTGGAAGTCCTAGCACCCTCGGCAAAGGAGTGTAAAGATAGAAACAAGAAGAAGAAGAAGACCCTGGTGTGTGTAGCCACCCGCTTCTACCCCGACCATGTCACGGTCTTCTGGCAAGTC
>484-26
TCAACTCACCTGCAGCCATACTGATTCAAGATACGACATGATACTGTGGTACCAACAGTCAGCCCAAAACACTGCTCTGAAACTCATTGGGTATGTGAGATACACCAGTCCAATGGTGCAAGATTCCTTTAAAGGGCGTTTTAATGCCAGTGGAGATGGTGCAGCTAATAAAATGGCATATCTACATTTTCCCAAACTGACAGAAGCTGAAGACAGTTCAGTGTATTTCTGTGCTGCTAGTGAAGGACAGGGGCGGTACTCGGAGGCATATTTTGGAGCCGGCACCAAACTCACCGTTTTAGATCCAAACATCAAAGTCACTGAACCCACAGTGGAAGTCCTAGCACCCTCGGCAAAGGAGTGTAAAGATAGAAACAAGAAGAAGAAGAAGACCCTGGTGTGTGTAGCCACCCGCTTCTACCCCGACCATGTCACGGTCTTCTGGCAAGTC
>485-26
TCAACTCACCTGCAGCCATACTGATTCAAGATACGACATGATACTGTGGTACCAACTGTCAGCCCAAAACACTGCTCTGAAACTCATTGGGTATGTGTGGAACACCAGTCCAACGGTGGAAGATTCCTTTAAAGGGCGTTTTAATGTCAGTGGAGAAGGTGCAGCTAATAAAATGGCGTATCTACATTTTCCCAAAGTAACAGAAGCTGAAGACAGTGCAGTGTATTTCTGTGCTGCTAGGGGGACTGGAAGTGAGGCCTACTTTGGGAATGGAACCAAACTCACTGTTTTAGATCCAAACATCAAAGTCACTGAACCCACAGTGGAAGTCCTAGCACCCTCGGCAAAGGAGTGTAAAGATAGAAACAAGAAGAAGAAGAAGACCCTGGTGTGTGTAGCCACCCGCTTCTACCCCGACCATGTCACGGTCTTCTGGCAAGTC
>486-26
TCAACTCACCTGCAGCCATACTGTTTCAAGTTACAACATGATACTTTGGTACCAACAGTCACCCCAAAACAATGCTCTGAAACTCATTGGGTATGTGTGGAACACCAGTCCAACTGTGGAAGATTCCTTTAAAGGGCGTTTTAATGTCAGTGGAGATGCTGCAGCTAATAAAATGGCGTATCTACATTTTCCCAAACTGACAGAAGCTGAAGACAGTGCAGTGTATTTCTGTGCCGCTAGTGGGCAAACGGTGGTTATGCTGCCTACTTTGGAGAAGGAACTAAGCTAACAGTTCTGGATCCAAACATCAAAGTCACTGAACCCACAGTGGAAGTCCTAGCACCCTCGGCAAAGGAGTGTAAAGATAGAAACAAGAAGAAGAAGAAGACCCTGGTGTGTGTAGCCACCCGCTTCTACCCCGACCATGTCACGGTCTTCTGGCAAGTC
>487-26
TCAACTCACCTGCAGCCATACTATCCCTAACTACTACGTGATACTATGGTACAAACAGTCAGCAGGAGACACTGCTATGAAACTCATTGGTTATGCATATACCAAGTCAATAACCATGGAGAAATCGTTTGAAAAGCACTTCAATGTGAGTGGAGACGGTGAGAAAGAGGCTTATCTTCATCTAGTGAGTCTGAGAGGACCTGAACACAGTGCAGTTTATTACTGTGCAGCAGCCGGGACAGAACAACTATGATCCTGCATTCTTTGGAGCAGGGACCAAACTGAGTGTTCTGGATCCAAACATCAAAGTCACTGAACCCACAGTGGAAGTCCTAGCACCCTCGGCAAAGGAGTGTAAAGATAGAAACAAGAAGAAGAAGAAGACCCTGGTGTGTGTAGCCACCCGCTTCTACCCCGACCATGTCACGGTCTTCTGGCAAGTC
>488-26
TCAACTCACCTGCAGCCATACTGTTTCAAGATACGACATGATACTGTGGTACCAACAGTCAGCCCAAAACACTGCTCTGAAACTCATTGGGTATGTGAGATTCACCAGTCCAACGGTGGAAGATTCCTTTAAAGGGCGTTTTAATGTCAGTGGAGATGGTGCAGCTAATAAAATGGCGTATCTACATTTTCCCAAACTGACAGAACCTGAAGACAGTGCAGTGTATTTCTGTGCTGCTAGTACAAGCTCTGGTGGTTATGCTGCCTACTTTGGAGAGGGAACTAAGCTAACAGTTCTGGATCCAAACATCAAAGTCACTGAACCCACAGTGGAAGTCCTAGCACCCTCGGCAAAGGAGTGTAAAGATAGAAACAAGAAGAAGAAGAAGACCCTGGTGTGTGTAGCCACCCGCTTCTACCCCGACCATGTCACGGTCTTCTGGCAAGTC
>489-26
TCAACTCACCTGCAGCCATACTGATCCAAGATACGACATGATACTGTGGTACCAACAGTCAGCCCAAAACACTGCTCTGAAACTCATTGGGTATGTGAGATTCACCAGTCCAACGGTGGAAGATTCCTTTAAAGGGCGTTTTAATGTCAGTGGAGATGGTGCAGCTAGTAAAATGGCGTATCTACATTGTCCCAAACTGACAGAAGCTGAAGACAGTGCAGTGTATATTTCTGTGCTGCTAGTAAGGGACAACAACTATGAGGCACATTTTGGATCAGGCACCAAATTAACAGTTCTCGATCCAAACATCAAAGTCACTGAACCCACAGTGGAAGTCCTAGCACCCTCGGCAAAGGAGTGTAAAGATAGAAACAAGAAGAAGAAGAAGACCCTGGTGTGTGTAGCCACCCGCTTCTACCCCGACCATGTCACGGTCTTCTGGCAAGTC
>490-26
TCAACTCACCTGCAGCCATACTGTTTCAAGATACGACATGATACTGTGGTACCAACAGTCAGCCCAAAACACTGCTCTGAAACTCATTGGAACCTGAAGACAGTGCAGTGTATTTCTGTGCTGCTAGTGAAGGGGATGATCCTGCATTCTTTGGAGCAGGGACCAAACTGAGTGTTCTGGATCCAAACATCAAAGTCACTGAACCCACAGTGGAAGTCCTAGCACCCTCGGCAAAGGAGTGTAAAGATAGAAACAAGAAGAAGAAGAAGACCCTGGTGTGTGTAGCCACCCGCTTCTACCCCGACCATGTCACGGTCTTCTGGCAAGTC
>491-26
TCAACTCACCTGCAGCCATACTATCCCTAACTACTACATGATACTATGGTACAAACAGTCAGCAGGAGACACTGCTATGAAACTCATTGGTTATGCATATACCAAGTCAATAACCATGGAGAAATCTTTTGAAAAGCACTTCAATGTGAGTGGAGACGGTGAGAAAGAGGCTTATCTTCATCTAGTGAGCCTGAGAGGACCTGAACACAGTGCAGTTTATTACTGTGTAGCCAGCCAGGGACAAACTCAACCAGCCTTCTTTGGCAATGGAACGAAACTCACTGTTTTAGATCCAAACATCAAAGTCACTGAACCCACAGTGGAAGTCCTAGCACCCTCGGCAAAGGAGTGTAAAGATAGAAACAAGAAGAAGAAGAAGACCCTGGTGTGTGTAGCCACCCGCTTCTACCCCGACCATGTCACGGTCTTCTGGCAAGTC
>492-26
TCAACTCACCTGCAGCCATACTGATTCAAGATACGACATGATACTGTGGTACCAACTGTCAGCCCAAAACACTGCTCTGAAACTCATTGGGTATGTGTGGAACACCAGTCCAACGGTGGAAGATTCCTTTAAAGGGCGTTTTAATGTCAGTGGAGAAGGTGCAGCTAATAAAATGGCGTATCTACATTTTCCCAAAGTAACAGAAGCTGAAGACAGTGCAGTGTATTTCTGTGCTGCTAGTGGACAGGGGACCTATGAGGCACATTTTGGATCAGGCACCAAATTAACAGTTCTCGATCCAAACATCAAAGTCACTGAACCCACAGTGGAAGTCCTAGCACCCTCGGCAAAGGAGTGTAAAGATAGAAACAAGAAGAAGAAGAAGACCCTGGTGTGTGTAGCCACCCGCTTCTACCCCGACCATGTCACGGTCTTCTGGCAAGTC
>493-26
TCAACTCACCTGCAGCCATACTGATTCAAGATACGACATGATACTGTGGTACCAACTGTCAGCCCAAAACACTGCTCTGAAACTCATTGGGTATGTGTGGAACACCAGTCCAACGGTGGAAGATTCCTTTAAAGGGCGTTTTAATGTCAGTGGAGAAGGTGCAGCTAATAAAATGGCGTATCTACATTTTCCCAAAGTAACAGAAGCTGAAGACAGTGCAGTGTATTTCTGTGCTGCTAGAATCCAGGGGAGGGAGGCACATTTTGGATCAGGCACCAAATTAACAGTTCTCGATCCAAACATCAAAGTCACTGAACCCACAGTGGAAGTCCTAGCACCCTCGGCAAAGGAGTGTAAAGATAGAAACAAGAAGAAGAAGAAGACCCTGGTGTGTGTAGCCACCCGCTTCTACCCCGACCATGTCACGGTCTTCTGGCAAGTC
>494-26
TCAACTCACCTGCAGCCATACTGTTTCAAGTTACAACATGATACTTTGGTACCAACAGTCACCCCAAAACAATGCTCTGAAACTCATTGGGTATGTGTGGAACACCAGTCCAACTGTGGAAGATTCCTTTAAAGGGCGTTTTAATGTCAGTGGAGATGCTGCAGCTAATAAAATGGCGTATCTACATTTTCCCAAACTGACAGAAGCTGAAGACAGTGCAGTGTATTTCTGTGCCGCTAGTGAATACAAACCCGGCATTCTTCGGCAGTGGCACCAAACTCACAGTTCTAGATCCAAACATCAAAGTCACTGAACCCACAGTGGAAGTCCTAGCACCCTCGGCAAAGGAGTGTAAAGATAGAAACAAGAAGAAGAAGAAGACCCTGGTGTGTGTAGCCACCCGCTTCTACCCCGACCATGTCACGGTCTTCTGGCAAGTC
>495-26
TCAACTCACCTGCAGCCATACTGATCCAAGATACGACATGATACTGTGGTACCAACAGTCAGCCCAAAACACTGCTCTGAAACTCATTGGGTATGTGAGATTCACCAGTCCAACGGTGGAAGATTCCTTTAAAGGGCGTTTTAATGTCAGTGGAGATGGTGCAGCTAGTAAAATGGCGTATCTACATTGTCCCAAACTGACAGAAGCTGAAGACAGTGCAGTGTATTTCTGTGCTGCTAGTAACAAGGGCTCGTACTCGGAGGCATATTTTGGAGCCGGCACCAAACTCACCGTTTTAGATCCAAACATCAAAGTCACTGAACCCACAGTGGAAGTCCTAGCACCCTCGGCAAAGGAGTGTAAAGATAGAAACAAGAAGAAGAAGAAGACCCTGGTGTGTGTAGCCACCCGCTTCTACCCCGACCATGTCACGGTCTTCTGGCAAGTC
>496-26
TCAACTCACCTGCAGCCATACTGTTTCAAGATACGACATGATACTGTGGTACCAACAGTCAGCCCAAAACACTGCTCTGAAACTCATTGGGTATGTGAGATTCACCAGTCCAACGGTGGAAGATTCCTTTAAAGGGCGTTTTAATGTCAGTGGAGATGGTGCAGCTAATAAAATGGCGTATCTACATTTTCCCAAACTGACAGAACCTGAAGACAGTGCAGTGTATTTCTGTGCTGCTAGTGAAGACAGAGCTCGTACTCGGAGGCATATTTTGGAGCCGGCACCAAACTCACCGTTTTAGATCCAAACATCAAAGTCACTGAACCCACAGTGGAAGTCCTAGCACCCTCGGCAAAGGAGTGTAAAGATAGAAACAAGAAGAAGAAGAAGACCCTGGTGTGTGTAGCCACCCGCTTCTACCCCGACCATGTCACGGTCTTCTGGCAAGTC
>497-26
TCAACTCACCTGCAGCCATACTGATTCAAGATACGACATGATACTGTGGTACCAACTGTCAGCCCAAAACACTGCTCTGAAACTCATTGGGTATGTGTGGAACACCAGTCCAACGGTGGAAGATTCCTTTAAAGGGCGTTTTAATGTCAGTGGAGAAGGTGCAGCTAATAAAATGGCGTATCTACATTTTCCCAAAGTAACAGAAGCTGAAGACAGTGCAGTGTATTTCTGTGCTGCTAGACAGGACAACTATGAGGCACATTTTGGATCAGGCACCAAATTAACAGTTCTCGATCCAAACATCAAAGTCACTGAACCCACAGTGGAAGTCCTAGCACCCTCGGCAAAGGAGTGTAAAGATAGAAACAAGAAGAAGAAGAAGACCCTGGTGTGTGTAGCCACCCGCTTCTACCCCGACCATGTCACGGTCTTCTGGCAAGTC
>498-26
TCAACTCACCTGCAGCCATACTGTTTCAAGATACGACATGATACTGTGGTACCAACAGTCAGCCCAAAACACTGCTCTGAAACTCATTGGAAGCTGAAGACAGTGCAGTGTATTTCTGTGCTGCTACGGGACAGGGGCACACGGATAAGGCAGAGTTTGGTCCAGGTACCAGACTCACTGTTCTAGATCCAAACATCAAAGTCACTGAACCCACAGTGGAAGTCCTAGCACCCTCGGCAAAGGAGTGTAAAGATAGAAACAAGAAGAAGAAGAAGACCCTGGTGTGTGTAGCCACCCGCTTCTACCCCGACCATGTCACGGTCTTCTGGCAAGTC
>499-26
TCAACTCACCTGCAGCCATACTGTTTCAAGTTACAACATGATACTTTGGTACCAACAGTCACCCCAAAACAATGCTCTGAAACTCATTGGGTATGTGTGGAACACCAGTCCAACTGTGGAAGATTCCTTTAAAGGGCGTTTTAATGTCAGTGGAGATGCTGCAGCTAATAAAATGGCGTATCTACATTTTCCCAAACTGACAGAAGCTGAAGACAGTGCAGTGTATTTCTGTGCCGCTAGTGCGGGTTCTCTGGTGGTTATGCTGCCTACTTTGGAGAAGGAACTAAGCTAACAGTTCTGGATCCAAACATCAAAGTCACTGAACCCACAGTGGAAGTCCTAGCACCCTCGGCAAAGGAGTGTAAAGATAGAAACAAGAAGAAGAAGAAGACCCTGGTGTGTGTAGCCACCCGCTTCTACCCCGACCATGTCACGGTCTTCTGGCAAGTC
>500-26
TCAACTCACCTGCAGCCATACTGTTTCAAGATACGACATGATACTGTGGTACCAACAGTCAGCCCAAAACACTGCTCTGAAACTCATTGGGTATGTGAGATTCACCAGTCCAACTGTGGAAGATTCCTTTAAAGGGCGTTTTAATGTCAGTGGAGATGCTGCAGCTAATAAAATGGCGTATCTACATTTTCCCAAACTGACAGAAGCTGAAGACAGTGCAGTGTATTTCTGTGCTGCTAGCTCGTACTCGGAGGCATATTTTGGAGCCGGCACCAAACTCACCGTTTTAGATCCAAACATCAAAGTCACTGAACCCACAGTGGAAGTCCTAGCACCCTCGGCAAAGGAGTGTAAAGATAGAAACAAGAAGAAGAAGAAGACCCTGGTGTGTGTAGCCACCCGCTTCTACCCCGACCATGTCACGGTCTTCTGGCAAGTC
>501-26
TCAACTCACCTGCAGCCATACTGATCCAAGATACGACATGATACTGTGGTACCAACAGTCAGCCCAAAACACTGCTCTGAAACTCATTGGGTATGTGAGATTCACCAGTCCAACGGTGGAAGATTCCTTTAAAGGGCGTTTTAATGTCAGTGGAGATGGTGCAGCTAGTAAAATGGCGTATCTACATTGTCCCAAACTGACAGAAGCTGAAGACAGTGCAGTGTATATTTCTGTGCTGCTAGTAACAGCTAGTGGTGCCAGCCAGGCTTACTTCGGTGGAGGAACCAGGTTAACTGTTCTAGATCCAAACATCAAAGTCACTGAACCCACAGTGGAAGTCCTAGCACCCTCGGCAAAGGAGTGTAAAGATAGAAACAAGAAGAAGAAGAAGACCCTGGTGTGTGTAGCCACCCGCTTCTACCCCGACCATGTCACGGTCTTCTGGCAAGTC
>502-26
TCAACTCACCTGCAGCCATACTGATTCAAGATACGACATGATACTGTGGTACCAACTGTCAGCCCAAAACACTGCTCTGAAACTCATTGGGTATGTGTGGAACACCAGTCCAACGGTGGAAGATTCCTTTAAAGGGCGTTTTAATGTCAGTGGAGAAGGTGCAGCTAATAAAATGGCGTATCTACATTTTCCCAAAGTAACAGAAGCTGAAGACAGTGCAGTGTATTTCTGTGCTGCTAGTTCAGGGGGCGGAAGTGAGGCCTACTTTGGGAATGGAACCAAACTCACTGTTTTAGATCCAAACATCAAAGTCACTGAACCCACAGTGGAAGTCCTAGCACCCTCGGCAAAGGAGTGTAAAGATAGAAACAAGAAGAAGAAGAAGACCCTGGTGTGTGTAGCCACCCGCTTCTACCCCGACCATGTCACGGTCTTCTGGCAAGTC
>503-26
TCAACTCACCTGCAGCCATACTGTTTCAAGATACGACATGATACTGTGGTACCAACAGTCAGCCCAAAACACTGCTCTGAAACTCATTGGGTATGTGAGATTCACCAGTCCAACTGTGGAAGATTCCTTTAAAGGGCGTTTTAATGTCAGTGGAGATGGTGCAGCTAATAAAATGGCGTATCTACATTGTCCCAAACTGACAGAAGCTGAAGACAGTTCAGTGTATTTCTGTGCTGCTAGTAAAGGACAGAACTATGAGGCACATTTTGGATCAGGCACCAAATTAACAGTTCTCGATCCAAACATCAAAGTCACTGAACCCACAGTGGAAGTCCTAGCACCCTCGGCAAAGGAGTGTAAAGATAGAAACAAGAAGAAGAAGAAGACCCTGGTGTGTGTAGCCACCCGCTTCTACCCCGACCATGTCACGGTCTTCTGGCAAGTC
>504-26
TCAACTCACCTGCAGCCATACTGTTTCAAGATACGACATGATACTGTGGTACCAACAGTCAGCCCAAAACACTGCTCTGAAACTCATTGGGTATGTGAGATTCACCAGTCCAACTGTGGAAGATTCCTTTAAAGGGCGTTTTAATGTCAGTGGAGATGGTGCAGCTAATAAAATGGCGTATCTACATTGTCCCAAACTGACAGAAGCTGAAGACAGTTCAGTGTATTTCTGTGCTGCTACTGGGACAGACTATGAGGCACATTTTGGATCAGGCACCAAATTAACAGTTCTCGATCCAAACATCAAAGTCACTGAACCCACAGTGGAAGTCCTAGCACCCTCGGCAAAGGAGTGTAAAGATAGAAACAAGAAGAAGAAGAAGACCCTGGTGTGTGTAGCCACCCGCTTCTACCCCGACCATGTCACGGTCTTCTGGCAAGTC
>505-26
TCAACTCACCTGCAGCCATACTGTTTCAAGTTACTACATGATACTGTGGTACCAACAGTCAGCCCAAAACACTGCTCTGAAACTCATTGGGTATGTGAGATACACCAGTCCAATGGTGGAAGATTCCTTTAAAGGGCGTTTTAATGTCAGTGGAGATGGTGCAGCTAATAAAATGGCATATCTACATTTTCCCAAACTGACAGAAGCTGAAGACAGTTCAGTGTATTTCTGTGCTGCTAGTGGGAGGACAGGGAGTTATGAGGCACATTTTGGATCAGGCACCAAATTAACAGTTCTCGATCCAAACATCAAAGTCACTGAACCCACAGTGGAAGTCCTAGCACCCTCGGCAAAGGAGTGTAAAGATAGAAACAAGAAGAAGAAGAAGACCCTGGTGTGTGTAGCCACCCGCTTCTACCCCGACCATGTCACGGTCTTCTGGCAAGTC
>506-26
TCAACTCACCTGCAGCCATACTGATTCAAGATACGACATGATACTGTGGTACCAACTGTCAGCCCAAAACACTGCTCTGAAACTCATTGGGTATGTGTGGAACACCAGTCCAACGGTGGAAGATTCCTTTAAAGGGCGTTTTAATGTCAGTGGAGAAGGTGCAGCTAATAAAATGGCGTATCTACATTTTCCCAAAGTAACAGAAGCTGAAGACAGTGCAGTGTATTTCTGTGCTGCTAGCCATTATGAGGCACATTTTGGATCAGGCACCAAATTAACAGTTCTCGATCCAAACATCAAAGTCACTGAACCCACAGTGGAAGTCCTAGCACCCTCGGCAAAGGAGTGTAAAGATAGAAACAAGAAGAAGAAGAAGACCCTGGTGTGTGTAGCCACCCGCTTCTACCCCGACCATGTCACGGTCTTCTGGCAAGTC
>507-26
TCAACTCACCTGCAGCCATACTGATTCAAGATACGACATGATACTGTGGTACCAACAGTCAGCCCAAAACACTGCTCTGAAACTCATTGGGTATGTGAGATACACCAGTCCAATGGTGCAAGATTCCTTTAAAGGGCGTTTTAATGCCAGTGGAGATGGTGCAGCTAATAAAATGGCATATCTACATTTTCCCAAACTGACAGAAGCTGAAGACAGTTCAGTGTATTTCTGTGCTGCTAGCGCCGGACAGGGACAGGCGTCCTCGTACTCGGAGGCATATTTTGGAGCCGGCACCAAACTCACCGTTTTAGATCCAAACATCAAAGTCACTGAACCCACAGTGGAAGTCCTAGCACCCTCGGCAAAGGAGTGTAAAGATAGAAACAAGAAGAAGAAGAAGACCCTGGTGTGTGTAGCCACCCGCTTCTACCCCGACCATGTCACGGTCTTCTGGCAAGTC
>508-26
TCAACTCACCTGCAGCCATACTGTTTCAAGTTACTACATGATACTGTGGTACCAACAGTCAGCCCAAAACACTGCTCTGAAACTCATTGGGTATGTGAGATACACCAGTCCAATGGTGGAAGATTCCTTTAAAGGGCGTTTTAATGTCAGTGGAGATGGTGCAGCTAATAAAATGGCATATCTACATTTTCCCAAACTGACAGAAGCTGAAGACAGTTCAGTGTATTTCTGTGCTGCTAGTGGACACTATGAGGCACATTTTGGATCAGGCACCAAATTAACAGTTCTCGATCCAAACATCAAAGTCACTGAACCCACAGTGGAAGTCCTAGCACCCTCGGCAAAGGAGTGTAAAGATAGAAACAAGAAGAAGAAGAAGACCCTGGTGTGTGTAGCCACCCGCTTCTACCCCGACCATGTCACGGTCTTCTGGCAAGTC
>509-26
TCAACTCACCTGCAGCCATACTGATTCAAGATACGACATGATACTGTGGTACCAACTGTCAGCCCAAAACACTGCTCTGAAACTCATTGGGTATGTGTGGAACACCAGTCCAACGGTGGAAGATTCCTTTAAAGGGCGTTTTAATGTCAGTGGAGAAGGTGCAGCTAATAAAATGGCGTATCTACATTTTCCCAAAGTAACAGAAGCTGAAGACAGTGCAGTGTATTTCTGTGCTGCTAGTCTGGGACAGGGGAGTGAGGCCTACTTTGGGAATGGAACCAAACTCACTGTTTTAGATCCAAACATCAAAGTCACTGAACCCACAGTGGAAGTCCTAGCACCCTCGGCAAAGGAGTGTAAAGATAGAAACAAGAAGAAGAAGAAGACCCTGGTGTGTGTAGCCACCCGCTTCTACCCCGACCATGTCACGGTCTTCTGGCAAGTC
>510-26
TCAACTCACCTGCAGCCATACTGATTCAAGATACGACATGATACTGTGGTACCAACTGTCAGCCCAAAACACTGCTCTGAAACTCATTGGGTATGTGTGGAACACCAGTCCAACGGTGGAAGATTCCTTTAAAGGGCGTTTTAATGTCAGTGGAGAAGGTGCAGCTAATAAAATGGCGTATCTACATTTTCCCAAAGTAACAGAAGCTGAAGACAGTGCAGTGTATTTCTGTGCTGCTAGTAAGGGACAGGGGCCCTATGAGGCACATTTTGGATCAGGCACCAAATTAACAGTTCTCGATCCAAACATCAAAGTCACTGAACCCACAGTGGAAGTCCTAGCACCCTCGGCAAAGGAGTGTAAAGATAGAAACAAGAAGAAGAAGAAGACCCTGGTGTGTGTAGCCACCCGCTTCTACCCCGACCATGTCACGGTCTTCTGGCAAGTC
>511-26
TCAACTCACCTGCAGCCATACTGATTCAAGATACGACATGATACTGTGGTACCAACTGTCAGCCCAAAACACTGCTCTGAAACTCATTGGGTATGTGTGGAACACCAGTCCAACGGTGGAAGATTCCTTTAAAGGGCGTTTTAATGTCAGTGGAGAAGGTGCAGCTAATAAAATGGCGTATCTACATTTTCCCAAAGTAACAGAAGCTGAAGACAGTGCAGTGTATTTCTGTGCTGCGCCGACAACTCGTACTCGGAGGCATATTTTGGAGCCGGCACCAAACTCACCGTTTTAGATCCAAACATCAAAGTCACTGAACCCACAGTGGAAGTCCTAGCACCCTCGGCAAAGGAGTGTAAAGATAGAAACAAGAAGAAGAAGAAGACCCTGGTGTGTGTAGCCACCCGCTTCTACCCCGACCATGTCACGGTCTTCTGGCAAGTC
>512-26
TCAACTCACCTGCAGCCATACTGATTCAAGATACGACATGATACTGTGGTACCAACTGTCAGCCCAAAACACTGCTCTGAAACTCATTGGGTATGTGTGGAACACCAGTCCAACGGTGGAAGATTCCTTTAAAGGGCGTTTTAATGTCAGTGGAGAAGGTGCAGCTAATAAAATGGCGTATCTACATTTTCCCAAAGTAACAGAAGCTGAAGACAGTGCAGTGTATTTCTGTGCTGCTAGTAAAGCTCACAGTCAACTATGAGGCACATTTTGGATCAGGCACCAAATTAACAGTTCTCGATCCAAACATCAAAGTCACTGAACCCACAGTGGAAGTCCTAGCACCCTCGGCAAAGGAGTGTAAAGATAGAAACAAGAAGAAGAAGAAGACCCTGGTGTGTGTAGCCACCCGCTTCTACCCCGACCATGTCACGGTCTTCTGGCAAGTC
>513-26
TCAACTCACCTGCAGCCATACTGATTCAAGATACGACATGATACTGTGGTACCAACTGTCAGCCCAAAACACTGCTCTGAAACTCATTGGGTATGTGTGGAACACCAGTCCAACGGTGGAAGATTCCTTTAAAGGGCGTTTTAATGTCAGTGGAGAAGGTGCAGCTAATAAAATGGCGTATCTACATTTTCCCAAAGTAACAGAAGCTGAAGACAGTGCAGTGTATTTCTGTGCTGCTAGTAAGTGGTTATGCTGCCTACTTTGGAGAGGGAACTAAGCTAACAGTTCTGGATCCAAACATCAAAGTCACTGAACCCACAGTGGAAGTCCTAGCACCCTCGGCAAAGGAGTGTAAAGATAGAAACAAGAAGAAGAAGAAGACCCTGGTGTGTGTAGCCACCCGCTTCTACCCCGACCATGTCACGGTCTTCTGGCAAGTC
>514-26
TCAACTCACCTGCAGCCATACTGATCCAAGATACGACATGATACTGTGGTACCAACAGTCAGCCCAAAACACTGCTCTGAAACTCATTGGGTATGTGAGATTCACCAGTCCAACGGTGGAAGATTCCTTTAAAGGGCGTTTTAATGTCAGTGGAGATGGTGCAGCTAGTAAAATGGCGTATCTACATTGTCCCAAACTGACAGAAGCTGAAGACAGTGCAGTGTATATTTCTGTGCTGTTGGACAGGGGGTACACGGATAAGGCAGAGTTTGGTCCAGGTACCAGACTCACTGTTCTAGATCCAAACATCAAAGTCACTGAACCCACAGTGGAAGTCCTAGCACCCTCGGCAAAGGAGTGTAAAGATAGAAACAAGAAGAAGAAGAAGACCCTGGTGTGTGTAGCCACCCGCTTCTACCCCGACCATGTCACGGTCTTCTGGCAAGTC
>515-26
TCAACTCACCTGCAGCCATACTGATTCAAGATACGACATGATACTGTGGTACCAACTGTCAGCCCAAAACACTGCTCTGAAACTCATTGGGTATGTGTGGAACACCAGTCCAACGGTGGAAGATTCCTTTAAAGGGCGTTTTAATGTCAGTGGAGAAGGTGCAGCTAATAAAATGGCGTATCTACATTTTCCCAAAGTAACAGAAGCTGAAGACAGTGCAGTGTATTTCTGTGCTGCTAGTACGGACAGGAAGAAATATGAGGCACATTTTGGATCAGGCACCAAATTAACAGTTCTCGATCCAAACATCAAAGTCACTGAACCCACAGTGGAAGTCCTAGCACCCTCGGCAAAGGAGTGTAAAGATAGAAACAAGAAGAAGAAGAAGACCCTGGTGTGTGTAGCCACCCGCTTCTACCCCGACCATGTCACGGTCTTCTGGCAAGTC
>516-26
TCAACTCACCTGCAGCCATACTGTTTCAAGATACGACATGATACTGTGGTACCAACAGTCAGCCCAAAACACTGCTCTGAAACTCATTGGGTATGTGAGATTCACCAGTCCAACTGTGGAAGATTCCTTTAAAGGGCGTTTTAATGTCAGTGGAGATGGTGCAGCTAATAAAATGGCGTATCTACATTGTCCCAAACTGACAGAAGCTGAAGACAGTTCAGTGTATTTCTGTGCTGCTAGTAAGAGGCAGAACTATGAGGCACATTTTGGATCAGGCACCAAATTAACAGTTCTCGATCCAAACATCAAAGTCACTGAACCCACAGTGGAAGTCCTAGCACCCTCGGCAAAGGAGTGTAAAGATAGAAACAAGAAGAAGAAGAAGACCCTGGTGTGTGTAGCCACCCGCTTCTACCCCGACCATGTCACGGTCTTCTGGCAAGTC
>517-26
TCAACTCACCTGCAGCCATACTGTTTCAAGATACGACATGATACTGTGGTACCAACAGTCAGCCCAAAACACTGCTCTGAAACTCATTGGGTATGTGAGATTCACCAGTCCAACGGTGGAAGATTCCTTTAAAGGGCGTTTTAATGTCAGTGGAGATGGTGCAGCTAATAAAATGGCGTATCTACATTTTCCCAAACTGACAGAACCTGAAGACAGTGCAGTGTATTTCTGTGCTGCTAGTGAAGGCCGACAGGGAGGCAACCCGGCATTCTTCGGCAGTGGCACCAAACTCACAGTTCTAGATCCAAACATCAAAGTCACTGAACCCACAGTGGAAGTCCTAGCACCCTCGGCAAAGGAGTGTAAAGATAGAAACAAGAAGAAGAAGAAGACCCTGGTGTGTGTAGCCACCCGCTTCTACCCCGACCATGTCACGGTCTTCTGGCAAGTC
>518-26
TCAACTCACCTGCAGCCATACTGTTTCAAGATACGACATGATACTGTGGTACCAACAGTCAGCCCAAAACACTGCTCTGAAACTCATTGGGTATGTGAGATTCACCAGTCCAACGGTGGAAGATTCCTTTAAAGGGCGTTTTAATGTCAGTGGAGATGGTGCAGCTAATAAAATGGCGTATCTACATTTTCCCAAACTGACAGAACCTGAAGACAGTGCAGTGTATTTCTGTGCTGCTAGTTCGGGACAGGGGGCGCGACTATGATCCTGCATTCTTTGGAGCAGGGACCAAACTGAGTGTTCTGGATCCAAACATCAAAGTCACTGAACCCACAGTGGAAGTCCTAGCACCCTCGGCAAAGGAGTGTAAAGATAGAAACAAGAAGAAGAAGAAGACCCTGGTGTGTGTAGCCACCCGCTTCTACCCCGACCATGTCACGGTCTTCTGGCAAGTC
>519-26
TCAACTCACCTGCAGCCATACTGATTCAAGATACGACATGATACTGTGGTACCAACTGTCAGCCCAAAACACTGCTCTGAAACTCATTGGGTATGTGTGGAACACCAGTCCAACGGTGGAAGATTCCTTTAAAGGGCGTTTTAATGTCAGTGGAGAAGGTGCAGCTAATAAAATGGCGTATCTACATTTTCCCAAAGTAACAGAAGCTGAAGACAGTGCAGTGTATTTCTGTGCTGCTAGCAGGGGTGGTGGTGCCAGCCAGGCTTACTTCGGTGGAGGAACCAGGTTAACTGTTCTAGATCCAAACATCAAAGTCACTGAACCCACAGTGGAAGTCCTAGCACCCTCGGCAAAGGAGTGTAAAGATAGAAACAAGAAGAAGAAGAAGACCCTGGTGTGTGTAGCCACCCGCTTCTACCCCGACCATGTCACGGTCTTCTGGCAAGTC
>520-26
TCAACTCACCTGCAGCCATACTGTTTCAAGTTACAACATGATACTTTGGTACCAACAGTCACCCCAAAACAATGCTCTGAAACTCATTGGGTATGTGTGGAACACCAGTCCAACTGTGGAAGATTCCTTTAAAGGGCGTTTTAATGTCAGTGGAGATGCTGCAGCTAATAAAATGGCGTATCTACATTTTCCCAAACTGACAGAAGCTGAAGACAGTGCAGTGTATTTCTGTGCCGCTAGCTACAGGGGGCGTTCAACTCAACCAGCCTTCTTTGGCAATGGAACGAAACTCACTGTTTTAGATCCAAACATCAAAGTCACTGAACCCACAGTGGAAGTCCTAGCACCCTCGGCAAAGGAGTGTAAAGATAGAAACAAGAAGAAGAAGAAGACCCTGGTGTGTGTAGCCACCCGCTTCTACCCCGACCATGTCACGGTCTTCTGGCAAGTC
>521-26
TCAACTCACCTGCAGCCATACTGTTTCAAGATACGACATGATACTGTGGTACCAACAGTCAGCCCAAAACACTGCTCTGAAACTCATTGGGTATGTGAGATTCACCAGTCCAACTGTGGAAGATTCCTTTAAAGGGCGTTTTAATGTCAGTGGAGATGGTGCAGCTAATAAAATGGCGTATCTACATTGTCCCAAACTGACAGAAGCTGAAGACAGTTCAGTGTATTTCTGTGCTGCTACCCCCGGACAACTGACGTACTCGGAGGCATATTTTGGAGCCGGCACCAAACTCACCGTTTTAGATCCAAACATCAAAGTCACTGAACCCACAGTGGAAGTCCTAGCACCCTCGGCAAAGGAGTGTAAAGATAGAAACAAGAAGAAGAAGAAGACCCTGGTGTGTGTAGCCACCCGCTTCTACCCCGACCATGTCACGGTCTTCTGGCAAGTC
>522-26
TCAACTCACCTGCAGCCATACTGTTTCAAGATACGACATGATACTGTGGTACCAACAGTCAGCCCAAAACACTGCTCTGAAACTCATTGGGTATGTGAGATTCACCAGTCCAACGGTGGAAGATTCCTTTAAAGGGCGTTTTAATGTCAGTGGAGATGGTGCAGCTAATAAAATGGCGTATCTACATTTTCCCAAACTGACAGAACCTGAAGACAGTGCAGTGTATTTCTGTGCTGCGAGGGGCGACTATGAGGCACATTTTGGATCAGGCACCAAATTAACAGTTCTCGATCCAAACATCAAAGTCACTGAACCCACAGTGGAAGTCCTAGCACCCTCGGCAAAGGAGTGTAAAGATAGAAACAAGAAGAAGAAGAAGACCCTGGTGTGTGTAGCCACCCGCTTCTACCCCGACCATGTCACGGTCTTCTGGCAAGTC
>523-26
TCAACTCACCTGCAGCCATACTGTTTCAAGTTACAACATGATACTTTGGTACCAACAGTCACCCCAAAACAATGCTCTGAAACTCATTGGGTATGTGTGGAACACCAGTCCAACTGTGGAAGATTCCTTTAAAGGGCGTTTTAATGTCAGTGGAGATGCTGCAGCTAATAAAATGGCGTATCTACATTTTCCCAAACTGACAGAAGCTGAAGACAGTGCAGTGTATTTCTGTGCCGCTAGTCCGGACAGAGCGTACTCGGAGGCATATTTTGGAGCCGGCACCAAACTCACCGTTTTAGATCCAAACATCAAAGTCACTGAACCCACAGTGGAAGTCCTAGCACCCTCGGCAAAGGAGTGTAAAGATAGAAACAAGAAGAAGAAGAAGACCCTGGTGTGTGTAGCCACCCGCTTCTACCCCGACCATGTCACGGTCTTCTGGCAAGTC
>524-26
TCAACTCACCTGCAGCCATACTGTTTCAAGTTACTACATGATACTGTGGTACCAACAGTCAGCCCAAAACACTGCTCTGAAACTCATTGGGTATGTGAGATACACCAGTCCAATGGTGGAAGATTCCTTTAAAGGGCGTTTTAATGTCAGTGGAGATGGTGCAGCTAATAAAATGGCATATCTACATTTTCCCAAACTGACAGAAGCTGAAGACAGTTCAGTGTATTTCTGTGCTGCTAAGAGTACTCAAACTCAACCAGCCTTCTTTGGCAATGGAACGAAACTCACTGTTTTAGATCCAAACATCAAAGTCACTGAACCCACAGTGGAAGTCCTAGCACCCTCGGCAAAGGAGTGTAAAGATAGAAACAAGAAGAAGAAGAAGACCCTGGTGTGTGTAGCCACCCGCTTCTACCCCGACCATGTCACGGTCTTCTGGCAAGTC
>525-26
TCAACTCACCTGCAGCCATACTGATTCAAGATACGACATGATACTGTGGTACCAACAGTCAGCCCAAAACACTGCTCTGAAACTCATTGGAAGCTGAAGACAGTTCAGTGTATTTCTGTGCTGCTAGTGAAGACAGCTAGTGGTGCCAGCCAGGCTTACTTCGGTGGAGGAACCAGGTTAACTGTTCTAGGCTGAGTAAATCCACTGTGCTGGTGGTGCCAGCCAGGCTTACTTCGGTGGAGGAACCAGGTTAACTGTTCTAGATCCAAACATCAAAGTCACTGAACCCACAGTGGAAGTCCTAGCACCCTCGGCAAAGGAGTGTAAAGATAGAAACAAGAAGAAGAAGAAGACCCTGGTGTGTGTAGCCACCCGCTTCTACCCCGACCATGTCACGGTCTTCTGGCAAGTC
>526-26
TCAACTCACCTGCAGCCATACTATCCCTAACTACTACATGATACTATGGTACAAACAGTCAGCAGGAGACACTGCTATGAAACTCATTGGTTATGCATATACCAAGTCAATAACCATGGAGAAATCTTTTGAAAAGCACTTCAATGTGAGTGGAGACGGTGAGAAAGAGGCTTATCTTCATCTAGTGAGCCTGAGAGGACCTGAACACAGTGCAGTTTATTACTGTGTAGCCAGCTTCTCTGGTGGTTATGCTGCCTACTTTGGAGAAGGAACTAAGCTAACAGTTCTGGATCCAAACATCAAAGTCACTGAACCCACAGTGGAAGTCCTAGCACCCTCGGCAAAGGAGTGTAAAGATAGAAACAAGAAGAAGAAGAAGACCCTGGTGTGTGTAGCCACCCGCTTCTACCCCGACCATGTCACGGTCTTCTGGCAAGTC
>527-26
TCAACTCACCTGCAGCCATACTGTTTCAAGATACGACATGATACTGTGGTACCAACAGTCAGCCCAAAACACTGCTCTGAAACTCATTGGGTATGTGAGATTCACCAGTCCAACGGTGGAAGATTCCTTTAAAGGGCGTTTTAATGTCAGTGGAGATGGTGCAGCTAATAAAATGGCGTATCTACATTTTCCCAAACTGACAGAACCTGAAGACAGTGCAGTGTATTTCTGTGCTGCTAGTGAAGCCGGGACAGGGGGCTCGTACTCGGAGGCATATTTTGGAGCCGGCACCAAACTCACCGTTTTAGATCCAAACATCAAAGTCACTGAACCCACAGTGGAAGTCCTAGCACCCTCGGCAAAGGAGTGTAAAGATAGAAACAAGAAGAAGAAGAAGACCCTGGTGTGTGTAGCCACCCGCTTCTACCCCGACCATGTCACGGTCTTCTGGCAAGTC
>528-26
TCAACTCACCTGCAGCCATACTGATTCAAGATACGACATGATACTGTGGTACCAACTGTCAGCCCAAAACACTGCTCTGAAACTCATTGGGTATGTGTGGAACACCAGTCCAACGGTGGAAGATTCCTTTAAAGGGCGTTTTAATGTCAGTGGAGAAGGTGCAGCTAATAAAATGGCGTATCTACATTTTCCCAAAGTAACAGAAGCTGAAGACAGTGCAGTGTATTTCTGTGCTGCTAGTCAACAGTCCTCTGGTGGTTATGCTGCCTACTTTGGAGAGGGAACTAAGCTAACAGTTCTGGATCCAAACATCAAAGTCACTGAACCCACAGTGGAAGTCCTAGCACCCTCGGCAAAGGAGTGTAAAGATAGAAACAAGAAGAAGAAGAAGACCCTGGTGTGTGTAGCCACCCGCTTCTACCCCGACCATGTCACGGTCTTCTGGCAAGTC
>529-26
TCAACTCACCTGCAGCCATACTGTTTCAAGATACGACATGATACTGTGGTACCAACAGTCAGCCCAAAACACTGCTCTGAAACTCATTGGGTATGTGAGATTCACCAGTCCAACTGTGGAAGATTCCTTTAAAGGGCGTTTTAATGTCAGTGGAGATGCTGCAGCTAATAAAATGGCGTATCTACATTTTCCCAAACTGACAGAAGCTGAAGACAGTGCAGTGTATTTCTGTGCTGCTAGCGCGGCACTGGAAGTGAGGCCTACTTTGGGAATGGAACCAAACTCACTGTTTTAGATCCAAACATCAAAGTCACTGAACCCACAGTGGAAGTCCTAGCACCCTCGGCAAAGGAGTGTAAAGATAGAAACAAGAAGAAGAAGAAGACCCTGGTGTGTGTAGCCACCCGCTTCTACCCCGACCATGTCACGGTCTTCTGGCAAGTC
>530-26
TCAACTCACCTGCAGCCATACTGATTCAAGATACGACATGATACTGTGGTACCAACTGTCAGCCCAAAACACTGCTCTGAAACTCATTGGGTATGTGTGGAACACCAGTCCAACGGTGGAAGATTCCTTTAAAGGGCGTTTTAATGTCAGTGGAGAAGGTGCAGCTAATAAAATGGCGTATCTACATTTTCCCAAAGTAACAGAAGCTGAAGACAGTGCAGTGTATTTCTGTGCTGCTAGTAAGACAGGGGAGACTGGAAGTGAGGCCTACTTTGGGAATGGAACCAAACTCACTGTTTTAGATCCAAACATCAAAGTCACTGAACCCACAGTGGAAGTCCTAGCACCCTCGGCAAAGGAGTGTAAAGATAGAAACAAGAAGAAGAAGAAGACCCTGGTGTGTGTAGCCACCCGCTTCTACCCCGACCATGTCACGGTCTTCTGGCAAGTC
>531-26
TCAACTCACCTGCAGCCATACTGTTTCAAGATACGACATGATACTGTGGTACCAACAGTCAGCCCAAAACACTGCTCTGAAACTCATTGGGTATGTGAGATTCACCAGTCCAACGGTGGAAGATTCCTTTAAAGGGCGTTTTAATGTCAGTGGAGATGGTGCAGCTAATAAAATGGCGTATCTACATTTTCCCAAACTGACAGAACCTGAAGACAGTGCAGTGTATTTCTGTGCTGCTAGTCGGACAGGGGACACGGATAAGGCAGAGTTTGGTCCAGGTACCAGACTCACTGTTCTAGATCCAAACATCAAAGTCACTGAACCCACAGTGGAAGTCCTAGCACCCTCGGCAAAGGAGTGTAAAGATAGAAACAAGAAGAAGAAGAAGACCCTGGTGTGTGTAGCCACCCGCTTCTACCCCGACCATGTCACGGTCTTCTGGCAAGTC
>532-26
TCAACTCACCTGCAGCCATACTGTTTCAAGATACGACATGATACTGTGGTACCAACAGTCAGCCCAAAACACTGCTCTGAAACTCATTGGGTATGTGAGATTCACCAGTCCAACTGTGGAAGATTCCTTTAAAGGGCGTTTTAATGTCAGTGGAGATGCTGCAGCTAATAAAATGGCGTATCTACATTTTCCCAAACTGACAGAAGCTGAAGACAGTGCAGTGTATTTCTGTGCTGCTAGTCGGACAGGGTGGTTATGCTGCCTACTTTGGAGAAGGAACTAAGCTAACAGTTCTGGATCCAAACATCAAAGTCACTGAACCCACAGTGGAAGTCCTAGCACCCTCGGCAAAGGAGTGTAAAGATAGAAACAAGAAGAAGAAGAAGACCCTGGTGTGTGTAGCCACCCGCTTCTACCCCGACCATGTCACGGTCTTCTGGCAAGTC
>533-26
TCAACTCACCTGCAGCCATACTGATTCAAGATACGACATGATACTGTGGTACCAACAGTCAGCCCAAAACACTGCTCTGAAACTCATTGGGTATGTGTGGAACACCAGTCCAACGGTGGAAGATTCCTTTAAAGGGCGTTTTAATGTCAGTGGAGAAGGTGCAGCTAATAAAATGGCGTATCTACATTTTCCCAAAGTAACAGAAGCTGAAGACAGTGCAGTGTATTTCTGTGCTGCTAGTATTAGGGGGCTTGGTGGTTATGCTGCCTACTTTGGAGAGGGAACTAAGCTAACAGTTCTGGATCCAAACATCAAAGTCACTGAACCCACAGTGGAAGTCCTAGCACCCTCGGCAAAGGAGTGTAAAGATAGAAACAAGAAGAAGAAGAAGACCCTGGTGTGTGTAGCCACCCGCTTCTACCCCGACCATGTCACGGTCTTCTGGCAAGTC
>534-26
TCAACTCACCTGCAGCCATACTGATTCAAGATACGACATGATACTGTGGTACCAACTGTCAGCCCAAAACACTGCTCTGAAACTCATTGGGTATGTGTGGAACACCAGTCCAACGGTGGAAGATTCCTTTAAAGGGCGTTTTAATGTCAGTGGAGAAGGTGCAGCTAATAAAATGGCGTATCTACATTTTCCCAAAGTAACAGAAGCTGAAGACAGTGCAGTGTATTTCTGTGCTGCTAGCCGACAGGGGGCGAACTCGGAGGCATATTTTGGAGCCGGCACCAAACTCACCGTTTTAGATCCAAACATCAAAGTCACTGAACCCACAGTGGAAGTCCTAGCACCCTCGGCAAAGGAGTGTAAAGATAGAAACAAGAAGAAGAAGAAGACCCTGGTGTGTGTAGCCACCCGCTTCTACCCCGACCATGTCACGGTCTTCTGGCAAGTC
>535-26
TCAACTCACCTGCAGCCATACTATGCCTAACTACTACATGATACTATGGTACAAACAGTCAGCAGGAGACACTGCTATGAAACTCATTGGTTATGCATATACCAAGTCAATAACCATGGAGAAATCGTTTGAAAAGCACTTCAATGTGAGTGGAGACGGTGAGAAAGAGGCTTATCTTCATCTAGTGAGTCTGAGAGGACCTGAACACAGTGCAGTTTATTACTGTGCAGCCGGACAGGGGGCGTACAACTATGATCCTGCATTCTTTGGAGCAGGGACCAAACTGAGTGTTCTGGATCCAAACATCAAAGTCACTGAACCCACAGTGGAAGTCCTAGCACCCTCGGCAAAGGAGTGTAAAGATAGAAACAAGAAGAAGAAGAAGACCCTGGTGTGTGTAGCCACCCGCTTCTACCCCGACCATGTCACGGTCTTCTGGCAAGTC
>536-26
TCAACTCACCTGCAGCCATACTGTTTCAAGTTACAACATGATACTTTGGTACCAACAGTCACCCCAAAACAATGCTCTGAAACTCATTGGGTATGTGTGGAACACCAGTCCAACTGTGGAAGATTCCTTTAAAGGGCGTTTTAATGTCAGTGGAGATGCTGCAGCTAATAAAATGGCGTATCTACATTTTCCCAAACTGACAGAAGCTGAAGACAGTGCAGTGTATTTCTGTGCCGCTAGATTGACAGGGGATAAGGCAGAGTTTGGTCCAGGTACCAGACTCACTGTTCTAGATCCAAACATCAAAGTCACTGAACCCACAGTGGAAGTCCTAGCACCCTCGGCAAAGGAGTGTAAAGATAGAAACAAGAAGAAGAAGAAGACCCTGGTGTGTGTAGCCACCCGCTTCTACCCCGACCATGTCACGGTCTTCTGGCAAGTC
>537-26
TCAACTCACCTGCAGCCATACTGTTTCAAGATACGACATGATACTGTGGTACCAACAGTCAGCCCAAAACACTGCTCTGAAACTCATTGGGTATGTGAGATTCACCAGTCCAACTGTGGAAGATTCCTTTAAAGGGCGTTTTAATGTCAGTGGAGATGGTGCAGCTAATAAAATGGCGTATCTACATTGTCCCAAACTGACAGAAGCTGAAGACAGTTCAGTGTATTTCTGTGCTGCTAGTAAAGCCGGGGGGCTGGAAGTGAGGCCTACTTTGGGAATGGAACCAAACTCACTGTTTTAGATCCAAACATCAAAGTCACTGAACCCACAGTGGAAGTCCTAGCACCCTCGGCAAAGGAGTGTAAAGATAGAAACAAGAAGAAGAAGAAGACCCTGGTGTGTGTAGCCACCCGCTTCTACCCCGACCATGTCACGGTCTTCTGGCAAGTC
>538-26
TCAACTCACCTGCAGCCATACTGATTCAAGATACGACATGATACTGTGGTACCAACTGTCAGCCCAAAACACTGCTCTGAAACTCATTGGGTATGTGTGGAACACCAGTCCAACGGTGGAAGATTCCTTTAAAGGGCGTTTTAATGTCAGTGGAGAAGGTGCAGCTAATAAAATGGCGTATCTACATTTTCCCAAAGTAACAGAAGCTGAAGACAGTGCAGTGTATTTCTGTGCTGCTAGTACAGGGGGCAGCAACCCGGCATTCTTCGGCAGTGGCACCAAACTCACAGTTCTAGATCCAAACATCAAAGTCACTGAACCCACAGTGGAAGTCCTAGCACCCTCGGCAAAGGAGTGTAAAGATAGAAACAAGAAGAAGAAGAAGACCCTGGTGTGTGTAGCCACCCGCTTCTACCCCGACCATGTCACGGTCTTCTGGCAAGTC
>539-26
TCAACTCACCTGCAGCCATACTGTTTCAAGTTACTACATGATACTGTGGTACCAACAGTCAGCCCAAAACACTGCTCTGAAACTCATTGGGTATGTGAGATACACCAGTCCAATGGTGGAAGATTCCTTTAAAGGGCGTTTTAATGTCAGTGGAGATGGTGCAGCTAATAAAATGGCATATCTACATTTTCCCAAACTGACAGAAGCTGAAGACAGTTCAGTGTATTTCTGTGCTGCTAGTGAGGGGAGTTCGGATAAGGCAGAGTTTGGTCCAGGTACCAGACTCACTGTTCTAGATCCAAACATCAAAGTCACTGAACCCACAGTGGAAGTCCTAGCACCCTCGGCAAAGGAGTGTAAAGATAGAAACAAGAAGAAGAAGAAGACCCTGGTGTGTGTAGCCACCCGCTTCTACCCCGACCATGTCACGGTCTTCTGGCAAGTC
>540-26
TCAACTCACCTGCAGCCATACTGTTTCAAGATACGACATGATACTGTGGTACCAACAGTCAGCCCAAAACACTGCTCTGAAACTCATTGGGTATGTGAGATTCACCAGTCCAACGGTGGAAGATTCCTTTAAAGGGCGTTTTAATGTCAGTGGAGATGGTGCAGCTAATAAAATGGCGTATCTACATTTTCCCAAACTGACAGAACCTGAAGACAGTGCAGTGTATTTCTGTGCTGCTAGTGACACGGATAAGGCAGAGTTTGGTCCAGGTACCAGACTCACTGTTCTAGATCCAAACATCAAAGTCACTGAACCCACAGTGGAAGTCCTAGCACCCTCGGCAAAGGAGTGTAAAGATAGAAACAAGAAGAAGAAGAAGACCCTGGTGTGTGTAGCCACCCGCTTCTACCCCGACCATGTCACGGTCTTCTGGCAAGTC
>541-26
TCAACTCACCTGCAGCCATACTGATTCAAGATACGACATGATACTGTGGTACCAACTGTCAGCCCAAAACACTGCTCTGAAACTCATTGGGTATGTGTGGAACACCAGTCCAACGGTGGAAGATTCCTTTAAAGGGCGTTTTAATGTCAGTGGAGAAGGTGCAGCTAATAAAATGGCGTATCTACATTTTCCCAAAGTAACAGAAGCTGAAGACAGTGCAGTGTATTTCTGTGCTGCTAGCGACAGGGAACGCGGATAAGGCAGAGTTTGGTCCAGGTACCAGACTCACTGTTCTAGATCCAAACATCAAAGTCACTGAACCCACAGTGGAAGTCCTAGCACCCTCGGCAAAGGAGTGTAAAGATAGAAACAAGAAGAAGAAGAAGACCCTGGTGTGTGTAGCCACCCGCTTCTACCCCGACCATGTCACGGTCTTCTGGCAAGTC
>542-26
TCAACTCACCTGCAGCCATACTATCCCTAACTACTACATGATACTATGGTACAAACAGTCAGCAGGAGACACTGCTATGAAACTCATTGGTTATGCATATACCAAGTCAATAACCATGGAGAAATCTTTTGAAAAGCACTTCAATGTGAGTGGAGACGGTGAGAAAGAGGCTTATCTTCATCTAGTGAGCCTGAGAGGACCTGAACACAGTGCAGTTTATTACTGTGTAGCCAGCTCGGGACAGGGCTCGTACTCGGAGGCATATTTTGGAGCCGGCACCAAACTCACCGTTTTAGATCCAAACATCAAAGTCACTGAACCCACAGTGGAAGTCCTAGCACCCTCGGCAAAGGAGTGTAAAGATAGAAACAAGAAGAAGAAGAAGACCCTGGTGTGTGTAGCCACCCGCTTCTACCCCGACCATGTCACGGTCTTCTGGCAAGTC
>543-26
TCAACTCACCTGCAGCCATACTGATTCAAATTACAACATGATACTGTGGTACCAACAGTCAGCCCAAAACACTGAAACTCATTGGGTATGTGAGTAACACCATTCCAACGGTGGAAGATTCCTTTAAAGGGCGTTTTAATGTCAGTGGAGATGGTGCAGCTAATAAAATGGCGTATCTACATTGTCCCAAACTGACAGAAGCTGAAGACAGTTCAGTGTATTTCTGTGCTGCTAGTAAAGCAAATCGTACACGGATAAGGCAGAGTTTGGTCCAGGTACCAGACTCACTGTTCTAGATCCAAACATCAAAGTCACTGAACCCACAGTGGAAGTCCTAGCACCCTCGGCAAAGGAGTGTAAAGATAGAAACAAGAAGAAGAAGAAGACCCTGGTGTGTGTAGCCACCCGCTTCTACCCCGACCATGTCACGGTCTTCTGGCAAGTC
>544-26
TCAACTCACCTGCAGCCATACTGATTCAAGATACGACATGATACTGTGGTACCAACTGTCAGCCCAAAACACTGCTCTGAAACTCATTGGGTATGTGTGGAACACCAGTCCAACGGTGGAAGATTCCTTTAAAGGGCGTTTTAATGTCAGTGGAGAAGGTGCAGCTAATAAAATGGCGTATCTACATTTTCCCAAAGTAACAGAAGCTGAAGACAGTGCAGTGTATTTCTGTGCTGCTAGTAAAGCCCAGGCCAACTATGAGGCACATTTTGGATCAGGCACCAAATTAACAGTTCTCGATCCAAACATCAAAGTCACTGAACCCACAGTGGAAGTCCTAGCACCCTCGGCAAAGGAGTGTAAAGATAGAAACAAGAAGAAGAAGAAGACCCTGGTGTGTGTAGCCACCCGCTTCTACCCCGACCATGTCACGGTCTTCTGGCAAGTC
>545-26
TCAACTCACCTGCAGCCATACTGTTTCAAGATACGACATGATACTGTGGTACCAACAGTCAGCCCAAAACACTGCTCTGAAACTCATTGGGTATGTGAGATTCACCAGTCCAACTGTGGAAGATTCCTTTAAAGGGCGTTTTAATGTCAGTGGAGATGCTGCAGCTAATAAAATGGCGTATCTACATTTTCCCAAACTGACAGAAGCTGAAGACAGTGCAGTGTATTTCTGTGCTGCTAGTAAAGCGGCAGAGAACTCGGAGGCATATTTTGGAGCCGGCACCAAACTCACCGTTTTAGATCCAAACATCAAAGTCACTGAACCCACAGTGGAAGTCCTAGCACCCTCGGCAAAGGAGTGTAAAGATAGAAACAAGAAGAAGAAGAAGACCCTGGTGTGTGTAGCCACCCGCTTCTACCCCGACCATGTCACGGTCTTCTGGCAAGTC
>546-26
TCAACTCACCTGCAGCCATACTGATTCAAGATACGACATGATACTGTGGTACCAACTGTCAGCCCAAAACACTGCTCTGAAACTCATTGGGTATGTGTGGAACACCAGTCCAACGGTGGAAGATTCCTTTAAAGGGCGTTTTAATGTCAGTGGAGAAGGTGCAGCTAATAAAATGGCGTATCTACATTTTCCCAAAGTAACAGAAGCTGAAGACAGTGCAGTGTATTTCTGTGCTGCTAGACAGGGCCACAACCCGGCATTCTTCGGCAGTGGCACCAAACTCACAGTTCTAGATCCAAACATCAAAGTCACTGAACCCACAGTGGAAGTCCTAGCACCCTCGGCAAAGGAGTGTAAAGATAGAAACAAGAAGAAGAAGAAGACCCTGGTGTGTGTAGCCACCCGCTTCTACCCCGACCATGTCACGGTCTTCTGGCAAGTC
>547-26
TCAACTCACCTGCAGCCATACTGTTTCAAGATACGACATGATACTGTGGTACCAACAGTCAGCCCAAAACACTGCTCTGAAACTCATTGGGTATGTGAGATTCACCAGTCCAACGGTGGAAGATTCCTTTAAAGGGCGTTTTAATGTCAGTGGAGATGGTGCAGCTAATAAAATGGCGTATCTACATTTTCCCAAACTGACAGAACCTGAAGACAGTGCAGTGTATTTCTGTGCTGCTAGTGAGGACACTGGTGGTTATGCTGCCTACTTTGGAGAAGGAACTAAGCTAACAGTTCTGGATCCAAACATCAAAGTCACTGAACCCACAGTGGAAGTCCTAGCACCCTCGGCAAAGGAGTGTAAAGATAGAAACAAGAAGAAGAAGAAGACCCTGGTGTGTGTAGCCACCCGCTTCTACCCCGACCATGTCACGGTCTTCTGGCAAGTC
>548-26
TCAACTCACCTGCAGCCATACTGATTCAAGATACGACATGATACTGTGGTACCAACTGTCAGCCCAAAACACTGCTCTGAAACTCATTGGGTATGTGTGGAACACCAGTCCAACGGTGGAAGATTCCTTTAAAGGGCGTTTTAATGTCAGTGGAGAAGGTGCAGCTAATAAAATGGCGTATCTACATTTTCCCAAAGTAACAGAAGCTGAAGACAGTGCAGTGTATTTCTGTGCTGCTAGGAGTGAGGCCTACTTTGGGAATGGAACCAAACTCACTGTTTTAGATCCAAACATCAAAGTCACTGAACCCACAGTGGAAGTCCTAGCACCCTCGGCAAAGGAGTGTAAAGATAGAAACAAGAAGAAGAAGAAGACCCTGGTGTGTGTAGCCACCCGCTTCTACCCCGACCATGTCACGGTCTTCTGGCAAGTC
>549-26
TCAACTCACCTGCAGCCATACTGATCCAAGATACGACATGATACTGTGGTACCAACAGTCAGCCCAAAACACTGCTCTGAAACTCATTGGGTATGTGAGATTCACCAGTCCAACGGTGGAAGATTCCTTTAAAGGGCGTTTTAATGTCAGTGGAGATGGTGCAGCTAGTAAAATGGCGTATCTACATTGTCCCAAACTGACAGAAGCTGAAGACAGTGCAGTGTATATTTCTGTGCTGCTAGTAAAAGGCAGGGGGCGATTTGAGGCACATTTTGGATCAGGCACCAAATTAACAGTTCTCGATCCAAACATCAAAGTCACTGAACCCACAGTGGAAGTCCTAGCACCCTCGGCAAAGGAGTGTAAAGATAGAAACAAGAAGAAGAAGAAGACCCTGGTGTGTGTAGCCACCCGCTTCTACCCCGACCATGTCACGGTCTTCTGGCAAGTC
>550-25
TCAACTCACCTGCAGCCATACTGTTTCAAGTTACAACATGATACTTTGGTACCAACAGTCACCCCAAAACAATGCTCTGAAACTCATTGGGTATGTGTGGAACACCAGTCCAACTGTGGAAGATTCCTTTAAAGGGCGTTTTAATGTCAGTGGAGATGCTGCAGCTAATAAAATGGCGTATCTACATTTTCCCAAACTGACAGAAGCTGAAGACAGTGCAGTGTATTTCTGTGCCGCTAGTGGACAGGGGGCGGCGGATAAGGCAGAGTTTGGTCCAGGTACCAGACTCACTGTTCTAGATCCAAACATCAAAGTCACTGAACCCACAGTGGAAGTCCTAGCACCCTCGGCAAAGGAGTGTAAAGATAGAAACAAGAAGAAGAAGAAGACCCTGGTGTGTGTAGCCACCCGCTTCTACCCCGACCATGTCACGGTCTTCTGGCAAGTC
>551-25
TCAACTCACCTGCAGCCATACTGATTCAAGATACGACATGATACTGTGGTACCAACTGTCAGCCCAAAACACTGCTCTGAAACTCATTGGGTATGTGTGGAACACCAGTCCAACGGTGGAAGATTCCTTTAAAGGGCGTTTTAATGTCAGTGGAGAAGGTGCAGCTAATAAAATGGCGTATCTACATTTTCCCAAAGTAACAGAAGCTGAAGACAGTGCAGTGTATTTCTGTGCTGCTAAGGACAGGGGGCCGTACTCGGAGGCATATTTTGGAGCCGGCACCAAACTCACCGTTTTAGATCCAAACATCAAAGTCACTGAACCCACAGTGGAAGTCCTAGCACCCTCGGCAAAGGAGTGTAAAGATAGAAACAAGAAGAAGAAGAAGACCCTGGTGTGTGTAGCCACCCGCTTCTACCCCGACCATGTCACGGTCTTCTGGCAAGTC
>552-25
TCAACTCACCTGCAGCCATACTATCCCTAACTACTACATGATACTATGGTACAAACAGTCAGCAGGAGACACTGCTATGAAACTCATTGGTTATGCATATACCAAGTCAATAACCATGGAGAAATCTTTTGAAAAGCACTTCAATGTGAGTGGAGACGGTGAGAAAGAGGCTTATCTTCATCTAGTGAGCCTGAGAGGACCTGAACACAGTGCAGTTTATTACTGTGTAGCCAGCGGGACAGGGGCCGATGATCCTGCATTCTTTGGAGCAGGGACCAAACTGAGTGTTCTGGATCCAAACATCAAAGTCACTGAACCCACAGTGGAAGTCCTAGCACCCTCGGCAAAGGAGTGTAAAGATAGAAACAAGAAGAAGAAGAAGACCCTGGTGTGTGTAGCCACCCGCTTCTACCCCGACCATGTCACGGTCTTCTGGCAAGTC
>553-25
TCAACTCACCTGCAGCCATACTGTTTCAAGATACGACATGATACTGTGGTACCAACAGTCAGCCCAAAACACTGCTCTGAAACTCATTGGGTATGTGAGATTCACCAGTCCAACTGTGGAAGATTCCTTTAAAGGGCGTTTTAATGTCAGTGGAGATGCTGCAGCTAATAAAATGGCGTATCTACATTTTCCCAAACTGACAGAAGCTGAAGACAGTGCAGTGTATTTCTGTGCTGCTAGTACACGGATAAGGCAGAGTTTGGTCCAGGTACCAGACTCACTGTTCTAGATCCAAACATCAAAGTCACTGAACCCACAGTGGAAGTCCTAGCACCCTCGGCAAAGGAGTGTAAAGATAGAAACAAGAAGAAGAAGAAGACCCTGGTGTGTGTAGCCACCCGCTTCTACCCCGACCATGTCACGGTCTTCTGGCAAGTC
>554-25
TCAACTCACCTGCAGCCATACTGTTTCAAGATACGACATGATACTGTGGTACCAACAGTCAGCCCAAAACACTGCTCTGAAACTCATTGGGTATGTGAGATTCACCAGTCCAACTGTGGAAGATTCCTTTAAAGGGCGTTTTAATGTCAGTGGAGATGCTGCAGCTAATAAAATGGCGTATCTACATTTTCCCAAACTGACAGAAGCTGAAGACAGTGCAGTGTATTTCTGTGCTGCCTCGGGACAGCTCGTGAGGCCTACTTTGGGAATGGAACCAAACTCACTGTTTTAGATCCAAACATCAAAGTCACTGAACCCACAGTGGAAGTCCTAGCACCCTCGGCAAAGGAGTGTAAAGATAGAAACAAGAAGAAGAAGAAGACCCTGGTGTGTGTAGCCACCCGCTTCTACCCCGACCATGTCACGGTCTTCTGGCAAGTC
>555-25
TCAACTCACCTGCAGCCATACTGATCCAAGATACGACATGATACTGTGGTACCAACAGTCAGCCCAAAACACTGCTCTGAAACTCATTGGGTATGTGAGATTCACCAGTCCAACGGTGGAAGATTCCTTTAAAGGGCGTTTTAATGTCAGTGGAGATGGTGCAGCTAGTAAAATGGCGTATCTACATTGTCCCAAACTGACAGAAGCTGAAGACAGTGCAGTGTATTTCTGTGCTGCTGGGACAGGGGGCTATGATCCTGCATTCTTTGGAGCAGGGACCAAACTGAGTGTTCTGGATCCAAACATCAAAGTCACTGAACCCACAGTGGAAGTCCTAGCACCCTCGGCAAAGGAGTGTAAAGATAGAAACAAGAAGAAGAAGAAGACCCTGGTGTGTGTAGCCACCCGCTTCTACCCCGACCATGTCACGGTCTTCTGGCAAGTC
>556-25
TCAACTCACCTGCAGCCATACTGATTCAAGATACGACATGATACTGTGGTACCAACTGTCAGCCCAAAACACTGCTCTGAAACTCATTGGGTATGTGTGGAACACCAGTCCAACGGTGGAAGATTCCTTTAAAGGGCGTTTTAATGTCAGTGGAGAAGGTGCAGCTAATAAAATGGCGTATCTACATTTTCCCAAAGTAACAGAAGCTGAAGACAGTGCAGTGTATTTCTGTGCTGCTAGTTACGAAATGAGGCACATTTTGGATCAGGCACCAAATTAACAGTTCTCGATCCAAACATCAAAGTCACTGAACCCACAGTGGAAGTCCTAGCACCCTCGGCAAAGGAGTGTAAAGATAGAAACAAGAAGAAGAAGAAGACCCTGGTGTGTGTAGCCACCCGCTTCTACCCCGACCATGTCACGGTCTTCTGGCAAGTC
>557-25
TCAACTCACCTGCAGCCATACTGTTTCAAGATACGACATGATACTGTGGTACCAACAGTCAGCCCAAAACACTGCTCTGAAACTCATTGGGTATGTGAGATTCACCAGTCCAACGGTGGAAGATTCCTTTAAAGGGCGTTTTAATGTCAGTGGAGATGGTGCAGCTAATAAAATGGCGTATCTACATTTTCCCAAACTGACAGAACCTGAAGACAGTGCAGTGTATTTCTGTGCTGCTAGTGACAGTACTCAAACTCAACCAGCCTTCTTTGGCAATGGAACGAAACTCACTGTTTTAGATCCAAACATCAAAGTCACTGAACCCACAGTGGAAGTCCTAGCACCCTCGGCAAAGGAGTGTAAAGATAGAAACAAGAAGAAGAAGAAGACCCTGGTGTGTGTAGCCACCCGCTTCTACCCCGACCATGTCACGGTCTTCTGGCAAGTC
>558-25
TCAACTCACCTGCAGCCATACTATGCCTAACTACTACATGATACTATGGTACAAACAGTCAGCAGGAGACACTGCTATGAAACTCATTGGTTATGCATATACCAAGTCAATAACCATGGAGAAATCGTTTGAAAAGCACTTCAATGTGAGTGGAGACGGTGAGAAAGAGGCTTATCTTCATCTAGTGAGTCTGAGAGGACCTGAACACAGTGCAGTTTATTACTGTGCAGCCAGGGGGACAGGGTACTCGGAGGCATATTTTGGAGCCGGCACCAAACTCACCGTTTTAGATCCAAACATCAAAGTCACTGAACCCACAGTGGAAGTCCTAGCACCCTCGGCAAAGGAGTGTAAAGATAGAAACAAGAAGAAGAAGAAGACCCTGGTGTGTGTAGCCACCCGCTTCTACCCCGACCATGTCACGGTCTTCTGGCAAGTC
>559-25
TCAACTCACCTGCAGCCATACTATCCCTAACTACTACATGATACTATGGTACAAACAGTCAGCAGGAGACACTGCTATGAAACTCATTGGTTATGCATATACCAAGTCAATAACCATGGAGAAATCTTTTGAAAAGCACTTCAATGTGAGTGGAGACGGTGAGAAAGAGGCTTATCTTCATCTAGTGAGCCTGAGAGGACCTGAACACAGTGCAGTTTATTACTGTGTAGCCAGCCGGACAGACCTCAACCAGCCTTCTTTGGCAATGGAACGAAACTCACTGTTTTAGATCCAAACATCAAAGTCACTGAACCCACAGTGGAAGTCCTAGCACCCTCGGCAAAGGAGTGTAAAGATAGAAACAAGAAGAAGAAGAAGACCCTGGTGTGTGTAGCCACCCGCTTCTACCCCGACCATGTCACGGTCTTCTGGCAAGTC
>560-25
TCAACTCACCTGCAGCCATACTGATTCAAGATACGACATGATACTGTGGTACCAACTGTCAGCCCAAAACACTGCTCTGAAACTCATTGGGTATGTGTGGAACACCAGTCCAACGGTGGAAGATTCCTTTAAAGGGCGTTTTAATGTCAGTGGAGAAGGTGCAGCTAATAAAATGGCGTATCTACATTTTCCCAAAGTAACAGAAGCTGAAGACAGTGCAGTGTATTTCTGTGCTGCTAGTAAAGGGGGCGGGAACTATGAGGCACATTTTGGATCAGGCACCAAATTAACAGTTCTCGATCCAAACATCAAAGTCACTGAACCCACAGTGGAAGTCCTAGCACCCTCGGCAAAGGAGTGTAAAGATAGAAACAAGAAGAAGAAGAAGACCCTGGTGTGTGTAGCCACCCGCTTCTACCCCGACCATGTCACGGTCTTCTGGCAAGTC
>561-25
TCAACTCACCTGCAGCCATACTGATTCAAGATACGACATGATACTGTGGTACCAACTGTCAGCCCAAAACACTGCTCTGAAACTCATTGGGTATGTGTGGAACACCAGTCCAACGGTGGAAGATTCCTTTAAAGGGCGTTTTAATGTCAGTGGAGAAGGTGCAGCTAATAAAATGGCGTATCTACATTTTCCCAAAGTAACAGAAGCTGAAGACAGTGCAGTGTATTTCTGTGCTGCTAGTAGGCAGGGGTGCCAGCCAGGCTTACTTCGGTGGAGGAACCAGGTTAACTGTTCTAGATCCAAACATCAAAGTCACTGAACCCACAGTGGAAGTCCTAGCACCCTCGGCAAAGGAGTGTAAAGATAGAAACAAGAAGAAGAAGAAGACCCTGGTGTGTGTAGCCACCCGCTTCTACCCCGACCATGTCACGGTCTTCTGGCAAGTC
>562-25
TCAACTCACCTGCAGCCATACTGTTTCAAGTTACTACATGATACTGTGGTACCAACAGTCAGCCCAAAACACTGCTCTGAAACTCATTGGAAGCTGAAGACAGTTCAGTGTATTTCTGTGCTGCTAGTGAAAGGGGGCGGTGGTGCCAGCCAGGCTTACTTCGGTGGAGGAACCAGGTTAACTGTTCTAGATCCAAACATCAAAGTCACTGAACCCACAGTGGAAGTCCTAGCACCCTCGGCAAAGGAGTGTAAAGATAGAAACAAGAAGAAGAAGAAGACCCTGGTGTGTGTAGCCACCCGCTTCTACCCCGACCATGTCACGGTCTTCTGGCAAGTC
>563-25
TCAACTCACCTGCAGCCATACTGATTCAAGATACGACATGATACTGTGGTACCAACAGTCAGCCCAAAACACTGCTCTGAAACTCATTGGGTATGTGAGATACACCAGTCCAATGGTGCAAGATTCCTTTAAAGGGCGTTTTAATGCCAGTGGAGATGGTGCAGCTAATAAAATGGCATATCTACATTTTCCCAAACTGACAGAAGCTGAAGACAGTTCAGTGTATTTCTGTGCTGCTAGCCCGGGACAGGGTTCGGAGGCATATTTTGGAGCCGGCACCAAACTCACCGTTTTAGATCCAAACATCAAAGTCACTGAACCCACAGTGGAAGTCCTAGCACCCTCGGCAAAGGAGTGTAAAGATAGAAACAAGAAGAAGAAGAAGACCCTGGTGTGTGTAGCCACCCGCTTCTACCCCGACCATGTCACGGTCTTCTGGCAAGTC
>564-25
TCAACTCACCTGCAGCCATACTGATTCAAGATACGACATGATACTGTGGTACCAACTGTCAGCCCAAAACACTGCTCTGAAACTCATTGGGTATGTGTGGAACACCAGTCCAACGGTGGAAGATTCCTTTAAAGGGCGTTTTAATGTCAGTGGAGAAGGTGCAGCTAATAAAATGGCGTATCTACATTTTCCCAAAGTAACAGAAGCTGAAGACAGTGCAGTGTATTTCTGTGCTGCCGGGACAAACAACCCGGCATTCTTCGGCAGTGGCACCAAACTCACAGTTCTAGATCCAAACATCAAAGTCACTGAACCCACAGTGGAAGTCCTAGCACCCTCGGCAAAGGAGTGTAAAGATAGAAACAAGAAGAAGAAGAAGACCCTGGTGTGTGTAGCCACCCGCTTCTACCCCGACCATGTCACGGTCTTCTGGCAAGTC
>565-25
TCAACTCACCTGCAGCCATACTGATTCAAGATACGACATGATACTGTGGTACCAACTGTCAGCCCAAAACACTGCTCTGAAACTCATTGGGTATGTGTGGAACACCAGTCCAACGGTGGAAGATTCCTTTAAAGGGCGTTTTAATGTCAGTGGAGAAGGTGCAGCTAATAAAATGGCGTATCTACATTTTCCCAAAGTAACAGAAGCTGAAGACAGTGCAGTGTATTTCTGTGCTGCTAGTAAAGCTCGACTGGCCAACTATGAGGCACATTTTGGATCAGGCACCAAATTAACAGTTCTCGATCCAAACATCAAAGTCACTGAACCCACAGTGGAAGTCCTAGCACCCTCGGCAAAGGAGTGTAAAGATAGAAACAAGAAGAAGAAGAAGACCCTGGTGTGTGTAGCCACCCGCTTCTACCCCGACCATGTCACGGTCTTCTGGCAAGTC
>566-25
TCAACTCACCTGCAGCCATACTGATCCAAGATACGACATGATACTGTGGTACCAACAGTCAGCCCAAAACACTGCTCTGAAACTCATTGGGTATGTGAGATTCACCAGTCCAACGGTGGAAGATTCCTTTAAAGGGCGTTTTAATGTCAGTGGAGATGGTGCAGCTAGTAAAATGGCGTATCTACATTGTCCCAAACTGACAGAAGCTGAAGACAGTGCAGTGTATTTCTGTGCTGCTAGGGACATCAACTATGAGGCACATTTTGGATCAGGCACCAAATTAACAGTTCTCGATCCAAACATCAAAGTCACTGAACCCACAGTGGAAGTCCTAGCACCCTCGGCAAAGGAGTGTAAAGATAGAAACAAGAAGAAGAAGAAGACCCTGGTGTGTGTAGCCACCCGCTTCTACCCCGACCATGTCACGGTCTTCTGGCAAGTC
>567-25
TCAACTCACCTGCAGCCATACTGTTTCAAGATACGACATGATACTGTGGTACCAACAGTCAGCCCAAAACACTGCTCTGAAACTCATTGGGTATGTGAGATTCACCAGTCCAACGGTGGAAGATTCCTTTAAAGGGCGTTTTAATGTCAGTGGAGATGGTGCAGCTAATAAAATGGCGTATCTACATTTTCCCAAACTGACAGAACCTGAAGACAGTGCAGTGTATTTCTGTGCTGCTAGTGACAATACTCAAACTCAACCAGCCTTCTTTGGCAATGGAACGAAACTCACTGTTTTAGATCCAAACATCAAAGTCACTGAACCCACAGTGGAAGTCCTAGCACCCTCGGCAAAGGAGTGTAAAGATAGAAACAAGAAGAAGAAGAAGACCCTGGTGTGTGTAGCCACCCGCTTCTACCCCGACCATGTCACGGTCTTCTGGCAAGTC
>568-25
TCAACTCACCTGCAGCCATACTGATTCAAGATACGACATGATACTGTGGTACCAACTGTCAGCCCAAAACACTGCTCTGAAACTCATTGGGTATGTGTGGAACACCAGTCCAACGGTGGAAGATTCCTTTAAAGGGCGTTTTAATGTCAGTGGAGAAGGTGCAGCTAATAAAATGGCGTATCTACATTTTCCCAAAGTAACAGAAGCTGAAGACAGTGCAGTGTATTTCTGTGCTGCTAGTAAATCGGGACCTGGTGGTGCCAGCCAGGCTTACTTCGGTGGAGGAACCAGGTTAACTGTTCTAGATCCAAACATCAAAGTCACTGAACCCACAGTGGAAGTCCTAGCACCCTCGGCAAAGGAGTGTAAAGATAGAAACAAGAAGAAGAAGAAGACCCTGGTGTGTGTAGCCACCCGCTTCTACCCCGACCATGTCACGGTCTTCTGGCAAGTC
>569-25
TCAACTCACCTGCAGCCATACTGTTTCAAGATACGACATGATACTGTGGTACCAACAGTCAGCCCAAAACACTGCTCTGAAACTCATTGGGTATGTGAGATTCACCAGTCCAACTGTGGAAGATTCCTTTAAAGGGCGTTTTAATGTCAGTGGAGATGGTGCAGCTAATAAAATGGCGTATCTACATTGTCCCAAACTGACAGAAGCTGAAGACAGTTCAGTGTATTTCTGTGCTGCTCCGGACAGCTATGAGGCACATTTTGGATCAGGCACCAAATTAACAGTTCTCGATCCAAACATCAAAGTCACTGAACCCACAGTGGAAGTCCTAGCACCCTCGGCAAAGGAGTGTAAAGATAGAAACAAGAAGAAGAAGAAGACCCTGGTGTGTGTAGCCACCCGCTTCTACCCCGACCATGTCACGGTCTTCTGGCAAGTC
>570-25
TCAACTCACCTGCAGCCATACTGTTTCAAGATACGACATGATACTGTGGTACCAACAGTCAGCCCAAAACACTGCTCTGAAACTCATTGGGTATGTGAGATTCACCAGTCCAACTGTGGAAGATTCCTTTAAAGGGCGTTTTAATGTCAGTGGAGATGGTGCAGCTAATAAAATGGCGTATCTACATTGTCCCAAACTGACAGAAGCTGAAGACAGTTCAGTGTATTTCTGTGCTGCTAGTAGGACATCGTACTCGGAGGCATATTTTGGAGCCGGCACCAAACTCACCGTTTTAGATCCAAACATCAAAGTCACTGAACCCACAGTGGAAGTCCTAGCACCCTCGGCAAAGGAGTGTAAAGATAGAAACAAGAAGAAGAAGAAGACCCTGGTGTGTGTAGCCACCCGCTTCTACCCCGACCATGTCACGGTCTTCTGGCAAGTC
>571-25
TCAACTCACCTGCAGCCATACTGTTTCAAGTTACTACATGATACTGTGGTACCAACAGTCAGCCCAAAACACTGCTCTGAAACTCATTGGGTATGTGAGATACACCAGTCCAATGGTGGAAGATTCCTTTAAAGGGCGTTTTAATGTCAGTGGAGATGGTGCAGCTAATAAAATGGCATATCTACATTTTCCCAAACTGACAGAAGCTGAAGACAGTTCAGTGTATTTCTGTGCTGCTAGTGAAGCGAGACATGAGGCACATTTTGGATCAGGCACCAAATTAACAGTTCTCGATCCAAACATCAAAGTCACTGAACCCACAGTGGAAGTCCTAGCACCCTCGGCAAAGGAGTGTAAAGATAGAAACAAGAAGAAGAAGAAGACCCTGGTGTGTGTAGCCACCCGCTTCTACCCCGACCATGTCACGGTCTTCTGGCAAGTC
>572-25
TCAACTCACCTGCAGCCATACTGATTCAAGATACGACATGATACTGTGGTACCAACTGTCAGCCCAAAACACTGCTCTGAAACTCATTGGGTATGTGTGGAACACCAGTCCAACGGTGGAAGATTCCTTTAAAGGGCGTTTTAATGTCAGTGGAGAAGGTGCAGCTAATAAAATGGCGTATCTACATTTTCCCAAAGTAACAGAAGCTGAAGACAGTGCAGTGTATTTCTGTGCTGCTAGTTGCTCGTACTCGGAGGCATATTTTGGAGCCGGCACCAAACTCACCGTTTTAGATCCAAACATCAAAGTCACTGAACCCACAGTGGAAGTCCTAGCACCCTCGGCAAAGGAGTGTAAAGATAGAAACAAGAAGAAGAAGAAGACCCTGGTGTGTGTAGCCACCCGCTTCTACCCCGACCATGTCACGGTCTTCTGGCAAGTC
>573-25
TCAACTCACCTGCAGCCATACTGTTTCAAGATACGACATGATACTGTGGTACCAACAGTCAGCCCAAAACACTGCTCTGAAACTCATTGGGTATGTGAGATTCACCAGTCCAACTGTGGAAGATTCCTTTAAAGGGCGTTTTAATGTCAGTGGAGATGGTGCAGCTAATAAAATGGCGTATCTACATTGTCCCAAACTGACAGAAGCTGAAGACAGTTCAGTGTATTTCTGTGCTGCTAGTAAAGCCCAGCTCACTGGAAGTGAGGCCTACTTTGGGAATGGAACCAAACTCACTGTTTTAGATCCAAACATCAAAGTCACTGAACCCACAGTGGAAGTCCTAGCACCCTCGGCAAAGGAGTGTAAAGATAGAAACAAGAAGAAGAAGAAGACCCTGGTGTGTGTAGCCACCCGCTTCTACCCCGACCATGTCACGGTCTTCTGGCAAGTC
>574-25
TCAACTCACCTGCAGCCATACTGATCCAAGATACGACATGATACTGTGGTACCAACAGTCAGCCCAAAACACTGCTCTGAAACTCATTGGGTATGTGAGATTCACCAGTCCAACGGTGGAAGATTCCTTTAAAGGGCGTTTTAATGTCAGTGGAGATGGTGCAGCTAGTAAAATGGCGTATCTACATTGTCCCAAACTGACAGAAGCTGAAGACAGTGCAGTGTATATTTCTGTGCTGCTAGTAAAGGGACAGGGCCGCTATGAGGCACATTTTGGATCAGGCACCAAATTAACAGTTCTCGATCCAAACATCAAAGTCACTGAACCCACAGTGGAAGTCCTAGCACCCTCGGCAAAGGAGTGTAAAGATAGAAACAAGAAGAAGAAGAAGACCCTGGTGTGTGTAGCCACCCGCTTCTACCCCGACCATGTCACGGTCTTCTGGCAAGTC
>575-25
TCAACTCACCTGCAGCCATACTGATTCAAGATACGACATGATACTGTGGTACCAACTGTCAGCCCAAAACACTGCTCTGAAACTCATTGGGTATGTGTGGAACACCAGTCCAACGGTGGAAGATTCCTTTAAAGGGCGTTTTAATGTCAGTGGAGAAGGTGCAGCTAATAAAATGGCGTATCTACATTTTCCCAAAGTAACAGAAGCTGAAGACAGTGCAGTGTATTTCTGTGCTGCTAGTAAGAGGGGAAAAACTCAACCAGCCTTCTTTGGCAATGGAACGAAACTCACTGTTTTAGATCCAAACATCAAAGTCACTGAACCCACAGTGGAAGTCCTAGCACCCTCGGCAAAGGAGTGTAAAGATAGAAACAAGAAGAAGAAGAAGACCCTGGTGTGTGTAGCCACCCGCTTCTACCCCGACCATGTCACGGTCTTCTGGCAAGTC
>576-25
TCAACTCACCTGCAGCCATACTATCCCTAACTACTACATGATACTATGGTACAAACAGTCAGCAGGAGACACTGCTATGAAACTCATTGGTTATGCATATACCAAGTCAATAACCATGGAGAAATCTTTTGAAAAGCACTTCAATGTGAGTGGAGACGGTGAGAAAGAGGCTTATCTTCATCTAGTGAGCCTGAGAGGACCTGAACACAGTGCAGTTTATTACTGTGTAGCCAGCCAACCGGTACACTGGAAGTGAGGCCTACTTTGGGAATGGAACCAAACTCACTGTTTTAGATCCAAACATCAAAGTCACTGAACCCACAGTGGAAGTCCTAGCACCCTCGGCAAAGGAGTGTAAAGATAGAAACAAGAAGAAGAAGAAGACCCTGGTGTGTGTAGCCACCCGCTTCTACCCCGACCATGTCACGGTCTTCTGGCAAGTC
>577-25
TCAACTCACCTGCAGCCATACTGATTCAAGATACGACATGATACTGTGGTACCAACTGTCAGCCCAAAACACTGCTCTGAAACTCATTGGGTATGTGTGGAACACCAGTCCAACGGTGGAAGATTCCTTTAAAGGGCGTTTTAATGTCAGTGGAGAAGGTGCAGCTAATAAAATGGCGTATCTACATTTTCCCAAAGTAACAGAAGCTGAAGACAGTGCAGTGTATTTCTGTGCTGCCGGGGACAGGGGCAACTATGAGGCACATTTTGGATCAGGCACCAAATTAACAGTTCTCGATCCAAACATCAAAGTCACTGAACCCACAGTGGAAGTCCTAGCACCCTCGGCAAAGGAGTGTAAAGATAGAAACAAGAAGAAGAAGAAGACCCTGGTGTGTGTAGCCACCCGCTTCTACCCCGACCATGTCACGGTCTTCTGGCAAGTC
>578-25
TCAACTCACCTGCAGCCATACTGTTTCAAGATACGACATGATACTGTGGTACCAACAGTCAGCCCAAAACACTGCTCTGAAACTCATTGGGTATGTGAGATTCACCAGTCCAACTGTGGAAGATTCCTTTAAAGGGCGTTTTAATGTCAGTGGAGATGCTGCAGCTAATAAAATGGCGTATCTACATTTTCCCAAACTGACAGAAGCTGAAGACAGTGCAGTGTATTTCTGTGCTGCTGAGACAGGGGGGTACTCGGAGGCATATTTTGGAGCCGGCACCAAACTCACCGTTTTAGATCCAAACATCAAAGTCACTGAACCCACAGTGGAAGTCCTAGCACCCTCGGCAAAGGAGTGTAAAGATAGAAACAAGAAGAAGAAGAAGACCCTGGTGTGTGTAGCCACCCGCTTCTACCCCGACCATGTCACGGTCTTCTGGCAAGTC
>579-25
TCAACTCACCTGCAGCCATACTGTTTCAAGATACGACATGATACTGTGGTACCAACAGTCAGCCCAAAACACTGCTCTGAAACTCATTGGGTATGTGAGATTCACCAGTCCAACTGTGGAAGATTCCTTTAAAGGGCGTTTTAATGTCAGTGGAGATGGTGCAGCTAATAAAATGGCGTATCTACATTGTCCCAAACTGACAGAAGCTGAAGACAGTTCAGTGTATTTCTGTGCTGCTACCGGACATAAGTTATGATCCTGCATTCTTTGGAGCAGGGACCAAACTGAGTGTTCTGGATCCAAACATCAAAGTCACTGAACCCACAGTGGAAGTCCTAGCACCCTCGGCAAAGGAGTGTAAAGATAGAAACAAGAAGAAGAAGAAGACCCTGGTGTGTGTAGCCACCCGCTTCTACCCCGACCATGTCACGGTCTTCTGGCAAGTC
>580-25
TCAACTCACCTGCAGCCATACTGATTCAAGATACGACATGATACTGTGGTACCAACTGTCAGCCCAAAACACTGCTCTGAAACTCATTGGGTATGTGTGGAACACCAGTCCAACGGTGGAAGATTCCTTTAAAGGGCGTTTTAATGTCAGTGGAGAAGGTGCAGCTAATAAAATGGCGTATCTACATTTTCCCAAAGTAACAGAAGCTGAAGACAGTGCAGTGTATTTCTGTGCTGCTAGTAAAGCCGGGACAGGGTACTCGGAGGCATATTTTGGAGCCGGCACCAAACTCACCGTTTTAGATCCAAACATCAAAGTCACTGAACCCACAGTGGAAGTCCTAGCACCCTCGGCAAAGGAGTGTAAAGATAGAAACAAGAAGAAGAAGAAGACCCTGGTGTGTGTAGCCACCCGCTTCTACCCCGACCATGTCACGGTCTTCTGGCAAGTC
>581-25
TCAACTCACCTGCAGCCATACTGTTTCAAGATACGACATGATACTGTGGTACCAACAGTCAGCCCAAAACACTGCTCTGAAACTCATTGGGTATGTGAGATTCACCAGTCCAACTGTGGAAGATTCCTTTAAAGGGCGTTTTAATGTCAGTGGAGATGCTGCAGCTAATAAAATGGCGTATCTACATTTTCCCAAACTGACAGAAGCTGAAGACAGTGCAGTGTATTTCTGTGCTGCTAGTCCGGGACACTGGAAGTGAGGCCTACTTTGGGAATGGAACCAAACTCACTGTTTTAGATCCAAACATCAAAGTCACTGAACCCACAGTGGAAGTCCTAGCACCCTCGGCAAAGGAGTGTAAAGATAGAAACAAGAAGAAGAAGAAGACCCTGGTGTGTGTAGCCACCCGCTTCTACCCCGACCATGTCACGGTCTTCTGGCAAGTC
>582-25
TCAACTCACCTGCAGCCATACTGATTCAAGATACGACATGATACTGTGGTACCAACTGTCAGCCCAAAACACTGCTCTGAAACTCATTGGGTATGTGTGGAACACCAGTCCAACGGTGGAAGATTCCTTTAAAGGGCGTTTTAATGTCAGTGGAGAAGGTGCAGCTAATAAAATGGCGTATCTACATTTTCCCAAAGTAACAGAAGCTGAAGACAGTGCAGTGTATTTCTGTGCTGCTAGTAAGTGGGACAGATTGAGGCACATTTTGGATCAGGCACCAAATTAACAGTTCTCGATCCAAACATCAAAGTCACTGAACCCACAGTGGAAGTCCTAGCACCCTCGGCAAAGGAGTGTAAAGATAGAAACAAGAAGAAGAAGAAGACCCTGGTGTGTGTAGCCACCCGCTTCTACCCCGACCATGTCACGGTCTTCTGGCAAGTC
>583-25
TCAACTCACCTGCAGCCATACTGATTCAAGATACGACATGATACTGTGGTACCAACTGTCAGCCCAAAACACTGCTCTGAAACTCATTGGGTATGTGTGGAACACCAGTCCAACGGTGGAAGATTCCTTTAAAGGGCGTTTTAATGTCAGTGGAGAAGGTGCAGCTAATAAAATGGCGTATCTACATTTTCCCAAAGTAACAGAAGCTGAAGACAGTGCAGTGTATTTCTGTGCTGCCAGGGGCTATGAGGCACATTTTGGATCAGGCACCAAATTAACAGTTCTCGATCCAAACATCAAAGTCACTGAACCCACAGTGGAAGTCCTAGCACCCTCGGCAAAGGAGTGTAAAGATAGAAACAAGAAGAAGAAGAAGACCCTGGTGTGTGTAGCCACCCGCTTCTACCCCGACCATGTCACGGTCTTCTGGCAAGTC
>584-25
TCAACTCACCTGCAGCCATACTGATTCAAGATACGACATGATACTGTGGTACCAACTGTCAGCCCAAAACACTGCTCTGAAACTCATTGGGTATGTGTGGAACACCAGTCCAACGGTGGAAGATTCCTTTAAAGGGCGTTTTAATGTCAGTGGAGAAGGTGCAGCTAATAAAATGGCGTATCTACATTTTCCCAAAGTAACAGAAGCTGAAGACAGTGCAGTGTATTTCTGTGCTGCTGGGACAGGGTACTCGGAGGCATATTTTGGAGCCGGCACCAAACTCACCGTTTTAGATCCAAACATCAAAGTCACTGAACCCACAGTGGAAGTCCTAGCACCCTCGGCAAAGGAGTGTAAAGATAGAAACAAGAAGAAGAAGAAGACCCTGGTGTGTGTAGCCACCCGCTTCTACCCCGACCATGTCACGGTCTTCTGGCAAGTC
>585-25
TCAACTCACCTGCAGCCATACTGATTCAAGATACGACATGATACTGTGGTACCAACTGTCAGCCCAAAACACTGCTCTGAAACTCATTGGGTATGTGTGGAACACCAGTCCAACGGTGGAAGATTCCTTTAAAGGGCGTTTTAATGTCAGTGGAGAAGGTGCAGCTAATAAAATGGCGTATCTACATTTTCCCAAAGTAACAGAAGCTGAAGACAGTGCAGTGTATTTCTGTGCTGCTAGTATCGGCTCTGGTGGTTATGCTGCCTACTTTGGAGAGGGAACTAAGCTAACAGTTCTGGATCCAAACATCAAAGTCACTGAACCCACAGTGGAAGTCCTAGCACCCTCGGCAAAGGAGTGTAAAGATAGAAACAAGAAGAAGAAGAAGACCCTGGTGTGTGTAGCCACCCGCTTCTACCCCGACCATGTCACGGTCTTCTGGCAAGTC
>586-25
TCAACTCACCTGCAGCCATACTATGCCTAACTACTACATGATACTATGGTACAAACAGTCAGCAGGAGACACTGCTATGAAACTCATTGGTTATGCATATACCAAGTCAATAACCATGGAGAAATCGTTTGAAAAGCACTTCAATGTGAGTGGAGACGGTGAGAAAGAGGCTTATCTTCATCTAGTGAGTCTGAGAGGACCTGAACACAGTGCAGTTTATTACTGTGCAGCCCGGGAGCTCGTACTCGGAGGCATATTTTGGAGCCGGCACCAAACTCACCGTTTTAGATCCAAACATCAAAGTCACTGAACCCACAGTGGAAGTCCTAGCACCCTCGGCAAAGGAGTGTAAAGATAGAAACAAGAAGAAGAAGAAGACCCTGGTGTGTGTAGCCACCCGCTTCTACCCCGACCATGTCACGGTCTTCTGGCAAGTC
>587-25
TCAACTCACCTGCAGCCATACTGTTTCAAGTTACTACATGATACTGTGGTACCAACAGTCAGCCCAAAACACTGCTCTGAAACTCATTGGGTATGTGAGATACACCAGTCCAATGGTGGAAGATTCCTTTAAAGGGCGTTTTAATGTCAGTGGAGATGGTGCAGCTAATAAAATGGCATATCTACATTTTCCCAAACTGACAGAAGCTGAAGACAGTTCAGTGTATTTCTGTGCTGCTAGTGAAGGCCAGGGGACGGATAAGGCAGAGTTTGGTCCAGGTACCAGACTCACTGTTCTAGATCCAAACATCAAAGTCACTGAACCCACAGTGGAAGTCCTAGCACCCTCGGCAAAGGAGTGTAAAGATAGAAACAAGAAGAAGAAGAAGACCCTGGTGTGTGTAGCCACCCGCTTCTACCCCGACCATGTCACGGTCTTCTGGCAAGTC
>588-25
TCAACTCACCTGCAGCCATACTGATTCAAGATACGACATGATACTGTGGTACCAACTGTCAGCCCAAAACACTGCTCTGAAACTCATTGGGTATGTGTGGAACACCAGTCCAACGGTGGAAGATTCCTTTAAAGGGCGTTTTAATGTCAGTGGAGAAGGTGCAGCTAATAAAATGGCGTATCTACATTTTCCCAAAGTAACAGAAGCTGAAGACAGTGCAGTGTATTTCTGTGCTGCTAGTAAAAAGGGGGCTCAAACTCAACCAGCCTTCTTTGGCAATGGAACGAAACTCACTGTTTTAGATCCAAACATCAAAGTCACTGAACCCACAGTGGAAGTCCTAGCACCCTCGGCAAAGGAGTGTAAAGATAGAAACAAGAAGAAGAAGAAGACCCTGGTGTGTGTAGCCACCCGCTTCTACCCCGACCATGTCACGGTCTTCTGGCAAGTC
>589-25
TCAACTCACCTGCAGCCATACTGATTCAAGATACGACATGATACTGTGGTACCAACTGTCAGCCCAAAACACTGCTCTGAAACTCATTGGGTATGTGTGGAACACCAGTCCAACGGTGGAAGATTCCTTTAAAGGGCGTTTTAATGTCAGTGGAGAAGGTGCAGCTAATAAAATGGCGTATCTACATTTTCCCAAAGTAACAGAAGCTGAAGACAGTGCAGTGTATTTCTGTGCTGCTAGCCTCTTAATACACTGGAAGTGAGGCCTACTTTGGGAATGGAACCAAACTCACTGTTTTAGATCCAAACATCAAAGTCACTGAACCCACAGTGGAAGTCCTAGCACCCTCGGCAAAGGAGTGTAAAGATAGAAACAAGAAGAAGAAGAAGACCCTGGTGTGTGTAGCCACCCGCTTCTACCCCGACCATGTCACGGTCTTCTGGCAAGTC
>590-25
TCAACTCACCTGCAGCCATACTATCCCTAACTACTACATGATACTATGGTACAAACAGTCAGCAGGAGACACTGCTATGAAACTCATTGGTTATGCATATACCAAGTCAATAACCATGGAGAAATCTTTTGAAAAGCACTTCAATGTGAGTGGAGACGGTGAGAAAGAGGCTTATCTTCATCTAGTGAGCCTGAGAGGACCTGAACACAGTGCAGTTTATTACTGTGTAGCCAGCGGCAAGTACTCGGAGGCATATTTTGGAGCCGGCACCAAACTCACCGTTTTAGATCCAAACATCAAAGTCACTGAACCCACAGTGGAAGTCCTAGCACCCTCGGCAAAGGAGTGTAAAGATAGAAACAAGAAGAAGAAGAAGACCCTGGTGTGTGTAGCCACCCGCTTCTACCCCGACCATGTCACGGTCTTCTGGCAAGTC
>591-25
TCAACTCACCTGCAGCCATACTGATTCAAATTACAACATGATACTGTGGTACCAACAGTCAGCCCAAAACACTGAAACTCATTGGGTATGTGAGTAACACCATTCCAACGGTGGAAGATTCCTTTAAAGGGCGTTTTAATGTCAGTGGAGATGGTGCAGCTAATAAAATGGCGTATCTACATTGTCCCAAACTGACAGAAGCTGAAGACAGTTCAGTGTATTTCTGTGCTGCTAGTAAAGCCCGGACAGGGGGGTTCCAACTATGAGGCACATTTTGGATCAGGCACCAAATTAACAGTTCTCGATCCAAACATCAAAGTCACTGAACCCACAGTGGAAGTCCTAGCACCCTCGGCAAAGGAGTGTAAAGATAGAAACAAGAAGAAGAAGAAGACCCTGGTGTGTGTAGCCACCCGCTTCTACCCCGACCATGTCACGGTCTTCTGGCAAGTC
>592-25
TCAACTCACCTGCAGCCATACTGTTTCAAGTTACAACATGATACTTTGGTACCAACAGTCACCCCAAAACAATGCTCTGAAACTCATTGGGTATGTGTGGAACACCAGTCCAACTGTGGAAGATTCCTTTAAAGGGCGTTTTAATGTCAGTGGAGATGCTGCAGCTAATAAAATGGCGTATCTACATTTTCCCAAACTGACAGAAGCTGAAGACAGTGCAGTGTATTTCTGTGCCGCTAGTGAAGACAGGGGCCCGGATAAGGCAGAGTTTGGTCCAGGTACCAGACTCACTGTTCTAGATCCAAACATCAAAGTCACTGAACCCACAGTGGAAGTCCTAGCACCCTCGGCAAAGGAGTGTAAAGATAGAAACAAGAAGAAGAAGAAGACCCTGGTGTGTGTAGCCACCCGCTTCTACCCCGACCATGTCACGGTCTTCTGGCAAGTC
>593-25
TCAACTCACCTGCAGCCATACTGATTCAAGATACGACATGATACTGTGGTACCAACAGTCAGCCCAAAACACTGCTCTGAAACTCATTGGGTATGTGTGGAACACCAGTCCAACGGTGGAAGATTCCTTTAAAGGGCGTTTTAATGTCAGTGGAGAAGGTGCAGCTAATAAAATGGCGTATCTACATTTTCCCAAAGTAACAGAAGCTGAAGACAGTGCAGTGTATTTCTGTGCTGCTAGCGTCTCGTACTCGGAGGCATATTTTGGAGCCGGCACCAAACTCACCGTTTTAGATCCAAACATCAAAGTCACTGAACCCACAGTGGAAGTCCTAGCACCCTCGGCAAAGGAGTGTAAAGATAGAAACAAGAAGAAGAAGAAGACCCTGGTGTGTGTAGCCACCCGCTTCTACCCCGACCATGTCACGGTCTTCTGGCAAGTC
>594-25
TCAACTCACCTGCAGCCATACTGTTTCAAGATACGACATGATACTGTGGTACCAACAGTCAGCCCAAAACACTGCTCTGAAACTCATTGGGTATGTGAGATTCACCAGTCCAACTGTGGAAGATTCCTTTAAAGGGCGTTTTAATGTCAGTGGAGATGCTGCAGCTAATAAAATGGCGTATCTACATTTTCCCAAACTGACAGAAGCTGAAGACAGTGCAGTGTATTTCTGTGCTGCTAGTAAGGGACAGGGGGCCAACTATGAGGCACATTTTGGATCAGGCACCAAATTAACAGTTCTCGATCCAAACATCAAAGTCACTGAACCCACAGTGGAAGTCCTAGCACCCTCGGCAAAGGAGTGTAAAGATAGAAACAAGAAGAAGAAGAAGACCCTGGTGTGTGTAGCCACCCGCTTCTACCCCGACCATGTCACGGTCTTCTGGCAAGTC
>595-25
TCAACTCACCTGCAGCCATACTGATTCAAGATACGACATGATACTGTGGTACCAACAGTCAGCCCAAAACACTGCTCTGAAACTCATTGGGTATGTGAGATACACCAGTCCAATGGTGCAAGATTCCTTTAAAGGGCGTTTTAATGCCAGTGGAGATGGTGCAGCTAATAAAATGGCATATCTACATTTTCCCAAACTGACAGAAGCTGAAGACAGTTCAGTGTATTTCTGTGCTGCTAGGACAGGGGAATATGAGGCACATTTTGGATCAGGCACCAAATTAACAGTTCTCGATCCAAACATCAAAGTCACTGAACCCACAGTGGAAGTCCTAGCACCCTCGGCAAAGGAGTGTAAAGATAGAAACAAGAAGAAGAAGAAGACCCTGGTGTGTGTAGCCACCCGCTTCTACCCCGACCATGTCACGGTCTTCTGGCAAGTC
>596-25
TCAACTCACCTGCAGCCATACTGTTTCAAGTTACTACATGATACTGTGGTACCAACAGTCAGCCCAAAACACTGCTCTGAAACTCATTGGGTATGTGAGATACACCAGTCCAATGGTGGAAGATTCCTTTAAAGGGCGTTTTAATGTCAGTGGAGATGGTGCAGCTAATAAAATGGCATATCTACATTTTCCCAAACTGACAGAAGCTGAAGACAGTTCAGTGTATTTCTGTGCTGCTAGACCCGGGTCCTATGAGGCACATTTTGGATCAGGCACCAAATTAACAGTTCTCGATCCAAACATCAAAGTCACTGAACCCACAGTGGAAGTCCTAGCACCCTCGGCAAAGGAGTGTAAAGATAGAAACAAGAAGAAGAAGAAGACCCTGGTGTGTGTAGCCACCCGCTTCTACCCCGACCATGTCACGGTCTTCTGGCAAGTC
>597-25
TCAACTCACCTGCAGCCATACTGATTCAAGATACGACATGATACTGTGGTACCAACTGTCAGCCCAAAACACTGCTCTGAAACTCATTGGGTATGTGTGGAACACCAGTCCAACGGTGGAAGATTCCTTTAAAGGGCGTTTTAATGTCAGTGGAGAAGGTGCAGCTAATAAAATGGCGTATCTACATTTTCCCAAAGTAACAGAAGCTGAAGACAGTGCAGTGTATTTCTGTGCTGCTAGTATGACAGGGGGCGCGAACTATGAGGCACATTTTGGATCAGGCACCAAATTAACAGTTCTCGATCCAAACATCAAAGTCACTGAACCCACAGTGGAAGTCCTAGCACCCTCGGCAAAGGAGTGTAAAGATAGAAACAAGAAGAAGAAGAAGACCCTGGTGTGTGTAGCCACCCGCTTCTACCCCGACCATGTCACGGTCTTCTGGCAAGTC
>598-25
TCAACTCACCTGCAGCCATACTGTTTCAAGATACGACATGATACTGTGGTACCAACAGTCAGCCCAAAACACTGCTCTGAAACTCATTGGGTATGTGAGATTCACCAGTCCAACTGTGGAAGATTCCTTTAAAGGGCGTTTTAATGTCAGTGGAGATGGTGCAGCTAATAAAATGGCGTATCTACATTGTCCCAAACTGACAGAAGCTGAAGACAGTTCAGTGTATTTCTGTGCTGCTAATCGACAGGGGGCGAACTCGGAGGCATATTTTGGAGCCGGCACCAAACTCACCGTTTTAGATCCAAACATCAAAGTCACTGAACCCACAGTGGAAGTCCTAGCACCCTCGGCAAAGGAGTGTAAAGATAGAAACAAGAAGAAGAAGAAGACCCTGGTGTGTGTAGCCACCCGCTTCTACCCCGACCATGTCACGGTCTTCTGGCAAGTC
>599-25
TCAACTCACCTGCAGCCATACTGATTCAAGATACGACATGATACTGTGGTACCAACAGTCAGCCCAAAACACTGCTCTGAAACTCATTGGGTATGTGAGATACACCAGTCCAATGGTGCAAGATTCCTTTAAAGGGCGTTTTAATGCCAGTGGAGATGGTGCAGCTAATAAAATGGCATATCTACATTTTCCCAAACTGACAGAAGCTGAAGACAGTTCAGTGTATTTCTGTGCTGCTAGTGAAGGGAATGATCCTGCATTCTTTGGAGCAGGGACCAAACTGAGTGTTCTGGATCCAAACATCAAAGTCACTGAACCCACAGTGGAAGTCCTAGCACCCTCGGCAAAGGAGTGTAAAGATAGAAACAAGAAGAAGAAGAAGACCCTGGTGTGTGTAGCCACCCGCTTCTACCCCGACCATGTCACGGTCTTCTGGCAAGTC
>600-25
TCAACTCACCTGCAGCCATACTGTTTCAAGTTACAACATGATACTTTGGTACCAACAGTCACCCCAAAACAATGCTCTGAAACTCATTGGGTATGTGTGGAACACCAGTCCAACTGTGGAAGATTCCTTTAAAGGGCGTTTTAATGTCAGTGGAGATGCTGCAGCTAATAAAATGGCGTATCTACATTTTCCCAAACTGACAGAAGCTGAAGACAGTGCAGTGTATTTCTGTGCCGCTAGCGCCGGGACAACCAACTATGAGGCACATTTTGGATCAGGCACCAAATTAACAGTTCTCGATCCAAACATCAAAGTCACTGAACCCACAGTGGAAGTCCTAGCACCCTCGGCAAAGGAGTGTAAAGATAGAAACAAGAAGAAGAAGAAGACCCTGGTGTGTGTAGCCACCCGCTTCTACCCCGACCATGTCACGGTCTTCTGGCAAGTC
>601-25
TCAACTCACCTGCAGCCATACTGATTCAAGATACGACATGATACTGTGGTACCAACTGTCAGCCCAAAACACTGCTCTGAAACTCATTGGGTATGTGTGGAACACCAGTCCAACGGTGGAAGATTCCTTTAAAGGGCGTTTTAATGTCAGTGGAGAAGGTGCAGCTAATAAAATGGCGTATCTACATTTTCCCAAAGTAACAGAAGCTGAAGACAGTGCAGTGTATTTCTGTGCTGCTAGTAAAGCACAGGGGGCCAACTATGAGGCACATTTTGGATCAGGCACCAAATTAACAGTTCTCGATCCAAACATCAAAGTCACTGAACCCACAGTGGAAGTCCTAGCACCCTCGGCAAAGGAGTGTAAAGATAGAAACAAGAAGAAGAAGAAGACCCTGGTGTGTGTAGCCACCCGCTTCTACCCCGACCATGTCACGGTCTTCTGGCAAGTC
>602-25
TCAACTCACCTGCAGCCATACTGTTTCAAGATACGACATGATACTGTGGTACCAACAGTCAGCCCAAAACACTGCTCTGAAACTCATTGGGTATGTGAGATTCACCAGTCCAACGGTGGAAGATTCCTTTAAAGGGCGTTTTAATGTCAGTGGAGATGGTGCAGCTAATAAAATGGCGTATCTACATTTTCCCAAACTGACAGAACCTGAAGACAGTGCAGTGTATTTCTGTGCTGCTAGTCGGGGCGGTGGTGCCAGCCAGGCTTACTTCGGTGGAGGAACCAGGTTAACTGTTCTAGATCCAAACATCAAAGTCACTGAACCCACAGTGGAAGTCCTAGCACCCTCGGCAAAGGAGTGTAAAGATAGAAACAAGAAGAAGAAGAAGACCCTGGTGTGTGTAGCCACCCGCTTCTACCCCGACCATGTCACGGTCTTCTGGCAAGTC
>603-25
TCAACTCACCTGCAGCCATACTGATTCAAGATACGACATGATACTGTGGTACCAACTGTCAGCCCAAAACACTGCTCTGAAACTCATTGGGTATGTGTGGAACACCAGTCCAACGGTGGAAGATTCCTTTAAAGGGCGTTTTAATGTCAGTGGAGAAGGTGCAGCTAATAAAATGGCGTATCTACATTTTCCCAAAGTAACAGAAGCTGAAGACAGTGCAGTGTATTTCTGTGCTGCTAGTAATCCGTATGATCCTGCATTCTTTGGAGCAGGGACCAAACTGAGTGTTCTGGATCCAAACATCAAAGTCACTGAACCCACAGTGGAAGTCCTAGCACCCTCGGCAAAGGAGTGTAAAGATAGAAACAAGAAGAAGAAGAAGACCCTGGTGTGTGTAGCCACCCGCTTCTACCCCGACCATGTCACGGTCTTCTGGCAAGTC
>604-25
TCAACTCACCTGCAGCCATACTGATTCAAGATACGACATGATACTGTGGTACCAACTGTCAGCCCAAAACACTGCTCTGAAACTCATTGGGTATGTGTGGAACACCAGTCCAACGGTGGAAGATTCCTTTAAAGGGCGTTTTAATGTCAGTGGAGAAGGTGCAGCTAATAAAATGGCGTATCTACATTTTCCCAAAGTAACAGAAGCTGAAGACAGTGCAGTGTATTTCTGTGCTGCTAGTAGACAGGGTAATGAGGCACATTTTGGATCAGGCACCAAATTAACAGTTCTCGATCCAAACATCAAAGTCACTGAACCCACAGTGGAAGTCCTAGCACCCTCGGCAAAGGAGTGTAAAGATAGAAACAAGAAGAAGAAGAAGACCCTGGTGTGTGTAGCCACCCGCTTCTACCCCGACCATGTCACGGTCTTCTGGCAAGTC
>605-25
TCAACTCACCTGCAGCCATACTGTTTCAAGATACGACATGATACTGTGGTACCAACAGTCAGCCCAAAACACTGCTCTGAAACTCATTGGGTATGTGAGATTCACCAGTCCAACTGTGGAAGATTCCTTTAAAGGGCGTTTTAATGTCAGTGGAGATGCTGCAGCTAATAAAATGGCGTATCTACATTTTCCCAAACTGACAGAAGCTGAAGACAGTGCAGTGTATTTCTGTGCTGCTAGCGGACAGGGGGCCAGGGGGCGCGGGTATGAGGCACATTTTGGATCAGGCACCAAATTAACAGTTCTCGATCCAAACATCAAAGTCACTGAACCCACAGTGGAAGTCCTAGCACCCTCGGCAAAGGAGTGTAAAGATAGAAACAAGAAGAAGAAGAAGACCCTGGTGTGTGTAGCCACCCGCTTCTACCCCGACCATGTCACGGTCTTCTGGCAAGTC
>606-25
TCAACTCACCTGCAGCCATACTGATTCAAGATACGACATGATACTGTGGTACCAACTGTCAGCCCAAAACACTGCTCTGAAACTCATTGGGTATGTGTGGAACACCAGTCCAACGGTGGAAGATTCCTTTAAAGGGCGTTTTAATGTCAGTGGAGAAGGTGCAGCTAATAAAATGGCGTATCTACATTTTCCCAAAGTAACAGAAGCTGAAGACAGTGCAGTGTATTTCTGTGCTGCTAGGGCAGGGGGCGGTGGAAGTGAGGCCTACTTTGGGAATGGAACCAAACTCACTGTTTTAGATCCAAACATCAAAGTCACTGAACCCACAGTGGAAGTCCTAGCACCCTCGGCAAAGGAGTGTAAAGATAGAAACAAGAAGAAGAAGAAGACCCTGGTGTGTGTAGCCACCCGCTTCTACCCCGACCATGTCACGGTCTTCTGGCAAGTC
>607-25
TCAACTCACCTGCAGCCATACTGATTCAAGATACGACATGATACTGTGGTACCAACTGTCAGCCCAAAACACTGCTCTGAAACTCATTGGGTATGTGTGGAACACCAGTCCAACGGTGGAAGATTCCTTTAAAGGGCGTTTTAATGTCAGTGGAGAAGGTGCAGCTAATAAAATGGCGTATCTACATTTTCCCAAAGTAACAGAAGCTGAAGACAGTGCAGTGTATTTCTGTGCTGCTAGGGACAGGGGAAACTCGGAGGCATATTTTGGAGCCGGCACCAAACTCACCGTTTTAGATCCAAACATCAAAGTCACTGAACCCACAGTGGAAGTCCTAGCACCCTCGGCAAAGGAGTGTAAAGATAGAAACAAGAAGAAGAAGAAGACCCTGGTGTGTGTAGCCACCCGCTTCTACCCCGACCATGTCACGGTCTTCTGGCAAGTC
>608-25
TCAACTCACCTGCAGCCATACTGATTCAAGATACGACATGATACTGTGGTACCAACTGTCAGCCCAAAACACTGCTCTGAAACTCATTGGGTATGTGTGGAACACCAGTCCAACGGTGGAAGATTCCTTTAAAGGGCGTTTTAATGTCAGTGGAGAAGGTGCAGCTAATAAAATGGCGTATCTACATTTTCCCAAAGTAACAGAAGCTGAAGACAGTGCAGTGTATTTCTGTGCTGCTAAGGGAGCTCAACCAGCCTTCTTTGGCAATGGAACGAAACTCACTGTTTTAGATCCAAACATCAAAGTCACTGAACCCACAGTGGAAGTCCTAGCACCCTCGGCAAAGGAGTGTAAAGATAGAAACAAGAAGAAGAAGAAGACCCTGGTGTGTGTAGCCACCCGCTTCTACCCCGACCATGTCACGGTCTTCTGGCAAGTC
>609-25
TCAACTCACCTGCAGCCATACTGATCCAAGATACGACATGATACTGTGGTACCAACAGTCAGCCCAAAACACTGCTCTGAAACTCATTGGGTATGTGAGATTCACCAGTCCAACGGTGGAAGATTCCTTTAAAGGGCGTTTTAATGTCAGTGGAGATGGTGCAGCTAGTAAAATGGCGTATCTACATTGTCCCAAACTGACAGAAGCTGAAGACAGTGCAGTGTATATTTCTGTGCTGCTAGTTCGGGACTGGGACAGGGGACTCGTACTCGGAGGCATATTTTGGAGCCGGCACCAAACTCACCGTTTTAGATCCAAACATCAAAGTCACTGAACCCACAGTGGAAGTCCTAGCACCCTCGGCAAAGGAGTGTAAAGATAGAAACAAGAAGAAGAAGAAGACCCTGGTGTGTGTAGCCACCCGCTTCTACCCCGACCATGTCACGGTCTTCTGGCAAGTC
>610-25
TCAACTCACCTGCAGCCATACTGATCCAAGATACGACATGATACTGTGGTACCAACAGTCAGCCCAAAACACTGCTCTGAAACTCATTGGGTATGTGAGATTCACCAGTCCAACGGTGGAAGATTCCTTTAAAGGGCGTTTTAATGTCAGTGGAGATGGTGCAGCTAGTAAAATGGCGTATCTACATTGTCCCAAACTGACAGAAGCTGAAGACAGTGCAGTGTATTTCTGTGCTGCTAGTATACAGGGCTCAGATGATCCTGCATTCTTTGGAGCAGGGACCAAACTGAGTGTTCTGGATCCAAACATCAAAGTCACTGAACCCACAGTGGAAGTCCTAGCACCCTCGGCAAAGGAGTGTAAAGATAGAAACAAGAAGAAGAAGAAGACCCTGGTGTGTGTAGCCACCCGCTTCTACCCCGACCATGTCACGGTCTTCTGGCAAGTC
>611-25
TCAACTCACCTGCAGCCATACTGTTTCAAGATACGACATGATACTGTGGTACCAACAGTCAGCCCAAAACACTGCTCTGAAACTCATTGGGTATGTGAGATTCACCAGTCCAACGGTGGAAGATTCCTTTAAAGGGCGTTTTAATGTCAGTGGAGATGGTGCAGCTAATAAAATGGCGTATCTACATTTTCCCAAACTGACAGAACCTGAAGACAGTGCAGTGTATTTCTGTGCTGCTAGTGAAGAGGGGACTGGAAGTGAGGCCTACTTTGGGAATGGAACCAAACTCACTGTTTTAGATCCAAACATCAAAGTCACTGAACCCACAGTGGAAGTCCTAGCACCCTCGGCAAAGGAGTGTAAAGATAGAAACAAGAAGAAGAAGAAGACCCTGGTGTGTGTAGCCACCCGCTTCTACCCCGACCATGTCACGGTCTTCTGGCAAGTC
>612-25
TCAACTCACCTGCAGCCATACTGTTTCAAGATACGACATGATACTGTGGTACCAACAGTCAGCCCAAAACACTGCTCTGAAACTCATTGGGTATGTGAGATTCACCAGTCCAACTGTGGAAGATTCCTTTAAAGGGCGTTTTAATGTCAGTGGAGATGGTGCAGCTAATAAAATGGCGTATCTACATTGTCCCAAACTGACAGAAGCTGAAGACAGTTCAGTGTATTTCTGTGCTGCTAGTAAGCCGGACGACTCTGGTGGTTATGCTGCCTACTTTGGAGAGGGAACTAAGCTAACAGTTCTGGATCCAAACATCAAAGTCACTGAACCCACAGTGGAAGTCCTAGCACCCTCGGCAAAGGAGTGTAAAGATAGAAACAAGAAGAAGAAGAAGACCCTGGTGTGTGTAGCCACCCGCTTCTACCCCGACCATGTCACGGTCTTCTGGCAAGTC
>613-25
TCAACTCACCTGCAGCCATACTGTTTCAAGATACGACATGATACTGTGGTACCAACAGTCAGCCCAAAACACTGCTCTGAAACTCATTGGGTATGTGAGATTCACCAGTCCAACGGTGGAAGATTCCTTTAAAGGGCGTTTTAATGTCAGTGGAGATGGTGCAGCTAATAAAATGGCGTATCTACATTTTCCCAAACTGACAGAACCTGAAGACAGTGCAGTGTATTTCTGTGCTGCTAGGACAGGGGGCCCGGATAAGGCAGAGTTTGGTCCAGGTACCAGACTCACTGTTCTAGATCCAAACATCAAAGTCACTGAACCCACAGTGGAAGTCCTAGCACCCTCGGCAAAGGAGTGTAAAGATAGAAACAAGAAGAAGAAGAAGACCCTGGTGTGTGTAGCCACCCGCTTCTACCCCGACCATGTCACGGTCTTCTGGCAAGTC
>614-25
TCAACTCACCTGCAGCCATACTATCCCTAACTACTACGTGATACTATGGTACAAACAGTCAGCAGGAGACACTGCTATGAAACTCATTGGTTATGCATATACCAAGTCAATAACCATGGAGAAATCGTTTGAAAAGCACTTCAATGTGAGTGGAGACGGTGAGAAAGAGGCTTATCTTCATCTAGTGAGTCTGAGAGGACCTGAACACAGTGCAGTTTATTACTGTGCAGCCAGCCATCAGGGGAAGCGTACTTCAACTCAACCAGCCTTCTTTGGCAATGGAACGAAACTCACTGTTTTAGATCCAAACATCAAAGTCACTGAACCCACAGTGGAAGTCCTAGCACCCTCGGCAAAGGAGTGTAAAGATAGAAACAAGAAGAAGAAGAAGACCCTGGTGTGTGTAGCCACCCGCTTCTACCCCGACCATGTCACGGTCTTCTGGCAAGTC
>615-25
TCAACTCACCTGCAGCCATACTATCCCTAACTACTACATGATACTATGGTACAAACAGTCAGCAGGAGACACTGCTATGAAACTCATTGGTTATGCATATACCAAGTCAATAACCATGGAGAAATCTTTTGAAAAGCACTTCAATGTGAGTGGAGACGGTGAGAAAGAGGCTTATCTTCATCTAGTGAGCCTGAGAGGACCTGAACACAGTGCAGTTTATTACTGTGTAGCCAGCCGGGACACGTACACGGATAAGGCAGAGTTTGGTCCAGGTACCAGACTCACTGTTCTAGATCCAAACATCAAAGTCACTGAACCCACAGTGGAAGTCCTAGCACCCTCGGCAAAGGAGTGTAAAGATAGAAACAAGAAGAAGAAGAAGACCCTGGTGTGTGTAGCCACCCGCTTCTACCCCGACCATGTCACGGTCTTCTGGCAAGTC
>616-25
TCAACTCACCTGCAGCCATACTGATTCAAGATACGACATGATACTGTGGTACCAACTGTCAGCCCAAAACACTGCTCTGAAACTCATTGGGTATGTGTGGAACACCAGTCCAACGGTGGAAGATTCCTTTAAAGGGCGTTTTAATGTCAGTGGAGAAGGTGCAGCTAATAAAATGGCGTATCTACATTTTCCCAAAGTAACAGAAGCTGAAGACAGTGCAGTGTATTTCTGTGCTGCTAGTACGGGACAGGGGGCGCCCCAACTATGAGGCACATTTTGGATCAGGCACCAAATTAACAGTTCTCGATCCAAACATCAAAGTCACTGAACCCACAGTGGAAGTCCTAGCACCCTCGGCAAAGGAGTGTAAAGATAGAAACAAGAAGAAGAAGAAGACCCTGGTGTGTGTAGCCACCCGCTTCTACCCCGACCATGTCACGGTCTTCTGGCAAGTC
>617-25
TCAACTCACCTGCAGCCATACTGTTTCAAGATACGACATGATACTGTGGTACCAACAGTCAGCCCAAAACACTGCTCTGAAACTCATTGGGTATGTGAGATTCACCAGTCCAACTGTGGAAGATTCCTTTAAAGGGCGTTTTAATGTCAGTGGAGATGCTGCAGCTAATAAAATGGCGTATCTACATTTTCCCAAACTGACAGAAGCTGAAGACAGTGCAGTGTATTTCTGTGCTGCCGGGACAGCCAACTATGAGGCACATTTTGGATCAGGCACCAAATTAACAGTTCTCGATCCAAACATCAAAGTCACTGAACCCACAGTGGAAGTCCTAGCACCCTCGGCAAAGGAGTGTAAAGATAGAAACAAGAAGAAGAAGAAGACCCTGGTGTGTGTAGCCACCCGCTTCTACCCCGACCATGTCACGGTCTTCTGGCAAGTC
>618-25
TCAACTCACCTGCAGCCATACTGATTCAAGATACGACATGATACTGTGGTACCAACTGTCAGCCCAAAACACTGCTCTGAAACTCATTGGGTATGTGTGGAACACCAGTCCAACGGTGGAAGATTCCTTTAAAGGGCGTTTTAATGTCAGTGGAGAAGGTGCAGCTAATAAAATGGCGTATCTACATTTTCCCAAAGTAACAGAAGCTGAAGACAGTGCAGTGTATTTCTGTGCTGCTAGGACAGTCACTGGAAGTGAGGCCTACTTTGGGAATGGAACCAAACTCACTGTTTTAGATCCAAACATCAAAGTCACTGAACCCACAGTGGAAGTCCTAGCACCCTCGGCAAAGGAGTGTAAAGATAGAAACAAGAAGAAGAAGAAGACCCTGGTGTGTGTAGCCACCCGCTTCTACCCCGACCATGTCACGGTCTTCTGGCAAGTC
>619-25
TCAACTCACCTGCAGCCATACTGATCCAAGATACGACATGATACTGTGGTACCAACAGTCAGCCCAAAACACTGCTCTGAAACTCATTGGGTATGTGAGATTCACCAGTCCAACGGTGGAAGATTCCTTTAAAGGGCGTTTTAATGTCAGTGGAGATGGTGCAGCTAGTAAAATGGCGTATCTACATTGTCCCAAACTGACAGAAGCTGAAGACAGTGCAGTGTATTTCTGTGCTGCTAAGACAGGGACTCTGGTGGTTATGCTGCCTACTTTGGAGAAGGAACTAAGCTAACAGTTCTGGATCCGAACATCAAAGTCACTGAACCCACAGTGGAAGTCCTAGCACCCTCGGCAAAGGAGTGTAAAGATAGAAACAAGAAGAAGAAGAAGACCCTGGTGTGTGTAGCCACCCGCTTCTACCCCGACCATGTCACGGTCTTCTGGCAAGTC
>620-25
TCAACTCACCTGCAGCCATACTGTTTCAAGATACGACATGATACTGTGGTACCAACAGTCAGCCCAAAACACTGCTCTGAAACTCATTGGGTATGTGAGATTCACCAGTCCAACGGTGGAAGATTCCTTTAAAGGGCGTTTTAATGTCAGTGGAGATGGTGCAGCTAATAAAATGGCGTATCTACATTTTCCCAAACTGACAGAACCTGAAGACAGTGCAGTGTATTTCTGTGCTGCTAGAGGACAAGACTCGTACTCGGAGGCATATTTTGGAGCCGGCACCAAACTCACCGTTTTAGATCCAAACATCAAAGTCACTGAACCCACAGTGGAAGTCCTAGCACCCTCGGCAAAGGAGTGTAAAGATAGAAACAAGAAGAAGAAGAAGACCCTGGTGTGTGTAGCCACCCGCTTCTACCCCGACCATGTCACGGTCTTCTGGCAAGTC
>621-25
TCAACTCACCTGCAGCCATACTGATTCAAGATACGACATGATACTGTGGTACCAACTGTCAGCCCAAAACACTGCTCTGAAACTCATTGGGTATGTGTGGAACACCAGTCCAACGGTGGAAGATTCCTTTAAAGGGCGTTTTAATGTCAGTGGAGAAGGTGCAGCTAATAAAATGGCGTATCTACATTTTCCCAAAGTAACAGAAGCTGAAGACAGTGCAGTGTATTTCTGTGCTGCTAGTACGACAGGGGCTGGAAGTGAGGCCTACTTTGGGAATGGAACCAAACTCACTGTTTTAGATCCAAACATCAAAGTCACTGAACCCACAGTGGAAGTCCTAGCACCCTCGGCAAAGGAGTGTAAAGATAGAAACAAGAAGAAGAAGAAGACCCTGGTGTGTGTAGCCACCCGCTTCTACCCCGACCATGTCACGGTCTTCTGGCAAGTC
>622-25
TCAACTCACCTGCAGCCATACTGTTTCAAGATACGACATGATACTGTGGTACCAACAGTCAGCCCAAAACACTGCTCTGAAACTCATTGGGTATGTGAGATTCACCAGTCCAACTGTGGAAGATTCCTTTAAAGGGCGTTTTAATGTCAGTGGAGATGGTGCAGCTAATAAAATGGCGTATCTACATTGTCCCAAACTGACAGAAGCTGAAGACAGTTCAGTGTATTTCTGTGCTGCTAGTAAAGCCGGGACAGGGTACTCGGAGGCATATTTTGGAGCCGGCACCAAACTCACCGTTTTAGATCCAAACATCAAAGTCACTGAACCCACAGTGGAAGTCCTAGCACCCTCGGCAAAGGAGTGTAAAGATAGAAACAAGAAGAAGAAGAAGACCCTGGTGTGTGTAGCCACCCGCTTCTACCCCGACCATGTCACGGTCTTCTGGCAAGTC
>623-25
TCAACTCACCTGCAGCCATACTGATCCAAGATACGACATGATACTGTGGTACCAACAGTCAGCCCAAAACACTGCTCTGAAACTCATTGGGTATGTGAGATTCACCAGTCCAACGGTGGAAGATTCCTTTAAAGGGCGTTTTAATGTCAGTGGAGATGGTGCAGCTAGTAAAATGGCGTATCTACATTGTCCCAAACTGACAGAAGCTGAAGACAGTGCAGTGTATATTTCTGTGCTGCTAGTAAAGGGACAGAAGTACACGGATAAGGCAGAGTTTGGTCCAGGTACCAGACTCACTGTTCTAGATCCAAACATCAAAGTCACTGAACCCACAGTGGAAGTCCTAGCACCCTCGGCAAAGGAGTGTAAAGATAGAAACAAGAAGAAGAAGAAGACCCTGGTGTGTGTAGCCACCCGCTTCTACCCCGACCATGTCACGGTCTTCTGGCAAGTC
>624-25
TCAACTCACCTGCAGCCATACTGTTTCAAGATACGACATGATACTGTGGTACCAACAGTCAGCCCAAAACACTGCTCTGAAACTCATTGGGTATGTGAGATTCACCAGTCCAACGGTGGAAGATTCCTTTAAAGGGCGTTTTAATGTCAGTGGAGATGGTGCAGCTAATAAAATGGCGTATCTACATTTTCCCAAACTGACAGAACCTGAAGACAGTGCAGTGTATTTCTGTGCTGCTAGTGAAGCTACAGGGGGTACTCAAACTCAACCAGCCTTCTTTGGCAATGGAACGAAACTCACTGTTTTAGATCCAAACATCAAAGTCACTGAACCCACAGTGGAAGTCCTAGCACCCTCGGCAAAGGAGTGTAAAGATAGAAACAAGAAGAAGAAGAAGACCCTGGTGTGTGTAGCCACCCGCTTCTACCCCGACCATGTCACGGTCTTCTGGCAAGTC
>625-25
TCAACTCACCTGCAGCCATACTGTTTCAAGATACGACATGATACTGTGGTACCAACAGTCAGCCCAAAACACTGCTCTGAAACTCATTGGGTATGTGAGATTCACCAGTCCAACGGTGGAAGATTCCTTTAAAGGGCGTTTTAATGTCAGTGGAGATGGTGCAGCTAATAAAATGGCGTATCTACATTTTCCCAAACTGACAGAACCTGAAGACAGTGCAGTGTATTTCTGTGCTGCTAGTGATGCCAACCCGGCATTCTTCGGCAGTGGCACCAAACTCACAGTTCTAGATCCAAACATCAAAGTCACTGAACCCACAGTGGAAGTCCTAGCACCCTCGGCAAAGGAGTGTAAAGATAGAAACAAGAAGAAGAAGAAGACCCTGGTGTGTGTAGCCACCCGCTTCTACCCCGACCATGTCACGGTCTTCTGGCAAGTC
>626-25
TCAACTCACCTGCAGCCATACTGATTCAAGATACGACATGATACTGTGGTACCAACTGTCAGCCCAAAACACTGCTCTGAAACTCATTGGGTATGTGTGGAACACCAGTCCAACGGTGGAAGATTCCTTTAAAGGGCGTTTTAATGTCAGTGGAGAAGGTGCAGCTAATAAAATGGCGTATCTACATTTTCCCAAAGTAACAGAAGCTGAAGACAGTGCAGTGTATTTCTGTGCTGCTAGTAGGGTACTCGGAGGCATATTTTGGAGCCGGCACCAAACTCACCGTTTTAGATCCAAACATCAAAGTCACTGAACCCACAGTGGAAGTCCTAGCACCCTCGGCAAAGGAGTGTAAAGATAGAAACAAGAAGAAGAAGAAGACCCTGGTGTGTGTAGCCACCCGCTTCTACCCCGACCATGTCACGGTCTTCTGGCAAGTC
>627-25
TCAACTCACCTGCAGCCATACTGCTTCAAGTTACTACATGATACTGTGGTACCAACAGTCAGCCCAAAACACTGCTCTGAAACTCATTGGGTATGTGAGATACACCAGTCCAATGGTGGAAGATTCCTTTAAAGGGCGTTTTAATGTCAGTGGAGATGGTGCAGCTAATAAAATGGCATATCTACATTTTCCCAAACTGACAGAAGCTGAAGACAGTTCAGTGTATTTCTGTGCTGCTAGGGACGGGCTATGAGGCACATTTTGGATCAGGCACCAAATTAACAGTTCTCGATCCAAACATCAAAGTCACTGAACCCACAGTGGAAGTCCTAGCACCCTCGGCAAAGGAGTGTAAAGATAGAAACAAGAAGAAGAAGAAGACCCTGGTGTGTGTAGCCACCCGCTTCTACCCCGACCATGTCACGGTCTTCTGGCAAGTC
>628-25
TCAACTCACCTGCAGCCATACTGATTCAAGATACGACATGATACTGTGGTACCAACAGTCAGCCCAAAACACTGCTCTGAAACTCATTGGGTATGTGAGATACACCAGTCCAATGGTGCAAGATTCCTTTAAAGGGCGTTTTAATGCCAGTGGAGATGGTGCAGCTAATAAAATGGCATATCTACATTTTCCCAAACTGACAGAAGCTGAAGACAGTTCAGTGTATTTCTGTGCTGCTAGTCCCTCGGGACAGAGCTCGTACTCGGAGGCATATTTTGGAGCCGGCACCAAACTCACCGTTTTAGATCCAAACATCAAAGTCACTGAACCCACAGTGGAAGTCCTAGCACCCTCGGCAAAGGAGTGTAAAGATAGAAACAAGAAGAAGAAGAAGACCCTGGTGTGTGTAGCCACCCGCTTCTACCCCGACCATGTCACGGTCTTCTGGCAAGTC
>629-25
TCAACTCACCTGCAGCCATACTGTTTCAAGTTACTACATGATACTGTGGTACCAACAGTCAGCCCAAAACACTGCTCTGAAACTCATTGGGTATGTGAGATACACCAGTCCAATGGTGGAAGATTCCTTTAAAGGGCGTTTTAATGTCAGTGGAGATGGTGCAGCTAATAAAATGGCATATCTACATTTTCCCAAACTGACAGAAGCTGAAGACAGTTCAGTGTATTTCTGTGCTGCTAGTGAGACAGGGGTAAACAACCCGGCATTCTTCGGCAGTGGCACCAAACTCACAGTTCTAGATCCAAACATCAAAGTCACTGAACCCACAGTGGAAGTCCTAGCACCCTCGGCAAAGGAGTGTAAAGATAGAAACAAGAAGAAGAAGAAGACCCTGGTGTGTGTAGCCACCCGCTTCTACCCCGACCATGTCACGGTCTTCTGGCAAGTC
>630-25
TCAACTCACCTGCAGCCATACTGATTCAAGATACGACATGATACTGTGGTACCAACTGTCAGCCCAAAACACTGCTCTGAAACTCATTGGGTATGTGTGGAACACCAGTCCAACGGTGGAAGATTCCTTTAAAGGGCGTTTTAATGTCAGTGGAGAAGGTGCAGCTAATAAAATGGCGTATCTACATTTTCCCAAAGTAACAGAAGCTGAAGACAGTGCAGTGTATTTCTGTGCTGCTAGTAAGGACAGCTATGAGGCACATTTTGGATCAGGCACCAAATTAACAGTTCTCGATCCAAACATCAAAGTCACTGAACCCACAGTGGAAGTCCTAGCACCCTCGGCAAAGGAGTGTAAAGATAGAAACAAGAAGAAGAAGAAGACCCTGGTGTGTGTAGCCACCCGCTTCTACCCCGACCATGTCACGGTCTTCTGGCAAGTC
>631-25
TCAACTCACCTGCAGCCATACTGATTCAAGATACGACATGATACTGTGGTACCAACTGTCAGCCCAAAACACTGCTCTGAAACTCATTGGGTATGTGTGGAACACCAGTCCAACGGTGGAAGATTCCTTTAAAGGGCGTTTTAATGTCAGTGGAGAAGGTGCAGCTAATAAAATGGCGTATCTACATTTTCCCAAAGTAACAGAAGCTGAAGACAGTGCAGTGTATTTCTGTGCTGCTAGTAAAGCCGGACAGGGGAACTCGGAGGCATATTTTGGAGCCGGCACCAAACTCACCGTTTTAGATCCAAACATCAAAGTCACTGAACCCACAGTGGAAGTCCTAGCACCCTCGGCAAAGGAGTGTAAAGATAGAAACAAGAAGAAGAAGAAGACCCTGGTGTGTGTAGCCACCCGCTTCTACCCCGACCATGTCACGGTCTTCTGGCAAGTC
>632-25
TCAACTCACCTGCAGCCATACTGATTCAAGATACGACATGATACTGTGGTACCAACTGTCAGCCCAAAACACTGCTCTGAAACTCATTGGGTATGTGTGGAACACCAGTCCAACGGTGGAAGATTCCTTTAAAGGGCGTTTTAATGTCAGTGGAGAAGGTGCAGCTAATAAAATGGCGTATCTACATTTTCCCAAAGTAACAGAAGCTGAAGACAGTGCAGTGTATTTCTGTGCTGCTAGGCAGTACACGGATAAGGCAGAGTTTGGTCCAGGTACCAGACTCACTGTTCTAGATCCAAACATCAAAGTCACTGAACCCACAGTGGAAGTCCTAGCACCCTCGGCAAAGGAGTGTAAAGATAGAAACAAGAAGAAGAAGAAGACCCTGGTGTGTGTAGCCACCCGCTTCTACCCCGACCATGTCACGGTCTTCTGGCAAGTC
>633-25
TCAACTCACCTGCAGCCATACTGATTCAAGATACGACATGATACTGTGGTACCAACAGTCAGCCCAAAACACTGCTCTGAAACTCATTGGGTATGTGAGATACACCAGTCCAATGGTGCAAGATTCCTTTAAAGGGCGTTTTAATGCCAGTGGAGATGGTGCAGCTAATAAAATGGCATATCTACATTTTCCCAAACTGACAGAAGCTGAAGACAGTTCAGTGTATTTCTGTGCTGCTAGTGAAGCCGGGACAGGGCAAAACCCGGCATTCTTCGGCAGTGGCACCAAACTCACAGTTCTAGATCCAAACATCAAAGTCACTGAACCCACAGTGGAAGTCCTAGCACCCTCGGCAAAGGAGTGTAAAGATAGAAACAAGAAGAAGAAGAAGACCCTGGTGTGTGTAGCCACCCGCTTCTACCCCGACCATGTCACGGTCTTCTGGCAAGTC
>634-25
TCAACTCACCTGCAGCCATACTGATTCAAGATACGACATGATACTGTGGTACCAACTGTCAGCCCAAAACACTGCTCTGAAACTCATTGGGTATGTGTGGAACACCAGTCCAACGGTGGAAGATTCCTTTAAAGGGCGTTTTAATGTCAGTGGAGAAGGTGCAGCTAATAAAATGGCGTATCTACATTTTCCCAAAGTAACAGAAGCTGAAGACAGTGCAGTGTATTTCTGTGCTGCTAGCTCTGGTGGTTATGCTGCCTACTTTGGAGAAGGAACTAAGCTAACAGTTCTGGATCCAAACATCAAAGTCACTGAACCCACAGTGGAAGTCCTAGCACCCTCGGCAAAGGAGTGTAAAGATAGAAACAAGAAGAAGAAGAAGACCCTGGTGTGTGTAGCCACCCGCTTCTACCCCGACCATGTCACGGTCTTCTGGCAAGTC
>635-25
TCAACTCACCTGCAGCCATACTGATTCAAGATACGACATGATACTGTGGTACCAACAGTCAGCCCAAAACACTGCTCTGAAACTCATTGGGTATGTGAGATACACCAGTCCAATGGTGCAAGATTCCTTTAAAGGGCGTTTTAATGCCAGTGGAGATGGTGCAGCTAATAAAATGGCATATCTACATTTTCCCAAACTGACAGAAGCTGAAGACAGTTCAGTGTATTTCTGTGCTGCTAGTGAAGCGCAAGCCAACTATGAGGCACATTTTGGATCAGGCACCAAATTAACAGTTCTCGATCCAAACATCAAAGTCACTGAACCCACAGTGGAAGTCCTAGCACCCTCGGCAAAGGAGTGTAAAGATAGAAACAAGAAGAAGAAGAAGACCCTGGTGTGTGTAGCCACCCGCTTCTACCCCGACCATGTCACGGTCTTCTGGCAAGTC
>636-25
TCAACTCACCTGCAGCCATACTATCCCTAACTACTACATGATACTATGGTACAAACAGTCAGCAGGAGACACTGCTATGAAACTCATTGGTTATGCATATACCAAGTCAATAACCATGGAGAAATCTTTTGAAAAGCACTTCAATGTGAGTGGAGACGGTGAGAAAGAGGCTTATCTTCATCTAGTGAGCCTGAGAGGACCTGAACACAGTGCAGTTTATTACTGTGTAGCCAGCCGGACAGGGGGCGATGAGGCACATTTTGGATCAGGCACCAAATTAACAGTTCTCGATCCAAACATCAAAGTCACTGAACCCACAGTGGAAGTCCTAGCACCCTCGGCAAAGGAGTGTAAAGATAGAAACAAGAAGAAGAAGAAGACCCTGGTGTGTGTAGCCACCCGCTTCTACCCCGACCATGTCACGGTCTTCTGGCAAGTC
>637-25
TCAACTCACCTGCAGCCATACTGATCCAAGATACGACATGATACTGTGGTACCAACAGTCAGCCCAAAACACTGCTCTGAAACTCATTGGGTATGTGAGATTCACCAGTCCAACGGTGGAAGATTCCTTTAAAGGGCGTTTTAATGTCAGTGGAGATGGTGCAGCTAGTAAAATGGCGTATCTACATTGTCCCAAACTGACAGAAGCTGAAGACAGTGCAGTGTATATTTCTGTGCGGTGTACACGGATAAGGCAGAGTTTGGTCCAGGTACCAGACTCACTGTTCTAGATCCAAACATCAAAGTCACTGAACCCACAGTGGAAGTCCTAGCACCCTCGGCAAAGGAGTGTAAAGATAGAAACAAGAAGAAGAAGAAGACCCTGGTGTGTGTAGCCACCCGCTTCTACCCCGACCATGTCACGGTCTTCTGGCAAGTC
>638-25
TCAACTCACCTGCAGCCATACTGATTCAAGATACGACATGATACTGTGGTACCAACAGTCAGCCCAAAACACTGCTCTGAAACTCATTGGGTATGTGAGATACACCAGTCCAATGGTGCAAGATTCCTTTAAAGGGCGTTTTAATGCCAGTGGAGATGGTGCAGCTAATAAAATGGCATATCTACATTTTCCCAAACTGACAGAAGCTGAAGACAGTTCAGTGTATTTCTGTGCTGCTAGTGACAGGGGGCGCGGGCACATTTTGGATCAGGCACCAAATTAACAGTTCTCGATCCAAACATCAAAGTCACTGAACCCACAGTGGAAGTCCTAGCACCCTCGGCAAAGGAGTGTAAAGATAGAAACAAGAAGAAGAAGAAGACCCTGGTGTGTGTAGCCACCCGCTTCTACCCCGACCATGTCACGGTCTTCTGGCAAGTC
>639-25
TCAACTCACCTGCAGCCATACTGATTCAAGATACGACATGATACTGTGGTACCAACTGTCAGCCCAAAACACTGCTCTGAAACTCATTGGGTATGTGTGGAACACCAGTCCAACGGTGGAAGATTCCTTTAAAGGGCGTTTTAATGTCAGTGGAGAAGGTGCAGCTAATAAAATGGCGTATCTACATTTTCCCAAAGTAACAGAAGCTGAAGACAGTGCAGTGTATTTCTGTGCTGCTAGTATTCAGGACTCTGGTGGTTATGCTGCCTACTTTGGAGAGGGAACTAAGCTAACAGTTCTGGATCCAAACATCAAAGTCACTGAACCCACAGTGGAAGTCCTAGCACCCTCGGCAAAGGAGTGTAAAGATAGAAACAAGAAGAAGAAGAAGACCCTGGTGTGTGTAGCCACCCGCTTCTACCCCGACCATGTCACGGTCTTCTGGCAAGTC
>640-25
TCAACTCACCTGCAGCCATACTGATTCAAGATACGACATGATACTGTGGTACCAACTGTCAGCCCAAAACACTGCTCTGAAACTCATTGGGTATGTGTGGAACACCAGTCCAACGGTGGAAGATTCCTTTAAAGGGCGTTTTAATGTCAGTGGAGAAGGTGCAGCTAATAAAATGGCGTATCTACATTTTCCCAAAGTAACAGAAGCTGAAGACAGTGCAGTGTATTTCTGTGCTGCTTCGACAGGGGAGGCCAACTATGAGGCACATTTTGGATCAGGCACCAAATTAACAGTTCTCGATCCAAACATCAAAGTCACTGAACCCACAGTGGAAGTCCTAGCACCCTCGGCAAAGGAGTGTAAAGATAGAAACAAGAAGAAGAAGAAGACCCTGGTGTGTGTAGCCACCCGCTTCTACCCCGACCATGTCACGGTCTTCTGGCAAGTC
>641-25
TCAACTCACCTGCAGCCATACTGTTTCAAGTTACTACATGATACTGTGGTACCAACAGTCAGCCCAAAACACTGCTCTGAAACTCATTGGGTATGTGAGATACACCAGTCCAATGGTGGAAGATTCCTTTAAAGGGCGTTTTAATGTCAGTGGAGATGGTGCAGCTAATAAAATGGCATATCTACATTTTCCCAAACTGACAGAAGCTGAAGACAGTTCAGTGTATTTCTGTGCTGCTAGTGAAGTACTCGGAGGCATATTTTGGAGCCGGCACCAAACTCACCGTTTTAGATCCAAACATCAAAGTCACTGAACCCACAGTGGAAGTCCTAGCACCCTCGGCAAAGGAGTGTAAAGATAGAAACAAGAAGAAGAAGAAGACCCTGGTGTGTGTAGCCACCCGCTTCTACCCCGACCATGTCACGGTCTTCTGGCAAGTC
>642-25
TCAACTCACCTGCAGCCATACTGTTTCAAGTTACAACATGATACTTTGGTACCAACAGTCACCCCAAAACAATGCTCTGAAACTCATTGGGTATGTGTGGAACACCAGTCCAACTGTGGAAGATTCCTTTAAAGGGCGTTTTAATGTCAGTGGAGATGCTGCAGCTAATAAAATGGCGTATCTACATTTTCCCAAACTGACAGAAGCTGAAGACAGTGCAGTGTATTTCTGTGCCGCTAGTACGGGACAGGGGTACTCGGAGGCATATTTTGGAGCCGGCACCAAACTCACCGTTTTAGATCCAAACATCAAAGTCACTGAACCCACAGTGGAAGTCCTAGCACCCTCGGCAAAGGAGTGTAAAGATAGAAACAAGAAGAAGAAGAAGACCCTGGTGTGTGTAGCCACCCGCTTCTACCCCGACCATGTCACGGTCTTCTGGCAAGTC
>643-24
TCAACTCACCTGCAGCCATACTGATTCAAGATACGACATGATACTGTGGTACCAACAGTCAGCCCAAAACACTGCTCTGAAACTCATTGGGTATGTGAGATACACCAGTCCAATGGTGCAAGATTCCTTTAAAGGGCGTTTTAATGCCAGTGGAGATGGTGCAGCTAATAAAATGGCATATCTACATTTTCCCAAACTGACAGAAGCTGAAGACAGTTCAGTGTATTTCTGTGCTGCTAAGGACAGCAACTATGAGGCACATTTTGGATCAGGCACCAAATTAACAGTTCTCGATCCAAACATCAAAGTCACTGAACCCACAGTGGAAGTCCTAGCACCCTCGGCAAAGGAGTGTAAAGATAGAAACAAGAAGAAGAAGAAGACCCTGGTGTGTGTAGCCACCCGCTTCTACCCCGACCATGTCACGGTCTTCTGGCAAGTC
>644-24
TCAACTCACCTGCAGCCATACTGATTCAAGATACGACATGATACTGTGGTACCAACTGTCAGCCCAAAACACTGCTCTGAAACTCATTGGGTATGTGTGGAACACCAGTCCAACGGTGGAAGATTCCTTTAAAGGGCGTTTTAATGTCAGTGGAGAAGGTGCAGCTAATAAAATGGCGTATCTACATTTTCCCAAAGTAACAGAAGCTGAAGACAGTGCAGTGTATTTCTGTGCTGCTAGTAGGCAGGGGACTGGAAGTGAGGCCTACTTTGGGAATGGAACCAAACTCACTGTTTTAGATCCAAACATCAAAGTCACTGAACCCACAGTGGAAGTCCTAGCACCCTCGGCAAAGGAGTGTAAAGATAGAAACAAGAAGAAGAAGAAGACCCTGGTGTGTGTAGCCACCCGCTTCTACCCCGACCATGTCACGGTCTTCTGGCAAGTC
>645-24
TCAACTCACCTGCAGCCATACTGTTTCAAGTTACAACATGATACTTTGGTACCAACAGTCACCCCAAAACAATGCTCTGAAACTCATTGGGTATGTGTGGAACACCAGTCCAACTGTGGAAGATTCCTTTAAAGGGCGTTTTAATGTCAGTGGAGATGCTGCAGCTAATAAAATGGCGTATCTACATTTTCCCAAACTGACAGAAGCTGAAGACAGTGCAGTGTATTTCTGTGCCGCTAGTCGGGACATGTACACGGATAAGGCAGAGTTTGGTCCAGGTACCAGACTCACTGTTCTAGATCCAAACATCAAAGTCACTGAACCCACAGTGGAAGTCCTAGCACCCTCGGCAAAGGAGTGTAAAGATAGAAACAAGAAGAAGAAGAAGACCCTGGTGTGTGTAGCCACCCGCTTCTACCCCGACCATGTCACGGTCTTCTGGCAAGTC
>646-24
TCAACTCACCTGCAGCCATACTGTTTCAAGATACGACATGATACTGTGGTACCAACAGTCAGCCCAAAACACTGCTCTGAAACTCATTGGGTATGTGAGATTCACCAGTCCAACGGTGGAAGATTCCTTTAAAGGGCGTTTTAATGTCAGTGGAGATGGTGCAGCTAATAAAATGGCGTATCTACATTTTCCCAAACTGACAGAACCTGAAGACAGTGCAGTGTATTTCTGTGCTGCTAGAGGACAGCCAACTATGAGGCACATTTTGGATCAGGCACCAAATTAACAGTTCTCGATCCAAACATCAAAGTCACTGAACCCACAGTGGAAGTCCTAGCACCCTCGGCAAAGGAGTGTAAAGATAGAAACAAGAAGAAGAAGAAGACCCTGGTGTGTGTAGCCACCCGCTTCTACCCCGACCATGTCACGGTCTTCTGGCAAGTC
>647-24
TCAACTCACCTGCAGCCATACTGTTTCAAGATACGACATGATACTGTGGTACCAACAGTCAGCCCAAAACACTGCTCTGAAACTCATTGGGTATGTGAGATTCACCAGTCCAACTGTGGAAGATTCCTTTAAAGGGCGTTTTAATGTCAGTGGAGATGGTGCAGCTAATAAAATGGCGTATCTACATTGTCCCAAACTGACAGAAGCTGAAGACAGTTCAGTGTATTTCTGTGCTGGGGACAACACGGATAAGGCAGAGTTTGGTCCAGGTACCAGACTCACTGTTCTAGATCCAAACATCAAAGTCACTGAACCCACAGTGGAAGTCCTAGCACCCTCGGCAAAGGAGTGTAAAGATAGAAACAAGAAGAAGAAGAAGACCCTGGTGTGTGTAGCCACCCGCTTCTACCCCGACCATGTCACGGTCTTCTGGCAAGTC
>648-24
TCAACTCACCTGCAGCCATACTATCCCTAACTACTACATGATACTATGGTACAAACAGTCAGCAGGAGACACTGCTATGAAACTCATTGGTTATGCATATACCAAGTCAATAACCATGGAGAAATCTTTTGAAAAGCACTTCAATGTGAGTGGAGACGGTGAGAAAGAGGCTTATCTTCATCTAGTGAGCCTGAGAGGACCTGAACACAGTGCAGTTTATTACTGTGTAGCCAGCCGAGGCCAGTCCTCGTACTCGGAGGCATATTTTGGAGCCGGCACCAAACTCACCGTTTTAGATCCAAACATCAAAGTCACTGAACCCACAGTGGAAGTCCTAGCACCCTCGGCAAAGGAGTGTAAAGATAGAAACAAGAAGAAGAAGAAGACCCTGGTGTGTGTAGCCACCCGCTTCTACCCCGACCATGTCACGGTCTTCTGGCAAGTC
>649-24
TCAACTCACCTGCAGCCATACTGATCCAAGATACGACATGATACTGTGGTACCAACAGTCAGCCCAAAACACTGCTCTGAAACTCATTGGGTATGTGAGATTCACCAGTCCAACGGTGGAAGATTCCTTTAAAGGGCGTTTTAATGTCAGTGGAGATGGTGCAGCTAGTAAAATGGCGTATCTACATTGTCCCAAACTGACAGAAGCTGAAGACAGTGCAGTGTATATTTCTGTGCTGCTAGACAGGGACTCGTACTCGGAGGCATATTTTGGAGCCGGCACCAAACTCACCGTTTTAGATCCAAACATCAAAGTCACTGAACCCACAGTGGAAGTCCTAGCACCCTCGGCAAAGGAGTGTAAAGATAGAAACAAGAAGAAGAAGAAGACCCTGGTGTGTGTAGCCACCCGCTTCTACCCCGACCATGTCACGGTCTTCTGGCAAGTC
>650-24
TCAACTCACCTGCAGCCATACTGATTCAAGATACGACATGATACTGTGGTACCAACTGTCAGCCCAAAACACTGCTCTGAAACTCATTGGGTATGTGTGGAACACCAGTCCAACGGTGGAAGATTCCTTTAAAGGGCGTTTTAATGTCAGTGGAGAAGGTGCAGCTAATAAAATGGCGTATCTACATTTTCCCAAAGTAACAGAAGCTGAAGACAGTGCAGTGTATTTCTGTGCTGCTAGGCAGCCTAGTGGTGCCAGCCAGGCTTACTTCGGTGGAGGAACCAGGTTAACTGTTCTAGATCCAAACATCAAAGTCACTGAACCCACAGTGGAAGTCCTAGCACCCTCGGCAAAGGAGTGTAAAGATAGAAACAAGAAGAAGAAGAAGACCCTGGTGTGTGTAGCCACCCGCTTCTACCCCGACCATGTCACGGTCTTCTGGCAAGTC
>651-24
TCAACTCACCTGCAGCCATACTGTTTCAAGATACGACATGATACTGTGGTACCAACAGTCAGCCCAAAACACTGCTCTGAAACTCATTGGGTATGTGAGATTCACCAGTCCAACTGTGGAAGATTCCTTTAAAGGGCGTTTTAATGTCAGTGGAGATGGTGCAGCTAATAAAATGGCGTATCTACATTGTCCCAAACTGACAGAAGCTGAAGACAGTTCAGTGTATTTCTGTGCTGCTAGTCTCGGGACAGGGGGCGACTATGATCCTGCATTCTTTGGAGCAGGGACCAAACTGAGTGTTCTGGATCCAAACATCAAAGTCACTGAACCCACAGTGGAAGTCCTAGCACCCTCGGCAAAGGAGTGTAAAGATAGAAACAAGAAGAAGAAGAAGACCCTGGTGTGTGTAGCCACCCGCTTCTACCCCGACCATGTCACGGTCTTCTGGCAAGTC
>652-24
TCAACTCACCTGCAGCCATACTGATTCAAGATACGACATGATACTGTGGTACCAACTGTCAGCCCAAAACACTGCTCTGAAACTCATTGGGTATGTGTGGAACACCAGTCCAACGGTGGAAGATTCCTTTAAAGGGCGTTTTAATGTCAGTGGAGAAGGTGCAGCTAATAAAATGGCGTATCTACATTTTCCCAAAGTAACAGAAGCTGAAGACAGTGCAGTGTATTTCTGTGCTGCTAGTCTCGGGACAGGGGGCGGTGGTTATGCTGCCTACTTTGGAGAGGGAACTAAGCTAACAGTTCTGGATCCAAACATCAAAGTCACTGAACCCACAGTGGAAGTCCTAGCACCCTCGGCAAAGGAGTGTAAAGATAGAAACAAGAAGAAGAAGAAGACCCTGGTGTGTGTAGCCACCCGCTTCTACCCCGACCATGTCACGGTCTTCTGGCAAGTC
>653-24
TCAACTCACCTGCAGCCATACTGTTTCAAGATACGACATGATACTGTGGTACCAACAGTCAGCCCAAAACACTGCTCTGAAACTCATTGGGTATGTGAGATTCACCAGTCCAACTGTGGAAGATTCCTTTAAAGGGCGTTTTAATGTCAGTGGAGATGCTGCAGCTAATAAAATGGCGTATCTACATTTTCCCAAACTGACAGAAGCTGAAGACAGTGCAGTGTATTTCTGTGCTGCTACCACGAGCTCGTACTCGGAGGCATATTTTGGAGCCGGCACCAAACTCACCGTTTTAGATCCAAACATCAAAGTCACTGAACCCACAGTGGAAGTCCTAGCACCCTCGGCAAAGGAGTGTAAAGATAGAAACAAGAAGAAGAAGAAGACCCTGGTGTGTGTAGCCACCCGCTTCTACCCCGACCATGTCACGGTCTTCTGGCAAGTC
>654-24
TCAACTCACCTGCAGCCATACTGATTCAAGATACGACATGATACTGTGGTACCAACTGTCAGCCCAAAACACTGCTCTGAAACTCATTGGGTATGTGTGGAACACCAGTCCAACGGTGGAAGATTCCTTTAAAGGGCGTTTTAATGTCAGTGGAGAAGGTGCAGCTAATAAAATGGCGTATCTACATTTTCCCAAAGTAACAGAAGCTGAAGACAGTGCAGTGTATTTCTGTGCTGCGAAAAGCGTCGCCCGACAAGCCTCTGGTGGTTATGCTGCCTACTTTGGAGAGGGAACTAAGCTAACAGTTCTGGATCCAAACATCAAAGTCACTGAACCCACAGTGGAAGTCCTAGCACCCTCGGCAAAGGAGTGTAAAGATAGAAACAAGAAGAAGAAGAAGACCCTGGTGTGTGTAGCCACCCGCTTCTACCCCGACCATGTCACGGTCTTCTGGCAAGTC
>655-24
TCAACTCACCTGCAGCCATACTGTTTCAAGATACGACATGATACTGTGGTACCAACAGTCAGCCCAAAACACTGCTCTGAAACTCATTGGGTATGTGAGATTCACCAGTCCAACTGTGGAAGATTCCTTTAAAGGGCGTTTTAATGTCAGTGGAGATGCTGCAGCTAATAAAATGGCGTATCTACATTTTCCCAAACTGACAGAAGCTGAAGACAGTGCAGTGTATTTCTGTGCTGCTAGTAAAGACAGGGCTCGTACTCGGAGGCATATTTTGGAGCCGGCACCAAACTCACCGTTTTAGATCCAAACATCAAAGTCACTGAACCCACAGTGGAAGTCCTAGCACCCTCGGCAAAGGAGTGTAAAGATAGAAACAAGAAGAAGAAGAAGACCCTGGTGTGTGTAGCCACCCGCTTCTACCCCGACCATGTCACGGTCTTCTGGCAAGTC
>656-24
TCAACTCACCTGCAGCCATACTGATTCAAGATACGACATGATACTGTGGTACCAACTGTCAGCCCAAAACACTGCTCTGAAACTCATTGGGTATGTGTGGAACACCAGTCCAACGGTGGAAGATTCCTTTAAAGGGCGTTTTAATGTCAGTGGAGAAGGTGCAGCTAATAAAATGGCGTATCTACATTTTCCCAAAGTAACAGAAGCTGAAGACAGTGCAGTGTATTTCTGTGCTGCTAGTAAGGGGACTCAACCAGCCTTCTTTGGCAATGGAACGAAACTCACTGTTTTAGATCCAAACATCAAAGTCACTGAACCCACAGTGGAAGTCCTAGCACCCTCGGCAAAGGAGTGTAAAGATAGAAACAAGAAGAAGAAGAAGACCCTGGTGTGTGTAGCCACCCGCTTCTACCCCGACCATGTCACGGTCTTCTGGCAAGTC
>657-24
TCAACTCACCTGCAGCCATACTGTTTCAAGATACGACATGATACTGTGGTACCAACAGTCAGCCCAAAACACTGCTCTGAAACTCATTGGGTATGTGAGATTCACCAGTCCAACTGTGGAAGATTCCTTTAAAGGGCGTTTTAATGTCAGTGGAGATGGTGCAGCTAATAAAATGGCGTATCTACATTGTCCCAAACTGACAGAAGCTGAAGACAGTTCAGTGTATTTCTGTGCTGCTAGCACAGGGGGCGACAACAACCCGGCATTCTTCGGCAGTGGCACCAAACTCACAGTTCTAGATCCAAACATCAAAGTCACTGAACCCACAGTGGAAGTCCTAGCACCCTCGGCAAAGGAGTGTAAAGATAGAAACAAGAAGAAGAAGAAGACCCTGGTGTGTGTAGCCACCCGCTTCTACCCCGACCATGTCACGGTCTTCTGGCAAGTC
>658-24
TCAACTCACCTGCAGCCATACTATCCCTAACTACTACATGATACTATGGTACAAACAGTCAGCAGGAGACACTGTTATGAAACTCATTGGTTATGCATATACCAAGTCAATAACCATGGAGAAATCTTTTGAAAAGCACTTCAATGTGAGTGGAGACGGTGAGAAAGAGGCTTATCTTCATCTAGTGAGCCTGAGAGGACCTGAACACAGTGCAGTTTATTACTGTGTAGCCAGCCAAGGGTCAAACTCAACCAGCCTTCTTTGGCAATGGAACGAAACTCACTGTTTTAGATCCAAACATCAAAGTCACTGAACCCACAGTGGAAGTCCTAGCACCCTCGGCAAAGGAGTGTAAAGATAGAAACAAGAAGAAGAAGAAGACCCTGGTGTGTGTAGCCACCCGCTTCTACCCCGACCATGTCACGGTCTTCTGGCAAGTC
>659-24
TCAACTCACCTGCAGCCATACTGTTTCAAGATACGACATGATACTGTGGTACCAACAGTCAGCCCAAAACACTGCTCTGAAACTCATTGGGTATGTGAGATTCACCAGTCCAACTGTGGAAGATTCCTTTAAAGGGCGTTTTAATGTCAGTGGAGATGGTGCAGCTAATAAAATGGCGTATCTACATTGTCCCAAACTGACAGAAGCTGAAGACAGTTCAGTGTATTTCTGTGCTGCTAGTAGGGACATCGACTATGATCCTGCATTCTTTGGAGCAGGGACCAAACTGAGTGTTCTGGATCCAAACATCAAAGTCACTGAACCCACAGTGGAAGTCCTAGCACCCTCGGCAAAGGAGTGTAAAGATAGAAACAAGAAGAAGAAGAAGACCCTGGTGTGTGTAGCCACCCGCTTCTACCCCGACCATGTCACGGTCTTCTGGCAAGTC
>660-24
TCAACTCACCTGCAGCCATACTGATCCAAGATACGACATGATACTGTGGTACCAACAGTCAGCCCAAAACACTGCTCTGAAACTCATTGGGTATGTGAGATTCACCAGTCCAACGGTGGAAGATTCCTTTAAAGGGCGTTTTAATGTCAGTGGAGATGGTGCAGCTAGTAAAATGGCGTATCTACATTGTCCCAAACTGACAGAAGCTGAAGACAGTGCAGTGTATTTCTGTGCTGCTAGTACAGGGTATGAGGCACATTTTGGATCAGGCACCAAATTAACAGTTCTCGATCCAAACATCAAAGTCACTGAACCCACAGTGGAAGTCCTAGCACCCTCGGCAAAGGAGTGTAAAGATAGAAACAAGAAGAAGAAGAAGACCCTGGTGTGTGTAGCCACCCGCTTCTACCCCGACCATGTCACGGTCTTCTGGCAAGTC
>661-24
TCAACTCACCTGCAGCCATACTGTTTCAAGTTACAACATGATACTTTGGTACCAACAGTCACCCCAAAACAATGCTCTGAAACTCATTGGGTATGTGTGGAACACCAGTCCAACTGTGGAAGATTCCTTTAAAGGGCGTTTTAATGTCAGTGGAGATGCTGCAGCTAATAAAATGGCGTATCTACATTTTCCCAAACTGACAGAAGCTGAAGACAGTGCAGTGTATTTCTGTGCCGCTAGTGGGGCTGGAAGTGAGGCCTACTTTGGGAATGGAACCAAACTCACTGTTTTAGATCCAAACATCAAAGTCACTGAACCCACAGTGGAAGTCCTAGCACCCTCGGCAAAGGAGTGTAAAGATAGAAACAAGAAGAAGAAGAAGACCCTGGTGTGTGTAGCCACCCGCTTCTACCCCGACCATGTCACGGTCTTCTGGCAAGTC
>662-24
TCAACTCACCTGCAGCCATACTGATTCAAGATACGACATGATACTGTGGTACCAACTGTCAGCCCAAAACACTGCTCTGAAACTCATTGGGTATGTGTGGAACACCAGTCCAACGGTGGAAGATTCCTTTAAAGGGCGTTTTAATGTCAGTGGAGAAGGTGCAGCTAATAAAATGGCGTATCTACATTTTCCCAAAGTAACAGAAGCTGAAGACAGTGCAGTGTATTTCTGTGCTGCTAGTACGGACAGAACCCTCTATGAGGCACATTTTGGATCAGGCACCAAATTAACAGTTCTCGATCCAAACATCAAAGTCACTGAACCCACAGTGGAAGTCCTAGCACCCTCGGCAAAGGAGTGTAAAGATAGAAACAAGAAGAAGAAGAAGACCCTGGTGTGTGTAGCCACCCGCTTCTACCCCGACCATGTCACGGTCTTCTGGCAAGTC
>663-24
TCAACTCACCTGCAGCCATACTGTTTCAAGATACGACATGATACTGTGGTACCAACAGTCAGCCCAAAACACTGCTCTGAAACTCATTGGGTATGTGAGATTCACCAGTCCAACGGTGGAAGATTCCTTTAAAGGGCGTTTTAATGTCAGTGGAGATGGTGCAGCTAATAAAATGGCGTATCTACATTTTCCCAAACTGACAGAACCTGAAGACAGTGCAGTGTATTTCTGTGCTGCTAGTCGACAGGGGTACACGGATAAGGCAGAGTTTGGTCCAGGTACCAGACTCACTGTTCTAGATCCAAACATCAAAGTCACTGAACCCACAGTGGAAGTCCTAGCACCCTCGGCAAAGGAGTGTAAAGATAGAAACAAGAAGAAGAAGAAGACCCTGGTGTGTGTAGCCACCCGCTTCTACCCCGACCATGTCACGGTCTTCTGGCAAGTC
>664-24
TCAACTCACCTGCAGCCATACTGTTTCAAGATACGACATGATACTGTGGTACCAACAGTCAGCCCAAAACACTGCTCTGAAACTCATTGGGTATGTGAGATTCACCAGTCCAACTGTGGAAGATTCCTTTAAAGGGCGTTTTAATGTCAGTGGAGATGCTGCAGCTAATAAAATGGCGTATCTACATTTTCCCAAACTGACAGAAGCTGAAGACAGTGCAGTGTATTTCTGTGCTGCTAGTAACTGTCAGACTGGAAGTGAGGCCTACTTTGGGAATGGAACCAAACTCACTGTTTTAGATCCAAACATCAAAGTCACTGAACCCACAGTGGAAGTCCTAGCACCCTCGGCAAAGGAGTGTAAAGATAGAAACAAGAAGAAGAAGAAGACCCTGGTGTGTGTAGCCACCCGCTTCTACCCCGACCATGTCACGGTCTTCTGGCAAGTC
>665-24
TCAACTCACCTGCAGCCATACTGTTTCAAGATACGACATGATACTGTGGTACCAACAGTCAGCCCAAAACACTGCTCTGAAACTCATTGGGTATGTGAGATTCACCAGTCCAACTGTGGAAGATTCCTTTAAAGGGCGTTTTAATGTCAGTGGAGATGGTGCAGCTAATAAAATGGCGTATCTACATTGTCCCAAACTGACAGAAGCTGAAGACAGTTCAGTGTATTTCTGTGCTGCTAGTAGGGCAGGGAACTATGATCCTGCATTCTTTGGAGCAGGGACCAAACTGAGTGTTCTGGATCCAAACATCAAAGTCACTGAACCCACAGTGGAAGTCCTAGCACCCTCGGCAAAGGAGTGTAAAGATAGAAACAAGAAGAAGAAGAAGACCCTGGTGTGTGTAGCCACCCGCTTCTACCCCGACCATGTCACGGTCTTCTGGCAAGTC
>666-24
TCAACTCACCTGCAGCCATACTGTTTCAAGTTACAACATGATACTTTGGTACCAACAGTCACCCCAAAACAATGCTCTGAAACTCATTGGGTATGTGTGGAACACCAGTCCAACTGTGGAAGATTCCTTTAAAGGGCGTTTTAATGTCAGTGGAGATGCTGCAGCTAATAAAATGGCGTATCTACATTTTCCCAAACTGACAGAAGCTGAAGACAGTGCAGTGTATTTCTGTGCCGCTAGTGAAGGCGGGGGCGCGGGTGGTTATGCTGCCTACTTTGGAGAAGGAACTAAGCTAACAGTTCTGGATCCAAACATCAAAGTCACTGAACCCACAGTGGAAGTCCTAGCACCCTCGGCAAAGGAGTGTAAAGATAGAAACAAGAAGAAGAAGAAGACCCTGGTGTGTGTAGCCACCCGCTTCTACCCCGACCATGTCACGGTCTTCTGGCAAGTC
>667-24
TCAACTCACCTGCAGCCATACTGTTTCAAGATACGACATGATACTGTGGTACCAACAGTCAGCCCAAAACACTGCTCTGAAACTCATTGGGTATGTGAGATTCACCAGTCCAACTGTGGAAGATTCCTTTAAAGGGCGTTTTAATGTCAGTGGAGATGGTGCAGCTAATAAAATGGCGTATCTACATTGTCCCAAACTGACAGAAGCTGAAGACAGTTCAGTGTATTTCTGTGCTGCTAGTCCGGGCCGGAGGGACTACAACTATGATCCTGCATTCTTTGGAGCAGGGACCAAACTGAGTGTTCTGGATCCAAACATCAAAGTCACTGAACCCACAGTGGAAGTCCTAGCACCCTCGGCAAAGGAGTGTAAAGATAGAAACAAGAAGAAGAAGAAGACCCTGGTGTGTGTAGCCACCCGCTTCTACCCCGACCATGTCACGGTCTTCTGGCAAGTC
>668-24
TCAACTCACCTGCAGCCATACTGATTCAAGATACGACATGATACTGTGGTACCAACTGTCAGCCCAAAACACTGCTCTGAAACTCATTGGGTATGTGTGGAACACCAGTCCAACGGTGGAAGATTCCTTTAAAGGGCGTTTTAATGTCAGTGGAGAAGGTGCAGCTAATAAAATGGCGTATCTACATTTTCCCAAAGTAACAGAAGCTGAAGACAGTGCAGTGTATTTCTGTGCTGCTACCCGGTTACTCAAACTCAACCAGCCTTCTTTGGCAATGGAACGAAACTCACTGTTTTAGATCCAAACATCAAAGTCACTGAACCCACAGTGGAAGTCCTAGCACCCTCGGCAAAGGAGTGTAAAGATAGAAACAAGAAGAAGAAGAAGACCCTGGTGTGTGTAGCCACCCGCTTCTACCCCGACCATGTCACGGTCTTCTGGCAAGTC
>669-24
TCAACTCACCTGCAGCCATACTGTTTCAAGATACGACATGATACTGTGGTACCAACAGTCAGCCCAAAACACTGCTCTGAAACTCATTGGGTATGTGAGATTCACCAGTCCAACTGTGGAAGATTCCTTTAAAGGGCGTTTTAATGTCAGTGGAGATGCTGCAGCTAATAAAATGGCGTATCTACATTTTCCCAAACTGACAGAAGCTGAAGACAGTGCAGTGTATTTCTGTGCTGCTAGTCGAGCTCGTACTCGGAGGCATATTTTGGAGCCGGCACCAAACTCACCGTTTTAGATCCAAACATCAAAGTCACTGAACCCACAGTGGAAGTCCTAGCACCCTCGGCAAAGGAGTGTAAAGATAGAAACAAGAAGAAGAAGAAGACCCTGGTGTGTGTAGCCACCCGCTTCTACCCCGACCATGTCACGGTCTTCTGGCAAGTC
>670-24
TCAACTCACCTGCAGCCATACTGATCCAAGATACGACATGATACTGTGGTACCAACAGTCAGCCCAAAACACTGCTCTGAAACTCATTGGGTATGTGAGATTCACCAGTCCAACGGTGGAAGATTCCTTTAAAGGGCGTTTTAATGTCAGTGGAGATGGTGCAGCTAGTAAAATGGCGTATCTACATTGTCCCAAACTGACAGAAGCTGAAGACAGTGCAGTGTATATTTCTGTGCTGCTAGTACCACAGGGATCGTACTCGGAGGCATATTTTGGAGCCGGCACCAAACTCACCGTTTTAGATCCAAACATCAAAGTCACTGAACCCACAGTGGAAGTCCTAGCACCCTCGGCAAAGGAGTGTAAAGATAGAAACAAGAAGAAGAAGAAGACCCTGGTGTGTGTAGCCACCCGCTTCTACCCCGACCATGTCACGGTCTTCTGGCAAGTC
>671-24
TCAACTCACCTGCAGCCATACTGATCCAAGATACGACATGATACTGTGGTACCAACAGTCAGCCCAAAACACTGCTCTGAAACTCATTGGGTATGTGAGATTCACCAGTCCAACGGTGGAAGATTCCTTTAAAGGGCGTTTTAATGTCAGTGGAGATGGTGCAGCTAGTAAAATGGCGTATCTACATTGTCCCAAACTGACAGAAGCTGAAGACAGTGCAGTGTATATTTCTGTGCTGCTAGTAAGGGACAGGCGACAGGGGTTGGAAGTGAGGCCTACTTTGGGAATGGAACCAAACTCACTGTTTTAGATCCAAACATCAAAGTCACTGAACCCACAGTGGAAGTCCTAGCACCCTCGGCAAAGGAGTGTAAAGATAGAAACAAGAAGAAGAAGAAGACCCTGGTGTGTGTAGCCACCCGCTTCTACCCCGACCATGTCACGGTCTTCTGGCAAGTC
>672-24
TCAACTCACCTGCAGCCATACTGTTTCAAGATACGACATGATACTGTGGTACCAACAGTCAGCCCAAAACACTGCTCTGAAACTCATTGGGTATGTGAGATTCACCAGTCCAACGGTGGAAGATTCCTTTAAAGGGCGTTTTAATGTCAGTGGAGATGGTGCAGCTAATAAAATGGCGTATCTACATTTTCCCAAACTGACAGAACCTGAAGACAGTGCAGTGTATTTCTGTGCTGCTAGTGTAGGTGCCAGCCAGGCTTACTTCGGTGGAGGAACCAGGTTAACTGTTCTAGATCCAAACATCAAAGTCACTGAACCCACAGTGGAAGTCCTAGCACCCTCGGCAAAGGAGTGTAAAGATAGAAACAAGAAGAAGAAGAAGACCCTGGTGTGTGTAGCCACCCGCTTCTACCCCGACCATGTCACGGTCTTCTGGCAAGTC
>673-24
TCAACTCACCTGCAGCCATACTGTTTCAAGATACGACATGATACTGTGGTACCAACAGTCAGCCCAAAACACTGCTCTGAAACTCATTGGGTATGTGAGATTCACCAGTCCAACGGTGGAAGATTCCTTTAAAGGGCGTTTTAATGTCAGTGGAGATGGTGCAGCTAATAAAATGGCGTATCTACATTTTCCCAAACTGACAGAACCTGAAGACAGTGCAGTGTATTTCTGTGCTGCTAGTGAAGCGGAGGATGAGGCACATTTTGGATCAGGCACCAAATTAACAGTTCTCGATCCAAACATCAAAGTCACTGAACCCACAGTGGAAGTCCTAGCACCCTCGGCAAAGGAGTGTAAAGATAGAAACAAGAAGAAGAAGAAGACCCTGGTGTGTGTAGCCACCCGCTTCTACCCCGACCATGTCACGGTCTTCTGGCAAGTC
>674-24
TCAACTCACCTGCAGCCATACTGTTTCAAGATACGACATGATACTGTGGTACCAACAGTCAGCCCAAAACACTGCTCTGAAACTCATTGGGTATGTGAGATTCACCAGTCCAACGGTGGAAGATTCCTTTAAAGGGCGTTTTAATGTCAGTGGAGATGGTGCAGCTAATAAAATGGCGTATCTACATTTTCCCAAACTGACAGAACCTGAAGACAGTGCAGTGTATTTCTGTGCTGCTAGTGTGGGGACAGAACCTATGATCCTGCATTCTTTGGAGCAGGGACCAAACTGAGTGTTCTGGATCCAAACATCAAAGTCACTGAACCCACAGTGGAAGTCCTAGCACCCTCGGCAAAGGAGTGTAAAGATAGAAACAAGAAGAAGAAGAAGACCCTGGTGTGTGTAGCCACCCGCTTCTACCCCGACCATGTCACGGTCTTCTGGCAAGTC
>675-24
TCAACTCACCTGCAGCCATACTGATTCAAGATACGACATGATACTGTGGTACCAACTGTCAGCCCAAAACACTGCTCTGAAACTCATTGGGTATGTGTGGAACACCAGTCCAACGGTGGAAGATTCCTTTAAAGGGCGTTTTAATGTCAGTGGAGAAGGTGCAGCTAATAAAATGGCGTATCTACATTTTCCCAAAGTAACAGAAGCTGAAGACAGTGCAGTGTATTTCTGTGCTGCTAGTACGGGACAGGGGAACTATGAGGCACATTTTGGATCAGGCACCAAATTAACAGTTCTCGATCCAAACATCAAAGTCACTGAACCCACAGTGGAAGTCCTAGCACCCTCGGCAAAGGAGTGTAAAGATAGAAACAAGAAGAAGAAGAAGACCCTGGTGTGTGTAGCCACCCGCTTCTACCCCGACCATGTCACGGTCTTCTGGCAAGTC
>676-24
TCAACTCACCTGCAGCCATACTGATTCAAGATACGACATGATACTGTGGTACCAACTGTCAGCCCAAAACACTGCTCTGAAACTCATTGGGTATGTGTGGAACACCAGTCCAACGGTGGAAGATTCCTTTAAAGGGCGTTTTAATGTCAGTGGAGAAGGTGCAGCTAATAAAATGGCGTATCTACATTTTCCCAAAGTAACAGAAGCTGAAGACAGTGCAGTGTATTTCTGTGCTGCTAGACAGGGCTATGAGGCACATTTTGGATCAGGCACCAAATTAACAGTTCTCGATCCAAACATCAAAGTCACTGAACCCACAGTGGAAGTCCTAGCACCCTCGGCAAAGGAGTGTAAAGATAGAAACAAGAAGAAGAAGAAGACCCTGGTGTGTGTAGCCACCCGCTTCTACCCCGACCATGTCACGGTCTTCTGGCAAGTC
>677-24
TCAACTCACCTGCAGCCATACTGATCCAAGATACGACATGATACTGTGGTACCAACAGTCAGCCCAAAACACTGCTCTGAAACTCATTGGGTATGTGAGATTCACCAGTCCAACGGTGGAAGATTCCTTTAAAGGGCGTTTTAATGTCAGTGGAGATGGTGCAGCTAGTAAAATGGCGTATCTACATTGTCCCAAACTGACAGAAGCTGAAGACAGTGCAGTGTATTTCTGTGCTGCTAGTAAAGGGGGCTCGGATAAGGCAGAGTTTGGTCCAGGTACCAGACTCACTGTTCTAGATCCAAACATCAAAGTCACTGAACCCACAGTGGAAGTCCTAGCACCCTCGGCAAAGGAGTGTAAAGATAGAAACAAGAAGAAGAAGAAGACCCTGGTGTGTGTAGCCACCCGCTTCTACCCCGACCATGTCACGGTCTTCTGGCAAGTC
>678-24
TCAACTCACCTGCAGCCATACTGATTCAAGATACGACATGATACTGTGGTACCAACTGTCAGCCCAAAACACTGCTCTGAAACTCATTGGGTATGTGTGGAACACCAGTCCAACGGTGGAAGATTCCTTTAAAGGGCGTTTTAATGTCAGTGGAGAAGGTGCAGCTAATAAAATGGCGTATCTACATTTTCCCAAAGTAACAGAAGCTGAAGACAGTGCAGTGTATTTCTGTGCTGCTAGTATGAGGCACATTTTGGATCAGGCACCAAATTAACAGTTCTCGATCCAAACATCAAAGTCACTGAACCCACAGTGGAAGTCCTAGCACCCTCGGCAAAGGAGTGTAAAGATAGAAACAAGAAGAAGAAGAAGACCCTGGTGTGTGTAGCCACCCGCTTCTACCCCGACCATGTCACGGTCTTCTGGCAAGTC
>679-24
TCAACTCACCTGCAGCCATACTGTTTCAAGATACGACATGATACTGTGGTACCAACAGTCAGCCCAAAACACTGCTCTGAAACTCATTGGGTATGTGAGATTCACCAGTCCAACGGTGGAAGATTCCTTTAAAGGGCGTTTTAATGTCAGTGGAGATGGTGCAGCTAATAAAATGGCGTATCTACATTTTCCCAAACTGACAGAACCTGAAGACAGTGCAGTGTATTTCTGTGCTGCTAGTGAAGGCAGGGATAGCTCGGAGGCATATTTTGGAGCCGGCACCAAACTCACCGTTTTAGATCCAAACATCAAAGTCACTGAACCCACAGTGGAAGTCCTAGCACCCTCGGCAAAGGAGTGTAAAGATAGAAACAAGAAGAAGAAGAAGACCCTGGTGTGTGTAGCCACCCGCTTCTACCCCGACCATGTCACGGTCTTCTGGCAAGTC
>680-24
TCAACTCACCTGCAGCCATACTGTTTCAAGATACGACATGATACTGTGGTACCAACAGTCAGCCCAAAACACTGCTCTGAAACTCATTGGGTATGTGAGATTCACCAGTCCAACTGTGGAAGATTCCTTTAAAGGGCGTTTTAATGTCAGTGGAGATGGTGCAGCTAATAAAATGGCGTATCTACATTGTCCCAAACTGACAGAAGCTGAAGACAGTTCAGTGTATTTCTGTGCTGCTAGTATCCGTACAGGGAATACTCGGAGGCATATTTTGGAGCCGGCACCAAACTCACCGTTTTAGATCCAAACATCAAAGTCACTGAACCCACAGTGGAAGTCCTAGCACCCTCGGCAAAGGAGTGTAAAGATAGAAACAAGAAGAAGAAGAAGACCCTGGTGTGTGTAGCCACCCGCTTCTACCCCGACCATGTCACGGTCTTCTGGCAAGTC
>681-24
TCAACTCACCTGCAGCCATACTGATTCAAGATACGACATGATACTGTGGTACCAACTGTCAGCCCAAAACACTGCTCTGAAACTCATTGGGTATGTGTGGAACACCAGTCCAACGGTGGAAGATTCCTTTAAAGGGCGTTTTAATGTCAGTGGAGAAGGTGCAGCTAATAAAATGGCGTATCTACATTTTCCCAAAGTAACAGAAGCTGAAGACAGTGCAGTGTATTTCTGTGCTGCTAGTAGACAGGGATATGAGGCACATTTTGGATCAGGCACCAAATTAACAGTTCTCGATCCAAACATCAAAGTCACTGAACCCACAGTGGAAGTCCTAGCACCCTCGGCAAAGGAGTGTAAAGATAGAAACAAGAAGAAGAAGAAGACCCTGGTGTGTGTAGCCACCCGCTTCTACCCCGACCATGTCACGGTCTTCTGGCAAGTC
>682-24
TCAACTCACCTGCAGCCATACTGTTTCAAGTTACTACATGATACTGTGGTACCAACAGTCAGCCCAAAACACTGCTCTGAAACTCATTGGGTATGTGAGATACACCAGTCCAATGGTGGAAGATTCCTTTAAAGGGCGTTTTAATGTCAGTGGAGATGGTGCAGCTAATAAAATGGCATATCTACATTTTCCCAAACTGACAGAAGCTGAAGACAGTTCAGTGTATTTCTGTGCTGCTAGTGAAGCAGGGCACACGGATAAGGCAGAGTTTGGTCCAGGTACCAGACTCACTGTTCTAGATCCAAACATCAAAGTCACTGAACCCACAGTGGAAGTCCTAGCACCCTCGGCAAAGGAGTGTAAAGATAGAAACAAGAAGAAGAAGAAGACCCTGGTGTGTGTAGCCACCCGCTTCTACCCCGACCATGTCACGGTCTTCTGGCAAGTC
>683-24
TCAACTCACCTGCAGCCATACTGATTCAAATTACAACATGATACTGTGGTACCAACAGTCAGCCCAAAACACTGAAACTCATTGGGTATGTGAGTAACACCATTCCAACGGTGGAAGATTCCTTTAAAGGGCGTTTTAATGTCAGTGGAGATGGTGCAGCTAATAAAATGGCGTATCTACATTGTCCCAAACTGACAGAAGCTGAAGACAGTTCAGTGTATTTCTGTGCTGCTATCCCGGGACAGGAGTACACGGATAAGGCAGAGTTTGGTCCAGGTACCAGACTCACTGTTCTAGATCCAAACATCAAAGTCACTGAACCCACAGTGGAAGTCCTAGCACCCTCGGCAAAGGAGTGTAAAGATAGAAACAAGAAGAAGAAGAAGACCCTGGTGTGTGTAGCCACCCGCTTCTACCCCGACCATGTCACGGTCTTCTGGCAAGTC
>684-24
TCAACTCACCTGCAGCCATACTGATTCAAGATACGACATGATACTGTGGTACCAACTGTCAGCCCAAAACACTGCTCTGAAACTCATTGGGTATGTGTGGAACACCAGTCCAACGGTGGAAGATTCCTTTAAAGGGCGTTTTAATGTCAGTGGAGAAGGTGCAGCTAATAAAATGGCGTATCTACATTTTCCCAAAGTAACAGAAGCTGAAGACAGTGCAGTGTATTTCTGTGCTGCTGGACCTGGTGGTTATGCTGCCTACTTTGGAGAGGGAACTAAGCTAACAGTTCTGGATCCAAACATCAAAGTCACTGAACCCACAGTGGAAGTCCTAGCACCCTCGGCAAAGGAGTGTAAAGATAGAAACAAGAAGAAGAAGAAGACCCTGGTGTGTGTAGCCACCCGCTTCTACCCCGACCATGTCACGGTCTTCTGGCAAGTC
>685-24
TCAACTCACCTGCAGCCATACTGATTCAAGATACGACATGATACTGTGGTACCAACTGTCAGCCCAAAACACTGCTCTGAAACTCATTGGGTATGTGTGGAACACCAGTCCAACGGTGGAAGATTCCTTTAAAGGGCGTTTTAATGTCAGTGGAGAAGGTGCAGCTAATAAAATGGCGTATCTACATTTTCCCAAAGTAACAGAAGCTGAAGACAGTGCAGTGTATTTCTGTGCTGCTACCAGCTCGTACTCGGAGGCATATTTTGGAGCCGGCACCAAACTCACCGTTTTAGATCCAAACATCAAAGTCACTGAACCCACAGTGGAAGTCCTAGCACCCTCGGCAAAGGAGTGTAAAGATAGAAACAAGAAGAAGAAGAAGACCCTGGTGTGTGTAGCCACCCGCTTCTACCCCGACCATGTCACGGTCTTCTGGCAAGTC
>686-24
TCAACTCACCTGCAGCCATACTGTTTCAAGATACGACATGATACTGTGGTACCAACAGTCAGCCCAAAACACTGCTCTGAAACTCATTGGGTATGTGAGATTCACCAGTCCAACGGTGGAAGATTCCTTTAAAGGGCGTTTTAATGTCAGTGGAGATGGTGCAGCTAATAAAATGGCGTATCTACATTTTCCCAAACTGACAGAACCTGAAGACAGTGCAGTGTATTTCTGTGCTGCTACCGCAGACTCGTACTCGGAGGCATATTTTGGAGCCGGCACCAAACTCACCGTTTTAGATCCAAACATCAAAGTCACTGAACCCACAGTGGAAGTCCTAGCACCCTCGGCAAAGGAGTGTAAAGATAGAAACAAGAAGAAGAAGAAGACCCTGGTGTGTGTAGCCACCCGCTTCTACCCCGACCATGTCACGGTCTTCTGGCAAGTC
>687-24
TCAACTCACCTGCAGCCATACTGATTCAAGATACGACATGATACTGTGGTACCAACTGTCAGCCCAAAACACTGCTCTGAAACTCATTGGGTATGTGTGGAACACCAGTCCAACGGTGGAAGATTCCTTTAAAGGGCGTTTTAATGTCAGTGGAGAAGGTGCAGCTAATAAAATGGCGTATCTACATTTTCCCAAAGTAACAGAAGCTGAAGACAGTGCAGTGTATTTCTGTGCTGCTGTAGGGAGCTCTGGTGGTTATGCTGCCTACTTTGGAGAGGGAACTAAGCTAACAGTTCTGGATCCAAACATCAAAGTCACTGAACCCACAGTGGAAGTCCTAGCACCCTCGGCAAAGGAGTGTAAAGATAGAAACAAGAAGAAGAAGAAGACCCTGGTGTGTGTAGCCACCCGCTTCTACCCCGACCATGTCACGGTCTTCTGGCAAGTC
>688-24
TCAACTCACCTGCAGCCATACTGTTTCAAGATACGACATGATACTGTGGTACCAACAGTCAGCCCAAAACACTGCTCTGAAACTCATTGGGTATGTGAGATTCACCAGTCCAACTGTGGAAGATTCCTTTAAAGGGCGTTTTAATGTCAGTGGAGATGCTGCAGCTAATAAAATGGCGTATCTACATTTTCCCAAACTGACAGAAGCTGAAGACAGTGCAGTGTATTTCTGTGCTGCTAGTCTCGTACTCGGAGGCATATTTTGGAGCCGGCACCAAACTCACCGTTTTAGATCCAAACATCAAAGTCACTGAACCCACAGTGGAAGTCCTAGCACCCTCGGCAAAGGAGTGTAAAGATAGAAACAAGAAGAAGAAGAAGACCCTGGTGTGTGTAGCCACCCGCTTCTACCCCGACCATGTCACGGTCTTCTGGCAAGTC
>689-24
TCAACTCACCTGCAGCCATACTGATTCAAGATACGACATGATACTGTGGTACCAACTGTCAGCCCAAAACACTGCTCTGAAACTCATTGGGTATGTGTGGAACACCAGTCCAACGGTGGAAGATTCCTTTAAAGGGCGTTTTAATGTCAGTGGAGAAGGTGCAGCTAATAAAATGGCGTATCTACATTTTCCCAAAGTAACAGAAGCTGAAGACAGTGCAGTGTATTTCTGTGCTGCTAGGACAGGGGGCAGGGGCAACCCGGCATTCTTCGGCAGTGGCACCAAACTCACAGTTCTAGATCCAAACATCAAAGTCACTGAACCCACAGTGGAAGTCCTAGCACCCTCGGCAAAGGAGTGTAAAGATAGAAACAAGAAGAAGAAGAAGACCCTGGTGTGTGTAGCCACCCGCTTCTACCCCGACCATGTCACGGTCTTCTGGCAAGTC
>690-24
TCAACTCACCTGCAGCCATACTGATTCAAGATACGACATGATACTGTGGTACCAACTGTCAGCCCAAAACACTGCTCTGAAACTCATTGGGTATGTGTGGAACACCAGTCCAACGGTGGAAGATTCCTTTAAAGGGCGTTTTAATGTCAGTGGAGAAGGTGCAGCTAATAAAATGGCGTATCTACATTTTCCCAAAGTAACAGAAGCTGAAGACAGTGCAGTGTATTTCTGTGCTGCACAGGGGAACCTCTATGAGGCACATTTTGGATCAGGCACCAAATTAACAGTTCTCGATCCAAACATCAAAGTCACTGAACCCACAGTGGAAGTCCTAGCACCCTCGGCAAAGGAGTGTAAAGATAGAAACAAGAAGAAGAAGAAGACCCTGGTGTGTGTAGCCACCCGCTTCTACCCCGACCATGTCACGGTCTTCTGGCAAGTC
>691-24
TCAACTCACCTGCAGCCATACTGTTTCAAGATACGACATGATACTGTGGTACCAACAGTCAGCCCAAAACACTGCTCTGAAACTCATTGGGTATGTGAGATTCACCAGTCCAACTGTGGAAGATTCCTTTAAAGGGCGTTTTAATGTCAGTGGAGATGGTGCAGCTAATAAAATGGCGTATCTACATTGTCCCAAACTGACAGAAGCTGAAGACAGTTCAGTGTATTTCTGTGCTGCTAGTAACAACTATGAGGCACATTTTGGATCAGGCACCAAATTAACAGTTCTCGATCCAAACATCAAAGTCACTGAACCCACAGTGGAAGTCCTAGCACCCTCGGCAAAGGAGTGTAAAGATAGAAACAAGAAGAAGAAGAAGACCCTGGTGTGTGTAGCCACCCGCTTCTACCCCGACCATGTCACGGTCTTCTGGCAAGTC
>692-24
TCAACTCACCTGCAGCCATACTGATCCAAGATACGACATGATACTGTGGTACCAACAGTCAGCCCAAAACACTGCTCTGAAACTCATTGGGTATGTGAGATTCACCAGTCCAACGGTGGAAGATTCCTTTAAAGGGCGTTTTAATGTCAGTGGAGATGGTGCAGCTAGTAAAATGGCGTATCTACATTGTCCCAAACTGACAGAAGCTGAAGACAGTGCAGTGTATATTTCTGTGCTGCTGGGACAGGGAGCTCGTACTCGGAGGCATATTTTGGAGCCGGCACCAAACTCACCGTTTTAGATCCAAACATCAAAGTCACTGAACCCACAGTGGAAGTCCTAGCACCCTCGGCAAAGGAGTGTAAAGATAGAAACAAGAAGAAGAAGAAGACCCTGGTGTGTGTAGCCACCCGCTTCTACCCCGACCATGTCACGGTCTTCTGGCAAGTC
>693-24
TCAACTCACCTGCAGCCATACTGATCCAAGATACGACATGATACTGTGGTACCAACAGTCAGCCCAAAACACTGCTCTGAAACTCATTGGGTATGTGAGATTCACCAGTCCAACGGTGGAAGATTCCTTTAAAGGGCGTTTTAATGTCAGTGGAGATGGTGCAGCTAGTAAAATGGCGTATCTACATTGTCCCAAACTGACAGAAGCTGAAGACAGTGCAGTGTATTTCTGTGCTGCTAACAGGGGGGCTTACACGGATAAGGCAGAGTTTGGTCCAGGTACCAGACTCACTGTTCTAGATCCAAACATCAAAGTCACTGAACCCACAGTGGAAGTCCTAGCACCCTCGGCAAAGGAGTGTAAAGATAGAAACAAGAAGAAGAAGAAGACCCTGGTGTGTGTAGCCACCCGCTTCTACCCCGACCATGTCACGGTCTTCTGGCAAGTC
>694-24
TCAACTCACCTGCAGCCATACTGATCCAAGATACGACATGATACTGTGGTACCAACAGTCAGCCCAAAACACTGCTCTGAAACTCATTGGGTATGTGAGATTCACCAGTCCAACGGTGGAAGATTCCTTTAAAGGGCGTTTTAATGTCAGTGGAGATGGTGCAGCTAGTAAAATGGCGTATCTACATTGTCCCAAACTGACAGAAGCTGAAGACAGTGCAGTGTATATTTCTGTGCTGCTAGTAAGGGGGCGAACGGATAAGGCAGAGTTTGGTCCAGGTACCAGACTCACTGTTCTAGATCCAAACATCAAAGTCACTGAACCCACAGTGGAAGTCCTAGCACCCTCGGCAAAGGAGTGTAAAGATAGAAACAAGAAGAAGAAGAAGACCCTGGTGTGTGTAGCCACCCGCTTCTACCCCGACCATGTCACGGTCTTCTGGCAAGTC
>695-24
TCAACTCACCTGCAGCCATACTATCCCTAACTACTACGTGATACTATGGTACAAACAGTCAGCAGGAGACACTGCTATGAAACTCATTGGTTATGCATATACCAAGTCAATAACCATGGAGAAATCGTTTGAAAAGCACTTCAATGTGAGTGGAGACGGTGAGAAAGAGGCTTATCTTCATCTAGTGAGTCTGAGAGGACCTGAACACAGTGCAGTTTATTACTGTGCAGCCAGCCAACGGACAGGGGGCTATGAGGCACATTTTGGATCAGGCACCAAATTAACAGTTCTCGATCCAAACATCAAAGTCACTGAACCCACAGTGGAAGTCCTAGCACCCTCGGCAAAGGAGTGTAAAGATAGAAACAAGAAGAAGAAGAAGACCCTGGTGTGTGTAGCCACCCGCTTCTACCCCGACCATGTCACGGTCTTCTGGCAAGTC
>696-24
TCAACTCACCTGCAGCCATACTGTTTCAAGTTACTACATGATACTGTGGTACCAACAGTCAGCCCAAAACACTGCTCTGAAACTCATTGGGTATGTGAGATACACCAGTCCAATGGTGGAAGATTCCTTTAAAGGGCGTTTTAATGTCAGTGGAGATGGTGCAGCTAATAAAATGGCATATCTACATTTTCCCAAACTGACAGAAGCTGAAGACAGTTCAGTGTATTTCTGTGCTGCTTCGGACAGGGGCGAGGCCTACTTTGGGAATGGAACCAAACTCACTGTTTTAGATCCAAACATCAAAGTCACTGAACCCACAGTGGAAGTCCTAGCACCCTCGGCAAAGGAGTGTAAAGATAGAAACAAGAAGAAGAAGAAGACCCTGGTGTGTGTAGCCACCCGCTTCTACCCCGACCATGTCACGGTCTTCTGGCAAGTC
>697-24
TCAACTCACCTGCAGCCATACTGTTTCAAGATACGACATGATACTGTGGTACCAACAGTCAGCCCAAAACACTGCTCTGAAACTCATTGGGTATGTGAGATTCACCAGTCCAACTGTGGAAGATTCCTTTAAAGGGCGTTTTAATGTCAGTGGAGATGGTGCAGCTAATAAAATGGCGTATCTACATTGTCCCAAACTGACAGAAGCTGAAGACAGTTCAGTGTATTTCTGTGCTGCTAGCGGACAGGGCTATGAGGCACATTTTGGATCAGGCACCAAATTAACAGTTCTCGATCCAAACATCAAAGTCACTGAACCCACAGTGGAAGTCCTAGCACCCTCGGCAAAGGAGTGTAAAGATAGAAACAAGAAGAAGAAGAAGACCCTGGTGTGTGTAGCCACCCGCTTCTACCCCGACCATGTCACGGTCTTCTGGCAAGTC
>698-24
TCAACTCACCTGCAGCCATACTGATCCAAGATACGACATGATACTGTGGTACCAACAGTCAGCCCAAAACACTGCTCTGAAACTCATTGGGTATGTGAGATTCACCAGTCCAACGGTGGAAGATTCCTTTAAAGGGCGTTTTAATGTCAGTGGAGATGGTGCAGCTAGTAAAATGGCGTATCTACATTGTCCCAAACTGACAGAAGCTGAAGACAGTGCAGTGTATATTTCTGTGCTGCTAGGACGGGCTCTGGTGGTTATGCTGCCTACTTTGGAGAAGGAACTAAGCTAACAGTTCTGGATCCAAACATCAAAGTCACTGAACCCACAGTGGAAGTCCTAGCACCCTCGGCAAAGGAGTGTAAAGATAGAAACAAGAAGAAGAAGAAGACCCTGGTGTGTGTAGCCACCCGCTTCTACCCCGACCATGTCACGGTCTTCTGGCAAGTC
>699-24
TCAACTCACCTGCAGCCATACTGTTTCAAGTTACAACATGATACTTTGGTACCAACAGTCACCCCAAAACAATGCTCTGAAACTCATTGGAAGCTGAAGACAGTGCAGTGTATTTCTGTGCCGCTAGCGACAGGGAGTACTCAAACTCAACCAGCCTTCTTTGGCAATGGAACGAAACTCACTGTTTTAGATCCAAACATCAAAGTCACTGAACCCACAGTGGAAGTCCTAGCACCCTCGGCAAAGGAGTGTAAAGATAGAAACAAGAAGAAGAAGAAGACCCTGGTGTGTGTAGCCACCCGCTTCTACCCCGACCATGTCACGGTCTTCTGGCAAGTC
>700-24
TCAACTCACCTGCAGCCATACTGTTTCAAGTTACAACATGATACTTTGGTACCAACAGTCACCCCAAAACAATGCTCTGAAACTCATTGGGTATGTGTGGAACACCAGTCCAACTGTGGAAGATTCCTTTAAAGGGCGTTTTAATGTCAGTGGAGATGCTGCAGCTAATAAAATGGCGTATCTACATTTTCCCAAACTGACAGAAGCTGAAGACAGTGCAGTGTATTTCTGTGCCGCTAGTGAAGAGACAGGGGGCAGCTATGAGGCACATTTTGGATCAGGCACCAAATTAACAGTTCTCGATCCAAACATCAAAGTCACTGAACCCACAGTGGAAGTCCTAGCACCCTCGGCAAAGGAGTGTAAAGATAGAAACAAGAAGAAGAAGAAGACCCTGGTGTGTGTAGCCACCCGCTTCTACCCCGACCATGTCACGGTCTTCTGGCAAGTC
>701-24
TCAACTCACCTGCAGCCATACTGTTTCAAGATACGACATGATACTGTGGTACCAACAGTCAGCCCAAAACACTGCTCTGAAACTCATTGGGTATGTGAGATTCACCAGTCCAACTGTGGAAGATTCCTTTAAAGGGCGTTTTAATGTCAGTGGAGATGGTGCAGCTAATAAAATGGCGTATCTACATTGTCCCAAACTGACAGAAGCTGAAGACAGTTCAGTGTATTTCTGTGCTGCTAGCCGCGGACAGGGGATATACTCGGAGGCATATTTTGGAGCCGGCACCAAACTCACCGTTTTAGATCCAAACATCAAAGTCACTGAACCCACAGTGGAAGTCCTAGCACCCTCGGCAAAGGAGTGTAAAGATAGAAACAAGAAGAAGAAGAAGACCCTGGTGTGTGTAGCCACCCGCTTCTACCCCGACCATGTCACGGTCTTCTGGCAAGTC
>702-24
TCAACTCACCTGCAGCCATACTGTTTCAAGATACGACATGATACTGTGGTACCAACAGTCAGCCCAAAACACTGCTCTGAAACTCATTGGGTATGTGAGATTCACCAGTCCAACGGTGGAAGATTCCTTTAAAGGGCGTTTTAATGTCAGTGGAGATGGTGCAGCTAATAAAATGGCGTATCTACATTTTCCCAAACTGACAGAACCTGAAGACAGTGCAGTGTATTTCTGTGCTGCTAGTGAAGGGGAGGGAAGGTACTCGGAGGCATATTTTGGAGCCGGCACCAAACTCACCGTTTTAGATCCAAACATCAAAGTCACTGAACCCACAGTGGAAGTCCTAGCACCCTCGGCAAAGGAGTGTAAAGATAGAAACAAGAAGAAGAAGAAGACCCTGGTGTGTGTAGCCACCCGCTTCTACCCCGACCATGTCACGGTCTTCTGGCAAGTC
>703-24
TCAACTCACCTGCAGCCATACTGTTTCAAGATACGACATGATACTGTGGTACCAACAGTCAGCCCAAAACACTGCTCTGAAACTCATTGGGTATGTGAGATTCACCAGTCCAACTGTGGAAGATTCCTTTAAAGGGCGTTTTAATGTCAGTGGAGATGCTGCAGCTAATAAAATGGCGTATCTACATTTTCCCAAACTGACAGAAGCTGAAGACAGTGCAGTGTATTTCTGTGCTGCCGGGACAGGGGAGGCTATGAGGCACATTTTGGATCAGGCACCAAATTAACAGTTCTCGATCCAAACATCAAAGTCACTGAACCCACAGTGGAAGTCCTAGCACCCTCGGCAAAGGAGTGTAAAGATAGAAACAAGAAGAAGAAGAAGACCCTGGTGTGTGTAGCCACCCGCTTCTACCCCGACCATGTCACGGTCTTCTGGCAAGTC
>704-24
TCAACTCACCTGCAGCCATACTGTTTCAAGATACGACATGATACTGTGGTACCAACAGTCAGCCCAAAACACTGCTCTGAAACTCATTGGGTATGTGAGATTCACCAGTCCAACGGTGGAAGATTCCTTTAAAGGGCGTTTTAATGTCAGTGGAGATGGTGCAGCTAATAAAATGGCGTATCTACATTTTCCCAAACTGACAGAACCTGAAGACAGTGCAGTGTATTTCTGTGCTGCTAGCTCTAGTGGTGCCAGCCAGGCTTACTTCGGTGGAGGAACCAGGTTAACTGTTCTAGATCCAAACATCAAAGTCACTGAACCCACAGTGGAAGTCCTAGCACCCTCGGCAAAGGAGTGTAAAGATAGAAACAAGAAGAAGAAGAAGACCCTGGTGTGTGTAGCCACCCGCTTCTACCCCGACCATGTCACGGTCTTCTGGCAAGTC
>705-24
TCAACTCACCTGCAGCCATACTGTTTCAAGATACGACATGATACTGTGGTACCAACAGTCAGCCCAAAACACTGCTCTGAAACTCATTGGGTATGTGAGATTCACCAGTCCAACGGTGGAAGATTCCTTTAAAGGGCGTTTTAATGTCAGTGGAGATGGTGCAGCTAATAAAATGGCGTATCTACATTTTCCCAAACTGACAGAACCTGAAGACAGTGCAGTGTATTTCTGTGCTGCTAGATCGGACAGGGGCGCGGATAAGGCAGAGTTTGGTCCAGGTACCAGACTCACTGTTCTAGATCCAAACATCAAAGTCACTGAACCCACAGTGGAAGTCCTAGCACCCTCGGCAAAGGAGTGTAAAGATAGAAACAAGAAGAAGAAGAAGACCCTGGTGTGTGTAGCCACCCGCTTCTACCCCGACCATGTCACGGTCTTCTGGCAAGTC
>706-24
TCAACTCACCTGCAGCCATACTGATTCAAGATACGACATGATACTGTGGTACCAACTGTCAGCCCAAAACACTGCTCTGAAACTCATTGGGTATGTGTGGAACACCAGTCCAACGGTGGAAGATTCCTTTAAAGGGCGTTTTAATGTCAGTGGAGAAGGTGCAGCTAATAAAATGGCGTATCTACATTTTCCCAAAGTAACAGAAGCTGAAGACAGTGCAGTGTATTTCTGTGCTGCTAAAGGGACAGGGGACTATGAGGCACATTTTGGATCAGGCACCAAATTAACAGTTCTCGATCCAAACATCAAAGTCACTGAACCCACAGTGGAAGTCCTAGCACCCTCGGCAAAGGAGTGTAAAGATAGAAACAAGAAGAAGAAGAAGACCCTGGTGTGTGTAGCCACCCGCTTCTACCCCGACCATGTCACGGTCTTCTGGCAAGTC
>707-24
TCAACTCACCTGCAGCCATACTGTTTCAAGATACGACATGATACTGTGGTACCAACAGTCAGCCCAAAACACTGCTCTGAAACTCATTGGGTATGTGAGATTCACCAGTCCAACGGTGGAAGATTCCTTTAAAGGGCGTTTTAATGTCAGTGGAGATGGTGCAGCTAATAAAATGGCGTATCTACATTTTCCCAAACTGACAGAACCTGAAGACAGTGCAGTGTATTTCTGTGCTGCTAGTGAAGGGAGCTCGTACTCGGAGGCATATTTTGGAGCCGGCACCAAACTCACCGTTTTAGATCCAAACATCAAAGTCACTGAACCCACAGTGGAAGTCCTAGCACCCTCGGCAAAGGAGTGTAAAGATAGAAACAAGAAGAAGAAGAAGACCCTGGTGTGTGTAGCCACCCGCTTCTACCCCGACCATGTCACGGTCTTCTGGCAAGTC
>708-24
TCAACTCACCTGCAGCCATACTGTTTCAAGATACGACATGATACTGTGGTACCAACAGTCAGCCCAAAACACTGCTCTGAAACTCATTGGGTATGTGAGATTCACCAGTCCAACGGTGGAAGATTCCTTTAAAGGGCGTTTTAATGTCAGTGGAGATGGTGCAGCTAATAAAATGGCGTATCTACATTTTCCCAAACTGACAGAACCTGAAGACAGTGCAGTGTATTTCTGTGCTGCTAGTGTCAGGGGTGTCTATGAGGCACATTTTGGATCAGGCACCAAATTAACAGTTCTCGATCCAAACATCAAAGTCACTGAACCCACAGTGGAAGTCCTAGCACCCTCGGCAAAGGAGTGTAAAGATAGAAACAAGAAGAAGAAGAAGACCCTGGTGTGTGTAGCCACCCGCTTCTACCCCGACCATGTCACGGTCTTCTGGCAAGTC
>709-24
TCAACTCACCTGCAGCCATACTGATTCAAGATACGACATGATACTGTGGTACCAACTGTCAGCCCAAAACACTGCTCTGAAACTCATTGGGTATGTGTGGAACACCAGTCCAACGGTGGAAGATTCCTTTAAAGGGCGTTTTAATGTCAGTGGAGAAGGTGCAGCTAATAAAATGGCGTATCTACATTTTCCCAAAGTAACAGAAGCTGAAGACAGTGCAGTGTATTTCTGTGCTGCTAGGCGACAGTCACTGGAAGTGAGGCCTACTTTGGGAATGGAACCAAACTCACTGTTTTAGATCCAAACATCAAAGTCACTGAACCCACAGTGGAAGTCCTAGCACCCTCGGCAAAGGAGTGTAAAGATAGAAACAAGAAGAAGAAGAAGACCCTGGTGTGTGTAGCCACCCGCTTCTACCCCGACCATGTCACGGTCTTCTGGCAAGTC
>710-24
TCAACTCACCTGCAGCCATACTGTTTCAAGATACGACATGATACTGTGGTACCAACAGTCAGCCCAAAACACTGCTCTGAAACTCATTGGGTATGTGAGATTCACCAGTCCAACTGTGGAAGATTCCTTTAAAGGGCGTTTTAATGTCAGTGGAGATGGTGCAGCTAATAAAATGGCGTATCTACATTGTCCCAAACTGACAGAAGCTGAAGACAGTTCAGTGTATTTCTGTGCTGCTAGTAGACAGGGGAGGTGGTTATGCTGCCTACTTTGGAGAAGGAACTAAGCTAACAGTTCTGGATCCAAACATCAAAGTCACTGAACCCACAGTGGAAGTCCTAGCACCCTCGGCAAAGGAGTGTAAAGATAGAAACAAGAAGAAGAAGAAGACCCTGGTGTGTGTAGCCACCCGCTTCTACCCCGACCATGTCACGGTCTTCTGGCAAGTC
>711-24
TCAACTCACCTGCAGCCATACTGTTTCAAGTTACAACATGATACTTTGGTACCAACAGTCACCCCAAAACAATGCTCTGAAACTCATTGGGTATGTGTGGAACACCAGTCCAACTGTGGAAGATTCCTTTAAAGGGCGTTTTAATGTCAGTGGAGATGCTGCAGCTAATAAAATGGCGTATCTACATTTTCCCAAACTGACAGAAGCTGAAGACAGTGCAGTGTATTTCTGTGCCGCTAGTGAAGCAGGGTTTGGAAGTGAGGCCTACTTTGGGAATGGAACCAAACTCACTGTTTTAGATCCAAACATCAAAGTCACTGAACCCACAGTGGAAGTCCTAGCACCCTCGGCAAAGGAGTGTAAAGATAGAAACAAGAAGAAGAAGAAGACCCTGGTGTGTGTAGCCACCCGCTTCTACCCCGACCATGTCACGGTCTTCTGGCAAGTC
>712-24
TCAACTCACCTGCAGCCATACTGATTCAAGATACGACATGATACTGTGGTACCAACTGTCAGCCCAAAACACTGCTCTGAAACTCATTGGGTATGTGTGGAACACCAGTCCAACGGTGGAAGATTCCTTTAAAGGGCGTTTTAATGTCAGTGGAGAAGGTGCAGCTAATAAAATGGCGTATCTACATTTTCCCAAAGTAACAGAAGCTGAAGACAGTGCAGTGTATTTCTGTGCTGCTAGTAAGACAGGGGGCAGGTACTCGGAGGCATATTTTGGAGCCGGCACCAAACTCACCGTTTTAGATCCAAACATCAAAGTCACTGAACCCACAGTGGAAGTCCTAGCACCCTCGGCAAAGGAGTGTAAAGATAGAAACAAGAAGAAGAAGAAGACCCTGGTGTGTGTAGCCACCCGCTTCTACCCCGACCATGTCACGGTCTTCTGGCAAGTC
>713-24
TCAACTCACCTGCAGCCATACTGATTCAAGATACGACATGATACTGTGGTACCAACTGTCAGCCCAAAACACTGCTCTGAAACTCATTGGGTATGTGTGGAACACCAGTCCAACGGTGGAAGATTCCTTTAAAGGGCGTTTTAATGTCAGTGGAGAAGGTGCAGCTAATAAAATGGCGTATCTACATTTTCCCAAAGTAACAGAAGCTGAAGACAGTGCAGTGTATTTCTGTGCTGCTAGTAAAGCGGACAGTACTCAAACTCAACCAGCCTTCTTTGGCAATGGAACGAAACTCACTGTTTTAGATCCAAACATCAAAGTCACTGAACCCACAGTGGAAGTCCTAGCACCCTCGGCAAAGGAGTGTAAAGATAGAAACAAGAAGAAGAAGAAGACCCTGGTGTGTGTAGCCACCCGCTTCTACCCCGACCATGTCACGGTCTTCTGGCAAGTC
>714-24
TCAACTCACCTGCAGCCATACTGATTCAAGATACGACATGATACTGTGGTACCAACTGTCAGCCCAAAACACTGCTCTGAAACTCATTGGGTATGTGTGGAACACCAGTCCAACGGTGGAAGATTCCTTTAAAGGGCGTTTTAATGTCAGTGGAGAAGGTGCAGCTAATAAAATGGCGTATCTACATTTTCCCAAAGTAACAGAAGCTGAAGACAGTGCAGTGTATTTCTGTGCTGCTATAGGACAGGGGGCGCTCTCGTACTCGGAGGCATATTTTGGAGCCGGCACCAAACTCACCGTTTTAGATCCAAACATCAAAGTCACTGAACCCACAGTGGAAGTCCTAGCACCCTCGGCAAAGGAGTGTAAAGATAGAAACAAGAAGAAGAAGAAGACCCTGGTGTGTGTAGCCACCCGCTTCTACCCCGACCATGTCACGGTCTTCTGGCAAGTC
>715-24
TCAACTCACCTGCAGCCATACTGTTTCAAGTTACAACATGATACTTTGGTACCAACAGTCACCCCAAAACAATGCTCTGAAACTCATTGGGTATGTGTGGAACACCAGTCCAACTGTGGAAGATTCCTTTAAAGGGCGTTTTAATGTCAGTGGAGATGCTGCAGCTAATAAAATGGCGTATCTACATTTTCCCAAACTGACAGAAGCTGAAGACAGTGCAGTGTATTTCTGTGCCGCTAGTGAAGGACAGGTTACGTACACGGATAAGGCAGAGTTTGGTCCAGGTACCAGACTCACTGTTCTAGATCCAAACATCAAAGTCACTGAACCCACAGTGGAAGTCCTAGCACCCTCGGCAAAGGAGTGTAAAGATAGAAACAAGAAGAAGAAGAAGACCCTGGTGTGTGTAGCCACCCGCTTCTACCCCGACCATGTCACGGTCTTCTGGCAAGTC
>716-24
TCAACTCACCTGCAGCCATACTGATTCAAGATACGACATGATACTGTGGTACCAACTGTCAGCCCAAAACACTGCTCTGAAACTCATTGGGTATGTGTGGAACACCAGTCCAACGGTGGAAGATTCCTTTAAAGGGCGTTTTAATGTCAGTGGAGAAGGTGCAGCTAATAAAATGGCGTATCTACATTTTCCCAAAGTAACAGAAGCTGAAGACAGTGCAGTGTATTTCTGTGCTGCTAGGCGCACCTCGTACTCGGAGGCATATTTTGGAGCCGGCACCAAACTCACCGTTTTAGATCCAAACATCAAAGTCACTGAACCCACAGTGGAAGTCCTAGCACCCTCGGCAAAGGAGTGTAAAGATAGAAACAAGAAGAAGAAGAAGACCCTGGTGTGTGTAGCCACCCGCTTCTACCCCGACCATGTCACGGTCTTCTGGCAAGTC
>717-24
TCAACTCACCTGCAGCCATACTGATCCAAGATACGACATGATACTGTGGTACCAACAGTCAGCCCAAAACACTGCTCTGAAACTCATTGGGTATGTGAGATTCACCAGTCCAACGGTGGAAGATTCCTTTAAAGGGCGTTTTAATGTCAGTGGAGATGGTGCAGCTAGTAAAATGGCGTATCTACATTGTCCCAAACTGACAGAAGCTGAAGACAGTGCAGTGTATATTTCTGTGCTGCTAGTGACAGGGGGCACAACAACCCGGCATTCTTCGGCAGTGGCACCAAACTCACAGTTCTAGATCCAAACATCAAAGTCACTGAACCCACAGTGGAAGTCCTAGCACCCTCGGCAAAGGAGTGTAAAGATAGAAACAAGAAGAAGAAGAAGACCCTGGTGTGTGTAGCCACCCGCTTCTACCCCGACCATGTCACGGTCTTCTGGCAAGTC
>718-24
TCAACTCACCTGCAGCCATACTATCCCTAACTACTACATGATACTATGGTACAAACAGTCAGCAGGAGACACTGCTATGAAACTCATTGGTTATGCATATACCAAGTCAATAACCATGGAGAAATCTTTTGAAAAGCACTTCAATGTGAGTGGAGACGGTGAGAAAGAGGCTTATCTTCATCTAGTGAGCCTGAGAGGACCTGAACACAGTGCAGTTTATTACTGTGTAGCCAGCCAAGGGACAGGGAAGTATGAGGCACATTTTGGATCAGGCACCAAATTAACAGTTCTCGATCCAAACATCAAAGTCACTGAACCCACAGTGGAAGTCCTAGCACCCTCGGCAAAGGAGTGTAAAGATAGAAACAAGAAGAAGAAGAAGACCCTGGTGTGTGTAGCCACCCGCTTCTACCCCGACCATGTCACGGTCTTCTGGCAAGTC
>719-24
TCAACTCACCTGCAGCCATACTGATTCAAGATACGACATGATACTGTGGTACCAACTGTCAGCCCAAAACACTGCTCTGAAACTCATTGGGTATGTGTGGAACACCAGTCCAACGGTGGAAGATTCCTTTAAAGGGCGTTTTAATGTCAGTGGAGAAGGTGCAGCTAATAAAATGGCGTATCTACATTTTCCCAAAGTAACAGAAGCTGAAGACAGTGCAGTGTATTTCTGTGCTGCTCAGGGGGCCAACTATGAGGCACATTTTGGATCAGGCACCAAATTAACAGTTCTCGATCCAAACATCAAAGTCACTGAACCCACAGTGGAAGTCCTAGCACCCTCGGCAAAGGAGTGTAAAGATAGAAACAAGAAGAAGAAGAAGACCCTGGTGTGTGTAGCCACCCGCTTCTACCCCGACCATGTCACGGTCTTCTGGCAAGTC
>720-24
TCAACTCACCTGCAGCCATACTGTTTCAAGTTACTACATGATACTGTGGTACCAACAGTCAGCCCAAAACACTGCTCTGAAACTCATTGGGTATGTGAGATACACCAGTCCAATGGTGGAAGATTCCTTTAAAGGGCGTTTTAATGTCAGTGGAGATGGTGCAGCTAATAAAATGGCATATCTACATTTTCCCAAACTGACAGAAGCTGAAGACAGTTCAGTGTATTTCTGTGCTGCTAAGGACACGAAAAAACAACCCGGCATTCTTCGGCAGTGGCACCAAACTCACAGTTCTAGATCCAAACATCAAAGTCACTGAACCCACAGTGGAAGTCCTAGCACCCTCGGCAAAGGAGTGTAAAGATAGAAACAAGAAGAAGAAGAAGACCCTGGTGTGTGTAGCCACCCGCTTCTACCCCGACCATGTCACGGTCTTCTGGCAAGTC
>721-24
TCAACTCACCTGCAGCCATACTGATTCAAGATACGACATGATACTGTGGTACCAACTGTCAGCCCAAAACACTGCTCTGAAACTCATTGGGTATGTGTGGAACACCAGTCCAACGGTGGAAGATTCCTTTAAAGGGCGTTTTAATGTCAGTGGAGAAGGTGCAGCTAATAAAATGGCGTATCTACATTTTCCCAAAGTAACAGAAGCTGAACACTACTCAACCAGCCTTCTTTGGCAATGGAACGAAACTCACTGTTTTAGATCCAAACATCAAAGTCACTGAACCCACAGTGGAAGTCCTAGCACCCTCGGCAAAGGAGTGTAAAGATAGAAACAAGAAGAAGAAGAAGACCCTGGTGTGTGTAGCCACCCGCTTCTACCCCGACCATGTCACGGTCTTCTGGCAAGTC
>722-24
TCAACTCACCTGCAGCCATACTGTTTCAAGATACGACATGATACTGTGGTACCAACAGTCAGCCCAAAACACTGCTCTGAAACTCATTGGGTATGTGAGATTCACCAGTCCAACGGTGGAAGATTCCTTTAAAGGGCGTTTTAATGTCAGTGGAGATGGTGCAGCTAATAAAATGGCGTATCTACATTTTCCCAAACTGACAGAACCTGAAGACAGTGCAGTGTATTTCTGTGCTGCTAGTGAAGCAGGTAACAACAACCCGGCATTCTTCGGCAGTGGCACCAAACTCACAGTTCTAGATCCAAACATCAAAGTCACTGAACCCACAGTGGAAGTCCTAGCACCCTCGGCAAAGGAGTGTAAAGATAGAAACAAGAAGAAGAAGAAGACCCTGGTGTGTGTAGCCACCCGCTTCTACCCCGACCATGTCACGGTCTTCTGGCAAGTC
>723-24
TCAACTCACCTGCAGCCATACTGATTCAAGATACGACATGATACTGTGGTACCAACTGTCAGCCCAAAACACTGCTCTGAAACTCATTGGGTATGTGTGGAACACCAGTCCAACGGTGGAAGATTCCTTTAAAGGGCGTTTTAATGTCAGTGGAGAAGGTGCAGCTAATAAAATGGCGTATCTACATTTTCCCAAAGTAACAGAAGCTGAAGACAGTGCAGTGTATTTCTGTGCTGCTCGGACAGTCAACTATGAGGCACATTTTGGATCAGGCACCAAATTAACAGTTCTCGATCCAAACATCAAAGTCACTGAACCCACAGTGGAAGTCCTAGCACCCTCGGCAAAGGAGTGTAAAGATAGAAACAAGAAGAAGAAGAAGACCCTGGTGTGTGTAGCCACCCGCTTCTACCCCGACCATGTCACGGTCTTCTGGCAAGTC
>724-24
TCAACTCACCTGCAGCCATACTGTTTCAAGATACGACATGATACTGTGGTACCAACAGTCAGCCCAAAACACTGCTCTGAAACTCATTGGGTATGTGAGATTCACCAGTCCAACTGTGGAAGATTCCTTTAAAGGGCGTTTTAATGTCAGTGGAGATGGTGCAGCTAATAAAATGGCGTATCTACATTGTCCCAAACTGACAGAAGCTGAAGACAGTTCAGTGTATTTCTGTGCTGCTAGTAGGGGGACAGGGTCAACCAGCCTTCTTTGGCAATGGAACGAAACTCACTGTTTTAGATCCAAACATCAAAGTCACTGAACCCACAGTGGAAGTCCTAGCACCCTCGGCAAAGGAGTGTAAAGATAGAAACAAGAAGAAGAAGAAGACCCTGGTGTGTGTAGCCACCCGCTTCTACCCCGACCATGTCACGGTCTTCTGGCAAGTC
>725-24
TCAACTCACCTGCAGCCATACTATCCCTAACTACTACATGATACTATGGTACAAACAGTCAGCAGGAGACACTGCTATGAAACTCATTGGTTATGCATATACCAAGTCAATAACCATGGAGAAATCTTTTGAAAAGCACTTCAATGTGAGTGGAGACGGTGAGAAAGAGGCTTATCTTCATCTAGTGAGCCTGAGAGGACCTGAACACAGTGCAGTTTATTACTGTGTAGCCAGCCAAGCGAGGGGGCGCACGGATAAGGCAGAGTTTGGTCCAGGTACCAGACTCACTGTTCTAGATCCAAACATCAAAGTCACTGAACCCACAGTGGAAGTCCTAGCACCCTCGGCAAAGGAGTGTAAAGATAGAAACAAGAAGAAGAAGAAGACCCTGGTGTGTGTAGCCACCCGCTTCTACCCCGACCATGTCACGGTCTTCTGGCAAGTC
>726-24
TCAACTCACCTGCAGCCATACTGATCCAAGATACGACATGATACTGTGGTACCAACAGTCAGCCCAAAACACTGCTCTGAAACTCATTGGGTATGTGAGATTCACCAGTCCAACGGTGGAAGATTCCTTTAAAGGGCGTTTTAATGTCAGTGGAGATGGTGCAGCTAGTAAAATGGCGTATCTACATTGTCCCAAACTGACAGAAGCTGAAGACAGTGCAGTGTATTTCTGTGCTGCTAGTAAGGCAGCTAGTGGTGCCAGCCAGGCTTACTTCGGTGGAGGAACCAGGTTAACTGTTCTAGATCCAAACATCAAAGTCACTGAACCCACAGTGGAAGTCCTAGCACCCTCGGCAAAGGAGTGTAAAGATAGAAACAAGAAGAAGAAGAAGACCCTGGTGTGTGTAGCCACCCGCTTCTACCCCGACCATGTCACGGTCTTCTGGCAAGTC
>727-24
TCAACTCACCTGCAGCCATACTGATTCAAGATACGACATGATACTGTGGTACCAACAGTCAGCCCAAAACACTGCTCTGAAACTCATTGGGTATGTGTGGAACACCAGTCCAACGGTGGAAGATTCCTTTAAAGGGCGTTTTAATGTCAGTGGAGAAGGTGCAGCTAATAAAATGGCGTATCTACATTTTCCCAAAGTAACAGAAGCTGAAGACAGTGCAGTGTATTTCTGTGCTGCTAGTAAGGGATATGCCAACTATGAGGCACATTTTGGATCAGGCACCAAATTAACAGTTCTCGATCCAAACATCAAAGTCACTGAACCCACAGTGGAAGTCCTAGCACCCTCGGCAAAGGAGTGTAAAGATAGAAACAAGAAGAAGAAGAAGACCCTGGTGTGTGTAGCCACCCGCTTCTACCCCGACCATGTCACGGTCTTCTGGCAAGTC
>728-24
TCAACTCACCTGCAGCCATACTGTTTCAAGATACGACATGATACTGTGGTACCAACAGTCAGCCCAAAACACTGCTCTGAAACTCATTGGGTATGTGAGATTCACCAGTCCAACGGTGGAAGATTCCTTTAAAGGGCGTTTTAATGTCAGTGGAGATGGTGCAGCTAATAAAATGGCGTATCTACATTTTCCCAAACTGACAGAACCTGAAGACAGTGCAGTGTATTTCTGTGCTGCTAGTGAAGCGGCAGGCAGGTACTCGGAGGCATATTTTGGAGCCGGCACCAAACTCACCGTTTTAGATCCAAACATCAAAGTCACTGAACCCACAGTGGAAGTCCTAGCACCCTCGGCAAAGGAGTGTAAAGATAGAAACAAGAAGAAGAAGAAGACCCTGGTGTGTGTAGCCACCCGCTTCTACCCCGACCATGTCACGGTCTTCTGGCAAGTC
>729-24
TCAACTCACCTGCAGCCATACTGATTCAAGATACGACATGATACTGTGGTACCAACTGTCAGCCCAAAACACTGCTCTGAAACTCATTGGGTATGTGTGGAACACCAGTCCAACGGTGGAAGATTCCTTTAAAGGGCGTTTTAATGTCAGTGGAGAAGGTGCAGCTAATAAAATGGCGTATCTACATTTTCCCAAAGTAACAGAAGCTGAAGACAGTGCAGTGTATTTCTGTGCTGCGAAGGGAGTACACGGATAAGGCAGAGTTTGGTCCAGGTACCAGACTCACTGTTCTAGATCCAAACATCAAAGTCACTGAACCCACAGTGGAAGTCCTAGCACCCTCGGCAAAGGAGTGTAAAGATAGAAACAAGAAGAAGAAGAAGACCCTGGTGTGTGTAGCCACCCGCTTCTACCCCGACCATGTCACGGTCTTCTGGCAAGTC
>730-24
TCAACTCACCTGCAGCCATACTGATTCAAGATACGACATGATACTGTGGTACCAACTGTCAGCCCAAAACACTGCTCTGAAACTCATTGGGTATGTGTGGAACACCAGTCCAACGGTGGAAGATTCCTTTAAAGGGCGTTTTAATGTCAGTGGAGAAGGTGCAGCTAATAAAATGGCGTATCTACATTTTCCCAAAGTAACAGAAGCTGAAGACAGTGCAGTGTATTTCTGTGCTGCCGCGTAAGGGACAGGGATGATCCTGCATTCTTTGGAGCAGGGACCAAACTGAGTGTTCTGGATCCAAACATCAAAGTCACTGAACCCACAGTGGAAGTCCTAGCACCCTCGGCAAAGGAGTGTAAAGATAGAAACAAGAAGAAGAAGAAGACCCTGGTGTGTGTAGCCACCCGCTTCTACCCCGACCATGTCACGGTCTTCTGGCAAGTC
>731-24
TCAACTCACCTGCAGCCATACTGATTCAAGATACGACATGATACTGTGGTACCAACTGTCAGCCCAAAACACTGCTCTGAAACTCATTGGGTATGTGTGGAACACCAGTCCAACGGTGGAAGATTCCTTTAAAGGGCGTTTTAATGTCAGTGGAGAAGGTGCAGCTAATAAAATGGCGTATCTACATTTTCCCAAAGTAACAGAAGCTGAAGACAGTGCAGTGTATTTCTGTGCTGCTAGACAGGGGAGCTCTGGTGGTTATGCTGCCTACTTTGGAGAGGGAACTAAGCTAACAGTTCTGGATCCAAACATCAAAGTCACTGAACCCACAGTGGAAGTCCTAGCACCCTCGGCAAAGGAGTGTAAAGATAGAAACAAGAAGAAGAAGAAGACCCTGGTGTGTGTAGCCACCCGCTTCTACCCCGACCATGTCACGGTCTTCTGGCAAGTC
>732-24
TCAACTCACCTGCAGCCATACTGATTCAAGATACGACATGATACTGTGGTACCAACTGTCAGCCCAAAACACTGCTCTGAAACTCATTGGGTATGTGTGGAACACCAGTCCAACGGTGGAAGATTCCTTTAAAGGGCGTTTTAATGTCAGTGGAGAAGGTGCAGCTAATAAAATGGCGTATCTACATTTTCCCAAAGTAACAGAAGCTGAAGACAGTGCAGTGTATTTCTGTGCTGCTAGTCGGGACATTCGTACTCGGAGGCATATTTTGGAGCCGGCACCAAACTCACCGTTTTAGATCCAAACATCAAAGTCACTGAACCCACAGTGGAAGTCCTAGCACCCTCGGCAAAGGAGTGTAAAGATAGAAACAAGAAGAAGAAGAAGACCCTGGTGTGTGTAGCCACCCGCTTCTACCCCGACCATGTCACGGTCTTCTGGCAAGTC
>733-24
TCAACTCACCTGCAGCCATACTGATTCAAGATACGACATGATACTGTGGTACCAACTGTCAGCCCAAAACACTGCTCTGAAACTCATTGGGTATGTGTGGAACACCAGTCCAACGGTGGAAGATTCCTTTAAAGGGCGTTTTAATGTCAGTGGAGAAGGTGCAGCTAATAAAATGGCGTATCTACATTTTCCCAAAGTAACAGAAGCTGAAGACAGTGCAGTGTATTTCTGTGCTGCTAGTAAGCGGGGGCGCGGCAACCCGGCATTCTTCGGCAGTGGCACCAAACTCACAGTTCTAGATCCAAACATCAAAGTCACTGAACCCACAGTGGAAGTCCTAGCACCCTCGGCAAAGGAGTGTAAAGATAGAAACAAGAAGAAGAAGAAGACCCTGGTGTGTGTAGCCACCCGCTTCTACCCCGACCATGTCACGGTCTTCTGGCAAGTC
>734-24
TCAACTCACCTGCAGCCATACTGATCCAAGATACGACATGATACTGTGGTACCAACAGTCAGCCCAAAACACTGCTCTGAAACTCATTGGGTATGTGAGATTCACCAGTCCAACGGTGGAAGATTCCTTTAAAGGGCGTTTTAATGTCAGTGGAGATGGTGCAGCTAGTAAAATGGCGTATCTACATTGTCCCAAACTGACAGAAGCTGAAGACAGTGCAGTGTATATTTCTGTGCTGCTAGCTCGGACAAGTACTCAAACTCAACCAGCCTTCTTTGGCAATGGAACGAAACTCACTGTTTTAGATCCAAACATCAAAGTCACTGAACCCACAGTGGAAGTCCTAGCACCCTCGGCAAAGGAGTGTAAAGATAGAAACAAGAAGAAGAAGAAGACCCTGGTGTGTGTAGCCACCCGCTTCTACCCCGACCATGTCACGGTCTTCTGGCAAGTC
>735-24
TCAACTCACCTGCAGCCATACTGATCCAAGATACGACATGATACTGTGGTACCAACAGTCAGCCCAAAACACTGCTCTGAAACTCATTGGGTATGTGAGATTCACCAGTCCAACGGTGGAAGATTCCTTTAAAGGGCGTTTTAATGTCAGTGGAGATGGTGCAGCTAGTAAAATGGCGTATCTACATTGTCCCAAACTGACAGAAGCTGAAGACAGTGCAGTGTATATTTCTGTGCTGCCACAGGGCACCAGCCTTCTTTGGCAATGGAACGAAACTCACTGTTTTAGATCCAAACATCAAAGTCACTGAACCCACAGTGGAAGTCCTAGCACCCTCGGCAAAGGAGTGTAAAGATAGAAACAAGAAGAAGAAGAAGACCCTGGTGTGTGTAGCCACCCGCTTCTACCCCGACCATGTCACGGTCTTCTGGCAAGTC
>736-24
TCAACTCACCTGCAGCCATACTGATTCAAGATACGACATGATACTGTGGTACCAACTGTCAGCCCAAAACACTGCTCTGAAACTCATTGGGTATGTGTGGAACACCAGTCCAACGGTGGAAGATTCCTTTAAAGGGCGTTTTAATGTCAGTGGAGAAGGTGCAGCTAATAAAATGGCGTATCTACATTTTCCCAAAGTAACAGAAGCTGAAGACAGTGCAGTGTATTTCTGTGCTGCTAGTAGGCTCAAACTCAACCAGCCTTCTTTGGCAATGGAACGAAACTCACTGTTTTAGATCCAAACATCAAAGTCACTGAACCCACAGTGGAAGTCCTAGCACCCTCGGCAAAGGAGTGTAAAGATAGAAACAAGAAGAAGAAGAAGACCCTGGTGTGTGTAGCCACCCGCTTCTACCCCGACCATGTCACGGTCTTCTGGCAAGTC
>737-24
TCAACTCACCTGCAGCCATACTGATTCAAGATACGACATGATACTGTGGTACCAACTGTCAGCCCAAAACACTGCTCTGAAACTCATTGGGTATGTGTGGAACACCAGTCCAACGGTGGAAGATTCCTTTAAAGGGCGTTTTAATGTCAGTGGAGAAGGTGCAGCTAATAAAATGGCGTATCTACATTTTCCCAAAGTAACAGAAGCTGAAGACAGTGCAGTGTATTTCTGTGCTGCTAGGGACAGTTACTCGGAGGCATATTTTGGAGCCGGCACCAAACTCACCGTTTTAGATCCAAACATCAAAGTCACTGAACCCACAGTGGAAGTCCTAGCACCCTCGGCAAAGGAGTGTAAAGATAGAAACAAGAAGAAGAAGAAGACCCTGGTGTGTGTAGCCACCCGCTTCTACCCCGACCATGTCACGGTCTTCTGGCAAGTC
>738-24
TCAACTCACCTGCAGCCATACTGATTCAAGATACGACATGATACTGTGGTACCAACTGTCAGCCCAAAACACTGCTCTGAAACTCATTGGGTATGTGTGGAACACCAGTCCAACGGTGGAAGATTCCTTTAAAGGGCGTTTTAATGTCAGTGGAGAAGGTGCAGCTAATAAAATGGCGTATCTACATTTTCCCAAAGTAACAGAAGCTGAAGACAGTGCAGTGTATTTCTGTGCTGCTAGTAGACAGGGCTCGTACTCGGAGGCATATTTTGGAGCCGGCACCAAACTCACCGTTTTAGATCCAAACATCAAAGTCACTGAACCCACAGTGGAAGTCCTAGCACCCTCGGCAAAGGAGTGTAAAGATAGAAACAAGAAGAAGAAGAAGACCCTGGTGTGTGTAGCCACCCGCTTCTACCCCGACCATGTCACGGTCTTCTGGCAAGTC
>739-24
TCAACTCACCTGCAGCCATACTGTTTCAAGATACGACATGATACTGTGGTACCAACAGTCAGCCCAAAACACTGCTCTGAAACTCATTGGGTATGTGAGATTCACCAGTCCAACGGTGGAAGATTCCTTTAAAGGGCGTTTTAATGTCAGTGGAGATGGTGCAGCTAATAAAATGGCGTATCTACATTTTCCCAAACTGACAGAACCTGAAGACAGTGCAGTGTATTTCTGTGCTGCTAGTAGGACAGGGGGCGACTATGATCCTGCATTCTTTGGAGCAGGGACCAAACTGAGTGTTCTGGATCCAAACATCAAAGTCACTGAACCCACAGTGGAAGTCCTAGCACCCTCGGCAAAGGAGTGTAAAGATAGAAACAAGAAGAAGAAGAAGACCCTGGTGTGTGTAGCCACCCGCTTCTACCCCGACCATGTCACGGTCTTCTGGCAAGTC
>740-24
TCAACTCACCTGCAGCCATACTGTTTCAAGATACGACATGATACTGTGGTACCAACAGTCAGCCCAAAACACTGCTCTGAAACTCATTGGGTATGTGAGATTCACCAGTCCAACTGTGGAAGATTCCTTTAAAGGGCGTTTTAATGTCAGTGGAGATGGTGCAGCTAATAAAATGGCGTATCTACATTGTCCCAAACTGACAGAAGCTGAAGACAGTTCAGTGTATTTCTGTGCTGCTAGTAACACCAACTATGAGGCACATTTTGGATCAGGCACCAAATTAACAGTTCTCGATCCAAACATCAAAGTCACTGAACCCACAGTGGAAGTCCTAGCACCCTCGGCAAAGGAGTGTAAAGATAGAAACAAGAAGAAGAAGAAGACCCTGGTGTGTGTAGCCACCCGCTTCTACCCCGACCATGTCACGGTCTTCTGGCAAGTC
>741-24
TCAACTCACCTGCAGCCATACTGTTTCAAGATACGACATGATACTGTGGTACCAACAGTCAGCCCAAAACACTGCTCTGAAACTCATTGGGTATGTGAGATTCACCAGTCCAACTGTGGAAGATTCCTTTAAAGGGCGTTTTAATGTCAGTGGAGATGGTGCAGCTAATAAAATGGCGTATCTACATTGTCCCAAACTGACAGAAGCTGAAGACAGTTCAGTGTATTTCTGTGCTGCTAGTAAAGACGGGAGCGGATAAGGCAGAGTTTGGTCCAGGTACCAGACTCACTGTTCTAGATCCAAACATCAAAGTCACTGAACCCACAGTGGAAGTCCTAGCACCCTCGGCAAAGGAGTGTAAAGATAGAAACAAGAAGAAGAAGAAGACCCTGGTGTGTGTAGCCACCCGCTTCTACCCCGACCATGTCACGGTCTTCTGGCAAGTC
>742-24
TCAACTCACCTGCAGCCATACTGATTCAAGATACGACATGATACTGTGGTACCAACTGTCAGCCCAAAACACTGCTCTGAAACTCATTGGGTATGTGTGGAACACCAGTCCAACGGTGGAAGATTCCTTTAAAGGGCGTTTTAATGTCAGTGGAGAAGGTGCAGCTAATAAAATGGCGTATCTACATTTTCCCAAAGTAACAGAAGCTGAAGACAGTGCAGTGTATTTCTGTGCTGCAGGGACAGGGTACTCGGAGGCATATTTTGGAGCCGGCACCAAACTCACCGTTTTAGATCCAAACATCAAAGTCACTGAACCCACAGTGGAAGTCCTAGCACCCTCGGCAAAGGAGTGTAAAGATAGAAACAAGAAGAAGAAGAAGACCCTGGTGTGTGTAGCCACCCGCTTCTACCCCGACCATGTCACGGTCTTCTGGCAAGTC
>743-24
TCAACTCACCTGCAGCCATACTGATTCAAGATACGACATGATACTGTGGTACCAACTGTCAGCCCAAAACACTGCTCTGAAACTCATTGGGTATGTGTGGAACACCAGTCCAACGGTGGAAGATTCCTTTAAAGGGCGTTTTAATGTCAGTGGAGAAGGTGCAGCTAATAAAATGGCGTATCTACATTTTCCCAAAGTAACAGAAGCTGAAGACAGTGCAGTGTATTTCTGTGCTGCTAGGCGGGACAGGGGAAACTCGGAGGCATATTTTGGAGCCGGCACCAAACTCACCGTTTTAGATCCAAACATCAAAGTCACTGAACCCACAGTGGAAGTCCTAGCACCCTCGGCAAAGGAGTGTAAAGATAGAAACAAGAAGAAGAAGAAGACCCTGGTGTGTGTAGCCACCCGCTTCTACCCCGACCATGTCACGGTCTTCTGGCAAGTC
>744-24
TCAACTCACCTGCAGCCATACTGATTCAAGATACGACATGATACTGTGGTACCAACTGTCAGCCCAAAACACTGCTCTGAAACTCATTGGGTATGTGTGGAACACCAGTCCAACGGTGGAAGATTCCTTTAAAGGGCGTTTTAATGTCAGTGGAGAAGGTGCAGCTAATAAAATGGCGTATCTACATTTTCCCAAAGTAACAGAAGCTGAAGACAGTGCAGTGTATTTCTGTGCTGCTAGTACAGGGGGCACGGATAAGGCAGAGTTTGGTCCAGGTACCAGACTCACTGTTCTAGATCCAAACATCAAAGTCACTGAACCCACAGTGGAAGTCCTAGCACCCTCGGCAAAGGAGTGTAAAGATAGAAACAAGAAGAAGAAGAAGACCCTGGTGTGTGTAGCCACCCGCTTCTACCCCGACCATGTCACGGTCTTCTGGCAAGTC
>745-24
TCAACTCACCTGCAGCCATACTGATTCAAGATACGACATGATACTGTGGTACCAACTGTCAGCCCAAAACACTGCTCTGAAACTCATTGGGTATGTGTGGAACACCAGTCCAACGGTGGAAGATTCCTTTAAAGGGCGTTTTAATGTCAGTGGAGAAGGTGCAGCTAATAAAATGGCGTATCTACATTTTCCCAAAGTAACAGAAGCTGAAGACAGTGCAGTGTATTTCTGTGCTGCTAGTGCCGGTGGTGCCAGCCAGGCTTACTTCGGTGGAGGAACCAGGTTAACTGTTCTAGATCCAAACATCAAAGTCACTGAACCCACAGTGGAAGTCCTAGCACCCTCGGCAAAGGAGTGTAAAGATAGAAACAAGAAGAAGAAGAAGACCCTGGTGTGTGTAGCCACCCGCTTCTACCCCGACCATGTCACGGTCTTCTGGCAAGTC
>746-24
TCAACTCACCTGCAGCCATACTGTTTCAAGATACGACATGATACTGTGGTACCAACAGTCAGCCCAAAACACTGCTCTGAAACTCATTGGGTATGTGAGATTCACCAGTCCAACTGTGGAAGATTCCTTTAAAGGGCGTTTTAATGTCAGTGGAGATGGTGCAGCTAATAAAATGGCGTATCTACATTGTCCCAAACTGACAGAAGCTGAAGACAGTTCAGTGTATTTCTGTGCTGCTAGTACAGGGAGCTCGTACTCGGAGGCATATTTTGGAGCCGGCACCAAACTCACCGTTTTAGATCCAAACATCAAAGTCACTGAACCCACAGTGGAAGTCCTAGCACCCTCGGCAAAGGAGTGTAAAGATAGAAACAAGAAGAAGAAGAAGACCCTGGTGTGTGTAGCCACCCGCTTCTACCCCGACCATGTCACGGTCTTCTGGCAAGTC
>747-24
TCAACTCACCTGCAGCCATACTGTTTCAAGTTACAACATGATACTTTGGTACCAACAGTCACCCCAAAACAATGCTCTGAAACTCATTGGGTATGTGTGGAACACCAGTCCAACTGTGGAAGATTCCTTTAAAGGGCGTTTTAATGTCAGTGGAGATGCTGCAGCTAATAAAATGGCGTATCTACATTTTCCCAAACTGACAGAAGCTGAAGACAGTGCAGTGTATTTCTGTGCCGCAGACAGGATAAACTATGATCCTGCATTCTTTGGAGCAGGGACCAAACTGAGTGTTCTGGATCCAAACATCAAAGTCACTGAACCCACAGTGGAAGTCCTAGCACCCTCGGCAAAGGAGTGTAAAGATAGAAACAAGAAGAAGAAGAAGACCCTGGTGTGTGTAGCCACCCGCTTCTACCCCGACCATGTCACGGTCTTCTGGCAAGTC
>748-24
TCAACTCACCTGCAGCCATACTGATTCAAGATACGACATGATACTGTGGTACCAACTGTCAGCCCAAAACACTGCTCTGAAACTCATTGGGTATGTGTGGAACACCAGTCCAACGGTGGAAGATTCCTTTAAAGGGCGTTTTAATGTCAGTGGAGAAGGTGCAGCTAATAAAATGGCGTATCTACATTTTCCCAAAGTAACAGAAGCTGAAGACAGTGCAGTGTATTTCTGTGCTGCTAGGGACAGGGGAAGCAACCCGGCATTCTTCGGCAGTGGCACCAAACTCACAGTTCTAGATCCAAACATCAAAGTCACTGAACCCACAGTGGAAGTCCTAGCACCCTCGGCAAAGGAGTGTAAAGATAGAAACAAGAAGAAGAAGAAGACCCTGGTGTGTGTAGCCACCCGCTTCTACCCCGACCATGTCACGGTCTTCTGGCAAGTC
>749-24
TCAACTCACCTGCAGCCATACTGATTCAAGATACGACATGATACTGTGGTACCAACTGTCAGCCCAAAACACTGCTCTGAAACTCATTGGGTATGTGTGGAACACCAGTCCAACGGTGGAAGATTCCTTTAAAGGGCGTTTTAATGTCAGTGGAGAAGGTGCAGCTAATAAAATGGCGTATCTACATTTTCCCAAAGTAACAGAAGCTGAAGACAGTGCAGTGTATTTCTGTGCTGCTAGAACAGGGGGCGGTGGAAGTGAGGCCTACTTTGGGAATGGAACCAAACTCACTGTTTTAGATCCAAACATCAAAGTCACTGAACCCACAGTGGAAGTCCTAGCACCCTCGGCAAAGGAGTGTAAAGATAGAAACAAGAAGAAGAAGAAGACCCTGGTGTGTGTAGCCACCCGCTTCTACCCCGACCATGTCACGGTCTTCTGGCAAGTC
>750-23
TCAACTCACCTGCAGCCATACTATCCCTAACTACTACGTGATACTATGGTACAAACAGTCAGCAGGAGACACTGCTATGAAACTCATTGGTTATGCATATACCAAGTCAATAACCATGGAGAAATCGTTTGAAAAGCACTTCAATGTGAGTGGAGACGGTGAGAAAGAGGCTTATCTTCATCTAGTGAGTCTGAGAGGACCTGAACACAGTGCAGTTTATTACTGTGCAGCCGCGGGACACAACTATGAGGCACATTTTGGATCAGGCACCAAATTAACAGTTCTCGATCCAAACATCAAAGTCACTGAACCCACAGTGGAAGTCCTAGCACCCTCGGCAAAGGAGTGTAAAGATAGAAACAAGAAGAAGAAGAAGACCCTGGTGTGTGTAGCCACCCGCTTCTACCCCGACCATGTCACGGTCTTCTGGCAAGTC
>751-23
TCAACTCACCTGCAGCCATACTGTTTCAAGATACGACATGATACTGTGGTACCAACAGTCAGCCCAAAACACTGCTCTGAAACTCATTGGGTATGTGAGATTCACCAGTCCAACTGTGGAAGATTCCTTTAAAGGGCGTTTTAATGTCAGTGGAGATGCTGCAGCTAATAAAATGGCGTATCTACATTTTCCCAAACTGACAGAAGCTGAAGACAGTGCAGTGTATTTCTGTGCTGCTAGTAAAGGGGAGATTTACAACTATGATCCTGCATTCTTTGGAGCAGGGACCAAACTGAGTGTTCTGGATCCAAACATCAAAGTCACTGAACCCACAGTGGAAGTCCTAGCACCCTCGGCAAAGGAGTGTAAAGATAGAAACAAGAAGAAGAAGAAGACCCTGGTGTGTGTAGCCACCCGCTTCTACCCCGACCATGTCACGGTCTTCTGGCAAGTC
>752-23
TCAACTCACCTGCAGCCATACTGATTCAAGATACGACATGATACTGTGGTACCAACAGTCAGCCCAAAACACTGCTCTGAAACTCATTGGGTATGTGTGGAACACCAGTCCAACGGTGGAAGATTCCTTTAAAGGGCGTTTTAATGTCAGTGGAGAAGGTGCAGCTAATAAAATGGCGTATCTACATTTTCCCAAAGTAACAGAAGCTGAAGACAGTGCAGTGTATTTCTGTGCTGCTAGTAAAGCGAGACAGGGGAGCACGGATAAGGCAGAGTTTGGTCCAGGTACCAGACTCACTGTTCTAGATCCAAACATCAAAGTCACTGAACCCACAGTGGAAGTCCTAGCACCCTCGGCAAAGGAGTGTAAAGATAGAAACAAGAAGAAGAAGAAGACCCTGGTGTGTGTAGCCACCCGCTTCTACCCCGACCATGTCACGGTCTTCTGGCAAGTC
>753-23
TCAACTCACCTGCAGCCATACTGATCCAAGATACGACATGATACTGTGGTACCAACAGTCAGCCCAAAACACTGCTCTGAAACTCATTGGGTATGTGAGATTCACCAGTCCAACGGTGGAAGATTCCTTTAAAGGGCGTTTTAATGTCAGTGGAGATGGTGCAGCTAGTAAAATGGCGTATCTACATTGTCCCAAACTGACAGAAGCTGAAGACAGTGCAGTGTATTTCTGTGCTGCTAATAATACGGATAAGGCAGAGTTTGGTCCAGGTACCAGACTCACTGTTCTAGATCCAAACATCAAAGTCACTGAACCCACAGTGGAAGTCCTAGCACCCTCGGCAAAGGAGTGTAAAGATAGAAACAAGAAGAAGAAGAAGACCCTGGTGTGTGTAGCCACCCGCTTCTACCCCGACCATGTCACGGTCTTCTGGCAAGTC
>754-23
TCAACTCACCTGCAGCCATACTGATTCAAGATACGACATGATACTGTGGTACCAACTGTCAGCCCAAAACACTGCTCTGAAACTCATTGGGTATGTGTGGAACACCAGTCCAACGGTGGAAGATTCCTTTAAAGGGCGTTTTAATGTCAGTGGAGAAGGTGCAGCTAATAAAATGGCGTATCTACATTTTCCCAAAGTAACAGAAGCTGAAGACAGTGCAGTGTATTTCTGTGCTGCCGGGACAGCGTACTCGGAGGCATATTTTGGAGCCGGCACCAAACTCACCGTTTTAGATCCAAACATCAAAGTCACTGAACCCACAGTGGAAGTCCTAGCACCCTCGGCAAAGGAGTGTAAAGATAGAAACAAGAAGAAGAAGAAGACCCTGGTGTGTGTAGCCACCCGCTTCTACCCCGACCATGTCACGGTCTTCTGGCAAGTC
>755-23
TCAACTCACCTGCAGCCATACTGATCCAAGATACGACATGATACTGTGGTACCAACAGTCAGCCCAAAACACTGCTCTGAAACTCATTGGGTATGTGAGATTCACCAGTCCAACGGTGGAAGATTCCTTTAAAGGGCGTTTTAATGTCAGTGGAGATGGTGCAGCTAGTAAAATGGCGTATCTACATTGTCCCAAACTGACAGAAGCTGAAGACAGTGCAGTGTATTTCTGTGCTGCTAGAACCGCGGACAGGGGGGAGACTGGAAGTGAGGCCTACTTTGGGAATGGAACCAAACTCACTGTTTTAGATCCAAACATCAAAGTCACTGAACCCACAGTGGAAGTCCTAGCACCCTCGGCAAAGGAGTGTAAAGATAGAAACAAGAAGAAGAAGAAGACCCTGGTGTGTGTAGCCACCCGCTTCTACCCCGACCATGTCACGGTCTTCTGGCAAGTC
>756-23
TCAACTCACCTGCAGCCATACTGTTTCAAGATACGACATGATACTGTGGTACCAACAGTCAGCCCAAAACACTGCTCTGAAACTCATTGGGTATGTGAGATTCACCAGTCCAACTGTGGAAGATTCCTTTAAAGGGCGTTTTAATGTCAGTGGAGATGGTGCAGCTAATAAAATGGCGTATCTACATTGTCCCAAACTGACAGAAGCTGAAGACAGTTCAGTGTATTTCTGTGCTGCTAGGACAGGGAGCACTGGAAGTGAGGCCTACTTTGGGAATGGAACCAAACTCACTGTTTTAGATCCAAACATCAAAGTCACTGAACCCACAGTGGAAGTCCTAGCACCCTCGGCAAAGGAGTGTAAAGATAGAAACAAGAAGAAGAAGAAGACCCTGGTGTGTGTAGCCACCCGCTTCTACCCCGACCATGTCACGGTCTTCTGGCAAGTC
>757-23
TCAACTCACCTGCAGCCATACTGATCCAAGATACGACATGATACTGTGGTACCAACAGTCAGCCCAAAACACTGCTCTGAAACTCATTGGGTATGTGAGATTCACCAGTCCAACGGTGGAAGATTCCTTTAAAGGGCGTTTTAATGTCAGTGGAGATGGTGCAGCTAGTAAAATGGCGTATCTACATTGTCCCAAACTGACAGAAGCTGAAGACAGTGCAGTGTATATTTCTGTGCTGCTAGCCCGGGACAACAACTCAACCAGCCTTCTTTGGCAATGGAACGAAACTCACTGTTTTAGATCCAAACATCAAAGTCACTGAACCCACAGTGGAAGTCCTAGCACCCTCGGCAAAGGAGTGTAAAGATAGAAACAAGAAGAAGAAGAAGACCCTGGTGTGTGTAGCCACCCGCTTCTACCCCGACCATGTCACGGTCTTCTGGCAAGTC
>758-23
TCAACTCACCTGCAGCCATACTGATTCAAGATACGACATGATACTGTGGTACCAACTGTCAGCCCAAAACACTGCTCTGAAACTCATTGGGTATGTGTGGAACACCAGTCCAACGGTGGAAGATTCCTTTAAAGGGCGTTTTAATGTCAGTGGAGAAGGTGCAGCTAATAAAATGGCGTATCTACATTTTCCCAAAGTAACAGAAGCTGAAGACAGTGCAGTGTATTTCTGTGCTGCTAGTAAGGGACAGGGGGCGCGGAGGCACATTTTGGATCAGGCACCAAATTAACAGTTCTCGATCCAAACATCAAAGTCACTGAACCCACAGTGGAAGTCCTAGCACCCTCGGCAAAGGAGTGTAAAGATAGAAACAAGAAGAAGAAGAAGACCCTGGTGTGTGTAGCCACCCGCTTCTACCCCGACCATGTCACGGTCTTCTGGCAAGTC
>759-23
TCAACTCACCTGCAGCCATACTGTTTCAAGTTACAACATGATACTTTGGTACCAACAGTCACCCCAAAACAATGCTCTGAAACTCATTGGGTATGTGTGGAACACCAGTCCAACTGTGGAAGATTCCTTTAAAGGGCGTTTTAATGTCAGTGGAGATGCTGCAGCTAATAAAATGGCGTATCTACATTTTCCCAAACTGACAGAAGCTGAAGACAGTGCAGTGTATTTCTGTGCCGCTAGTGAAGTCCAGGGTACTCGGAGGCATATTTTGGAGCCGGCACCAAACTCACCGTTTTAGATCCAAACATCAAAGTCACTGAACCCACAGTGGAAGTCCTAGCACCCTCGGCAAAGGAGTGTAAAGATAGAAACAAGAAGAAGAAGAAGACCCTGGTGTGTGTAGCCACCCGCTTCTACCCCGACCATGTCACGGTCTTCTGGCAAGTC
>760-23
TCAACTCACCTGCAGCCATACTGTTTCAAGTTACAACATGATACTTTGGTACCAACAGTCACCCCAAAACAATGCTCTGAAACTCATTGGGTATGTGTGGAACACCAGTCCAACTGTGGAAGATTCCTTTAAAGGGCGTTTTAATGTCAGTGGAGATGCTGCAGCTAATAAAATGGCGTATCTACATTTTCCCAAACTGACAGAAGCTGAAGACAGTGCAGTGTATTTCTGTGCCGCTAGGGACAGCACGGATAAGGCAGAGTTTGGTCCAGGTACCAGACTCACTGTTCTAGATCCAAACATCAAAGTCACTGAACCCACAGTGGAAGTCCTAGCACCCTCGGCAAAGGAGTGTAAAGATAGAAACAAGAAGAAGAAGAAGACCCTGGTGTGTGTAGCCACCCGCTTCTACCCCGACCATGTCACGGTCTTCTGGCAAGTC
>761-23
TCAACTCACCTGCAGCCATACTGATTCAAGATACGACATGATACTGTGGTACCAACTGTCAGCCCAAAACACTGCTCTGAAACTCATTGGGTATGTGTGGAACACCAGTCCAACGGTGGAAGATTCCTTTAAAGGGCGTTTTAATGTCAGTGGAGAAGGTGCAGCTAATAAAATGGCGTATCTACATTTTCCCAAAGTAACAGAAGCTGAAGACAGTGCAGTGTATTTCTGTGCTGCTAGGACAGAGTACACGGATAAGGCAGAGTTTGGTCCAGGTACCAGACTCACTGTTCTAGATCCAAACATCAAAGTCACTGAACCCACAGTGGAAGTCCTAGCACCCTCGGCAAAGGAGTGTAAAGATAGAAACAAGAAGAAGAAGAAGACCCTGGTGTGTGTAGCCACCCGCTTCTACCCCGACCATGTCACGGTCTTCTGGCAAGTC
>762-23
TCAACTCACCTGCAGCCATACTATCCCTAACTACTACATGATACTATGGTACAAACAGTCAGCAGGAGACACTGCTATGAAACTCATTGGTTATGCATATACCAAGTCAATAACCATGGAGAAATCTTTTGAAAAGCACTTCAATGTGAGTGGAGACGGTGAGAAAGAGGCTTATCTTCATCTAGTGAGCCTGAGAGGACCTGAACACAGTGCAGTTTATTACTGTGTAGCCAGCCCGGGACAGGGGGCGCAAACTCAACCAGCCTTCTTTGGCAATGGAACGAAACTCACTGTTTTAGATCCAAACATCAAAGTCACTGAACCCACAGTGGAAGTCCTAGCACCCTCGGCAAAGGAGTGTAAAGATAGAAACAAGAAGAAGAAGAAGACCCTGGTGTGTGTAGCCACCCGCTTCTACCCCGACCATGTCACGGTCTTCTGGCAAGTC
>763-23
TCAACTCACCTGCAGCCATACTGTTTCAAGATACGACATGATACTGTGGTACCAACAGTCAGCCCAAAACACTGCTCTGAAACTCATTGGGTATGTGAGATTCACCAGTCCAACGGTGGAAGATTCCTTTAAAGGGCGTTTTAATGTCAGTGGAGATGGTGCAGCTAATAAAATGGCGTATCTACATTTTCCCAAACTGACAGAACCTGAAGACAGTGCAGTGTATTTCTGTGCTGCTAGTGTCAGGGGGCGTCTATGAGGCACATTTTGGATCAGGCACCAAATTAACAGTTCTCGATCCAAACATCAAAGTCACTGAACCCACAGTGGAAGTCCTAGCACCCTCGGCAAAGGAGTGTAAAGATAGAAACAAGAAGAAGAAGAAGACCCTGGTGTGTGTAGCCACCCGCTTCTACCCCGACCATGTCACGGTCTTCTGGCAAGTC
>764-23
TCAACTCACCTGCAGCCATACTGTTTCAAGTTACTACATGATACTGTGGTACCAACAGTCAGCCCAAAACACTGCTCTGAAACTCATTGGGTATGTGAGATACACCAGTCCAATGGTGGAAGATTCCTTTAAAGGGCGTTTTAATGTCAGTGGAGATGGTGCAGCTAATAAAATGGCATATCTACATTTTCCCAAACTGACAGAAGCTGAAGACAGTTCAGTGTATTTCTGTGCTGTCTCGTACTCGGAGGCATATTTTGGAGCCGGCACCAAACTCACCGTTTTAGATCCAAACATCAAAGTCACTGAACCCACAGTGGAAGTCCTAGCACCCTCGGCAAAGGAGTGTAAAGATAGAAACAAGAAGAAGAAGAAGACCCTGGTGTGTGTAGCCACCCGCTTCTACCCCGACCATGTCACGGTCTTCTGGCAAGTC
>765-23
TCAACTCACCTGCAGCCATACTGATTCAAGATACGACATGATACTGTGGTACCAACTGTCAGCCCAAAACACTGCTCTGAAACTCATTGGGTATGTGTGGAACACCAGTCCAACGGTGGAAGATTCCTTTAAAGGGCGTTTTAATGTCAGTGGAGAAGGTGCAGCTAATAAAATGGCGTATCTACATTTTCCCAAAGTAACAGAAGCTGAAGACAGTGCAGTGTATTTCTGTGCTGCTAGTAGGGGGCAGTACTCGGAGGCATATTTTGGAGCCGGCACCAAACTCACCGTTTTAGATCCAAACATCAAAGTCACTGAACCCACAGTGGAAGTCCTAGCACCCTCGGCAAAGGAGTGTAAAGATAGAAACAAGAAGAAGAAGAAGACCCTGGTGTGTGTAGCCACCCGCTTCTACCCCGACCATGTCACGGTCTTCTGGCAAGTC
>766-23
TCAACTCACCTGCAGCCATACTGATTCAAGATACGACATGATACTGTGGTACCAACTGTCAGCCCAAAACACTGCTCTGAAACTCATTGGGTATGTGTGGAACACCAGTCCAACGGTGGAAGATTCCTTTAAAGGGCGTTTTAATGTCAGTGGAGAAGGTGCAGCTAATAAAATGGCGTATCTACATTTTCCCAAAGTAACAGAAGCTGAAGACAGTGCAGTGTATTTCTGTGCTGCTCCGGACAGGGGCTATGAGGCACATTTTGGATCAGGCACCAAATTAACAGTTCTCGATCCAAACATCAAAGTCACTGAACCCACAGTGGAAGTCCTAGCACCCTCGGCAAAGGAGTGTAAAGATAGAAACAAGAAGAAGAAGAAGACCCTGGTGTGTGTAGCCACCCGCTTCTACCCCGACCATGTCACGGTCTTCTGGCAAGTC
>767-23
TCAACTCACCTGCAGCCATACTGATTCAAGATACGACATGATACTGTGGTACCAACAGTCAGCCCAAAACACTGCTCTGAAACTCATTGGAAGCTGAAGACAGTTCAGTGTATTTCTGTGCTGCTAGTGCCGGACAGGGAACAACCCGGCATTCTTCGGCAGTGGCACCAAACTCACAGTTCTAGATCCAAACATCAAAGTCACTGAACCCACAGTGGAAGTCCTAGCACCCTCGGCAAAGGAGTGTAAAGATAGAAACAAGAAGAAGAAGAAGACCCTGGTGTGTGTAGCCACCCGCTTCTACCCCGACCATGTCACGGTCTTCTGGCAAGTC
>768-23
TCAACTCACCTGCAGCCATACTGTTTCAAGATACGACATGATACTGTGGTACCAACAGTCAGCCCAAAACACTGCTCTGAAACTCATTGGGTATGTGAGATTCACCAGTCCAACTGTGGAAGATTCCTTTAAAGGGCGTTTTAATGTCAGTGGAGATGCTGCAGCTAATAAAATGGCGTATCTACATTTTCCCAAACTGACAGAAGCTGAAGACAGTGCAGTGTATTTCTGTGCTGCTAGTATTCCAGGAAACTATGATCCTGCATTCTTTGGAGCAGGGACCAAACTGAGTGTTCTGGATCCAAACATCAAAGTCACTGAACCCACAGTGGAAGTCCTAGCACCCTCGGCAAAGGAGTGTAAAGATAGAAACAAGAAGAAGAAGAAGACCCTGGTGTGTGTAGCCACCCGCTTCTACCCCGACCATGTCACGGTCTTCTGGCAAGTC
>769-23
TCAACTCACCTGCAGCCATACTGATCCAAGATACGACATGATACTGTGGTACCAACAGTCAGCCCAAAACACTGCTCTGAAACTCATTGGGTATGTGAGATTCACCAGTCCAACGGTGGAAGATTCCTTTAAAGGGCGTTTTAATGTCAGTGGAGATGGTGCAGCTAGTAAAATGGCGTATCTACATTGTCCCAAACTGACAGAAGCTGAAGACAGTGCAGTGTATTTCTGTGCTGCTAGTAACGCGGGACAGTAACTATGAGGCACATTTTGGATCAGGCACCAAATTAACAGTTCTCGATCCAAACATCAAAGTCACTGAACCCACAGTGGAAGTCCTAGCACCCTCGGCAAAGGAGTGTAAAGATAGAAACAAGAAGAAGAAGAAGACCCTGGTGTGTGTAGCCACCCGCTTCTACCCCGACCATGTCACGGTCTTCTGGCAAGTC
>770-23
TCAACTCACCTGCAGCCATACTGATCCAAGATACGACATGATACTGTGGTACCAACAGTCAGCCCAAAACACTGCTCTGAAACTCATTGGGTATGTGAGATTCACCAGTCCAACGGTGGAAGATTCCTTTAAAGGGCGTTTTAATGTCAGTGGAGATGGTGCAGCTAGTAAAATGGCGTATCTACATTGTCCCAAACTGACAGAAGCTGAAGACAGTGCAGTGTATATTTCTGTGCTGCTAGTAAAGCGGACAGACACTGGAAGTGAGGCCTACTTTGGGAATGGAACCAAACTCACTGTTTTAGATCCAAACATCAAAGTCACTGAACCCACAGTGGAAGTCCTAGCACCCTCGGCAAAGGAGTGTAAAGATAGAAACAAGAAGAAGAAGAAGACCCTGGTGTGTGTAGCCACCCGCTTCTACCCCGACCATGTCACGGTCTTCTGGCAAGTC
>771-23
TCAACTCACCTGCAGCCATACTGTTTCAAGATACGACATGATACTGTGGTACCAACAGTCAGCCCAAAACACTGCTCTGAAACTCATTGGGTATGTGAGATTCACCAGTCCAACTGTGGAAGATTCCTTTAAAGGGCGTTTTAATGTCAGTGGAGATGGTGCAGCTAATAAAATGGCGTATCTACATTGTCCCAAACTGACAGAAGCTGAAGACAGTTCAGTGTATTTCTGTGCTGCTAGGACAGGGGAGTACACGGATAAGGCAGAGTTTGGTCCAGGTACCAGACTCACTGTTCTAGATCCAAACATCAAAGTCACTGAACCCACAGTGGAAGTCCTAGCACCCTCGGCAAAGGAGTGTAAAGATAGAAACAAGAAGAAGAAGAAGACCCTGGTGTGTGTAGCCACCCGCTTCTACCCCGACCATGTCACGGTCTTCTGGCAAGTC
>772-23
TCAACTCACCTGCAGCCATACTGATCCAAGATACGACATGATACTGTGGTACCAACAGTCAGCCCAAAACACTGCTCTGAAACTCATTGGGTATGTGAGATTCACCAGTCCAACGGTGGAAGATTCCTTTAAAGGGCGTTTTAATGTCAGTGGAGATGGTGCAGCTAGTAAAATGGCGTATCTACATTGTCCCAAACTGACAGAAGCTGAAGACAGTGCAGTGTATATTTCTGTGCTGCTAGTAGGACAGGGAGCAACCAGCCTTCTTTGGCAATGGAACGAAACTCACTGTTTTAGATCCAAACATCAAAGTCACTGAACCCACAGTGGAAGTCCTAGCACCCTCGGCAAAGGAGTGTAAAGATAGAAACAAGAAGAAGAAGAAGACCCTGGTGTGTGTAGCCACCCGCTTCTACCCCGACCATGTCACGGTCTTCTGGCAAGTC
>773-23
TCAACTCACCTGCAGCCATACTATCCCTAACTACTACATGATACTATGGTACAAACAGTCAGCAGGAGACACTGCTATGAAACTCATTGGTTATGCATATACCAAGTCAATAACCATGGAGAAATCTTTTGAAAAGCACTTCAATGTGAGTGGAGACGGTGAGAAAGAGGCTTATCTTCATCTAGTGAGCCTGAGAGGACCTGAACACAGTGCAGTTTATTACTGTGTAGCCAGCCGGCAGGGGGCTAACCCGGCATTCTTCGGCAGTGGCACCAAACTCACAGTTCTAGATCCAAACATCAAAGTCACTGAACCCACAGTGGAAGTCCTAGCACCCTCGGCAAAGGAGTGTAAAGATAGAAACAAGAAGAAGAAGAAGACCCTGGTGTGTGTAGCCACCCGCTTCTACCCCGACCATGTCACGGTCTTCTGGCAAGTC
>774-23
TCAACTCACCTGCAGCCATACTGTTTCAAGTTACAACATGATACTTTGGTACCAACAGTCACCCCAAAACAATGCTCTGAAACTCATTGGGTATGTGTGGAACACCAGTCCAACTGTGGAAGATTCCTTTAAAGGGCGTTTTAATGTCAGTGGAGATGCTGCAGCTAATAAAATGGCGTATCTACATTTTCCCAAACTGACAGAAGCTGAAGACAGTGCAGTGTATTTCTGTGCCGCTAGTAACAGGGGAGGCAACCCGGCATTCTTCGGCAGTGGCACCAAACTCACAGTTCTAGATCCAAACATCAAAGTCACTGAACCCACAGTGGAAGTCCTAGCACCCTCGGCAAAGGAGTGTAAAGATAGAAACAAGAAGAAGAAGAAGACCCTGGTGTGTGTAGCCACCCGCTTCTACCCCGACCATGTCACGGTCTTCTGGCAAGTC
>775-23
TCAACTCACCTGCAGCCATACTGTTTCAAGTTACAACATGATACTTTGGTACCAACAGTCACCCCAAAACAATGCTCTGAAACTCATTGGGTATGTGTGGAACACCAGTCCAACTGTGGAAGATTCCTTTAAAGGGCGTTTTAATGTCAGTGGAGATGCTGCAGCTAATAAAATGGCGTATCTACATTTTCCCAAACTGACAGAAGCTGAAGACAGTGCAGTGTATTTCTGTGCCGCTAGTGAAGCAGGGCGAGACAACCCGGCATTCTTCGGCAGTGGCACCAAACTCACAGTTCTAGATCCAAACATCAAAGTCACTGAACCCACAGTGGAAGTCCTAGCACCCTCGGCAAAGGAGTGTAAAGATAGAAACAAGAAGAAGAAGAAGACCCTGGTGTGTGTAGCCACCCGCTTCTACCCCGACCATGTCACGGTCTTCTGGCAAGTC
>776-23
TCAACTCACCTGCAGCCATACTGTTTCAAGATACGACATGATACTGTGGTACCAACAGTCAGCCCAAAACACTGCTCTGAAACTCATTGGGTATGTGAGATTCACCAGTCCAACTGTGGAAGATTCCTTTAAAGGGCGTTTTAATGTCAGTGGAGATGGTGCAGCTAATAAAATGGCGTATCTACATTGTCCCAAACTGACAGAAGCTGAAGACAGTTCAGTGTATTTCTGTGCTGCTAGTCTCGGGACAGGGAGCTCGTACTCGGAGGCATATTTTGGAGCCGGCACCAAACTCACCGTTTTAGATCCAAACATCAAAGTCACTGAACCCACAGTGGAAGTCCTAGCACCCTCGGCAAAGGAGTGTAAAGATAGAAACAAGAAGAAGAAGAAGACCCTGGTGTGTGTAGCCACCCGCTTCTACCCCGACCATGTCACGGTCTTCTGGCAAGTC
>777-23
TCAACTCACCTGCAGCCATACTGTTTCAAGTTACTACATGATACTGTGGTACCAACAGTCAGCCCAAAACACTGCTCTGAAACTCATTGGGTATGTGAGATACACCAGTCCAATGGTGGAAGATTCCTTTAAAGGGCGTTTTAATGTCAGTGGAGATGGTGCAGCTAATAAAATGGCATATCTACATTTTCCCAAACTGACAGAAGCTGAAGACAGTTCAGTGTATTTCTGTGCTGCTAGTGGGCGCAACTATGATCCTGCATTCTTTGGAGCAGGGACCAAACTGAGTGTTCTGGATCCAAACATCAAAGTCACTGAACCCACAGTGGAAGTCCTAGCACCCTCGGCAAAGGAGTGTAAAGATAGAAACAAGAAGAAGAAGAAGACCCTGGTGTGTGTAGCCACCCGCTTCTACCCCGACCATGTCACGGTCTTCTGGCAAGTC
>778-23
TCAACTCACCTGCAGCCATACTGTTTCAAGATACGACATGATACTGTGGTACCAACAGTCAGCCCAAAACACTGCTCTGAAACTCATTGGGTATGTGAGATTCACCAGTCCAACTGTGGAAGATTCCTTTAAAGGGCGTTTTAATGTCAGTGGAGATGGTGCAGCTAATAAAATGGCGTATCTACATTGTCCCAAACTGACAGAAGCTGAAGACAGTTCAGTGTATTTCTGTGCTGCTTACAGGGGGGCCAACTATGAGGCACATTTTGGATCAGGCACCAAATTAACAGTTCTCGATCCAAACATCAAAGTCACTGAACCCACAGTGGAAGTCCTAGCACCCTCGGCAAAGGAGTGTAAAGATAGAAACAAGAAGAAGAAGAAGACCCTGGTGTGTGTAGCCACCCGCTTCTACCCCGACCATGTCACGGTCTTCTGGCAAGTC
>779-23
TCAACTCACCTGCAGCCATACTGATTCAAGATACGACATGATACTGTGGTACCAACAGTCAGCCCAAAACACTGCTCTGAAACTCATTGGGTATGTGAGATACACCAGTCCAATGGTGCAAGATTCCTTTAAAGGGCGTTTTAATGCCAGTGGAGATGGTGCAGCTAATAAAATGGCATATCTACATTTTCCCAAACTGACAGAAGCTGAAGACAGTTCAGTGTATTTCTGTGCTGCTAGTGAGAGGGGTTCAACTCAACCAGCCTTCTTTGGCAATGGAACGAAACTCACTGTTTTAGATCCAAACATCAAAGTCACTGAACCCACAGTGGAAGTCCTAGCACCCTCGGCAAAGGAGTGTAAAGATAGAAACAAGAAGAAGAAGAAGACCCTGGTGTGTGTAGCCACCCGCTTCTACCCCGACCATGTCACGGTCTTCTGGCAAGTC
>780-23
TCAACTCACCTGCAGCCATACTGATTCAAGATACGACATGATACTGTGGTACCAACTGTCAGCCCAAAACACTGCTCTGAAACTCATTGGGTATGTGTGGAACACCAGTCCAACGGTGGAAGATTCCTTTAAAGGGCGTTTTAATGTCAGTGGAGAAGGTGCAGCTAATAAAATGGCGTATCTACATTTTCCCAAAGTAACAGAAGCTGAAGACAGTGCAGTGTATTTCTGTGCTCCAAAGGGGGCTCCTACTCAAACTCAACCAGCCTTCTTTGGCAATGGAACGAAACTCACTGTTTTAGATCCAAACATCAAAGTCACTGAACCCACAGTGGAAGTCCTAGCACCCTCGGCAAAGGAGTGTAAAGATAGAAACAAGAAGAAGAAGAAGACCCTGGTGTGTGTAGCCACCCGCTTCTACCCCGACCATGTCACGGTCTTCTGGCAAGTC
>781-23
TCAACTCACCTGCAGCCATACTGATTCAAGATACGACATGATACTGTGGTACCAACTGTCAGCCCAAAACACTGCTCTGAAACTCATTGGGTATGTGTGGAACACCAGTCCAACGGTGGAAGATTCCTTTAAAGGGCGTTTTAATGTCAGTGGAGAAGGTGCAGCTAATAAAATGGCGTATCTACATTTTCCCAAAGTAACAGAAGCTGAAGACAGTGCAGTGTATTTCTGTGCTGCTTCCGGGACAGGGGGCGGTGGTTATGCTGCCTACTTTGGAGAGGGAACTAAGCTAACAGTTCTGGATCCAAACATCAAAGTCACTGAACCCACAGTGGAAGTCCTAGCACCCTCGGCAAAGGAGTGTAAAGATAGAAACAAGAAGAAGAAGAAGACCCTGGTGTGTGTAGCCACCCGCTTCTACCCCGACCATGTCACGGTCTTCTGGCAAGTC
>782-23
TCAACTCACCTGCAGCCATACTGTTTCAAGATACGACATGATACTGTGGTACCAACAGTCAGCCCAAAACACTGCTCTGAAACTCATTGGGTATGTGAGATTCACCAGTCCAACTGTGGAAGATTCCTTTAAAGGGCGTTTTAATGTCAGTGGAGATGCTGCAGCTAATAAAATGGCGTATCTACATTTTCCCAAACTGACAGAAGCTGAAGACAGTGCAGTGTATTTCTGTGCTGCTAGAGGGAACTATGAGGCACATTTTGGATCAGGCACCAAATTAACAGTTCTCGATCCAAACATCAAAGTCACTGAACCCACAGTGGAAGTCCTAGCACCCTCGGCAAAGGAGTGTAAAGATAGAAACAAGAAGAAGAAGAAGACCCTGGTGTGTGTAGCCACCCGCTTCTACCCCGACCATGTCACGGTCTTCTGGCAAGTC
>783-23
TCAACTCACCTGCAGCCATACTATCCCTAACTACTACATGATACTATGGTACAAACAGTCAGCAGGAGACACTGCTATGAAACTCATTGGTTATGCATATACCAAGTCAATAACCATGGAGAAATCTTTTGAAAAGCACTTCAATGTGAGTGGAGACGGTGAGAAAGAGGCTTATCTTCATCTAGTGAGCCTGAGAGGACCTGAACACAGTGCAGTTTATTACTGTGTAGTCGGACAGGGGGCGTACTCGGAGGCATATTTTGGAGCCGGCACCAAACTCACCGTTTTAGATCCAAACATCAAAGTCACTGAACCCACAGTGGAAGTCCTAGCACCCTCGGCAAAGGAGTGTAAAGATAGAAACAAGAAGAAGAAGAAGACCCTGGTGTGTGTAGCCACCCGCTTCTACCCCGACCATGTCACGGTCTTCTGGCAAGTC
>784-23
TCAACTCACCTGCAGCCATACTGTTTCAAGATACGACATGATACTGTGGTACCAACAGTCAGCCCAAAACACTGCTCTGAAACTCATTGGGTATGTGAGATTCACCAGTCCAACTGTGGAAGATTCCTTTAAAGGGCGTTTTAATGTCAGTGGAGATGGTGCAGCTAATAAAATGGCGTATCTACATTGTCCCAAACTGACAGAAGCTGAAGACAGTTCAGTGTATTTCTGTGCTGCTAGTACCAGGGTCACTTACTCGGAGGCATATTTTGGAGCCGGCACCAAACTCACCGTTTTAGATCCAAACATCAAAGTCACTGAACCCACAGTGGAAGTCCTAGCACCCTCGGCAAAGGAGTGTAAAGATAGAAACAAGAAGAAGAAGAAGACCCTGGTGTGTGTAGCCACCCGCTTCTACCCCGACCATGTCACGGTCTTCTGGCAAGTC
>785-23
TCAACTCACCTGCAGCCATACTGATCCAAGATACGACATGATACTGTGGTACCAACAGTCAGCCCAAAACACTGCTCTGAAACTCATTGGGTATGTGAGATTCACCAGTCCAACGGTGGAAGATTCCTTTAAAGGGCGTTTTAATGTCAGTGGAGATGGTGCAGCTAGTAAAATGGCGTATCTACATTGTCCCAAACTGACAGAAGCTGAAGACAGTGCAGTGTATTTCTGTGCTGCTAGTAAAGTTGACAGGGAAACTCAACCAGCCTTCTTTGGCAATGGAACGAAACTCACTGTTTTAGATCCAAACATCAAAGTCACTGAACCCACAGTGGAAGTCCTAGCACCCTCGGCAAAGGAGTGTAAAGATAGAAACAAGAAGAAGAAGAAGACCCTGGTGTGTGTAGCCACCCGCTTCTACCCCGACCATGTCACGGTCTTCTGGCAAGTC
>786-23
TCAACTCACCTGCAGCCATACTGTTTCAAGATACGACATGATACTGTGGTACCAACAGTCAGCCCAAAACACTGCTCTGAAACTCATTGGGTATGTGAGATTCACCAGTCCAACTGTGGAAGATTCCTTTAAAGGGCGTTTTAATGTCAGTGGAGATGGTGCAGCTAATAAAATGGCGTATCTACATTGTCCCAAACTGACAGAAGCTGAAGACAGTTCAGTGTATTTCTGTGCTGCTAGTAAAGCTCGGGGGAGCCTCACTGGAAGTGAGGCCTACTTTGGGAATGGAACCAAACTCACTGTTTTAGATCCAAACATCAAAGTCACTGAACCCACAGTGGAAGTCCTAGCACCCTCGGCAAAGGAGTGTAAAGATAGAAACAAGAAGAAGAAGAAGACCCTGGTGTGTGTAGCCACCCGCTTCTACCCCGACCATGTCACGGTCTTCTGGCAAGTC
>787-23
TCAACTCACCTGCAGCCATACTGATTCAAGATACGACATGATACTGTGGTACCAACTGTCAGCCCAAAACACTGCTCTGAAACTCATTGGGTATGTGTGGAACACCAGTCCAACGGTGGAAGATTCCTTTAAAGGGCGTTTTAATGTCAGTGGAGAAGGTGCAGCTAATAAAATGGCGTATCTACATTTTCCCAAAGTAACAGAAGCTGAAGACAGTGCAGTGTATTTCTGTGCTGCGGACAGTACTCAAACTCAACCAGCCTTCTTTGGCAATGGAACGAAACTCACTGTTTTAGATCCAAACATCAAAGTCACTGAACCCACAGTGGAAGTCCTAGCACCCTCGGCAAAGGAGTGTAAAGATAGAAACAAGAAGAAGAAGAAGACCCTGGTGTGTGTAGCCACCCGCTTCTACCCCGACCATGTCACGGTCTTCTGGCAAGTC
>788-23
TCAACTCACCTGCAGCCATACTGTTTCAAGTTACTACATGATACTGTGGTACCAACAGTCAGCCCAAAACACTGCTCTGAAACTCATTGGGTATGTGAGATACACCAGTCCAATGGTGGAAGATTCCTTTAAAGGGCGTTTTAATGTCAGTGGAGATGGTGCAGCTAATAAAATGGCATATCTACATTTTCCCAAACTGACAGAAGCTGAAGACAGTTCAGTGTATTTCTGTGCTGCTAGTGAAGGGACAGGGAGTACACTGGAAGTGAGGCCTACTTTGGGAATGGAACCAAACTCACTGTTTTAGATCCAAACATCAAAGTCACTGAACCCACAGTGGAAGTCCTAGCACCCTCGGCAAAGGAGTGTAAAGATAGAAACAAGAAGAAGAAGAAGACCCTGGTGTGTGTAGCCACCCGCTTCTACCCCGACCATGTCACGGTCTTCTGGCAAGTC
>789-23
TCAACTCACCTGCAGCCATACTATCCCTAACTACTACATGATACTATGGTACAAACAGTCAGCAGGAGACACTGCTATGAAACTCATTGGTTATGCATATACCAAGTCAATAACCATGGAGAAATCTTTTGAAAAGCACTTCAATGTGAGTGGAGACGGTGAGAAAGAGGCTTATCTTCATCTAGTGAGCCTGAGAGGACCTGAACACAGTGCAGTTTATTACTGTGTAGCCAGCCAAGCAGGGGCGTACTCGGAGGCATATTTTGGAGCCGGCACCAAACTCACCGTTTTAGATCCAAACATCAAAGTCACTGAACCCACAGTGGAAGTCCTAGCACCCTCGGCAAAGGAGTGTAAAGATAGAAACAAGAAGAAGAAGAAGACCCTGGTGTGTGTAGCCACCCGCTTCTACCCCGACCATGTCACGGTCTTCTGGCAAGTC
>790-23
TCAACTCACCTGCAGCCATACTGATCCAAGATACGACATGATACTGTGGTACCAACAGTCAGCCCAAAACACTGCTCTGAAACTCATTGGGTATGTGAGATTCACCAGTCCAACGGTGGAAGATTCCTTTAAAGGGCGTTTTAATGTCAGTGGAGATGGTGCAGCTAGTAAAATGGCGTATCTACATTGTCCCAAACTGACAGAAGCTGAAGACAGTGCAGTGTATTTCTGTGCTGCTAGTAAGGGGGCTGGAAGTGAGGCCTACTTTGGGAATGGAACCAAACTCACTGTTTTAGATCCAAACATCAAAGTCACTGAACCCACAGTGGAAGTCCTAGCACCCTCGGCAAAGGAGTGTAAAGATAGAAACAAGAAGAAGAAGAAGACCCTGGTGTGTGTAGCCACCCGCTTCTACCCCGACCATGTCACGGTCTTCTGGCAAGTC
>791-23
TCAACTCACCTGCAGCCATACTGTTTCAAGATACGACATGATACTGTGGTACCAACAGTCAGCCCAAAACACTGCTCTGAAACTCATTGGGTATGTGAGATTCACCAGTCCAACGGTGGAAGATTCCTTTAAAGGGCGTTTTAATGTCAGTGGAGATGGTGCAGCTAATAAAATGGCGTATCTACATTTTCCCAAACTGACAGAACCTGAAGACAGTGCAGTGTATTTCTGTGCTGCTAGGGACATTGGTGGTTATGCTGCCTACTTTGGAGAAGGAACTAAGCTAACAGTTCTGGATCCAAACATCAAAGTCACTGAACCCACAGTGGAAGTCCTAGCACCCTCGGCAAAGGAGTGTAAAGATAGAAACAAGAAGAAGAAGAAGACCCTGGTGTGTGTAGCCACCCGCTTCTACCCCGACCATGTCACGGTCTTCTGGCAAGTC
>792-23
TCAACTCACCTGCAGCCATACTGTTTCAAGATACGACATGATACTGTGGTACCAACAGTCAGCCCAAAACACTGCTCTGAAACTCATTGGGTATGTGAGATTCACCAGTCCAACGGTGGAAGATTCCTTTAAAGGGCGTTTTAATGTCAGTGGAGATGGTGCAGCTAATAAAATGGCGTATCTACATTTTCCCAAACTGACAGAACCTGAAGACAGTGCAGTGTATTTCTGTGCTGCTACCGACTACACTGGAAGTGAGGCCTACTTTGGGAATGGAACCAAACTCACTGTTTTAGATCCAAACATCAAAGTCACTGAACCCACAGTGGAAGTCCTAGCACCCTCGGCAAAGGAGTGTAAAGATAGAAACAAGAAGAAGAAGAAGACCCTGGTGTGTGTAGCCACCCGCTTCTACCCCGACCATGTCACGGTCTTCTGGCAAGTC
>793-23
TCAACTCACCTGCAGCCATACTGTTTCAAGTTACAACATGATACTTTGGTACCAACAGTCACCCCAAAACAATGCTCTGAAACTCATTGGGTATGTGTGGAACACCAGTCCAACTGTGGAAGATTCCTTTAAAGGGCGTTTTAATGTCAGTGGAGATGCTGCAGCTAATAAAATGGCGTATCTACATTTTCCCAAACTGACAGAAGCTGAAGACAGTGCAGTGTATTTCTGTGCCGCTAGTGAAGACAGAGAATCTACTTCAACTCAACCAGCCTTCTTTGGCAATGGAACGAAACTCACTGTTTTAGATCCAAACATCAAAGTCACTGAACCCACAGTGGAAGTCCTAGCACCCTCGGCAAAGGAGTGTAAAGATAGAAACAAGAAGAAGAAGAAGACCCTGGTGTGTGTAGCCACCCGCTTCTACCCCGACCATGTCACGGTCTTCTGGCAAGTC
>794-23
TCAACTCACCTGCAGCCATACTGTTTCAAGATACGACATGATACTGTGGTACCAACAGTCAGCCCAAAACACTGCTCTGAAACTCATTGGGTATGTGAGATTCACCAGTCCAACGGTGGAAGATTCCTTTAAAGGGCGTTTTAATGTCAGTGGAGATGGTGCAGCTAATAAAATGGCGTATCTACATTTTCCCAAACTGACAGAACCTGAAGACAGTGCAGTGTATTTCTGTGCTGCTAGGACACCGTACTCGGAGGCATATTTTGGAGCCGGCACCAAACTCACCGTTTTAGATCCAAACATCAAAGTCACTGAACCCACAGTGGAAGTCCTAGCACCCTCGGCAAAGGAGTGTAAAGATAGAAACAAGAAGAAGAAGAAGACCCTGGTGTGTGTAGCCACCCGCTTCTACCCCGACCATGTCACGGTCTTCTGGCAAGTC
>795-23
TCAACTCACCTGCAGCCATACTGATCCAAGATACGACATGATACTGTGGTACCAACAGTCAGCCCAAAACACTGCTCTGAAACTCATTGGGTATGTGAGATTCACCAGTCCAACGGTGGAAGATTCCTTTAAAGGGCGTTTTAATGTCAGTGGAGATGGTGCAGCTAGTAAAATGGCGTATCTACATTGTCCCAAACTGACAGAAGCTGAAGACAGTGCAGTGTATATTTCTGTGCTGCTAGGGACAGGGGGCAACTATGAGGCACATTTTGGATCAGGCACCAAATTAACAGTTCTCGATCCAAACATCAAAGTCACTGAACCCACAGTGGAAGTCCTAGCACCCTCGGCAAAGGAGTGTAAAGATAGAAACAAGAAGAAGAAGAAGACCCTGGTGTGTGTAGCCACCCGCTTCTACCCCGACCATGTCACGGTCTTCTGGCAAGTC
>796-23
TCAACTCACCTGCAGCCATACTGATTCAAGATACGACATGATACTGTGGTACCAACTGTCAGCCCAAAACACTGCTCTGAAACTCATTGGGTATGTGTGGAACACCAGTCCAACGGTGGAAGATTCCTTTAAAGGGCGTTTTAATGTCAGTGGAGAAGGTGCAGCTAATAAAATGGCGTATCTACATTTTCCCAAAGTAACAGAAGCTGAAGACAGTGCAGTGTATTTCTGTGCTGCTAGTAAAGAGGACTCAAACTCAACCAGCCTTCTTTGGCAATGGAACGAAACTCACTGTTTTAGATCCAAACATCAAAGTCACTGAACCCACAGTGGAAGTCCTAGCACCCTCGGCAAAGGAGTGTAAAGATAGAAACAAGAAGAAGAAGAAGACCCTGGTGTGTGTAGCCACCCGCTTCTACCCCGACCATGTCACGGTCTTCTGGCAAGTC
>797-23
TCAACTCACCTGCAGCCATACTGTTTCAAGTTACAACATGATACTTTGGTACCAACAGTCACCCCAAAACAATGCTCTGAAACTCATTGGGTATGTGTGGAACACCAGTCCAACTGTGGAAGATTCCTTTAAAGGGCGTTTTAATGTCAGTGGAGATGCTGCAGCTAATAAAATGGCGTATCTACATTTTCCCAAACTGACAGAAGCTGAAGACAGTGCAGTGTATTTCTGTGCCGCTAGTGAAAGGTACAGTCCTATGATCCTGCATTCTTTGGAGCAGGGACCAAACTGAGTGTTCTGGATCCAAACATCAAAGTCACTGAACCCACAGTGGAAGTCCTAGCACCCTCGGCAAAGGAGTGTAAAGATAGAAACAAGAAGAAGAAGAAGACCCTGGTGTGTGTAGCCACCCGCTTCTACCCCGACCATGTCACGGTCTTCTGGCAAGTC
>798-23
TCAACTCACCTGCAGCCATACTGATCCAAGATACGACATGATACTGTGGTACCAACAGTCAGCCCAAAACACTGCTCTGAAACTCATTGGGTATGTGAGATTCACCAGTCCAACGGTGGAAGATTCCTTTAAAGGGCGTTTTAATGTCAGTGGAGATGGTGCAGCTAGTAAAATGGCGTATCTACATTGTCCCAAACTGACAGAAGCTGAAGACAGTGCAGTGTATATTTCTGTGCTGCTAGTAAACACAGGGGGCTCGTACTCGGAGGCATATTTTGGAGCCGGCACCAAACTCACCGTTTTAGATCCAAACATCAAAGTCACTGAACCCACAGTGGAAGTCCTAGCACCCTCGGCAAAGGAGTGTAAAGATAGAAACAAGAAGAAGAAGAAGACCCTGGTGTGTGTAGCCACCCGCTTCTACCCCGACCATGTCACGGTCTTCTGGCAAGTC
>799-23
TCAACTCACCTGCAGCCATACTGATCCAAGATACGACATGATACTGTGGTACCAACAGTCAGCCCAAAACACTGCTCTGAAACTCATTGGGTATGTGAGATTCACCAGTCCAACGGTGGAAGATTCCTTTAAAGGGCGTTTTAATGTCAGTGGAGATGGTGCAGCTAGTAAAATGGCGTATCTACATTGTCCCAAACTGACAGAAGCTGAAGACAGTGCAGTGTATATTTCTGTGCTGCCGGGACACAACTATGATCCTGCATTCTTTGGAGCAGGGACCAAACTGAGTGTTCTGGATCCAAACATCAAAGTCACTGAACCCACAGTGGAAGTCCTAGCACCCTCGGCAAAGGAGTGTAAAGATAGAAACAAGAAGAAGAAGAAGACCCTGGTGTGTGTAGCCACCCGCTTCTACCCCGACCATGTCACGGTCTTCTGGCAAGTC
>800-23
TCAACTCACCTGCAGCCATACTGATTCAAGATACGACATGATACTGTGGTACCAACTGTCAGCCCAAAACACTGCTCTGAAACTCATTGGGTATGTGTGGAACACCAGTCCAACGGTGGAAGATTCCTTTAAAGGGCGTTTTAATGTCAGTGGAGAAGGTGCAGCTAATAAAATGGCGTATCTACATTTTCCCAAAGTAACAGAAGCTGAAGACAGTGCAGTGTATTTCTGTGCTGCGCGACAAACTCAAACTCAACCAGCCTTCTTTGGCAATGGAACGAAACTCACTGTTTTAGATCCAAACATCAAAGTCACTGAACCCACAGTGGAAGTCCTAGCACCCTCGGCAAAGGAGTGTAAAGATAGAAACAAGAAGAAGAAGAAGACCCTGGTGTGTGTAGCCACCCGCTTCTACCCCGACCATGTCACGGTCTTCTGGCAAGTC
>801-23
TCAACTCACCTGCAGCCATACTGATTCAAGATACGACATGATACTGTGGTACCAACTGTCAGCCCAAAACACTGCTCTGAAACTCATTGGGTATGTGTGGAACACCAGTCCAACGGTGGAAGATTCCTTTAAAGGGCGTTTTAATGTCAGTGGAGAAGGTGCAGCTAATAAAATGGCGTATCTACATTTTCCCAAAGTAACAGAAGCTGAAGACAGTGCAGTGTATTTCTGTGCTGATAGGGAGGGGTACTCGGAGGCATATTTTGGAGCCGGCACCAAACTCACCGTTTTAGATCCAAACATCAAAGTCACTGAACCCACAGTGGAAGTCCTAGCACCCTCGGCAAAGGAGTGTAAAGATAGAAACAAGAAGAAGAAGAAGACCCTGGTGTGTGTAGCCACCCGCTTCTACCCCGACCATGTCACGGTCTTCTGGCAAGTC
>802-23
TCAACTCACCTGCAGCCATACTGATTCAAGATACGACATGATACTGTGGTACCAACAGTCAGCCCAAAACACTGCTCTGAAACTCATTGGGTATGTGAGATACACCAGTCCAATGGTGCAAGATTCCTTTAAAGGGCGTTTTAATGCCAGTGGAGATGGTGCAGCTAATAAAATGGCATATCTACATTTTCCCAAACTGACAGAAGCTGAAGACAGTTCAGTGTATTTCTGTGCTGCTAGTGAAGCCGGGACAGGGGCGTCAACTCAACCAGCCTTCTTTGGCAATGGAACGAAACTCACTGTTTTAGATCCAAACATCAAAGTCACTGAACCCACAGTGGAAGTCCTAGCACCCTCGGCAAAGGAGTGTAAAGATAGAAACAAGAAGAAGAAGAAGACCCTGGTGTGTGTAGCCACCCGCTTCTACCCCGACCATGTCACGGTCTTCTGGCAAGTC
>803-23
TCAACTCACCTGCAGCCATACTGTTTCAAGATACGACATGATACTGTGGTACCAACAGTCAGCCCAAAACACTGCTCTGAAACTCATTGGGTATGTGAGATTCACCAGTCCAACTGTGGAAGATTCCTTTAAAGGGCGTTTTAATGTCAGTGGAGATGCTGCAGCTAATAAAATGGCGTATCTACATTTTCCCAAACTGACAGAAGCTGAAGACAGTGCAGTGTATTCCGCCTGGGACAGGGACTATGAGGCACATTTTGGATCAGGCACCAAATTAACAGTTCTCGATCCAAACATCAAAGTCACTGAACCCACAGTGGAAGTCCTAGCACCCTCGGCAAAGGAGTGTAAAGATAGAAACAAGAAGAAGAAGAAGACCCTGGTGTGTGTAGCCACCCGCTTCTACCCCGACCATGTCACGGTCTTCTGGCAAGTC
>804-23
TCAACTCACCTGCAGCCATACTGATTCAAGATACGACATGATACTGTGGTACCAACTGTCAGCCCAAAACACTGCTCTGAAACTCATTGGGTATGTGTGGAACACCAGTCCAACGGTGGAAGATTCCTTTAAAGGGCGTTTTAATGTCAGTGGAGAAGGTGCAGCTAATAAAATGGCGTATCTACATTTTCCCAAAGTAACAGAAGCTGAAGACAGTGCAGTGTATTTCTGTGCTGCTAGTTGGACAGGGGGCAACCCGGCATTCTTCGGCAGTGGCACCAAACTCACAGTTCTAGATCCAAACATCAAAGTCACTGAACCCACAGTGGAAGTCCTAGCACCCTCGGCAAAGGAGTGTAAAGATAGAAACAAGAAGAAGAAGAAGACCCTGGTGTGTGTAGCCACCCGCTTCTACCCCGACCATGTCACGGTCTTCTGGCAAGTC
>805-23
TCAACTCACCTGCAGCCATACTGTTTCAAGTTACAACATGATACTTTGGTACCAACAGTCACCCCAAAACAATGCTCTGAAACTCATTGGGTATGTGTGGAACACCAGTCCAACTGTGGAAGATTCCTTTAAAGGGCGTTTTAATGTCAGTGGAGATGCTGCAGCTAATAAAATGGCGTATCTACATTTTCCCAAACTGACAGAAGCTGAAGACAGTGCAGTGTATTTCTGTGCCGCCGGGACGGCCAACTATGAGGCACATTTTGGATCAGGCACCAAATTAACAGTTCTCGATCCAAACATCAAAGTCACTGAACCCACAGTGGAAGTCCTAGCACCCTCGGCAAAGGAGTGTAAAGATAGAAACAAGAAGAAGAAGAAGACCCTGGTGTGTGTAGCCACCCGCTTCTACCCCGACCATGTCACGGTCTTCTGGCAAGTC
>806-23
TCAACTCACCTGCAGCCATACTGTTTCAAGATACGACATGATACTGTGGTACCAACAGTCAGCCCAAAACACTGCTCTGAAACTCATTGGGTATGTGAGATTCACCAGTCCAACTGTGGAAGATTCCTTTAAAGGGCGTTTTAATGTCAGTGGAGATGCTGCAGCTAATAAAATGGCGTATCTACATTTTCCCAAACTGACAGAAGCTGAAGACAGTGCAGTGTATTTCTGTGCTGCTATTCGGACAGGGACTCAAACTCAACCAGCCTTCTTTGGCAATGGAACGAAACTCACTGTTTTAGATCCAAACATCAAAGTCACTGAACCCACAGTGGAAGTCCTAGCACCCTCGGCAAAGGAGTGTAAAGATAGAAACAAGAAGAAGAAGAAGACCCTGGTGTGTGTAGCCACCCGCTTCTACCCCGACCATGTCACGGTCTTCTGGCAAGTC
>807-23
TCAACTCACCTGCAGCCATACTGTTTCAAGATACGACATGATACTGTGGTACCAACAGTCAGCCCAAAACACTGCTCTGAAACTCATTGGGTATGTGAGATTCACCAGTCCAACTGTGGAAGATTCCTTTAAAGGGCGTTTTAATGTCAGTGGAGATGCTGCAGCTAATAAAATGGCGTATCTACATTTTCCCAAACTGACAGAAGCTGAAGACAGTGCAGTGTATTTCTGTGCTGCTACTAAAATCACAGGGGGCGCGGGCAACCCGGCATTCTTCGGCAGTGGCACCAAACTCACAGTTCTAGATCCAAACATCAAAGTCACTGAACCCACAGTGGAAGTCCTAGCACCCTCGGCAAAGGAGTGTAAAGATAGAAACAAGAAGAAGAAGAAGACCCTGGTGTGTGTAGCCACCCGCTTCTACCCCGACCATGTCACGGTCTTCTGGCAAGTC
>808-23
TCAACTCACCTGCAGCCATACTGATTCAAGATACGACATGATACTGTGGTACCAACTGTCAGCCCAAAACACTGCTCTGAAACTCATTGGGTATGTGTGGAACACCAGTCCAACGGTGGAAGATTCCTTTAAAGGGCGTTTTAATGTCAGTGGAGAAGGTGCAGCTAATAAAATGGCGTATCTACATTTTCCCAAAGTAACAGAAGCTGAAGACAGTGCAGTGTATTTCTGTGCTGGAGGGACAGCGAACTATGAGGCACATTTTGGATCAGGCACCAAATTAACAGTTCTCGATCCAAACATCAAAGTCACTGAACCCACAGTGGAAGTCCTAGCACCCTCGGCAAAGGAGTGTAAAGATAGAAACAAGAAGAAGAAGAAGACCCTGGTGTGTGTAGCCACCCGCTTCTACCCCGACCATGTCACGGTCTTCTGGCAAGTC
>809-23
TCAACTCACCTGCAGCCATACTATCCCTAACTACTACATGATACTATGGTACAAACAGTCAGCAGGAGACACTGCTATGAAACTCATTGGTTATGCATATACCAAGTCAATAACCATGGAGAAATCTTTTGAAAAGCACTTCAATGTGAGTGGAGACGGTGAGAAAGAGGCTTATCTTCATCTAGTGAGCCTGAGAGGACCTGAACACAGTGCAGTTTATTACTGTGTAGCCAGCCAAGTAAGGGTACTTCAACTCAACCAGCCTTCTTTGGCAATGGAACGAAACTCACTGTTTTAGATCCAAACATCAAAGTCACTGAACCCACAGTGGAAGTCCTAGCACCCTCGGCAAAGGAGTGTAAAGATAGAAACAAGAAGAAGAAGAAGACCCTGGTGTGTGTAGCCACCCGCTTCTACCCCGACCATGTCACGGTCTTCTGGCAAGTC
>810-23
TCAACTCACCTGCAGCCATACTGATTCAAGATACGACATGATACTGTGGTACCAACAGTCAGCCCAAAACACTGCTCTGAAACTCATTGGGTATGTGAGATACACCAGTCCAATGGTGCAAGATTCCTTTAAAGGGCGTTTTAATGCCAGTGGAGATGGTGCAGCTAATAAAATGGCATATCTACATTTTCCCAAACTGACAGAAGCTGAAGACAGTTCAGTGTATTTCTGTGCTGCTAGTGAAGCGGGGGGTGATCCTGCATTCTTTGGAGCAGGGACCAAACTGAGTGTTCTGGATCCAAACATCAAAGTCACTGAACCCACAGTGGAAGTCCTAGCACCCTCGGCAAAGGAGTGTAAAGATAGAAACAAGAAGAAGAAGAAGACCCTGGTGTGTGTAGCCACCCGCTTCTACCCCGACCATGTCACGGTCTTCTGGCAAGTC
>811-23
TCAACTCACCTGCAGCCATACTGATTCAAGATACGACATGATACTGTGGTACCAACTGTCAGCCCAAAACACTGCTCTGAAACTCATTGGGTATGTGTGGAACACCAGTCCAACGGTGGAAGATTCCTTTAAAGGGCGTTTTAATGTCAGTGGAGAAGGTGCAGCTAATAAAATGGCGTATCTACATTTTCCCAAAGTAACAGAAGCTGAAGACAGTGCAGTGTATTTCTGTGCTGCTAGGACAAGCAACTATGAGGCACATTTTGGATCAGGCACCAAATTAACAGTTCTCGATCCAAACATCAAAGTCACTGAACCCACAGTGGAAGTCCTAGCACCCTCGGCAAAGGAGTGTAAAGATAGAAACAAGAAGAAGAAGAAGACCCTGGTGTGTGTAGCCACCCGCTTCTACCCCGACCATGTCACGGTCTTCTGGCAAGTC
>812-23
TCAACTCACCTGCAGCCATACTGTTTCAAGTTACTACATGATACTGTGGTACCAACAGTCAGCCCAAAACACTGCTCTGAAACTCATTGGGTATGTGAGATACACCAGTCCAATGGTGGAAGATTCCTTTAAAGGGCGTTTTAATGTCAGTGGAGATGGTGCAGCTAATAAAATGGCATATCTACATTTTCCCAAACTGACAGAAGCTGAAGACAGTTCAGTGTATTTCTGTGCTGCTAGTGAAGGGGGGACAGGGGGCTATGAGGCACATTTTGGATCAGGCACCAAATTAACAGTTCTCGATCCAAACATCAAAGTCACTGAACCCACAGTGGAAGTCCTAGCACCCTCGGCAAAGGAGTGTAAAGATAGAAACAAGAAGAAGAAGAAGACCCTGGTGTGTGTAGCCACCCGCTTCTACCCCGACCATGTCACGGTCTTCTGGCAAGTC
>813-23
TCAACTCACCTGCAGCCATACTGATTCAAGATACGACATGATACTGTGGTACCAACTGTCAGCCCAAAACACTGCTCTGAAACTCATTGGGTATGTGTGGAACACCAGTCCAACGGTGGAAGATTCCTTTAAAGGGCGTTTTAATGTCAGTGGAGAAGGTGCAGCTAATAAAATGGCGTATCTACATTTTCCCAAAGTAACAGAAGCTGAAGACAGTGCAGTGTATTTCTGTGCTGCGGGGGGCAACAGGGATATTGGAAGTGAGGCCTACTTTGGGAATGGAACCAAACTCACTGTTTTAGATCCAAACATCAAAGTCACTGAACCCACAGTGGAAGTCCTAGCACCCTCGGCAAAGGAGTGTAAAGATAGAAACAAGAAGAAGAAGAAGACCCTGGTGTGTGTAGCCACCCGCTTCTACCCCGACCATGTCACGGTCTTCTGGCAAGTC
>814-23
TCAACTCACCTGCAGCCATACTGATTCAAGATACGACATGATACTGTGGTACCAACAGTCAGCCCAAAACACTGCTCTGAAACTCATTGGGTATGTGTGGAACACCAGTCCAACGGTGGAAGATTCCTTTAAAGGGCGTTTTAATGTCAGTGGAGAAGGTGCAGCTAATAAAATGGCGTATCTACATTTTCCCAAAGTAACAGAAGCTGAAGACAGTGCAGTGTATTTCTGTGCTGCTCGACAAGGAAACACTGGAAGTGAGGCCTACTTTGGGAATGGAACCAAACTCACTGTTTTAGATCCAAACATCAAAGTCACTGAACCCACAGTGGAAGTCCTAGCACCCTCGGCAAAGGAGTGTAAAGATAGAAACAAGAAGAAGAAGAAGACCCTGGTGTGTGTAGCCACCCGCTTCTACCCCGACCATGTCACGGTCTTCTGGCAAGTC
>815-23
TCAACTCACCTGCAGCCATACTGTTTCAAGATACGACATGATACTGTGGTACCAACAGTCAGCCCAAAACACTGCTCTGAAACTCATTGGGTATGTGAGATTCACCAGTCCAACGGTGGAAGATTCCTTTAAAGGGCGTTTTAATGTCAGTGGAGATGGTGCAGCTAATAAAATGGCGTATCTACATTTTCCCAAACTGACAGAACCTGAAGACAGTGCAGTGTATTTCTGTGCTGCTAGTGAAGCTTCTACCGGACAGGGGACGGATAAGGCAGAGTTTGGTCCAGGTACCAGACTCACTGTTCTAGATCCAAACATCAAAGTCACTGAACCCACAGTGGAAGTCCTAGCACCCTCGGCAAAGGAGTGTAAAGATAGAAACAAGAAGAAGAAGAAGACCCTGGTGTGTGTAGCCACCCGCTTCTACCCCGACCATGTCACGGTCTTCTGGCAAGTC
>816-23
TCAACTCACCTGCAGCCATACTGATTCAAGATACGACATGATACTGTGGTACCAACTGTCAGCCCAAAACACTGCTCTGAAACTCATTGGGTATGTGTGGAACACCAGTCCAACGGTGGAAGATTCCTTTAAAGGGCGTTTTAATGTCAGTGGAGAAGGTGCAGCTAATAAAATGGCGTATCTACATTTTCCCAAAGTAACAGAAGCTGAAGACAGTGCAGTGTATTTCTGTGCTGCTAGTAGGGACAGGGGCCACTATGAGGCACATTTTGGATCAGGCACCAAATTAACAGTTCTCGATCCAAACATCAAAGTCACTGAACCCACAGTGGAAGTCCTAGCACCCTCGGCAAAGGAGTGTAAAGATAGAAACAAGAAGAAGAAGAAGACCCTGGTGTGTGTAGCCACCCGCTTCTACCCCGACCATGTCACGGTCTTCTGGCAAGTC
>817-23
TCAACTCACCTGCAGCCATACTGATCCAAGATACGACATGATACTGTGGTACCAACAGTCAGCCCAAAACACTGCTCTGAAACTCATTGGGTATGTGAGATTCACCAGTCCAACGGTGGAAGATTCCTTTAAAGGGCGTTTTAATGTCAGTGGAGATGGTGCAGCTAGTAAAATGGCGTATCTACATTGTCCCAAACTGACAGAAGCTGAAGACAGTGCAGTGTATTTCTGTGCTGCCGGCAGGGGGTCTAGCTCTGGTGGTTATGCTGCCTACTTTGGAGAAGGAACTAAGCTAACAGTTCTGGATCCAAACATCAAAGTCACTGAACCCACAGTGGAAGTCCTAGCACCCTCGGCAAAGGAGTGTAAAGATAGAAACAAGAAGAAGAAGAAGACCCTGGTGTGTGTAGCCACCCGCTTCTACCCCGACCATGTCACGGTCTTCTGGCAAGTC
>818-23
TCAACTCACCTGCAGCCATACTGTTTCAAGATACGACATGATACTGTGGTACCAACAGTCAGCCCAAAACACTGCTCTGAAACTCATTGGGTATGTGAGATTCACCAGTCCAACTGTGGAAGATTCCTTTAAAGGGCGTTTTAATGTCAGTGGAGATGGTGCAGCTAATAAAATGGCGTATCTACATTGTCCCAAACTGACAGAAGCTGAAGACAGTTCAGTGTATTTCTGTGCTGCTGGGACAGCTGGTGGTGCCAGCCAGGCTTACTTCGGTGGAGGAACCAGGTTAACTGTTCTAGATCCAAACATCAAAGTCACTGAACCCACAGTGGAAGTCCTAGCACCCTCGGCAAAGGAGTGTAAAGATAGAAACAAGAAGAAGAAGAAGACCCTGGTGTGTGTAGCCACCCGCTTCTACCCCGACCATGTCACGGTCTTCTGGCAAGTC
>819-23
TCAACTCACCTGCAGCCATACTGATTCAAGATACGACATGATACTGTGGTACCAACTGTCAGCCCAAAACACTGCTCTGAAACTCATTGGGTATGTGTGGAACACCAGTCCAACGGTGGAAGATTCCTTTAAAGGGCGTTTTAATGTCAGTGGAGAAGGTGCAGCTAATAAAATGGCGTATCTACATTTTCCCAAAGTAACAGAAGCTGAAGACAGTGCAGTGTATTTCTGTGCTGCTAGCCGGGACAGGCCAACTCAACCAGCCTTCTTTGGCAATGGAACGAAACTCACTGTTTTAGATCCAAACATCAAAGTCACTGAACCCACAGTGGAAGTCCTAGCACCCTCGGCAAAGGAGTGTAAAGATAGAAACAAGAAGAAGAAGAAGACCCTGGTGTGTGTAGCCACCCGCTTCTACCCCGACCATGTCACGGTCTTCTGGCAAGTC
>820-23
TCAACTCACCTGCAGCCATACTGTTTCAAGATACGACATGATACTGTGGTACCAACAGTCAGCCCAAAACACTGCTCTGAAACTCATTGGGTATGTGAGATTCACCAGTCCAACTGTGGAAGATTCCTTTAAAGGGCGTTTTAATGTCAGTGGAGATGCTGCAGCTAATAAAATGGCGTATCTACATTTTCCCAAACTGACAGAAGCTGAAGACAGTGCAGTGTATTTCTGTGCTGCTAGTAAAACAGGACAAGACAGGGTTAGCTCGTACTCGGAGGCATATTTTGGAGCCGGCACCAAACTCACCGTTTTAGATCCAAACATCAAAGTCACTGAACCCACAGTGGAAGTCCTAGCACCCTCGGCAAAGGAGTGTAAAGATAGAAACAAGAAGAAGAAGAAGACCCTGGTGTGTGTAGCCACCCGCTTCTACCCCGACCATGTCACGGTCTTCTGGCAAGTC
>821-23
TCAACTCACCTGCAGCCATACTGTTTCAAGATACGACATGATACTGTGGTACCAACAGTCAGCCCAAAACACTGCTCTGAAACTCATTGGGTATGTGAGATTCACCAGTCCAACGGTGGAAGATTCCTTTAAAGGGCGTTTTAATGTCAGTGGAGATGGTGCAGCTAATAAAATGGCGTATCTACATTTTCCCAAACTGACAGAACCTGAAGACAGTGCAGTGTATTTCTGTGCTGCTAGTGACAGGGGTGAGGCACATTTTGGATCAGGCACCAAATTAACAGTTCTCGATCCAAACATCAAAGTCACTGAACCCACAGTGGAAGTCCTAGCACCCTCGGCAAAGGAGTGTAAAGATAGAAACAAGAAGAAGAAGAAGACCCTGGTGTGTGTAGCCACCCGCTTCTACCCCGACCATGTCACGGTCTTCTGGCAAGTC
>822-23
TCAACTCACCTGCAGCCATACTGATACAAGTTACTACATGATACTGTGGTACCAACAGTCAGCCCAAAACACTGCTCTGAAACTCATTGGGTATGTGAGATTCACCAGTCCAACGGTGGAAGATTCCTTTAAAGGGCGTTTTAATGTCAGTGGAGATGGTGCAGCTAATAAAATGGCGTATCTACATTTTCCCAAACTGACAGAACCTGAAGACAGTGCAGTGTATTTCTGTGCTGCTAGTGAGGGGACAGGGGTAGTGAGGCCTACTTTGGGAATGGAACCAAACTCACTGTTTTAGATCCAAACATCAAAGTCACTGAACCCACAGTGGAAGTCCTAGCACCCTCGGCAAAGGAGTGTAAAGATAGAAACAAGAAGAAGAAGAAGACCCTGGTGTGTGTAGCCACCCGCTTCTACCCCGACCATGTCACGGTCTTCTGGCAAGTC
>823-23
TCAACTCACCTGCAGCCATACTGTTTCAAGTTACAACATGATACTTTGGTACCAACAGTCACCCCAAAACAATGCTCTGAAACTCATTGGGTATGTGTGGAACACCAGTCCAACTGTGGAAGATTCCTTTAAAGGGCGTTTTAATGTCAGTGGAGATGCTGCAGCTAATAAAATGGCGTATCTACATTTTCCCAAACTGACAGAAGCTGAAGACAGTGCAGTGTATTTCTGTGCCGCTAGTGATTCGATCCTCAAACTCAACCAGCCTTCTTTGGCAATGGAACGAAACTCACTGTTTTAGATCCAAACATCAAAGTCACTGAACCCACAGTGGAAGTCCTAGCACCCTCGGCAAAGGAGTGTAAAGATAGAAACAAGAAGAAGAAGAAGACCCTGGTGTGTGTAGCCACCCGCTTCTACCCCGACCATGTCACGGTCTTCTGGCAAGTC
>824-23
TCAACTCACCTGCAGCCATACTGATTCAAGATACGACATGATACTGTGGTACCAACTGTCAGCCCAAAACACTGCTCTGAAACTCATTGGGTATGTGTGGAACACCAGTCCAACGGTGGAAGATTCCTTTAAAGGGCGTTTTAATGTCAGTGGAGAAGGTGCAGCTAATAAAATGGCGTATCTACATTTTCCCAAAGTAACAGAAGCTGAAGACAGTGCAGTGTATTTCTGTGCTGCTAGACAGGGGTCGGAGGCATATTTTGGAGCCGGCACCAAACTCACCGTTTTAGATCCAAACATCAAAGTCACTGAACCCACAGTGGAAGTCCTAGCACCCTCGGCAAAGGAGTGTAAAGATAGAAACAAGAAGAAGAAGAAGACCCTGGTGTGTGTAGCCACCCGCTTCTACCCCGACCATGTCACGGTCTTCTGGCAAGTC
>825-23
TCAACTCACCTGCAGCCATACTGTTTCAAGATACGACATGATACTGTGGTACCAACAGTCAGCCCAAAACACTGCTCTGAAACTCATTGGGTATGTGAGATTCACCAGTCCAACTGTGGAAGATTCCTTTAAAGGGCGTTTTAATGTCAGTGGAGATGGTGCAGCTAATAAAATGGCGTATCTACATTGTCCCAAACTGACAGAAGCTGAAGACAGTTCAGTGTATTTCTGTGCTGCTAGTAAGGCGCACTCGGAGGCATATTTTGGAGCCGGCACCAAACTCACCGTTTTAGATCCAAACATCAAAGTCACTGAACCCACAGTGGAAGTCCTAGCACCCTCGGCAAAGGAGTGTAAAGATAGAAACAAGAAGAAGAAGAAGACCCTGGTGTGTGTAGCCACCCGCTTCTACCCCGACCATGTCACGGTCTTCTGGCAAGTC
>826-23
TCAACTCACCTGCAGCCATACTGATCCAAGATACGACATGATACTGTGGTACCAACAGTCAGCCCAAAACACTGCTCTGAAACTCATTGGGTATGTGAGATTCACCAGTCCAACGGTGGAAGATTCCTTTAAAGGGCGTTTTAATGTCAGTGGAGATGGTGCAGCTAGTAAAATGGCGTATCTACATTGTCCCAAACTGACAGAAGCTGAAGACAGTGCAGTGTATTTCTGTGCTGCTAGTAAAGCTCAGGGCAACTATGATCCTGCATTCTTTGGAGCAGGGACCAAACTGAGTGTTCTGGATCCAAACATCAAAGTCACTGAACCCACAGTGGAAGTCCTAGCACCCTCGGCAAAGGAGTGTAAAGATAGAAACAAGAAGAAGAAGAAGACCCTGGTGTGTGTAGCCACCCGCTTCTACCCCGACCATGTCACGGTCTTCTGGCAAGTC
>827-23
TCAACTCACCTGCAGCCATACTGTTTCAAGATACGACATGATACTGTGGTACCAACAGTCAGCCCAAAACACTGCTCTGAAACTCATTGGGTATGTGAGATTCACCAGTCCAACGGTGGAAGATTCCTTTAAAGGGCGTTTTAATGTCAGTGGAGATGGTGCAGCTAATAAAATGGCGTATCTACATTTTCCCAAACTGACAGAACCTGAAGACAGTGCAGTGTATTTCTGTGCTGCTAGTGAAGTTCCGTACAATGGAAGTGAGGCCTACTTTGGGAATGGAACCAAACTCACTGTTTTAGATCCAAACATCAAAGTCACTGAACCCACAGTGGAAGTCCTAGCACCCTCGGCAAAGGAGTGTAAAGATAGAAACAAGAAGAAGAAGAAGACCCTGGTGTGTGTAGCCACCCGCTTCTACCCCGACCATGTCACGGTCTTCTGGCAAGTC
>828-23
TCAACTCACCTGCAGCCATACTGTTTCAAGTTACTACATGATACTGTGGTACCAACAGTCAGCCCAAAACACTGCTCTGAAACTCATTGGGTATGTGAGATACACCAGTCCAATGGTGGAAGATTCCTTTAAAGGGCGTTTTAATGTCAGTGGAGATGGTGCAGCTAATAAAATGGCATATCTACATTTTCCCAAACTGACAGAAGCTGAAGACAGTTCAGTGTATTTCTGTGCTGCTAGTTACGGGACAGGGGGCGAGTACTCGGAGGCATATTTTGGAGCCGGCACCAAACTCACCGTTTTAGATCCAAACATCAAAGTCACTGAACCCACAGTGGAAGTCCTAGCACCCTCGGCAAAGGAGTGTAAAGATAGAAACAAGAAGAAGAAGAAGACCCTGGTGTGTGTAGCCACCCGCTTCTACCCCGACCATGTCACGGTCTTCTGGCAAGTC
>829-23
TCAACTCACCTGCAGCCATACTGATCCAAGATACGACATGATACTGTGGTACCAACAGTCAGCCCAAAACACTGCTCTGAAACTCATTGGGTATGTGAGATTCACCAGTCCAACGGTGGAAGATTCCTTTAAAGGGCGTTTTAATGTCAGTGGAGATGGTGCAGCTAGTAAAATGGCGTATCTACATTGTCCCAAACTGACAGAAGCTGAAGACAGTGCAGTGTATTTCTGTGCTGCCGGGACAGGGGACTATGAGGCACATTTTGGATCAGGCACCAAATTAACAGTTCTCGATCCAAACATCAAAGTCACTGAACCCACAGTGGAAGTCCTAGCACCCTCGGCAAAGGAGTGTAAAGATAGAAACAAGAAGAAGAAGAAGACCCTGGTGTGTGTAGCCACCCGCTTCTACCCCGACCATGTCACGGTCTTCTGGCAAGTC
>830-23
TCAACTCACCTGCAGCCATACTGATTCAAGATACGACATGATACTGTGGTACCAACTGTCAGCCCAAAACACTGCTCTGAAACTCATTGGGTATGTGTGGAACACCAGTCCAACGGTGGAAGATTCCTTTAAAGGGCGTTTTAATGTCAGTGGAGAAGGTGCAGCTAATAAAATGGCGTATCTACATTTTCCCAAAGTAACAGAAGCTGAAGACAGTGCAGTGTATTTCTGTGCTGCTAGTAGGACAGGGGGCAACTATGAGGCACATTTTGGATCAGGCACCAAATTAACAGTTCTCGATCCAAACATCAAAGTCACTGAACCCACAGTGGAAGTCCTAGCACCCTCGGCAAAGGAGTGTAAAGATAGAAACAAGAAGAAGAAGAAGACCCTGGTGTGTGTAGCCACCCGCTTCTACCCCGACCATGTCACGGTCTTCTGGCAAGTC
>831-23
TCAACTCACCTGCAGCCATACTGATTCAAGATACGACATGATACTGTGGTACCAACAGTCAGCCCAAAACACTGCTCTGAAACTCATTGGGTATGTGAGATACACCAGTCCAATGGTGCAAGATTCCTTTAAAGGGCGTTTTAATGCCAGTGGAGATGGTGCAGCTAATAAAATGGCATATCTACATTTTCCCAAACTGACAGAAGCTGAAGACAGTTCAGTGTATTTCTGTGCTGCTAAACAGGGACAGAACAACAACCCGGCATTCTTCGGCAGTGGCACCAAACTCACAGTTCTAGATCCAAACATCAAAGTCACTGAACCCACAGTGGAAGTCCTAGCACCCTCGGCAAAGGAGTGTAAAGATAGAAACAAGAAGAAGAAGAAGACCCTGGTGTGTGTAGCCACCCGCTTCTACCCCGACCATGTCACGGTCTTCTGGCAAGTC
>832-23
TCAACTCACCTGCAGCCATACTGATTCAAGATACGACATGATACTGTGGTACCAACTGTCAGCCCAAAACACTGCTCTGAAACTCATTGGGTATGTGTGGAACACCAGTCCAACGGTGGAAGATTCCTTTAAAGGGCGTTTTAATGTCAGTGGAGAAGGTGCAGCTAATAAAATGGCGTATCTACATTTTCCCAAAGTAACAGAAGCTGAAGACAGTGCAGTGTATTTCTGTGCTGCCGGGACAGTCGGAGGCATATTTTGGAGCCGGCACCAAACTCACCGTTTTAGATCCAAACATCAAAGTCACTGAACCCACAGTGGAAGTCCTAGCACCCTCGGCAAAGGAGTGTAAAGATAGAAACAAGAAGAAGAAGAAGACCCTGGTGTGTGTAGCCACCCGCTTCTACCCCGACCATGTCACGGTCTTCTGGCAAGTC
>833-23
TCAACTCACCTGCAGCCATACTATCCCTAACTACTACATGATACTATGGTACAAACAGTCAGCAGGAGACACTGCTATGAAACTCATTGGTTATGCATATACCAAGTCAATAACCATGGAGAAATCTTTTGAAAAGCACTTCAATGTGAGTGGAGACGGTGAGAAAGAGGCTTATCTTCATCTAGTGAGCCTGAGAGGACCTGACCGGGACAGGGAGGACAGCTCGTACTCGGAGGCATATTTTGGAGCCGGCACCAAACTCACCGTTTTAGATCCAAACATCAAAGTCACTGAACCCACAGTGGAAGTCCTAGCACCCTCGGCAAAGGAGTGTAAAGATAGAAACAAGAAGAAGAAGAAGACCCTGGTGTGTGTAGCCACCCGCTTCTACCCCGACCATGTCACGGTCTTCTGGCAAGTC
>834-23
TCAACTCACCTGCAGCCATACTGATCCAAGATACGACATGATACTGTGGTACCAACAGTCAGCCCAAAACACTGCTCTGAAACTCATTGGGTATGTGAGATTCACCAGTCCAACGGTGGAAGATTCCTTTAAAGGGCGTTTTAATGTCAGTGGAGATGGTGCAGCTAGTAAAATGGCGTATCTACATTGTCCCAAACTGACAGAAGCTGAAGACAGTGCAGTGTATATTTCTGTGCTGCTACCGGACAGGCTCTGGTGGTTATGCTGCCTACTTTGGAGAGGGAACTAAGCTAACAGTTCTGGATCCAAACATCAAAGTCACTGAACCCACAGTGGAAGTCCTAGCACCCTCGGCAAAGGAGTGTAAAGATAGAAACAAGAAGAAGAAGAAGACCCTGGTGTGTGTAGCCACCCGCTTCTACCCCGACCATGTCACGGTCTTCTGGCAAGTC
>835-23
TCAACTCACCTGCAGCCATACTGATCCAAGATACGACATGATACTGTGGTACCAACAGTCAGCCCAAAACACTGCTCTGAAACTCATTGGGTATGTGAGATTCACCAGTCCAACGGTGGAAGATTCCTTTAAAGGGCGTTTTAATGTCAGTGGAGATGGTGCAGCTAGTAAAATGGCGTATCTACATTGTCCCAAACTGACAGAAGCTGAAGACAGTGCAGTGTATATTTCTGTGCTGCTAGTAACCGGGAGCTCGTACTCGGAGGCATATTTTGGAGCCGGCACCAAACTCACCGTTTTAGATCCAAACATCAAAGTCACTGAACCCACAGTGGAAGTCCTAGCACCCTCGGCAAAGGAGTGTAAAGATAGAAACAAGAAGAAGAAGAAGACCCTGGTGTGTGTAGCCACCCGCTTCTACCCCGACCATGTCACGGTCTTCTGGCAAGTC
>836-23
TCAACTCACCTGCAGCCATACTGTTTCAAGTTACAACATGATACTTTGGTACCAACAGTCACCCCAAAACAATGCTCTGAAACTCATTGGGTATGTGTGGAACACCAGTCCAACTGTGGAAGATTCCTTTAAAGGGCGTTTTAATGTCAGTGGAGATGCTGCAGCTAATAAAATGGCGTATCTACATTTTCCCAAACTGACAGAAGCTGAAGACAGTGCAGTGTATTTCTGTGCCGCTAGTGACTCACGCTCTGGTGGTTATGCTGCCTACTTTGGAGAAGGAACTAAGCTAACAGTTCTGGATCCAAACATCAAAGTCACTGAACCCACAGTGGAAGTCCTAGCACCCTCGGCAAAGGAGTGTAAAGATAGAAACAAGAAGAAGAAGAAGACCCTGGTGTGTGTAGCCACCCGCTTCTACCCCGACCATGTCACGGTCTTCTGGCAAGTC
>837-23
TCAACTCACCTGCAGCCATACTGATCCAAGATACGACATGATACTGTGGTACCAACAGTCAGCCCAAAACACTGCTCTGAAACTCATTGGGTATGTGAGATTCACCAGTCCAACGGTGGAAGATTCCTTTAAAGGGCGTTTTAATGTCAGTGGAGATGGTGCAGCTAGTAAAATGGCGTATCTACATTGTCCCAAACTGACAGAAGCTGAAGACAGTGCAGTGTATATTTCTGTGCTGCTAGAGGACAGGGTAGAGGCACATTTTGGATCAGGCACCAAATTAACAGTTCTCGATCCAAACATCAAAGTCACTGAACCCACAGTGGAAGTCCTAGCACCCTCGGCAAAGGAGTGTAAAGATAGAAACAAGAAGAAGAAGAAGACCCTGGTGTGTGTAGCCACCCGCTTCTACCCCGACCATGTCACGGTCTTCTGGCAAGTC
>838-23
TCAACTCACCTGCAGCCATACTGATTCAAGATACGACATGATACTGTGGTACCAACAGTCAGCCCAAAACACTGCTCTGAAACTCATTGGGTATGTGAGATACACCAGTCCAATGGTGCAAGATTCCTTTAAAGGGCGTTTTAATGCCAGTGGAGATGGTGCAGCTAATAAAATGGCATATCTACATTTTCCCAAACTGACAGAAGCTGAAGACAGTTCAGTGTATTTCTGTGCTGCTAGTGAAGAGGGCAGGGGCAACTATGAGGCACATTTTGGATCAGGCACCAAATTAACAGTTCTCGATCCAAACATCAAAGTCACTGAACCCACAGTGGAAGTCCTAGCACCCTCGGCAAAGGAGTGTAAAGATAGAAACAAGAAGAAGAAGAAGACCCTGGTGTGTGTAGCCACCCGCTTCTACCCCGACCATGTCACGGTCTTCTGGCAAGTC
>839-23
TCAACTCACCTGCAGCCATACTGATTCAAGATACGACATGATACTGTGGTACCAACTGTCAGCCCAAAACACTGCTCTGAAACTCATTGGGTATGTGTGGAACACCAGTCCAACGGTGGAAGATTCCTTTAAAGGGCGTTTTAATGTCAGTGGAGAAGGTGCAGCTAATAAAATGGCGTATCTACATTTTCCCAAAGTAACAGAAGCTGAAGACAGTGCAGTGTATTTCTGTGCTGCTAGTAAAGCGACAGGGAGCTCGTACTCGGAGGCATATTTTGGAGCCGGCACCAAACTCACCGTTTTAGATCCAAACATCAAAGTCACTGAACCCACAGTGGAAGTCCTAGCACCCTCGGCAAAGGAGTGTAAAGATAGAAACAAGAAGAAGAAGAAGACCCTGGTGTGTGTAGCCACCCGCTTCTACCCCGACCATGTCACGGTCTTCTGGCAAGTC
>840-23
TCAACTCACCTGCAGCCATACTGATTCAAGATACGACATGATACTGTGGTACCAACTGTCAGCCCAAAACACTGCTCTGAAACTCATTGGGTATGTGTGGAACACCAGTCCAACGGTGGAAGATTCCTTTAAAGGGCGTTTTAATGTCAGTGGAGAAGGTGCAGCTAATAAAATGGCGTATCTACATTTTCCCAAAGTAACAGAAGCTGAAGACAGTGCAGTGTATTTCTGTGCTGCTACCATGGACAGGGAGTCAACCAGCCTTCTTTGGCAATGGAACGAAACTCACTGTTTTAGATCCAAACATCAAAGTCACTGAACCCACAGTGGAAGTCCTAGCACCCTCGGCAAAGGAGTGTAAAGATAGAAACAAGAAGAAGAAGAAGACCCTGGTGTGTGTAGCCACCCGCTTCTACCCCGACCATGTCACGGTCTTCTGGCAAGTC
>841-23
TCAACTCACCTGCAGCCATACTGATCCAAGATACGACATGATACTGTGGTACCAACAGTCAGCCCAAAACACTGCTCTGAAACTCATTGGGTATGTGAGATTCACCAGTCCAACGGTGGAAGATTCCTTTAAAGGGCGTTTTAATGTCAGTGGAGATGGTGCAGCTAGTAAAATGGCGTATCTACATTGTCCCAAACTGACAGAAGCTGAAGACAGTGCAGTGTATTTCTGTGCTGCCGGGACAGGGGGCGCGGATAAGGCAGAGTTTGGTCCAGGTACCAGACTCACTGTTCTAGATCCAAACATCAAAGTCACTGAACCCACAGTGGAAGTCCTAGCACCCTCGGCAAAGGAGTGTAAAGATAGAAACAAGAAGAAGAAGAAGACCCTGGTGTGTGTAGCCACCCGCTTCTACCCCGACCATGTCACGGTCTTCTGGCAAGTC
>842-23
TCAACTCACCTGCAGCCATACTGATTCAAGATACGACATGATACTGTGGTACCAACTGTCAGCCCAAAACACTGCTCTGAAACTCATTGGGTATGTGTGGAACACCAGTCCAACGGTGGAAGATTCCTTTAAAGGGCGTTTTAATGTCAGTGGAGAAGGTGCAGCTAATAAAATGGCGTATCTACATTTTCCCAAAGTAACAGAAGCTGAAGACAGTGCAGTGTATTTCTGTGCTGCTAGCCGGGATACTCAAACTCAACCAGCCTTCTTTGGCAATGGAACGAAACTCACTGTTTTAGATCCAAACATCAAAGTCACTGAACCCACAGTGGAAGTCCTAGCACCCTCGGCAAAGGAGTGTAAAGATAGAAACAAGAAGAAGAAGAAGACCCTGGTGTGTGTAGCCACCCGCTTCTACCCCGACCATGTCACGGTCTTCTGGCAAGTC
>843-23
TCAACTCACCTGCAGCCATACTGATTCAAGATACGACATGATACTGTGGTACCAACTGTCAGCCCAAAACACTGCTCTGAAACTCATTGGGTATGTGTGGAACACCAGTCCAACGGTGGAAGATTCCTTTAAAGGGCGTTTTAATGTCAGTGGAGAAGGTGCAGCTAATAAAATGGCGTATCTACATTTTCCCAAAGTAACAGAAGCTGAAGACAGTGCAGTGTATTTCTGTGCTGCTAGTAGACACCGTGGTGGTTATGCTGCCTACTTTGGAGAGGGAACTAAGCTAACAGTTCTGGATCCAAACATCAAAGTCACTGAACCCACAGTGGAAGTCCTAGCACCCTCGGCAAAGGAGTGTAAAGATAGAAACAAGAAGAAGAAGAAGACCCTGGTGTGTGTAGCCACCCGCTTCTACCCCGACCATGTCACGGTCTTCTGGCAAGTC
>844-23
TCAACTCACCTGCAGCCATACTGTTTCAAGATACGACATGATACTGTGGTACCAACAGTCAGCCCAAAACACTGCTCTGAAACTCATTGGGTATGTGAGATTCACCAGTCCAACGGTGGAAGATTCCTTTAAAGGGCGTTTTAATGTCAGTGGAGATGGTGCAGCTAATAAAATGGCGTATCTACATTTTCCCAAACTGACAGAACCTGAAGACAGTGCAGTGTATTTCTGTGCTGCTAGTGAAGGACAGGGGGCTGGAAGTGAGGCCTACTTTGGGAATGGAACCAAACTCACTGTTTTAGATCCAAACATCAAAGTCACTGAACCCACAGTGGAAGTCCTAGCACCCTCGGCAAAGGAGTGTAAAGATAGAAACAAGAAGAAGAAGAAGACCCTGGTGTGTGTAGCCACCCGCTTCTACCCCGACCATGTCACGGTCTTCTGGCAAGTC
>845-23
TCAACTCACCTGCAGCCATACTGATTCAAGATACGACATGATACTGTGGTACCAACTGTCAGCCCAAAACACTGCTCTGAAACTCATTGGGTATGTGTGGAACACCAGTCCAACGGTGGAAGATTCCTTTAAAGGGCGTTTTAATGTCAGTGGAGAAGGTGCAGCTAATAAAATGGCGTATCTACATTTTCCCAAAGTAACAGAAGCTGAAGACAGTGCAGTGTATTTCTGTGCTGCTAGGGACATCTCTGGTGGTTATGCTGCCTACTTTGGAGAAGGAACTAAGCTAACAGTTCTGGATCCAAACATCAAAGTCACTGAACCCACAGTGGAAGTCCTAGCACCCTCGGCAAAGGAGTGTAAAGATAGAAACAAGAAGAAGAAGAAGACCCTGGTGTGTGTAGCCACCCGCTTCTACCCCGACCATGTCACGGTCTTCTGGCAAGTC
>846-23
TCAACTCACCTGCAGCCATACTATCCCTAACTACTACATGATACTATGGTACAAACAGTCAGCAGGAGACACTGCTATGAAACTCATTGGTTATGCATATACCAAGTCAATAACCATGGAGAAATCTTTTGAAAAGCACTTCAATGTGAGTGGAGACGGTGAGAAAGAGGCTTATCTTCATCTAGTGAGCCTGAGAGGACCTGAACACAGTGCAGTTTATTACTGTGTAGCCAGCCAGGGACAGGCCAACTATGAGGCACATTTTGGATCAGGCACCAAATTAACAGTTCTCGATCCAAACATCAAAGTCACTGAACCCACAGTGGAAGTCCTAGCACCCTCGGCAAAGGAGTGTAAAGATAGAAACAAGAAGAAGAAGAAGACCCTGGTGTGTGTAGCCACCCGCTTCTACCCCGACCATGTCACGGTCTTCTGGCAAGTC
>847-23
TCAACTCACCTGCAGCCATACTGTTTCAAGATACGACATGATACTGTGGTACCAACAGTCAGCCCAAAACACTGCTCTGAAACTCATTGGGTATGTGAGATTCACCAGTCCAACTGTGGAAGATTCCTTTAAAGGGCGTTTTAATGTCAGTGGAGATGGTGCAGCTAATAAAATGGCGTATCTACATTGTCCCAAACTGACAGAAGCTGAAGACAGTTCAGTGTATTTCTGTGCTGCTAGCTCCGGGACAGGGGGGGGTGGTTATGCTGCCTACTTTGGAGAAGGAACTAAGCTAACAGTTCTGGATCCAAACATCAAAGTCACTGAACCCACAGTGGAAGTCCTAGCACCCTCGGCAAAGGAGTGTAAAGATAGAAACAAGAAGAAGAAGAAGACCCTGGTGTGTGTAGCCACCCGCTTCTACCCCGACCATGTCACGGTCTTCTGGCAAGTC
>848-23
TCAACTCACCTGCAGCCATACTGATTCAAATTACAACATGATACTGTGGTACCAACAGTCAGCCCAAAACACTGAAACTCATTGGGTATGTGAGTAACACCATTCCAACGGTGGAAGATTCCTTTAAAGGGCGTTTTAATGTCAGTGGAGATGGTGCAGCTAATAAAATGGCGTATCTACATTGTCCCAAACTGACAGAAGCTGAAGACAGTTCAGTGTATTTCTGTGCTGCTAGTAAGGTCGACAGGGAGTGGAAGTGAGGCCTACTTTGGGAATGGAACCAAACTCACTGTTTTAGATCCAAACATCAAAGTCACTGAACCCACAGTGGAAGTCCTAGCACCCTCGGCAAAGGAGTGTAAAGATAGAAACAAGAAGAAGAAGAAGACCCTGGTGTGTGTAGCCACCCGCTTCTACCCCGACCATGTCACGGTCTTCTGGCAAGTC
>849-23
TCAACTCACCTGCAGCCATACTGATCCAAGATACGACATGATACTGTGGTACCAACAGTCAGCCCAAAACACTGCTCTGAAACTCATTGGGTATGTGAGATTCACCAGTCCAACGGTGGAAGATTCCTTTAAAGGGCGTTTTAATGTCAGTGGAGATGGTGCAGCTAGTAAAATGGCGTATCTACATTGTCCCAAACTGACAGAAGCTGAAGACAGTGCAGTGTATATTTCTGTGCTGCTAGAACAAGGAAGTGAGGCCTACTTTGGGAATGGAACCAAACTCACTGTTTTAGATCCAAACATCAAAGTCACTGAACCCACAGTGGAAGTCCTAGCACCCTCGGCAAAGGAGTGTAAAGATAGAAACAAGAAGAAGAAGAAGACCCTGGTGTGTGTAGCCACCCGCTTCTACCCCGACCATGTCACGGTCTTCTGGCAAGTC
>850-23
TCAACTCACCTGCAGCCATACTGTTTCAAGTTACTACATGATACTGTGGTACCAACAGTCAGCCCAAAACACTGCTCTGAAACTCATTGGGTATGTGAGATACACCAGTCCAATGGTGGAAGATTCCTTTAAAGGGCGTTTTAATGTCAGTGGAGATGGTGCAGCTAATAAAATGGCATATCTACATTTTCCCAAACTGACAGAAGCTGAAGACAGTTCAGTGTATTTCTGTGCCGGACAGGGGGGCTATGAGGCACATTTTGGATCAGGCACCAAATTAACAGTTCTCGATCCAAACATCAAAGTCACTGAACCCACAGTGGAAGTCCTAGCACCCTCGGCAAAGGAGTGTAAAGATAGAAACAAGAAGAAGAAGAAGACCCTGGTGTGTGTAGCCACCCGCTTCTACCCCGACCATGTCACGGTCTTCTGGCAAGTC
>851-23
TCAACTCACCTGCAGCCATACTGATTCAAGATACGACATGATACTGTGGTACCAACTGTCAGCCCAAAACACTGCTCTGAAACTCATTGGGTATGTGTGGAACACCAGTCCAACGGTGGAAGATTCCTTTAAAGGGCGTTTTAATGTCAGTGGAGAAGGTGCAGCTAATAAAATGGCGTATCTACATTTTCCCAAAGTAACAGAAGCTGAAGACAGTGCAGTGTATTTCTGTGCTGCTAGTACGCGGGACAGGGGATTTGGTGGTGCCAGCCAGGCTTACTTCGGTGGAGGAACCAGGTTAACTGTTCTAGATCCAAACATCAAAGTCACTGAACCCACAGTGGAAGTCCTAGCACCCTCGGCAAAGGAGTGTAAAGATAGAAACAAGAAGAAGAAGAAGACCCTGGTGTGTGTAGCCACCCGCTTCTACCCCGACCATGTCACGGTCTTCTGGCAAGTC
>852-23
TCAACTCACCTGCAGCCATACTGATTCAAGATACGACATGATACTGTGGTACCAACTGTCAGCCCAAAACACTGCTCTGAAACTCATTGGGTATGTGTGGAACACCAGTCCAACGGTGGAAGATTCCTTTAAAGGGCGTTTTAATGTCAGTGGAGAAGGTGCAGCTAATAAAATGGCGTATCTACATTTTCCCAAAGTAACAGAAGCTGAAGACAGTGCAGTGTATTTCTGTGCTGCCGGACAGGGAGGTCAAACTCAACCAGCCTTCTTTGGCAATGGAACGAAACTCACTGTTTTAGATCCAAACATCAAAGTCACTGAACCCACAGTGGAAGTCCTAGCACCCTCGGCAAAGGAGTGTAAAGATAGAAACAAGAAGAAGAAGAAGACCCTGGTGTGTGTAGCCACCCGCTTCTACCCCGACCATGTCACGGTCTTCTGGCAAGTC
>853-23
TCAACTCACCTGCAGCCATACTGTTTCAAGTTACAACATGATACTTTGGTACCAACAGTCACCCCAAAACAATGCTCTGAAACTCATTGGGTATGTGTGGAACACCAGTCCAACTGTGGAAGATTCCTTTAAAGGGCGTTTTAATGTCAGTGGAGATGCTGCAGCTAATAAAATGGCGTATCTACATTTTCCCAAACTGACAGAAGCTGAAGACAGTGCAGTGTATTTCTGTGCCGCTAGCCGGACAAACACTGGAAGTGAGGCCTACTTTGGGAATGGAACCAAACTCACTGTTTTAGATCCAAACATCAAAGTCACTGAACCCACAGTGGAAGTCCTAGCACCCTCGGCAAAGGAGTGTAAAGATAGAAACAAGAAGAAGAAGAAGACCCTGGTGTGTGTAGCCACCCGCTTCTACCCCGACCATGTCACGGTCTTCTGGCAAGTC
>854-23
TCAACTCACCTGCAGCCATACTGATTCAAATTACAACATGATACTGTGGTACCAACAGTCAGCCCAAAACACTGAAACTCATTGGGTATGTGAGTAACACCATTCCAACGGTGGAAGATTCCTTTAAAGGGCGTTTTAATGTCAGTGGAGATGGTGCAGCTAATAAAATGGCGTATCTACATTGTCCCAAACTGACAGAAGCTGAAGACAGTTCAGTGTATTTCTGTGCTGCTAGTAAGGGGACAGGACCTCTATGAGGCACATTTTGGATCAGGCACCAAATTAACAGTTCTCGATCCAAACATCAAAGTCACTGAACCCACAGTGGAAGTCCTAGCACCCTCGGCAAAGGAGTGTAAAGATAGAAACAAGAAGAAGAAGAAGACCCTGGTGTGTGTAGCCACCCGCTTCTACCCCGACCATGTCACGGTCTTCTGGCAAGTC
>855-23
TCAACTCACCTGCAGCCATACTGTTTCAAGATACGACATGATACTGTGGTACCAACAGTCAGCCCAAAACACTGCTCTGAAACTCATTGGGTATGTGAGATTCACCAGTCCAACTGTGGAAGATTCCTTTAAAGGGCGTTTTAATGTCAGTGGAGATGGTGCAGCTAATAAAATGGCGTATCTACATTGTCCCAAACTGACAGAAGCTGAAGACAGTTCAGTGTATTTCTGTGCTGCTGGGACAGGGGGCGCAGGTGGTTATGCTGCCTACTTTGGAGAAGGAACTAAGCTAACAGTTCTGGATCCAAACATCAAAGTCACTGAACCCACAGTGGAAGTCCTAGCACCCTCGGCAAAGGAGTGTAAAGATAGAAACAAGAAGAAGAAGAAGACCCTGGTGTGTGTAGCCACCCGCTTCTACCCCGACCATGTCACGGTCTTCTGGCAAGTC
>856-23
TCAACTCACCTGCAGCCATACTGATTCAAGATACGACATGATACTGTGGTACCAACTGTCAGCCCAAAACACTGCTCTGAAACTCATTGGGTATGTGTGGAACACCAGTCCAACGGTGGAAGATTCCTTTAAAGGGCGTTTTAATGTCAGTGGAGAAGGTGCAGCTAATAAAATGGCGTATCTACATTTTCCCAAAGTAACAGAAGCTGAAGACAGTGCAGTGTATTTCTGTGCTGCTAGTAGACAGGGGAATGATCCTGCATTCTTTGGAGCAGGGACCAAACTGAGTGTTCTGGATCCAAACATCAAAGTCACTGAACCCACAGTGGAAGTCCTAGCACCCTCGGCAAAGGAGTGTAAAGATAGAAACAAGAAGAAGAAGAAGACCCTGGTGTGTGTAGCCACCCGCTTCTACCCCGACCATGTCACGGTCTTCTGGCAAGTC
>857-23
TCAACTCACCTGCAGCCATACTGATTCAAGATACGACATGATACTGTGGTACCAACAGTCAGCCCAAAACACTGCTCTGAAACTCATTGGGTATGTGTGGAACACCAGTCCAACGGTGGAAGATTCCTTTAAAGGGCGTTTTAATGTCAGTGGAGAAGGTGCAGCTAATAAAATGGCGTATCTACATTTTCCCAAAGTAACAGAAGCTGAAGACAGTGCAGTGTATTTCTGTGCTGCTAGTAAGGCAGGGTACTCGGAGGCATATTTTGGAGCCGGCACCAAACTCACCGTTTTAGATCCAAACATCAAAGTCACTGAACCCACAGTGGAAGTCCTAGCACCCTCGGCAAAGGAGTGTAAAGATAGAAACAAGAAGAAGAAGAAGACCCTGGTGTGTGTAGCCACCCGCTTCTACCCCGACCATGTCACGGTCTTCTGGCAAGTC
>858-23
TCAACTCACCTGCAGCCATACTGTTTCAAGTTACTACATGATACTGTGGTACCAACAGTCAGCCCAAAACACTGCTCTGAAACTCATTGGGTATGTGAGATACACCAGTCCAATGGTGGAAGATTCCTTTAAAGGGCGTTTTAATGTCAGTGGAGATGGTGCAGCTAATAAAATGGCATATCTACATTTTCCCAAACTGACAGAAGCTGAAGACAGTTCAGTGTATTTCTGTGCTGCTAGTGTCCCCGGGACAGAACTCGTACTCGGAGGCATATTTTGGAGCCGGCACCAAACTCACCGTTTTAGATCCAAACATCAAAGTCACTGAACCCACAGTGGAAGTCCTAGCACCCTCGGCAAAGGAGTGTAAAGATAGAAACAAGAAGAAGAAGAAGACCCTGGTGTGTGTAGCCACCCGCTTCTACCCCGACCATGTCACGGTCTTCTGGCAAGTC
>859-22
TCAACTCACCTGCAGCCATACTGTTTCAAGATACGACATGATACTGTGGTACCAACAGTCAGCCCAAAACACTGCTCTGAAACTCATTGGGTATGTGAGATTCACCAGTCCAACTGTGGAAGATTCCTTTAAAGGGCGTTTTAATGTCAGTGGAGATGGTGCAGCTAATAAAATGGCGTATCTACATTGTCCCAAACTGACAGAAGCTGAAGACAGTTCAGTGTATTTCTGTGCTGCTAGTAGAGGTACTCAAACTCAACCAGCCTTCTTTGGCAATGGAACGAAACTCACTGTTTTAGATCCAAACATCAAAGTCACTGAACCCACAGTGGAAGTCCTAGCACCCTCGGCAAAGGAGTGTAAAGATAGAAACAAGAAGAAGAAGAAGACCCTGGTGTGTGTAGCCACCCGCTTCTACCCCGACCATGTCACGGTCTTCTGGCAAGTC
>860-22
TCAACTCACCTGCAGCCATACTGTTTCAAGTTACAACATGATACTTTGGTACCAACAGTCACCCCAAAACAATGCTCTGAAACTCATTGGGTATGTGTGGAACACCAGTCCAACTGTGGAAGATTCCTTTAAAGGGCGTTTTAATGTCAGTGGAGATGCTGCAGCTAATAAAATGGCGTATCTACATTTTCCCAAACTGACAGAAGCTGAAGACAGTGCAGTGTATTTCTGTGCCGCTAGGACAGGCTATAATCCTGCATTCTTTGGAGCAGGGACCAAACTGAGTGTTCTGGATCCAAACATCAAAGTCACTGAACCCACAGTGGAAGTCCTAGCACCCTCGGCAAAGGAGTGTAAAGATAGAAACAAGAAGAAGAAGAAGACCCTGGTGTGTGTAGCCACCCGCTTCTACCCCGACCATGTCACGGTCTTCTGGCAAGTC
>861-22
TCAACTCACCTGCAGCCATACTGTTTCAAGATACGACATGATACTGTGGTACCAACAGTCAGCCCAAAACACTGCTCTGAAACTCATTGGGTATGTGAGATTCACCAGTCCAACTGTGGAAGATTCCTTTAAAGGGCGTTTTAATGTCAGTGGAGATGGTGCAGCTAATAAAATGGCGTATCTACATTGTCCCAAACTGACAGAAGCTGAAGACAGTTCAGTGTATTTCTGTGCTGCCGGGACAGGGGAGCCTCAACCAGCCTTCTTTGGCAATGGAACGAAACTCACTGTTTTAGATCCAAACATCAAAGTCACTGAACCCACAGTGGAAGTCCTAGCACCCTCGGCAAAGGAGTGTAAAGATAGAAACAAGAAGAAGAAGAAGACCCTGGTGTGTGTAGCCACCCGCTTCTACCCCGACCATGTCACGGTCTTCTGGCAAGTC
>862-22
TCAACTCACCTGCAGCCATACTGTTTCAAGATACGACATGATACTGTGGTACCAACAGTCAGCCCAAAACACTGCTCTGAAACTCATTGGGTATGTGAGATTCACCAGTCCAACGGTGGAAGATTCCTTTAAAGGGCGTTTTAATGTCAGTGGAGATGGTGCAGCTAATAAAATGGCGTATCTACATTTTCCCAAACTGACAGAACCTGAAGACAGTGCAGTGTATTTCTGTGCTGCTAGTGAAGAGGACAGGGGGCGCTGGAAGTGAGGCCTACTTTGGGAATGGAACCAAACTCACTGTTTTAGATCCAAACATCAAAGTCACTGAACCCACAGTGGAAGTCCTAGCACCCTCGGCAAAGGAGTGTAAAGATAGAAACAAGAAGAAGAAGAAGACCCTGGTGTGTGTAGCCACCCGCTTCTACCCCGACCATGTCACGGTCTTCTGGCAAGTC
>863-22
TCAACTCACCTGCAGCCATACTGATTCAAGATACGACATGATACTGTGGTACCAACTGTCAGCCCAAAACACTGCTCTGAAACTCATTGGGTATGTGTGGAACACCAGTCCAACGGTGGAAGATTCCTTTAAAGGGCGTTTTAATGTCAGTGGAGAAGGTGCAGCTAATAAAATGGCGTATCTACATTTTCCCAAAGTAACAGAAGCTGAAGACAGTGCAGTGTATTTCTGTGCTGCTAGCTACAGGGGGCGGCAACCCGGCATTCTTCGGCAGTGGCACCAAACTCACAGTTCTAGATCCAAACATCAAAGTCACTGAACCCACAGTGGAAGTCCTAGCACCCTCGGCAAAGGAGTGTAAAGATAGAAACAAGAAGAAGAAGAAGACCCTGGTGTGTGTAGCCACCCGCTTCTACCCCGACCATGTCACGGTCTTCTGGCAAGTC
>864-22
TCAACTCACCTGCAGCCATACTGATCCAAGATACGACATGATACTGTGGTACCAACAGTCAGCCCAAAACACTGCTCTGAAACTCATTGGGTATGTGAGATTCACCAGTCCAACGGTGGAAGATTCCTTTAAAGGGCGTTTTAATGTCAGTGGAGATGGTGCAGCTAGTAAAATGGCGTATCTACATTGTCCCAAACTGACAGAAGCTGAAGACAGTGCAGTGTATATTTCTGTGCTGCTAGTAATCGGACCGTACACGGATAAGGCAGAGTTTGGTCCAGGTACCAGACTCACTGTTCTAGATCCAAACATCAAAGTCACTGAACCCACAGTGGAAGTCCTAGCACCCTCGGCAAAGGAGTGTAAAGATAGAAACAAGAAGAAGAAGAAGACCCTGGTGTGTGTAGCCACCCGCTTCTACCCCGACCATGTCACGGTCTTCTGGCAAGTC
>865-22
TCAACTCACCTGCAGCCATACTGATTCAAGATACGACATGATACTGTGGTACCAACTGTCAGCCCAAAACACTGCTCTGAAACTCATTGGGTATGTGTGGAACACCAGTCCAACGGTGGAAGATTCCTTTAAAGGGCGTTTTAATGTCAGTGGAGAAGGTGCAGCTAATAAAATGGCGTATCTACATTTTCCCAAAGTAACAGAAGCTGAAGACAGTGCAGTGTATTTCTGTGCTGCTAGTACAGGGACTCAAACTCAACCAGCCTTCTTTGGCAATGGAACGAAACTCACTGTTTTAGATCCAAACATCAAAGTCACTGAACCCACAGTGGAAGTCCTAGCACCCTCGGCAAAGGAGTGTAAAGATAGAAACAAGAAGAAGAAGAAGACCCTGGTGTGTGTAGCCACCCGCTTCTACCCCGACCATGTCACGGTCTTCTGGCAAGTC
>866-22
TCAACTCACCTGCAGCCATACTATCCCTAACTACTACATGATACTATGGTACAAACAGTCAGCAGGAGACACTGCTATGAAACTCATTGGTTATGCATATACCAAGTCAATAACCATGGAGAAATCTTTTGAAAAGCACTTCAATGTGAGTGGAGACGGTGAGAAAGAGGCTTATCTTCATCTAGTGAGCCTGAGAGGACCTGAACACAGTGCAGTTTATTACTGTGTAGCCAGCGGGGAGCTCGTACTCGGAGGCATATTTTGGAGCCGGCACCAAACTCACCGTTTTAGATCCAAACATCAAAGTCACTGAACCCACAGTGGAAGTCCTAGCACCCTCGGCAAAGGAGTGTAAAGATAGAAACAAGAAGAAGAAGAAGACCCTGGTGTGTGTAGCCACCCGCTTCTACCCCGACCATGTCACGGTCTTCTGGCAAGTC
>867-22
TCAACTCACCTGCAGCCATACTGATCCAAGATACGACATGATACTGTGGTACCAACAGTCAGCCCAAAACACTGCTCTGAAACTCATTGGGTATGTGAGATTCACCAGTCCAACGGTGGAAGATTCCTTTAAAGGGCGTTTTAATGTCAGTGGAGATGGTGCAGCTAGTAAAATGGCGTATCTACATTGTCCCAAACTGACAGAAGCTGAAGACAGTGCAGTGTATTTCTGTGCTGCTAGTAAAACTAGGGCCAACTATGAGGCACATTTTGGATCAGGCACCAAATTAACAGTTCTCGATCCAAACATCAAAGTCACTGAACCCACAGTGGAAGTCCTAGCACCCTCGGCAAAGGAGTGTAAAGATAGAAACAAGAAGAAGAAGAAGACCCTGGTGTGTGTAGCCACCCGCTTCTACCCCGACCATGTCACGGTCTTCTGGCAAGTC
>868-22
TCAACTCACCTGCAGCCATACTATCCCTAACTACTACATGATACTATGGTACAAACAGTCAGCAGGAGACACTGCTATGAAACTCATTGGTTATGCATATACCAAGTCAATAACCATGGAGAAATCTTTTGAAAAGCACTTCAATGTGAGTGGAGACGGTGAGAAAGAGGCTTATCTTCATCTAGTGAGCCTGAGAGGACCTGAACACAGTGCAGTTTATTACTGTGTAGCCAGCCGGGACAGAGTCTCGTACTCGGAGGCATATTTTGGAGCCGGCACCAAACTCACCGTTTTAGATCCAAACATCAAAGTCACTGAACCCACAGTGGAAGTCCTAGCACCCTCGGCAAAGGAGTGTAAAGATAGAAACAAGAAGAAGAAGAAGACCCTGGTGTGTGTAGCCACCCGCTTCTACCCCGACCATGTCACGGTCTTCTGGCAAGTC
>869-22
TCAACTCACCTGCAGCCATACTGATCCAAGATACGACATGATACTGTGGTACCAACAGTCAGCCCAAAACACTGCTCTGAAACTCATTGGGTATGTGAGATTCACCAGTCCAACGGTGGAAGATTCCTTTAAAGGGCGTTTTAATGTCAGTGGAGATGGTGCAGCTAGTAAAATGGCGTATCTACATTGTCCCAAACTGACAGAAGCTGAAGACAGTGCAGTGTATTTCTGTGCTGCCGGACAGGGGGACTATGAGGCACATTTTGGATCAGGCACCAAATTAACAGTTCTCGATCCAAACATCAAAGTCACTGAACCCACAGTGGAAGTCCTAGCACCCTCGGCAAAGGAGTGTAAAGATAGAAACAAGAAGAAGAAGAAGACCCTGGTGTGTGTAGCCACCCGCTTCTACCCCGACCATGTCACGGTCTTCTGGCAAGTC
>870-22
TCAACTCACCTGCAGCCATACTGTTTCAAGATACGACATGATACTGTGGTACCAACAGTCAGCCCAAAACACTGCTCTGAAACTCATTGGGTATGTGAGATTCACCAGTCCAACTGTGGAAGATTCCTTTAAAGGGCGTTTTAATGTCAGTGGAGATGGTGCAGCTAATAAAATGGCGTATCTACATTGTCCCAAACTGACAGAAGCTGAAGACAGTTCAGTGTATTTCTGTGCTGCCGGGACATACTCGGAGGCATATTTTGGAGCCGGCACCAAACTCACCGTTTTAGATCCAAACATCAAAGTCACTGAACCCACAGTGGAAGTCCTAGCACCCTCGGCAAAGGAGTGTAAAGATAGAAACAAGAAGAAGAAGAAGACCCTGGTGTGTGTAGCCACCCGCTTCTACCCCGACCATGTCACGGTCTTCTGGCAAGTC
>871-22
TCAACTCACCTGCAGCCATACTGATTCAAGATACGACATGATACTGTGGTACCAACTGTCAGCCCAAAACACTGCTCTGAAACTCATTGGGTATGTGTGGAACACCAGTCCAACGGTGGAAGATTCCTTTAAAGGGCGTTTTAATGTCAGTGGAGAAGGTGCAGCTAATAAAATGGCGTATCTACATTTTCCCAAAGTAACAGAAGCTGAAGACAGTGCAGTGTATTTCTGTGCTGCTAGTAAGACAGGAAACAACAACCCGGCATTCTTCGGCAGTGGCACCAAACTCACAGTTCTAGATCCAAACATCAAAGTCACTGAACCCACAGTGGAAGTCCTAGCACCCTCGGCAAAGGAGTGTAAAGATAGAAACAAGAAGAAGAAGAAGACCCTGGTGTGTGTAGCCACCCGCTTCTACCCCGACCATGTCACGGTCTTCTGGCAAGTC
>872-22
TCAACTCACCTGCAGCCATACTGTTTCAAGTTACAACATGATACTTTGGTACCAACAGTCACCCCAAAACAATGCTCTGAAACTCATTGGGTATGTGTGGAACACCAGTCCAACTGTGGAAGATTCCTTTAAAGGGCGTTTTAATGTCAGTGGAGATGCTGCAGCTAATAAAATGGCGTATCTACATTTTCCCAAACTGACAGAAGCTGAAGACAGTGCAGTGTATTTCTGTGCCGCTAGCGCCGACAGCACTGGAAGTGAGGCCTACTTTGGGAATGGAACCAAACTCACTGTTTTAGATCCAAACATCAAAGTCACTGAACCCACAGTGGAAGTCCTAGCACCCTCGGCAAAGGAGTGTAAAGATAGAAACAAGAAGAAGAAGAAGACCCTGGTGTGTGTAGCCACCCGCTTCTACCCCGACCATGTCACGGTCTTCTGGCAAGTC
>873-22
TCAACTCACCTGCAGCCATACTGTTTCAAGATACGACATGATACTGTGGTACCAACAGTCAGCCCAAAACACTGCTCTGAAACTCATTGGGTATGTGAGATTCACCAGTCCAACTGTGGAAGATTCCTTTAAAGGGCGTTTTAATGTCAGTGGAGATGGTGCAGCTAATAAAATGGCGTATCTACATTGTCCCAAACTGACAGAAGCTGAAGACAGTTCAGTGTATTTCTGTGCTGCTAGTATAGGGGGCTCAACTCAACCAGCCTTCTTTGGCAATGGAACGAAACTCACTGTTTTAGATCCAAACATCAAAGTCACTGAACCCACAGTGGAAGTCCTAGCACCCTCGGCAAAGGAGTGTAAAGATAGAAACAAGAAGAAGAAGAAGACCCTGGTGTGTGTAGCCACCCGCTTCTACCCCGACCATGTCACGGTCTTCTGGCAAGTC
>874-22
TCAACTCACCTGCAGCCATACTGATTCAAGATACGACATGATACTGTGGTACCAACTGTCAGCCCAAAACACTGCTCTGAAACTCATTGGGTATGTGTGGAACACCAGTCCAACGGTGGAAGATTCCTTTAAAGGGCGTTTTAATGTCAGTGGAGAAGGTGCAGCTAATAAAATGGCGTATCTACATTTTCCCAAAGTAACAGAAGCTGAAGACAGTGCAGTGTATTTCTGTGCTGCTAGTGGACAGGGAACGTACTCGGAGGCATATTTTGGAGCCGGCACCAAACTCACCGTTTTAGATCCAAACATCAAAGTCACTGAACCCACAGTGGAAGTCCTAGCACCCTCGGCAAAGGAGTGTAAAGATAGAAACAAGAAGAAGAAGAAGACCCTGGTGTGTGTAGCCACCCGCTTCTACCCCGACCATGTCACGGTCTTCTGGCAAGTC
>875-22
TCAACTCACCTGCAGCCATACTGTTTCAAGATACGACATGATACTGTGGTACCAACAGTCAGCCCAAAACACTGCTCTGAAACTCATTGGGTATGTGAGATTCACCAGTCCAACTGTGGAAGATTCCTTTAAAGGGCGTTTTAATGTCAGTGGAGATGGTGCAGCTAATAAAATGGCGTATCTACATTGTCCCAAACTGACAGAAGCTGAAGACAGTTCAGTGTATTTCTGTGCTGCTAGTAACGCGGGACAAAAAACTCAACCAGCCTTCTTTGGCAATGGAACGAAACTCACTGTTTTAGATCCAAACATCAAAGTCACTGAACCCACAGTGGAAGTCCTAGCACCCTCGGCAAAGGAGTGTAAAGATAGAAACAAGAAGAAGAAGAAGACCCTGGTGTGTGTAGCCACCCGCTTCTACCCCGACCATGTCACGGTCTTCTGGCAAGTC
>876-22
TCAACTCACCTGCAGCCATACTATCCCTAACTACTACATGATACTATGGTACAAACAGTCAGCAGGAGACACTGCTATGAAACTCATTGGTTATGCATATACCAAGTCAATAACCATGGAGAAATCTTTTGAAAAGCACTTCAATGTGAGTGGAGACGGTGAGAAAGAGGCTTATCTTCATCTAGTGAGCCTGAGAGGACCTGAACACAGTGCAGTTTATTACTGTGTAGCCAGCCAACAGTACACGGATAAGGCAGAGTTTGGTCCAGGTACCAGACTCACTGTTCTAGATCCAAACATCAAAGTCACTGAACCCACAGTGGAAGTCCTAGCACCCTCGGCAAAGGAGTGTAAAGATAGAAACAAGAAGAAGAAGAAGACCCTGGTGTGTGTAGCCACCCGCTTCTACCCCGACCATGTCACGGTCTTCTGGCAAGTC
>877-22
TCAACTCACCTGCAGCCATACTATCCCTAACTACTACATGATACTATGGTACAAACAGTCAGCAGGAGACACTGCTATGAAACTCATTGGTTATGCATATACCAAGTCAATAACCATGGAGAAATCTTTTGAAAAGCACTTCAATGTGAGTGGAGACGGTGAGAAAGAGGCTTATCTTCATCTAGTGAGCCTGAGAGGACCTGAACACAGTGCAGTTTATTACTGTGTAGCCAGCCACAGGAGATTCTTTGGCAATGGAACGAAACTCACTGTTTTAGATCCAAACATCAAAGTCACTGAACCCACAGTGGAAGTCCTAGCACCCTCGGCAAAGGAGTGTAAAGATAGAAACAAGAAGAAGAAGAAGACCCTGGTGTGTGTAGCCACCCGCTTCTACCCCGACCATGTCACGGTCTTCTGGCAAGTC
>878-22
TCAACTCACCTGCAGCCATACTGATTCAAGATACGACATGATACTGTGGTACCAACTGTCAGCCCAAAACACTGCTCTGAAACTCATTGGGTATGTGTGGAACACCAGTCCAACGGTGGAAGATTCCTTTAAAGGGCGTTTTAATGTCAGTGGAGAAGGTGCAGCTAATAAAATGGCGTATCTACATTTTCCCAAAGTAACAGAAGCTGAAGACAGTGCAGTGTATTTCTGTGCTGCACGGACAGAGTTCAACTATGAGGCACATTTTGGATCAGGCACCAAATTAACAGTTCTCGATCCAAACATCAAAGTCACTGAACCCACAGTGGAAGTCCTAGCACCCTCGGCAAAGGAGTGTAAAGATAGAAACAAGAAGAAGAAGAAGACCCTGGTGTGTGTAGCCACCCGCTTCTACCCCGACCATGTCACGGTCTTCTGGCAAGTC
>879-22
TCAACTCACCTGCAGCCATACTGTTTCAAGTTACAACATGATACTTTGGTACCAACAGTCACCCCAAAACAATGCTCTGAAACTCATTGGGTATGTGTGGAACACCAGTCCAACTGTGGAAGATTCCTTTAAAGGGCGTTTTAATGTCAGTGGAGATGCTGCAGCTAATAAAATGGCGTATCTACATTTTCCCAAACTGACAGAAGCTGAAGACAGTGCAGTGTATTTCTGTGCCGCTAGGGACAGCAACCCGGCATTCTTCGGCAGTGGCACCAAACTCACAGTTCTAGATCCAAACATCAAAGTCACTGAACCCACAGTGGAAGTCCTAGCACCCTCGGCAAAGGAGTGTAAAGATAGAAACAAGAAGAAGAAGAAGACCCTGGTGTGTGTAGCCACCCGCTTCTACCCCGACCATGTCACGGTCTTCTGGCAAGTC
>880-22
TCAACTCACCTGCAGCCATACTGTTTCAAGATACGACATGATACTGTGGTACCAACAGTCAGCCCAAAACACTGCTCTGAAACTCATTGGGTATGTGAGATTCACCAGTCCAACTGTGGAAGATTCCTTTAAAGGGCGTTTTAATGTCAGTGGAGATGGTGCAGCTAATAAAATGGCGTATCTACATTGTCCCAAACTGACAGAAGCTGAAGACAGTTCAGTGTATTTCTGTGCTGCTAGTAGGGACAGGGACTATGAGGCACATTTTGGATCAGGCACCAAATTAACAGTTCTCGATCCAAACATCAAAGTCACTGAACCCACAGTGGAAGTCCTAGCACCCTCGGCAAAGGAGTGTAAAGATAGAAACAAGAAGAAGAAGAAGACCCTGGTGTGTGTAGCCACCCGCTTCTACCCCGACCATGTCACGGTCTTCTGGCAAGTC
>881-22
TCAACTCACCTGCAGCCATACTGTTTCAAGTTACAACATGATACTTTGGTACCAACAGTCACCCCAAAACAATGCTCTGAAACTCATTGGGTATGTGTGGAACACCAGTCCAACTGTGGAAGATTCCTTTAAAGGGCGTTTTAATGTCAGTGGAGATGCTGCAGCTAATAAAATGGCGTATCTACATTTTCCCAAACTGACAGAAGCTGAAGACAGTGCAGTGTATTTCTGTGCCGCTAGTGACCCGACAAGCTATGAGGCACATTTTGGATCAGGCACCAAATTAACAGTTCTCGATCCAAACATCAAAGTCACTGAACCCACAGTGGAAGTCCTAGCACCCTCGGCAAAGGAGTGTAAAGATAGAAACAAGAAGAAGAAGAAGACCCTGGTGTGTGTAGCCACCCGCTTCTACCCCGACCATGTCACGGTCTTCTGGCAAGTC
>882-22
TCAACTCACCTGCAGCCATACTGATTCAAGATACGACATGATACTGTGGTACCAACTGTCAGCCCAAAACACTGCTCTGAAACTCATTGGGTATGTGTGGAACACCAGTCCAACGGTGGAAGATTCCTTTAAAGGGCGTTTTAATGTCAGTGGAGAAGGTGCAGCTAATAAAATGGCGTATCTACATTTTCCCAAAGTAACAGAAGCTGAAGACAGTGCAGTGTATTTCTGTGCTGCTAGAGTCGCACAGGGGGCTCGAGAGGCACATTTTGGATCAGGCACCAAATTAACAGTTCTCGATCCAAACATCAAAGTCACTGAACCCACAGTGGAAGTCCTAGCACCCTCGGCAAAGGAGTGTAAAGATAGAAACAAGAAGAAGAAGAAGACCCTGGTGTGTGTAGCCACCCGCTTCTACCCCGACCATGTCACGGTCTTCTGGCAAGTC
>883-22
TCAACTCACCTGCAGCCATACTGTTTCAAGTTACAACATGATACTTTGGTACCAACAGTCACCCCAAAACAATGCTCTGAAACTCATTGGGTATGTGTGGAACACCAGTCCAACTGTGGAAGATTCCTTTAAAGGGCGTTTTAATGTCAGTGGAGATGCTGCAGCTAATAAAATGGCGTATCTACATTTTCCCAAACTGACAGAAGCTGAAGACAGTGCAGTGTATTTCTGTGCCGCTAGTCCGGACAGACGTAGTGGTGCCAGCCAGGCTTACTTCGGTGGAGGAACCAGGTTAACTGTTCTAGATCCAAACATCAAAGTCACTGAACCCACAGTGGAAGTCCTAGCACCCTCGGCAAAGGAGTGTAAAGATAGAAACAAGAAGAAGAAGAAGACCCTGGTGTGTGTAGCCACCCGCTTCTACCCCGACCATGTCACGGTCTTCTGGCAAGTC
>884-22
TCAACTCACCTGCAGCCATACTGATTCAAGATACGACATGATACTGTGGTACCAACAGTCAGCCCAAAACACTGCTCTGAAACTCATTGGGTATGTGAGATACACCAGTCCAATGGTGCAAGATTCCTTTAAAGGGCGTTTTAATGCCAGTGGAGATGGTGCAGCTAATAAAATGGCATATCTACATTTTCCCAAACTGACAGAAGCTGAAGACAGTTCAGTGTATTTCTGTGCTGCTAGGTCAGGGGAATTCTATGAGGCACATTTTGGATCAGGCACCAAATTAACAGTTCTCGATCCAAACATCAAAGTCACTGAACCCACAGTGGAAGTCCTAGCACCCTCGGCAAAGGAGTGTAAAGATAGAAACAAGAAGAAGAAGAAGACCCTGGTGTGTGTAGCCACCCGCTTCTACCCCGACCATGTCACGGTCTTCTGGCAAGTC
>885-22
TCAACTCACCTGCAGCCATACTGATTCAAGATACGACATGATACTGTGGTACCAACTGTCAGCCCAAAACACTGCTCTGAAACTCATTGGGTATGTGTGGAACACCAGTCCAACGGTGGAAGATTCCTTTAAAGGGCGTTTTAATGTCAGTGGAGAAGGTGCAGCTAATAAAATGGCGTATCTACATTTTCCCAAAGTAACAGAAGCTGAAGACAGTGCAGTGTATTTCTGTGCTGCTAGGCTCTTCGGTGGTTATGCTGCCTACTTTGGAGAGGGAACTAAGCTAACAGTTCTGGATCCAAACATCAAAGTCACTGAACCCACAGTGGAAGTCCTAGCACCCTCGGCAAAGGAGTGTAAAGATAGAAACAAGAAGAAGAAGAAGACCCTGGTGTGTGTAGCCACCCGCTTCTACCCCGACCATGTCACGGTCTTCTGGCAAGTC
>886-22
TCAACTCACCTGCAGCCATACTGTTTCAAGATACGACATGATACTGTGGTACCAACAGTCAGCCCAAAACACTGCTCTGAAACTCATTGGGTATGTGAGATTCACCAGTCCAACTGTGGAAGATTCCTTTAAAGGGCGTTTTAATGTCAGTGGAGATGGTGCAGCTAATAAAATGGCGTATCTACATTGTCCCAAACTGACAGAAGCTGAAGACAGTTCAGTGTATTTCTGTGCTGCTAGTAGGCGCAGGGGGCGTTGAGGCACATTTTGGATCAGGCACCAAATTAACAGTTCTCGATCCAAACATCAAAGTCACTGAACCCACAGTGGAAGTCCTAGCACCCTCGGCAAAGGAGTGTAAAGATAGAAACAAGAAGAAGAAGAAGACCCTGGTGTGTGTAGCCACCCGCTTCTACCCCGACCATGTCACGGTCTTCTGGCAAGTC
>887-22
TCAACTCACCTGCAGCCATACTGTTTCAAGATACGACATGATACTGTGGTACCAACAGTCAGCCCAAAACACTGCTCTGAAACTCATTGGGTATGTGAGATTCACCAGTCCAACTGTGGAAGATTCCTTTAAAGGGCGTTTTAATGTCAGTGGAGATGGTGCAGCTAATAAAATGGCGTATCTACATTGTCCCAAACTGACAGAAGCTGAAGACAGTTCAGTGTATTTCTGTGCTGCTTACAGGGATTATGAGGCACATTTTGGATCAGGCACCAAATTAACAGTTCTCGATCCAAACATCAAAGTCACTGAACCCACAGTGGAAGTCCTAGCACCCTCGGCAAAGGAGTGTAAAGATAGAAACAAGAAGAAGAAGAAGACCCTGGTGTGTGTAGCCACCCGCTTCTACCCCGACCATGTCACGGTCTTCTGGCAAGTC
>888-22
TCAACTCACCTGCAGCCATACTGTTTCAAGTTACTACATGATACTGTGGTACCAACAGTCAGCCCAAAACACTGCTCTGAAACTCATTGGGTATGTGAGATACACCAGTCCAATGGTGGAAGATTCCTTTAAAGGGCGTTTTAATGTCAGTGGAGATGGTGCAGCTAATAAAATGGCATATCTACATTTTCCCAAACTGACAGAAGCTGAAGACAGTTCAGTGTATTTCTGTGCTGCTAGTGAAGACAACTATGAGGCACATTTTGGATCAGGCACCAAATTAACAGTTCTCGATCCAAACATCAAAGTCACTGAACCCACAGTGGAAGTCCTAGCACCCTCGGCAAAGGAGTGTAAAGATAGAAACAAGAAGAAGAAGAAGACCCTGGTGTGTGTAGCCACCCGCTTCTACCCCGACCATGTCACGGTCTTCTGGCAAGTC
>889-22
TCAACTCACCTGCAGCCATACTGATTCAAGATACGACATGATACTGTGGTACCAACTGTCAGCCCAAAACACTGCTCTGAAACTCATTGGGTATGTGTGGAACACCAGTCCAACGGTGGAAGATTCCTTTAAAGGGCGTTTTAATGTCAGTGGAGAAGGTGCAGCTAATAAAATGGCGTATCTACATTTTCCCAAAGTAACAGAAGCTGAAGACAGTGCAGTGTATTTCTGTGCTGCCGGGACAGGGGGCGAGTACAACTATGATCCTGCATTCTTTGGAGCAGGGACCAAACTGAGTGTTCTGGATCCAAACATCAAAGTCACTGAACCCACAGTGGAAGTCCTAGCACCCTCGGCAAAGGAGTGTAAAGATAGAAACAAGAAGAAGAAGAAGACCCTGGTGTGTGTAGCCACCCGCTTCTACCCCGACCATGTCACGGTCTTCTGGCAAGTC
>890-22
TCAACTCACCTGCAGCCATACTGATTCAAGATACGACATGATACTGTGGTACCAACTGTCAGCCCAAAACACTGCTCTGAAACTCATTGGGTATGTGTGGAACACCAGTCCAACGGTGGAAGATTCCTTTAAAGGGCGTTTTAATGTCAGTGGAGAAGGTGCAGCTAATAAAATGGCGTATCTACATTTTCCCAAAGTAACAGAAGCTGAAGACAGTGCAGTGTATTTCTGTGCTGCTAGCCAGGGGGCGCATGAGGCACATTTTGGATCAGGCACCAAATTAACAGTTCTCGATCCAAACATCAAAGTCACTGAACCCACAGTGGAAGTCCTAGCACCCTCGGCAAAGGAGTGTAAAGATAGAAACAAGAAGAAGAAGAAGACCCTGGTGTGTGTAGCCACCCGCTTCTACCCCGACCATGTCACGGTCTTCTGGCAAGTC
>891-22
TCAACTCACCTGCAGCCATACTGATTCAAGATACGACATGATACTGTGGTACCAACTGTCAGCCCAAAACACTGCTCTGAAACTCATTGGGTATGTGTGGAACACCAGTCCAACGGTGGAAGATTCCTTTAAAGGGCGTTTTAATGTCAGTGGAGAAGGTGCAGCTAATAAAATGGCGTATCTACATTTTCCCAAAGTAACAGAAGCTGAAGACAGTGCAGTGTATTTCTGTGCTGCTAGAGGGATCGCTGGTGGTTATGCTGCCTACTTTGGAGAAGGAACTAAGCTAACAGTTCTGGATCCAAACATCAAAGTCACTGAACCCACAGTGGAAGTCCTAGCACCCTCGGCAAAGGAGTGTAAAGATAGAAACAAGAAGAAGAAGAAGACCCTGGTGTGTGTAGCCACCCGCTTCTACCCCGACCATGTCACGGTCTTCTGGCAAGTC
>892-22
TCAACTCACCTGCAGCCATACTGTTTCAAGTTACTACATGATACTGTGGTACCAACAGTCAGCCCAAAACACTGCTCTGAAACTCATTGGGTATGTGAGATACACCAGTCCAATGGTGGAAGATTCCTTTAAAGGGCGTTTTAATGTCAGTGGAGATGGTGCAGCTAATAAAATGGCATATCTACATTTTCCCAAACTGACAGAAGCTGAAGACAGTTCAGTGTATTTCTGTGCTGCTAGTGCGCACACTGGAAGTGAGGCCTACTTTGGGAATGGAACCAAACTCACTGTTTTAGATCCAAACATCAAAGTCACTGAACCCACAGTGGAAGTCCTAGCACCCTCGGCAAAGGAGTGTAAAGATAGAAACAAGAAGAAGAAGAAGACCCTGGTGTGTGTAGCCACCCGCTTCTACCCCGACCATGTCACGGTCTTCTGGCAAGTC
>893-22
TCAACTCACCTGCAGCCATACTGTTTCAAGATACGACATGATACTGTGGTACCAACAGTCAGCCCAAAACACTGCTCTGAAACTCATTGGGTATGTGAGATTCACCAGTCCAACGGTGGAAGATTCCTTTAAAGGGCGTTTTAATGTCAGTGGAGATGGTGCAGCTAATAAAATGGCGTATCTACATTTTCCCAAACTGACAGAACCTGAAGACAGTGCAGTGTATTTCTGTGCTGCTACTGACAGTACTCAAACTCAACCAGCCTTCTTTGGCAATGGAACGAAACTCACTGTTTTAGATCCAAACATCAAAGTCACTGAACCCACAGTGGAAGTCCTAGCACCCTCGGCAAAGGAGTGTAAAGATAGAAACAAGAAGAAGAAGAAGACCCTGGTGTGTGTAGCCACCCGCTTCTACCCCGACCATGTCACGGTCTTCTGGCAAGTC
>894-22
TCAACTCACCTGCAGCCATACTGTTTCAAGATACGACATGATACTGTGGTACCAACAGTCAGCCCAAAACACTGCTCTGAAACTCATTGGGTATGTGAGATTCACCAGTCCAACTGTGGAAGATTCCTTTAAAGGGCGTTTTAATGTCAGTGGAGATGGTGCAGCTAATAAAATGGCGTATCTACATTGTCCCAAACTGACAGAAGCTGAAGACAGTTCAGTGTATTTCTGTGCTGCTAGTAAAGGCACAGGGGGCTCGTACTCGGAGGCATATTTTGGAGCCGGCACCAAACTCACCGTTTTAGATCCAAACATCAAAGTCACTGAACCCACAGTGGAAGTCCTAGCACCCTCGGCAAAGGAGTGTAAAGATAGAAACAAGAAGAAGAAGAAGACCCTGGTGTGTGTAGCCACCCGCTTCTACCCCGACCATGTCACGGTCTTCTGGCAAGTC
>895-22
TCAACTCACCTGCAGCCATACTGTTTCAAGATACGACATGATACTGTGGTACCAACAGTCAGCCCAAAACACTGCTCTGAAACTCATTGGGTATGTGAGATTCACCAGTCCAACTGTGGAAGATTCCTTTAAAGGGCGTTTTAATGTCAGTGGAGATGGTGCAGCTAATAAAATGGCGTATCTACATTGTCCCAAACTGACAGAAGCTGAAGACAGTTCAGTGTATTTCTGTGCTGCTACCGGGACAGGGGAGTACTCGGAGGCATATTTTGGAGCCGGCACCAAACTCACCGTTTTAGATCCAAACATCAAAGTCACTGAACCCACAGTGGAAGTCCTAGCACCCTCGGCAAAGGAGTGTAAAGATAGAAACAAGAAGAAGAAGAAGACCCTGGTGTGTGTAGCCACCCGCTTCTACCCCGACCATGTCACGGTCTTCTGGCAAGTC
>896-22
TCAACTCACCTGCAGCCATACTGTTTCAAGATACGACATGATACTGTGGTACCAACAGTCAGCCCAAAACACTGCTCTGAAACTCATTGGAACCTGAAGACAGTGCAGTGTATTTCTGTGCTGCTAGTCGACACGGACTCGTACTCGGAGGCATATTTTGGAGCCGGCACCAAACTCACCGTTTTAGATCCAAACATCAAAGTCACTGAACCCACAGTGGAAGTCCTAGCACCCTCGGCAAAGGAGTGTAAAGATAGAAACAAGAAGAAGAAGAAGACCCTGGTGTGTGTAGCCACCCGCTTCTACCCCGACCATGTCACGGTCTTCTGGCAAGTC
>897-22
TCAACTCACCTGCAGCCATACTGTTTCAAGTTACAACATGATACTTTGGTACCAACAGTCAGCCCAAAACAATGCTCTGAAACTCATTGGGTATGTGTGGAACACCAGTCCAACTGTGGAAGATTCCTTTAAAGGGCGTTTTAATGTCAGTGGAGATGCTGCAGCTAATAAAATGGCGTATCTACATTTTCCCAAACTGACAGAAGCTGAAGACAGTGCAGTGTATTTCTGTGCCGCTAGTCAAAGGGGAGAAACTCAACCAGCCTTCTTTGGCAATGGAACGAAACTCACTGTTTTAGATCCAAACATCAAAGTCACTGAACCCACAGTGGAAGTCCTAGCACCCTCGGCAAAGGAGTGTAAAGATAGAAACAAGAAGAAGAAGAAGACCCTGGTGTGTGTAGCCACCCGCTTCTACCCCGACCATGTCACGGTCTTCTGGCAAGTC
>898-22
[truncated: 9,490,217 more chars]
