# Supplementary material for: Tetraploid Ancestry Provided Atlantic Salmon With Two Paralogue Functional T Cell Receptor Beta Regions Whereof One Is Completely Novel
Source: Front Immunol. 2022 Jun 17;13:930312. doi: 10.3389/fimmu.2022.930312 (PMC9247247; doi:10.3389/fimmu.2022.930312)
Supplement: Supplementary file 3 [file DataSheet_3.zip › Supplementary file 3 (SF3) Collapsed data/Run1_ssVB1F_TRB09R.collapsed.fa]

>1-1662
GGTCTTGTTGAGGGGAGTGAAGTCACTCAGATACCCACCATACTTTGGGGACTGAAAGAAAGTGATGCTCCGATGAACTGCAGTCACACTAAGGGATCTAGCTACAACCAGATGTACTGGTACAGACAGCTTCCAGGAGAGGGAATGAAGCAGATCCAAACATCAAAGTCACTGAACCCACAGTGGAAGTCCTAGCACCCTCGGCAAAGGAGTGTAAAGATAGAAACAAGAAGAAGAAGAAGACCCTGGTGTGTGTAGCCACCCGCTTCTACCCCGACCATGTCACGGTCTTCTGGCAAGTC
>2-483
GGTCTTGTTGAGGGGAGTGAAGTCACTCAGATACCCACCATACTCTGGGGACTGAAAGACAGGGATGCTCCGATGAACTGCAGTCACACTAAGGGATCTACCTACAACCAGATGTACTGGTACAGACAGCTTCCAGGAAAGGGAATGAAGCAGATCCAAACATCAAAGTCACTGAACCCACAGTGGAAGTCCTAGCACCCTCGGCAAAGGAGTGTAAAGATAGAAACAAGAAGAAGAAGAAGACCCTGGTGTGTGTAGCCACCCGCTTCTACCCCGACCATGTCACGGTCTTCTGGCAAGTC
>3-464
GGTCTTGTTGAGGGGAGTGAAGTCACTCAGATACCCACCATACTCTGGCGACTGAAAGAAAGTGATGCTCCGATGAACTGCAGTCACACTAAGGGATCTGGCTACTACCAGATGTACTGGTACAGACAGCTTCCAGGAGAGGGAATGAAGCAGATCCAAACATCAAAGTCACTGAACCCACAGTGGAAGTCCTAGCACCCTCGGCAAAGGAGTGTAAAGATAGAAACAAGAAGAAGAAGAAGACCCTGGTGTGTGTAGCCACCCGCTTCTACCCCGACCATGTCACGGTCTTCTGGCAAGTC
>4-141
GGTCTTGTTGAGGGGAGTGAAGTCACTCAGATACCCACCATACTCTGGGAAATGAAAGACAGTGATGCTCTGATGAACTGCAGTCACACTAAGGGAGCTACGTACTTCCAGATGTACTGGTACAGACAGCTTCCAGGAGAGGGAATGAAGCAGATCCAAACATCAAAGTCACTGAACCCACAGTGGAAGTCCTAGCACCCTCGGCAAAGGAGTGTAAAGATAGAAACAAGAAGAAGAAGAAGACCCTGGTGTGTGTAGCCACCCGCTTCTACCCCGACCATGTCACGGTCTTCTGGCAAGTC
>5-120
GGTCTTGTTGAGGGGAGTGAAGTCACTCAGATACCCACCATACTCTGGGGACTGAAAGAAAGTGATGCTCCGATGAACTGCAGTCACACTAAGGGTCTAAGCTACTTCCAGATGTACTGGTACAGACAGCTTCCAGGAGAGGGAATGAAGCAGATCCAAACATCAAAGTCACTGAACCCACAGTGGAAGTCCTAGCACCCTCGGCAAAGGAGTGTAAAGATAGAAACAAGAAGAAGAAGAAGACCCTGGTGTGTGTAGCCACCCGCTTCTACCCCGACCATGTCACGGTCTTCTGGCAAGTC
>6-68
GGTCTTGTTGAGGGGAGTGAAGTCACTCAGATACCCACCATACTCTGGCGACTGAAAGAAAGTGATGCTCCGATGAACTGCAGTCACACTAAGGGATCTGGCTACTACCAGATGTACTGGTACAGACAGCTTCCAGGAGAGGGAATGAAGCAGGTAGCCTTCACTATTCCCAATTCCAAACCTGAGTATTCAGGGGATTTCAGTAAAGACAAATTCTCAGCCAAGAAGACTGTAGCTGAGAGTGGATCTTTCACAGTGAAGAAGTTGGAGACAGGAGACAGCGGCATGTACTTTTGTGCTATCCAAACATCAAAGTCACTGAACCCACAGTGGAAGTCCTAGCACCCTCGGCAAAGGAGTGTAAAGATAGAAACAAGAAGAAGAAGAAGACCCTGGTGTGTGTAGCCACCCGCTTCTACCCCGACCATGTCACGGTCTTCTGGCAAGTC
>7-54
GGTCTTGTTGAGGGGAGTGAAGTCACTCAGATACCCACCATACTTTGGGGACTGAAAGAAAGTGATGCTCCGATGAACTGCAGTCACACTAAGGGATCTAGCTACAACCAGATGTACTGGTACAGACAGCTTCCAGGAGAGGGAATGAAGCAGATCCAAACATCAAAGTCACTGAACCCACAGTGGAAGTCCTAGCACCCTCGGCAAAGGAGTGTAAAGATAGAAACAAGAAGAAGAAGACCCTGGTGTGTGTAGCCACCCGCTTCTACCCCGACCATGTCACGGTCTTCTGGCAAGTC
>8-44
GGTCTTGTTGAGGGGAGTGAAGTAACTCAGATACCCACCATACTCTGGAAACTGAAAGAAAGCGATGCTCCGATGAACTGCAGTCACACTAAGGGATCTAGCTACTACCAGATGTACTGGTACAGACAGCTTCCAGGAGAGGGAATGAAGCAGATCCAAACATCAAAGTCACTGAACCCACAGTGGAAGTCCTAGCACCCTCGGCAAAGGAGTGTAAAGATAGAAACAAGAAGAAGAAGAAGACCCTGGTGTGTGTAGCCACCCGCTTCTACCCCGACCATGTCACGGTCTTCTGGCAAGTC
>9-34
GGTCTTGTTGAGGGGAGTGAAGTCACTCAGATACCCACCATACTTTGGGGACTGAAAGAAAGTGATGCTCCGATGAACTGCAGTCACACTAAGGGATCTAGCTACAACCAGATGTACTGGTACAGACAGCTTCCAGGAGAGGGAATGAAATCCAAACATCAAAGTCACTGAACCCACAGTGGAAGTCCTAGCACCCTCGGCAAAGGAGTGTAAAGATAGAAACAAGAAGAAGAAGAAGACCCTGGTGTGTGTAGCCACCCGCTTCTACCCCGACCATGTCACGGTCTTCTGGCAAGTC
>10-33
GGTCTTGTTGAGGGGAGTGAAGTCACTCAGATACCCACCATACTTTGGGGACTGAAAGAAAGTGATGCTCCGATGAACTGCAGTCACACTAAGGGATCTAGCTACAACCAGATGTACTGGTACAGACAGCTTCCAGGAGAGGGAATGAAGCAGTGAAGAAGTCGGAGACAGGAGACAGCGGCATGTACTTCTGTGCTGTGAGCCGGGACAGGAACTATGATCCTGCATTCTTTGGAGCAGGGACCAAACTGAGTGTTCTGGATCCAAACATCAAAGTCACTGAACCCACAGTGGAAGTCCTAGCACCCTCGGCAAAGGAGTGTAAAGATAGAAACAAGAAGAAGAAGAAGACCCTGGTGTGTGTAGCCACCCGCTTCTACCCCGACCATGTCACGGTCTTCTGGCAAGTC
>11-32
GGTCTTGTTGAGGGGAGTGAAGTCACTCAGATACCGAGGGCGCCGGATCCTGCATTCTTTGGAGCAGGGACCAAACTGAGTGTTCTGGATCCAAACATCAAAGTCACTGAACCCACAGTGGAAGTCCTAGCACCCTCGGCAAAGGAGTGTAAAGATAGAAACAAGAAGAAGAAGAAGACCCTGGTGTGTGTAGCCACCCGCTTCTACCCCGACCATGTCACGGTCTTCTGGCAAGTC
>12-31
GGTCTTGTTGAGGGGAGTGAAGTCACTCAGATACCCACCATACTTTGGGGACTGAAAGAAAGTGATGCTCCGATGAACTGCAGTCACACTAAGGGATCTAGCTACAACCAGATGTACTGGTACAGACAGCTTCCAGGAGAGGGAATGAAGCAGAAGTCGGAGACAGGAGACAGCGGCATGTACTTCTGTGCTGTGAGTGGGACTCAAACTCAACCAGCCTTCTTTGGCAATGGAACGAAACTCACTGTTTTAGATCCAAACATCAAAGTCACTGAACCCACAGTGGAAGTCCTAGCACCCTCGGCAAAGGAGTGTAAAGATAGAAACAAGAAGAAGAAGAAGACCCTGGTGTGTGTAGCCACCCGCTTCTACCCCGACCATGTCACGGTCTTCTGGCAAGTC
>13-29
GGTCTTGTTGAGGGGAGTGAAGTCACTCAGATACCCACCATACTTTGGGGACTGAAAGAAAGTGATGCTCCGATGAACTGCAGTCACACTAAGGGATCTAGCTACAACCAGATGTACTGGTACAGACAGCTTCCAGGAGAGGGAATGAAGCAGTGAAGAAGTCGGAGACAGGAGACAGCGGCATGTACTTCTGTGCTGTGAGTGAGATCAGGGGGCGTACTCGGAGGCATATTTTGGAGCCGGCACCAAACTCACCGTTTTAGATCCAAACATCAAAGTCACTGAACCCACAGTGGAAGTCCTAGCACCCTCGGCAAAGGAGTGTAAAGATAGAAACAAGAAGAAGAAGAAGACCCTGGTGTGTGTAGCCACCCGCTTCTACCCCGACCATGTCACGGTCTTCTGGCAAGTC
>14-28
GGTCTTGTTGAGGGGAGTGAAGTCACTCAGATACCCACCATACTTTGGGGACTGAAAGAAAGTGATGCTCCGATGAACTGCAGTCACACTAAGGGATCTAGCTACAACCAGATGTACTGGTACAGACAGCTTCCAGGAGAGGGAATGAAGCAGTGAAGAAGTCGGAGACAGGAGACAGCGGCATGTACTTCTGTGCTGTGAGTGAGAGCAGGGGTACACGGATAAGGCAGAGTTTGGTCCAGGTACCAGACTCACTGTTCTAGATCCAAACATCAAAGTCACTGAACCCACAGTGGAAGTCCTAGCACCCTCGGCAAAGGAGTGTAAAGATAGAAACAAGAAGAAGAAGAAGACCCTGGTGTGTGTAGCCACCCGCTTCTACCCCGACCATGTCACGGTCTTCTGGCAAGTC
>15-26
GGTCTTGTTGAGGGGAGTGAAGTCACTCAGATACCCACCATACTCTGGGGACTGAAAGACAGGGATGCTCCGATGAACTGCAGTCACACTAAGGGATCTACCTACAACCAGATGTACTGGTACAGACAGCTTCCAGGAAAGGGAATGAAGCAGTGAAGAAGTTGGAGGCAGGAGACAGCGGCATGTACTTCTGTGCTGTGACTCGGGACAGGGCAACCCGGCATTCTTCGGCAGTGGCACCAAACTCACAGTTCTAGATCCAAACATCAAAGTCACTGAACCCACAGTGGAAGTCCTAGCACCCTCGGCAAAGGAGTGTAAAGATAGAAACAAGAAGAAGAAGAAGACCCTGGTGTGTGTAGCCACCCGCTTCTACCCCGACCATGTCACGGTCTTCTGGCAAGTC
>16-25
GGTCTTGTTGAGGGGAGTGAAGTCACTCAGATACCCACCATACTTTGGGGACTGAAAGAAAGTGATGCTCCGATGAACTGCAGTCACACTAAGGGATCTAGCTACAACCAGATGTACTGGTACAGACAGCTTCCAGGAGAGGGAATGAAGCAGTGAAGAAGTCGGAGACAGGAGACAGCGGCATGTACTTCTGTGCTGTGATGGGAGCTGGAAGTGAGGCCTACTTTGGGAATGGAACCAAACTCACTGTTTTAGATCCAAACATCAAAGTCACTGAACCCACAGTGGAAGTCCTAGCACCCTCGGCAAAGGAGTGTAAAGATAGAAACAAGAAGAAGAAGAAGACCCTGGTGTGTGTAGCCACCCGCTTCTACCCCGACCATGTCACGGTCTTCTGGCAAGTC
>17-25
GGTCTTGTTGAGGGGAGTGAAGTCACTCAGATACCCACCATACTCTGGGGACTGAAAGACAGGGATGCTCCGATGAACTGCAGTCACACTAAGGGATCTACCTACAACCAGATGTACTGGTACAGACAGCTTCCAGGAAAGGGAATGAAGCAGAAGTTGGAGGCAGGAGACAGCGGCATGTACTTCTGTGCTGTGAGTACACGGATAAGGCAGAGTTTGGTCCAGGTACCAGACTCACTGTTCTAGATCCAAACATCAAAGTCACTGAACCCACAGTGGAAGTCCTAGCACCCTCGGCAAAGGAGTGTAAAGATAGAAACAAGAAGAAGAAGAAGACCCTGGTGTGTGTAGCCACCCGCTTCTACCCCGACCATGTCACGGTCTTCTGGCAAGTC
>18-25
GGTCTTGTTGAGGGGAGTGAAGTCACTCAGATACCCACCATACTTTGGGGACTGAAAGAAAGTGATGCTCCGATGAACTGCAGTCACACTAAGGGATCTAGCTACAACCAGATGTACTGGTACAGACAGCTTCCAGGAGAGGGAATGAAGCAGTGAAGAAGTCGGAGACAGGAGACAGCGGCATGTACTTCTGTGCTGTGAGCGGACAGGGGTGCGTGGTGAGGCCTACTTTGGGAATGGAACCAAACTCACTGTTTTAGATCCAAACATCAAAGTCACTGAACCCACAGTGGAAGTCCTAGCACCCTCGGCAAAGGAGTGTAAAGATAGAAACAAGAAGAAGAAGAAGACCCTGGTGTGTGTAGCCACCCGCTTCTACCCCGACCATGTCACGGTCTTCTGGCAAGTC
>19-24
GGTCTTGTTGAGGGGAGTGAAGTCACTCAGATACCCACCATACTTTGGGGACTGAAAGAAAGTGATGCTCCGATGAACTGCAGTCACACTAAGGGATCTAGCTACAACCAGATGTACTGGTACAGACAGCTTCCAGGAGAGGGAATGAAGCAGTGAAGAAGTCGGAGACAGGAGACAGCGGCATGTACTTCTGTGCTGTGAAGTCGGGACAGAGCAACAACCCGGCATTCTTCGGCAGTGGCACCAAACTCACAGTTCTAGATCCAAACATCAAAGTCACTGAACCCACAGTGGAAGTCCTAGCACCCTCGGCAAAGGAGTGTAAAGATAGAAACAAGAAGAAGAAGAAGACCCTGGTGTGTGTAGCCACCCGCTTCTACCCCGACCATGTCACGGTCTTCTGGCAAGTC
>20-22
GGTCTTGTTGAGGGGAGTGAAGTCACTCAGATACCCACCATACTTTGGGGACTGAAAGAAAGTGATGCTCCGATGAACTGCAGTCACACTAAGGGATCTAGCTACAACCAGATGTACTGGTACAGACAGCTTCCAGGAGAGGGAATGAAGCAGTGAAGAAGTCGGAGACAGGAGACAGCGGCATGTACTTCTGTGCTGTGAGTGATGGTCGACAACTATGATCCTGCATTCTTTGGAGCAGGGACCAAACTGAGTGTTCTGGATCCAAACATCAAAGTCACTGAACCCACAGTGGAAGTCCTAGCACCCTCGGCAAAGGAGTGTAAAGATAGAAACAAGAAGAAGAAGAAGACCCTGGTGTGTGTAGCCACCCGCTTCTACCCCGACCATGTCACGGTCTTCTGGCAAGTC
>21-22
GGTCTTGTTGAGGGGAGTGAAGTCACTCAGATACCCACCATACTTTGGGGACTGAAAGAAAGTGATGCTCCGATGAACTGCAGTCACACTAAGGGATCTAGCTACAACCAGATGTACTGGTACAGACAGCTTCCAGGAGAGGGAATGAAGCAGTGAAGAAGTCGGAGACAGGAGACAGCGGCATGTACTTCTGTGCTGTGAGGGGACAGGGAAGGAACCCGGCATTCTTCGGCAGTGGCACCAAACTCACAGTTCTAGATCCAAACATCAAAGTCACTGAACCCACAGTGGAAGTCCTAGCACCCTCGGCAAAGGAGTGTAAAGATAGAAACAAGAAGAAGAAGAAGACCCTGGTGTGTGTAGCCACCCGCTTCTACCCCGACCATGTCACGGTCTTCTGGCAAGTC
>22-22
GGTCTTGTTGAGGGGAGTGAAGTAACTCAGATACCCACCATACTCTGGAAACTGAAAGAAAGCGATGCTCCGATGAACTGCAGTCACACTAAGGGATCTAGCTACTACCAGATGTACTGGTACAGACAGCTTCCAGGAGAGGGAATGAAGCAGGTAGTTTACACTACTTCCAGTTCCAAACCTGAGTATTCATGGGATTTCAGTGAAGACAAATTCTCAGCCAAGAAGACTGTAGCTGAGAGTGGATCTTTCACAGTGAAGAAGTTGGGGACAGGAGACAGCGGCATGTACTTCTGTGCTATCCAAACATCAAAGTCACTGAACCCACAGTGGAAGTCCTAGCACCCTCGGCAAAGGAGTGTAAAGATAGAAACAAGAAGAAGAAGAAGACCCTGGTGTGTGTAGCCACCCGCTTCTACCCCGACCATGTCACGGTCTTCTGGCAAGTC
>23-22
GGTCTTGTTGAGGGGAGTGAAGTCACTCAGATACCCACCATACTCTGGGGACTGAAAGACAGGGATGCTCCGATGAACTGCAGTCACACTAAGGGATCTACCTACAACCAGATGTACTGGTACAGACAGCTTCCAGGAAAGGGAATGAAGCAGTGAAGAAGTTGGAGGCAGGAGACAGCGGCATGTACTTCTGTGCTGTGAGTCAAGAGGGCAGGGGCAACAACCCGGCATTCTTCGGCAGTGGCACCAAACTCACAGTTCTAGATCCAAACATCAAAGTCACTGAACCCACAGTGGAAGTCCTAGCACCCTCGGCAAAGGAGTGTAAAGATAGAAACAAGAAGAAGAAGAAGACCCTGGTGTGTGTAGCCACCCGCTTCTACCCCGACCATGTCACGGTCTTCTGGCAAGTC
>24-22
GGTCTTGTTGAGGGGAGTGAAGTCACTCAGATACCCACCATACTCTGGGAAATGAAAGACAGTGATGCTCTGATGAACTGCAGTCACACTAAGGGAGCTACGTACTTCCAGATGTACTGGTACAGACAGCTTCCAGGAGAGGGAATGAAGCAGGTAGTTTACACTACTTCCAGTTCCAAACCTGAGTATTCAGGGGATTTCAGTGAAGACAAATTCTCAGCCAAGAAGACTGTAGTTGAGAGTGGATCTTTCACAGTGAAGAAGTTGGAGGCAGGAGACAGCGGCATGTACTTCTGTGCTGTGAATCCAAACATCAAAGTCACTGAACCCACAGTGGAAGTCCTAGCACCCTCGGCAAAGGAGTGTAAAGATAGAAACAAGAAGAAGAAGAAGACCCTGGTGTGTGTAGCCACCCGCTTCTACCCCGACCATGTCACGGTCTTCTGGCAAGTC
>25-21
GGTCTTGTTGAGGGGAGTGAAGTCACTCAGATACCCACCATACTTTGGGGACTGAAAGAAAGTGATGCTCCGATGAACTGCAGTCACACTAAGGGATCTAGCTACAACCAGATGTACTGGTACAGACAGCTTCCAGGAGAGGGAATGAAGCAGTGAAGAAGTCGGAGACAGGAGACAGCGGCATGTACTTCTGTGCTGTGAGTGAAGGCCAGTAACAACCCGGCATTCTTCGGCAGTGGCACCAAACTCACAGTTCTAGATCCAAACATCAAAGTCACTGAACCCACAGTGGAAGTCCTAGCACCCTCGGCAAAGGAGTGTAAAGATAGAAACAAGAAGAAGAAGAAGACCCTGGTGTGTGTAGCCACCCGCTTCTACCCCGACCATGTCACGGTCTTCTGGCAAGTC
>26-21
GGTCTTGTTGAGGGGAGTGAAGTCACTCAGATACCCACCATACTCTGGGAAATGAAAGACAGTGATGCTCTGATGAACTGCAGTCACACTAAGGGAGCTACGTACTTCCAGATGTACTGGTACAGACAGCTTCCAGGAGAGGGAATGAAGCAGGTAGTTTACACTACTTCCAGTTCCAAACCTGAGTATTCAGGGGATTTCAGTGAAGACAAATTCTCAGCCAAGAAGACTGTAGTTGAGAGTGGATCTTTCACAGTGAAGAAGTTGGAGGCAGGAGACAGCGGCATGTACTTCTGTGCTGTGAGTGGATTGGGACAGGATCCAAACATCAAAGTCACTGAACCCACAGTGGAAGTCCTAGCACCCTCGGCAAAGGAGTGTAAAGATAGAAACAAGAAGAAGAAGAAGACCCTGGTGTGTGTAGCCACCCGCTTCTACCCCGACCATGTCACGGTCTTCTGGCAAGTC
>27-21
GGTCTTGTTGAGGGGAGTGAAGTCACTCAGATACCCACCATACTCTGGCGACTGAAAGAAAGTGATGCTCCGATGAACTGCAGTCACACTAAGGGATCTGGCTACTACCAGATGTACTGGTACAGACAGCTTCCAGGAGAGGGAATGAAGCAGGTAGCCTTCACTATTCCCAATTCCAAACCTGAGTATTCAGGGGATTTCAGTAAAGACAAATTCTCAGCCAAGAAGACTGTAGCTGAGAGTGGATCTTTCACAGGAGATCCAAACATCAAAGTCACTGAACCCACAGTGGAAGTCCTAGCACCCTCGGCAAAGGAGTGTAAAGATAGAAACAAGAAGAAGAAGAAGACCCTGGTGTGTGTAGCCACCCGCTTCTACCCCGACCATGTCACGGTCTTCTGGCAAGTC
>28-21
GGTCTTGTTGAGGGGAGTGAAGTCACTCAGATACCCACCATACTCTGGGGACTGAAAGACAGGGATGCTCCGATGAACTGCAGTCACACTAAGGGATCTACCTACAACCAGATGTACTGGTACAGACAGCTTCCAGGAAAGGGAATGAAGCAGAAGTTGGAGGCAGGAGACAGCGGCATGTACTTCTGTGCTGTGATAACTCTGGTGGTTATGCTGCCTACTTTGGAGAGGGAACTAAGCTAACAGTTCTGGATCCAAACATCAAAGTCACTGAACCCACAGTGGAAGTCCTAGCACCCTCGGCAAAGGAGTGTAAAGATAGAAACAAGAAGAAGAAGAAGACCCTGGTGTGTGTAGCCACCCGCTTCTACCCCGACCATGTCACGGTCTTCTGGCAAGTC
>29-20
GGTCTTGTTGAGGGGAGTGAAGTCACTCAGATACCCACCATACTCTGGGGACTGAAAGACAGGGATGCTCCGATGAACTGCAGTCACACTAAGGGATCTACCTACAACCAGATGTACTGGTACAGACAGCTTCCAGGAAAGGGAATGAAGCAGAAGTTGGAGGCAGGAGACAGCGGCATGTACTTCTGTGCTGTGAGTCGGCAGGGGGGGTACTCGGAGGCATATTTTGGAGCCGGCACCAAACTCACCGTTTTAGATCCAAACATCAAAGTCACTGAACCCACAGTGGAAGTCCTAGCACCCTCGGCAAAGGAGTGTAAAGATAGAAACAAGAAGAAGAAGAAGACCCTGGTGTGTGTAGCCACCCGCTTCTACCCCGACCATGTCACGGTCTTCTGGCAAGTC
>30-19
GGTCTTGTTGAGGGGAGTGAAGTCACTCAGATACCCACCATACTCTGGGAAATGAAAGACAGTGATGCTCTGATGAACTGCAGTCACACTAAGGGAGCTACGTACTTCCAGATGTACTGGTACAGACAGCTTCCAGGAGAGGGAATGAAGCAGGTAGTTTACACTACTTCCAGTTCCAAACCTGAGTATTCAGGGGATTTCAGTGAAGACAAATTCTCAGCCAAGAAGACTGTAGTTGAGAGTGGATCTTTCACAGTGAAGAAGTTGGAGGCAGGAGACAGCGGGGGTGCCAGCCAGGCTTACTTCGGTGGAGGAACCAGGTTAACTGTTCTAGATCCAAACATCAAAGTCACTGAACCCACAGTGGAAGTCCTAGCACCCTCGGCAAAGGAGTGTAAAGATAGAAACAAGAAGAAGAAGAAGACCCTGGTGTGTGTAGCCACCCGCTTCTACCCCGACCATGTCACGGTCTTCTGGCAAGTC
>31-19
GGTCTTGTTGAGGGGAGTGAAGTCACTCAGATACCCACCATACTCTGGGGACCAAAAGAAAGTGACGCTCAGATGAACTGCAGTCACACTAAGGGATCTAGCTACTTCCAGATGTACTAGTACAGACAGCTTCCAGGAGAGGGAATGAAGCAGATCCAAACATCAAAGTCACTGAACCCACAGTGGAAGTCCTAGCACCCTCGGCAAAGGAGTGTAAAGATAGAAACAAGAAGAAGAAGAAGACCCTGGTGTGTGTAGCCACCCGCTTCTACCCCGACCATGTCACGGTCTTCTGGCAAGTC
>32-19
GGTCTTGTTGAGGGGAGTGAAGTCACTCAGATACCCACCATACTTTGGGGACTGAAAGAAAGTGATGCTCCGATGAACTGCAGTCACACTAAGGGATCTAGCTACAACCAGATGTACTGGTACAGACAGCTTCCAGGAGAGGGAATGAAGCAGTGAAGAAGTCGGAGACAGGAGACAGCGGCATGTACTTCTGTGCTGTGAGCCGGGGGAGGGAGAAACTCAACCAGCCTTCTTTGGCAATGGAACGAAACTCACTGTTTTAGATCCAAACATCAAAGTCACTGAACCCACAGTGGAAGTCCTAGCACCCTCGGCAAAGGAGTGTAAAGATAGAAACAAGAAGAAGAAGAAGACCCTGGTGTGTGTAGCCACCCGCTTCTACCCCGACCATGTCACGGTCTTCTGGCAAGTC
>33-19
GGTCTTGTTGAGGGGAGTGAAGTCACTCAGATACCCACCATACTCTGGGGACTGAAAGACAGGGATGCTCCGATGAACTGCAGTCACACTAAGGGATCTACCTACAACCAGATGTACTGGTACAGACAGCTTCCAGGAAAGGGAATGAAGCAGTGAAGAAGTTGGAGGCAGGAGACAGCGGCATGTACTTCTGTGCTGTGAGGACAGGATGGAAGTGAGGCCTACTTTGGGAATGGAACCAAACTCACTGTTTTAGATCCAAACATCAAAGTCACTGAACCCACAGTGGAAGTCCTAGCACCCTCGGCAAAGGAGTGTAAAGATAGAAACAAGAAGAAGAAGAAGACCCTGGTGTGTGTAGCCACCCGCTTCTACCCCGACCATGTCACGGTCTTCTGGCAAGTC
>34-19
GGTCTTGTTGAGGGGAGTGAAGTCACTCAGATACCCACCATACTTTGGGGACTGAAAGAAAGTGATGCTCCGATGAACTGCAGTCACACTAAGGGATCTAGCTACAACCAGATGTACTGGTACAGACAGCTTCCAGGAGAGGGAATGAAGCAGTGAAGAAGTCGGAGACAGGAGACAGCGGCATGTACTTCTGTGCTGTGAGTGAATAAGACAGGGGGGACTCGGAGGCATATTTTGGAGCCGGCACCAAACTCACCGTTTTAGATCCAAACATCAAAGTCACTGAACCCACAGTGGAAGTCCTAGCACCCTCGGCAAAGGAGTGTAAAGATAGAAACAAGAAGAAGAAGAAGACCCTGGTGTGTGTAGCCACCCGCTTCTACCCCGACCATGTCACGGTCTTCTGGCAAGTC
>35-19
GGTCTTGTTGAGGGGAGTGAAGTCACTCAGATACCCACCATACTCTGGGGACTGAAAGAAAGTGATGCTCCGATGAACTGCAGTCACACTAAGGGTCTAAGCTACTTCCAGATGTACTGGTACAGACAGCTTCCAGGAGAGGGAATGAAGCAGTGAAGAAGTTGGAGGCAGGAGACAGCGGCATGTACTTCTGTGCTGTGAGTGGTGCCAGCCAGGCTTACTTCGGTGGAGGAACCAGGTTAACTGTTCTAGATCCAAACATCAAAGTCACTGAACCCACAGTGGAAGTCCTAGCACCCTCGGCAAAGGAGTGTAAAGATAGAAACAAGAAGAAGAAGAAGACCCTGGTGTGTGTAGCCACCCGCTTCTACCCCGACCATGTCACGGTCTTCTGGCAAGTC
>36-19
GGTCTTGTTGAGGGGAGTGAAGTCACTCAGATACCCACCATACTCTGGCGACTGAAAGAAAGTGATGCTCCGATGAACTGCAGTCACACTAAGGGATCTGGCTACTACCAGATGTACTGGTACAGACAGCTTCCAGGAGAGGGAATGAAGCAGATCCAAACATCAAAGTCACTGAACCCACAGTGGAAGTCCTAGCACCCTCGGCAAAGGAGTGTAAAGATAGAAACAAGAAGAAGAAGACCCTGGTGTGTGTAGCCACCCGCTTCTACCCCGACCATGTCACGGTCTTCTGGCAAGTC
>37-19
GGTCTTGTTGAGGGGAGTGAAGTCACTCAGATACCCACCATACTTTGGGGACTGAAAGAAAGTGATGCTCCGATGAACTGCAGTCACACTAAGGGATCTAGCTACAACCAGATGTACTGGTACAGACAGCTTCCAGGAGAGGGAATGAAGCAGGCTGAGTAAATCCACTGTGCTGGTGGTGCCAGCCAGGCTTACTTCGGTGGAGGAACCAGGTTAACTGTTCTAGATCCAAACATCAAAGTCACTGAACCCACAGTGGAAGTCCTAGCACCCTCGGCAAAGGAGTGTAAAGATAGAAACAAGAAGAAGAAGAAGACCCTGGTGTGTGTAGCCACCCGCTTCTACCCCGACCATGTCACGGTCTTCTGGCAAGTC
>38-18
GGTCTTGTTGAGGGGAGTGAAGTCACTCAGATACCCACCATACTCTGGGAAATGAAAGACAGTGATGCTCTGATGAACTGCAGTCACACTAAGGGAGCTACGTACTTCCAGATGTACTGGTACAGACAGCTTCCAGGAGAGGGAATGAAGCAGGTAGTTTACACTACTTCCAGTTCCAAACCTGAGTATTCAGGGGATTTCAGTGAAGACAAATTCTCAGCCAAGAAGACTGTAGTTGAGAGTGGATCTTTCACAGTGAAGAAGTTGGAGGCAGGAGACAGCGGCATGTACTTCTGTGCTGTGAGGCACATTTTTGGATCAGGCACCAAATTAACAGTTCTCGATCCAAACATCAAAGTCACTGAACCCACAGTGGAAGTCCTAGCACCCTCGGCAAAGGAGTGTAAAGATAGAAACAAGAAGAAGAAGAAGACCCTGGTGTGTGTAGCCACCCGCTTCTACCCCGACCATGTCACGGTCTTCTGGCAAGTC
>39-18
GGTCTTGTTGAGGGGAGTGAAGTCACTCAGATACCCACCATACTCTGGGGACTGAAAGAAAGTGATGCTCCGATGAACTGCAGTCACACTAAGGGTCTAAGCTACTTCCAGATGTACTGGTACAGACAGCTTCCAGGAGAGGGAATGAAGCAGTGAAGAAGTTGGAGGCAGGAGACAGCGGCATGTACTTCTGTGCTGTGAGTGTTCCGGGCTCGTACTCGGAGGCATATTTTGGAGCCGGCACCAAACTCACCGTTTTAGATCCAAACATCAAAGTCACTGAACCCACAGTGGAAGTCCTAGCACCCTCGGCAAAGGAGTGTAAAGATAGAAACAAGAAGAAGAAGAAGACCCTGGTGTGTGTAGCCACCCGCTTCTACCCCGACCATGTCACGGTCTTCTGGCAAGTC
>40-18
GGTCTTGTTGAGGGGAGTGAAGTCACTCAGATACCCACCATACTTTGGGGACTGAAAGAAAGTGATGCTCCGATGAACTGCAGTCACACTAAGGGATCTAGCTACAACCAGATGTACTGGTACAGACAGCTTCCAGGAGAGGGAATGAAGCAGTGAAGAAGTCGGAGACAGGAGACAGCGGCATGTACTTCTGTGCTGTGAGTGAATTCAGGGACTCGTACTCGGAGGCATATTTTGGAGCCGGCACCAAACTCACCGTTTTAGATCCAAACATCAAAGTCACTGAACCCACAGTGGAAGTCCTAGCACCCTCGGCAAAGGAGTGTAAAGATAGAAACAAGAAGAAGAAGAAGACCCTGGTGTGTGTAGCCACCCGCTTCTACCCCGACCATGTCACGGTCTTCTGGCAAGTC
>41-18
GGTCTTGTTGAGGGGAGTGAAGTCACTCAGATACCCACCATACTTTGGGGACTGAAAGAAAGTGATGCTCCGATGAACTGCAGTCACACTAAGGGATCTAGCTACAACCAGATGTACTGGTACAGACAGCTTCCAGGAGAGGGAATGAAGCAGTGAAGAAGTCGGAGACAGGAGACAGCGGCATGTACTTCTGTGCTGTGAGTGAATTCCCGCGGACAGGGGGCAAACTCAACCAGCCTTCTTTGGCAATGGAACGAAACTCACTGTTTTAGATCCAAACATCAAAGTCACTGAACCCACAGTGGAAGTCCTAGCACCCTCGGCAAAGGAGTGTAAAGATAGAAACAAGAAGAAGAAGAAGACCCTGGTGTGTGTAGCCACCCGCTTCTACCCCGACCATGTCACGGTCTTCTGGCAAGTC
>42-18
GGTCTTGTTGAGGGGAGTGAAGTCACTCAGATACCCACCATACTCTGGGGACTGAAAGACAGGGATGCTCCGATGAACTGCAGTCACACTAAGGGATCTACCTACAACCAGATGTACTGGTACAGACAGCTTCCAGGAAAGGGAATGAAGCAGGTAGTTTACACAAGTAGTTATAGCAGACCAGACTATGGAGACTTCAGTGAAGACAAATATCCAATTGTTAAGGCTGTAGCTGAGAGTGGATCTTTCACAGTGAAGAAGTTGGAGGCAGGAGACAGCGGCATGTACTTCTGTGCTCTCCTTTGGCAATGGAACGAAACTCACTGTTTTAGATCCAAACATCAAAGTCACTGAACCCACAGTGGAAGTCCTAGCACCCTCGGCAAAGGAGTGTAAAGATAGAAACAAGAAGAAGAAGAAGACCCTGGTGTGTGTAGCCACCCGCTTCTACCCCGACCATGTCACGGTCTTCTGGCAAGTC
>43-18
GGTCTTGTTGAGGGGAGTGAAGTCACTCAGATACCCACCATACTTTGGGGACTGAAAGAAAGTGATGCTCCGATGAACTGCAGTCACACTAAGGGATCTAGCTACAACCAGATGTACTGGTACAGACAGCTTCCAGGAGAGGGAATGAAGCAGAAGTCGGAGACAGGAGACAGCGGCATGTACTTCTGTGCTGTGACTGACAGGGGGGACTCGGAGGCATATTTTGGAGCCGGCACCAAACTCACCGTTTTAGATCCAAACATCAAAGTCACTGAACCCACAGTGGAAGTCCTAGCACCCTCGGCAAAGGAGTGTAAAGATAGAAACAAGAAGAAGAAGAAGACCCTGGTGTGTGTAGCCACCCGCTTCTACCCCGACCATGTCACGGTCTTCTGGCAAGTC
>44-17
GGTCTTGTTGAGGGGAGTGAAGTCACTCAGATACCCACCATACTCTGGGGACTGAAAGACAGGGATGCTCCGATGAACTGCAGTCACACTAAGGGATCTACCTACAACCAGATGTACTGGTACAGACAGCTTCCAGGAAAGGGAATGAAGCAGTGAAGAAGTTGGAGGCAGGAGACAGCGGCATGTACTTCTGTGCTGTGAGCCGGACGAACTCGTACTCGGAGGCATATTTTGGAGCCGGCACCAAACTCACCGTTTTAGATCCAAACATCAAAGTCACTGAACCCACAGTGGAAGTCCTAGCACCCTCGGCAAAGGAGTGTAAAGATAGAAACAAGAAGAAGAAGAAGACCCTGGTGTGTGTAGCCACCCGCTTCTACCCCGACCATGTCACGGTCTTCTGGCAAGTC
>45-17
GGTCTTGTTGAGGGGAGTGAAGTCACTCAGATACCCACCATACTCTGGGGACTGAAAGAAAGTGATGCTCCGATGAACTGCAGTCACACTAAGGGTCTAAGCTACTTCCAGATGTACTGGTACAGACAGCTTCCAGGAGAGGGAATGAAGCAGTGAAGAAGTTGGAGGCAGGAGACAGCGGCATGTACTTCTGTGCTGTGAGTGACAGTACACGGATAAGGCAGAGTTTGGTCCAGGTACCAGACTCACTGTTCTAGATCCAAACATCAAAGTCACTGAACCCACAGTGGAAGTCCTAGCACCCTCGGCAAAGGAGTGTAAAGATAGAAACAAGAAGAAGAAGAAGACCCTGGTGTGTGTAGCCACCCGCTTCTACCCCGACCATGTCACGGTCTTCTGGCAAGTC
>46-17
GGTCTTGTTGAGGGGAGTGAAGTCACTCAGATACCCACCATACTCTGGGAAATGAAAGACAGTGATGCTCTGATGAACTGCAGTCACACTAAGGGAGCTACGTACTTCCAGATGTACTGGTACAGACAGCTTCCAGGAGAGGGAATGAAGCAGGTAGTTTACACTACTTCCAGTTCCAAACCTGAGTATTCAGGGGATTTCAGTGAAGACAAATTCTCAGCCAAGAAGACTGTAGTTGAGAGTGGATCTTTCACAGTGAAGAAGTTGGAGGCAGGAGACAGAGTGACAGGGGGCGACTCAACCAGCCTTCTTTGGCAATGGAACGAAACTCACTGTTTTAGATCCAAACATCAAAGTCACTGAACCCACAGTGGAAGTCCTAGCACCCTCGGCAAAGGAGTGTAAAGATAGAAACAAGAAGAAGAAGAAGACCCTGGTGTGTGTAGCCACCCGCTTCTACCCCGACCATGTCACGGTCTTCTGGCAAGTC
>47-16
GGTCTTGTTGAGGGGAGTGAAGTCACTCAGATACCCACCATACTCTGGGGACTGAAAGACAGGGATGCTCCGATGAACTGCAGTCACACTAAGGGATCTACCTACAACCAGATGTACTGGTACAGACAGCTTCCAGGAAAGGGAATGAAGCAGGTAGTTTACACAAGTAGTTATAGCAGACCAGACTATGGAGACTTCAGTGAAGACAAATATCCAATTGTTAAGGCTGTAGCTGAGAGTGGATCTTTCACAGTGAAGAAGTTGGAGGCAGGAGACAGCGGCATGTACTTCTGTGCTGTGAGTCAGTTTGGAGCCGGCACCAAACTCACCGTTTTAGATCCAAACATCAAAGTCACTGAACCCACAGTGGAAGTCCTAGCACCCTCGGCAAAGGAGTGTAAAGATAGAAACAAGAAGAAGAAGAAGACCCTGGTGTGTGTAGCCACCCGCTTCTACCCCGACCATGTCACGGTCTTCTGGCAAGTC
>48-16
GGTCTTGTTGAGGGGAGTGAAGTCACTCAGATACCCACCATACTTTGGGGACTGAAAGAAAGTGATGCTCCGATGAACTGCAGTCACACTAAGGGATCTAGCTACAACCAGATGTACTGGTACAGACAGCTTCCAGGAGAGGGAATGAAGCAGTGAAGAAGTCGGAGACAGGAGACAGCGGCATGTACTTCTGTGCTGTGAGTGGACAGGGTTTGGAAGTGAGGCCTACTTTGGGAATGGAACCAAACTCACTGTTTTAGATCCAAACATCAAAGTCACTGAACCCACAGTGGAAGTCCTAGCACCCTCGGCAAAGGAGTGTAAAGATAGAAACAAGAAGAAGAAGAAGACCCTGGTGTGTGTAGCCACCCGCTTCTACCCCGACCATGTCACGGTCTTCTGGCAAGTC
>49-16
GGTCTTGTTGAGGGGAGTGAAGTCACTCAGATACCCACCATACTTTGGGGACTGAAAGAAAGTGATGCTCCGATGAACTGCAGTCACACTAAGGGATCTAGCTACAACCAGATGTACTGGTACAGACAGCTTCCAGGAGAGGGAATGAAGCAGTGAAGAAGTCGGAGACAGGAGACAGCGGCATGTACTTCTGTGCTGTGAGTGAAAGAACAAAGCTTCAACTCAACCAGCCTTCTTTGGCAATGGAACGAAACTCACTGTTTTAGATCCAAACATCAAAGTCACTGAACCCACAGTGGAAGTCCTAGCACCCTCGGCAAAGGAGTGTAAAGATAGAAACAAGAAGAAGAAGAAGACCCTGGTGTGTGTAGCCACCCGCTTCTACCCCGACCATGTCACGGTCTTCTGGCAAGTC
>50-16
GGTCTTGTTGAGGGGAGTGAAGTCACTCAGATACCCACCATACTCTGGCGACTGAAAGAAAGTGATGCTCCGATGAACTGCAGTCACACTAAGGGATCTGGCTACTACCAGATGTACTGGTACAGACAGCTTCCAGGAGAGGGAATGAAGCAGGTAGCCTTCACTATTCCCAATTCCAAACCTGAGTATTCAGGGGATTTCAGTAAAGACAAATTCTCAGCCAAGAAGACTGTAGCTGAGAGTGGATCTTTCACAGTGAAGAAGTTGGAGACAGGAGACAGCGGCATGTACTTTTGTGCTGTGAGTGAATTCGACAGGGGCGGCACCAAACTCACCGTTTTAGATCCAAACATCAAAGTCACTGAACCCACAGTGGAAGTCCTAGCACCCTCGGCAAAGGAGTGTAAAGATAGAAACAAGAAGAAGAAGAAGACCCTGGTGTGTGTAGCCACCCGCTTCTACCCCGACCATGTCACGGTCTTCTGGCAAGTC
>51-16
GGTCTTGTTGAGGGGAGTGAAGTCACTCAGATACCCACCATACTTTGGGGACTGAAAGAAAGTGATGCTCCGATGAACTGCAGTCACACTAAGGGATCTAGCTACAACCAGATGTACTGGTACAGACAGCTTCCAGGAGAGGGAATGAAGCAGTGAAGAAGTCGGAGACAGGAGACAGCGGCATGTACTTCTGTGCTGTGAGTGGTGGTTATGCTGCCTACTTTGGAGAAGGAACTAAGCTAACAGTTCTGGATCCAAACATCAAAGTCACTGAACCCACAGTGGAAGTCCTAGCACCCTCGGCAAAGGAGTGTAAAGATAGAAACAAGAAGAAGAAGAAGACCCTGGTGTGTGTAGCCACCCGCTTCTACCCCGACCATGTCACGGTCTTCTGGCAAGTC
>52-16
GGTCTTGTTGAGGGGAGTGAAGTCACTCAGATACCCACCATACTTTGGGGACTGAAAGAAAGTGATGCTCCGATGAACTGCAGTCACACTAAGGGATCTAGCTACAACCAGATGTACTGGTACAGACAGCTTCCAGGAGAGGGAATGAAGCAGGTAGTTTACACAAGTACTTATAACAAACCAGACTATTGAGACTTCAGTGAAGACAAATATTCAATTGTTAAGGCTGTAGCTGAGAGTGGATCTTTCACAGTGAAGAAGTCGGAGACAGGAGACAGCGGCATGTACTTCTGTGCTGGTATGAGGCACATTTTGGATCAGGCACCAAATTAACAGTTCTCGATCCAAACATCAAAGTCACTGAACCCACAGTGGAAGTCCTAGCACCCTCGGCAAAGGAGTGTAAAGATAGAAACAAGAAGAAGAAGAAGACCCTGGTGTGTGTAGCCACCCGCTTCTACCCCGACCATGTCACGGTCTTCTGGCAAGTC
>53-16
GGTCTTGTTGAGGGGAGTGAAGTCACTCAGATACCCACCATACTTTGGGGACTGAAAGAAAGTGATGCTCCGATGAACTGCAGTCACACTAAGGGATCTAGCTACAACCAGATGTACTGGTACAGACAGCTTCCAGGAGAGGGAATGAAGCAGAAGTCGGAGACAGGAGACAGCGGCATGTACTTCTGTGCTGTGAGTGAACCCAGGGTCTCTGGTGGTTATGCTGCCTACTTTGGAGAAGGAACTAAGCTAACAGTTCTGGATCCAAACATCAAAGTCACTGAACCCACAGTGGAAGTCCTAGCACCCTCGGCAAAGGAGTGTAAAGATAGAAACAAGAAGAAGAAGAAGACCCTGGTGTGTGTAGCCACCCGCTTCTACCCCGACCATGTCACGGTCTTCTGGCAAGTC
>54-16
GGTCTTGTTGAGGGGAGTGAAGTCACTCAGATACCCACCATACTCTGGGGACTGAAAGAAAGTGATGCTCCGATGAACTGCAGTCACACTAAGGGTCTAAGCTACTTCCAGATGTACTGGTACAGACAGCTTCCAGGAGAGGGAATGAAGCAGTGAAGAAGTTGGAGGCAGGAGACAGCGGCATGTACTTCTGTGCTGTGAGCGCCGGGACAGGGCGACTGGAAGTGAGGCCTACTTTGGGAATGGAACCAAACTCACTGTTTTAGATCCAAACATCAAAGTCACTGAACCCACAGTGGAAGTCCTAGCACCCTCGGCAAAGGAGTGTAAAGATAGAAACAAGAAGAAGAAGAAGACCCTGGTGTGTGTAGCCACCCGCTTCTACCCCGACCATGTCACGGTCTTCTGGCAAGTC
>55-16
GGTCTTGTTGAGGGGAGTGAAGTCACTCAGATACCCACCATACTTTGGGGACTGAAAGAAAGTGATGCTCCGATGAACTGCAGTCACACTAAGGGATCTAGCTACAACCAGATGTACTGGTACAGACAGCTTCCAGGAGAGGGAATGAAGCAGTGAAGAAGTCGGAGACAGGAGACAGCGGCATGTACTTCTGTGCTGTGAGAGGACAGAGCTGGTGGTGCCAGCCAGGCTTACTTCGGTGGAGGAACCAGGTTAACTGTTCTAGGCTGAGTAAATCCACTGTGCTGGTGGTGCCAGCCAGGCTTACTTCGGTGGAGGAACCAGGTTAACTGTTCTAGATCCAAACATCAAAGTCACTGAACCCACAGTGGAAGTCCTAGCACCCTCGGCAAAGGAGTGTAAAGATAGAAACAAGAAGAAGAAGAAGACCCTGGTGTGTGTAGCCACCCGCTTCTACCCCGACCATGTCACGGTCTTCTGGCAAGTC
>56-15
GGTCTTGTTGAGGGGAGTGAAGTCACTCAGATACCCACCATACTCTGGGGACTGAAAGAAAGTGATGCTCCGATGAACTGCAGTCACACTAAGGGTCTAAGCTACTTCCAGATGTACTGGTACAGACAGCTTCCAGGAGAGGGAATGAAGCAGTGAAGAAGTTGGAGGCAGGAGACAGCGGCATGTACTTCTGTGCTGTGAGTGAAGGGGGGCGCGGAACTCAACCAGCCTTCTTTGGCAATGGAACGAAACTCACTGTTTTAGATCCAAACATCAAAGTCACTGAACCCACAGTGGAAGTCCTAGCACCCTCGGCAAAGGAGTGTAAAGATAGAAACAAGAAGAAGAAGAAGACCCTGGTGTGTGTAGCCACCCGCTTCTACCCCGACCATGTCACGGTCTTCTGGCAAGTC
>57-15
GGTCTTGTTGAGGGGAGTGAAGTCACTCAGATACCCACCATACTCTGGCGACTGAAAGAAAGTGATGCTCCGATGAACTGCAGTCACACTAAGGGATCTGGCTACTACCAGATGTACTGGTACAGACAGCTTCCAGGAGAGGGAATGAAGCAGTGAAGAAGTTGGAGACAGGAGACAGCGGCATGTACTTTTGTGCTGTGAGTGACTCGTACTCGGAGGCATATTTTGGAGCCGGCACCAAACTCACCGTTTTAGATCCAAACATCAAAGTCACTGAACCCACAGTGGAAGTCCTAGCACCCTCGGCAAAGGAGTGTAAAGATAGAAACAAGAAGAAGAAGAAGACCCTGGTGTGTGTAGCCACCCGCTTCTACCCCGACCATGTCACGGTCTTCTGGCAAGTC
>58-15
GGTCTTGTTGAGGGGAGTGAAGTCACTCAGATACCCACCATACTTTGGGGACTGAAAGAAAGTGATGCTCCGATGAACTGCAGTCACACTAAGGGATCTAGCTACAACCAGATGTACTGGTACAGACAGCTTCCAGGAGAGGGAATGAAGCAGAAGTCGGAGACAGGAGACAGCGGCATGTACTTCTGTGCTGTGAGTGAATTGAGGGAGCACGGATAAGGCAGAGTTTGGTCCAGGTACCAGACTCACTGTTCTAGATCCAAACATCAAAGTCACTGAACCCACAGTGGAAGTCCTAGCACCCTCGGCAAAGGAGTGTAAAGATAGAAACAAGAAGAAGAAGAAGACCCTGGTGTGTGTAGCCACCCGCTTCTACCCCGACCATGTCACGGTCTTCTGGCAAGTC
>59-14
GGTCTTGTTGAGGGGAGTGAAGTCACTCAGATACCCACCATACTCTGGGGACTGAAAGAAAGTGATGCTCCGATGAACTGCAGTCACACTAAGGGTCTAAGCTACTTCCAGATGTACTGGTACAGACAGCTTCCAGGAGAGGGAATGAAGCAGTGAAGAAGTTGGAGGCAGGAGACAGCGGCATGTACTTCTGTGCTGTGAGTGAACAACTATGAGGCACATTTTGGATCAGGCACCAAATTAACAGTTCTCGATCCAAACATCAAAGTCACTGAACCCACAGTGGAAGTCCTAGCACCCTCGGCAAAGGAGTGTAAAGATAGAAACAAGAAGAAGAAGAAGACCCTGGTGTGTGTAGCCACCCGCTTCTACCCCGACCATGTCACGGTCTTCTGGCAAGTC
>60-14
GGTCTTGTTGAGGGGAGTGAAGTCACTCAGATACCCACCATACTCTGGGGACTGAAAGACAGGGATGCTCCGATGAACTGCAGTCACACTAAGGGATCTACCTACAACCAGATGTACTGGTACAGACAGCTTCCAGGAAAGGGAATGAAGCAGTGAAGAAGTTGGAGGCAGGAGACAGCGGCATGTACTTCTGTGCTGTGAGTCACACAGGGGGCTGGATAAGGCAGAGTTTGGTCCAGGTACCAGACTCACTGTTCTAGATCCAAACATCAAAGTCACTGAACCCACAGTGGAAGTCCTAGCACCCTCGGCAAAGGAGTGTAAAGATAGAAACAAGAAGAAGAAGAAGACCCTGGTGTGTGTAGCCACCCGCTTCTACCCCGACCATGTCACGGTCTTCTGGCAAGTC
>61-14
GGTCTTGTTGAGGGGAGTGAAGTCACTCAGATACCCACCATACTTTGGGGACTGAAAGAAAGTGATGCTCCGATGAACTGCAGTCACACTAAGGGATCTAGCTACAACCAGATGTACTGGTACAGACAGCTTCCAGGAGAGGGAATGAAGCAGTGAAGAAGTCGGAGACAGGAGACAGCGGCATGTACTTCTGTGCTGTGAGCTCGGGACAGGGGGCACTCAACCAGCCTTCTTTGGCAATGGAACGAAACTCACTGTTTTAGATCCAAACATCAAAGTCACTGAACCCACAGTGGAAGTCCTAGCACCCTCGGCAAAGGAGTGTAAAGATAGAAACAAGAAGAAGAAGAAGACCCTGGTGTGTGTAGCCACCCGCTTCTACCCCGACCATGTCACGGTCTTCTGGCAAGTC
>62-14
GGTCTTGTTGAGGGGAGTGAAGTCACTCAGATACCCACCATACTTTGGGGACTGAAAGAAAGTGATGCTCCGATGAACTGCAGTCACACTAAGGGATCTAGCTACAACCAGATGTACTGGTACAGACAGCTTCCAGGAGAGGGAATGAAGCAGTGAAGAAGTCGGAGACAGGAGACAGCGGCATGTACTTCTGTGCTGTGAAGGGTCTATGAGGCACATTTTGGATCAGGCACCAAATTAACAGTTCTCGATCCAAACATCAAAGTCACTGAACCCACAGTGGAAGTCCTAGCACCCTCGGCAAAGGAGTGTAAAGATAGAAACAAGAAGAAGAAGAAGACCCTGGTGTGTGTAGCCACCCGCTTCTACCCCGACCATGTCACGGTCTTCTGGCAAGTC
>63-14
GGTCTTGTTGAGGGGAGTGAAGTCACTCAGATACCCACCATACTCTGGCGACTGAAAGAAAGTGATGCTCCGATGAACTGCAGTCACACTAAGGGATCTGGCTACTACCAGATGTACTGGTACAGACAGCTTCCAGGAGAGGGAATGAAGCAGGTAGCCTTCACTATTCCCAATTCCAAACCTGAGTATTCAGGGGATTTCAGTAAAGACAAATTCTCAGCCAAGAAGACTGTAGCTGAGAGTGGATCTTTCACAGTGAAGAAGTTGGAGACAGGAGACAGCGGCATGTACTTTTGTGCTGTGGAGGCATATTTTGGAGCCGGCACCAAACTCACCGTTTTAGATCCAAACATCAAAGTCACTGAACCCACAGTGGAAGTCCTAGCACCCTCGGCAAAGGAGTGTAAAGATAGAAACAAGAAGAAGAAGAAGACCCTGGTGTGTGTAGCCACCCGCTTCTACCCCGACCATGTCACGGTCTTCTGGCAAGTC
>64-13
GGTCTTGTTGAGGGGAGTGAAGTCACTCAGATACCCACCATACTTTGGGGACTGAAAGAAAGTGATGCTCCGATGAACTGCAGTCACACTAAGGGATCTAGCTACAACCAGATGTACTGGTACAGACAGCTTCCAGGAGAGGGAATGAAGCAGTGAAGAAGTCGGAGACAGGAGACAGCGGCATGTACTTCTGTGCTGTGAGTGGACGGGACAACTCGTACTCGGAGGCATATTTTGGAGCCGGCACCAAACTCACCGTTTTAGATCCAAACATCAAAGTCACTGAACCCACAGTGGAAGTCCTAGCACCCTCGGCAAAGGAGTGTAAAGATAGAAACAAGAAGAAGAAGAAGACCCTGGTGTGTGTAGCCACCCGCTTCTACCCCGACCATGTCACGGTCTTCTGGCAAGTC
>65-13
GGTCTTGTTGAGGGGAGTGAAGTCACTCAGATACCCACCATACTCTGGCGACTGAAAGAAAGTGATGCTCCGATGAACTGCAGTCACACTAAGGGATCTGGCTACTACCAGATGTACTGGTACAGACAGCTTCCAGGAGAGGGAATGAAGCAGGTAGCCTTCACTATTCCCAATTCCAAACCTGAGTATTCAGGGGATTTCAGTAAAGACAAATTCTCAGCCAAGAAGACTGTAGCTGAGAGTGGATCTTTCACAGTGAAGAAGTTGGAGACAGGAGACAGCGGCATGTACTTTTCGCAACCAGCCTTCTTTGGCAATGGAACGAAACTCACTGTTTTAGATCCAAACATCAAAGTCACTGAACCCACAGTGGAAGTCCTAGCACCCTCGGCAAAGGAGTGTAAAGATAGAAACAAGAAGAAGAAGAAGACCCTGGTGTGTGTAGCCACCCGCTTCTACCCCGACCATGTCACGGTCTTCTGGCAAGTC
>66-13
GGTCTTGTTGAGGGGAGTGAAGTCACTCAGATACCCACCATACTCTGGGGACTGAAAGAAAGTGATGCTCCGATGAACTGCAGTCACACTAAGGGTCTAAGCTACTTCCAGATGTACTGGTACAGACAGCTTCCAGGAGAGGGAATGAAGCAGTGAAGAAGTTGGAGGCAGGAGACAGCGGCATGTACTTCTGTGCTGTGAGCGGGACAGGGGAATACTCGGAGGCATATTTTGGAGCCGGCACCAAACTCACCGTTTTAGATCCAAACATCAAAGTCACTGAACCCACAGTGGAAGTCCTAGCACCCTCGGCAAAGGAGTGTAAAGATAGAAACAAGAAGAAGAAGAAGACCCTGGTGTGTGTAGCCACCCGCTTCTACCCCGACCATGTCACGGTCTTCTGGCAAGTC
>67-13
GGTCTTGTTGAGGGGAGTGAAGTCACTCAGATACCCACCATACTCTGGGGACTGAAAGACAGGGATGCTCCGATGAACTGCAGTCACACTAAGGGATCTACCTACAACCAGATGTACTGGTACAGACAGCTTCCAGGAAAGGGAATGAAGCAGTGAAGAAGTTGGAGGCAGGAGACAGCGGCATGTACTTCTGTGCTGTGAGTCTACGGGGAAGCAACAACCCGGCATTCTTCGGCAGTGGCACCAAACTCACAGTTCTAGATCCAAACATCAAAGTCACTGAACCCACAGTGGAAGTCCTAGCACCCTCGGCAAAGGAGTGTAAAGATAGAAACAAGAAGAAGAAGAAGACCCTGGTGTGTGTAGCCACCCGCTTCTACCCCGACCATGTCACGGTCTTCTGGCAAGTC
>68-13
GGTCTTGTTGAGGGGAGTGAAGTCACTCAGATACCCACAATACTCTGGGGACCGAAAGAAAGTGATGCTCCGATGAACTGCAGTCACACTAAGGGATCTGGCTACTACCAGATGTACTGGTACAGACAGCTTCCAGGAGAGGGAATGAAGCAGGTTGCCTTCACTATTCCCAATTCCAAACCTGAGTATTCAGGGGATTTCAGTAAAGACAAATTCTCAGCCAAGAAGACTGTAGCTGAGAGTGGATGATTCACAGTGAAGAAGTTGGAGACAGGAGACAGCGGCATGTACTTTTGTGCTATCCAAACATCAAAGTCACTGAACCCACAGTGGAAGTCCTAGCACCCTCGGCAAAGGAGTGTAAAGATAGAAACAAGAAGAAGAAGAAGACCCTGGTGTGTGTAGCCACCCGCTTCTACCCCGACCATGTCACGGTCTTCTGGCAAGTC
>69-12
GGTCTTGTTGAGGGGAGTGAAGTCACTCAGATACCCACCATACTTTGGGGACTGAAAGAAAGTGATGCTCCGATGAACTGCAGTCACACTAAGGGATCTAGCTACAACCAGATGTACTGGTACAGACAGCTTCCAGGAGAGGGAATGAAGCAGGTAGTTTACACAAGTACTTATAACAAACCAGACTATTGAGACTTCAGTGAAGACAAATATTCAATTGTTAAGGCTGTAGCTGAGAGTGGATCTTTCACCAAATTAACAGTTCTCGGCTGAGTAAATCCACTGTGCTGGTGGTGCCAGCCAGGCTTACTTCGGTGGAGGAACCAGGTTAACTGTTCTAGATCCAAACATCAAAGTCACTGAACCCACAGTGGAAGTCCTAGCACCCTCGGCAAAGGAGTGTAAAGATAGAAACAAGAAGAAGAAGAAGACCCTGGTGTGTGTAGCCACCCGCTTCTACCCCGACCATGTCACGGTCTTCTGGCAAGTC
>70-12
GGTCTTGTTGAGGGGAGTGAAGTCACTCAGATACCCACCATACTCTGGGGACTGAAAGACAGGGATGCTCCGATGAACTGCAGTCACACTAAGGGATCTACCTACAACCAGATGTACTGGTACAGACAGCTTCCAGGAAAGGGAATGAAGCAGTGAAGAAGTTGGAGGCAGGAGACAGCGGCATGTACTTCTGTGCTGTGAGTCAGGTACAGAACAACCCGGCATTCTTCGGCAGTGGCACCAAACTCACAGTTCTAGATCCAAACATCAAAGTCACTGAACCCACAGTGGAAGTCCTAGCACCCTCGGCAAAGGAGTGTAAAGATAGAAACAAGAAGAAGAAGAAGACCCTGGTGTGTGTAGCCACCCGCTTCTACCCCGACCATGTCACGGTCTTCTGGCAAGTC
>71-12
GGTCTTGTTGAGGGGAGTGAAGTCACTCAGATACCCACCATACTTTGGGGACTGAAAGAAAGTGATGCTCCGATGAACTGCAGTCACACTAAGGGATCTAGCTACAACCAGATGTACTGGTACAGACAGCTTCCAGGAGAGGGAATGAAGCAGTGAAGAAGTCGGAGACAGGAGACAGCGGCATGTACTTCTGTGCTGTGAGTGAAACGCAGGGGATCTCTGGTGGTTATGCTGCCTACTTTGGAGAAGGAACTAAGCTAACAGTTCTGGATCCAAACATCAAAGTCACTGAACCCACAGTGGAAGTCCTAGCACCCTCGGCAAAGGAGTGTAAAGATAGAAACAAGAAGAAGAAGAAGACCCTGGTGTGTGTAGCCACCCGCTTCTACCCCGACCATGTCACGGTCTTCTGGCAAGTC
>72-11
GGTCTTGTTGAGGGGAGTGAAGTCACTCAGATACCCACCATACTCTGGGGACTGAAAGACAGGGATGCTCCGATGAACTGCAGTCACACTAAGGGATCTACCTACAACCAGATGTACTGGTACAGACAGCTTCCAGGAAAGGGAATGAAGCAGTGAAGAAGTTGGAGGCAGGAGACAGCGGCATGTACTTCTGTGCTGTGAGTCAGGGGGCGTGGTTATGCTGCCTACTTTGGAGAAGGAACTAAGCTAACAGTTCTGGATCCAAACATCAAAGTCACTGAACCCACAGTGGAAGTCCTAGCACCCTCGGCAAAGGAGTGTAAAGATAGAAACAAGAAGAAGAAGAAGACCCTGGTGTGTGTAGCCACCCGCTTCTACCCCGACCATGTCACGGTCTTCTGGCAAGTC
>73-11
GGTCTTGTTGAGGGGAGTGAAGTCACTCAGATACCCACCATACTCTGGGGACTGAAAGACAGGGATGCTCCGATGAACTGCAGTCACACTAAGGGATCTACCTACAACCAGATGTACTGGTACAGACAGCTTCCAGGAAAGGGAATGAAGCAGATCCAAACATCAAAGTCACTGAACCCACAGTGGAAGTCCTAGCACCCTCGGCAAAGGAGTGTAAAGATAGAAACAAGAAGAAGAAGACCCTGGTGTGTGTAGCCACCCGCTTCTACCCCGACCATGTCACGGTCTTCTGGCAAGTC
>74-9
GGTCTTGTTGAGGGGAGTGAAGTCACTCAGATACCCACCATACTTTGGGGACTGAAAGAAAGTGATGCTCCGATGAACTGCAGTCACACTAAGGGATCTAGCTACAACCAGATGTACTGGTACAGACAGCTTCCAGGAGAGGGAATGAAGCAGGTAGTTTACACAAGTACTTATAACAAACCAGACTATTGAGACTTCAGTGAAGACAAATATTCAATTGTTAAGGCTGTAGCTGAGAGTGGATCTTTCACAGTGAAGAAGTCGGAGACAGGAGACAGCGGCATGTACTTCTGTGCTATCCAAACATCAAAGTCACTGAACCCACAGTGGAAGTCCTAGCACCCTCGGCAAAGGAGTGTAAAGATAGAAACAAGAAGAAGAAGAAGACCCTGGTGTGTGTAGCCACCCGCTTCTACCCCGACCATGTCACGGTCTTCTGGCAAGTC
>75-9
GGTCTTGTTGAGGGGAGTGAAGTCACTCAGATACCCACCATACTTTGGGGACTGAAAGAAAGTGATGCTCCGATGAACTGCAGTCACACTAAGGGATCTAGCTACAACCAGATGTACTGGTACAGACAGCTTCCAGGAGAGGGAATGAAGCAGTGAAGAAGTCGGAGACAGGAGACAGCGGCATGTACTTCTGTGCTGTGAGTGAATTAGGCCTCGCTCAAACTCAACCAGCCTTCTTTGGCAATGGAACGAAACTCACTGTTTTAGATCCAAACATCAAAGTCACTGAACCCACAGTGGAAGTCCTAGCACCCTCGGCAAAGGAGTGTAAAGATAGAAACAAGAAGAAGAAGAAGACCCTGGTGTGTGTAGCCACCCGCTTCTACCCCGACCATGTCACGGTCTTCTGGCAAGTC
>76-8
GGTCTTGTTGAGGGGAGTGAAGTCACTCAGATACCCCACACCATACTTTGGGGACTGAAAGAAAGTGATGCTCCGATGAACTGCAGTCACACTAAGGGATCTAGCTACAACCAGATGTACTGGTACAGACAGCTTCCAGGAGAGGGAATGAAGCAGATCCAAACATCAAAGTCACTGAACCCACAGTGGAAGTCCTAGCACCCTCGGCAAAGGAGTGTAAAGATAGAAACAAGAAGAAGAAGAAGACCCTGGTGTGTGTAGCCACCCGCTTCTACCCCGACCATGTCACGGTCTTCTGGCAAGTC
>77-8
GGTCTTGTTGAGGGGAGTGAAGTAACTCAGATACCCACCATACTCTGGAAACTGAAAGAAAGCGATGCTCCGATGAACTGCAGTCACACTAAGGGATCTAGCTACTACCAGATGTACTGGTACAGACAGCTTCCAGGAGAGGGAATGAAGCAGGTAGTTTACACTACTTCCAGTTCCAAACCTGAGTATTCATGGGATTTCAGTGAAGACAAATTCTCAGCCAAGAAGACTGTAGCTGAGAGTGGATCTTTCACAGTGAAGAAGTTGGGGACAGGAGACAGCGGCATGTACTTCTGTGCTGTGAGTGAAATCCAAACATCAAAGTCACTGAACCCACAGTGGAAGTCCTAGCACCCTCGGCAAAGGAGTGTAAAGATAGAAACAAGAAGAAGAAGAAGACCCTGGTGTGTGTAGCCACCCGCTTCTACCCCGACCATGTCACGGTCTTCTGGCAAGTC
>78-7
GGTCTTGTTGAGGGGAGTGAAGTCACTCAGATACCCACCATACTCTGGCGACTGAAAGAAAGTGATGCTCCGATGAACTGCAGTCACACTAAGGGATCTAGCTACAACCAGATGTACTGGTACAGACAGCTTCCAGGAGAGGGAATGAAGCAGATCCAAACATCAAAGTCACTGAACCCACAGTGGAAGTCCTAGCACCCTCGGCAAAGGAGTGTAAAGATAGAAACAAGAAGAAGAAGAAGACCCTGGTGTGTGTAGCCACCCGCTTCTACCCCGACCATGTCACGGTCTTCTGGCAAGTC
>79-7
GGTCTTGTTGAGGGGAGTGACGTCACTCAGATACCCACCATACTTTGGGGACTGAAAGAAAGTGATGCTCCGATGAACTGCAGTCACACTAAGGGATCTAGCTACAACCAGATGTACTGGTACAGACAGCTTCCAGGAGAGGGAATGAAGCAGATCCAAACATCAAAGTCACTGAACCCACAGTGGAAGTCCTAGCACCCTCGGCAAAGGAGTGTAAAGATAGAAACAAGAAGAAGAAGAAGACCCTGGTGTGTGTAGCCACCCGCTTCTACCCCGACCATGTCACGGTCTTCTGGCAAGTC
>80-6
GGTCTTGTTGAGGGGAGTGAAGTCACTCAGATACCCACCATACTCTGGGGACTGAAAGAAAGTGATGCTCCGATGAACTGCAGTCACACTAAGGGTCTAAGCTACTTCCAGATGTACTGGTACAGACAGCTTCCAGGAGAGGGAATGAAGCAGATCCAAACATCAAAGTCACTGAACCCACAGTGGAAGTCCTAGCACCCTCGGCAAAGGAGTGTAAAGATAGAAACAAGAAGAAGAAGACCCTGGTGTGTGTAGCCACCCGCTTCTACCCCGACCATGTCACGGTCTTCTGGCAAGTC
>81-6
GGTCTTGTTGAGGGGAGTGAAGTCACTCAGATACCCACCATACTCTGGGGACTGAAAGAAAGTGATGCTCCGATGAACTGCAGTCACACTAAGGGTCTAAGCTACTTCCAGATGTACTGGTACAGACAGCTTCCAGGAGAGGGAATGAAGCAGTGAAGAAGTTGGAGGCAGGAGACAGCGGCATGTACTTCTGTGCTGTGAGAGACCGGGACAGGGGGCGCAGGTTATGCTGCCTACTTTGGAGAAGGAACTAAGCTAACAGTTCTGGATCCAAACATCAAAGTCACTGAACCCACAGTGGAAGTCCTAGCACCCTCGGCAAAGGAGTGTAAAGATAGAAACAAGAAGAAGAAGAAGACCCTGGTGTGTGTAGCCACCCGCTTCTACCCCGACCATGTCACGGTCTTCTGGCAAGTC
>82-5
GGTCTTGTTGAGGGGAGTGAAGTCACTCAGATACCCACCATACTCTGGGGACTGAAAGAAAGTGATGCTCCGATGAACTGCAGTCACACTAAGGGATCTAGCTACAACCAGATGTACTGGTACAGACAGCTTCCAGGAGAGGGAATGAAGCAGATCCAAACATCAAAGTCACTGAACCCACAGTGGAAGTCCTAGCACCCTCGGCAAAGGAGTGTAAAGATAGAAACAAGAAGAAGAAGAAGACCCTGGTGTGTGTAGCCACCCGCTTCTACCCCGACCATGTCACGGTCTTCTGGCAAGTC
>83-5
GGTCTTGTTGAGGGGAGTGAAGTCACTCAGATACCCACCATACTTTGGGGACTGAAAGAAAGTGATGCTCCGATGAACTGCAGTCACACTAAGGGATCTAGCTACAACCAGATGTACTGGTACAGACAGCTTCCAGGAGAGGGAATGAAGCAGATCCAAACATCAAAGTCACTGAACCCACAGTGGAAGTCCTAGCACCCTCGGCAAAGGAGTGTAAAGATAGAAACAACAAGAAGAAGAAGACCCTGGTGTGTGTAGCCACCCGCTTCTACCCCGACCATGTCACGGTCTTCTGGCAAGTC
>84-4
GGTCTTGTTGAGGGGAGTGAAGTCACTCAGATACCCACCATACTTTGGGGACTGAAAGAAAGTGATGCTCCGATGAACTGCAGTCACACTAAGGGATCTAGCTACAACCAGATGTACTGGTACAGACAGCTTCCAGGAGAGGGAATGAAGCAGTGAAGAAGTCGGAGATAGGAGACAGCGGCATGTACTTCTGTGCTGTGAGTGAAGGCCAGTAACAACCCGGCATTCTTCGGCAGTGGCACCAAACTCACAGTTCTAGATCCAAACATCAAAGTCACTGAACCCACAGTGGAAGTCCTAGCACCCTCGGCAAAGGAGTGTAAAGATAGAAACAAGAAGAAGAAGAAGACCCTGGTGTGTGTAGCCACCCGCTTCTACCCCGACCATGTCACGGTCTTCTGGCAAGTC
>85-4
GGTCTTGTTGAGGGGAGTGAAGTCACTCAGATACCCACCATACTCTGGGGACTGAAAGACAGGGATGCTCCGATGAACTGCAGTCACACTAAGGGATCTACCTACAACCAGATGTACTGGTACAGACAGCTTCCAGGAGAGGGAATGAAGCAGATCCAAACATCAAAGTCACTGAACCCACAGTGGAAGTCCTAGCACCCTCGGCAAAGGAGTGTAAAGATAGAAACAAGAAGAAGAAGAAGACCCTGGTGTGTGTAGCCACCCGCTTCTACCCCGACCATGTCACGGTCTTCTGGCAAGTC
>86-4
GGTCTTGTTGAGGGGAGTGAAGTCACTCAGATACCCACCATACTCTGGGGACTGAAAGACAGGGATGCTCCGATGAACTGCAGTCACACTAAGGGATCTAGCTACAACCAGATGTACTGGTACAGACAGCTTCCAGGAGAGGGAATGAAGCAGATCCAAACATCAAAGTCACTGAACCCACAGTGGAAGTCCTAGCACCCTCGGCAAAGGAGTGTAAAGATAGAAACAAGAAGAAGAAGAAGACCCTGGTGTGTGTAGCCACCCGCTTCTACCCCGACCATGTCACGGTCTTCTGGCAAGTC
>87-4
GGTCTTGTTGAGGGGAGTGAAGTCACTCCGATACCCACCATACTTTGGGGACTGAAAGAAAGTGATGCTCCGATGAACTGCAGTCACACTAAGGGATCTAGCTACAACCAGATGTACTGGTACAGACAGCTTCCAGGAGAGGGAATGAAGCAGATCCAAACATCAAAGTCACTGAACCCACAGTGGAAGTCCTAGCACCCTCGGCAAAGGAGTGTAAAGATAGAAACAAGAAGAAGAAGAAGACCCTGGTGTGTGTAGCCACCCGCTTCTACCCCGACCATGTCACGGTCTTCTGGCAAGTC
>88-3
GGTCTTGTTGAGGGGAGTGAAGTCACTCAGATACCCACCATACTCTGGGGACTGAAAGAAAGTGATGCTCCGATGAACTGCAGTCACACTAAGGGTCTAAGCTACTTCCAGATGTACTGGTACAGACAGCTTCCAGGAGAGGGAATGAAGCAGTGAAGAAGTTGGAGGCAGGAGACAGCGGCATGTACTTCTGTGCTGTGAGTGGGACAGGGGAATACTCGGAGGCATATTTTGGAGCCGGCACCAAACTCACCGTTTTAGATCCAAACATCAAAGTCACTGAACCCACAGTGGAAGTCCTAGCACCCTCGGCAAAGGAGTGTAAAGATAGAAACAAGAAGAAGAAGAAGACCCTGGTGTGTGTAGCCACCCGCTTCTACCCCGACCATGTCACGGTCTTCTGGCAAGTC
>89-3
GGTCTTGTTGAGGGGAGTGAAGTCACTCGGATACCCACCATACTTTGGGGACTGAAAGAAAGTGATGCTCCGATGAACTGCAGTCACACTAAGGGATCTAGCTACAACCAGATGTACTGGTACAGACAGCTTCCAGGAGAGGGAATGAAGCAGATCCAAACATCAAAGTCACTGAACCCACAGTGGAAGTCCTAGCACCCTCGGCAAAGGAGTGTAAAGATAGAAACAAGAAGAAGAAGAAGACCCTGGTGTGTGTAGCCACCCGCTTCTACCCCGACCATGTCACGGTCTTCTGGCAAGTC
>90-3
GGTCTTGTTGAGGGGAGTGAAGTCACTCAGATACCCACCATACTTTGGGGACTGAAAGAAAGTGATGCTCCGATGAACTGCAGTCACACTAAGGGATCTAGCTACAACCAGATGTACTGGTACAGACAGCTTCCAGGAGAGGGAATGAAGCAGATCCAAACATCAAAGTCACTGAACCCACAGTGGAAGTCCTAGCACCCTCGGCAAAGGAGTGTAAAGATTGAAACAAGAAGAAGAAGAAGACCCTGGTGTGTGTAGCCACCCGCTTCTACCCCGACCATGTCACGGTCTTCTGGCAAGTC
>91-3
GGTCTTGTTGAGGGGAGTGAAGTCACTCAGATACCCACCATACTCTGGGAAATGAAAGACAGTGATGCTCTGATGAACTGCAGTCACACTAAGGGATCTACCTACAACCAGATGTACTGGTACAGACAGCTTCCAGGAAAGGGAATGAAGCAGATCCAAACATCAAAGTCACTGAACCCACAGTGGAAGTCCTAGCACCCTCGGCAAAGGAGTGTAAAGATAGAAACAAGAAGAAGAAGAAGACCCTGGTGTGTGTAGCCACCCGCTTCTACCCCGACCATGTCACGGTCTTCTGGCAAGTC
>92-3
GGTCTTGTTGAGGGGAGTGAAGTCACTCAGATACCCACCATACTTTGGGGAATGAAAGAAAGTGATGCTCCGATGAACTGCAGTCACACTAAGGGATCTAGCTACAACCAGATGTACTGGTACAGACAGCTTCCAGGAGAGGGAATGAAGCAGATCCAAACATCAAAGTCACTGAACCCACAGTGGAAGTCCTAGCACCCTCGGCAAAGGAGTGTAAAGATAGAAACAAGAAGAAGAAGAAGACCCTGGTGTGTGTAGCCACCCGCTTCTACCCCGACCATGTCACGGTCTTCTGGCAAGTC
>93-3
GGTCTTGTTGAGGGGAGTGAAGTCACTCAGATACCCACCATACTTTGGGGCCTGAAAGAAAGTGATGCTCCGATGAACTGCAGTCACACTAAGGGATCTAGCTACAACCAGATGTACTGGTACAGACAGCTTCCAGGAGAGGGAATGAAGCAGATCCAAACATCAAAGTCACTGAACCCACAGTGGAAGTCCTAGCACCCTCGGCAAAGGAGTGTAAAGATAGAAACAAGAAGAAGAAGAAGACCCTGGTGTGTGTAGCCACCCGCTTCTACCCCGACCATGTCACGGTCTTCTGGCAAGTC
>94-3
GGTCTTGTTGAGGGGAGTGACGTCACTCAGATACCCACCATACTCTGGCGACTGAAAGAAAGTGATGCTCCGATGAACTGCAGTCACACTAAGGGATCTGGCTACTACCAGATGTACTGGTACAGACAGCTTCCAGGAGAGGGAATGAAGCAGATCCAAACATCAAAGTCACTGAACCCACAGTGGAAGTCCTAGCACCCTCGGCAAAGGAGTGTAAAGATAGAAACAAGAAGAAGAAGAAGACCCTGGTGTGTGTAGCCACCCGCTTCTACCCCGACCATGTCACGGTCTTCTGGCAAGTC
>95-3
GGTCTTGTTGAGGGGAGTGAAGTCACTCAGATACCCACCATACTCTGGCGACTGAAAGAAAGTGATGCTCCGATGAACTGCAGTCACACTAAGGGATCTGGCTACTACCAGATGTACTGGTACAGACAGCTTCCAGGAGAGGGAATGAAGCAGGTAGCCTTCACTATTCCCAATTCCAAACCTGAGTATTCAGGGGATTTCAGTAAAGACAAATTCTCAGCCAAGAAGACTGTAGCTGAGAGTGGATCTTTCACAGTGAAGAAGTTGGAGACAGGAGACAGCGGCATGTACTTTTGTGCTGTGAGTGAAGATCCAAACATCAAAGTCACTGAACCCACAGTGGAAGTCCTAGCACCCTCGGCAAAGGAGTGTAAAGATAGAAACAAGAAGAAGAAGAAGACCCTGGTGTGTGTAGCCACCCGCTTCTACCCCGACCATGTCACGGTCTTCTGGCAAGTC
>96-3
GGTCTTGTTGAGGGGAGTGAAGTCACTCAGATACCCACAATACTCTGGGGACCGAAAGAAAGTGATGCTCCGATGAACTGCAGTCACACTAAGGGATCTGGCTACTACCAGATGTACTGGTACAGACAGCTTCCAGGAGAGGGAATGAAGCAGGTTGCCTTCACTATTCCCAATTCCAAACCTGAGTATTCAGGGGATTTCAGTAAAGACAAATTCTCAGCCAAGAAGACTGTAGCTGAGAGTGGATGATTCACAGTGAAGAAGTTGGAGACAGGAGACAGCGGCATGTACTTTTGTGCGATCCAAACATCAAAGTCACTGAACCCACAGTGGAAGTCCTAGCACCCTCGGCAAAGGAGTGTAAAGATAGAAACAAGAAGAAGAAGAAGACCCTGGTGTGTGTAGCCACCCGCTTCTACCCCGACCATGTCACGGTCTTCTGGCAAGTC
>97-3
GGTCTTGTTGAGGGGAGTGAAGTCACTCAGATACCCACCATACTCTGGGAAATGAAAGACAGTGATGCTCTGATGAACTGCAGTCACACTAAGGGAGCTACGTACTTCCAGATGTACTGGTACAGACAGCTTCCAGGAGAGGGAATGAAGCAGATCCAAACATCAAAGTCACTGAACCCACAGTGGAAGTCCTAGCACCCTCGGCAAAGGAGTGTAAAGATAGAAACAAGAAGAAGAAGACCCTGGTGTGTGTAGCCACCCGCTTCTACCCCGACCATGTCACGGTCTTCTGGCAAGTC
>98-3
GGTCTTGTTGAGGGGAGTGAAGTCACTCAGATACCCACCATACTCTGGCGACTGAAAGAAAGTGATGCTCCGATGAACTGCAGTCACACTAAGGGATCTGGCTACTACCAGATGTACTGGTACAGACAGCTTCCAGGAAAGGGAATGAAGCAGATCCAAACATCAAAGTCACTGAACCCACAGTGGAAGTCCTAGCACCCTCGGCAAAGGAGTGTAAAGATAGAAACAAGAAGAAGAAGAAGACCCTGGTGTGTGTAGCCACCCGCTTCTACCCCGACCATGTCACGGTCTTCTGGCAAGTC
>99-2
GGTCTTGTTGAGGGGAGTGAAGTCACTCAGATACCCACCATACTCTGGGGACTGAAAGAAAGGGATGCTCCGATGAACTGCAGTCACACTAAGGGATCTACCTACAACCAGATGTACTGGTACAGACAGCTTCCAGGAAAGGGAATGAAGCAGATCCAAACATCAAAGTCACTGAACCCACAGTGGAAGTCCTAGCACCCTCGGCAAAGGAGTGTAAAGATAGAAACAAGAAGAAGAAGAAGACCCTGGTGTGTGTAGCCACCCGCTTCTACCCCGACCATGTCACGGTCTTCTGGCAAGTC
>100-2
GGTCTTGTTGAGGGGAGTGAAGTCACTCAGATACCCACCATACTCTGGGGACTGAAAGACAGGGATGCTCCGATGAACTGCAGTCACACTGATCCAAGATACGACATGATACTGTGGTACCAACAGTCAGCCCAAAACACTGCTCTGAAACTCATTGGATCCAAACATCAAAGTCACTGAACCCACAGTGGAAGTCCTAGCACCCTCGGCAAAGGAGTGTAAAGATAGAAACAAGAAGAAGAAGAAGACCCTGGTGTGTGTAGCCACCCGCTTCTACCCCGACCATGTCACGGTCTTCTGGCAAGTC
>101-2
GGTCTTGTTGAGGGGAGTGAAGTCACTCAGATACCCACCATACTCTGGCGACTGAAAGAAAGTGATGCTCCGATGAACTGCAGTCACACTAAGGGATCTGGCTACTACCAGATGTACTGGTACAGACAGCTTCCAGGAGAGGGAATGAAGCAGATCCAAACATCAAAGTCACTGAACCCACAGTGGAAGTCCTAGCACCCTTGGCAAAGGAGTGTAAAGATAGAAACAAGAAGAAGAAGAAGACCCTGGTGTGTGTAGCCACCCGCTTCTACCCCGACCATGTCACGGTCTTCTGGCAAGTC
>102-2
GGTCTTGTTGAGGGGAGTGAAGTCACTCAGATACCCACCATACTTTGGGGACTGAAAGAAAGTGATGCTCCGATGAACTGCAGTCACACTAAGGGATCTAGCTACAACCAGATGTACTGGTACAGACAGCTTCCAGGTGAGGGAATGAAGCAGATCCAAACATCAAAGTCACTGAACCCACAGTGGAAGTCCTAGCACCCTCGGCAAAGGAGTGTAAAGATAGAAACAAGAAGAAGAAGAAGACCCTGGTGTGTGTAGCCACCCGCTTCTACCCCGACCATGTCACGGTCTTCTGGCAAGTC
>103-2
GGTCTTGTTGAGGGGAGTGAAGTAACTCAGATACCCACCATACTCTGGAAACTGAAAGAAAGCGATGCTCCGATGAACTGCAGTCACACTAAGGGATCTAGCTACTACCAGATGTACTGGTACAGACAGCTTCCAGGAGAGGGAATGAAGCAGATCCAAACATCAAAGTCACTGAACCCACAGTGGAAGTCCTAGCACCCTCGGCAAAGGAGTGTAAAGATAGAAACAAGAAGAAGAAGACCCTGGTGTGTGTAGCCACCCGCTTCTACCCCGACCATGTCACGGTCTTCTGGCAAGTC
>104-2
GGTCTTGTTGAGGGGAGTGAAGTCACTCAGATACCCACCATACTTTGGGGACTGAAAGAAAGTGATGCTCCGATGAACTGCAGTCACACTAAGGGATCTAGCTACATCCAGATGTACTGGTACAGACAGCTTCCAGGAGAGGGAATGAAGCAGATCCAAACATCAAAGTCACTGAACCCACAGTGGAAGTCCTAGCACCCTCGGCAAAGGAGTGTAAAGATAGAAACAAGAAGAAGAAGAAGACCCTGGTGTGTGTAGCCACCCGCTTCTACCCCGACCATGTCACGGTCTTCTGGCAAGTC
>105-2
GGTCTTGTTGAGGGGAGTGAAGTCACTCAGATACCCACCATACTTTGGGGACTGAAAGAAAGTGATGCTCCGATGAACTGCAGTCACACTAAGGGATCTAGCTACAACCAGATGTACTGGTACAGACAGCTTCCAGGAGAGGGAATGAAGCAGGTAGTTTACACAAGTACTTATAACAAACCAGACTATTGAGACTTCAGTGAAGACAAATATTCAATTGTTAAGGCTGTAGCTGAGAGTGGATCTTTCACAGTGAAGAAGTCGGAGACAGGAGACAGCGGCATGTACTTCTGTGCTATCCAAACATCAAAGTCACTGAACCCACAGTGGAAGTCCTAGCACCCTCGGCAAAGGAGTGTAAAGATAGAAACAAGAAGAAGAAGGAGACCCTGGTGTGTGTAGCCACCCGCTTCTACCCCGACCATGTCACGGTCTTCTGGCAAGTC
>106-2
GGTCTTGTTGAGGGGAGTGAAGTCACTCAGATACCCACCATACTCTGGGAAATGAAAGACAGTGATGCTCTGATGAACTGCAGTCACACTAAGGGATCTGGCTACTACCAGATGTACTGGTACAGACAGCTTCCAGGAGAGGGAATGAAGCAGATCCAAACATCAAAGTCACTGAACCCACAGTGGAAGTCCTAGCACCCTCGGCAAAGGAGTGTAAAGATAGAAACAAGAAGAAGAAGAAGACCCTGGTGTGTGTAGCCACCCGCTTCTACCCCGACCATGTCACGGTCTTCTGGCAAGTC
>107-2
GGTCTTGTTGAGGGGAGTGAAGTCACTCAGATACCCACCATACTCTGGGAAATGAAAGACAGTGATGCTCTGATGAACTGCAGTCACACTAAGGGATCTAGCTACAACCAGATGTACTGGTACAGACAGCTTCCAGGAGAGGGAATGAAGCAGATCCAAACATCAAAGTCACTGAACCCACAGTGGAAGTCCTAGCACCCTCGGCAAAGGAGTGTAAAGATAGAAACAAGAAGAAGAAGAAGACCCTGGTGTGTGTAGCCACCCGCTTCTACCCCGACCATGTCACGGTCTTCTGGCAAGTC
>108-2
GGTCTTGTTGAGGGGAGTGAAGTCACTCAGATACCCACCATACTTTGGGGACTGAAAGAAAGTGATGCTCCGATGAACTGCAGTCACACTAAGGGATCTAGCTACAACCAGATGTACTGGTACAGACAGCTTCCAGGAGAGGGAATGAAATCCAAACATCAAAGTCACTGAACCCACAGTGGAAGTCCTAGCACCCTCGGCAAAGGAGTGTAAAGATAGAAACAAGAAGAAGAAGACCCTGGTGTGTGTAGCCACCCGCTTCTACCCCGACCATGTCACGGTCTTCTGGCAAGTC
>109-2
GGTCTTGTTGAGGGGAGTGAAGTCACTCAGATACCCACCATACTCTGGGAAATGAAAGACAGTGATGCTCTGATGAACTGCAGTCACACTAAGGGAGCTACGTACTTCCAGATGTACTGGTACAGACAGCTTCCAGGAGAGGGAATGAAGCAGATCCAAACATCAAAGTCACTGAACCCACAGTGAAAGTCCTAGCACCCTCGGCAAAGGAGTGTAAAGATAGAAACAAGAAGAAGAAGAAGACCCTGGTGTGTGTAGCCACCCGCTTCTACCCCGACCATGTCACGGTCTTCTGGCAAGTC
>110-2
GGTCTTGTTGAGGGGAGTGAAGTCACTCAGATACCCACCATACTCTGGCGACTGAAAGAAAGTGATGCTCCGATGAACTGCAGTCACACTAAGGGATCTGGCTACTACCAGATGTACTGGTACAGACAGCTTCCAGGAGAGGGAATGAAGCAGATCCAAACATCAAAGTCACTGAACCCACAGTGGAAGTCCTAGCACCCTCGGCAAAGGAGTGTAAAGATAGAAACAAGAAGAAGAAGAAGACCCTGGTGTGTGTAGCCACCCACTTCTACCCCGACCATGTCACGGTCTTCTGGCAAGTC
>111-2
GGTCTTGTTGAGGGGAGTGAAGTCACTCAGATACCCACCATACTTTGGGGACTGAAAGAAAGTGATGCTCCGATGAACTGCAGTCACACTAAGGGATCTAGCTACAACCAGATGTACTGGTACAGACAGCTTCCAGGAGAGGGAATGAAGCAGATCCAAACATCAAAGTCACTGAACCCACAGTGGAAGTCCTAGCACCCTCAGCAAAGGAGTGTAAAGATAGAAACAAGAAGAAGAAGAAGACCCTGGTGTGTGTAGCCACCCGCTTCTACCCCGACCATGTCACGGTCTTCTGGCAAGTC
>112-2
GGTCTTGTTGAGGGGAGTGAAGTCACTCAGATACCCACCATACTCTGGGGCCTGAAAGACAGGGATGCTCCGATGAACTGCAGTCACACTAAGGGATCTACCTACAACCAGATGTACTGGTACAGACAGCTTCCAGGAAAGGGAATGAAGCAGATCCAAACATCAAAGTCACTGAACCCACAGTGGAAGTCCTAGCACCCTCGGCAAAGGAGTGTAAAGATAGAAACAAGAAGAAGAAGAAGACCCTGGTGTGTGTAGCCACCCGCTTCTACCCCGACCATGTCACGGTCTTCTGGCAAGTC
>113-2
GGTCTTGTTGAGGGGAGTGAAGTCACTCAGATACCCACCATACTCTGGGAAATGAAAGACAGTGATGCTCTGATGAACTGCAGTCACACTAAGGGAGCTACGTACTTCCAGATGTACTGGTACAGACAGCTTCCAGGAGAGGGAATGAAGCAGATCCAAACATCAAAGTCACTGAACCCACAGTGGAAGTCCTAGCACCCTCGGCAAAGGAGTGTAAAGATAGAAACAAGAAGAAGAAGATGACCCTGGTGTGTGTAGCCACCCGCTTCTACCCCGACCATGTCACGGTCTTCTGGCAAGTC
>114-2
GGTCTTGTTGAGGGGAGTGAAGTCACTCAGATACCCACCATACTTTGGGGACTGAAAGAAAGTGATGCTCCGATGAACTGCAGTCACACTAAGGGATCTAGCTACAACCAGATGTACTGGTACAGACAGCTTCCAGGAGAGGGAATGAAGCAGTGAAGAAGTCGGAGACAGGAGACAGCGGCATGTACTTCTGTGCTGTGAGAGGACAGAGCTGGTGGTGCCAGCCAGGCTTACTTCGGTGGAGGAACCAGGTTAACTGTTCTAGGCTGAGTAAATCCACTGTGCTGGTGGTGCCAGCCAGGCTTACTTCGGTGGAGGAACCAGGTTAACTGTTCTAGATCCAAACATCAAAGTCACTGAACCCACAGTGGAGGTCCTAGCACCCTCGGCAAAGGAGTGTAAAGATAGAAACAAGAAGAAGAAGAAGACCCTGGTGTGTGTAGCCACCCGCTTCTACCCCGACCATGTCACGGTCTTCTGGCAAGTC
>115-2
GGTCTTGTTGAGGGGAGTGAAGTCACTCAGATACCCACCATACTTTAGGGACTGAAAGAAAGTGATGCTCCGATGAACTGCAGTCACACTAAGGGATCTAGCTACAACCAGATGTACTGGTACAGACAGCTTCCAGGAGAGGGAATGAAGCAGATCCAAACATCAAAGTCACTGAACCCACAGTGGAAGTCCTAGCACCCTCGGCAAAGGAGTGTAAAGATAGAAACAAGAAGAAGAAGAAGACCCTGGTGTGTGTAGCCACCCGCTTCTACCCCGACCATGTCACGGTCTTCTGGCAAGTC
>116-2
GGTCTTGTTGAGGGGAGTGAAGTCACTCAGATACCCACCATACTTTGGGGACTGAAAGAAAGTGATGCTCCGATGAACTGCAGTCACACTAAGGGATCTAGCTACAACCAGATGTACTGGTACAGACAGCTTCCAGGAGAGGGAATGAAGTAGATCCAAACATCAAAGTCACTGAACCCACAGTGGAAGTCCTAGCACCCTCGGCAAAGGAGTGTAAAGATAGAAACAAGAAGAAGAAGAAGACCCTGGTGTGTGTAGCCACCCGCTTCTACCCCGACCATGTCACGGTCTTCTGGCAAGTC
>117-2
GGTCTTGTTGAGGGGAGTGAAGTCACTCCGATACCCACCATACTCTGGGGACTGAAAGAAAGTGATGCTCCGATGAACTGCAGTCACACTAAGGGTCTAAGCTACTTCCAGATGTACTGGTACAGACAGCTTCCAGGAGAGGGAATGAAGCAGTGAAGAAGTTGGAGGCAGGAGACAGCGGCATGTACTTCTGTGCTGTGAGAGACCGGGACAGGGGGCGCAGGTTATGCTGCCTACTTTGGAGAAGGAACTAAGCTAACAGTTCTGGATCCAAACATCAAAGTCACTGAACCCACAGTGGAAGTCCTAGCACCCTCGGCAAAGGAGTGTAAAGATAGAAACAAGAAGAAGAAGAAGACCCTGGTGTGTGTAGCCACCCGCTTCTACCCCGACCATGTCACGGTCTTCTGGCAAGTC
>118-2
GGTCTTGTTGAGGGGAGTGAAGTCACTCAGATACCCACCATACTTTGGGGACTGAAAGAAAGTGATGCTCCGATGAACTGCAGTCACACTAAGGGATCTAGCTACAACCAGATGTACTGGTACAGACAGCTTCCAGGAGAGGGAATGAAGCAGATCCAAACATCAAAGTCACTGAACCCACAGTGGAAGTCCTAGCACCCTCGGCAAAGGAGTGTAAAGATAGAAACAAGAGGAAGAAGAAGACCCTGGTGTGTGTAGCCACCCGCTTCTACCCCGACCATGTCACGGTCTTCTGGCAAGTC
>119-2
GGTCTTGTTGAGGGGAGTGAAGTCACTCAGATACCCACCATACTCTGGCGACTGAAAGAAAGTGATGCTCCGATGAACTGCAGTCACACTAAGGGATCTGGCTACTACCAGATGTACTGGTACAGACAGCTTCCAGGAGAGGGAATGAAGCAGGTAGCCTTCACTATTCCCAATTCCAAACCTGAGTATTCAGGGGATTTCAGTAAAGACAAATTCTCAGCCAAGAAGACTGTAGCTGAGAGTGGATCTTTCACAGTGAAGAAGTTGGAGACAGGAGACAGCGGAATGTAATTGTGTGCTATCCAAACATCAAAGTCACTGAACCCACAGTGGAAGTCCTAGCACCCTCGGCAAAGGAGTGTAAAGATAGAAACAAGAAGAAGAAGAAGACCCTGGTGTGTGTAGCCACCCGCTTCTACCCCGACCATGTCACGGTCTTCTGGCAAGTC
>120-2
GGTCTTGTTGAGGGGAGTGAAGTCACTCAGATACCCACCATACTTTGGGGACTGAAAGACAGTGATGCTCCGATGAACTGCAGTCACACTAAGGGATCTAGCTACAACCAGATGTACTGGTACAGACAGCTTCCAGGAGAGGGAATGAAGCAGATCCAAACATCAAAGTCACTGAACCCACAGTGGAAGTCCTAGCACCCTCGGCAAAGGAGTGTAAAGATAGAAACAAGAAGAAGAAGAAGACCCTGGTGTGTGTAGCCACCCGCTTCTACCCCGACCATGTCACGGTCTTCTGGCAAGTC
>121-2
GGTCTTGTTGAGGGGAGTGAAGTCACTCCGATACCCACCATACTCTGGGGACTGAAAGACAGGGATGCTCCGATGAACTGCAGTCACACTAAGGGATCTACCTACAACCAGATGTACTGGTACAGACAGCTTCCAGGAAAGGGAATGAAGCAGATCCAAACATCAAAGTCACTGAACCCACAGTGGAAGTCCTAGCACCCTCGGCAAAGGAGTGTAAAGATAGAAACAAGAAGAAGAAGAAGACCCTGGTGTGTGTAGCCACCCGCTTCTACCCCGACCATGTCACGGTCTTCTGGCAAGTC
>122-2
GGTCTTGTTGAGGGGAGTGAAGTCACTCAGATACCCACCATACTTTGTGGACTGAAAGAAAGTGATGCTCCGATGAACTGCAGTCACACTAAGGGATCTAGCTACAACCAGATGTACTGGTACAGACAGCTTCCAGGAGAGGGAATGAAGCAGATCCAAACATCAAAGTCACTGAACCCACAGTGGAAGTCCTAGCACCCTCGGCAAAGGAGTGTAAAGATAGAAACAAGAAGAAGAAGAAGACCCTGGTGTGTGTAGCCACCCGCTTCTACCCCGACCATGTCACGGTCTTCTGGCAAGTC
>123-2
GGTCTTGTTGAGGGGAGTGAAGTCACTCAGATACCCACCATACTCTGGGGACTGAAAGACAGGGATGCTCCGATGAACTGCAGTCACACTAAGGGATCTACCTACAACCAGATGTACTGGTACAGACAGCTTCCAGGAAAGGGAATGAAGCAGTGAAGAAGTTGGAGGCAGGAGACAGCGGCATGTACTTCTGTGCTGTGAGGACAGGATGGAAGTGAGGCCTACTTTGGGAATGGAACCAAACTCACTGTTTTAGATCCAAACATCAAAGTCACTGAACCCACAGTGGAAGTCCTAGCACCCTCGGCAAAGGAGTGTAAAGATAGAAACAAGAAGAAGAAGACCCTGGTGTGTGTAGCCACCCGCTTCTACCCCGACCATGTCACGGTCTTCTGGCAAGTC
>124-2
GGTCTTGTTGAGGGGAGTGAAGTCACTCAGATACCCACCATACTTTGGGGACTGAAAGAAAGTGATGCTCCGATGAACTGCAGTCACACTAAGGGATCTAGCTACAACCAGATGTACTGGTACAGACAGCTTCCAGGAGAGGGAATGAAGCAGTGAAGAAGTCGGAGACAGGAGACAGCGGCATGTACTTCTGTGCTGTGAGTGAAACGCAGGGGATCTCTGGTGGTTATGCTGCCTACTTTGGAGAAGGAACTAAGCTAACAGTTCTGGATCCAAACATCAAAGTCACTGAACCCACAGTGGAAGTCCTAGCACCCTCGGCAAAGGAGTGTAAAGATAGAAACAAGAAGAAGAAGACCCTGGTGTGTGTAGCCACCCGCTTCTACCCCGACCATGTCACGGTCTTCTGGCAAGTC
>125-2
GGTCTTGTTGAGGGGAGTGAAGTCACTCAGATACCCACCATACTTTGGGGACTGAAAGAAAGTGATGCTCCGATGAACTGCAGTCACACTAAGGGATCTAGCTACAACCAGATGTACTGGTACAGACAGCTTCCGGGAGAGGGAATGAAGCAGATCCAAACATCAAAGTCACTGAACCCACAGTGGAAGTCCTAGCACCCTCGGCAAAGGAGTGTAAAGATAGAAACAAGAAGAAGAAGAAGACCCTGGTGTGTGTAGCCACCCGCTTCTACCCCGACCATGTCACGGTCTTCTGGCAAGTC
>126-2
GGTCTTGTTGAGGGGAGTGAAGTCACTCAGATACCCACCATACTTTGGGGACTGAAAGAAAGTGATGCTCCGATGAACTGCAGTCACACTAAGGGATCTAGCTACAACCAGATGTACTGGCACAGACAGCTTCCAGGAGAGGGAATGAAGCAGATCCAAACATCAAAGTCACTGAACCCACAGTGGAAGTCCTAGCACCCTCGGCAAAGGAGTGTAAAGATAGAAACAAGAAGAAGAAGAAGACCCTGGTGTGTGTAGCCACCCGCTTCTACCCCGACCATGTCACGGTCTTCTGGCAAGTC
>127-2
GGTCTTGTTGAGGGGAGTGAAGTCACTCAGATACCCACCATACTCTGGGAAATGAAAGACAGTGATGCTCTGATGAACTGCAGTCACACTAAGGGAGCTACGTACTTCCAGATGTACTGGTACAGACAGCTTCCAGGAGAGGGAATGAAGCAGGTAGTTTACACTACTTCCAGTTCCAAACCTGAGTATTCAGGGGATTTCAGTGAAGACAAATTCTCAGCCAAGAAGACTGTAGTTGAGAGTGGATCTTTCACAGTGAAGAAGTTGGAGGCAGGAGACAGCGGCATGTACTTCTGTGCTGTGAGGGGATTGGGACAGGATCCAAACATCAAAGTCACTGAACCCACAGTGGAAGTCCTAGCACCCTCGGCAAAGGAGTGTAAAGATAGAAACAAGAAGAAGAAGAAGACCCTGGTGTGTGTAGCCACCCGCTTCTACCCCGACCATGTCACGGTCTTCTGGCAAGTC
>128-2
GGTCTTGTTGAGGGGAGTGAAGTCACTCAGATACCCACCATACTCTGGGAAATGAAAGACAGTGATGCTCTGATGAACTGCAGTCACACTAAGGGTCTAAGCTACTTCCAGATGTACTGGTACAGACAGCTTCCAGGAGAGGGAATGAAGCAGATCCAAACATCAAAGTCACTGAACCCACAGTGGAAGTCCTAGCACCCTCGGCAAAGGAGTGTAAAGATAGAAACAAGAAGAAGAAGAAGACCCTGGTGTGTGTAGCCACCCGCTTCTACCCCGACCATGTCACGGTCTTCTGGCAAGTC
>129-2
GGTCTTGTTGAGGGGAGTGAAGTCACTCAGATACCCACCATACTTTGGGGACTGAAAGAAAGTGATGCTCCGATGAACTGCAGTCACACTAAGGGATCTACCTACAACCAGATGTACTGGTACAGACAGCTTCCAGGAGAGGGAATGAAGCAGATCCAAACATCAAAGTCACTGAACCCACAGTGGAAGTCCTAGCACCCTCGGCAAAGGAGTGTAAAGATAGAAACAAGAAGAAGAAGAAGACCCTGGTGTGTGTAGCCACCCGCTTCTACCCCGACCATGTCACGGTCTTCTGGCAAGTC
>130-2
GGTCTTGTTGAGGGGAGTGAAGTCACTCAGATACCCACCATACTTTGGGGACTGAAAGAAAGTGATGCTCCGATGAACTGCAGTCACACTAAGGGATCTAGCTACAACCAGATGTACTGGTACAGACAGCTTCCAGGAGAGGGAATGAAGCAGATCCAAACATCAAAGTCACTGAACCCACAGTGGAAGTCCTAGCACCCTCGGCAAAGGAGTGTAAAGATAGAAACAAGAAGAAGAAGAAGACCCTGGTGTGTGTAGCCACCCGCTTCTACCCTGACCATGTCACGGTCTTCTGGCAAGTC
>131-2
GGTCTTGTTGAGGGGAGTGAAGTCACTCAGATATCCACCATACTTTGGGGACTGAAAGAAAGTGATGCTCCGATGAACTGCAGTCACACTAAGGGATCTAGCTACAACCAGATGTACTGGTACAGACAGCTTCCAGGAGAGGGAATGAAGCAGATCCAAACATCAAAGTCACTGAACCCACAGTGGAAGTCCTAGCACCCTCGGCAAAGGAGTGTAAAGATAGAAACAAGAAGAAGAAGAAGACCCTGGTGTGTGTAGCCACCCGCTTCTACCCCGACCATGTCACGGTCTTCTGGCAAGTC
>132-2
GGTCTTGTTGAGGGGAGTGAAGTCACTCAGATACCCACCATACTTTGGGGACTGAAAGAAAGTGATGCTCCGATGAACTGCAGTCACACTAAGGGATCTGGCTACAACCAGATGTACTGGTACAGACAGCTTCCAGGAGAGGGAATGAAGCAGATCCAAACATCAAAGTCACTGAACCCACAGTGGAAGTCCTAGCACCCTCGGCAAAGGAGTGTAAAGATAGAAACAAGAAGAAGAAGAAGACCCTGGTGTGTGTAGCCACCCGCTTCTACCCCGACCATGTCACGGTCTTCTGGCAAGTC
>133-2
GGTCTTGTTGAGGGGAGTGAAGTCACTCCGATACCCACCATACTCTGGCGACTGAAAGAAAGTGATGCTCCGATGAACTGCAGTCACACTAAGGGATCTGGCTACTACCAGATGTACTGGTACAGACAGCTTCCAGGAGAGGGAATGAAGCAGATCCAAACATCAAAGTCACTGAACCCACAGTGGAAGTCCTAGCACCCTCGGCAAAGGAGTGTAAAGATAGAAACAAGAAGAAGAAGAAGACCCTGGTGTGTGTAGCCACCCGCTTCTACCCCGACCATGTCACGGTCTTCTGGCAAGTC
>134-2
GGTCTTGTTGAGGGGAGTGAAGTCACTCAGATACCCACCATACTCTGGCGACTGAAAGAAAGTGATGCTCCGATGAACTGCAGTCACACTAAGGGATCTACCTACAACCAGATGTACTGGTACAGACAGCTTCCAGGAAAGGGAATGAAGCAGATCCAAACATCAAAGTCACTGAACCCACAGTGGAAGTCCTAGCACCCTCGGCAAAGGAGTGTAAAGATAGAAACAAGAAGAAGAAGAAGACCCTGGTGTGTGTAGCCACCCGCTTCTACCCCGACCATGTCACGGTCTTCTGGCAAGTC
>135-2
GGTCTTGTTGAGGGGAGTGAAGTCACTCAGATACCCACCATACTCTGGGAACTGAAAGACAGGGATGCTCCGATGAACTGCAGTCACACTAAGGGATCTACCTACAACCAGATGTACTGGTACAGACAGCTTCCAGGAAAGGGAATGAAGCAGATCCAAACATCAAAGTCACTGAACCCACAGTGGAAGTCCTAGCACCCTCGGCAAAGGAGTGTAAAGATAGAAACAAGAAGAAGAAGAAGACCCTGGTGTGTGTAGCCACCCGCTTCTACCCCGACCATGTCACGGTCTTCTGGCAAGTC
>136-2
GGTCTTGTTGAGGGGAGTGAAGTCACTCAGATACCCACCATACTTTGGGGACTGAAAGAAAGTGATGCTCTGATGAACTGCAGTCACACTAAGGGATCTAGCTACAACCAGATGTACTGGTACAGACAGCTTCCAGGAGAGGGAATGAAGCAGATCCAAACATCAAAGTCACTGAACCCACAGTGGAAGTCCTAGCACCCTCGGCAAAGGAGTGTAAAGATAGAAACAAGAAGAAGAAGAAGACCCTGGTGTGTGTAGCCACCCGCTTCTACCCCGACCATGTCACGGTCTTCTGGCAAGTC
>137-2
GGTCTTGTTGAGGGGAGTGAAGTCACTCAGATACCCACCATACTCTGGCGACTGAAAGAAAGTGATGCTCCGATGAACTGCAGTCACACTAAGGGATCTGGCTACAACCAGATGTACTGGTACAGACAGCTTCCAGGAGAGGGAATGAAGCAGATCCAAACATCAAAGTCACTGAACCCACAGTGGAAGTCCTAGCACCCTCGGCAAAGGAGTGTAAAGATAGAAACAAGAAGAAGAAGAAGACCCTGGTGTGTGTAGCCACCCGCTTCTACCCCGACCATGTCACGGTCTTCTGGCAAGTC
>138-2
GGTCTTGTTGAGGGGAGTGAAGTCACTCAGATACCCACCATACTTTGGGGACTGAAAGAAAGTGATGCTCCGATGAACTGCAGTCACACTAAGGGATCTAGCTACAACCAGATGTATTGGTACAGACAGCTTCCAGGAGAGGGAATGAAGCAGATCCAAACATCAAAGTCACTGAACCCACAGTGGAAGTCCTAGCACCCTCGGCAAAGGAGTGTAAAGATAGAAACAAGAAGAAGAAGAAGACCCTGGTGTGTGTAGCCACCCGCTTCTACCCCGACCATGTCACGGTCTTCTGGCAAGTC
>139-2
GGTCTTGTTGAGGGGAGTGACGTCACTCAGATACCCACCATACTCTGGGGACTGAAAGACAGGGATGCTCCGATGAACTGCAGTCACACTAAGGGATCTACCTACAACCAGATGTACTGGTACAGACAGCTTCCAGGAAAGGGAATGAAGCAGATCCAAACATCAAAGTCACTGAACCCACAGTGGAAGTCCTAGCACCCTCGGCAAAGGAGTGTAAAGATAGAAACAAGAAGAAGAAGAAGACCCTGGTGTGTGTAGCCACCCGCTTCTACCCCGACCATGTCACGGTCTTCTGGCAAGTC
>140-2
GGTCTTGTTGAGGGGAGTGAAGTCACTCAGATACCCACCATACTTTGGGGACTGAAAGAAAGTGATGCTCCGATGAACTGCAGTCACACTAAGGGATCTAGCTACAACCAGATGTACTGGTACAGACAGCTTCCAGGAGAGGGAATGAAGCAGATCCAAACATCAAAGTCACTGAACCCACAGTGGAAGTCTTAGCACCCTCGGCAAAGGAGTGTAAAGATAGAAACAAGAAGAAGAAGAAGACCCTGGTGTGTGTAGCCACCCGCTTCTACCCCGACCATGTCACGGTCTTCTGGCAAGTC
>141-2
GGTCTTGTTGAGGGGAGTGAAGTCACTCAGATACCCACCATACTTTGGGGACTGAAAGAAAGTGATGCTCCGATGAACTGCAGTCACACTAAGGGATCTAGCTACAACCAGATGTACTGGTACAGACAGCTTCCAGGAGAGGGAATGAAGCAGATCCAAACATCAAAGTCATTGAACCCACAGTGGAAGTCCTAGCACCCTCGGCAAAGGAGTGTAAAGATAGAAACAAGAAGAAGAAGAAGACCCTGGTGTGTGTAGCCACCCGCTTCTACCCCGACCATGTCACGGTCTTCTGGCAAGTC
>142-2
GGTCTTGTTGAGGGGAGTGAAGTCACTCAGATACCCACCATACTTTGGGGACTGAAAGAAAGTGATGCTCCGATGAACTGCAGTCACACTAAGGGATCTAGCTACAACCAGATGTACTGGTACAGACAGCTTCCAGGAGAGGGAATGAAGCAGATCCAAACATCAAAGTCACTGAACCCACAGTGGAAGTCCTAGCACCCTCGGCAAAGGAGTGTAAAGATAGAGACAAGAAGAAGAAGAAGACCCTGGTGTGTGTAGCCACCCGCTTCTACCCCGACCATGTCACGGTCTTCTGGCAAGTC
>143-1
GGTCTTGTTGAGGGGAGTGAAGTCACTCAGATACCCACCATACTCTGGGGAATGAAAGAAAGTGATGCTCCGATGAACTGCAGTCACACTAAGGGTCTAAGCTACTTCCAGATGTACTGGTACAGACAGCTTCCAGGAGAGGGAATGAAGCAGTGAAGAAGTTGGAGGCAGGAGACAGCGGCATGTACTTCTGTGCTGTGAGTGGTGCCAGCCAGGCTTACTTCGGTGGAGGAACCAGGTTAACTGTTCTAGATCCAAACATCAAAGTCACTGAACCCACAGTGGAAGTCCTAGCACCCTCGGCAAAGGAGTGTAAAGATAGAAACAAGAAGAAGAAGAAGACCCTGGTGTGTGTAGCCACCCGCTTCTACCCCGACCATGTCACGGTCTTCTGGCAAGTC
>144-1
GGTCTTGTTGAGGGGAGTGAAGTCACTCAGATACCCACCATACTTTGGGGACTGAAAGAAAGTGATGCTCCGATGAACTGCAGTCACACTAAGGGATCTAGCTACAACCAGATGTACTGGTACAGACAGCTTCCAGGAGAGGGAATGAAGCAGTGAAGAAGTCGGAGACAGGAGACAGCGGCATGTACTTCTGTGCTGTGAAGGGTCTATGAGGCACATTTTGGATCAGGCACCAAATTAACAGTTCTCGATCCAAACATCAAAGTCACTGAACCCACAGTGGAAGTCCTAGCACCCTCGGCAAAGGAGTGTAAAGATAGAAACAAGAAGAAGAAGACCCTGGTGTGTGTAGCCACCCGCTTCTACCCCGACCATGTCACGGTCTTCTGGCAAGTC
>145-1
GGTCTTGTTGAGGGGAGTGAAGTCACTCAGATACCCACCATACTTTGGGGACTGAAAGAAAGTGATGCTCCGATGAACTGCAGTCACACTAAGGGATCTAGCTACAACCAGATGTACTGGTACAGACAGCTTCCAGGAGAGGGAATGAAGCAGATCCAAACATCAAAGTCACTGAACCCACAGTGGAAGTCCTAGCACCCTCGGCAAAGGAGTGTAAAGATAGAAACTAGAAGAAGAAGAAGACCCTGGTGTGTGTAGCCACCCGCTTCTACCCCGACCATGTCACGGTCTTCTGGCAAGTC
>146-1
GGTCTTGTTGAGGGGAGTGAAGTCACTCAGATACCCACCATACTCTGGGAAATGAAAGACAGTGATGCTCTGATGAACTGCAGTCACACTAAGGGATCTAGCTACAACCAGATGTACTGGTACAGACAGCTTCCAGGAGAGGGAATGAAGCAGTGAAGAAGTCGGAGACAGGAGACAGCGGCATGTACTTCTGTGCTGTGAGTGAAGGCCAGTAACAACCCGGCATTCTTCGGCAGTGGCACCAAACTCACAGTTCTAGATCCAAACATCAAAGTCACTGAACCCACAGTGGAAGTCCTAGCACCCTCGGCAAAGGAGTGTAAAGATAGAAACAAGAAGAAGAAGAAGACCCTGGTGTGTGTAGCCACCCGCTTCTACCCCGACCATGTCACGGTCTTCTGGCAAGTC
>147-1
GGTCTTGTTGAGGGGAGTGAAGTCACTCAGATACCCACCATACTTTGGGGACTGAAAGAAAGTGATGCTCCGATGAACTGCAGTCACACTAAGGGATCTAGCTACAACCAGATGTACTGGTACAGACGGCTTCCAGGAGAGGGAATGAAGCAGATCCAAACATCAAAGTCACTGAACCCACAGTGGAAGTCCTAGTACCCTCGGCAAAGGAGTGTAAAGATAGAAACAAGAAGAAGAAGAAGACCCTGGTGTGTGTAGCCACCCGCTTCTACCCCGACCATGTCACGGTCTTCTGGCAAGTC
>148-1
GGTCTTGTTGAGGGGAGTGAAGTCACTCAGATACCCACCATACTTTGGGGACTGAAAGAAAGTGATGCTCCGATGAACTGCAGTCACACTAAGGGATCTAGCTACAACCAGATGTACTGGTACAGACAGCTTCCAGGAGAGGGAATGAAGCAGGTAGTTTACACAAGTACTTATAACAAACCAGACTATTGAGACTTCAGTGAAGACAAATATTCAATTGTTAAGGCTGTAGCTGAGAGTGGATCTTTCACAGTGAAAGAGTCAGAGACAGGAGACAGCGGCGTGTACTTCTGTGCGGGTATGAGGCACATTTTGGATCAGGCACCAAATTAACAGTTCTCGATCCAAACATCAAAGTCACTGAACCCACAGTGGAAGTCCTAGCACCCTCGGCAAAGGAGTGTAAAGATAGAAACAAGAAGAAGAAGAAGACCCTGGTGTGTGTAGCCACCCGCTTCTACCCCGACCATGTCACGGTCTTCTGGCAAGTC
>149-1
GGTCTTGTTGAGGGGAGTGAAGTCACTCAGATACCCACCATACTTTGGGGACTGAAAGAAAGTGATGCTCCGATGAACTGCAGTCACACTAAGGGATCTAGCTACAACCAGATGTACTGGTACAGACAGCTTCCAGGAGAGGGAATGAAGCAGATCCGAACATCAAAGTCACTGAACCCACAGTGGAAGTCCTAGCACCCTCGGCAAAGGAGTGTAAAGATAGAAACAAGAAGAAGAAGAAGACCCTGGTGTGTGTAGCCACCCGCTTCTACCCCGACCATGTCACGGTCTTCTGGCAAGTC
>150-1
GGTCTTGTTGAGGGGAGTGAAGTCACTCAGATACCCACCATACTTTGGGGACTGAAAGAAAGTGATGCTCCGATGAACTGCAGTCACACTAAGGGATCTAGCTACAACCAGATGTACTGGTACAGACAGCTTCCAGGAGAGGGAATGAAGCAGTGAAGAAGTCGGAGACAGGAGACAGCGGCATGTACTTCTGTGCTGTGAGCGGACAGGGGTGCGTGGTGAGGCCTACTTTGGGAATGGAACCAAACTCACTGTTTTAGATCCAAACATCAAAGTCACTGAACCCACAGTGGAAGTCCTAGCACCCTCGGCAAAGGAGTGTAAAGATAGAAACAAGAAGAAGAAGACCCTGGTGTGTGTAGCCACCCGCTTCTACCCCGACCATGTCACGGTCTTCTGGCAAGTC
>151-1
GGTCTTGTTGAGGGGAGTGAAGTCACTCAGATACCCACCATACTTTGGGGACTGAAAGAAAGTGATGCTCCGATGAACTACAGTCACACTAAGGGATCTAGCTACAACCAGATGTACTGGTACAGACAGCTTCCAGGAGAGGGAATGAAGCAGATCCAAACATCAAAGTCACTGAACCCACAGTGGAAGTCCTAGCACCCTCGGCAAAGGAGTGTAAAGATAGAAACAAGAAGAAGAAGAAGACCCTGGTGTGTGTAGCCACCCGCTTCTACCCCGACCATGTCACGGTCTTCTGGCAAGTC
>152-1
GGTCTTGTTGAGGGGAGTGAAGTCACTCAGATACCCACCATACTCTGGGGACTGAAAGACCGGGATGCTCCGATGAACTGCAGTCACACTAAGGGATCTACCTACAACCAGATGTACTGGTACAGACAGCTTCCAGGAAAGGGAATGAAGCAGGTAGTTTACACAAGTAGTTATAGCAGACCAGACTATGGAGACTTCAGTGAAGACAAATATCCAATTGTTAAGGCTGTAGCTGAGAGTGGATCTTTCACAGTGAAGAAGTTGGAGGCAGGAGACAGCGGCATGTACTTCTGTGCTGTGAGTCAGTTTGGAGCCGGCACCAAACTCACCGTTTTAGATCCAAACATCAAAGTCACTGAACCCACAGTGGAAGTCCTAGCACCCTCGGCAAAGGAGTGTAAAGATAGAAACAAGAAGAAGAAGAAGACCCTGGTGTGTGTAGCCACCCGCTTCTACCCCGACCATGTCACGGTCTTCTGGCAAGTC
>153-1
GGTCTTGTTGAGGGGAGTGAAGTCACTCAGATACCCACCATACTCTGGGGACTGAAAGACAGGGATGCTCCGATGAACTGCAGTCACACTAAGGGTTCTACCTACAACCAGATGTACTGGTACAGACAGCTTCCAGGAAAGGGAATGAAGCAGATCCAAACATCAAAGTCACTGAACCCACAGTGGAAGTCCTAGCACCCTCGGCAAAGGAGTGTAAAGATAGAAACAAGAAGAAGAAGAAGACCCTGGTGTGTGTAGCCACCCGCTTCTACCCCGACCATGTCACGGTCTTCTGGCAAGTC
>154-1
GGTCTTGTTGAGGGGAGTGAAGTCACTCAGATACCACCCTACCCTGGGGACTGAAAGACAGGGATGCCCCGATGAACTGCAGTCACACTAAGGGATCTACCTACAACCAGATGTACTGGTACAGACAGCTTCCAGGAAAGGGAATGAAGCAGATCCAAACATCAAAGTCACTGAACCCACAGTGGAAGTCCTAGCACCCTCGGCAAAGGAGTGTAAAGATAGAAACAAGAAGAAGAAGAAGACCCTGGTGTGTGTAGCCACCCGCTTCTACCCCGACCATGTCACGGTCTTCTGGCAAGTC
>155-1
GGTCTTGTTGAGGGGAGTGAAGTCACTCAGATACCCACCATACTTTGGGGACTGAAAGAAAGTGATGCTCCGATGAACTGCAGTCACACTAAGGGATCTAGCTACAACCAGATGTACTGGTACAGACAGCTTCCAGGAGAGGGAATGAAGCAGTGAAGAAGTCGGAGACAGGAGACAGCGGCATGTACTTCTGTGCTGTGAGGGGACAGGGAAGGAACCCGGCATTCTTCGGCAGTGGCACCAAACTCACAGTTCTAGATCCAAACATCAAAGTCACTGAACCCACAGTGGAAGTCCTAGCACCCTCGGCAAAGGAGTGTAAAGATAGAAACAAGAAGAAGAAGAAGACCTTGGTGTGTGTAGCCACCCGCTTCTACCCCGACCATGTCACGGTCTTCTGGCAAGTC
>156-1
GGTCTTGTTGAGGGGAGTGACGTCACTCAGATACCCACCATACTCTGGGGACTGAAAGAAAGTGATGCTCCGATGACCTGCAGTCACACTAAGGGTCTAAGCTACTTCCCGATGTACTGGTACAGACAGCTTCCAGGAGAGGGAATGAAGCAGTGAAGAAGTTGGAGGCAGGAGACAGCGGCATGTACTTCTGTGCTGTGAGTGAAGGGGGGCGCGGAACTCAACCAGCCTTCTTTGGCAATGGAACGAAACTCACTGTTTTAGATCCAAACATCAAAGTCACTGAACCCACAGTGGAAGTCCTAGCACCCTCGGCAAAGGAGTGTAAAGATAGAAACAAGAAGAAGAAGAAGACCCTGGTGTGTGTAGCCACCCGCTTCTACCCCGACCATGTCACGGTCTTCTGGCAAGTC
>157-1
GGTCTTGTTGAGGGGAGTGAAGTCACTCAGATACCCACCATACTCTGGCGAATGAAAGAAAGTGATGCTCCGATGAACTGCAGTCACACTAAGGGATCTGCCTACTACCAGATGTACTGGTACAGACAGCTTCCAGGAGAGGGAATGAAGCAGATCCAAACATCAAAGTCACTGAACCCACAGTGGAAGTCCTAGCACCCTCGGCAAAGGAGTGTAAAGATAGAAACAAGAAGAAGAAGAAGACCCTGGTGTGTGTAGCCACCCGCTTCTACCCCGACCATGTCACGGTCTTCTGGCAAGTC
>158-1
GGTCTTGTTGAGGGGAGTGAAGTCACTCAGATACCCACCATACTCTGGGGACTGAAAGACAGGGATGCTCCGATGAACTGCAGTCACACTAAGGGATCTACCTACAACCAGATGTACTGGTACAGACAGCTTCCAGGAAAGGGAATGAAGCAGATCCAAACATCAAAGTCACTGAACCCACAGTGGAAGTCCTAGCACCCTCGGCAAAGGAGTGTAAAGATGGAAACAAGAAGAAGAAGAAGACCCTGGTGTGTGTAGCCACCCGCTTCTACCCCGACCATGTCACGGTCTTCTGGCAAGTC
>159-1
GGTCTTGTTGAGGGGAGTGAAGTCACTCAGATACCCACCATACTTTGGGGACTGAAAGAAAGTGATGCTCCGATGAACTGCAGTCACACTAAGGGATCTAGCTACAACCAGATGTACTGGTACAGACAGCTTCCAGGAGAGGGAATGAAGCAGATCCAAACATCAAAGTCACTGAACCCACAGTGGAAGTCCTAGCACCCTCGGCAAAGGAGTGTAAAGATAGAAACAAGAAGAAGAAGAAGACCCTGGTGTGTGTAGCCACCCGCTTCTACCCCGACCGTGTCACGGTCTTCTGGCAAGTC
>160-1
GGTCTTGTTGAGGGGAGTGAAGTCACTCAGATACCCACCATACTCTGGGAAATGAAAGACAGTGATGCTCTGATGAACTTCAGTCACACTAAGGGAGCTACGTACTTCCAGATGTACTGGTACAGACAGCTTCCAGGAGAGGGAATGAAGCAGATCCAAACATCAAAGTCACTGAACCCACAGTGGAAGTCCTAGCACCCTCGGCAAAGGAGTGTAAAGATAGAAACAAGAAGAAGAAGAAGACCCTGGTGTGTGTAGCCACCCGCTTCTACCCCGACCATGTCACGGTCTTCTGGCAAGTC
>161-1
GGTCTTGTTGAGGGGAGTGAAGTCACTCAGATACCCACCATACTCTGGGGACTGAAAGACAGGGATGCTCCGATGAACTGCAGTCACACTAAGGGATCTACCTACAACCAGATGTACTGGTACAGACAGCTTCCTGGAAAGGGAATGAAGCAGATCCAAACATCAAAGTCACTGAACCCACAGTGGAAGTCCTAGCACCCTCGGCAAAGGAGTGTAAAGATAGAAACAAGAAGAAGAAGAAGACCCTGGTGTGTGTAGCCACCCGCTTCTACCCCGACCATGTCACGGTCTTCTGGCAAGTC
>162-1
GGTCTTGTTGAGGGGAGTGAAGTCACTCAGATACCCACCATACTTTGGGGACTGAAAGAAAGTGATGCTCCGATGAACTGCAGTCACACTAAGGGATCTAGCTACAACCAGATGTACTGGTACGGACAGCTTCCAGGAGAGGGAATGAAGCAGAAGTCGGAGACAGGAGACAGCGGCATGTACTTCTGTGCTGTGAGTGGGACTCAAACTCAACCAGCCTTCTTTGGCAATGGAACGAAACTCACTGTTTTAGATCCAAACATCAAAGTCACTGAACCCACAGTGGAAGTCCTAGCACCCTCGGCAAAGGAGTGTAAAGATAGAAACAAGAAGAAGAAGAAGACCCTGGTGTGTGTAGCCACCCGCTTCTACCCCGACCATGTCACGGTCTTCTGGCAAGTC
>163-1
GGTCTTGTTGAGGGGAGTGAAGTCACTCAGATACCCACCATACTCTGGGGACTGAAAGACAGGGATGCTCCGATGAACTGCAGTCACACTAAGGGATCTACCTACAACCAGATGTACTGGTACAGACAGCTTCCAGGAAAGGGAATGAAGTAGTGAAGAAGTTGGAGGCAGGAGACAGCGGCATGTACTTCTGTGCTGTGAGTCAGGGGGCGTGGTTATGCTGCCTACTTTGGAGAAGGAACTAAGCTAACAGTTCTGGATCCAAACATCAAAGTCACTGAACCCACAGTGGAAGTCCTAGCACCCTCGGCAAAGGAGTGTAAAGATAGAAACAAGAAGAAGAAGAAGACCCTGGTGTGTGTAGCCACCCGCTTCTACCCCGACCATGTCACGGTCTTCTGGCAAGTC
>164-1
GGTCTTGTTGAGGGGAGTGAAGTCACTCAGATACCCACCATACTTTGGGGACTGAAAGAAAGTGATGCTCCGATGAACTGCAGTCACACTAAGGGATCTAGCTACAACCAGATGTACTGGTACAGACAGCTTCCAGGAGAGGGAATGAAGCAGATCCAAACATCAAAGTCACTGAACCCACAGTGGAAGTCCTAGCACCCTCGGCAAAGAAGTGTAAAGATAGAAACAAGAAGAAGAAGAAGACCCTGGTGTGTGTAGCCACCCGCTTCTACCCCGACCATGTCACGGTCTTCTGGCAAGTC
>165-1
GGTCTTGTTGAGGGGAGTGAAGTCACTCAGATACCCACCATACTTTGGGGACTGAAAGAAAGTGATGCTCCGATGAACTGCAGTCACACTAAGGGATCTAGCTACAACCAGATGTACTGGTACAGACAGCTTCCAGGAGAGGGAATGAAGCAGATCCAAACATCAAAGTCACTGAACCCACAGTGGAAGTCCTAGCACCCTCGGCAAAGGAGTGTAAAGATAGAAACAAGAAGAAGAAGAAGACCCTGGTGTGTGTAGCCACCCGCTTCTACCCCGGCCATGTCACGGTCTTCTGGCAAGTC
>166-1
GGTCTTGTTGAGGGGAGTGAAGTCACTCAGATACCCACCATACTTTGGGGACTGAAAGAAAGTGATGCTCCGATGAACTGCAGTCACACTAAGGGATCTAGCTACAACCAGATGTACTGGTACAGACAGCTTCCAGGAGAGGGAATGAAGCAGATCCAAACATCAAAGTCACTGAACCCACAGTGGAAGTCCTAGCACCCTTGGCAAAGGAGTGTAAAGATAGAAACAAGAAGAAGAAGAAGACCCTGGTGTGTGTAGCCACCCGCTTCTACCCCGACCATGTCACGGTCTTCTGGCAAGTC
>167-1
GGTCTTGTTGAGGGGAGTGAAGTCACTCCGATACCCACCATACTCTGGCGACTGAAAGAACGTGATGCTCCGATGAACTGCAGTCACACTAAGGGATCTGGCTACTACCAGATGTACTGGTACAGACAGCTTCCAGGAGAGGGAATGAAGCAGGTAGCCTTCACTATTCCCAATTCCAAACCTGAGTATTCAGGGGATTTCAGTAAAGACAAATTCTCAGCCAAGAAGACTGTAGCTGAGAGTGGATCTTTCACAGTGAAGAAGTTGGAGACAGGAGACAGCGGCATGTACTTTTCGCAACCAGCCTTCTTTGGCAATGGAACGAAACTCACTGTTTTAGATCCAAACATCAAAGTCACTGAACCCACAGTGGAAGTCCTAGCACCCTCGGCAAAGGAGTGTAAAGATAGAAACAAGAAGAAGAAGAAGACCCTGGTGTGTGTAGCCACCCGCTTCTACCCCGACCATGTCACGGTCTTCTGGCAAGTC
>168-1
GGTCTTGTTGAGGGGAGTGAAGTCACTCAGATACCCACCATACTCTGGGGACTGAAAGAAAGTGATGCTCCGATGAACTGCAGTCACACTAAGGGTCTAAGCTACTTCCAGATGTACTGGTACAGACAGCTTCCAGGAGAGGGAATGAAGCAGGTAGTTTAGACAAGTACTTATAACAAACCAGACTATGGAGACTTCAGTGAAGACAAATATCCAATTGTTAAGGCTGTAGCTGAGAGTGGATCTTTCACAGTGAAGAAGTTGGAGGCAGGAGACAGCGGCATGTACTGCTGTGCTGTGAAGGATCCTGCATTCTTTGGAGCAGGGAACAAACTGAGTGTTCTGGATCCAAACATCAAAGTCACTGAACCCACAGTGGAAGTCCTAGCACCCTCGGCAAAGGAGTGTAAAGATAGAAACAAGAAGAAGAAGACCCTGGTGTGTGTAGCCACCCGCTTCTACCCCGACCATGTCACGGTCTTCTGGCAAGTC
>169-1
GGTCTTGTTGAGGGGAGTGAAGTCACTCAGATACCCACCATACTTTGGGGACTGAAAGAAAGTGATGCTCCGATGAACTGCAGTCACACTAAGGGATCTAGCTACAACCAGATGTACTGGTTCAGACAGCTTCCAGGAGAGGGAATGAAGCAGGTAGTTTACACAAGTACTTATAACAAACCAGACTATTGAGACTTCAGTGAAGACAAATATTCAATTGTTAAGGCTGTAGCTGAGAGTGGATCTTTCACAGTGAAGAAGTCGGAGACAGGAGACAGCGGCATGTACTTCTGTGCTATCCAAACATCAAAGTCACTGAACCCACAGTGGAAGTCCTAGCACCCTCGGCAAAGGAGTGTAAAGATAGAAACAAGAAGAAGAAGAAGACCCTGGTGTGTGTAGCCACCCGCTTCTACCCCGACCATGTCACGGTCTTCTGGCAAGTC
>170-1
GGTCTTGTTGAGGGGAGTGAAGTCACTCAGATACCCACCATACTTTGGGGACTGAAAGAAAGTGATGCTCCGATGAACTGCAGTCACACTAAGGGATCTAGCTACAACCAGATGTACTGGTACAGACAGCTTCCAGGAGAGGGAATGAAGCAGTGAAGAAGTCGGAGACAGGAGACAGCGGCATGTACTTCTGTGCTGTGAAGTCGGGACAGAGCAACAACCCGGCATTCTTCGGCAGTGGCACCAAACTCACAGTTCTAGATCCAAACATCAAAGTCACTGAACCCACAGTGGAAGTCCTAGCACCCTCGGCAAAGGAGTGTAAAGATAGAAACAAGAAGAAGAAGACCCTGGTGTGTGTAGCCACCCGCTTCTACCCCGACCATGTCACGGTCTTCTGGCAAGTC
>171-1
GGTCTTGTTGAGGGGAGTGAAGTCACTCAGATACCCACCATACTTTGGGGACTGAAAGAAAGTGATGCTCCGATGAACTGCAGTCACACTAAGGGATCTAGCTACAACCAGATGTACTGGTACAGACAGCTTCCAGGAGAGGGAATGAAGCAGTGAAGAAGTCGTAGACAGGAGACAGCGGCATGTACTTCTGTGCTGTGAGAGGACAGAGCTGGTTGTGCCAGCCAGGCTTACTTCGGTGGAGGAACCAGGTTAACTGTTCTAGGCTGAGTAAATCCACTGTGCTGGTGGTGCCAGCCAGGCTTACTTCGGTGGAGGAACCAGGTTAACTGTTCTAGATCCAAACATCAAAGTCACTGAACCCACAGTGGAAGTCCTAGCACCCTCGGCAAAGGAGTGTAAAGATAGAAACAAGAAGAAGAAGAAGACCCTGGTGTGTGTAGCCACCCGCTTCTACCCCGACCATGTCACGGTCTTCTGGCAAGTC
>172-1
GGTCTTGTTGAGGGGAGTGAAGTAACTCAGATACCCACCATACTCTGGCGACTGAAAGAAAGCGATGCTCCGATGAACTGCAGTCACACTAAGGGATCTAGCTACTACCAGATGTACTGGTACAGACAGCTTCCAGGAGAGGGAATGAAGCAGGTAGCTTACACTACTTCCAGTTCCAAACCTGAGTATTCATGGGATTTCAGTGAAGACAAATTCTCAGCCAAGAAGACTGTAGCTGAGAGTGGATCTTTCACAGTGAAGAAGCTGGGGACAGGAGACAGCGGCATGTCATTCTTTGCTATCCAAACATCAAAGTCACTGAACCCACAGTGGAAGTCCTAGCACCCTCGGCAAAGGAGTGTAAAGATAGAAACAAGAAGAAGAAGAAGACCCTGGTGTGTGTAGCCACCCGCTTCTACCCCGACCATGTCACGGTCTTCTGGCAAGTC
>173-1
GGTCTTGTTGAGGGGAGTGAAGTCACTCAGATACCCACCATACTTTGGGGACTGAAAGAAAGTGATGCTCCGATGAACTGCAGTCACACTAAGGGATCTAGCTACAACCAGATGTACTGGTACAGACAGCCTCCAGGAGAGGGAATGAAGCAGATCCAAACATCAAAGTCACTGAACCCACAGTGGAAGTCCTAGCACCCTCGGCAAAGGAGTGTAAAGATAGAAACAAGAAGAAGAAGAAGACCCTGGTGTGTGTAGCCACCCGCTTCTACCCCGACCATGTCACGGTCTTCTGGCAAGTC
>174-1
GGTCTTGTTGAGGGGAGTGAAGTCACTCCGATACCCACCATACTCTGGGAAATGAAAGACAGTGATGCTCTGATGAACTGCAGTCACACTAAGGGAGCTACGTACTTCCAGATGTACTGGTACAGACAGCTTCCAGGAGAGGGAATGAAGCAGGTAGTTTACACTACTTCCAGTTCCAAACCTGAGTATTCAGGGGATTTCAGTAAAGACAAATTCTCAGCCAAGAAGACTGTAGCTGAGAGTGGATCTTTCACAGTGAAGAAGTTGGAGACAGGAGACAGCGGCATGTACTTTTGTGCTATCCAAACATCAAAGTCACTGAACCCACAGTGGAAGTCCTAGCACCCTCGGCAAAGGAGTGTAAAGATAGAAACAAGAAGAAGAAGAAGACCCTGGTGTGTGTAGCCACCCGCTTCTACCCCGACCATGTCACGGTCTTCTGGCAAGTC
>175-1
GGTCTTGTTGAGGGGAGTGAAGTCACTCAGATACCCACCATACTCTGGGAAATGAAAGACAGTGATGCTCTGATGAACTGCAGTCACACTAAGGGAGCTACGTACTTCCAGATGTACTGGTACAGACAGCTTCCAGGAGAGGGAATGAAGCAGATCCAAACATCAAAGTCACTGAACCCACAGTGGAAGTCCTAGCACCCTCGGCAAAGGAGTGTAAAGATAGAAACAAGAAGAAGAAGAAGACCCTGGTGTGTGCAGCCACCCGCTTCTACCCCGACCATGTCACGGTCTTCTGGCAAGTC
>176-1
GGTCTTGTTGAGGGGAGTGAAGTCACTCAGATACCCACCATACTCTGGCGACTGAAAGAAAGTGATGCTCCGATGAACTGCAGTCACACTAAGGGATCTGGCTACTACCAGATGTACTGGTACAGACAGCTTCCAGGAGAGGGAATGAAGCAGGTAGCCTTCACTATTCCCAATTCCAAACCTGAGTATTCAGGGGATTTCAGTAAAGACAAATTCTCAGCCAAGAAGACTGTAGCTGAGAGTGGATCTTTCACAGTGAAGAAGTTGGAGACAGGAGACAGCGGCATGTACTTGTGTGCTATCCAAACATCAAAGTCACTGAACCCACAGTGGAAGTCCTAGCACCCTCGGCAAAGGAGTGTAAAGATAGAAACAAGAAGAAGAAGAAGACCCTGGTGTGTGTAGCCACCCGCTTCTACCCCGACCATGTCACGGTCTTCTGGCAAGTC
>177-1
GGTCTTGTTGAGGGGAGTGAAGTCACTCAGATACCCACCATACTCTGGCGACTGAAAGAAAGTGATGCTCCGATGAACTGCAGTCACACTAAGGGATCTAGCTACAACCAGATGTACTGGTACAGACAGCTTCCAGGAGAGGGAATGAAATCCAAACATCAAAGTCACTGAACCCACAGTGGAAGTCCTAGCACCCTCGGCAAAGGAGTGTAAAGATAGAAACAAGAAGAAGAAGAAGACCCTGGTGTGTGTAGCCACCCGCTTCTACCCCGACCATGTCACGGTCTTCTGGCAAGTC
>178-1
GGTCTTGTTGAGGGGAGTGAAGTCACTACGATACCCACCATACTTTGGGGACTGAAAGAAAGTGATGCTCCGATGAACTGCAGTCACACTAAGGGATCTAGCTACAACCAGATGTACTGGTACAGACAGCTTACAGGAGAGGGCATGAAGCAGTGAAGAAGTCGGAGACAGGAGACAGCGGCATGTACTTCTGTGCTGTGAGTGAATTCCCGCGGACAGGGGGCAAACTCAACCAGCCTTCTTTGGCAATGGAACGAAACTCACTGTTTTAGATCCAAACATCAAAGTCACTGAACCCACAGTGGAAGTCCTAGCACCCTCGGCAAAGGAGTGTAAAGATAGAAACAAGAAGAAGAAGAAGACCCTGGTGTGTGTAGCCACCCGCTTCTACCCCGACCATGTCACGGTCTTCTGGCAAGTC
>179-1
GGTCTTGTTGAGGGGAGTGAAGTCACTCAGATACCCACCATACTTTGGGGACTGAAAGAAAGTGATGCTCCGATGAACTGCAGTCACACTAAGGGATCTAGCTACAACCAGATGTACTGGTACAGACAGCTTCCAGGAGAGGGAATGAAGCAGATCCAAACATCAAAGTCACTGAACCCACAGTGGAAGTCCTAGCACCCTCGGCAAAGGAATGTAAAGATAGAAACAAGAAGAAGAAGAAGACCCTGGTGTGTGTAGCCACCCGCTTCTACCCCGACCATGTCACGGTCTTCTGGCAAGTC
>180-1
GGTCTTGTTGAGGGGAGTGAAGTCACTCAGATACCCACCATACTCTGGGAACTGAAAGACAGTGATGCTCTGATGAACTGCAGTCACACTAATGGAGCTACGTACTTCCAGATGTACTGGTACAGACAGCTTCCAGGAGAGGGAATGAAGCAGGTAGTTTACACTACTTCCAGTTCCAAACCTGAGTATTCAGGGGATTTCAGTGAAGACAAATTCTCAGCCAAGAAGACTGTAGTTGAGAGTGGATCTTTCACAGTGAAGAAGTTGGAGGCAGGAGACAGCGGGGGTGACAGCCAGGCTTACTTCGGTGGAGGAACCAGGTTAACTGTTCTAGATCCAAACATCAAAGTCACTGAACCCACAGTGGAAGTCCTAGCACCCTCGGCAAAGGAGTGTAAAGATAGAAACAAGAAGAAGAAGAAGACCCTGGTGTGTGTAGCCACCCGCTTCTACCCCGACCATGTCACGGTCTTCTGGCAAGTC
>181-1
GGTCTTGTTGAGGGGAGTGAAGTCACTCAGATACCCACCATACTCTGGGGACTGAAAGACAGGGATGCTCCGATGAACTGCAGTCACACTAAGGGATCTACCTACAACCAGATGTACTGGTACAGACAGCTTCCAGGAAAGGGAATGAAGCAGAAGTTGGAGGCAGGAGACAGCGGCATGTACTTCTGTGCTGTGATAACTCTGGTGGTTATGCTGCCTACTTTGGAGAGGGAACTAAGCTAACAGTTCTGGATCCAAACATCAAAGTCACTGAACCCACAGTGGAAGTCCTAGCACCCTCGACAAAGGAGTGTAAAGATAGAAACAAGAAGAAGAAGACCCTGGTGTGTGTAGCCACCCGCTTCTACCCCGACCATGTCACGGTCTTCTGGCAAGTC
>182-1
GGTCTTGTTGAGGGGAGTGAAGTCACTCAGATACCCACCATACTCTGGCGACTGAAAGAAAGTGATGCTCCGATGAACTGCAGTCACACTAAGGGATCTGGCTACTACCAGATGTACTGGTACAGACAGCTTCCAGGAGAGGGAATGAAGCAGGTAGCCTTCACTATTCCCAATTCCAAACCTGAGTATTCAGGGGATTTCAGTAAAGACAAATTCTCAGCCAAGAAGACTGTAGCTGAGAGTGGATCTTTCACAGTGAAGAAGTTGGAGACAGGAGACAGCGGCATGTACTTTTGTGCTATCCAAACATCAAAGTCACTGAACCCACAGTGGAAGTCCTAGCACCCTCGGCAAAGGAGTGTAAAGATAGAAACAAGAGGAAGAAGAAGACCCTGGTGTGTGTAGCCACCCGCTTCTACCCCGACCATGTCACGGTCTTCTGGCAAGTC
>183-1
GGTCTTGTTGAGGGGAGTGAAGTCACTCAGATACCCACCATACTCTGGCGACTGAAAGAAAGTGATGCTCCGATGAACTGCAGTCACACTAAGGGATCTGGCTACTACCAGATGTACTGGTACAGACAGCTTCCAGGAGAGGGAATGAAGCAGATCCAAACATCAAAGTCACTGAACCCACAGTGGAAGTCCTAGCACCCTCGGCAAAGGAGTGTAAAGATAGAAACAAGAAGAAGAAGAAGACCCTGGTGTGTGTAGCCACCCGCTTCTATCCCGACCATGTCACGGTCTTCTGGCAAGTC
>184-1
GGTCTTGTTGAGGGGAGTGAAGTCACTCAGATACCCACCATACTTTGGGGACTGAAAGAAAGTGATGCTCCGATGAACTGCAGTCACACTAAGGGATCTAGCTACAACCAGATGTACTGGTACAGACAGCTTCCAGGAGAGGGAATGAAGCAGTGAAGAAGTCGGAGACAGGAGACAGCGGCATGTACTTCTGTGCTGTGAGCGGACAGGGGTGCGTGGTGAGGCCTACTTTGGGAATGGAACCAAACTCACAGTTCTAGATCCAAACATCAAAGTCACTGAACCCACAGTGGAAGTCCTAGCACCCTCGGCAAAGGAGTGTAAAGATAGAAACAAGAAGAAGAAGAAGACCCTGGTGTGTGTAGCCACCCGCTTCTACCCCGACCATGTCACGGTCTTCTGGCAAGTC
>185-1
GGTCTTGTTGAGGGGAGTGAAGTCACTCAGATACCCACCATACTTTGGGGACTGAAAGAAAGTGATGCTCCGATGAACTGCAGTCACACTAAGGGATCTAGCTACAACCAGATGTACTGGTACAGACAGCTTCCAGGAGAGGGAATGAAGCAGATCCAAACATCGAAGTCACTGAACCCACAGTGGAAGTCTTAGCACCCTCGGCAAAGGAGTGTAAAGATAGAAACAAGAAGAAGAAGAAGACCCTGGTGTGTGTAGCCACCCGCTTCTACCCCGACCATGTCACGGTCTTCTGGCAAGTC
>186-1
GGTCTTGTTGAGGGGAGTGAAGTAACTCAGATACCCACCATACTCTGGAAACTGAAAGAAAGCGATGCTCCGATGAACTGCAGTCACACTAAGGGATCTAGCTACTACCAGATGTACTGGTACAGACAGCTTCCAGGATAGGGAATGAAGCAGGTAGTTTACACTACTTCCAGTTCCAAACCTGAGTATTCATGGGATTTCAGTGAAGACAAATTCTCAGCCAAGAAGACTGTAGCTGAGAGTGGATCTTTCACAGTGAAGAAGTTGGGGACAGGAGACAGCGGCATGTACTTCTGTGCTATCCAAACATCAAAGTCACTGAACCCACAGTGGAAGTCCTAGCACCCTCGGCAAAGGAGTGTAAAGATAGAAACAAGAAGAAGAAGAAGACCCTGGTGTGTGTAGCCACCCGCTTCTACCCCGACCATGTCACGGTCTTCTGGCAAGTC
>187-1
GGTCTTGTTGAGGGGAGTGACGTCACTCAGATACCCACCATACTCTGGGGACCAAAAGAAAGTGACGCTCAGATGAACTGCAGTCACACTAAGGGATCTAGCTACTTCCAGATGTACTAGTACAGACAGCTTCCAGGAGAGGGAATGAAGCAGATCCAAACATCAAAGTCACTGAACCCACAGTGGAAGTCCTAGCACCCTCGGCAAAGGAGTGTAAAGATAGAAACAAGAAGAAGAAGAAGACCCTGGTGTGTGTAGCCACCCGCTTCTACCCCGACCATGTCACGGTCTTCTGGCAAGTC
>188-1
GGTCTTGTTGAGGGGAGTGAAGTCACTCAGATACCCACCATACTTTGGGGACTGAAAGAACGTGATGCTCCGATGAACTGCAGTCACACTAAGGGATCTAGCTACAACCAGATGTACTGGTACAGACAGCTTCCAGGAGAGGGAATGAAGCAGATCCAAACATCAAAGTCACTGAACCCACAGTGGAAGTCCTAGCACCCTCGGCAAAGGAGTGTAAAGATAGAAACAAGAAGAAGAAGAAGACCCTGGTGTGTGTAGCCACCCGCTTCTACCCCGACCATGTCACGGTCTTCTGGCAAGTC
>189-1
GGTCTTGTTGAGGGGAGTGAAGTCACTCAGATACCCACCATACTCTGGGGACTGAAAGACAGGGATGCTCCGATGAACTGCAGTCACACTAAGGGATCTACCTACAACCAGATGTACTGGTACAGACAGCTTCCAGGAAAGGGAATGAAGCAGAAGTTGGAGGCAGGAGACAGCGGCATGTACTTCTGTGCTGTGAGTACACGGATAAGGCAGAGTTTGGTCCAGGTACCAGACTCACTGTTCTAGATCCAAACATCAAAGTCACTGAACCCACAGTGGAAGCCCTAGCACCCTCGGCAAAGGAGTGTAAAGATAGAAACAAGAAGAAGAAGAAGACCCTGGTGTGTGTAGCCACCCGCTTCTACCCCGACCATGTCACGGTCTTCTGGCAAGTC
>190-1
GGTCTTGTTGAGGGGAGTGAAGTCACTCAGATACCCACCATACTCTGTGGACTGAAAGAAAGTGATGCTCCGATGAACTGCAGTCACACTAAGGGTCTAAGCTACTTCCAGATGTACTGGTACAGACAGCTTCCAGGAGAGGGAATGAAGCAGATCCAAACATCAAAGTCACTGAACCCACAGTGGAAGTCCTAGCACCCTCGGCAAAGGAGTGTAAAGATAGAAACAAGAAGAAGAAGAAGACCCTGGTGTGTGTAGCCACCCGCTTCTACCCCGACCATGTCACGGTCTTCTGGCAAGTC
>191-1
GGTCTTGTTGAGGGGAGTGAAGTCACTCAGATACCCACCATACTTTGGGGACTGAAAGAAAGTGATGCTCCGATGAACTGCAGTCACACTAAGGGATCTAGCTACAACCAGATGTACTGGTACAGACAGCTTCCAGGAGAGGGAATGAAGCAGAAGTCGGAGACAGGAGACAGCGGCATGTACTTCTGTGCTGTGAGTGGGACTCAAACTCAACCAGCCTTCTTTGGCAATGGAACGAAACTCACTGTTTTAGATCCAAACATCAAAGTCACTGAACCCACAGTGGAAGTCCTAGCACCCTCGGCAAAGGAGTGTAAAGATAGAAACAAGAAGAAGAAGAAGACCCTGGTGTTTGTAGCCACCCGCTTCTACCCCGACCATGTCACGGTCTTCTGGCAAGTC
>192-1
GGTCTTGTTGAGGGGAGTGAAGTCACTCAGATACCCACCATACTCTGGCGACTGAAAGACAGTGATGCTCCGATGAACTGCAGTCACACTAAGGGATCTGGCTACTACCAGATGTACTGGTACAGACAGCTTCCAGGAGAGGGAATGAAGCAGATCCAAACATCAAAGTCACTGAACCCACAGTGGAAGTCCTAGCACCCTCGGCAAAGGAGTGTAAAGATAGAAACAAGAAGAAGAAGAAGACCCTGGTGTGTGTAGCCACCCGCTTCTACCCCGACCATGTCACGGTCTTCTGGCAAGTC
>193-1
GGTCTTGTTGAGGGGAGTGAAGTAACTCAGATACCCACCATACTCTGGAAACTGAAAGAAAGCGATGCTCCGATGAACTGCAGTCACACTAAGGGATCTAGCTACTACCAGATGTACTGGTACAGACAGCTTCCAGGAGAGGGAATGAAGCAGTGAAGAAGTCGGAGACAGGAGACAGCGGCATGTACTTCTGTGCTGTGAGCCGGGACAGGAACTATGATCCTGCATTCTTTGGAGCAGGGACCAAACTGAGTGTTCTGGATCCAAACATCAAAGTCACTGAACCCACAGTGGAAGTCCTAGCACCCTCGGCAAAGGAGTGTAAAGATAGAAACAAGAAGAAGAAGAAGACCCTGGTGTGTGTAGCCACCCGCTTCTACCCCGACCATGTCACGGTCTTCTGGCAAGTC
>194-1
GGTCTTGTTGAGGGGAGTGAAGTCACTCAGATACCCACCATACTTTGGGGACTGAAAGAAAGTGATGCTCCGATGAACTGCAGTCACACTAAGGGATCTAGCTACAACCAGATGTACTGGTACAGACAGCTTCCAGGAGAGGGAATGAAGCAGATCCAAACATCAAAGTCACTGAACCCACAGTGGAAGTCCTAACACCCTCGGCAAAGGAGTGTAAAGATAGAAACAAGAAGAAGAAGACCCTGGTGTGTGTAGCCACCCGCTTCTACCCCGACCATGTCACGGTCTTCTGGCAAGTC
>195-1
GGTCTTGTTGAGGGGAGTGAAGTCACTCAGATACCCACCATACTCTGGGGACTGAAAGACAGGGATGCTCCGATGAACTGCAGTCACACTAAGGGATCTACCTACAACCAGATGTACTGGTACAGACAGCTTCCAGGAAAGGGAATGAAGCAGATCCAAACATCAAAGTCACTGAACCCACAGTGGAAGTTCTAGCACCCTCGGCAAAGGAGTGTAAAGATAGAAACAAGAAGAAGAAGAAGACCCTGGTGTGTGTAGCCACCCGCTTCTACCCCGACCATGTCACGGTCTTCTGGCAAGTC
>196-1
GGTCTTGTTGAGGGGAGTGAAGTCACTCAGATACCCACCATACTTTGGGGACTGCAAGAAAGTGATGCTCCGATGAACTGCAGTCACACTAAGGGATCTAGCTACAACCAGATGTACTGGTACAGACAGCTTCCAGGAGAGGGAATGAAGCAGTGAAGAAGTCGGAGACAGGAGACAGCGGCATGTACTTCTGTGCTGTGAGTGAAGGCCAGTAACAACCCGGCATTCTTCGGCAGTGACACCAAACTCACAGTTCTAGATCCAAACATCAAAGTCACTGAACCCACAGTGGAAGTCCTAGCACCCTCGGCAAAGGAGTGTAAAGATAGAAACAAGAAGAAGAAGACCCTGGTGTGTGTAGCCACCCGCTTCTACCCCGACCATGTCACGGTCTTCTGGCAAGTC
>197-1
GGTCTTGTTGAGGGGAGTGAAGTCACTCAGATACCCACCATACTTTGGGGACTGAAAGAAAGTGATGCTCCGATGAACTGCAGTCACACTAAGGGATCTAGCTACAACCAGATGTACTGGTACAGACAGCTTCCAGGAGAGGGAATGAAGCAGAGAAGAAGTCGGAGACAGGAGACAGCGGCATGTACTTCTGTGCTGGGAGCTCGGGACAGGGGGCAGTCAACAAGCCTTCTTTGGCAATGGAACGAAACTCACTGTTTTAGATCCAAACATCAAAGTCACTGAACCCACAGTGGAAGTCCTAGCACCCTCGGCAAAGGAGTGTAAAGATAGAAACAAGAAGAAGAAGAAGACCCTGGTGTGTGTAGCCACCCGCTTCTACCCCGACCATGTCACGGTCTTCTGGCAAGTC
>198-1
GGTCTTGTTGAGGGGAGTGAAGTCACTCAGATACCCACCATACTCTGGGAAATGAAAGACAGTGATGCTCTGATGAACTGCAGTCACACTAAGGGAGCTACGTACTTCCAGATGTACTGGTACAGACAGCTTCCAGGAGAGGGAATGTAGCAGATCCAAACATCAAAGTCACTGAACCCACAGTGGAAGTCCTAGCACCCTCGGCAAAGGAGTGTAAAGATAGAAACAAGAAGAAGAAGAAGACCCTGGTGTGTGTAGCCACCCGCTTCTACCCCGACCATGTCACGGTCTTCTGGCAAGTC
>199-1
GGTCTTGTTGAGGGGAGTGAAGTCACTCAGATACCCACCATACTTTGGGGACTGAAAGAAAGTGATGCTCCGATGAACTGCAATCACACTAAGGGATCTAGCTACAACCAGATGTACTGGTACAGACAGCTTCCAGGAGAGGGAATGAAGCAGATCCAAACATCAAAGTCACTGAACCCACAGTGGAAGTCCTAGCACCCTCGGCAAAGGAGTGTAAAGATAGAAACAAGAAGAAGAAGAAGACCCTGGTGTGTGTAGCCACCCGCTTCTACCCCGACCATGTCACGGTCTTCTGGCAAGTC
>200-1
GGTCTTGTTGAGGGGAGTGAAGTCACTCAGATACCCACCATACTCTGGCGACTGAAAGAAAGTGATGCTCCGATGAACTGCAGTCACACTAAGGGATCTGGCTACTACCAGATGTACTGGTACAGACAGCTTCCAGGAGAGGGAATGAAGCAGATCCAAACATCAAAGTCACTGAACCCACAGTGGAAGTCCTAGCACCCTCGGCAAAGGAGTGTAAAGATAGAAACAAGAAGTAGAAGAAGACCCTGGTGTGTGTAGCCACCCGCTTCTACCCCGACCATGTCACGGTCTTCTGGCAAGTC
>201-1
GGTCTTGTTGAGGGGAGTGAAGTCACTCAGATACCCACCATACTCTGGCGACTGAAAGAAAGTGATGCTCCGATGAACTGCAGTCACACTAAGGGATCTGGCTACTACCAGATGTACTGGTACAGACAGCTTCCAGGAGAGGGAATGAAGCAGATCCAAACATCAAAGTCACTGAACCCACAGTGGAAGTCCTAGCACCCTCGGCAAAGGAGTGTAAGATAGAAACAAGAAGAAGAAGAAGACCCTGGTGTGTGTAGCCACCCGCTTCTACCCCGACCATGTCACGGTCTTCTGGCAAGTC
>202-1
GGTCTTGTTGAGGGGAGTGAAGTCACTCAGATACCCCCCATACTCTGGGAAATGAAAGACAGTGATGCTCTGATGAACTGCAGTCACACTAAGGGAGCTACGTACTTCCAGATGTACTGGTACAGACAGCTTCCAGGAGAGGGAATGAAGCAGGTAGTTTACACTACTTCCAGTTCCAACCCTGAGTATTCAGGGGATTTCAGTGAAGACAAACTCTCAGCCAAGAAGACTGTAGTTGAGAGTGGATCTTTCACAGTGAAGAAGTTGGAGGCAGGAGACAGCGGGGGTGCCAGCCAGGCTTACTTCGGTGGAGGAACCAGGTTAACTGTTCTAGATCCAAACATCAAAGTCACTGAACCCACAGTGGAAGTCCTAGCACCCTCGGCAAAGGAGTGTAAAGATAGAAACAAGAAGAAGAAGAAGACCCTGGTGTGTGTAGCCACCCGCTTCTACCCCGACCATGTCACGGTCTTCTGGCAAGTC
>203-1
GGTCTTGTTGAGGGGAGTGAAGTCACTCAGATACCCACCATACTCTGGGAAATGAAAGAAAGTGATGCTCCGATGAACTGCAGTCACACTAAGGGATCTAGCTACAACCAGATGTACTGGTACAGACAGCTTCCAGGAGAGGGAATGAAGCAGTGAAGAAGTCGGAGACAGGAGACAGCGGCATGTACTTCTGTGCTGTGATGGGAGCTGGAAGTGAGGCCTACTTTGGGAATGGAACCAAACTCACTGTTTTAGATCCAAACATCAAAGTCACTGAACCCACAGTGGAAGTCCTAGCACCCTCGGCAAAGGAGTGTAAAGATAGAAACAAGAAGAAGAAGAAGACCCTGGTGTGTGTAGCCACCCGCTTCTACCCCGACCATGTCACGGTCTTCTGGCAAGTC
>204-1
GGTCTTGTTGAGGGGAGTGAAGTCACTCCGATACCCACCATACTCTGGGACATGAAAGACAGTGATGCTCTGATGAACTGCAGTCACACTAAGGGAGCTACGTACTTCCAGATGTACTGGTACAGACAGCTTCCAGGAGAGGGAATGAAGCAGATCCAAACATCAAAGTCACTGAACCCACAGTGGAAGTCCTAGCACCCTCGGCAAAGGAGTGTAAAGATAGAAACAAGAAGAAGAAGAAGACCCTGGTGTGTGTAGCCACCCGCTTCTACCCCGACCATGTCACGGTCTTCTGGCAAGTC
>205-1
GGTCTTGTTGAGGGGAGTGAAGTCACTCAGATACCCACCATACTCTGGGAAATGAAAGACAGTGATGCTCTGATGAACTGCAGTCACACTAAGGGAGCTACGTACTTCCAGATGTACTGGTACAGACAGCTTCCAGGAAAGGGAATGAAGCAGATCCAAACATCAAAGTCACTGAACCCACAGTGGAAGTCCTAGCACCCTCGGCAAAGGAGTGTAAAGATAGAAACAAGAAGAAGAAGAAGACCCTGGTGTGTGTAGCCACCCGCTTCTACCCCGACCATGTCACGGTCTTCTGGCAAGTC
>206-1
GGTCTTGTTGAGGGGAGTGAAGTCACTCAGATACCCACCATACTTTGGGGACTGAAAGAAAGTGATGCTCCGATGAACTGCAGTCACACTAAGGGATTTAGCTACAACCAGATGTACTGGTACAGACAGCTTCCAGGAGAGGGAATGAAGCAGATCCAAACATCAAAGTCACTGAACCCACAGTGGAAGTCCTAGCACCCTCGGCAAAGGAGTGTAAAGATAGAAACAAGAAGAAGAAGAAGACCCTGGTGTGTGTAGCCACCCGCTTCTACCCCGACCATGTCACGGTCTTCTGGCAAGTC
>207-1
GGTCTTGTTGAGGGGAGTGAAGTCACTCAGATACCCACCATACTCTGGCGACTGAAAGAAAGTGATACTCCGATGAACTGCAGTCACACTAAGGGATCTGGCTACTACCAGATGTACTGGTACAGACAGCTTCCAGGAGAGGGAATGAAGCAGGTAGCCTTCACTATTCCCAATTCCAAACCTGAGTATTCAGGGGATTTCAGTAAAGACAAATTCTCAGCCAAGAAGACTGTAGCTGAGAGTGGATCTTTCACAGTGAAGAAGTTGGAGACAGGAGACAGCGGCATGTACTTTTGTGCTATCCAAACATCAAAGTCACTGAACCCACAGTGGAAGTCCTAGCACCCTCGGCAAAGGAGTGTAAAGATAGAAACAAGAAGAAGAAGAAGACCCTGGTGTGTGTAGCCACCCGCTTCTACCCCGACCATGTCACGGTCTTCTGGCAAGTC
>208-1
GGTCTTGTTGAGGGGAGTGAAGTCACTCAGATACCCACCATACTTTGGGGACTGAAAGAAAGTGATGCTCCGATGAACTGCAGTCACACTAAGGGATCTAGCTACAACCAGATGTACTGGTACAGACAGCTTCCAGGAGAGGGAATGAAGCAGGTAGTTTACACAAGTACTTATAACAAACCAGACTATTGAGACTTCAGTGAAGACAAATATTCAATTGTTAAGGCTGTAGCTGAGAGTGGATCTTTCACAGTGAAGAAGTCGGAGACAGGAGACAGCGGCATGTACTTCTGGGCTATCCAAACATCAAAGTCACTGAACCCACAGTGAAAGACCTAGCACCCTCGGCAAAGGAGTGTAAAGACAGAAACAAGAAGAAGAAGACCCTGGTGTGTGTAGCCACCCGCTTCTACCCCGACCATGTCACGGTCTTCTGGCAAGTC
>209-1
GGTCTTGTTGAGGGGAGTGAAGTCACTCCGATACCCACCATACTTTGGGGACTGAAAGAAAGTGATGCTCCGATGAACTGCAGTCACACTAAGGGATCTAGCTACAACCAGATGTACTGGTACAGACAGCTTCCAGGAGAGGGAATGAAGCAGATCCAAACATCAAAGTCACTGAACCCACAGTGGAAGTCCTAGCACCCTCGGCAAAGGAGTGTAAAGATAGAAACAAGAAGAAGAAGACCCTGGTGTGTGTAGCCGCCCGCTTCTACCCCGACCATGTCACGGTCTTCTGGCAAGTC
>210-1
GGTCTTGTTGAGGGGAGTGAAGTCACTCAGATACCCACCATACTTTGGGGACTGAAAGAAAGTGATGCTCCGATGAACTGCAGTCACACTAAGGGATCTAGCTACCACCAGATGTACTGGTACAGACAGCTTCCAGGAGAGGGAATGAAGCAGTGAAGAAGTCGGAGACAGGAGACAGCGGCATGTACTTCTGTGCTGTGAGTGATGGCCGACAACTATGATCCTGCATTCTTTGGAGCAGGGACCAAACTGAGTGTTCTGGATCCAAACATCAAAGTCACTGAACCCACAGTGGAAGTCCTAGCACCCTCGGCAAAGGAGTGTAAAGATAGAAACAAGAAGAAGAAGAAGACCCTGGTGTGTGTAGCCACCCGCTTCTACCCCGACCATGTCACGGTCTTCTGGCAAGTC
>211-1
GGTCTTGTTGAGGGGAGTGAAGTCACTCAGATACCCACCATACTCTGGCGACTGAAAGAAAGTGATGCTCCGATGAACTGCAGTCACACTAAGGGTCTAAGCTACTTCCAGATGTACTGGTACAGACAGCTTCCAGGAGAGGGAATGAAGCAGATCCAAACATCAAAGTCACTGAACCCACAGTGGAAGTCCTAGCACCCTCGGCAAAGGAGTGTAAAGATAGAAACAAGAAGAAGAAGAAGACCCTGGTGTGTGTAGCCACCCGCTTCTACCCCGACCATGTCACGGTCTTCTGGCAAGTC
>212-1
GGTCTTGTTGAGGGGAGTGAAGTCACTCAGATACCCACCATACTCTGGGGACTGAAAGACAGGGATGCTCCGATGAACTGCAGTCACACTAAGGGATCTACCTACAACCAGATGTACTGGTACAGACAGCTTCCAGGAAAGGGAATGAAGCAGAAGTTGGAGGCAGGAGACAGCTGCATGTACTTCTGTGCTGTGAGTCGGCAGGGGGGGTACTCGGAGGCATATTTTGGAGCCGGCACCAAACTCACCGTTTTAGATCCAAACATCAAAGTCACTGAACCCACAGTGGAAGTCCTAGCACCCTCGGCAAAGGAGTGTAAAGATAGAAACAAGAAGAAGAAGAAGACCCTGGTGTGTGTAGCCACCCGCTTCTACCCCGACCATGTCACGGTCTTCTGGCAAGTC
>213-1
GGTCTTGTTGAGGGGAGTGAAGTCACTCAGATACCCACCATACTCTGGGGACTGAAAGACAGGGATGCTCCGATGAACTGCAGTCACACTAAGGGATCTACCTACAACCAGATGTACTGGTACAGACAGCTTCCAGGAAAGGGAATGAAGCAGTGAAGAAGTTGGAGGCAGGAGACAGCGGCATGTACTTCTGTGCTGTGAGTCAAGAGGGCAGGGGCAACAACCCGGCATTCTTCGGCAGTGGCACCAAACTCACAGTTCTAGATCCAAACATCAAAGTCACTGAACCCACAGTGGAAGTCCTAGCACCCTCGGCAAAGGAGTGTAAAGATAGAAACAAGAAGAAGAAGACCCTGGTGTGTGTAGCCACCCGCTTCTACCCCGACCATGTCACGGTCTTCTGGCAAGTC
>214-1
GGTCTTGTTGAGGGGAGTGAAGTAACTCAGATACCCACCATACTCTGGGGACTGAAAGACAGGGATGCTCCGATGAACTGCAGTCACACTAAGGGATCTACCTACAACCAGATGTACTGGTACAGACAGCTTCCAGGAAAGGGAATGAAGCAGATCCAAACATCAAAGTCACTGAACCCACAGTGGAAGTCCTAGCACCCTCGGCAAAGGAGTGTAAAGATAGAAACAAGAAGAAGAAGAAGACCCTGGTGTGTGTAGCCACCCGCTTCTACCCCGACCATGTCACGGTCTTCTGGCAAGTC
>215-1
GGTCTTGTTGAGGGGAGTGAAGTCTCTCAGATACCCACCATACTTTGGGGACTGAAAGAAAGTGATGCTCCGATGAACTGCAGTCACACTAAGGGATCTAGCTACAACCAGATGTACTGGTACAGACAGCTTCCAGGAGAGGGAATGAAGCAGATCCAAACATCAAAGTCACTGAACCCACAGTGGAAGTCCTAGCACCCTCGGCAAAGGAGTGTAAAGATAGAAACAAGAAGAAGAAGAAGACCCTGGTGTGTGTAGCCACCCGCTTCTACCCCGACCATGTCACGGTCTTCTGGCAAGTC
>216-1
GGTCTTGTTGAGGGGAGTGAAGTCACTCAGATACCCACCATACTTTGGGGACTGAAAGAAAGTGATGCTCCGATGAACTGCAGTCACACTAAGGGATCTAGCTACAACCAGATGTACTGGTACAGACAGCTTCCAGGAGAGGGAATGAAGCAGGTAGTTTACACAAGTACTTATAACAAACCAGACTATTGAGACTTCAGTGAAGACAAATATTCAATTGTTAAGGCTGTAGCTGAGAGTGGATCTTTCACAGTGAAGAAGTCGGAGACAGGAGACAGCGGCATGTACTTCTGTGCTGATATGAGGCACATTTTGGATCAGGCACCAAATTAACAGTTCTCGATCCAAACATCAAAGTCACTGAACCCACAGTGGAAGTCCTAGCACCCTCGGCAAAGGAGTGTAAAGATAGAAACAAGAAGAAGAAGAAGACCCTGGTGTGTGTAGCCACCCGCTTCTACCCCGACCATGTCACGGTCTTCTGGCAAGTC
>217-1
GGTCTTGTTGAGGGGAGTGAAGTCACTCAGATACCCACCATACTCTGGCGACTGAAAGAAAGTGATGCTCCGATGAACTGCAGTCACACTAAGGGATCTGGCTACTACCAGATGTACTGGTACAGACAGCTTCCAGGAGAGGGAATGAAGCAGATCCAAACATCGAAGTCACTGAACCCACAGTGGAAGTCCTAGCACCCTCGGCAAAGGAGTGTAAAGATAGAAACAAGAAGAAGAAGAAGACCCTGGTGTGTGTAGCCACCCGCTTCTACCCCGACCATGTCACGGTCTTCTGGCAAGTC
>218-1
GGTCTTGTTGAGGGGAGTGAAGTCACTCAGATACCCACCATACTTTGGGGACTGAAAGAAAGTGATGCTCCGATGAACTGCAGTCACACTAAAGGATCTAGCTACAACCAGATGTACTGGTACAGACAGCTTCCAGGAGAGGGAATGAAGCAGATCCAAACATCAAAGTCACTGAACCCACAGTGGAAGTCCTAGCACCCTCGGCAAAGGAGTGTAAAGATAGAAACAAGAAGAAGAAGAAGACCCTGGTGTGTGTAGCCACCCGCTTCTACCCCGACCATGTCACGGTCTTCTGGCAAGTC
>219-1
GGTCTTGTTGAGGGGAGTGAAGTAACTCAGATACCCACCATACTCTGGAAACTGAAAGAAAGCGATGCTCCGATGAACTGCAGTCACACTAAGGGATCTAGCTACTACCAGATGTACTGGTACAGACAGCTTCCAGGAGAGGGAATGAAGCAGGTAGTTTACACTACTTCCAGTTCCAAACCTGAGTATTCATGGGATTTCAGTGAAGACAAATTCTCAGCCAAGAAGACTGTAGCTGAGAGTGGATCTTTCACAGTGAAGAAGTTGGGGACAGGAGAAAGCGGCAGGTACTTCTGTTGTATCCAAACATCAAAGTCACTGAACCCACAGTGGAAGTCCTAGCACCCTCGGCAAAGGAGTGTAAAGATAGAAACAAGAAGAAGAAGAAGACCCTGGTGTGTGTAGCCACCCGCTTCTACCCCGACCATGTCACGGTCTTCTGGCAAGTC
>220-1
GGTCTTGTTGAGGGGAGTGAAGTCACTCAGATACCCACCATACTTTGGGGACTGAAAGAAAGTGATGCTCCGATGAACTGCAGTCACACTAAGAGATCTAGCTACAACCAGATGTACTGGTACAGACAGCTTCCAGGAGAGGGAATGAAGCAGATCCAAACATCAAAGTCACTGAACCCACAGTGGAAGTCCTAGCACCCTCGGCAAAGGAGTGTAAAGATAGAAACAAGAAGAAGAAGAAGACCCTGGTGTGTGTAGCCACCCGCTTCTACCCCGACCATGTCACGGTCTTCTGGCAAGTC
>221-1
GGTCTTGTTGAGGGGAGTGAAGTAACTCAGATACCCACCATACTCTGGCGACTGAAAGAAAGTGATGCTCCGATGAACTGCAGTCACACTAAGGGATCTGGCTACTACCAGATGTACTGGTACAGACAGCTTCCAGGAGAGGGAATGAAGCAGATCCAAACATCAAAGTCACTGAACCCACAGTGGAAGTCCTAGCACCCTCGGCAAAGGAGTGTAAAGATAGAAACAAGAAGAAGAAGAAGACCCTGGTGTGTGTAGCCACCCGCTTCTACCCCGACCATGTCACGGTCTTCTGGCAAGTC
>222-1
GGTCTTGTTGAGGGGAGTGAAGTCACTCAGATACCCACCATACTCTGGGGACCAAAAGAAAGTGACGCTCAGATGAACTGCAGTCACACTAAGGGATCTAGCTACAACCAGATGTACTGGTACAGACAGCTTCCAGGAGAGGGAATGAAGCAGATCCAAACATCAAAGTCACTGAACCCACAGTGGAAGTCCTAGCACCCTCGGCAAAGGAGTGTAAAGATAGAAACAAGAAGAAGAAGAAGACCCTGGTGTGTGTAGCCACCCGCTTCTACCCCGACCATGTCACGGTCTTCTGGCAAGTC
>223-1
GGTCTTGTTGAGGGGAGTGAAGTCACTCAGATACCCACCATACTTTGGGGACTGAAAGAAAGTGATGCTCCGATGAACTGCAGTCACACTAAGGGATCTAGCTACAACCAGATGTACTGGTACAGACAGCTTCCAGGAGAGGGAATGAAGCAGTGAAGAAGTCGGAGACAGGAGACAGCGGCATGTACTTCTGTGCTGTGAGTGAAGGCCAGTAACAACCCGTCATTCTTCGGCAGTGGCACCAAACTCACAGTTCTAGATCCAAACATCAAAGTCACTGAACCCACAGTGGAAGTCCTAGCACCCTCGGCAAAGGAGTGTAAAGATAGAAACAAGAAGAAGAAGAAGACCCTGGTGTGTGTAGCCACCCGCTTCTACCCCGACCATGTCACGGTCTTCTGGCAAGTC
>224-1
GGTCTTGTTGAGGGGAGTGAAGTCACTCAGATACCCACCATACTTTGGGGACTGAAAGAAAGTGATGCTCCGATGAACTGCAGTCACACTAAGGGATCTAGCTACAACCAGATGTACTGGTACAGACAGCTTCCAGGAGAGGGAATGAAGCAGATCCAAACATCAAAGTCACTGAACCCACAGTGGAAGTCCTAGCACCCTCGGCAAAAGAGTGTAAAGATAGAAACAAGAAGAAGAAGAAGACCCTGGTGTGTGTAGCCACCCGCTTCTACCCCGACCATGTCACGGTCTTCTGGCAAGTC
>225-1
GGTCTTGTTGAGGGGAGTGAAGTCACTCAGATACCCACCATACTTTGGGGACTGAAAGAAAGTGATGCTCCGATGAACTGCAGTCACACTAAGGGATCTAGCTACAACCAGATGTACTGGTACAGACAGCTTCCAGGAGAGGGAATGAAGCAGGGAAGAAGTCGGAGACAGGAGACAGCGGCATGTACTTCTGTGCTGTGAGCTCGGGACAGGGGGCACTCAACCAGCCTTCTTTGGCAATGGAACGAAACTCACTGTTTTAGATCCAAACATCAAAGTCACTGAACCCACAGTGGAAGTCCTAGCACCCTCGGCAAAGGAGTGTAAAGATAGAAACAAGAAGAAGAAGAAGACCCTGGTGTGTGTAGCCACCCGCTTCTACCCCGACCATGTCACGGTCTTCTGGCAAGTC
>226-1
GGTCTTGTTGAGGGGAGTGAAGTCACTCAGATACCCACCATACTTTGGGTACTGAAAGAAAGTGATGCTCCGATGAACTGCAGTCACACTAAGGGATCTAGCTACAACCAGATGTACTGGTACAGACAGCTTCCAGGAGAGGGAATGAAGCAGTGAAGAAGTAGGAGCCAGGAGACAGCGGCATGTACTTCTGTGCTGTGAGTGAATAAGACAGGGGGGACTCGGAGGCATATTTTGGAGCCGGCACCAAACTCACCGTTTTAGATCCAAACATCAAAGTCACTGAACCCACAGTGGAAGTCCTAGCACCCTCGGCAAAGGAGTGTAAAGATAGAAACAAGAAGAAGAAGAAGACCCTGGTGTGTGTAGCCACCCGCTTCTACCCCGACCATGTCACGGTCTTCTGGCAAGTC
>227-1
GGTCTTGTTGAGGGGAGTGAAGTCACTCAGATACCCACCATACTCTGGCGACTGAAAGAAAGTGATGCTCCGATGAACTGCAGTCACACTAAGGGATCTGGCTACTACCAGATGTACTGGTACAGACAGCTTCCAGGAGAGGGAATGAAGCAGCTCCAAACAACAAAGCCACTGAACCCACAGTGGAAGTCCTAGCACCCTCGGCAAAGGAGTGTAAAGATGGAAACAAGAAGAAGAAGACCCTGGTGTGTGTAGCCACCCGCTTCTACCCCGACCATGTCACGGTCTTCTGGCAAGTC
>228-1
GGTCTTGTTGAGGGGAGTGAAGTCACTCAGATACCACCATACTTTGGGGACTGAAAGAAAGTGATGCTCCGATGAACTGCAGTCACACTAAGGGATCTAGCTACAACCAGATGTACTGGTACAGACAGCTTCCAGGAGAGGGAATGAAGCAGTGAAGAAGTCGGAGACAGGAGACAGCGGCATGTACTTCTGTGCTGTGAGTGAAACGCAGGGGATCTCTGGTGGTTATGCTGCCTACTTTGGAGAAGGAACTAAGCTAACAGTTCTGGATCCAAACATCAAAGTCACTGAACCCACAGTGGAAGTCCTAGCACCCTCGGCAAAGGAGTGTAAAGATAGAAACAAGAAGAAGAAGAAGACCCTGGTGTGTGTAGCCACCCGCTTCTACCCCGACCATGTCACGGTCTTCTGGCAAGTC
>229-1
GGTCTTGTTGAGGGGAGTGAAGTCACTCAGATACCCACCATACTCTGGGGACTGAAAGAAAGTGATGCTCCGATGAACTGCAGTCACACTAAGGGTCTAAGCTACTTCCAGATGTACTGGTACAGACAGCTTCCAGGAGAGGGAATGAAGCAGTGAAGAAGTTGGAGGCAGGAGACAGCGGCATGTACTTCTGTGCTGTGAGCGCCGGGACAGGGCGACTGGAAGTGTGGCCTACTTTGGGAATGGAACCAAACTCACTGTTCTCGATCCAAACATCAAAGTCACTGAACCCACAGTGGAAGTCCTAGCACCCTCGGCAAAGGAGTGTAAAGATAGAAACAAGAAGAAGAAGAAGACCCTGGTGTGTGTAGCCACCCGCTTCTACCCCGACCATGTCACGGTCTTCTGGCAAGTC
>230-1
GGTCTTGTTGAGGGGAGTGAAGTCACTCAGATACCCACCATACTCTGGGAAATGAAAGACAGTGATGCTCTGATGAACTGCAGTCACACTAAGGGAGCTACGTACTTCCAGATGTACTGGTACAGACAGCTTCCAGGAGAGGGAATGAAGCAGGTAGTTTACACTACTTCCAGTTCCAAACCTGAGTATTCAGGGGATTTCAGTGAAGACAAATTCTCAGCCAAGATGACTGTAGTTGAGAGTGGATCTTTCACAGTGAAGAAGTTGGAGGCAGGAGACAGCGGGGGTGCCAGCCAGGCTTACTTCGGTGGAGGAACCAGGTTAACTGTTCTAGATCCAAACATCAAAGTCACTGAACCCACAGTGGAAGTCCTAGCACCCTCGGCAAAGGAGTGTAAAGATAGAAACAAGAAGAAGAAGAAGACCCTGGTGTGTGTAGCCACCCGCTTCTACCCCGACCATGTCACGGTCTTCTGGCAAGTC
>231-1
GGTCTTGTTGAGGGGAGTGAAGTCACTCAGATACCCACCATACTTTGGGGACTGAAAGAAAGTGATGCTCCGATGAACTGCAGTCACACTAGGGATCTAGCTACAACCAGATGTACTGGTACAGACAGCTTCCAGGAGAGGGAATGAAGCAGGTAGTTTACACAAGTACTTATAACAAACCAGACTATTGAGACTTCAGTGAAGACAAATATTCAATTGTTAAGGCTGTAGCTGAGAGTGGATCTTTCACAGTGAAGAAGTCGGAGACAGGAGACAGCGGCATGTACTTCTGTGCTGGTATGAGGCACATTTTGGATCAGGCACCAAATTAACAGTTCTCGATCCAAACATCAAAGTCACTGAACCCACAGTGGAAGTCCTAGCACCCTCGGCAAAGGAGTGTAAAGATAGAAACAAGAAGAAGAAGAAGACCCTGGTGTGTGTAGCCACCCGCTTCTACCCCGACCATGTCACGGTCTTCTGGCAAGTC
>232-1
GGTCTTGTTGAGGGGAGTGAAGTCACTCAGATACCCACCATACTTTGGGGACTGAAAGAAAGTGATGCTCCGATGAACTGCAGTCACACTAAGGGATCTAGCTACAACCAGATGTACTGGTACAGACAGCTTCCAGGAGAGGGAATGAAGCAGATCCAAACATCAAAGTCACTGAACCCACAGTGGAAGTCCTAGCACCCTCGGCAAAGGAGTGTAAAGATAGAAACAAGAAGAAGAAGAAGACCCTGGTGTGTGTAGCCACCCACTTCTACCCCGACCATGTCACGGTCTTCTGGCAAGTC
>233-1
GGTCTTGTTGAGGGGAGTGAAGTAACTCAGATACCCACCATACTCTGGAAACTGAAAGAAAGCGATGCTCCGATGAACTGCAGTCACACTAAGGGATCTGGCTACTACCAGATGTACTGGTACAGACAGCTTCCAGGAGAGGGAATGAAGCAGATCCAAACATCAAAGTCACTGAACCCACAGTGGAAGTCCTAGCACCCTCGGCAAAGGAGTGTAAAGATAGAAACAAGAAGAAGAAGAAGACCCTGGTGTGTGTAGCCACCCGCTTCTACCCCGACCATGTCACGGTCTTCTGGCAAGTC
>234-1
GGTCTTGTTGAGGGGAGTGAAGTCACTCAGATACCCACCATACTCTGGGGACTGAAAGAAAGTGATGCTCCGATGAACTGCAGTCACACTAAGGGTCTAAGCTACTTCCAGATGTACTGGTACAGACAGCTTCCAGGAGAGGGAATGAAGCAGATCCAAACATCAAAGTCACTGAACCCACAGTGGAAGTCCTAGCACCCTCGGCAAAGGAGTGTAAAGATAGAAACAAGAAGAAGAAGAAGACCCTGGTGTGTGTAGCCACCCGCTTCTACCCGACCATGTCACGGTCTTCTGGCAAGTC
>235-1
GGTCTTGTTGAGGGGAGTGAAGTCACTCAGATACCCACCATACTCTGGGGACTGAAAGACAGGGATGCTCCGATGAACTGCAGTCACACTAAGGGAACTACCTACAACCAGATGTACTGGTACAGACAGCTTCCAGGAAAGGGAATGAAGCAGTGAAGAAGTTGGAGGCAGGAGACAGCGGCATGTACTTCTGTGCTGTGAGTCACACAGGGGGCTGGATAAGGCAGAGTTTGGTCCAGGTACCAGACTCACTGTTCTAGATCCAAACATCAAAGTCACTGAACCCACAGTGGAAGTCCTAGCACCCTCGGCAAAGGAGTGTAAAGATAGAAACAAGAAGAAGAAGAAGACCCTGGTGTGTGTAGCCACCCGCTTCTACCCCGACCATGTCACGGTCTTCTGGCAAGTC
>236-1
GGTCTTGTTGAGGGGAGTGAAGTCACTCAGATACCCACCATACTCTGGGGACTGAAAGAAAGTGATGCTCCGATGAACTGCAGTCACACTAAGGGTCTAAGCTACTTCCAGATGTACTGGTACAGACAGCTTCCAGGAGAGGGAATGAAGCAGTGAAGAAGTTGTAGGCAGGAGACAGCGGCATGTACTTCTGTGCTGTGAGTGAACAACTATGAGGCACATTTTGGATCAGGCACCAAATTAACAGTTCTCGATCCAAACATCAAAGTCACTGAACCCACAGTGGAAGTCCTAGCACCCTCGGCAAAGGAGTGTAAAGATAGAAACAAGAAGAAGAAGAAGACCCTGGTGTGTGTAGCCACCCGCTTCTACCCCGACCATGTCACGGTCTTCTGGCAAGTC
>237-1
GGTCTTGTTGAGGGGAGTGAAGTCACTCAGATACCCACCATACTCTGGGGACTGAAAGACAGGGATGCTCCGATGAACTGCAGTCACACTAAGGGATCTACCTACAACCAGATGTACTGGTTCAGACAGCTTCCAGGAAAGGGAATGAAGCAGTGAAGAAGTTGGAGGCAGGAGACAGCGGCATGTACTTCTGTGCTGTGAGCCGGACGAACTCGTACTCGGAGGCATATTTTGGAGCCGGCACCAAACTCACCGTTTTAGATCCAAACATCAAAGTCACTGAACCCACAGTGGAAGTCCTAGCACCCTCGGCAAAGGAGTGTAAAGATAGAAACAAGAAGAAGAAGAAGACCCTGGTGTGTGTAGCCACCCGCTTCTACCCCGACCATGTCACGGTCTTCTGGCAAGTC
>238-1
GGTCTTGTTGAGGGGAGTGAAGTCACTCAGATACCCACCATACTCTGGCGACTGAAAGAAAGTGATGCTCCGATGAACTGCAGTCACACTAAGGGATCTGGCTACTACCAGATGTACTGGTACAGACAGCTTCCAGGAGAGGGAATGAAGCAGTGAAGAAGTCGGAGACAGGAGACAGCGGCATGTACTTCTGTGCTGTGAGTGATGGTCGACAACTATGATCCTGCATTCTTTGGAGCAGGGACCAAACTGAGTGTTCTGGATCCAAACATCAAAGTCACTGAACCCACAGTGGAAGTCCTAGCACCCTCGGCAAAGGAGTGTAAAGATAGAAACAAGAAGAAGAAGAAGACCCTGGTGTGTGTAGCCACCCGCTTCTACCCCGACCATGTCACGGTCTTCTGGCAAGTC
>239-1
GGTCTTGTTGAGGGGAGTGAAGTCTCTCAGATACCCACCATACTTTGGGGACTGAAAGAAAGTGATGCTCCGATGAACTGCAGTCACACTAAGGGATCTAGCTACAACCAGATGTACTGGTACAGACAGCTTCCAGGAGAGGGAATGAAGCAGTGAAGAAGTCGGAGACAGGAGACAGCGGCATGTACTTCTGTGCTGTGAGTGATGGTCGACAACTATGATCCTGCATTCTTTGGAGCAGGGACCAAACTGAGTGTTCTGGATCCAAACATCAAAGTCACTGAACCCACAGTGGAAGTCCTAGCACCCTCGGCAAAGGAGTGTAAAGATAGAAACAAGAAGAAGAAGAAGACCCTGGTGTGTGTAGCCACCCGCTTCTACCCCGACCATGTCACGGTCTTCTGGCAAGTC
>240-1
GGTCTTGTTGAGGGGAGTGAAGTCACTCAGATACCCACAATACTCTGGGGACCGAAAGAAAGTGATGCTCCGATGAACTGCAGTCACACTAAGGGATCTGGCTACTACCAGATGTACTGGTACAGACAGCTTCCAGGAGAGGGAATGAAGCAGGTTGCCTTCACTATTCCCAATTCCAAACCTGAGTATTCAGGGGATTTCAGTAAAGACAAATTCTCAGCCAAGAAGACTGTAGCTGAGAGTGGATGATTCACAGTGAAGAAGTTGGAGACAGGAGACAGAGGCAGGTAATTTTGTGCTATCCAAACATCAAAGTCACTGAACCCACAGTGGAAGTCCTAGCACCCTCGGCAAAGGAGTGTAAAGATAGAAACAAGAAGAAGAAGAAGACCCTGGTGTGTGTAGCCACCCGCTTCTACCCCGACCATGTCACGGTCTTCTGGCAAGTC
>241-1
GGTCTTGTTGAGGGGAGTGAAGTCACTCAGATACCCGCCATACTTTGGGGACTGAAAGAAAGTGATGCTCCGATGAACTGCAGTCACACTAAGGGATCTAGCTACAACCAGATGTACTGGTACAGACAGCTTCCAGGAGAGGGAATGAAGCAGATCCAAACATCAAAGTCACTGAACCCACAGTGGAAGTCCTAGCACCCTCGGCAAAGGAGTGTAAAGATAGAAACAAGAAGAAGAAGAAGACCCTGGTGTGTGTAGCCACCCGCTTCTACCCCGACCATGTCACGGTCTTCTGGCAAGTC
>242-1
GGTCTTGTTGAGGGGAGTGAAGTCACTCAGATACCCACCATACTTTGGGGACTGAAAGAAAGTGATGCTCCGATGAACTGCAGTCACACTAGGGGATCTAGCTACAACCAGATGTACTGGTACAGACAGCTTCCAGGAGAGGGAATGAAGCAGATCCAAACATCAAAGTCACTGAACCCACAGTGGAAGTCCTAGTACCCTCGGCAAAGGAGTGTAAAGATAGAAACAAGAAGAAGAAGAAGACCCTGGTGTGTGTAGCCACCCGCTTCTACCCCGACCATGTCACGGTCTTCTGGCAAGTC
>243-1
GGTCTTGTTGAGGGGAGTGAAGTCACTCAGATACCCACCATACTCTGGCGACTGAAAGAAAGTGATGCTCCGATGAACTGCAGTCACACTAAGGGATCTGGCTACTACCAGATGTACTGGTACAGACAGCTTCCAGGAGAGGGAATGAAGCAGGTAGCCTTCACTATTCCCAATTCCAAACCTGAGTATTCAGGGGATTTCAGTAAAGACAAATTCTCAGCCAAGAAGACTGTAGCTGAGAGTGGATCTTTCACAGTGAAGAAGTTGGAGACAGGAGACAGCGGCATGTACTTTTCGCAACCAGCCTTCTTTGGCAATGGAACGAAACTCACTGTTTTAGATCCAAACATCAAAGTCACTGAACCCACAGTAGAAGTCCTAGCACCCTCGGCAAAGGAGTGTAAAGATAGAAACAAGAAGAAGAAGAAGACCCTGGTGTGTGTAGCCACCCGCTTCTACCCCGACCATGTCACGGTCTTCTGGCAAGTC
>244-1
GGTCTTGTTGAGGGGAGTGAAGTCACTCAGATACCCACCATACTCTGGCGACTGAAAGAAAGTGATGCTCCGATGAACTGCAGTCACACTAAGGGATCTGGCTACTACCAGATGTACTGGTACAGACAGCTTCCAGGAGAGGGAATGAAGCAGGTAGCCTTCACTATTCCCAATTCCAAACCTGAGTATTCAGGGGATTTCAGTAAAGACAAATTCTCAGCCAAGAAGACTGTAGCTGAGAGTGGATCTTTGACAGTGAAGAAGTTGGAGACAGGAGACAGCGGCATGTACTGGTGTGCTGTGAGTGAATTCGACGGGGGCGGCACCAAACTCACCGTTTTAGATCCAAACATCAAAGTCACTGAACCCACAGTGGAAGTCCTAGCACCCTCGGCAAAGGAGTGTAAAGATAGAAACAAGAAGAAGAAGAAGACCCTGGTGTGTGTAGCCACCCGCTTCTACCCCGACCATGTCACGGTCTTCTGGCAAGTC
>245-1
GGTCTTGTTGAGGGGAGTGAAGTCACTCAGATACCCACCATACTTTGGGGACTGAAAGAAAGTGATGCTCCGATGAACTGCAGTCACACTAAGGGATCTAGCTACAACCAGATGTACTGGTACAGACAGCTTCCAGGAGAGGGAATGAAGTAGTGAAGAAGTCGGAGACAGGAGACAGCGGCATGTACTTCTGTGCTGTGAGTGAATAAGACAGGGGGGACTCGGAGGCATATTTTGGAGCCGGCACCAAACTCACCGTTTTAGATCCAAACATCAAAGTCACTGAACCCACAGTGGAAGTCCTAGCACCCTCGGCAAAGGAGTGTAAGGATAGAAACAAGAAGAAGAAGAAGACCCTGGTGTGTGTAGCCACCCGCTTCTACCCCGACCATGTCACGGTCTTCTGGCAAGTC
>246-1
GGTCTTGTTGAGGGGAGTGAAGTCACTCAGATACCCACCATACTCTGGGGACTGAAAGACAGGGATGCTCCGATGAACTGCAGTCACACGAAGGGATCTACCTACAACCAGATGTACTGGTACAGACAGCTTCCAGGAAAGGGAATGAAGCAGTGAAGAAGTTGGAGGCAGGAGACAGCGGCATGTACTTCTGTGCTGTGAGCCGGACGAACTCGTACTCGGAGGCATATTTTGGAGCCGGCACCAAACTCACCGTTTTAGATCCAAACATCAAAGTCACTGAACCCACAGTGGAAGTCCTAGCACCCTCGGCAAAGGAGTGTAAAGATAGAAACAAGAAGAAGAAGAAGACCCTGGTGTGTGTAGCCACCCGCTTCTACCCCGACCATGTCACGGTCTTCTGGCAAGTC
>247-1
GGTCTTGTTGAGGGGAGTGAAGTCACTCAGATACCCACCATACTCTGGGGACTGAAAGAAAGTGATGCTCCGATGAACTGCAGTCACACTAAGGGATCTAGCTACAACCAGATGTACTGGTACAGACAGCTTCCAGGAGAGGGAATGAAGTAGATCCAAACATCAAAGTCACTGAACCCACAGTGGAAGTCCTAGCACCCTCGGCAAAGGAGTGTAAAGATAGAAACAAGAAGAAGAAGAAGACCCTGGTGTGTGTAGCCACCCGCTTCTACCCCGACCATGTCACGGTCTTCTGGCAAGTC
>248-1
GGTCTTGTTGAGGGGAGTGAAGTCACTCAGATACCCACCATACTCTGGCGACTGAAAGAAAGTGATGCTCCGATGAACTGCAGTCACACTAAGGGATCTGGCTACTACCAGATGTACTGGTACAGACAGCTTCCAGGAGAGGGAATGAAGCAGGTAGCCTTCACTATTCCCAATTCCAAACCTGAGTATTCAGGGGATTTCAGTAAAGACAAATTCTCAGCCAAGAAGACTGTAGCTGAGAGTGGATCTTTCACAGTGAAGAAGTAGGAGACAGGAGACAGCGGCAAGTATTTCTGTGCTATCCAAACATCAAAGTCACTGAACCCACAGTGGAAGTCCTAGCACCCTCGGCAAAGGAGTGTAAAGATAGAAACAAGAAGAAGAAGAAGACCCTGGTGTGTGTAGCCACCCGCTTCTACCCCGACCATGTCACGGTCTTCTGGCAAGTC
>249-1
GGTCTTGTTGAGGGGAGTGAAGTCACTCAGATACCCACCATACTTTGGGGACTGAAAGAAAGTGATGCTCCGATGAACTGCAGTCACACTAAGGGATCTAGCTACAACCAGATGTACTGGTACAGACAGCTTCCAGGAGAGGGAATGAAGCAGATCCAAACATCAAAGTCACTGAACCCACAGTGGAAGTCCTAGCACCCCCGGCAAAGGAGTGTAAAGATAGAAACAAGAAGAAGAAGAAGACCCTGGTGTGTGTAGCCACCCGCTTCTACCCCGACCATGTCACGGTCTTCTGGCAAGTC
>250-1
GGTCTTGTTGAGGGGAGTGAAGTCACTCAGATACCCACCATACTTTGGGGACTGAAAGAAAGTGATGCTCCGATGAACTGCAGTCACACTAAGGGATCTAGCTACAACCAGATGTACTGGTACAGACAGCTTCCAGGAGAGGGAATGAAGCAGATCCAAACATCAAAGTCACTGAACCCACAGTGGAAGACCTAGCACCCTCGGCAAAGGAGTGTAAAGATAGAAACAAGAAGAAGAAGAAGACCCTGGTGTGTGTAGCCACCCGCTTCTACCCCGACCATGTCACGGTCTTCTGGCAAGTC
>251-1
GGTCTTGTTGAGGGGAGTGAAGTCACTCAGATACCCACCATACTTTGGGGACTGAAAGAAAGTGATGCTCCGATGAACTGCAGTCACACTAAGGGATCTAGCTACAACCAGATGTACTGGTACAGACAGCTTCCAGGAGAGGGAATGAAGCTGATCCAAACATCAAAGTCACTGAACCCACAGTGGAAGTCCTAGCACCCTCGGCAAAGGAGTGTAAAGATAGAAACAAGAAGAAGAAGAAGACCCTGGTGTGTGTAGCCACCCGCTTCTACCCCGACCATGTCACGGTCTTCTGGCAAGTC
>252-1
GGTCTTGTTGAGGGGAGTGAAGTCACTCAGATACCCACCATACTCTGGGGACTGAAAGAAAGTGATGCTCCGATGAACTGCAGTCACACTAAGGGTCTAAGCTACTTCCAGATGTACTGGTACAGACAGCTTCCAGGAGAGGGAATGAAGCAGTGAAGAAGTTGGAGGCAGGAGACAGCGGCATGTACTTCTGTGCTGTGAGCGGGACAGGGGAATACTCGGAGGCATATTTTGGAGCCGGCACCAAACTCACCGTTTTAGATCCAAACATCAAAGTCACTGAACCCACAGTGGAAGTCCTAGCACCCTCGGCAAAGGAGTGTAAAGATAGAAACAAGAAGAAGAAGAAGACCCTGGTGTGTGTAGCCACCCGGTTCTACCCCGACCATGTCACGGTCTTCTGGCAAGTC
>253-1
GGTCTTGTTGAGGGGAGTGAAGTCACTCAGATACCCACCATACTCTGGGGACTGAAAGACAGGGATGCTCCGATGAACTGCAGTCACACTAAGGGATCTACCTACAACCAGATGTACTGGTACAGACAGCTTCCAGGAAAGGGAATGAAGCAGATCCAAACATCAAAGTCACTGAACCCACAGTGGAAGCCCTAGCACCCTCGGCAAAGGAGTGTAAAGATAGAAACAAGAAGAAGAAGAAGACCCTGGTGTGTGTAGCCACCCGCTTCTACCCCGACCATGTCACGGTCTTCTGGCAAGTC
>254-1
GGTCTTGTTGAGGGGAGTGAAGTCACTCAGATACCCACCATACTCTGGGGACTGAAAGACAGGGATGCTCCGATGAACTGCAGTCACACTAAGGGATCTACCTACAACCAGATGTACTGGTACAGACAGCTTCCAGGAAAGGGAATGAAGCAGGTAGTTTACACAAGTAGTTATAGCAGACCAGACTATGGAGACTTCAGTGAAGACAAATATCCAATTGTTAAGGCTGTAGCTGAGAGTGGATCTTTCACAGTGAAGAAGTTGGAGGCAGGAGACAGCGGCATGTACTTCTGTGCTGTGAATCCAAACATCAAAGTCACTGAACCCACAGTGGAAGTCCTAGCACCCTCGGCAAAGGAGTGTAAAGATAGAAACAAGAAGAAGAAGAAGACCCTGGTGTGTGTAGCCACCCGCTTCTACCCCGACCATGTCACGGTCTTCTGGCAAGTC
>255-1
GGTCTTGTTGAGGGGAGTGAAGTCACTCAGATACCCACAATACTCTGGGGACCGAAAGAAAGTGATGCTCCGATGAACTGCAGTCACACTAAGGGATCTGGCTACTACCAGATGTACTGGTACAGACAGCTTCCAGGAGAGGAATGAAGCAGGTTGCCTTCACTATTCCCAATTCCAAACCTGAGTATTCAGGGGATTTCAGTAAAGACAAATTCTCAGCCAAGAAGACTGTAGCTGAGAGTGGATGATTCACAGTGAAGAAGTTGGAGACAGGAGACAGCGGCATGTACGTTTGTGCTATCCAAACATCAAAGTCACTGAACCCACAGTGGAAGTCCTAGCACCCTCGGCAAAGGAGTGTAAAGATAGAAACAAGAAGAAGAAGAAGACCCTGGTGTGTGTAGCCACCCGCTTCTACCCCGACCATGTCACGGTCTTCTGGCAAGTC
>256-1
GGTCTTGTTGAGGGGAGTGAAGTCACTCAGATACCCACCATACTCTGGGGACTGAAAGACAGGGATGCTCCGATGAACTGCAGTCACACTAAGGGATCTACCTACAACCAGATGTACTGGTACAGACAGCTTCCAGGAAAGGGAATGAAGCAGATCCAAACATCAAAGTCACTGAACCCACAGTGGAAGTCCTAGCACCCTCGGCAAAGGAGTGTAAAGATAGAAACAAGAAGAAGAAGAAGACCCTGGTGTGTGTAGCCACCCACTTCTACCCCGACCATGTCACGGTCTTCTGGCAAGTC
>257-1
GGTCTTGTTGAGGGGAGTGAAGTCACTCAGATACCCACCATACTTTGGGGACTGAAAGAAAGTGATGCTCCGATGAACTGCAGTCACACTAAGGGATCTAGCTACAACCAGATGTACTGGTACAGACAGCTTCCAGGAGAGGGAATGAAGCAGGTAGTTTACACAAGTACTTATAACAAACCAGACTATTGAGACTTCAGTGAAGACAAATATTCAATTGTTAAGGCTGTAGCTGAGAGTGGATCTTTCACAGTGAAGAAGTCGGAGACAGGAGACAGCGGCATGTACTTCTGTGCTATCCAAACATCAAAGTTACTGAACCCACAGTGGAAGTCCTAGCACCCTCGGCAAAGGAGTGTAAAGATAGAAACAAGAAGAAGAAGAAGACCCTGGTGTGTGTAGCCACCCGCTTCTACCCCGACCATGTCACGGTCTTCTGGCAAGTC
>258-1
GGTCTTGTTGAGGGGAGTGAAGTCACTCAGATACCCACCATACTCTGGTGACTGAAAGAAAGTGATGCTCCGATGAACTGCAGTCACACTAAGGGATCTGGCTACTACCAGATGTACTGGTACAGACAGCTTCCAGGAGAGGGAATGAAGCAGATCCAAACATCAAAGTCACTGAACCCACAGTGGAAGTCCTAGCACCCTCGGCAAAGGAGTGTAAAGATAGAAACAAGAAGAAGAAGAAGACCCTGGTGCGTGTAGCCACCCGCTTCTACCCCGACCATGTCACGGTCTTCTGGCAAGTC
>259-1
GGTCTTGTTGAGGGGAGTGAAGTCACTCAGATACCCACCATACTCTGGGAAATGAAAGACAGTGATGCTCTGATGAACTGCAGTCACACTAAGGGAGCTACGTACTTCCAGATGTACTGGTACAGACAGCTTCCAGGAGAGGGAATGAAGCAGATCCAAACATCAAAGTCACTGAACCCACAGTGGAAGTCCTAGCACCCCCGGCAAAGGAGTGTAAAGATAGAAACAAGAAGAAGAAGAAGACCCTGGTGTGTGTAGCCACCCGCTTCTACCCCGACCATGTCACGGTCTTCTGGCAAGTC
>260-1
GGTCTTGTTGAGGGGAGTGAAGTCACTCAGATACCCACCATACTTTGGGGACTGAAAGAAAGTGATGCTCCGATGAACTGCAGTCACACTAAGGGATCTAGCTACAACCAGATGTACTGGTACAGACAGCTTCCAGGAGAGGGAATGAAGCAGTGAAGAAGTCGGAGACAGGAGACAGCGGCATGTACTTCTGTGCTGTGAGCGGACAGGGGTGCGTGGTGAGGCCTACTTTTGGAATGGAACCAAACTCACTGTTTTAGATCCAAACATCAAAGTCACTGAACCCACAGTGGAAGTCCTAGCACCCTCGGCAAAGGAGTGTAAAGATAGAAACAAGAAGAAGAAGAAGACCCTGGTGTGTGTAGCCACCCGCTTCTACCCCGACCATGTCACGGTCTTCTGGCAAGTC
>261-1
GGTCTTGTTGAGGGGAGTGAAGTCACTCAGATACCCACCATACCCTGGGGACTGAAAGAAAGTGATGCTCCGATGAACTGCAGTCACACTAAGGGTCTAAGCTACTTCCAGATGTACTGGTACAGACAGCTTCCAGGAGAGGGAATGAAGCAGTGAAGAAGTTGGAGGCAGGAGACAGCGGCATGTACTTCTGTGCTGTGAGTGTTCCGGGCTCGTACTCGGAGGCATATTTTGGAGCCGGCACCAAACTCACCGTTTTAGATCCAAACATCAAAGTCACTGAACCCACAGTGGAAGTCCTAGCACCCTCGGCAAAGGAGTGTAAAGATAGAAACAAGAAGAAGAAGAAGACCCTGGTGTGTGTAGCCACCCGCTTCTACCCCGACCATGTCACGGTCTTCTGGCAAGTC
>262-1
GGTCTTGTTGAGGGGAGTGAAGTCACTCAGATACCCACCATACTTTGGGGACTGAAAGAAAGTGATGCTCCGATGAACTGCAGTCACACTAAGGGGTCTAGCTACAACCAGATGTACTGGTACAGACAGCTTCCAGGAGAGGGAATGAAGCAGGTAGTTTACACAAGTACTTATAACAAACCAGACTATTGAGACTTCAGTGAAGACAAATATTCAATTGTTAAGGCTGTAGCTGAGAGTGGATCTTTCACAGTGAAGAAGTCGGAGACAGGAGACAGCGGCATGTACTTCTGTGCTATCCAAACATCAAAGTCACTGAACCCACAGTGGAAGTCCTAGCACCCTCGGCAAAGGAGTGTAAAGATAGAAACAAGAAGAAGAAGAAGACCCTGGTGTGTGTAGCCACCCGCTTCTACCCCGACCATGTCACGGTCTTCTGGCAAGTC
>263-1
GGTCTTGTTGAGGGGAGTGAAGTCACTCAGATACCCACCATACTCTGGGGACTGAAAGACAGGGATGCTCCGATGAACTACAGTCACACTAAGGGATCTACCTACAACCAGATGTACTGGTACAGACAGCTTCCAGGAAAGGGAATGAAGCAGATCCAAACATCAAAGTCACTGAACCCACAGTGGAAGTCCTAGCACCCTCGGCAAAGGAGTGTAAAGATAGAAACAAGAAGAAGAAGAAGACCCTGGTGTGTGTAGCCACCCGCTTCTACCCCGACCATGTCACGGTCTTCTGGCAAGTC
>264-1
GGTCTTGTTGAGGGGAGTGAAGTCACTCAGATACCCACCATACTCTGGCGACTGAAAGAAAGTGATGCTCCGATGAACTGCAGTCACACTAAGGGATCTGGCTACTACCAGATGTACTGGTACAGACAGCTTCCAGGAGAGGGAATGAAGCAGTGAAGAAGTTGGAGACAGGAGACAGCGGCATGTACTTTTGTGCTGTGAGTGATTCGTACTCGGAGGCATATTTTGGAGCCGGCACCAAACTCACCGTTTTAGATCCAAACATCAAAGTCACTGAACCCACAGTGGAAGTCCTAGCACCCTCGGCAAAGGAGTGTAAAGATAGAAACAAGAAGAAGAAGAAGACCCTGGTGTGTGTAGCCACCCGCTTCTACCCCGACCATGTCACGGTCTTCTGGCAAGTC
>265-1
GGTCTTGTTGAGGGGAGTGAAGTCACTCAGATACCCACCATACTCTGGCGACTGAAAGAAAGTGATGCTCCGATGAACTGCAGTCACACTAAGGGATCTGGCTACTACCAGATGTACTGGTACAGACAGTTTCCAGGAGAGGGAATGAAGCAGATCCAAACATCAAAGTCACTGAACCCACAGTGGAAGTCCTAGCACCCTCGGCAAAGGAGTGTAAAGATAGAAACAAGAAGAAGAAGAAGACCCTGGTGTGTGTAGCCACCCGCTTCTACCCCGACCATGTCACGGTCTTCTGGCAAGTC
>266-1
GGTCTTGTTGAGGGGAGTGAAGTCACTCAGATACCCACCATACTTTGGGGCCTGAAAGAAAGTGATGCTCCGATGAACTGCAGTCACACTAAGGGATCTAGCTACAACCAGATGTACTGGTACAGACAGCTTCCAGGAGAGGGCATGAAGCAGTGAAGAAGTCGGAGACAGGAGACAGCGGCATGTACTTCTGTGCTGTGAGCTCGGGACAGGGGGCACTCAACCAGCCTTCTTTGGCAATGGAACGAAACTCACTGTTTTAGATCCAAACATCAAAGTCACTGAACCCACAGTGGAAGTCCTAGCACCCTCGGCAAAGGAGTGTAAAGATAGAAACAAGAAGAAGAAGAAGACCCTGGTGTGTGTAGCCACCCGCTTCTACCCCGACCATGTCACGGTCTTCTGGCAAGTC
>267-1
GGTCTTGTTGAGGGGAGTGAAGTAACTCAGATACCCACCATACTCTGGAAACTGAAAGAAAGTGATGCTCCGATGAACTGCAGTCACACTAAGGGTCTAAGCTACTTCCAGATGTACTGGTACAGACAGCTTCCAGGAGAGGGAATGAAGCAGTGAAGAAGTTGGAGGCAGGAGACAGCGGCATGTACTTCTGTGCTGTGAGTGTTCCGGGCTCGTACTCGGAGGCATATTTTGGAGCCGGCACCAAACTCACCGTTTTAGATCCAAACATCAAAGTCACTGAACCCACAGTGGAAGTCCTAGCACCCTCGGCAAAGGAGTGTAAAGATAGAAACAAGAAGAAGAAGAAGACCCTGGTGTGTGTAGCCACCCGCTTCTACCCCGACCATGTCACGGTCTTCTGGCAAGTC
>268-1
GGTCTTGTTGAGGGGAGTGAAGTCACTCAGATACCCACCATACTCTGGGAAATGAAAGACAGTGATGCTCTGATGAACTGCAGTCACACTAAGGGAGCTACGTACTTCCAGATGTACTGGTACAGACAGCTTCCAGGAGAGGGAATGAAGCAGATCCAAACATCAAAGTCACTGAACCCACAGTGGAAGTCCTAGCACCCTCGGCAAAGGAGTGTAAAGATAGAAACAAGAAGAAGAAGAAGACCCTGGTGTGTGTAGCCACCCACTTCTACCCCGACCATGTCACGGTCTTCTGGCAAGTC
>269-1
GGTCTTGTTGAGGGGAGTGAAGTCACTCAGATACCCACCATACTCTGGGAAATGAAAGACAGTGATGCTCTGATGAACTGCAGTCACACTAAGGGAGCTACGTACTTCCAGATGTACTGGTACAGACAGCTTCCAGGAGAGGGAATGAAGCAGGTAGTTTACACTACTTCCAGTTCCAAACCTGAGTATTCAGGGGATTTCAGTGAAGACAAATTCTCAGCCAAGAAGACTGTAGTTGAGAGTGGATCTTTCACAGTGAAGAAGTTGGAGGCAGGAGACAGCGGCAGGTACTTCTGTGCTGTGAATCCAAACATCAAAGTCACTGAACCCACAGTGGAAGTCCTAGCACCCTCGGCAAAGGAGTGTAAAGATAGAAACAAGAAGAAGAAGAAGACCCTGGTGTGTGTAGCCACCCGCTTCTACCCCGACCATGTCACGGTCTTCTGGCAAGTC
>270-1
GGTCTTGTTGAGGGGAGTGAAGTCACTCAGATACCCACCATACTCTGGCGACTGAAAGACAGTGATGCTCCGATGAACTGCAGTCACACTAAGGGATCTGCCTACTACCAGATGTACTGGTACAGACAGCTTCCAGGAAAGGGAATGAAGCAGATCCAAACATCAAAGTCACTGAACCCACAGTGGAAGTCCTAGCACCCTCGGCAAAGGAGTGTAAAGATAGAAACAAGAAGAAGAAGAAGACCCTGGTGTGTGTAGCCACCCGCTTCTACCCCGACCATGTCACGGTCTTCTGGCAAGTC
>271-1
GGTCTTGTTGAGGGGAGTGAAGTCACTCAGATACCCACCATACTCTGGGAATTGAAAGACAGTGATGCTCTGATGAACTGCAGTCACACTAAGGGAGCTACGTACTTCCAGATGTACTGGTACAGACAGCTTCCAGGAGAGGGAATGAAGCAGGTAGTTTACACTACTTCCAGTTCCAAACCTGAGTATTCAGGGGATTTCAGTGAAGACAAATTCTCAGCCAAGAAGACTGTAGTTGAGAGTGGATCTTTCACAGTGAAGAAGTTGGAGGCAGGAGACAGCGGGGGTGCCAGCCAGGCTTACTTCGGTGGAGGAACCAGGTTAACTGTTCTAGATCCAAACATCAAAGTCACTGAACCCACAGTGGAAGTCCTAGCACCCTCGGCAAAGGAGTGTAAAGATAGAAACAAGAAGAAGAAGAAGACCCTGGTGTGTGTAGCCACCCGCTTCTACCCCGACCATGTCACGGTCTTCTGGCAAGTC
>272-1
GGTCTTGTTGAGGGGAGTGAAGTAACTCAGATACCCACCATACTCTGGAAACTGAAAGAAAGCGATGCTCCGATGAACTGCAGTCACACTAAGGGATCTAGCTACTACCAGATGTACTGGTACAGACAGCTTCCAGGAGAGGGAATGAAGCAGTGAAGAAGTCGGAGACAGGAGACAGCGGCATGTACTTTTGTGCTGTGAGTGAATTAGGGACAGGGGGCGATGAGGCACATTTTGGATCAGGCACCAAATTAACAGTTCTCGATCCAAACATCAAAGTCACTGAACCCACAGTGGAAGTCCTAGCACCCTCGGCAAAGGAGTGTAAAGATAGAAACAAGAAGAAGAAGAAGACCCTGGTGTGTGTAGCCACCCGCTTCTACCCCGACCATGTCACGGTCTTCTGGCAAGTC
>273-1
GGTCTTGTTGAGGGGAGTGAAGTCACTCAGATACCCACCATACTTTGGGGACTGAAAGAAAGTGATGCTCCGATGAACTGCAGTCACACTAAGGGATCTAGCTACAACCAGATGTACTGGTACAGACAGCTTCCAGGAGAGGGAATGAAGCAGATCCAAACATCAAAGTCACTGAACCCACAGTGGAAGTCCTAGCACCCTCGGCAAAGGAGTGTAAAGATAGAAACAAGAAGAAGAAGAAGACCCTGGTGTGTGTAACCACCCGCTTCTACCCCGACCATGTCACGGTCTTCTGGCAAGTC
>274-1
GGTCTTGTTGAGGGGAGTGAAGTCACTCAGATACCCACCATACTTTGGGGACTGAAAGAAAGTGATGCTCCGATGAACTGCAGTCACACTAAGGGATCTAGCTACAACCAGATGTACTGGTACAGACAGCTTCCAGGAGAGGGAATGAAGCAGTGAAGAAGTCGGAGACAGGAGACAGCGGCATGTACTTCTGTGCTGTGAGTGGTGGTTATGCTGCCTACTTTGGAGAAGGAACTACGCTAACAGTTCTGGATCCAAACATCAAAGTCACTGAACCCACAGTGGAAGTCCTAGCACCCTCGGCAAAGGAGTGTAAAGATAGAAACAAGAAGAAGAAGAAGACCCTGGTGTGTGTAGCCACCCGCTTCTACCCCGACCATGTCACGGTCTTCTGGCAAGTC
>275-1
GGTCTTGTTGAGGGGAGTGAAGTCACTCAGATACCCACCATACTCTGGCGACTGAAAGAAAGTGATGCTCCGATGAACTGCAGTCACACTAAGGGATCTGGCTACTACCAGATGTACTGGTACAGACAGCTTCCAGGAGAGGGAATGAAGCAGGTAGCCTTCACTATTCCCAATTCCAAACCTGAGTATTCAGGGGATTTCAGTAAAGACAAATTCTCAGCCAAGAAGACTGTAGCTGAGAGTGGATCTTTCACAGTGAAGAAGTTGGAGACAGGAGACAGCGGCATGTACTTTTGTGCTATCCAAACATCAAAGTCACTGAACCCACAGTGGAAGTCCTAGCACCCTCGGCAAAGGAGTGTAAAGATAGAAACAAAAAGAAGAAGAAGACCCTGGTGTGTGTAGCCACCCGCTTCTACCCCGACCATGTCACGGTCTTCTGGCAAGTC
>276-1
GGTCTTGTTGAGGGGAGTGAAGTCACTCAGATACCCACCATACTCTGGGGACTGAAAGACAGGGATGCTACGATGAACTGCAGTCACACTAAGGGATCTACCTACAACCAGATGTACTGGTACAGACAGCTTCCAGGAAAGGGAATGAAGCAGATCCAAACATCAAAGTCACTGAACCCACAGTGGAAGTCCTAGCACCCTCGGCAAAGGAGTGTAAAGATAGAAACAAGAAGAAGAAGAAGACCCTGGTGTGTGTAGCCACCCGCTTCTACCCCGACCATGTCACGGTCTTCTGGCAAGTC
>277-1
GGTCTTGTTGAGGGGAGTGAAGTAACTCAGATACCCACCATACTCTGGAAACTGAAAGAAAGCGATGCTCCGATGAACTGCAGTCACACTAAGGGATCTAGCTACAACCAGATGTACTGGTACAGACAGCTTCCAGGAGAGGGAATGAAGCAGATCGAAACATCAAAGTCACTGAACCCACAGTGGAAGTCCTAGCACCCTCGGCAAAGGAGTGTAAAGATAGAAACAAGAAGAAGAAGAAGACCCTGGTGTGTGTAGCCACCCGCTTCTACCCCGACCATGTCACGGTCTTCTGGCAAGTC
>278-1
GGTCTTGTTGAGGGGAGTGAAGTCACTCAGATACCCACCATACTCTGGGGACTGAAAGAAAGTGATGCTCCGATGAACTGCAGTCACACTAAGGGTCTAAGCTACTTCCAGATGTACTGGTACAGACAGCTTCCAGGAGAGGGAATGAAGCAGTGAAGAAGTTGGAGGCAGGAGACAGCGGCATGTACTTCTGTGCTGTGGGCGCCGGGACAGGGCGACTGGAAGTGAGGCCTACTTTGGGAATGGAACCAAACTCACTGTTTTAGATCCAAACATCAAAGTCACTGAACCCACAGTGGAAGTCCTAGCACCCTCGGCAAAGGAGTGTAAAGATAGAAACAAGAAGAAGAAGAAGACCCTGGTGTGTGTAGCCACCCGCTTCTACCCCGACCATGTCACGGTCTTCTGGCAAGTC
>279-1
GGTCTTGTTGAGGGGAGTGAAGTCACTCAGATACCCACCATACTCTGGCGACTGAAAGAAAGTGATGCTCCGATGAACTGCAGTCACACTAAGGGATCTGGCTACTACCAGATGTACTGGTACAGACAGCTTCCAGGAGAGGGAATGAAGCAGGTAGCCTTCACTAATCCCAATTCCAAACCTGAGTATTCAGGGGATTTCAGTAAAGACAAATTCTCAGCCAAGAAGACTGTAGCTGAGAGTGGATCTTTCACAGGAGATCCAAACATCAAAGTCACTGAACCCACAGTGGAAGTCCTAGCACCCTCGGCAAAGGAGTGTAAAGATAGAAACAAGAAGAAGAAGAAGACCCTGGTGTGTGTAGCCACCCGCTTCTACCCCGACCATGTCACGGTCTTCTGGCAAGTC
>280-1
GGTCTTGTTGAGGGGAGTGAAGTCACTCAGATACCCCACACCATACTTTGGGGACTGAAAGAAAGTGATGCTCCGATGAACTGCAGTCACACTAAGGGATCTAACTACAACCAGATGTACTGGTACAGACAGCTTCCAGGAGAGGGAATGAAGCAGATCCAAACATCAAAGTCACTGAACCCACAGTGGAAGTCCTAGCACCCTCGGCAAAGGAGTGTAAAGATAGAAACAAGAAGAAGAAGAAGACCCTGGTGTGTGTAGCCACCCGCTTCTACCCCGACCATGTCACGGTCTTCTGGCAAGTC
>281-1
GGTCTTGTTGAGGGGAGTGAAGTCACTCAGATACCCACCATACTCTGGCGACTGAAAGAAAGTGATGCTCCGATGAACTGCAGTCACACTAAGGGATCTGGCTACTACCAGATGTACCGGTACAGACAGCTTCCAGGAGAGGGAATGAAGCAGTGAAGAAGTTGGAGACAGGAGACAGCGGCATGTACTTTTGTGCTGTGAGTGACTCGTACTCGGAGGCATATTTTGGAGCCGGCACCAAACTCACCGTTTTAGATCCAAACATCAAAGTCACTGAACCCACAGTGGAAGTCCTAGCACCCTCGGCAAAGGAGTGTAAAGATAGAAACAAGAAGAAGAAGAAGACCCTGGTGTGTGTAGCCACCCGCTTCTACCCCGACCATGTCACGGTCTTCTGGCAAGTC
>282-1
GGTCTTGTTGAGGGGAGTGAAGTCACTCAGATACCCACCATACTCTGGGGACTGAAAGACAGGGATGCTCCGATGAACTGCAGTCACACTAAGGGATCTACCTACAACCAGATGTACTGGTACAGACAGCTTCCAGGAGAGGGAATGAAGCAGTGAAGAAGTCGGAGACAGGAGACAGCGGCATGTACTTCTGTGCTGTGAGTGAAGGCCAGTAACAACCCGGCATTCTTCGGCAGTGGCACCAAACTCACCGTTTTAGATCCAAACATCAAAGTCACTGAACCCATAGTGGAAGTCCTAGCACCCTCGGCAAAGGAGTGTAAAGATAGAAACAAGAAGAAGAAGAAGACCCTGGTGTGTGTAGCCACCCGCTTCTACCCCGACCATGTCACGGTCTTCTGGCAAGTC
>283-1
GGTCTTGTTGAGGGGAGTGAAGTCACTCAGATACCCACCATACTCTGGCGACTGAAAGAAAGTGATGCTTCGATGAACTGCAGTCACACTAAGGGATCTGGCTACTACCAGATGTACTGGTACAGACAGCTTCCAGGAGAGGGAATGAAGCAGATCCAAACATCAAAGTCACTGAACCCACAGTGGAAGTCCTAGCACCCTCGGCAAAGGAGTGTAAAGATAGAAACAAGAAGAAGAAGAAGACCCTGGTGTGTGTAGCCACCCGCTTCTACCCCGACCATGTCACGGTCTTCTGGCAAGTC
>284-1
GGTCTTGTTGAGGGGAGTGAAGTCACTCAGATACCCACCATACTCTGGGGACTGAAAGAAAGTGATGCTCCGATGAACTGCAGTCACACTAAGGGTCTAAGCTACTTCCAGATGTACTGGTACAGACAGCTTCCAGGAAAGGGAATGAAGCAGATCCAAACATCAAAGTCACTGAACCCACAGTGGAAGTCCTAGCACCCTCGGCAAAGGAGTGTAAAGATAGAAACAAGAAGAAGAAGAAGACCCTGGTGTGTGTAGCCACCCGCTTCTACCCCGACCATGTCACGGTCTTCTGGCAAGTC
>285-1
GGTCTTGTTGAGGGGAGTGAAGTCACTCAGATACCCACCATACTCTGGGAAATGAAAGACAGTGATGCTCTGATGAACTGCAGTCACACTAAGGGATCTAGCTACAACCAGATGTACTGGTACAGACAGCTTCCAGGAGAGGGAATGAAGCAGTGAAGAAGTCGGAGACAGGAGACAGCGGCATGTACTTCTGTGCTGTGAGTGGACAGGGTTTGGAAGTGAGGCCTACTTTGGGAATGGAACCAAACTCACTGTTTTAGATCCAAACATCAAAGTCACTGAACCCACAGTGGAAGTCCTAGCACCCTCGGCAAAGGAGTGTAAAGATAGAAACAAGAAGAAGAAGAAGACCCTGGTGTGTGTAGCCACCCGCTTCTACCCCGACCATGTCACGGTCTTCTGGCAAGTC
>286-1
GGTCTTGTTGAGGGGAGTGAAGTCACTCAGATACCCACCATACTTTGGGGACTGAAAGAAAGTGATGCTCCGATGAACTGCAGTCACACTAAGGGATCTAGCTACAACCAGATGTACTGGTACAGACAGCTTCCAGGAGAGGGAATGAAGCAGATCCAAACATCAAAGTCACTGAACCCACAGTGGAAGTCCTAGCACTCTCGGCAAAGGAGTGTAAAGATAGAAACAAGAAGAAGAAGAAGACCCTGGTGTGTGTAGCCACCCGCTTCTACCCCGACCATGTCACGGTCTTCTGGCAAGTC
>287-1
GGTCTTGTTGAGGGGAGTGAAGTCACTCAGATACCCACCATACTCTGGGGACTGAAAGACAGGGATGCTCCGATGAACTGCAGTCACACTAAGGGATCTACCTACAACCAGATGTACTGGTACAGACAGCTTCCAGGAAAGGGAATGAAGCAGAAGTTGGAGGCAGGAGACAGCGGCATGTACTTCTGTGCTGTGAGTACACGGATAAGGCAGAGTTTGGTCCAGGTACCAGACTCACTGTTCTAGATCCAAACAAAAAAGTCGCTGAACCCGTAGTGGAAGTCGTAGCCCCCGCGGCGAAGGGGTGTAAAGAAAGAAACAAGAAGAAGAAGACCCTGGTGTGTGTAGCCACCCGCTTCTACCCCGACCATGTCACGGTCTTCTGGCAAGTC
>288-1
GGTCTTGTTGAGGGGAGTGAAGTCACTCAGATACCCACCATACTTTGGGGACTGAAAGAAAGTGATGCTCCGATGAACTGCAGTCACACTAAGGGAGCTAGCTACAACCAGATGTACTGGTACAGACAGCTTCCAGGAGAGGGAATGAAGCAGATCCAAACATCAAAGTCACTGAACCCACAGTGGAAGTCCTAGCACCCTCGGCAAAGGAGTGTAAAGATAGAAACAAGAAGAAGAAGAAGACCCTGGTGTGTGTAGCCACCCGCTTCTACCCCGACCATGTCACGGTCTTCTGGCAAGTC
>289-1
GGTCTTGTTGAGGGGAGTGAAGTCACTCAGATACCCACCATACTCTGGCGACTGAAAGAAAGTGTTGCTCCGATGAACTGCAGTCACACTAAGGGATCTGGCTACTACCAGATGTACTGGTACAGACAGCTTCCAGGAGAGGGAATGAAGCAGATCCAAACATCAAAGTCACTGAACCCACAGTGGAAGTCCTAGCACCCTCGGCAAAGGAGTGTAAAGATAGAAACAAGAAGAAGAAGAAGACCCTGGTGTGTGTAGCCACCCGCTTCTACCCCGACCATGTCACGGTCTTCTGGCAAGTC
>290-1
GGTCTTGTTGAGGGGAGTGAAGTCACTCAGATACCCACCATACTCTGGCGACTGAAAGAAAGTGATGCTCCGATGAACTGCAGTCACACTAAGGGATCTGGCTACTACCAGATGTACTGGTACAGACAGCTTCCAGGAGAGGGAATGAAGCAGGTAGCCTTCACTATTCCCAATTCCAAACCTGAGCATTCAGGGGATTTCAGTAAAGACAAATTCTCAGCCAAGAAGACTGTAGCTGAGAGTGGATCTTTCACAGTGAAGAAGTTGGAGACAGGAGAAAGCGGCATGTACTTGTGTGCTATCCAAACATCAAAGTCACTGAACCCACAGTGGAAGTCCTAGCACCCTCGGCAAAGGAGTGTAAAGATAGAAACAAGAAGAAGAAGAAGACCCTGGTGTGTGTAGCCACCCGCTTCTACCCCGACCATGTCACGGTCTTCTGGCAAGTC
>291-1
GGTCTTGTTGAGGGGAGTGAAGTCACTCAGATACCCACCATACTCTGGGGACTGAAAGACAGGGATGCTCCGATGAACTGCAGTCACACTAAGGGATCTACCTACAACCAGATGTACTGGTACAGACAGCTTCCAGGAAAGGGAATGGAGCAGATCCAAACATCAAAGTCACTGAACCCACAGTGGAAGTCCTAGCACCCTCGGCAAAGGAGTGTAAAGATAGAAACAAGAAGAAGAAGAAGACCCTGGTGTGTGTAGCCACCCGCTTCTACCCCGACCATGTCACGGTCTTCTGGCAAGTC
>292-1
GGTCTTGTTGAGGGGAGTGAAGTCACTCAGATACCCACCATACTCTGGCGACTGAAAGAAAGTGATGCTCCGATGAACTGCAGTCACACTAAGGGATCTGGCTACTACCAGATGTACTGGTACAGACAGCTTCCAGGAGAGGGAATGAAGCAGGTATCCTTCACTATTCCCAATTCCAAACCTGAGTATTCAGGGGATTTCAGTAAAGACAAATTCTCAGCCAAGAAGACTGTAGCTGAGAGTGGATCTTTCACAGGAGATCCAAACATCAAAGTCACTGAACCCACAGTGGAAGTCCTAGCACCCTCGGCAAAGGAGTGTAAAGATAGAAACAAGAAGAAGAAGAAGACCCTGGTGTGTGTAGCCACCCGCTTCTACCCCGACCATGTCACGGTCTTCTGGCAAGTC
>293-1
GGTCTTGTTGAGGGGAGTGAAGTCACTCAGATACCCACCATACTTTGGGGACTGAAAGAAAGTGATGCTCCGATGAACTGCAGTCACACTAAGGGATCTAGCTACAACCAGATGTACTGGTACAGACAGCTTCCAGGAGAGGGAATGAAGCAGTGAAGAAGTCGGAGACAGGAGACAGCGGCATGTACTTTTGTGCTGTGAGTGAGACCGACAGGGACTCGGAGGCATATTTTGGAGCCGGCACCAAACTCACCGTTTTAGATCCAAACATCAAAGTCACTGAACCCACAGTGGAAGTCCTAGCACCCTCGGCAAAGGAGTGTAAAGATAGAAACAAGAAGAAGAAGAAGACCCTGGTGTGTGTAGCCACCCGCTTCTACCCCGACCATGTCACGGTCTTCTGGCAAGTC
>294-1
GGTCTTGTTGAGGGGAGTGAAGTCACTCAGATACCCACCATACTTTGGGGACTGAAAGAAAGTGATGCTCCGATGAACTGCAGTCACACTAAGGGATCTAGCTACAACCAGATGGACTGGTACAGACAGCTTCCAGGAGAGGGAATGAAGCAGATCCAAACATCAAAGTCACTGAACCCACAGTGGAAGTCCTAGCACCCTCGGCAAAGGAGTGTAAAGATAGAAACAAGAAGAAGAAGAAGACCCTGGTGTGTGTAGCCACCCGCTTCTACCCCGACCATGTCACGGTCTTCTGGCAAGTC
>295-1
GGTCTTGTTGAGGGGAGTGAAGTCACTCAGATACCCACCATACTTTGGGGACTGAAAGAAAGTGATGCTCCGATGAACTGCAGTCACACTAAGGGATCTAGCTATAACCAGATGTACTGGTACAGACAGCTTCCAGGAGAGGGAATGAAGCAGATCCAAACATCAAAGTCACTGAACCCACAGTGGAGGTCCTAGCACCCTCGGCAAAGGAGTGTAAAGATAGAAACAAGAAGAAGAAGAAGACCCTGGTGTGTGTAGCCACCCGCTTCTACCCCGACCATGTCACGGTCTTCTGGCAAGTC
>296-1
GGTCTTGTTGAGGGGAGTGAAGTCACTCAGATACCCACCATACTCTGGCGACTGAAAGAAAGTGATGCTCCGATGAACTGCAGTCACACTAAGGGATCTGGCTACTACCAGATGTACTGGTACTGACAGCTTCCAGGAGAGGGAATGAAGCAGATCCAAACATCAAAGTCACTGAACCCACAGTGGAAGTCCTAGCACCCTCGGCAAAGGAGTGTAAAGATAGAAACAAGAAGAAGAAGAAGACCCTGGTGTGTGTAGCCACCCGCTTCTACCCCGACCATGTCACGGTCTTCTGGCAAGTC
>297-1
GGTCTTGTTGAGGGGAGTGAAGTCACTCAGATACCCACCATACTTTGGGGACTGAAAGAAAGTGATGCTCCGATGAACTGCAGTCACACTAAGGGATCTAGCTACAACCAGATGTACTGGTACAGACAGCTTCCAGGAGAGGGAATGAAGCAGGTAGTTTACACAAGTACTTATAACAAACCAGACTATTGAGACTTCAGTGAAGACAAATATTCAATTGTTAAGGCTGTAGCTGAGAGTGGATCTTTCACAGTGAAGAAGTCGGAGACAGGAGACAGCGGCATGTACTTCTGTGCTGGTATGAGGCACATTTTGGATCAGGCACCAAAGTAACAGTTCTCGATCCAAACATCAAAGTCACTGAACCCACAGTGGAAGTCCTAGCACCCTCGGCAAAGGAGTGTAAAGATAGAAACAAGAAGAAGAAGACCCTGGTGTGTGTAGCCACCCGCTTCTACCCCGACCATGTCACGGTCTTCTGGCAAGTC
>298-1
GGTCTTGTTGAGGGGAGTGAAGTCACTCAGATACCCACCATACTCTGGGGACTGAAAGACAGGGATGCTCCGATGAACTGCAGTCACACTAAGGAATCTACCTACAACCAGATGTACTGGTACAGACAGCTTCCAGGAAAGGGAATGAAGCAGATCCAAACATCAAAGTCACTGAACCCACAGTGGAAGTCCTAGCACCCTCGGCAAAGGAGTGTAAAGATAGAAACAAGAAGAAGAAGAAGACCCTGGTGTGTGTAGCCACCCGCTTCTACCCCGACCATGTCACGGTCTTCTGGCAAGTC
>299-1
GGTCTTGTTGAGGGGAGTGAAGTCACTCAGATACCCACCATACTTTGGGGACTGAAAGAAAGTGATGCTCCGATGAACTGCAGTCACACTAAGGGATCTAGCTACAACCAGATGTACTGGTACAGACAGCTTCCAGGAGAGGGAATGAAGCAGTGAAGAAGTCGGAGACAGGAGACAGCGGCATGTACTTCTGTGCTGTGAGTGAAAGAACAAAGCTTCAACTCAACCAGCCTTCTTTGGCAATGGAACGAAACTCACTGTTTTAGATCCAAACATCAAAGTCACTGAACCCACAGTGGAAGTCCTAGCACCCTCGGCAAAGGAGTGTAAAGATAGAAACAAGAAGAGGAAGAAGACCCTGGTGTGTGTAGCCACCCGCTTCTACCCCGACCATGTCACGGTCTTCTGGCAAGTC
>300-1
GGTCTTGTTGAGGGGAGTGAAGTCACTCAGATACCCACCATACTCTGGGGACTGAAAGACAGGGATGCTCCGATGAACTGCAGTCACACTAAGGGATCTACCTACAACCAGATGTACTGGTACAGACAGCTTCCAGGAAAGGGAATGAAGCAGTGAAGAAGTTGGAGGCAGGAGACAGCGGCATGTACTTCTGTGCTGTGAGGACAGGATGGAAGTGAGGCCTACTTTGGGAATGGAACCAAACTCACTGTTGTAGATCCAAACATCAAAGTCACTGAACCCACAGTGGAAGTCCTAGCACCCTCGGCAAAGGAGTGTAAAGATAGAAACAAGAAGAAGAAGACCCTGGTGTGTGTAGCCACCCGCTTCTACCCCGACCATGTCACGGTCTTCTGGCAAGTC
>301-1
GGTCTTGTTGAGGGGAGTGAAGTCACTCAGATACCCACCATACTCTGGGGACTGAAAGACAGGGATGCTCCGATGAACTGCAGTCACACTAAGGGATCTAGCTACAACCAGATGTACTGGTACAGACAGCTTCCAGGAGAGGGAATGAAGCAGTGAAGAAGTCGGAGACAGGAGACAGCGGCATGTACTTCTGTGCTGTGAGAGGACAGAGCTGGTGGTGCCAGCCAGGCTTACTTCGGTGGAGGAACCAGGTTAACTGTTCTAGGCTGAGTAAATCCACTGTGCTGGTGGTGCCAGCCAGGCTTACTTCGGTGGAGGAACCAGGTTAACTGTTCTAGATCCAAACATCAAAGTCACTGAACCCACAGTGGAAGTCCTAGCACCCTCGGCAAAGGAGTGTAAAGATAGAAACAAGAAGAAGAAGAAGACCCTGGTGTGTGTAGCCACCCGCTTCTACCCCGACCATGTCACGGTCTTCTGGCAAGTC
>302-1
GGTCTTGTTGAGGGGAGTGAAGTCACTCAGATACCCACCATACTTTGGGGACTGAAAGAAAGTGATGCTCCGATGAACTGCAGTCACACTAAGGGATCTAGCTACAACCAGATGTACTGGTACAGACAGCTTCCAGGAGAGGGAATGAAGCAGATCCAAACATCAAAGTCACTGAACCCACAGTGGAAGTCCTAGCACCCTCGGCAAAGGAGTGTAAAGATAGAAACAAGAAGAAGAAGAAGACCCTGGTGTGTGTAGCCACCCGCTTCTTCCCCGACCATGTCACGGTCTTCTGGCAAGTC
>303-1
GGTCTTGTTGAGGGGAGTGAAGTCACTCAGATACCCACCATACTTTGGGGACTGAAAGAAAGTGATGCTCCGATGAACTGCAGTCACACTAAGGGATCTAGCTACAACCAGATGTACTGGTACAGACAGCTTCCAGGAGAGGGAATGAAGCAGAAGTCGGAGACAGGAGACAGCGGCATGTACTTCTGTGCTGTGAGTGGGACTCAAACTAAACCAGCCTTCTTTGGCAATGGAACGAAACTCACTGTTTTAGATCCAAACATCAAAGTCACTGAACCCACAGTGGAAGTCCTAGCACCCTCGGCAAAGGAGTGTAAAGATAGAAACAAGAAGAAGAAGAAGACCCTGGTGTGTGTAGCCACCCGCTTCTACCCCGACCATGTCACGGTCTTCTGGCAAGTC
>304-1
GGTCTTGTTGAGGGGAGTGAAGTCACTCAGATACCCACCATACTTTGGGGACTGAAAGAAAGTGATGCTCCGATGAACTGCAGTCACACTAAGGGATCTAGCTACAACCAGATGTACTGGTACAGACAGCTTCCAGGAGAGGGAATGAAGCAGGTAGTTTACACAAGTACTTATAACAAACCAGACTATTGAGACTTCAGTGAAGACAAATATTCAATTGTTAAGGCTGTAGCTGAGAGTGGATCTTTCACAGTGAAGAAGTCGGAGACAGGAGACAGCGGCATGTACTTCTGTGCTATCCAAACATCAAAGTCACTGAACCCACAGTGGAAGTCCTAGCACCCGCGGCAAAGGAGTGTAAAGATAGAAACAAGAAGAAGAAGACCCTGGTGTGTGTAGCCACCCGCTTCTACCCCGACCATGTCACGGTCTTCTGGCAAGTC
>305-1
GGTCTTGTTGAGGGGAGTGAAGTCACTCAGATACCCACCATACTCTGGGGACTGAAAGACAGGGATGCTCCGATGAACTGCAGTCACACTAAGGGATCTACCTACAACCAGATGTACTGGTACAGACAGCTTCCAGGAAAGGGAATGAAGCAGGTAGTTTACACAAGTAGTTATAGCAGACCAGACTATGGGGACTTCAGTGAAGACAAATATCCAATTGTTAAGGCTGTAGCTGAGAGTGGATCTTTCACAGTGAAGAAGTTGGAGGCAGGAGACAGCGGCATGTACTTCTGTGCTCTCCTTTGGCAATGGAACGAAACTCACTGTTTTAGATCCAAACATCAGAGTCACTGAACCCACAGTGGAAGTCCTAGCACCCTCGGCAAAGGAGTGTAAAGATAGAAACAAGAAGAAGAAGAAGACCCTGGTGTGTGTAGCCACCCGCTTCTACCCCGACCATGTCACGGTCTTCTGGCAAGTC
>306-1
GGTCTTGTTGAGGGGAGTGAAGTCACTCAGATACCCACCATACTTTGGGGACTGAAAGAAAGTGATGCTCCGATGAACTGCAGTCACACTAAGGGAGCTAGCTACAACCAGATGTACTGGTACAGACAGCTTCCAGGAGAGGGAATGAAGCAGGGAAGAAGTCGGAGACAGGAGACAGCGGCATGTTCTTCTGTGCTGTGAAGTCGGGACAGAGCAACAACCCGGCATTCTTCGGCAGTGGCACCAAACTCACAGTTCTAGATCCAAACATCAAAGTCACTGAACCCACAGTGGAAGTCCTAGCACCCTCGGCAAAGGAGTGTAAAGATAGAAACAAGAAGAAGAAGAAGACCCTGGTGTGTGTAGCCACCCGCTTCTACCCCGACCATGTCACGGTCTTCTGGCAAGTC
>307-1
GGTCTTGTTGAGGGGAGTGAAGTCACTCAGATACCCACCATACTCTGGCGACTGAAAGAAAGTGATGCTCCGATGAACTGCAGTCACACTAAGGGATCTGGCTACTACCAGATGTACTGGTACAGACAGCTTCCAGGAGAGGGAATGAAGCAGATCCAAACATCAAAGTCACTGAACCCACAGTGGAAGTCCTAGCACCCTCGGCAAAGGAGTGTAAAGATAGAAACAAGAAGAAGAAGAAGACCCTGGTGTGTGTAGCCACCCGCTCCTACCCCGACCATGTCACGGTCTTCTGGCAAGTC
>308-1
GGTCTTGTTGAGGGGAGTGAAGTCACTCAGATACCCACCATACTCTTGCGACTGAAAGAAAGTGATGCTCCGATGAACTGCAGTCACACTAAGGGATCTGGCTACTACCAGATGTACTGGTACAGACAGCTTCCAGGAGAGGGAATGAAGCAGTGAAGAAGTTGGAGACAGGAGACAGCGGCATGTACTTTTGTGCTGTGAGTGACTCGTACTCGGAGGCATATTTTGGAGCCGGCACCAAACTCACCGTTTTAGATCCAAACATCAAAGTCACTGAACCCACAGTGGAAGTCCTAGCACCCTCGGCAAAGGAGTGTAAAGATAGAAACAAGAAGAAGAAGAAGACCCTGGTGTGTGTAGCCACCCGCTTCTACCCCGACCATGTCACGGTCTTCTGGCAAGTC
>309-1
GGTCTTGTTGAGGGGAGTGAAGTCACTCAGATACCCACCATACTCTGGGGACTGAAAGACAGGGATGCTCCGATGAACTGCAGTCACACTAAGGGATCTACCTACAACCAGATGTACTGGTACAGACAGCTTCCAGGAAAGGGAATGAAGCAGTGAAGAAGTTGGAGGCAGGAGACAGCGGCATGTACTTCTGTGCTGTGAGTCAAGAGGGCAGGGGCAACAACCCGGCATTCTTCGGCAGTGGCACCAAACTCACAGTTCTAGATCCAAACATCAAAGTCACTGAACCCACAGTGGAAGTCCTAGCACCCTCGGCAAAGGAGTGTAAAGAAAGAAACAAGAAGAAGAAGACCCTGGTGTGTGTAGCCACCCGCTTCTACCCCGACCATGTCACGGTCTTCTGGCAAGTC
>310-1
GGTCTTGTTGAGGGGAGTGAAGTCACTCAGATACCCACCATACTTTGGGGACTGAAAGAAAGTGATGCTCCGATGAACTGCAGTCACACTAAGGGATCTAGCTACAACCAGATGTACTGGTACAGACAGCTTCCTGGAGAGGGAATGAAGCAGATCCAAACATCAAAGTCACTGAACCCACAGTGGAAGTCCTAGCACCCTCGGCAAAGGAGTGTAAAGATAGAAACAAGAAGAAGAAGAAGACCCCGGTGTGTGTAGCCACCCGCTTCTACCCCGACCATGTCACGGTCTTCTGGCAAGTC
>311-1
GGTCTTGTTGAGGGGAGTGAAGTCACTCAGATACCCACCATACTTTGGGGACTGAAAGAAAGTGATGCTCCGATGAACTGCAGTCACACTAAGGGATCTAGCTACAACCAGATGTACTGGTACAGACAGCTTCCAGGAGAGGGAATGAAGCAGAAGTTGGAGGCAGGAGACAGCGGCATGTACTTCTGTGCTGTGAGAGGACAGTCGTACTCGGAGGCATATTTTGGAGCCGGCACCAAACTCACCGTTTTAGATCCAAACATCAAAGTCACTGAACCCACAGTGGAAGTCCTAGCACCCTCGGCAAAGGAGTGTAAAGATAGAAACAAGAAGAAGAAGAAGACCCTGGTGTGTGTAGCCACCCGCTTCTACCCCGACCATGTCACGGTCTTCTGGCAAGTC
>312-1
GGTCTTGTTGAGGGGAGTGAAGTCACTCAGATACCCACCATACTTTGGGGACTGAAAGAAAGTGATGCTCCGATGAACTGCAGTCACACTAAGGGATCTAGCTACAACCAGATGTACTGGTACAGACAGCTTCCAGGAGAGGGAATGAAGCAGGTAGTTTACACAAGTACTTATAACAAACCAGACTATTGAGACTTCAGTGAAGACAAATATTCAATTGTTAAGGCTGTAGCTGAGAGTGGATCTGTCACCAAATTAACAGTTCTCGGCTGAGTAAATCCACTGTGCTGGTGGTGCCAGCCAGGCTTACTTCGGTGGAGGAACCAGGTTAACTGTTCTAGATCCAAACATCAAAGTCACTGAACCCACGGTGGAAGTCCTAGCACCCTCGGCAAAGGAGTGTAAAGATAGAAACAAGAAGAAGAAGAAGACCCTGGTGTGTGTAGCCACCCGCTTCTACCCCGACCATGTCACGGTCTTCTGGCAAGTC
>313-1
GGTCTTGTTGAGGGGAGTGAAGTCACTCAGATACCCACCATACTCTGGGGACTGAAAGACCGGGATGCTCCGATGAACTGCAGTCACACTAAGGGATCTACCTACAACCAGATGTACTGGTACAGACAGCTTCCAGGAAAGGGAATGAAGCAGATCCAAACATCAAAGTCACTGAACCCACAGTGGAAGTCCTAGCACCCTCGGCAAAGGAGTGTAAAGATAGAAACAAGAAGAAGAAGAAGACCCTGGTGTGTGTAGCCACCCGCTTCTACCCCGACCATGTCACGGTCTTCTGGCAAGTC
>314-1
GGTCTTGTTGAGGGGAGTGAAGTCACTCAGATACCCACCATACTTTGGGGACTGAAAGAAAGTGATGCTCCGATGAACTGCAGTCACACTAAGGGATCTAGCTACAACCAGATGTACTGGTACGGACAGCTTCCAGGAGAGGGAATGAAGCAGTGAAGAAGTCGGAGACAGGAGACAGCGGCATGTACTTCTGTGCTGTGAGTGGACAGGGTTTGGAAGTGAGGCCTACTTTGGGAATGGAACCAAACTCACTGTTTTAGATCCAAACATCAAAGTCACTGAACCCACAGTGGAAGTCCTAGCACCCTCGGCAAAGGAGTGTAAAGATAGAAACAAGAAGAAGAAGAAGACCCTGGTGTGTGTAGCCACCCGCTTCTACCCCGACCATGTCACGGTCTTCTGGCAAGTC
>315-1
GGTCTTGTTGAGGGGAGTGAAGTCACTCAGATACCCACCATACTTTGGGGATTGAAAGAAAGTGATGCTCCGATGAACTGCAGTCACACTAAGGGATCTAGCTACAACCAGATGTACTGGTACAGACAGCTTCCAGGAGAGGGAATGAAGCAGATCCAAACATCAAAGTCACTGAACCCACAGTGGAAGTCCTAGCACCCTCGGCAAAGGAGTGTAAAGATAGAAACAAGAAGAAGAAGAAGACCCTGGTGTGTGTAGCCACCCGCTTCTACCCCGACCATGTCACGGTCTTCTGGCAAGTC
>316-1
GGTCTTGTTGAGGGGAGTGAAGTCACTCAGATACCCACCATACTCTGGGGACTGAAAGACAGGGATGCTCCGATGAACTGCAGTCACACTAAGGGATCTACCTACAACCAGATGTACTGGTACAGACAGCTTCCAGGAAAGGGAATGAAGCAGGTAGTTTACACAAGTAGTTATAGCAGACCAGACTATGGAGACTTCAGTGAAGACAAATATCCCATTGTTAAGGCTGTAGCTGAGAGTGGATCTTTCACAGTGAAGAAGTTGGAGGCAGGAGACAGCGGCATGTACTTCTGTGCTGTGAGTCAGTTTGGAGCCGGCACCAAACTCACCGTTTTAGATCCAAACATCAAAGTCACTGAACCCACAGTGGAAGTCCTAGCACCCTCGGCAAAGGAGTGTAAAGATAGAAACAAGAAGAAGAAGAAGACCCTGGTGTGTGTAGCCACCCGCTTCTACCCCGACCATGTCACGGTCTTCTGGCAAGTC
>317-1
GGTCTTGTTGAGGGGAGTGAAGTCACTCAGATACCCACCATACTTTGGGGACTGAAAGAAAGTGATGCTCCGATGAACTGCAGTCACACTAAGGGATCCAGCTACAACCAGATGTACTGGTACAGACAGCTTCCAGGAGAGGGAATGAAGCAGATCCAAACATCAAAGTCACTGAACCCACAGTGGAAGTCCTAGCACCCTCGGCAAAGGAGTGTAAAGATAGAAACAAGAAGAAGAAGAAGACCCTGGTGTGTGTAGCCACCCGCTTCTACCCCGACCATGTCACGGTCTTCTGGCAAGTC
>318-1
GGTCTTGTTGAGGGGAGTGAAGTAACTCAGATACCCACCATACTCTGGAAACTGAAAGAAAGCGATGCTCCGATGAACTGCAGTCACACTAAGGGATCTAGCTACTACCAGATGTACTGGTACAGACAGCTTCCAGGAGAGGGAATGAAGCAGGTAGTTTACACTACTTCCAGTTCCAAACCTGAGTATTCATGGGATTTCAGTGAAGACAAATTCTCAGCCAAGAAGACTGTAGCTGAGAGTGGATCTTTCACAGTGAAGAAGTTGGAGGCAGGAGACAGCGGGGGTGCCAGCCAGGCTTACTTCGGTGGAGGAACCAGGTTAACTGTTCTAGATCCAAACATCAAAGTCACTGAACCCACAGTGGAAGTCCTAGCACCCTCGGCAAAGGAGTGTAAAGATAGAAACAAGAAGAAGAAGAAGACCCTGGTGTGTGTAGCCACCCGCTTCTACCCCGACCATGTCACGGTCTTCTGGCAAGTC
>319-1
GGTCTTGTTGAGGGGAGTGAAGTCACTCAGATACCCACCATACTTTGGGGACTGAAAGAAATTGATGCTCCGATGAACTGCAGTCACACTAAGGGATCTAGCTACAACCAGATGTACTGGTACAGACAGCTTCCAGGAGAGGGAATGAAGCAGATCCAAACATCAAAGTCACTGAACCCATAGTGGAAGTCCTAGCACCCTCGGCAAAGGAGTGTAAAGATAGAAACAAGAAGAAGAAGAAGACCCTGGTGTGTGTAGCCACCCGCTTCTACCCCGACCATGTCACGGTCTTCTGGCAAGTC
>320-1
GGTCTTGTTGAGGGGAGTGAAGTCACTCAGATACCCACCATACTCTGGGGACTGAAAGAAAGTGATGCTCCGATGAACTGCAGTCACACTAAGGGTCTAAGCTACTTCCAGATGTACTGGTACAGACAGCTTCCAGGAGAGGGGATGAAGCAGATCCAAACATCAAAGTCACTGAACCCACAGTGGAAGTCCTAGCACCCTCGGCAAAGGAGTGTAAAGATAGAAACAAGAAGAAGAAGAAGACCCTGGTGTGTGTAGCCACCCGCTTCTACCCCGACCATGTCACGGTCTTCTGGCAAGTC
>321-1
GGTCTTGTTGAGGGGAGTGAAGTCACTCAGATACCCACCATACTTTGGGGGCTGAAAGAAAGTGATGCTCCGATGAACTGCAGTCACACTAAGGGATCTAGCTACAACCAGATGTACTGGTACAGACAGCTTCCAGGAGAGGGAATGAAGCAGATCCAAACATCAAAGTCACTGAACCCACAGTGGAAGTCCTAGCACCCTCGGCAAAGGAGTGTAAAGATAGAAACAAGAAGAAGAAGAAGACCCTGGTGTGTGTAGCCACCCGCTTCTACCCCGACCATGTCACGGTCTTCTGGCAAGTC
>322-1
GGTCTTGTTGAGGGGAGTGAAGTCACTCAGATACCCACCATACTTTGGGGACTGAAAGAAAGTGATGCTCCGATGAACTGCAGTCACACTAAGGGATCTAGCTACAACCAGATGTACTGGTACAGACAGCTTCCAGGAGAGGGAATGAAGCAGATCCAAACATCAAAGTCACTGAACCCACAGTGGAAGTCCTAGCACCCTCGGCAAAGGAGTGTAAAGATAGAAACAAGAAGAAGAAGAAGACCCTGGTGTGTGTAGCCACCCGCTTCTACCCCGATCATGTCACGGTCTTCTGGCAAGTC
>323-1
GGTCTTGTTGAGGGGAGTGAAGTCACTCAGATACCCACCATACTCTGGGGACTGAAAGACAGGGATGCTCCGATGAACTGCAGTCACCATGACAAAAAATATGATAAAATCTACTGGTACCGTCAGATACATGGACAAAAGCTCCAGCTCATCGGCTTCCTGTCCTTTAAAGAAGCTGTTGATGTTGAGGAAAACTTTAACATCTCAGGCGACGCCGAGGATGAGGGTTTTCTGGGGTCGCTTGCAGTGAGGATTGAAGACACTGGGCTATATTATTGTGCTGTGAGTAAGGGAGGGATTGGAAGTGAGGCCTACTTTGGGAATGGAACCAAACTCACTGTTTTAGATCCAAACATCAAAGTCACTGAACCCACAGTGGAAGTCCTAGCACCCTCGGCAAAGGAGTGTAAAGATAGAAACAAGAAGAAGAAGACCCTGGTGTGTGTAGCCACCCGCTTCTACCCCGACCATGTCACGGTCTTCTGGCAAGTC
>324-1
GGTCTTGTTGAGGGGAGTGAAGTCACTCAGATACCCACCATACTCTGGGGACTGAAAGACAGGGATGCTCCGATGAACTGCAGTCACACTAAGGGATCTACCTACAACCAGATGTACTGGTACAGACAGCTTCCAGGAAAGGGAATGAAGCAGGTAGTTTACACAAGTAGTTATAGCAGACCAGACTATGGAGACTTCAGTGAAGACAAATATCCAATTGTTAAGGCTGTAGCTGAGAGTGGATCTTTCACAGTGAAGAAGTTGGAGGCAGGAGACAGCGGCATGTACTTTTGTGCTGTGGAGGCATATTTTGGAGCCGGCACCAAACTCACCGTTTTAGATCCAAACATCAAAGTCACTGAACCCACAGTGGAAGTCCTAGCACCCTCGGCAAAGGAGTGTAAAGATAGAAACAAGAAGAAGAAGAAGACCCTGGTGTGTGTAGCCACCCGCTTCTACCCCGACCATGTCACGGTCTTCTGGCAAGTC
>325-1
GGTCTTGTTGAGGGGAGTGAAGTCACTCAGATACCCACCATACTCTGGCGACTGAAAGAAAGTGATGCTCCGATGAACTGCAGTCACACTAAGGGATCTGGCTACTACCAGATGTACTGGTACAGACAGCTTCCAGGAGAGGGAATGAAGCAGATCCAAACATCTAAGTCACTGAACCCACAGTGGAAGTCCTAGCACCCTCGGCAAAGGAGTGTAAAGATAGAAACAAGAAGAAGAAGAAGACCCTGGTGTGTGTAGCCACCCGCTTCTACCCCGACCATGTCACGGTCTTCTGGCAAGTC
>326-1
GGTCTTGTTGAGGGGAGTGAAGTCACTCAGATACCCACCATACTTTGGGGACTGAAAGAAAGTGATGCTCCGATGAACTGCAGTCACACTAAGGGATCTAGCTACAATCAGATGTACTGGTACAGACAGCTTCCAGGAGAGGGAATGAAGCAGTGAAGAAGTCGGAGACAGGAGACAGCGGCATGTACTTCTGTGCTGTGAGCCGGGGGAGGGAGAAACTCAACCAGCCTTCTTTGGCAATGGAACGAAACTCACTGTTTTAGATCCAAACATCAAAGTCACTGAACCCACAGTGGAAGTCCTAGCACCCTCGGCAAAGGAGTGTAAAGATAGAAACAAGAAGAAGAAGAAGACCCTGGTGTGTGTAACCACCCGCTTCTACCCCGACCATGTCACGGTCTTCTGGCAAGTC
>327-1
GGTCTTGTTGAGGGGAGTGAAGTCACTCAGATACCCACCATACTTTGGGGACTGAAAGAAAGTGATGCTCCGATGAACTGCAGTCACACTAAGGGATCTAGCTACAACCAGATGTACTGGTACAGACAGCTTCCAGGAGAGGGAATGAAGCAGATCCAAACATCAAAGTCACTGAACCCACAGTGGAAGTCCTAGCACCCTCGGCAAAGGAGTGTAAAGATAGTAACAAGAAGAAGAAGAAGACCCTGGTGTGTGTAGCCACCCGCTTCTACCCCGACCATGTCACGGTCTTCTGGCAAGTC
>328-1
GGTCTTGTTGAGGGGAGTGAAGTCACTCAGATACCCACCATACTCTGGGGACTGAAAGACAGGGATGCTCCGATGAACTGCAGTCACACTAAGGGATCTACCTACAACCAGATGTACTGGTACAGACAGCTTCCAGGAAAGGGAATGAAGCAGATCCAAACATCAAAGTCACTGAACCCACAGTGGAAGTCCTAGCACCCTCGGCAAAGGAGTGTAAAGATAGAAACAAGAAGAAGAAGAAGACCCTGGTGTGTGTAGCCCCCCGCTTCTACCCCGACCATGTCACGGTCTTCTGGCAAGTC
>329-1
GGTCTTGTTGAGGGGAGTGAAGTCACTCAGATACCCACCATACTCTGGGGACTGAAAGACAGGGATGCTCCGATGAACTGCAGTCACACTAAGGGATCTACCAACAACCAGATGTACTGGTACAGACAGCTTCCAGGAAAGGGAATGAAGCAGGTAGTTTACACAAGTAGTTATAGCAGACCAGACTATGGAGACTTCAGTGAAGACAAATATCCAATTGTTAAGGCTGTAGCTGAGAGTGGATCTTTCACAGTGAAGAAGTTGGAGGCAGGAGACAGCGGCATGTACTTCTGTGCTGTGAGTCAGTTTGGAGCCGGCACCAAACTCACCGTTTTAGATCCAAACATCAAAGTCACTGAACCCACAGTGGAAGTCCTAGCACCCTCGGCAAAGGAGTGTAAAGATAGAAACAAGAAGAAGAAGAAGACCCTGGTGTGTGTAGCCACCCGCTTCTACCCCGACCATGTCACGGTCTTCTGGCAAGTC
>330-1
GGTCTTGTTGAGGGGAGTGAAGTCACTCAGATACCCACCATACTCTGGGGACTGAAAGAAAGTGATGCTCGGATGAACTGCAGTCACACTAAGGGTCTAAGCTACTTCCAGATGTACTGGTACAGACAGCTTCCAGGAGAGGGAATGAAGCAGATCCAAACATCAAAGTCACTGAACCCACAGTGGAAGTCCTAGCACCCTCGGCAAAGGAGTGTAAAGATAGAAACAAGAAGAAGAAGAAGACCCTGGTGTGTGTAGCCACCCGCTTCTACCCCGACCATGTCACGGTCTTCTGGCAAGTC
>331-1
GGTCTTGTTGAGGGGAGTGAAGTCACTCAGATACCCACCATACTTTGGGGACTGAAAGAAAGTGATGCTCCGATGAACTGCAGTCACACTAAGGGATCTAGCTACAACCAGATGTACTGGTACAGACAGCTTCCAGGAGAGGGAATGAAGCAGGTAGTTTACACAAGTACTTATAACAAACCAGACTATTGAGACTTCAGTGAAGACAAATATTCAATTGTTAAGGCTGTAGCTGAGAGTGGATCATTCACCAAATTAACAGTTCTCGGCTGAGTAAATCCACTGTGCTGGTGGTGCCAGCCAGGCTTACTTCGGTGGAGGAACCAGGTTAACTGTTCTAGATCCAAACATCAAAGTCACTGAACCCACAGTGGAAGTCCTAGCACCCTCGGCAAAGGAGTGTAAAGATAGAAACAAGAAGAAGAAGAAGACCCTGGTGTGTGTAGCCACCCGCTTCTACCCCGACCATGTCACGGTCTTCTGGCAAGTC
>332-1
GGTCTTGTTGAGGGGAGTGAAGTCACTCAGATACCCACCATACTCTGGGGACTGAAAGAAAGTGATGCTCCGATGAACTGCAGTCACACTAAGGGTCTAAGCTACTTCCAGATGTACTGGTACAGACAGCTTCCAGGAGAGGGAATGAAGCAGTGAAGAAGTTGGAGGCAGGAGACAGCGGCATGTACTTCTGTGCTGTGAGTGTTCCGGGCTCGTGCTCGGAGGCATATTTTGGAGCCGGCACCAAACTCACCGTTTTAGATCCAAACATCAAAGTCACTGAACCCACAGTGGAAGTCCTAGCACCCTCGGCAAAGGAGTGTAAAGATAGAAACAAGAAGAAGAAGAAGACCCTGGTGTGTGTAGCCACCCGCTTCTACCCCGACCATGTCACGGTCTTCTGGCAAGTC
>333-1
GGTCTTGTTGAGGGGAGTGAAGTCACTCAGATACCCACCATACTCTGGCGAATGAAAGAAAGTGATGCTCCGATGAACTGCAGTCACACTAAGGGATCTGCCTACTACCAGATGTACTGGTACAGACAGCTTCCAGGAGAGGGAATGAAGCAGGTAGCCTTCACTATTCCCAATTCCAAACCTGAGTATTCAGGGGATTTCAGTAAAGACAAATTCTCAGCCAAGAAGACTGTAGCTGAGAGTGGATCTTTCACAGTGAAGAAGTTGGAGACAGGAGACAGCGGCATGTACTTTTGTGCTATCCAAACATCAAAGTCACTGAACCCACAGTGGAAGTCCTAGCACCCTCGGCAAAGGAGTGTAAAGATAGAAACAAGAAGAAGAAGAAGACCCTGGTGTGTGTAGCCACCCGCTTCTACCCCGACCATGTCACGGTCTTCTGGCAAGTC
>334-1
GGTCTTGTTGAGGGGAGTGACGTCACTCAGATACCCACCATACTTTGGGGACTGAAAGAAAGTGATGCTCCGATGAACTGCAGTCACACTAAGGGATCTAGCTACAACCAGATGTACTGGTACAGACAGCTTCCAGGAGAGGGAATGAAATCCAAACATCAAAGTCACTGAACCCACAGTGGAAGTCCTAGCACCCTCGGCAAAGGAGTGTAAAGATAGAAACAAGAAGAAGAAGAAGACCCTGGTGTGTGTAGCCACCCGCTTCTACCCCGACCATGTCACGGTCTTCTGGCAAGTC
>335-1
GGTCTTGTTGAGGGGAGTGAAGTCACTCAGATACCCACCATACTCTGGGAACTGAAAGAAAGTGATGCTCCGATGAACTGCAGTCACACTAAGGGTCTAAGCTACTTCCAGATGTACTGGTACAGACAGCTTCCAGGAGAGGGAATGAAGCAGATCCAAACATCAAAGTCACTGAACCCACAGTGGAAGTCCTAGCACCCTCGGCAAAGGAGTGTAAAGATAGAAACAAGAAGAAGAAGAAGACCCTGGTGTGTGTAGCCACCCGCTTCTACCCCGACCATGTCACGGTCTTCTGGCAAGTC
>336-1
GGTCTTGTTGAGGGGAGTGAAGTCACTCAGATACCCACAATACTCTGGGGACTGAAAGACAGGGATGCTCCGATGAACTGCAGTCACACTAAGGGATCTACCTACAACCAGATGTACTGGTACAGACAGCTTCCAGGAAAGGGAATGAAGCAGTGAAGAAGTTGGAGGCAGGAGACAGCGGCATGTACTTCTGTGCTGTGAGTCAGGTACAGAACAACCCGGCATTCTTCGGCAGTGGCACCAAACTCACAGTTCTAGATCCAAACATCAAAGTCACTGAACCCACAGTGGAAGTCCTAGCACCCTCGGCAAAGGAGTGTAAAGATAGAAACAAGAAGAAGAAGAAGACCCTGGTGTGTGTAGCCACCCGCTTCTACCCCGACCATGTCACGGTCTTCTGGCAAGTC
>337-1
GGTCTTGTTGAGGGGAGTGAAGTCACTCAGATACCCACCATACTTTGGGGACTGAAAGAAAGTGATGCTCCGATGAACTGCAGTCACACTAAGGGATCTAGCTACAACCAGATGTACTGGTACAGACAGCTTCCAGGAGAGGGAATGAAGCAGTGAAGAAGTCGGAGACAGGAGACAGCGGCATGTACTTCTGTGCTGTGAGTGAGATCAGGGGGCGTACTCGGAGGCATATTTTGGAGCCGGCACCAAACTCACCGTTTTAGATCCAAACATCAAAGTCACTGAACCCACAGTGGAAGTCCTAGCACCCTCGGCAAAGGAGTGTAAAGATAGAAACAAGAAGAAGAAGAAGACCCTGGTGTGTGTAGCCACCCGCTTCCACCCCGACCATGTCACGGTCTTCTGGCAAGTC
>338-1
GGTCTTGTTGAGGGGAGTGAAGTCACTCAGATACCCACCATACTTTGGGGACTGAAAGAAAGTGATGCTCCGATGAACTGCAGTCACACTACGGGATCTAGCTACAACCAGATGTACTGGTACAGACAGCTTCCAGGAGAGGGAATGAAGCAGTGAAGAAGTCGGAGACAGGAGACAGCGGCATGTACTTCTGTGCTGTGAGCCGGGGGAGGGAGAAACTCAACCAGCCTTCTTTGGCAATGGAACGAAACTCACTGTTTTAGATCCAAACATCAAAGTCACTGAACCCACAGTGGAAGTCCTAGCACCCTCGGCAAAGGAGTGTAAAGATAGAAACAAGAAGAAGAAGAAGACCCTGGTGTGTGTAGCCACCCGCTTCTACCCCGACCATGTCACGGTCTTCTGGCAAGTC
>339-1
GGTCTTGTTGAGGGGAGTGAAGTCACTCAGATACCCACCATACTCTGGGGACTGAAAGACAGGGATGCTCCGATGAACTGCAGTCACACTAAGGGATCTACCTACAACCAGATGTACTGGTACAGACAGCTTCCAGGAAAGGGAATGAAGCAGTGAAGAAGTTGGAGGCAGGAGACAGCGGCATGTACTTCTGTGCTGTGAGTCAGGTACAGAACAACCCGGCATTCTTCGGCAGTGGCACTAAACTCACAGTTCTAGATCCAAACATCAAAGTCACTGAACCCACAGTGGAAGTCCTAGCACCCTCGGCAAAGGAGTGTAAAGATAGAAACAAGAAGAAGAAGAAGACCCTGGTGTGTGTAGCCACCCGCTTCTACCCCGACCATGTCACGGTCTTCTGGCAAGTC
>340-1
GGTCTTGTTGAGGGGAGTGAAGTCACTCAGATACCCACCATACTTTGGGGACTGAAAGAAAGTGATGCTCCGATGAACTGCAGTCACACTAAGGGATCTAGCTACAACCAGATGTACTGGTACAGACAGCTTCCAGGAGAGGGAATGAAGCAGATCCAAACATCAAAGTCACTGAACCCACAGTGGAAGTCCTAGCACCCTCGGCAAAGGAGTGTAAGATAGAAACAAGAAGAAGAAGAAGACCCTGGTGTGTGTAGCCACCCGCTTCTACCCCGACCATGTCACGGTCTTCTGGCAAGTC
>341-1
GGTCTTGTTGAGGGGAGTGAAGTCACTCAGATACCCACCATACTCTGGGGACTGAAAGAAAGTGATGCTCCGATGAACTGCAGTCACACTAAGGGTCTAAGCTACTTCCAGATGTACTGGTACAGACAGCTTCCAGGAGAGGGAATGAAGCAGTGAAGAAGTTGGAGGCAGGAGACAGCGGCATGTACTTCTGTGCTGTGAGTGGTGCCAGCCAGGCTTACTTCGGTGGAGGAACCAGGTTAACTGTTCTAGATCCAAACATCAAAGTCACTGAACCCACAGTGGAAGTCCTAGCACCCTCGGCAAAGGAGTGTAAAGATAGAAACAAGAAGAAGAAGAAGACCCTGGTGTGTGTAGCCACCCGCTTCTACCCCGACCATATCACGGTCTTCTGGCAAGTC
>342-1
GGTCTTGTTGAGGGGAGTGAAGTAACTCAGATACCCACCATACTCTGGGAAATGAAAGACAGTGATGCTCTGATGAACTGCAGTCACACTAAGGGAGCTACGTACTTCCAGATGTACTGGTACAGACAGCTTCCAGGAGAGGGAATGAAGCAGATCCAAACATCAAAGTCACTGAACCCACAGTGGAAGTCCTAGCACCCTCGGCAAAGGAGTGTAAAGATAGAAACAAGAAGAAGAAGAAGACCCTGGTGTGTGTAGCCACCCGCTTCTACCCCGACCATGTCACGGTCTTCTGGCAAGTC
>343-1
GGTCTTGTTGAGGGGAGTGAAGTCACTCAGATACCCACCATACTCTGGGAAATGAAAGACAGTGATGCTCTGATGAACTGCAGTCACACTAAGGGAGCTACGTACTTCCAGATGTACTGGTACAGACAGCTTCCAGGAGAGGGAATGAAGCAGGTAGTTTACGCTACTTCCAGTTCCAAACCTGAGTATTCAGGGGATTTCAGTGAAGACAAATTCTCAGCCAAGAAGACTGTAGTTGAGAGTGGATCTTTCACAGTGAAGAAGTTGGAGGCAGGAGACAGCGGCATGTACTTCTGTGCTGTGAATCCAAACATCAAAGTCACTGAACCCACAGTGGAAGTCCTAGCACCCTCGGCAAAGGAGTGTAAAGATAGAAACAAGAAGAAGAAGAAGACCCTGGTGTGTGTAGCCACCCGCTTCTACCCCGACCATGTCACGGTCTTCTGGCAAGTC
>344-1
GGTCTTGTTGAGGGGAGTGAAGTCACTCAGATACCCACCATACTTTGGGGACTGAAAGAAAGTGATGCTCCGATGAACTGCAGTCACACTAAGGGATCTAGCTACAACCAGATGTACTGGTACAGACAGCTTCCAGGAGAGGGAATGAAGCAGTGAAGAAGTCGGAGACAGGAGACAGCGGCATGTACTTCTGTGCTGTGAGTGATGGTCGACAACTATGATCCTGCATTCTTTGGAGCAGGGACCAAACTGAGTGTTCTGGATCCAAACATCAAAGTCACTGAACCCACAGTGGAAGTCCTAGCACCCTCGGCAAAGGAGTGTAAAGATAGAAACAAGAAGAAGAAGACCCTGGTGTGTGTAGCCACCCGCTTCTACCCCGACCATGTCACGGTCTTCTGGCAAGTC
>345-1
GGTCTTGTTGAGGGGAGTGAAGTCACTCAGATACCCACCATACTTTGGGGACTGAAAGAAAGTGATGCTCCGATGAACTGCAGTCACACTAAGGGATCTAGCTACAACCAGATGTACTGGTACAGACAGCTTCCAGGAGAGGGAATGAAGCAGATCCAAACATCAAAGTCACTGAACCCACAGTGGAAGTCCTAGCACCCTCGGCAAAGGAGTGTAAAGATAGAAACAAGAAGAAGAAGAAGACCCCGGTGTGTGTAGCCACCCGCTTCTACCCCGACCATGTCACGGTCTTCTGGCAAGTC
>346-1
GGTCTTGTTGAGGGGAGTGACGTCACTCAGATACCCACCATACTTTGGGGACTGAAAGACAGTGATGCTCCGATGACCTGCAGTCACACTAAGGGATCTAGCTACAACCAGATGTACTGGTACAGACAGCTTCCAGGAGAGGGAATGAAGCAGAAGTCGGAGACAGGAGACAGCGGCATGTACTTCTGTGCTGTGAGTGGGACTCAAACTCAACCAGCCTTCTTTGGCAATGGAACGAAACTCACTGTTTTAGATCCAAACATCAAAGTCACTGAACCCACAGTGGAAGTCCTAGCACCCTCGGCAAAGGAGTGTAAAGATAGAAACAAGAAGAAGAAGAAGACCCTGGTGTGTGTAGCCACCCGCTTCTACCCCGACCATGTCACGGTCTTCTGGCAAGTC
>347-1
GGTCTTGTTGAGGGGAGTGAAGTCACTCAGATACCCACCATACTCTGGCGACTGAAAGAAAGTGATGCTCCGATGAACTGCAGTCACACTAAGGGATCTGGCTACTACCAGATGTACTGGTACAGACAGCTTCCAGGAGAGGGAATGAAGCAGGTAGCCTTCACTATTCCCAATTCCAAACCTGAGTATTCAGGGGATTTCAGTAAAGACAAATTCTCAGCCAAGAAGACTGTAGCTGAGAGTGGATCTTTCACAGGAGATCCAAACATCAAAGTCACTGAACCCACAGTGGAAGTCCTAGCACCCTCGGCAAAGGAGTGTAAAGATAGAAACAAGAAGAAGAAGAAGACCCTGGTGTGTGTGGCCACCCGCTTCTACCCCGACCATGTCACGGTCTTCTGGCAAGTC
>348-1
GGTCTTGTTGAGGGGAGTGAAGTCACTAAGATACCCACCATACTTTGGGGACTGAAAGAAAGTGATGCTCCGATGAACTGCAGTCACACTAAGGGATCTAGCTACAACCAGATGTACTGGTACAGACAGCTTCCAGGAGAGGGAATGAAGCAGTGAAGAAGTCGGAGACAGGAGACAGCGGCATGTACTTCTGTGCTGTGAAGTCGGGACAGAGCAACAACCCGGCATTCTTCGGCAGTGGCACCAAACTCACAGTTCTAGATCCAAACATCAAAGTCACTGAACCCACAGTGGAAGTCCTAGCACCCTCGGCAAAGGAGTGTAAAGATAGAAACAAGAAGAAGAAGAAGACCCTGGTGTGTGTAGCCACCCGCTTCTACCCCGACCATGTCACGGTCTTCTGGCAAGTC
>349-1
GGTCTTGTTGAGGGGAGTGAAGTCACTCAGATACCCACCATACTCTGGGGACTGAAAGAAAGTGATGCTCCGATGAACTGCAGTCACACTAAGGGTCTAAGCTACTTCCAGATGTACTGGTACAGACAGCTTCCAGGAGAGGGAATGAAGCAGTGAAGAAGTTGGAGGCAGGAGACAGCGGCATGTACTTCTGTGCTGTGAGTGAAGGGGGGCGCGGAACTCAACCAGCCTTCTTTGGCAATGGAACGAAACTCACTGTTTTAGATCCAAACATCAAAGTCACTGAACCCACAGTGGAAGTCCTAGCACCCTCGGCAAAGGAGTGTAAAGATAGAAACAAGAAGAAGAAGAAGACCCTGGTGTTTGTAGCCACCCGCTTCTACCCCGACCATGTCACGGTCTTCTGGCAAGTC
>350-1
GGTCTTGTTGAGGGGAGTGAAGTCACTCAGATACCCACCATACTTTGGGGACTGAAAGAAAGTGATGCTCCGACGAACTGCAGTCACACTAAGGGATCTAGCTACAACCAGATGTACTGGTACAGACAGCTTCCAGGAGAGGGAATGAAGCAGATCCAAACATCAAAGTCACTGAACCCACAGTGGAAGTCCTAGCACCCTCGGCAAAGGAGTGTAAAGATAGAAACAAGAAGAAGAAGAAGACCCTGGTGTGTGTAGCCACCCGCTTCTACCCCGACCATGTCACGGTCTTCTGGCAAGTC
>351-1
GGTCTTGTTGAGGGGAGTGAAGTCACTCAGATACCCACCATACTCTGGCGACTGAAAGAAAGTGATGCTCCGATGAACTGCAGTCACACTAAGGGATCTGGCTTCTACCAGATGTACTGGTACAGACAGCTTCCAGGAGAGGGAATGAAGCAGATCCAAACATCAAAGTCACTGAACCCACAGTGGAAGTCCTAGCACCCTCGGCAAAGGAGTGTAAAGATAGAAACAAGAAGAAGAAGAAGACCCTGGTGTGTGTAGCCACCCGCTTCTACCCCGACCATGTCACGGTCTTCTGGCAAGTC
>352-1
GGTCTTGTTGAGGGGAGTGAAGTCACTCAGATACCCACCATACTCTGGGAAATGAAAGACAGTGATGCTCTGATGAACTGCAGTCACACTAAGGGAGCTACGTACTTCCAGATGTACTGGTACAGACAGCTTCCAGGAGAGGGAATGAAGCAGGTAGTTTACACTACTTCCAGTTCCAAACCTGAGTATTCAGGGGATTTCAGTGAAGACAAATTCTCAGCCAAGAAGACTGTAGTTGAGAGTGGATCTTTCACAGTGAAGAAGTTGGAGGCAGGAGAAAGCGGGGGTGCCAGCCAGGCTTACTTCGGTGGAGGAACCAGGTTAACTGTTCTAGATCCAAACATCAAAGTCACTGAACCCACAGTGGAAGTCCTAGCACCCTCGGCAAAGGAGTGTAAAGATAGAAACAAGAAGAAGAAGAAGACCCTGGTGTGTGTAGCCACCCGCTTCTACCCCGACCATGTCACGGTCTTCTGGCAAGTC
>353-1
GGTCTTGTTGAGGGGAGTGACGTCACTCAGATACCCACCATACTTTGGGGACTGAAAGAAAGTGATGCTCCGATGAACTGCAGTCACACTAAGGGAGCTAGCTACAACCAGATGTACTGGTACAGACAGCTTCCAGGAGAGGGAATGAAGCAGATCCAAACATCAAAGTCACTGAACCCACAGTGGAAGTCCTAGCACCCTCGGCAAAGGAGTGTAAAGATAGAAACAAGAAGAAGAAGAAGACCCTGGTGTGTGTAGCCACCCGCTTCTACCCCGACCATGTCACGGTCTTCTGGCAAGTC
>354-1
GGTCTTGTTGAGGGGAGTGAAGTCACTCAGATACCCACCATACTTTGGGGACTGAAAGAAAGTGATGCTCCGATGAACTGCAGTCACACTAAGGGATCTAGCTACAACCAGATGTACTGGTACAGACAGCTTCCAGGAGAGGGAATGAAGCAGTGAAGAAGTCGGAGACAAGAGACAGCGGCATGTACTTCTGTGCTGTGAAGTCGGGACAGAGCAACAATCCGGCATTCTTCGGCAGTGGCACCAAACTCACAGTTCTAGATCCAAACATCAAAGTCACTGAACCCACAGTGGAAGTCCTAGCACCCTCGGCAAAGGAGTGTAAAGATAGAAACAAGAAGAAGAAGAAGACCCTGGTGTGTGTAGCCACCCGCTTCTACCCCGACCATGTCACGGTCTTCTGGCAAGTC
>355-1
GGTCTTGTTGAGGGGAGTGAAGTCACTCAGATACCCACCATACTCTGGGGACTGAAAGACAGGGATGCTCCGATGAACTGCAGTCACACTAAGGGATCTACCTACAACCAGATGTACTGGTACAGACAGCTTCCAGGAAAGGGAATGCAGCAGGTAGTTTACACAAGTAGTTATAGCAGACCAGACTATGGAGACTTCAGTGAAGACAAATATCCAATTGTTAAGGCTGTAGCTGAGAGTGGATCTTTCACAGTGAAGAAGTTGGAGGCAGGAGACAGCGGCATGTACTTCTGTGCTCTCCTTTGGCAATGGAACGAAACTCACTGTTTTAGATCCAAACATCAAAGTCACTGAACCCACAGTGGAAGTCCTAGCACCCTCGGCAAAGGAGTGTAAAGATAGAAACAAGAAGAAGAAGAAGACCCTGGTGTGTGTAGCCACCCGCTTCTACCCCGACCATGTCACGGTCTTCTGGCAAGTC
>356-1
GGTCTTGTTGAGGGGAGTGAAGTCACTCAGATACCCACCATACTCTGGCGACTGAAAGAAAGTGATGCTCCGATGAACTGCAGTCACACTAAGGGATCTGGCTACTACAAGATGTACTGGTACAGACAGCTTCCAGGAGAGGGAATGAAGCAGATCCAAACATCAAAGTCACTGAACCCACAGTGGAAGTCCTAGCACCCTCGGCAAAGGAGTGTAAAGATAGAAACAAGAAGAAGAAGAAGACCCTGGTGTGTGTAGCCACCCGCTTCTACCCCGACCATGTCACGGTCTTCTGGCAAGTC
>357-1
GGTCTTGTTGAGGGGAGTGAAGTCACTCAGATACCCACCATACTCTGGGGACTGAAAGACAGGGATGCTCCGATGAACTGCAGTCACACTAAGGGATCTACCTACAACCAGATGTACTGGTACAGACAGCTTCCAGGAAAGGGAATGAAGCAGATCCAAACATCAAAGTCACTGAACCCACAGTGGAAGTCCTAGCACCCTCGGCAAAGGAGTGCAAAGATAGAAACAAGAAGAAGAAGAAGACCCTGGTGTGTGTAGCCACCCGCTTCTACCCCGACCATGTCACGGTCTTCTGGCAAGTC
>358-1
GGTCTTGTTGAGGGGAGTGAAGTCACTCAGATACCCACCATACTCTGGCGACTGAAAGAAAGTGATGCTCCGATGAACTGCAGTCACACTAAGGGATCTGGCTACTACCAGATGTACTGGTACAGACAGCTTCCAGGAGAGGGAATGAAGCAGATCCAAACATCAAAGTCACTGAACCCACAGTGGAAGTCCTAGCACCCTCGGCAAAGGAGTGTAAAGATAGAAACAAGAAGAAGAAGAAGACCCTGGTGTGTGTAGCCACCCGCTTCTGCCCCGACCATGTCACGGTCTTCTGGCAAGTC
>359-1
GGTCTTGTTGAGGGGAGTGAAGTCACTCAGATACCCACCATACTCTGGGAAATGAAAGACAGTGATGCTCTGATGAACTGCAGTCACACTAAGGGAGCTACGTACTTCCAGATGTACTGGTACAGACAGCTTCCAGGAGAGGGAATGAAGCAGGTAGTTTATACTACTTCCAGTTCCAAACCTGAGTATTCAGGGGATTTCAGTGAAGACAAATTCTCAGCCAAGAAGACTGTAGTTGAGAGTGGATCTTTCACAGTGAAGAAGTTGGAGGCAGGAGACAGAGTGACAGGGGGCGACTCAACCAGCCTTCTTTGGCAATGGAACGAAACTCACTGTTTTAGATCCAAACATCAAAGTCACTGAACCCACAGTGGAAGTCCTAGCACCCTCGGCAAAGGAGTGTAAAGATAGAAACAAGAAGAAGAAGAAGACCCTGGTGTGTGTAGCCACCCGCTTCTACCCCGACCATGTCACGGTCTTCTGGCAAGTC
>360-1
GGTCTTGTTGAGGGGAGTGAAGTCACTCAGATACCCACCATACTCTGGCGCCTGAAAGAAAGTGATGCTCCGATGAACTGCAGTCACACTAAGGGATCTGGCTACTACCAGATGTACTGGTACAGACAGCTTCCAGGAGAGGGAATGAAGCAGATCCAAACATCAAAGTCACTGAACCCACAGTGGAAGTCCTAGCACCCTCGGCAAAGGAGTGTAAAGATAGAAACAAGAAGAAGAAGAAGACCCTGGTGTGTGTAGCCACCCGCTTCTACCCCGACCATGTCACGGTCTTCTGGCAAGTC
>361-1
GGTCTTGTTGAGGGGAGTGAAGTCACTCAGATACCCACCATACTCTGGGAAATGAAAGACAGTGATGCTCTGATGAACTGCAGTCACACTAAGGGAGCTACGTACTTCCAGATGTACTGGTACAGACAGCTTCCAGGAGAGGGAATGAAGCAGGTAGTTTACACTACTTCCAGTTCCAAACCTGAGTATTCAGGGGATTTCAGTGAAGACAAATTCTCAGCTAAGAAGACTGTAGTTGAGAGTGGATCTTTCACAGTGAAGAAGTTGGAGGCAGGAGACAGCGGCATGTACTTCTGTGCTGTGAGTGGATTGGGACAGGATCCAAACATCAAAGTCACTGAACCCACAGTGGAAGTCCTAGCACCCTCGGCAAAGGAGTGTAAAGATAGAAACAAGAAGAAGAAGAAGACCCTGGTGTGTGTAGCCACCCGCTTCTACCCCGACCATGTCACGGTCTTCTGGCAAGTC
>362-1
GGTCTTGTTGAGGGGAGTGAAGTCACTCAGATACCCACCATACTCTGGCGACTGAAAGAAAGTGATGCTCCGATGAACTGCAGTCACACTAAGGGATCTGGCTACTACCAGATGTACTGGTACAGACAGCTTCCAGGAGAGGGAATGAAGCAGATCCAAACATCAAAGTCACTGAACCCACAGTGGAAGTCCTAGCACCCTCGGCAAGGAGTGTAAAGATAGAAACAAGAAGAAGAAGAAGACCCTGGTGTGTGTAGCCACCCGCTTCTACCCCGACCATGTCACGGTCTTCTGGCAAGTC
>363-1
GGTCTTGTTGAGGGGAGTGAAGTCACTCAGATACCCACCATACTCTGGGAAATGAAAGACAGTGATGCTCTGATGAACTGCAGTCACACTAAGGGAGCTAGCTACAACCAGATGTACTGGTACAGACAGCTTCCAGGAGAGGGAATGAAGCAGATCCAAACATCAAAGTCACTGAACCCACAGTGGAAGTCCTAGCACCCTCGGCAAAGGAGTGTAAAGATAGAAACAAGAAGAAGAAGAAGACCCTGGTGTGTGTAGCCACCCGCTTCTACCCCGACCATGTCACGGTCTTCTGGCAAGTC
>364-1
GGTCTTGTTGAGGGGAGTGAAGTCACTCAGATACCCACCATACTCTGGGAAATGAAAGACAGTGATGCTCTGATGAACTGCAGTCACACTAAGGGAGCTACGTACTTCCAGATGTACTGGTACAGACAGCTTCCAGGAGAGGGAATGAAGCAGGTAGTTTACACTACTTCCAGTTCCAAACCTGAGTATTCAGGGGATTTCAGTGAAGACAAATTCTCAGCCAAGAAGACTGTAGTTGAGAGTGGATCTTTCACAGTGAAGAAGTTGGAGGCAGGAGACAGCGGCATGTACTTCTGTGCTGTGAGTGAAATCCAAACATCAAAGTCACTGAACCCACAGTGGAAGTCCTAGCACCCTCGGCAAAGGAGTGTAAAGATAGAAACAAGAAGAAGAAGAAGACCCTGGTGTGTGTAGCCACCCGCTTCTACCCCGACCATGTCACGGTCTTCTGGCAAGTC
>365-1
GGTCTTGTTGAGGGGAGTGAAGTCACTCAGATACCCACCATACTTTGGGGACTGAAAGAAAGTGATGCTCCGATGAACTGCAGTCACACTAAGGGATCTAGCTACAACCAGATGTACTGGTACAGACAGCTTCCAGGAGAGGGAATGAAGCAGATCCAAACATCAAAGTCACTGAACCCACAGTGGAAGTCCTAGCACCCTCGGCAAAGGAGTGTAAAGATAGAAACAAGAAGAAGAAGAAGACCCTGGTGTGCGTAGCCACCCGCTTCTACCCCGACCATGTCACGGTCTTCTGGCAAGTC
>366-1
GGTCTTGTTGAGGGGAGTGAAGTCACTCAGATACCCACCATACTTTGGGGACTGAAAGAAAGTGATGCTCCGATGAACTGCAGTCACACTAAGGGATCTAGCTACAACCAGATGTACTGGTACAGACAGCTTCCAGGAGAGGGAATGAAGCAGATCCAAACATCAAAGTCACTGAACCCACAGTGGAAGTCCTAGCACCCTCGGCAATGGAGTGTAAAGATAGAAACAAGAAGAAGAAGAAGACCCTGGTGTGTGTAGCCACCCGCTTCTACCCCGACCATGTCACGGTCTTCTGGCAAGTC
>367-1
GGTCTTGTTGAGGGGAGTGAAGTCACTCAGATACCCACCATACTCTGGGAACTGAAAGACAGGGATGCTCCGATGAACTGCAGTCACACTAAGGGATCTACCTACAACCAGATGTACTGGTACAGACAGCTTCCAGGAAAGGGAATGAAGCAGATCCAAACATCAAAGTCAATGAACCCACAGTGGAAGTCCTAGCACCCTCGGCAAAGGAGTGTAAAGATAGAAACAAGAAGAAGAAGAAGACCCTGGTGTGTGTAGCCACCCGCTTCTACCCCGACCATGTCACGGTCTTCTGGCAAGTC
>368-1
GGTCTTGTTGAGGGGAGTGAAGTCACTCAGATACCCACCATACTTTGGGGACTGAAAGAAAGTGATGCTCCGATGAACTGCAGTCACACTAAGGGATCTAGCTACAACCAGATGTACTGGTACAGACAGCTTCCAGGAGAGGGAATGAAGCAGATCCAAACATCAAAGTCACTGAACCCACAGTGGAAGTCCTAGCACCCTCGGCAAATGAGTGTAAAGATAGAAACAAGAAGAAGAAGAAGACCCTGGTGTGTGTAGCCACCCGCTTCTACCCCGACCATGTCACGGTCTTCTGGCAAGTC
>369-1
GGTCTTGTTGAGGGGAGTGAAGTCACTCAGATACCCACCATACTCTGGGGACTGAAAGAAAGTGATGCTCCGATGAACTGCAGTCACACTAAGGGTCTAAGCTACTTCCAGATGTACTGGTACAGACAGCTTCCAGGAGAGGGAATGAAGCAGTGAAGAAGTTGGAGGCAGGAGACAGCGGCATGTACTTCTGTGCTGTGAGTGAAGGGGGGCGCGGAACTCAACCAGCCTTCTTTGGCAATGGAACGAAACTCACTGTTTTAGATCCAAACATCAAAGTCACTGAACCCACAGTGGAAGTCCTAGCACCCTCGGCAAAGGAGTGTAAAGATAGAAACAAGAAGAAGAAGACCCTGGTGTGTGTAGCCACCCGCTTCTACCCCGACCATGTCACGGTCTTCTGGCAAGTC
>370-1
GGTCTTGTTGAGGGGAGTGAGGTCACTCAGATACCCACCATACTTTGGGGACTGAAAGAAAGTGATGCTCCGATGAACTGCAGTCACACTAAGGGATCTAGCTACAACCAGATGTACTGGTACAGACAGCTTCCAGGAGAGGGAATGAAGCAGATCCAAACATCAAAGTCACTGAACCCACAGTGGAAGTCCTAGCACCCTCGGCAAAGGAGTGTAAAGATAGAAACAAGAAGAAGAAGAAGACCCTGGTGTGTGTAGCCACCCGCTTCTACCCCGACCATGTCACGGTCTTCTGGCAAGTC
>371-1
GGTCTTGTTGAGGGGAGTGAAGTCACTCAGATACCCACCATACTCTGGGAAATGAAAGACAGTGATGCTCTGATGAACTGCAGTCACACTAAGGGAGCTACGTACTTCCAGATGTACTGGTACAGACAGCTTCCAGGAGAGGGAATGAAGCAGGTAGTTTACACTACTTCCAGTTCCAAACCTGAGTATTCAGGGGATTTCAGTGAAGACAAATTCTCAGCCAAGAAGACTGTAGCTGAGAGTGGATCTTTCACAGTGAAGAAGTTGGAGACAGGAGACAGCGGCATGTACTTTTGTGCGATCCAAACATCAAAGTCACTGAACCCACAGTGGAAGTCCTAGCACCCTCGGCAAAGGAGTGTAAAGATAGAAACAAGAAGAAGAAGAAGACCCTGGTGTGTGTAGCCACCCGCTTCTACCCCGACCATGTCACGGTCTTCTGGCAAGTC
>372-1
GGTCTTGTTGAGGGGAGTGAAGTCACTCAGATACCCACCATACTTTGGGGACTGAAAGAAAGTGATGCTCCGATGAACTGCAGTCACACTAAGGGATCTAGCTACAACCAGATGTACTGGTACAGACAGCTTCCAGGAGAGGGAATGAAGCAGTGAAGAAGTCGGAGACAGGAGACAGCGGCATGTACTTCTGTGCTGTGAGTGAAGGCCAGTAACAACCCGGCATTCTTCGGCAGTGGCACCAAACTCACAGTTCTAGATCCAAACAGCAAAGTCACTGAACCCACAGTGGAAGTCCGAGCACCCTCGGCAAAGGAGTGTAAAGATAGAAACAAGAAGAAGAAGACCCTGGTGTGTGTAGCCACCCGCTTCTACCCCGACCATGTCACGGTCTTCTGGCAAGTC
>373-1
GGTCTTGTTGAGGGGAGTGAAGTCACTCAGATACCCACCATACTCTGGGGACTGAAAGACAGGGATGCTCCGATGAACTGCAGTCACACTAAGGGATCTACCTACAACCAGATGTACTGGTACAGACAGCTTCTAGGAAAGGGAATGAAGCAGGTAGTTTACACAAGTAGTTATAGCAGACCAGACTATGGAGACTTCAGTGAAGACAAATATCCAATTGTTAAGGCTGTAGCTGAGAGTGGATCTTTCACAGTGAAGAAGTTGGAGGCAGGAGACAGCGGCATGTACTTCTGTGCTGTGAGTCAGTTTGGAGCCGGCACCAAACTCACCGTTTTAGATCCAAACATCAAAGTCACTGAACCCACAGTGGAAGTCCTAGCACCCTCGGCAAAGGAGTGTAAAGATAGAAACAAGAAGAAGAAGAAGACCCTGGTGTGTGTAGCCACCCGCTTCTACCCCGACCATGTCACGGTCTTCTGGCAAGTC
>374-1
GGTCTTGTTGAGGGGAGTGAAGTCACTCAGATACCCACCATACTCTGGGAAATGAAAGACAGTGATGCTCTGATGAACTGCAGTCACACTAAGGGAGCTACGTACTTCCAGATGTACTGGTACAGACAGCTTCCAGGAGAGGGAATGAAGCAGGTAGTTTACACTACTTCCAGTTCCAAACCTGAGTATTCAGGGGATTTCAGTGAAGACAAATTCTCAGCCAAGAAGACTGTAGTTGAGAGTGGATCTTTCACAGTGAAGAAGTTGGAGGCAGGAGACAGCGGCATGGACTTCTGTGCTGTGAATCCAAACATCAAAGTCACTGAACCCACAGTGGAAGTCCTAGCACCCTCGGCAAAGGAGTGTAAAGATAGAAACAAGAAGAAGAAGAAGACCCTGGTGTGTGTAGCCACCCGCTTCTACCCCGACCATGTCACGGTCTTCTGGCAAGTC
>375-1
GGTCTTGTTGAGGGGAGTGAAGTCACTCAGATACCCACCATACTTTGGGGACTGAAAGAAAGTGATGCTCCGATGAACTGCAGTCACACTAAGGGATCTAGCTACAACCAGATGTACTGGTACAGACAGCTTCCAGGAGAGGGAATGAAGCAGGTAGTTTACACAAGTACTTATAACAAACCAGACTATTGAGACTTCGGTGAAGACAAATATTCAATTGTTAAGGCTGTAGCTGAGAGTGGATCTTTCACAGTGAAGAAGTCGGAGACAGGAGACAGCGGCATGTACTTCTGTGCTATCCAAACATCAAAGTCACTGAACCCACAGTGGAAGTCCTAGCACCCTCGGCAAAGGAGTGTAAAGATAGAAACAAGAAGAAGAAGGAGACCCTGGTGTGTGTAGCCACCCGCTTCTACCCCGACCATGTCACGGTCTTCTGGCAAGTC
>376-1
GGTCTTGTTGAGGGGAGTGAAGTAACTCAGATACCCACCATACTCTGGAAACTGAAAGAAAGCGATGCTCCGATGAACTGCAGTCACACTAAGGGATCTAGCTACTACCAGATGTACTGGTACAGACAGCTTCCAGGAGAGGGAATGAAGCAGGTAGTTTACACTACTTCCAGTTCCAAACCTGAGTATTCATGGGATTTCAGTGAAGACAAATTCTCAGCCAAGAAGACTGTAGCTGAGAGTGGATCTTTCACAGTGAAGAAGGTGGGGACAGGAGACAGCGGCATGTACTGCTGTACTGTGAGTGAAATCCAAACATCAAAGTCACTGAACCCACAGTGGAAGTCCTAGCACCCTCGGCAAAGGAGTGTAAAGATAGAAACAAGAAGAAGAAGAAGACCCTGGTGTGTGTAGCCACCCGCTTCTACCCCGACCATGTCACGGTCTTCTGGCAAGTC
>377-1
GGTCTTGTTGAGGGGAGTGAAGTCACTCAGATACCCACCATACTCTGGCGACTGAAAGAAAGTGATGCTCCGGTGAACTGCAGTCACACTAGGGGATCTGGCTACTACCAGATGTACTGGTACAGACAGCTTCCAGGAGAGGGAATGAAGCAGATCCAAACATCAAAGTCACTGAACCCACAGTGGAAGTCCTAGCACCCTCGGCAAAGGAGTGTAAAGATAGAAACAAGAAGAAGAAGAAGACCCTGGTGTGTGTAGCCACCCGCTTCTACCCCGACCATGTCACGGTCTTCTGGCAAGTC
>378-1
GGTCTTGTTGAGGGGAGTGAAGTCACTCAGATACCCACCATACTCTGGGGACTGAAAGACAGGGATGCTCCGATGAACTGCAGTCACACTAAGGGATCTACCTACAACCAGATGTACTGGTACAGACAGCTTCCAGGAAAGGGAATGAAGCAGAAGTTGGAGGCAGGAGACAGCGGCATGTACTTCTGTGCTGTGATAACTCTGGTGGTTATGCTGCCTACTTTGGAGAGGGAACTAAGCTAACAGTTCTGGATCCAAACATCAAAGTCACTGAACCCACAGTGGAAGTCCTAGCACCCTCGGCAAAGGAGTGTAAAGATAGAAACAAGAAGAAGAAGAAGACCCCGGTGTGTGTAGCCACCCGCTTCTACCCCGGCCATGTCACGGTCTTCTGGCAAGTC
>379-1
GGTCTTGTTGAGGGGAGTGAAGTCACTCAGATACCCACCATACTCTGGGAAATGAAAGACAGTGATGCTCTGATGAACTGCAGTCACACTAAGGGAGCTACGTACTTCCAGATGTACTGGTACAGACAGCTTCCAGGAGAGGGAATGAAGCAGGTAGTTTACACTACTTCCAGTTCCAAACCTGAGTATTCAGGGGATTTCAGTGAAGACAAATTCTCAGCCAAGAAGACTGTAGTTGAGAGTGGATCTTTCACAGTGAAGAAGTGGGAGGCAGGAGACAGCGGCATGTACTGCGGTGCTGTGAGTGGATTGGGACAGGATCCAAACATCAAAGTCACTGAACCCACAGTGGAAGTCCTAGCACCCTCGGCAAAGGAGTGTAAAGATAGAAACAAGAAGAAGAAGAAGACCCTGGTGTGTGTAGCCACCCGCTTCTACCCCGACCATGTCACGGTCTTCTGGCAAGTC
>380-1
GGTCTTGTTGAGGGGAGTGAAGTCACTCAGATACCCCCCATACTCTGGGACATGAAAGACAGTGATGCTCTGATGAACTGCAGTCACACTAAGGGAGCTACGTACTTCCAGATGTACTGGTACAGACAGCTTCCAGGAGAGGGAATGAAGCAGATCCAAACATCAAAGTCACTGAACCCACAGTGGAAGTCCTAGCACCCTCGGCAAAGGAGTGTAAAGATAGAAACAAGAAGAAGAAGAAGACCCTGGTGTGTGTAGCCACCCGCTTCTACCCCGACCATGTCACGGTCTTCTGGCAAGTC
>381-1
GGTCTTGTTGAGGGGAGTGAAGTCACTCAGATACCCACCATACTCTGGGGACTGAAAGAAAGTGATGCTCCGATGAACTGCAGTCACACTAAGGGATCTAGCTACTACCAGATGTACTGGTACAGACAGCTTCCAGGAGAGGGAATGAAGCAGATCCAAACATCAAAGTCACTGAACCCACAGTGGAAGTCCTAGCACCCTCGGCAAAGGAGTGTAAAGATAGAAACAAGAAGAAGAAGAAGACCCTGGTGTGTGTAGCCACCCGCTTCTACCCCGACCATGTCACGGTCTTCTGGCAAGTC
>382-1
GGTCTTGTTGAGGGGAGTGAAGTCACTCAGATACCCACCATACTCTGGGGACTGAAAGACAGGGATGCTCCGATGAACTGCAGTCACACTAAGGGATCTACCTACAACCAGATGTACTGGTACAGACAGCTTCCGGGAAAGGGAATGAAGCAGTGAAGAAGTTGGAGGCAGGAGACAGCGGCATGTACTTCTGTGCTGTGAGTCAGGGGGCGTGGTTATGCTGCCTACTTTGGAGAAGGAACTAAGCTAACAGTTCTGGATCCAAACATCAAAGTCACTGAACCCACAGTGGAAGTCCTAGCACCCTCGGCAAAGGAGTGTAAAGATAGAAACAAGAAGAAGAAGAAGACCCTGGTGTGTGTAGCCACCCGCTTCTACCCCGACCATGTCACGGTCTTCTGGCAAGTC
>383-1
GGTCTTGTTGAGGGGAGTGAAGTCACTCAGATACCCACCATACTCTGGCGACTGAAAGAAAGTGATGCTCCGATGAACTGCAGTCACACTAAGGGATCTGGCTACTACCAGATGTACTGGTACAGACAGCTTCCAGGAGAGGGAATGAAGCAGATCCAAACATCAAAGTCACTGAACCCACAGTGGAAGTCCTAGCACTCTCGGCAAAGGAGTGTAAAGATAGAAACAAGAAGAAGAAGAAGACCCTGGTGTGTGTAGCCACCCGCTTCTACCCCGACCATGTCACGGTCTTCTGGCAAGTC
>384-1
GGTCTTGTTGAGGGGAGTGAAGTCACTCAGATACCCACCATACTTTGGGGACTGAAAGAAAGTGATGCTCCGATGAACTGCAGTCACACTAAGGGATCTAGCTACAACCAGATGTACTGGTACAGACAGCTTCCAGGAGAGGGAATGAAGCAGATCCAAACATCAAAGTCACTGAACCCACAGTGGAAGTCCTAGCACCCTCGGCAAAGGAGTGTAAAGATAGAAACAAGAAGAAGAAGAAGACCCTGGTGTGTGTAGCCACTCGCTTCTACCCCGACCATGTCACGGTCTTCTGGCAAGTC
>385-1
GGTCTTGTTGAGGGGAGTGAAGTCACTCAGATACCCACCATACCCTGGGGACTGAAAGAAAGTGATGCTCCGATGAACTGCAGTCACACTAAGGGTCTAAGCTACTTCCAGATGTACTGGTACAGACAGCTTCCAGGAGAGGGAATGAAGCAGATCCAAACATCAAAGTCACTGAACCCACAGTGGAAGTCCTAGCACCCTCGGCAAAGGAGTGTAAAGATAGAAACAAGAAGAAGAAGACCCTGGTGTGTGTAGCCACCCGCTTCTACCCCGACCATGTCACGGTCTTCTGGCAAGTC
>386-1
GGTCTTGTTGAGGGGAGTGAAGTCACTCAGATACCCACCATACTTTGGGGACTGAAAGAAAGTGATGCTCCGATGAACTGCAGTCACACTAAGGGATCTAGCTACAACCAGATGTACTGGTACAGACAGCTTCCAGGAGAGGGAATGAAGCAGTGAAGAAGTCGGAGACAGGAGACAGCGGCATGTACTTCTGTGCTGTGAGTGAATTCCCGCGGACAGGGGGCAAACTCAACCAGCCTTCTTTGGCAATGGAACGAAACTCCCTGTTTTAGATCCAAACATCAAAGTCACTGAACCCACAGTGGAAGTCCTAGCACCCTCGGCAAAGGAGTGTAAAGATAGAAACAAGAAGAAGAAGAAGACCCTGGTGTGTGTAGCCACCCGCTTCTACCCCGACCATGTCACGGTCTTCTGGCAAGTC
>387-1
GGTCTTGTTGAGGGGAGTGAAGTCACTCAGATACCCACCATACTCTGGCGACTGAAAGAAAGTGATGCTCCGATGAACTGCAGTCACACTAAGGGATCTGGCTACTACCAGATGTACTAGTACAGACAGCTTCCAGGAGAGGGAATGAAGCAGATCCAAACATCAAAGTCACTGAACCCACAGTGGAAGTCCTAGCACCCTCGGCAAAGGAGTGTAAAGATAGAAACAAGAAGAAGAAGAAGACCCTGGTGTGTGTAGCCACCCGCTTCTACCCCGACCATGTCACGGTCTTCTGGCAAGTC
>388-1
GGTCTTGTTGAGGGGAGTGAAGTCACTCAGATACCCACCATACTTTGGGGACTGAAAGAAAGTGATGCTCCGCTGAACTGCAGTCACACTAAGGGATCTAGCTACAACCAGATGTACTGGTACAGACAGCTTCCAGGAGAGGGAATGAAGCAGATCCAAACATCAAAGTCACTGAACCCACAGTGGAAGTCCTAGCACCCTCGGCAAAGGAGTGTAAAGATAGAAACAAGAAGAAGAAGAAGACCCTGGTGTGTGTAGCCACCCGCTTCTACCCCGACCATGTCACGGTCTTCTGGCAAGTC
>389-1
GGTCTTGTTGAGGGGAGTGAAGTCACTCCTATACCCACCATACTCTGTCGACTGAAAGAAAGTGATGCTCCGATGAACTGCAGTCACACTAAGGGATCTGGCTACTACCAGATGTACTGGTACAGACAGCTTCCAGGAGAGGGAATGAAGCAGATCCAAACATCAAAGTCACTGAACCCACAGTGGAAGTCCTAGCACCCTCGGCAAAGGAGTGTAAAGATAGAAACAAGAAGAAGAAGAAGACCCTGGTGTGTGTAGCCACCCGCTTCTACCCCGACCATGTCACGGTCTTCTGGCAAGTC
>390-1
GGTCTTGTTGAGGGGAGTGAAGTCACTCAGATACCCACCATACTTTGGGGACTGAAAGAAAGTGATGCTCCAATGAACTGCAGTCACACTAAGGGATCTAGCTACAACCAGATGTACTGGTACAGACAGCTTCCAGGAGAGGGAATGAAGCAGTGAAGAAGTCGGAGACAGGAGACAGCGGCATGTACTTCTGTGCTGTGAGTGGTGGTTATGCTGCCTACTTTGGAGAAGGAACTAAGCTAACAGTTCTGGATCCAAACATCAAAGTCACTGAACCCACAGTGGAAGTCCTAGCACCCTCGGCAAAGGAGTGTAAAGATAGAAACAAGAAGAAGAAGAAGACCCTGGTGTGTGTAGCCACCCGCTTCTACCCCGACCATGTCACGGTCTTCTGGCAAGTC
>391-1
GGTCTTGTTGAGGGGAGTGAAGTCACTCAGATACCCACCGTACTCTGGCGACTGAAAGAAAGTGATGCTCCGATGAACTGCAGTCACACTAAGGGATCTGGCTACTACCAGATGTACTGGTACAGACAGCTTCCAGGAGAGGGAATGAAGCAGGTAGCCTTCACTATTCCCAATTCCAAACCTGAGTATTCAGGGGATTTCAGTAAAGACAAATTCTCAGCCAAGAAGACTGTAGCTGAGAGTGGATCTTTCACAGTGAAGAAGTTGGAGACAGGAGACAGCGGCATGTACTTTTGTGCTATCCAAACATCAAAGTCACTGAACCCACAGTGGAAGTCCTAGCACCCTCGGCAAAGGAGTGTAAAGATAGAAACAAGAAGAAGAAGAAGACCCTGGTGTGTGTAGCCACCCGCTTCTACCCCGACCATGTCACGGTCTTCTGGCAAGTC
>392-1
GGTCTTGTTGAGGGGAGTGAAGTCACTCAGATACCCACCATACTCTGGGGACTGAAAGACAGGGATGCTCCGATGAACTGCAGTCACACTAAGGGATCTACCTACAACCAGATGTACTGGTACAGACAGCTTCCAGGAAAGGGAATGAAGCAGATCCAAACATCAAAGTCACTGAACCCACAGTGGAAGTCCTAGCACCCTCGGCAAAGGAGTGTAAAGATAGAAACAAGAAGAAGAAGAAGACCCTGGTGTGTGTAGCCACCCGCTTCTATCCCGACCATGTCACGGTCTTCTGGCAAGTC
>393-1
GGTCTTGTTGAGGGGAGTGAAGTCACTCAGATACCCACCATACTCTGGGGACTGAAAGACAGGGATGCTCCGATGAACTGCAGTCACACTAAGGGATCTACCTACAACCAGATGTACTGGTACAGACAGCTTCCAGGAAAGGGAATGAAGCAGATCCAAACATCAAAGTCACTGAACCCACAGTGGAAGTCCTAGCACCCTCGGCAAAGGAGTGTAAAGATAGAAACAAGAAGAGGAAGAAGACCCTGGTGTGTGTAGCCACCCGCTTCTACCCCGACCATGTCACGGTCTTCTGGCAAGTC
>394-1
GGTCTTGTTGAGGGGAGTGAAGTCACTCAGATACCCACCATACTTTGGGGACTGAAAGAAAGTGATGCTCCGATGAACTGCAGTCACACTAAGGGATCTAGCTACAACCAGATGTACTGGTACAGACAGCTTCCAGGAGAGGGAATGAAGCAGTGAAGAAGTCGGAGACAGGAGACAGCGGCATGTACTTCTGTGCTGTGAGCCGGGACAGGAACTATGATCCTGCATTCTTTGGAGCAGGGACCAAACTGAGTGTTCTGGATCCAAACATCAAAGTCACTGAACCCACAGTGGAAGTCCTAGCACCCTCGGCAAAGGAGTGTAAAGATAGAAACAAGAAGAAGAAGACCCTGGTGTGTGTAGCCACCCGCTTCTACCCCGACCATGTCACGGTCTTCTGGCAAGTC
>395-1
GGTCTTGTTGAGGGGAGTGAAGTCACTCAGATACCCACCATACTTAGGGGACTGAAAGAAAGTGATGCTCCGATGAACTGCAGTCACACTAAGGGATCTAGCTACAACCAGATGTACTGGTACAGACAGCTTCCAGGAGAGGGAATGAAGCAGATCCAAACATCAAAGTCACTGAACCCACAGTGGAAGTCCTAGCACCCTCGGCAAAGGAGTGTAAAGATAGAAACAAGAAGAAGAAGAAGACCCTGGTGTGTGTAGCCACCCGCTTCTACCCCGACCATGTCACGGTCTTCTGGCAAGTC
>396-1
GGTCTTGTTGAGGGGAGTGAAGTCACTCAGATACCCACCATACTTTGGGGACTGAAAGAAAGTGATGCTCCGATGAACTGCAGTCACACTAAGGGATCTAGCTACAACCAGATGTACTGGTACAGACAGCTTCCAGGAGAGGGAATGAAGCAGTGAAGAAGTCGGAGACAGGAGACAGCGGCATGTACTTCTGTGCTGTGAGGAAGGGAGACAACTATGATCCTGCATTCTTTGGAGCAGGGACCAAACTGAGTGTTCTGGATCCAAACATCAAAGTCACTGAACCCACAGTGGAAGTCCTAGCACCCTCGGCAAAGGAGTGTAAAGATAGAAACAAGAAGAAGAAGAAGACCCTGGTGTGTGTAGCCACCCGCTTCTACCCCGACCATGTCACGGTCTTCTGGCAAGTC
>397-1
GGTCTTGTTGAGGGGAGTGAAGTCACTCAGATACCCACCATACTCTGGGAAATGAAAGACAGTGATGCTCTGATGAACTGCAGTCACACTAAGGGATCTACCTACAACCAGATGTACTGGTACAGACAGCTTCCAGGAAAGGGAATGAAGCAGTGAAGAAGTTGGAGGCAGGAGACAGCGGCATGTACTTCTGTGCTGTGAGTCACACAGGGGGCTGGATAAGGCAGAGTTTGGTCCAGGTACCAGACTCACTGTTCTAGATCCAAACATCAAAGTCACTGAACCCACAGTGGAAGTCCTAGCACCCTCGGCAAAGGAGTGTAAAGATAGAAACAAGAAGAAGAAGAAGACCCTGGTGTGTGTAGCCACCCGCTTCTACCCCGACCATGTCACGGTCTTCTGGCAAGTC
>398-1
GGTCTTGTTGAGGGGAGTGAAGTCACTCAGATACCCACAATACTCTGGGGACCGAAAGAAAGTGATGCTCCGATGAACTGCAGTCACACTAAGGGATCTGGCTACTACCAGATGTACTGGTACAGACAGCTTCCAGGAGAGGGAATGAAGCAGGTTGCCTTCACTATTCCCAATTCCAAACCTGAGTATTCAGGGGATTTCAGTAAAGACAAATTCTCAGCCAAGAAGACTGTAGCTGAGAGTGGATAATTCACAGTGAAGAAGTTGGAGACAGGAGACAGCGGCATGTACTTTTGTGCTATCCAAACATCAAAGTCACTGAACCCACAGTGGAAGTCCTAGCACCCTCGGCAAAGGAGTGTAAAGATAGAAACAAGAAGAAGAAGAAGACCCTGGTGTGTGTAGCCACCCGCTTCTACCCCGACCATGTCACGGTCTTCTGGCAAGTC
>399-1
GGTCTTGTTGAGGGGAGTGAAGTCACTCAGATACCCACCATACTCTGGCGACTGAAAGAAAGTGATGCTCCGATGAACTGCAGTCACACTAAGGGATCTGGCTACTACCAGATGTACTGGTACAGACAGCTTCCAGGAGAGGGAATGAAGCAGGTAGCCTTCACTATTCCCAATTCCAAACCTGAGTATTCAGGGGATTTCAGTAAAGACAAATTCTCAGCCAAGAAGACTGTAGCTGAGAGTGGATCTTTCACAGTGAAGAAGTTGGAGACAGGAGACAGCGGCATGTACTTTTGTGCGATCCAAACATCAAAGTCACTGAACCCACAGTGGAAGTCCTAGCACCCTCGGCAAAGGAGTGTAAAGATAGAAACAAGAAGAAGAAGAAGACCCTGGTGTGTGTAGCCACCCGCTTCTACCCCGACCATGTCACGGTCTTCTGGCAAGTC
>400-1
GGTCTTGTTGAGGGGAGTGAAGTCACTCAGATACCCACCATACCCTGGGGACTGAAAGACAGGGATGCTCCGATGAACTGCAGTCACACTAAGGGATCTACCTACAACCAGATGTACTGGTACAGACAGCTTCCAGGAAAGGGAATGAAGCAGTGAAGAAGTTGGAGGCAGGAGACAGCGGCATGTACTTCTGTGCTGTGAGTCAGGTACAGAACAACCCGGCATTCTTCGGCAGTGGCACCAAACTCACAGTTCTAGATCCAAACATCAAAGTCACTGAACCCACAGTGGAAGTCCTAGCACCCTCGGCAAAGGAGTGTAAAGATAGAAACAAGAAGAAGAAGAAGACCCTGGTGTGTGTAGCCACCCGCTTCTACCCCGACCATGTCACGGTCTTCTGGCAAGTC
>401-1
GGTCTTGTTGAGGGGAGTGAAGTCACTCAGATACCCACCATACTCTGGGGACTGAAAGACAGGGATGCTCCGATGAACTGCAGTCACACTAAGGGATCTACCTACAACCAGATGTACTGGTACAGACAGCTTCCAGGAAAGGGAATGAAGCAGTGAAGAAGTTGGAGGCAGGAGACAGCGGCATGTACTTCTGTGCTGTGAGTCAGGGGGCGTGGTTATGCTGCCTACTTTGGAGAAGGAACTAAGCTAACAGTTCTGGATCCAAACATCAAAGTCACTGAACCCACAGTGGAAGTCCTAGCACCCTCGGCAAAGGAGTGTAAAGATAGAAACAAGAAGAAGAAGACCCTGGTGTGTGTAGCCACCCGCTTCTACCCCGACCATGTCACGGTCTTCTGGCAAGTC
>402-1
GGTCTTGTTGAGGGGAGTGAAGTAACTCAGATACCCACCATACTCTGGAAACTGAAAGAAAGCGATGCTCCGATGAACTGCAGTCACACTAAGGGATCTAGCTACTACCAGATGTACTGGTACAGACAGCTTCCAGGAGAGGGAATGAAGCAGGTAGTTTACACTACTTCCAGTTCCAAACCTGAGTATTCATGGGATTTCAGTGAAGACAAATTCTCAGCCAAGAAGACTGTAGCTGAGAGTGGATCTTTCACAGTGAAGAAGTTGGGGACAGGAGACAGCGGCATGTACTTCTGTGCTATCCAAACATCAAAGTCACTGAACCCACAGTGGAAGTCCTAGCACCCTCGGCAAATGAGTGTAAAGATAGAAACAAGAAGAAGAAGAAGACCCTGGTGTGTGTAGCCACCCGCTTCTACCCCGACCATGTCACGGTCTTCTGGCAAGTC
>403-1
GGTCTTGTTGAGGGGAGTGAAGTCACTCAGATACCCACCATACTCTGGCGACTGAAAGAAAGTGATGCTCCGATGAACTGCAGTCACACTAAGGGATCTGGCTACTACCAGATGTACTGGTACAGACAGCTTCCAGGAGAGGGAATGAAGCAGATCCAAACATCAAAGTCACTGAACCCACAGTGGAAGTCCTAGCACCCTCGGAAAGGAGTGTAAAGATAGAAACAAGAAGAAGAAGAAGACCCTGGTGTGTGTAGCCACCCGCTTCTACCCCGACCATGTCACGGTCTTCTGGCAAGTC
>404-1
GGTCTTGTTGAGGGGAGTGAAGTCACTCAGATACCCACCATACTCTGGCGACTGAAAGAAAGTGATGCTCCGATGAACTGCAGTCACACTAAGGGATCTGGCTACTACCAGATGTACTGGTACAGACAGCTTCCAGGAGAGGGAATGAAGCAGGTAGCCTTCACTATTCCCAATTGCAAACCTGAGTATTCAGGGGATTGCAGTAAAGACAAATTCTCAGCCAAGAAGACTGTAGCTGAGAGCGGATCTTTCACAGTGAAGAAGTTGGAGACAGGAGACAGCGGCATGTACTTTTGTGCTATCCAAACATCAAAGTCACTGAACCCACAGTGGAAGTCCTAGCACCCTCGGCAAAGGAGTGTAAAGATAGAAACAAGAAGAAGAAGAAGACCCTGGTGTGTGTAGCCACCCGCTTCTACCCCGACCATGTCACGGTCTTCTGGCAAGTC
>405-1
GGTCTTGTTGAGGGGAGTGAAGTCACTCAGATACCCACCATACTCTGGGGACTGAAAGACAGGGATGCTCCGATGAACTGCAGTCACACTAAGGGATCTACCTACAACCAGATGTACTGGTACAGACAGCTTCCAGGAAAGGGAATGAAGCAGAAGTTGGAGGCAGGAGACAGCGGCATGTACTTCTGTGCTGTGAGTCGGCAGGGGGGGTACTCGGAGGCATATTTTGGAGCCGGCACCACACTCACCGTTTTTGATCCACCCATCAACATCACTGCACCCCCCGTGGTAGTCCTCGCACCCTCCGCAACGAAGTGTTGAGATAGAAACAACAAGAAGAAGAAGACCCTGGTGTGTGTAGCCACCCGCTTCTACCCCGACCATGTCACGGTCTTCTGGCAAGTC
>406-1
GGTCTTGTTGAGGGGAGTGAAGTCACTCAGATACCGAGGGCGCCGGATCCTGCATTCTTTGGAGCAGGGACCAAACTGAGCGTTCTGGATCCAAACATCAAAGTCACTGAACCCACAGTGGAAGTCCTAGCACCCTCGGCAAAGGAGTGTAAAGATAGAAACAAGAAGAAGAAGAAGACCCTGGTGTGTGTAGCCACCCGCTTCTACCCCGACCATGTCACGGTCTTCTGGCAAGTC
>407-1
GGTCTTGTTGAGGGGAGTGAAGTCACTCAGATACCCACCATACTCTGGGGACTGAAAGACAGGGATGCTCCGATGAACTGCAGTCACACTAAGGGATCTACCTACAACCAGATGTACTGGTACAGACAGCTTCCAGGAAAGGGAATGAAGCAGATACAAACATCAACGTCAATGAACCCACAGTGGAAGTCCTAGCACCCTCGGCAAAGGAGTGTAAAGATAGAAACAAGAAGAAGAAGAAGACCCTGGTGTGTGTAGCCACCCGCTTCTACCCCGACCATGTCACGGTCTTCTGGCAAGTC
>408-1
GGTCTTGTTGAGGGGAGTGAAGTCACTCAGATACCCACCATACTCTTGGGACTGAAAGACAGGGATGCTCCGATGAACTGCAGTCACACTAAGGGATCTACCTACAACCAGATGTACTGGTACAGACAGCTTCCAGGAAAGGGAATGAAGCAGGTAGTTTACACAAGTAGTTATAGCAGACCAGACTATGGAGACTTCAGTGAAGACAAATATCCAATTGTTAAGGCTGTAGCTGAGAGTGGATCTTTCACAGTGAAGAAGTTGGAGGCAGGAGACAGCGGCATGTACTTCTGTGCTCTCCTTTGGCAATGGAACGAAACTCACTGTTTTAGATCCAAACATCAAAGTCACTGAACCCACAGTGGAAGTCCTAGCACCCTCGGCAAAGGAGTGTAAAGATAGAAACAAGAAGAAGAAGAAGACCCTGGTGTGTGTAGCCACCCGCTTCTACCCCGACCATGTCACGGTCTTCTGGCAAGTC
>409-1
GGTCTTGTTGAGGGGAGTGAAGTCACTCAGATACCCACCATACTCTGGGGACTGAAAGAAAGTGATGCTCCGATGAACTGCAGTCACACTAAGGGATCTAGCTACAACCAGATGTACTGGTACAGACAGCTTCCAGGAGAGGGAATGAAGCAGGCTGAGTAAATCCACTGTGCTGGTGGTGCCAGCCAGGCTTACTTCGGTGGAGGAACCAGGTTAACTGTTCTAGATCCAAACATCAAAGTCACTGAACCCACAGTGGAAGTCCTAGCACCCTCGGCAAAGGAGTGTAAAGATAGAAACAAGAAGAAGAAGACCCTGGTGTGTGTAGCCACCCGCTTCTACCCCGACCATGTCACGGTCTTCTGGCAAGTC
>410-1
GGTCTTGTTGAGGGGAGTGAAGTCACTCAGATACCCACCATACTTTGGGGACTGAAAGAAAGTGATGCTCCGATGAACTGCAGTCACACTAAGGGATCTAGCTACAACCAGATGTACTTGTACAGACAGCTTCCAGGAGAGGGAATGAAGCAGTGAAGAAGTCGGAGACAGGAGACAGCGGCATGTACTTCTGTGCTGTGAGCTCGGGACAGGGGGCACTCAACCAGCCTTCTTTGGCAATGGAACGAAACTCACTGTTTTAGATCCAAACATCAAAGTCACTGAACCCACAGTGGAAGTCCTAGCACCCTCGGCAAAGGAGTGTAAAGATAGAAACAAGAAGAAGAAGAAGACCCTGGTGTGTGTAGCCACCCGCTTCTACCCCGACCATGTCACGGTCTTCTGGCAAGTC
>411-1
GGTCTTGTTGAGGGGAGTGAAGTCACTCAGATACCCACCATACTCTGGGGACTGAAAGACAGGGATGCTCCGATGAACTGCAGTCACACTAAGGGATCTACCTACAACCAGATGTAATGGTACAGACAGCTTCCAGGAAAGGGAATGAAGCAGTGAAGAAGTTGGAGGCAGGAGACAGCGGCATGTACTTCTGTGCTGTGAGTCACACAGGGGGCTGGATAAGGCAGAGTTTGGTCCAGGTACCAGACTCACTGTTCTAGATCCAAACATCAAAGTCACTGAACCCACAGTGGAAGTCCTAGCACCCTCGGCAAAGGAGTGTAAAGATAGAAACAAGAAGAAGAAGAAGACCCTGGTGTGTGTAGCCACCCGCTTCTACCCCGACCATGTCACGGTCTTCTGGCAAGTC
>412-1
GGTCTTGTTGAGGGGAGTGAAGTAACTCAGATACCCACCATACTCTGGAAACTGAAAGAAAGCGATGCTCCGATGAACTGCAGTCACACTAAGGGATCTAGCTACTACCAGATGTACTGGTACAGACAGCTTCCAGGAGAGGGAATGAAGCAGGTAGTTTACACTACTTCCAGTTCCAAACCTGAGTATTCATGGGATTTCAGTGAAGACAAATTCTCAGCCAAGAAGACTGTAGCTGAGAGTGGATCTTTCACAGTGAAGAAGTTGGGGACAGGAGACAGCGGCATGTACTTCTGTGCGATCCAAACATCAAAGTCACTGAACCCACAGTGGAAGTCCTAGCACCCTCGGCAAAGGAGTGTAAAGATAGAAACAAGAAGAAGAAGAAGACCCTGGTGTGTGTAGCCACCCGCTTCTACCCCGACCATGTCACGGTCTTCTGGCAAGTC
>413-1
GGTCTTGTTGAGGGGAGTGAAGTCACTCAGATACCCACCATACTTTGGGGACTGAAAGAAAGTGATGCTCCGATGAACTGCAGTCACACTAAGGGATCTAGCTACAACCAGATGTACTGGTACAGACAGCTTCCAGGAGAGGGAATGAAGCAGGTAGTTTACACAAGTACTTATAACAAACCAGACTATTGAGACTTCAGTGAAGACAAATATTCAATTGTTAAGGCTGTAGCTGAGAGTGGATCTTTCACCAAATTAACAGTTCTCGGCTGAGTAAATCCACTGTGCTGGTGGTGCCAGCCAGGCTTACTTCGGTGGAGGAACCAGGTTAACTGTTCTAGATCCAAACATCAAAGTCACTGAACCCACGGTGGAAGTCCTAGCACCCTCGGCAAAGGAGTGTAAAGATAGAAACAAGAAGAAGAAGAAGACCCTGGTGTGTGTAGCCACCCGCTTCTACCCCGACCATGTCACGGTCTTCTGGCAAGTC
>414-1
GGTCTTGTTGAGGGGAGTGAAGTCACTCAGATACCCACCATACTTTGGGGACTGAAAGAAAGTGATGCTCCGATGAACTGCAGTCACACTAAGGGATCTAGCTACAACCAGATGTACTGGTACAGACAGCTTCCAGGAGAGGGAATGAAGCAGAAGTCGGAGACAGGAGACAGCGGCATGTACTTCTGTGCTGTGAGTGGGACTCAAACTCAACCAGCCTTCTTTGGCAATGGAACGAAACTCACTGTTTTAGATCCAAACATCAAAGTCACTGAACCCACAGTGGAAGTCCTAGCACCCTCGGCAAAGGAGTGTAAAGATAGAAACAAGAAGAAGAAGACCCTGGTGTGTGTAGCCACCCGCTTCTACCCCGACCATGTCACGGTCTTCTGGCAAGTC
>415-1
GGTCTTGTTGAGGGGAGTGAAGTCACTCAGATACCCACCATACTTTGGGGACTGAAAGAAAGTGATGCTCCGATGAACTGCAGTCACACTAAGGGGTCTAGCTACAACCAGATGTATTGGTACAGACAGCTTCCAGGAGAGGGAATGAAGCAGATCCAAACATCAAAGTCACTGAACCCACAGTGGAAGTCCTAGCACCCTCGGCAAAGGAGTGTAAAGATAGAAACAAGAAGAAGAAGAAGACCCTGGTGTGTGTAGCCACCCGCTTCTACCCCGACCATGTCACGGTCTTCTGGCAAGTC
>416-1
GGTCTTGTTGAGGGGAGTGACGTCACTCAGATACCCACCATACTCTGGGGACTGAAAGACAGGGATGCTCCGATGAACTGCAGTCACACTAAGGGATCTACCTACAACCAGATGTACTGGTACAGACAGCTTCCAGGAAAGGGAATGAAGCAGTGAAGAAGTTGGAGGCAGGAGACAGCGGCATGTACTTCTGTGCTGTGAGTCAGGTACAGAACAACCCGGCATTCTTCGGCAGTGGCACCAAACTCACAGTTCTAGATCCAAACATCAAAGTCACTGAACCCACAGTGGAAGTCCTAGCACCCTCGGCAAAGGAGTGTAAAGATAGAAACAAGAAGAAGAAGAAGACCCTGGTGTGTGTAGCCACCCGCTTCTACCCCGACCATGTCACGGTCTTCTGGCAAGTC
>417-1
GGTCTTGTTGAGGGGAGTGAAGTCACTCAGATACCCACCATACTCTTGGGACTGAAAGACAGGGATGCTCCGATGAACTGCAGTCACACTAAGGGATCTACCTACAACCAGATGTACTGGTACAGACAGCTTCCAGGAAAGGGAATGAAGCAGATCCAAACATCAAAGTCACTGAACCCACAGTGGAAGTCCTAGCACCCTCGGCAAAGGAGTGTAAAGATAGAAACAAGAAGAAGAAGAAGACCCTGGTGTGTGTAGCCACCCGCTTCTACCCCGACCATGTCACGGTCTTCTGGCAAGTC
>418-1
GGTCTTGTTGAGGGGAGTGAAGTCACTCAGTTACCCACCATACTTTGGGGACTGAAAGAAAGTGATGCTCCGATGAACTGCAGTCACACTAAGGGATCTAGCTACAACCAGATGTACTGGTACAGACAGCTTCCAGGAGAGGGAATGAAGCAGATCCAAACATCAAAGTCACTGAACCCACAGTGGAAGTCCTAGCACCCTCGGCAAAGGAGTGTAAAGATAGAAACAAGAAGAAGAAGAAGACCCTGGTGTGTGTAGCCACCCGCTTCTACCCCGACCATGTCACGGTCTTCTGGCAAGTC
>419-1
GGTCTTGTTGAGGGGAGTGAAGTCACTCAGATACCCACCATACTCTGGGGACTGAAAGACAGGGATGCTCCGATGAACTGCAGTCACACTAAGGGATCTACCTACAACCAGATGTACTGGTACAGACAGCTTCCAGGAAAGGGAATGAAGCAGTGAAGAAGTTGGAGGCAGGAGACAGCGGCATGTACTTCTGTGCTGTGAGTCAGGGGGCGTGGTTATGCTGCCTACTTTGGAGAAGGAACTAAGCTAACAGTTCTGGATCCAAACATCAAAGTCACTGAACCCACAGTGGAAGTCCTAGCACCCTCGGCAAAGGAGTGTAAAGATAGAAACAAGAAGAAGAAGAAGACCCTGGTGTGTGTAGCCACCCGCTTCTATCCCGACCATGTCACGGTCTTCTGGCAAGTC
>420-1
GGTCTTGTTGAGGGGAGTGAAGTCACTCAAATACCCACAATACTCTGGGGACCGAAAGAAAGTGATGCTCCGATGAACTGCAGTCACACTAAGGGATCTGGCTACTACCAGATGTACTGGTACAGACAGCTTCCAGGAGAGGGAATGAAGCAGGTTGCCTTCACTATTCCCAATTCCAAACCTGAGTATTCAGGGGATTTCAGTAAAGACAAATTCTCAGCCAAGAAGACTGTAGCTGAGAGTGGATGATTCACAGTGAAGAAGTTGGAGACAGGAGACAGCGGCATGTACTTCTGTGCTCTCCTTTGGCAATGGAACGAAACTCACTGTTTTAGATCCAAACATCAAAGTCACTGAACCCACAGTGGAAGTCCTAGCACCCTCGGCAAAGGAGTGTAAAGATAGAAACAAGAAGAAGAAGAAGACCCTGGTGTGTGTAGCCACCCGCTTCTACCCCGACCATGTCACGGTCTTCTGGCAAGTC
>421-1
GGTCTTGTTGAGGGGAGTGAAGTCACTCAGATACCCACCATACTCTGGGGACTGAGAGACAGGGATGCTCCGATGAACTGCAGTCACACTAAGGGATCTACCTACAACCAGATGTACTGGTACAGACAGCTTCCAGGAGAGGGAATGAAGCAGATCCAAACATCAAAGTCACTGAACCCACAGTGGAAGTCCTAGCACCCTCGGCAAAGGAGTGTAAAGATAGAAACAAGAAGAAGAAGAAGACCCTGGTGTGTGTAGCCACCCGCTTCTACCCCGACCATGTCACGGTCTTCTGGCAAGTC
>422-1
GGTCTTGTTGAGGGGAGTGAAGTCACTCAGATACCCACCATACTCTGGCGACTGAAAGAAAGTGATGCTCCGATGAATTGCAGTCACACTAAGGGATCTGGCTACTACCAGATGTACTGGTACAGACAGCTTCCAGGAGAGGGAATGGAGCAGGTAGCCTTCACTATTCCCAATTCCAAACCTGAGTATTCAGGGGATTTCAGTAAAGACAAATTCTCAGCCAAGAAGACTGTAGCTGAGAGTGGATCTTTCACAGTGAAGAAGTTGGAGACAGGAGACAGCGGCATGTACTTTTGTGCTATCCAAACATCAAAGTCACTGAACCCACAGTGGAAGTCCTAGCACCCTCGGCAAAGGAGTGTAAAGATAGAAACAAGAAGAAGAAGACCCTGGTGTGTGTAGCCACCCGCTTCTACCCCGACCATGTCACGGTCTTCTGGCAAGTC
>423-1
GGTCTTGTTGAGGGGAGTGAAGTCACTCAGATACCCACCATACTCTGGGAACTGAAAGACAGTGATGCTCCGATGAACTGCAGTCACACTAAGGGATCTACCTACATCCAGATGTACTGGTACAGACAGCTTCCAGGAAAGGGAATGAAGCAGATCCAAACATCAAAGTCACTGAACCCACAGTGGAAGTCCTAGCACCCTCGGCAAAGGAGTGTAAAGATAGAAACAAGAAGAAGAAGAAGACCCTGGTGTGTGTAGCCACCCGCTTCTACCCCGACCATGTCACGGTCTTCTGGCAAGTC
>424-1
GGTCTTGTTGAGGGGAGTGAAGTCACTCAGATACCCACCATACTCTGGCGACTGAAAGAAAGTGATGCTCCGATGAACTGCAGTCACACTAAGGGATCTGGCTACTACCAGATGTACTGGTACAGACAGCTTCCAGGAGAGGGAATGAAGCAGTGAAGAAGTAGGAGACAGGAGACAGCGGCATGTACTTTTGTGCTGTGAGTGACTCGTACTAGGAGGCATATTTTGGAGCAGGCACCAAACTCACCGTTTTAGATCCAAACATCAAAGTCACTGAACCCACAGTGGAAGTCCTAGCACCCTCGGCAAAGGAGTGTAAAGATAGAAACAAGAAGAAGAAGAAGACCCTGGTGTGTGTAGCCACCCGCTTCTACCCCGACCATGTCACGGTCTTCTGGCAAGTC
>425-1
GGTCTTGTTGAGGGGAGTGAAGTCACTCAGATACCCACCATACTCTGGGAAATGAAAGACAGTGATGCTCCGATGAACTGCAGTCACACTAAGGGATCTAGCTACAACCAGATGTACTGGTACAGACAGCTTCCAGGAGAGGGAATGAAGCAGGCTGAGTAAATCCACTGTGCTGGTGGTGCCAGCCAGGCTTACTTCGGTGGAGGAACCAGGTTAACTGTTCTAGATCCAAACATCAAAGTCACTGAACCCACAGTGGAAGTCCTAGCACCCTCGGCAAAGGAGTGTAAAGATAGAAACAAGAAGAAGAAGAAGACCCTGGTGTGTGTAGCCACCCGCTTCTACCCCGACCATGTCACGGTCTTCTGGCAAGTC
>426-1
GGTCTTGTTGAGGGGAGTGAAGTCACTCAGATACCCACCATACTTTGGGGACTGAAAGAAAGTGATGCTCCGATGAACTGCAGTCACACTAAGGGATCTAGCTACAACCAGATGTACTGGTACAGACAGCTTCCAGGAGAGGGAATGAAGCAGAAGTCGGTGACAGGAGACAGCGGCATGTACTTCTGTGCTGTGAGTGGGACTCAAACTCAACCAGCCTTCTTTGGCAATGGAACGAAACTCACTGTTTTAGATCCAAACATCAAAGTCACTGAACCCACAGTGGAAGTCCTAGCACCCTCGGCAAAGGAGTGTAAAGATAGAAACAAGAAGAAGAAGAAGACCCTGGTGTGTGTAGCCACCCGCTTCTACCCCGACCATGTCACGGTCTTCTGGCAAGTC
>427-1
GGTCTTGTTGAGGGGAGTGAAGTCACTCAGATACCCACCATACTTTGGGGACTGAAAGAAAGTGATGCTCCGATGAACTGCAGTCACACTAAGGGATCTAGCTACAACCAGATGTACTGGTACAGACAGCTTCCAGGAGAGGGAATGAAGCAGAAGTCGGAGACAGGAGACAGCGGCATGTACTTCTGTGCTGTGAGTGAACCCAGGGTCTCTGGTGGTTATGCTGCCTACTTTGGAGAAGGAACTAAGCTTACCGTTTCTGGTTCCAACCATCAAGGTCCCTAACCCCCCGTTGAAGTCCTTGGCCCCCCCGCCAAGGGGTGTTAAGGTTGGAACCAGGAGAAGAAGAAGACCCTGGTGTGTGTAGCCACCCGCTTCTACCCCGACCATGTCACGGTCTTCTGGCAAGTC
>428-1
GGTCTTGTTGAGGGGAGTGAAGTCACTCAGATACCCACCATACTCTGGGAAATGAAAGACAGTGATGCTCTGATGAACTGCAGTCACACTAAGGGAGCTACGTACTTCCAGATGTACTGGTACAGACAGCTTCCAGGAGAGGGAATGAAGCAGGTAGTTTACACTACTTCCAGTTCCAAACCTGAGTATTCAGGGGATTTCAGTGAAGACAAATTCTCAGCCAAGAAGACTGTAGCTGAGAGTGGATCTTTCACAGGAGATCCAAACATCAAAGTCACTGAACCCACAGTGGAAGTCCTAGCACCCTCGGCAAAGGAGTGTAAAGATAGAAACAAGAAGAAGAAGAAGACCCTGGTGTGTGTAGCCACCCGCTTCTACCCCGACCATGTCACGGTCTTCTGGCAAGTC
>429-1
GGTCTTGTTGAGGGGAGTGAAGTCACTCAGATACCCCACACCATACTTTGGGGATTGAAAGAAAGTGATGCTCCGATGAACTGCAGTCACACTAAGGGATCTAGCTACAACCAGATGTACTGGTACAGACAGCTTCCAGGAGAGGGAATGAAGCAGATCCAAACATCAAAGTCACTGAACCCACAGTGGAAGTCCTAGCACCCTCGGCAAAGGAGTGTAAAGATAGAAACAAGAAGAAGAAGAAGACCCTGGTGTGTGTAGCCACCCGCTTCTACCCCGACCATGTCACGGTCTTCTGGCAAGTC
>430-1
GGTCTTGTTGAGGGGAGTGAAGTCACTCAGATACCCACCATACTTTGGGGACTGAAAGAAAGTGATGCTCCGATGAACTGCAGTCACACTAAGGGATCTAGCTACAACCAGATGTACTGGTACAGACAGCTTCCAGGAGAGGGAATGAAGCAGGGAAGAAGTCGGAGACAGGAGACAGCGGCATGTACTTCTGTGCTGTGAGTGGACAGGGTTTGGAAGTGAGGCCTACTTTGGGAATGGAACCAAACTCACTGTTTTAGATCCAAACATCAAAGTCACTGAACCCACAGTGGAAGTCCTAGCACCCTCGGCAAAGGAGTGTAAAGATAGAAACAAGAAGAAGAAGAAGACCCTGGTGTGTGTAGCCACCCGCTTCTACCCCGACCATGTCACGGTCTTCTGGCAAGTC
>431-1
GGTCTTGTTGAGGGGAGTGAAGTCACTCAGATACCCACCATACTTTGGGGACTGAAAGAAAGTGATGCTCCGATGAACTGCAGTCACACTAAGGGATCTAGCTACAACCAGATGTACTGGTACAGACAGCTTCCAGGAGAGGGAATGAAGCAGGTAGTTTACACAAGTACTTATAACAAACCAGACTATTGAGACTTCAGTGAAGACAAATATTCAATTGTTAAGGCTGTAGCTGAGGGTGGATCTTTCACAGTGAAGAAGTCGGAGACAGGAGACAGCGGCATGTACTTCTGTGCTATCCAAACATCAAAGTCACTGAACCCACAGTGGAAGTCCTAGCACCCTCGGCAAAGGAGTGTAAAGATAGAAACAAGAAGAAGAAGAAGACCCTGGTGTGTGTAGCCACCCGCTTCTACCCCGACCATGTCACGGTCTTCTGGCAAGTC
>432-1
GGTCTTGTTGAGGGGAGTGAAGTCACTCAGATACCCACCATACTTTGGGGACTGAAAGAAAGTGATGCTCCGATGAACTGCAGTCACACTAAGGGATCTACGTACAACCAGATGTACTGGTACAGACAGCTTCCAGGAGAGGGAATGAAGCAGGGAAGAAGTCGTAGACAGGAGACAGCGGCAGGTACTTCTGGGCTGTGCGTGAATAAGACAGGGGGGACTAGGAGGCATATTTTGGAGCCGGCACCAAACTCACCGTTTTAGATCCAAACATCAAAGTCACTGAACCCACAGTGGAAGTCCTAGCACCCTCGGCAAAGGAGTGTAAAGATAGAAACAAGAAGAAGAAGAAGACCCTGGTGTGTGTAGCCACCCGCTTCTACCCCGACCATGTCACGGTCTTCTGGCAAGTC
>433-1
GGTCTTGTTGAGGGGAGTGAGGTCACTCAGATACCCACCATACTCTGGGAAATGAAAGACAGTGATGCTCTGATGAACTGCAGTCACACTAAGGGAGCTACGTACTTCCAGATGTACTGGTACAGACAGCTTCCAGGAGAGGGAATGAAGCAGGTAGTTTACACTACTTCCAGTTCCAAACCTGAGTATTCAGGGGATTTCAGTGAAGACAAATTCTCAGCCAAGAAGACTGTAGTTGAGAGTGGATCTTTCACAGTGAAGAAGTTGGAGGCAGGAGACAGCGGCATGTACTTCTGTGCTGTGAATCCAAACATCAAAGTCACTGAACCCACAGTGGAAGTCCTAGCACCCTCGGCAAAGGAGTGTAAAGATAGAAACAAGAAGAAGAAGAAGACCCTGGTGTGTGTAGCCACCCGCTTCTACCCCGACCATGTCACGGTCTTCTGGCAAGTC
>434-1
GGTCTTGTTGAGGGGAGTGAAGTCACTCAGATACCCACCATACTTTGGGGACTGAAAGAAAGTGATGCTCCGATGAACTGCAGTCACACTAAGGGATCTAGCTACAACCAGATGTACTGGTACAGACAGCTTCCAGGAGAGGGAATGAAGCAGTGAAGAAGTCGGAGACAGGAGACAGCGGCATGTACTTCTGTGCTGTGAGTGATGGTCGACAACTATGATCCTGCATTCTTTGGAGCAGGGACCAAACTGAGTGTTCTGGATCCAAACATCAAAGTCACTGAACCCACAGTGGAAGTCCTAGCACCCTCGGCAAAGGAGTGTAAAGTTAGAAACAAGAAGAAGAAGAAGACCCTGGTGTGTGTAGCCACCCGCTTCTACCCCGACCATGTCACGGTCTTCTGGCAAGTC
>435-1
GGTCTTGTTGAGGGGAGTGAAGTCACTCAGATACCCACCATACTCTGGCGACTGAAAGAAAGTGATGCTCCGATGAACTGCAGTCACACTAAGGGATCTACCTACAACCAGATGTACTGGTACAGACAGCTTCCAGGAAAGGGAATGAAGCAGAAGTTGGAGGCAGGAGACAGCGGCATGTACTTCTGTGCTGTGAGTACACGGATAAGGCAGAGTTTGGTCCAGGTACCAGACTCACTGTTCTAGATCCAAACATCAAAGTCACTGAACCCACAGTGGAAGTCCTAGCACCCTCGGCAAAGGAGTGTAAAGATAGAAACAAGAAGAAGAAGAAGACCCTGGTGTGTGTAGCCACCCGCTTCTACCCCGACCATGTCACGGTCTTCTGGCAAGTC
>436-1
GGTCTTGTTGAGGGGAGTGAAGTCATTCAGATACCCACCATACTTTGGGGACTGAAAGAAAGTGATGCTCCGATGAACTGCAGTCACACTAAGGGATCTAGCTACAACCAGATGTACTGGTACAGACAGCTTCCAGGAGAGGGAATGAAGCAGATCCAAACATCAAAGTCACTGAACCCACAGTGGAAGTCCTAGCACCCTCGGCAAAGGAGTGTAAAGATAGAAACAAGAAGAAGAAGAAGACCCTGGTGTGTGTAGCCACCCGCTTCTACCCCGACCATGTCACGGTCTTCTGGCAAGTC
>437-1
GGTCTTGTTGAGGGGAGTGAAGTCACTCAGATACCCACCATACTTTGGGGACTGAAAGAAAGTGATGCTCCGATGAACTGCAGTCACACTAAGGGATCTAGCTACAACCAGATGTACTGGTACAGACAGCTTCCAGGAGAGGGAATGAAGCAGGTAGTTTACACAAGTACTTATAACAAACCAGACTATTGAGACTTAAGTGAAGACAAATATTCAATTGTTAAGGCTGTAGCTGAGAGTGGATCTTTGACAGTGAAGAAGTCGGAGACAGGAGGCAGCGGCATGTACTTCTGTGCTGGTATGAGGCACATTTTGGATCAGGCACCAAATTAACAGTTCTCGATCCAAACATCAAAGTCACTGAACCCACAGTGGAAGTCCTAGCACCCTCGGCAAAGGAGTGTAAAGATAGAAACAAGAAGAAGAAGAAGACCCTGGTGTGTGTAGCCACCCGCTTCTACCCCGACCATGTCACGGTCTTCTGGCAAGTC
>438-1
GGTCTTGTTGAGGGGAGTGAAGTCACTCAGATACCCACCATACTTTGGGGACTGAAAGAAAGTGATGCTCCGATGAACTGCAGTCACACTAAGGGATCTAGCTACAACCAGATGTACTGGTACACACAGCTTCCAGGAGAGGGAATGAAGCAGATCCAAACATCAAAGTCACTGAACCCACAGTGGAAGTCCTAGCACCCTCGGCAAAGGAGTGTAAAGATAGAAACAAGAAGAAGAAGAAGACCCTGGTGTGTGTAGCCACCCGCTTCTACCCCGACCATGTCACGGTCTTCTGGCAAGTC
>439-1
GGTCTTGTTGAGGGGAGTGAAGTCACTCAGATACCCACCATACTTTGGGGACTGAAAGAAAGTGATGCTCCGATGAACTGCAGTCACACTAAGGGATCTAGCAACAACCAGATGTACTGGTACAGACAGCTTCCAGGAGAGGGAATGAAGCAGGTAGTTTACACAAGTACTTATAACAAACCAGACTATTGAGACTTCAGTGAAGACAAATATTCAATTGTTAAGGCTGTAGCTGAGAGTGGATCTTTCACAGTGAAGAAGTCGGAGACAGGAGACAGCGGCATGTACTTCTGTGCTATCCAAACATCAAAGTCACTGAACCCACAGTGGAAGTCCTAGCACCCTCGGCAAAGGAGTGTAAAGATAGAAACAAGAAGAAGAAGAAGACCCTGGTGTGTGTAGCCACCCGCTTCTACCCCGACCATGTCACGGTCTTCTGGCAAGTC
>440-1
GGTCTTGTTGAGGGGAGTGAAGTCACTCAGATACCTACCATACTTTGGGGACTGAAAGAAAGTGATGCTCCGATGAACTGCAGTCACACTAAGGGATCTAGCTACAACCAGATGTACTGGTACAGACAGCTTCCAGGAGAGGGAATGAAGCAGATCCAAACATCAAAGTCACTGAACCCACAGTGGAAGTCCTAGCACCCTCGGCAAAGGAGTGTAAAGATAGAAACAAGAAGAAGAAGAAGACCCTGGTGTGTGTAGCCACCCGCTTCTACCCCGACCATGTCACGGTCTTCTGGCAAGTC
>441-1
GGTCTTGTTGAGGGGAGTGAAGTCACTCAGATACCCACCATACTTTGGGAACTGAAAGACAGTGATGCTCCGATGAACTGCAGTCACACTAAGGGATCTAGCTACAACCAGATGTACTGGTACAGACAGCTTCCAGGAGAGGGAATGAAGCAGATCCAAACATCAAAGTCACTGAACCCACAGTGGAAGTCCTAGCACCCTCGGCAAAGGAGTGTAAAGATAGAAACAAGAAGAAGAAGAAGACCCTGGTGTGTGTAGCCACCCGCTTCTACCCCGACCATGTCACGGTCTTCTGGCAAGTC
>442-1
GGTCTTGTTGAGGGGAGTGAAGTCACTCAGATACCCACCATACTCTGGGGACTGAAAGACAGGGATGCTCCGATGAACTGCAGTCACACTAAGGGATCTACCTACAACCAGATGTACTGGTACAGACAACTTCCAGGAAAGGGAATGAAGCAGATCCAAACATCAAAGTCACTGAACCCACAGTGGAAGTCCTAGCACCCTCGGCAAAGGAGTGTAAAGATAGAAACAAGAAGAAGAAGAAGACCCTGGTGTGTGTAGCCACCCGCTTCTACCCCGACCATGTCACGGTCTTCTGGCAAGTC
>443-1
GGTCTTGTTGAGGGGAGTGAAGTCACTCAGATACCCACCATACTCTGGGAACTGAAAGACAGTGATGCTCTGATGAACTGCAGTCACACTAAGGGAGCTACGTACTTCCAGATGTACTGGTACAGACAGCTTCCAGGAGAGGGAATGAAGCAGGTAGTTTACACTACTTCCAGTTCCAAACCTGAGTATTCAGGGGATTTCAGTGAAGACAAATTCTCAGCCAAGAAGACTGTAGTTGAGAGTGGATCTTTCACAGTGAAGAAGTTGGAGGCAGGAGACAGCGGGGGTGCCAGCCAGGCTTACTTCGGTGGAGGAACCAGGTTAACTGTTCTAGATCCAAACATCAAAGTCACTGAACCCACAGTGGAAGTCCTAGCACCCTCGGCAAAGGAGTGTAAAGATAGAAACAAGAAGAAGAAGAAGACCCTGGTGTGTGTAGCCACCCGCTTCTACCCCGACCATGTCACGGTCTTCTGGCAAGTC
>444-1
GGTCTTGTTGAGGGGAGTGAAGTCACTCAGATACCCACCATACTTTGGGGACTGAAAGAAAGTGATGCTCCGATGAACTGCAGTCACACTAAGGGATCTAGCTACAACCAGATGTACTGGTACAGACAGCTTCCAGGAGAGGGAATGAAGCAGTGAAGAAGTCGGAGACAGGAGACAGCGGCATGTACTTCTGTGCTGTGAGTGAATTCCCGCGGACAGGGGGCAAACTCAACCAGCCTTCTTTGGCAATGGAACGAAACTCACTGTTTTAGATCCAAACATCAAAGTCACTGAACCCACAGTGGAAGTCCTAGCACCCTCGGCAAAGGAGTGTAAAGATAGAAACAAGGAGAAGAAGAAGACCCTGGTGTGTGTAGCCACCCGCTTCTACCCCGACCATGTCACGGTCTTCTGGCAAGTC
>445-1
GGTCTTGTTGAGGGGAGTGAAGTCACTCAGATACCCACCATACTCTGGCGACTGAAAGAAAGTGATGCTCCGATGAACTGCAGTCACACTAAGGGATCTGGCCACTACCAGATGTACTGGTACAGACAGCTTCCAGGAGAGGGAATGAAGCAGATCCAAACATCAAAGTCACTGAACCCACAGTGGAAGTCCTAGCACCCTCGGCAAAGGAGTGTAAAGATAGAAACAAGAAGAAGAAGAAGACCCTGGTGTGTGTAGCCACCCGCTTCTACCCCGACCATGTCACGGTCTTCTGGCAAGTC
>446-1
GGTCTTGTTGAGGGGAGTGAAGTAACTCAGATACCCACCATACTCTGGAAACTGAAAGAAAGCGATGCTCCGATGAACTGCAGTCACACTAAGGGATCTAGCTACTACCAGATGTACTCGTACAGACAGCTTCCAGGAGAGGGAATGAAGCAGGTAGTTTACACTACTTCCAGTTCCAAACCTGAGTATTCATGGGATTTCAGTGAAGACAAATTCTCAGCCAAGAAGACTGTAGCTGAGAGTGGATCTTTCACAGTGAAGAAGTTGGGGACAGGAGACAGCGGCATGTACTTCTGTGCTGTGAGTGAAATCCAAACATCAAAGTCACTGAACCCACAGTGGAAGTCCTAGCACCCTCGGCAAAGGAGTGTAAAGATAGAAACAAGAAGAAGAAGAAGACCCTGGTGTGTGTAGCCACCCGCTTCTACCCCGACCATGTCACGGTCTTCTGGCAAGTC
>447-1
GGTCTTGTTGAGGGGAGTGAAGTCACTCAGATACCGAGGGCGCCGGATCCTGCATTCTTTGGAGCAGGGACCAAACTGAGTGTTCTGGATCCAAACATCAAAGTCACTGAACCCACAGTGGAAGTCCTAGCACCCTCGGCAAAGGAGTGTAAAGATAGAAACAAGAAGAAGAAGAAGACCCTGGTGTTTGTAGCCACCCGCTTCTACCCCGACCATGTCACGGTCTTCTGGCAAGTC
>448-1
GGTCTTGTTGAGGGGAGTGAAGTCACTCAGATACCCACCATACTTTGGGGACTGAAAGAAAGTGATGCTCCGATGAACTGCAGTCACACTAAGGGATCTAGCTACAACCAGATGTACTGGTACAGACAGCTTCCAGGAGAGGGAATGAAGCAGATCCAAACATCAAAGTCACTGAACCCACAGTGGAAGTCCTTGCACCCTCGGCAAAGGAGTGTAAAGATAGAAACAAGAAGAAGAAGAAGACCCTGGTGTGTGTAGCCACCCGCTTCTACCCCGACCATGTCACGGTCTTCTGGCAAGTC
>449-1
GGTCTTGTTGAGGGGAGTGAAGTCACTCAGATACCCACCATACTTTGGGGACTGAAAGAAAGTGATGCTCCGATGAACTGCAGTCACACTAAGGGATCTAGCTACAACCAGATGTACTGGTACAGACAGCTTCCAGGAGAGGGAACGAAGCAGATCCAAACATCAAAGTCACTGAACCCACAGTGGAAGTCCTAGCACCCTCGGCAAAGGAGTGTAAAGATAGAAACAAGAAGAAGAAGAAGACCCTGGTGTGTGTAGCCACCCGCTTCTACCCCGACCATGTCACGGTCTTCTGGCAAGTC
>450-1
GGTCTTGTTGAGGGGAGTGAAGTCACTCAGATACCCACCATACTCTGGGGACTGAAAGACAGGGATGCTCCGATGAACTGCAGTCACACTAAGGGATCTACCTACAACCAGATGTACTGGTACAGACAGCTTCCAGGAAAGGGAATGAAGCAGTGAAGCAGTTGGAGGCAGGAGACAGCGGCATGTACTTCTGTGCTGTGACTCGGGACAGGGCAACCCGGCATTCTTCGGCAGTGGCACCAAACTCACAGTTCTAGATCCAAACATCAAAGTCACTGAACCCACAGTGGAAGTCCTAGCACCCTCGGCAAAGGAGTGTAAAGATAGAAACAAGAAGAAGAAGAAGACCCTGGTGTGTGTAGCCACCCGCTTCTACCCCGACCATGTCACGGTCTTCTGGCAAGTC
>451-1
GGTCTTGTTGAGGGGAGTGAAGTCACTCAGATACCCACCATACTCTGGGGACTGAAAGACAGGGATGCTCCGATGAACTGCAGTCACACTAAGGGATCTACCTACAACCAGATGTACTGGTACAGACAGCTTCCAGGAAAGGGAATGAAGCAGTGAAGAAGTTGGAGGCAGGAGACAGCGGCATGTACTTCTGTGCTGTGAGTCAAGAGGGCAGGGGCAACAACCCGGCATTCTTCGGCAGTGGCACCAAACTCACAGTTCTAGATCCAAACATCAAAGTCACTGAACCCACAGTGGAAGTCCTAGCACCCTCGGCAAAGGAGTGTAAAAATAGAAACAAGAAGAAGAAGACCCTGGTGTGTGTAGCCACCCGCTTCTACCCCGACCATGTCACGGTCTTCTGGCAAGTC
>452-1
GGTCTTGTTGAGGGGAGTGAAGTCACTCCGATACCCACCATACTCGGTGGACTGAAAGACAGGGATGCTCCGATGAACTGCAGTCACACTAAGGGATCTACCTACAACCAGATGTACTGGTACAGACAGCTTCCAGGAAAGGGAATGAAGCAGATCCAAACATCAAAGTCACTGAACCCACAGTGGAAGTCCTAGCACCCTCGGCAAAGGAGTGTAAAGATAGAAACAAGAAGAAGAAGAAGACCCTGGTGTGTGTAGCCACCCGCTTCTACCCCGACCATGTCACGGTCTTCTGGCAAGTC
>453-1
GGTCTTGTTGAGGGGAGTGAAGTCACTCAGATACCCACCATACTTTGGGGACTGAAAGAAAGTGATGCTCCGATGAACTGCAGTCACACTAAGGGATCTAGCTACAACCAGATGTACTGGTACAGACAGCTTCCAGGAGAGGGAATGAAGCAGTGAAGAAGTCGGAGACAGGAGACAGCGGCATGTACTTCTGCGCTGTGAGTGGTGGTTATGCTGCCTACTTTGGAGAAGGAACTAAGCTAACAGTTCTGGATCCAAACATCAAAGTCACTGAACCCACAGTGGAAGTCCTAGCACCCTCGGCAAAGGAGTGTAAAGATAGAAACAAGAAGAAGAAGAAGACCCTGGTGTGTGTAGCCACCCGCTTCTACCCCGACCATGTCACGGTCTTCTGGCAAGTC
>454-1
GGTCTTGTTGAGGGGAGTGAAGTAACTCAGATACCCACCATACTCTGGAAACTGAAAGAAAGCGATGCTCCGATGAACTGCAGTCACACTAAGGGATCTAGCTACTACCAGATGTACTGGTACAGACAGCTTCCAGGAGAGGGAATGAAGCAGATCCAAACATCAAAGTCACTGAACCCACAGTGGAAGTCCTAGCACCCTCGGCAAAGGAGTATAAAGATAGAAACAAGAAGAAGAAGACCCTGGTGTGTGTAGCCACCCGCTTCTACCCCGACCATGTCACGGTCTTCTGGCAAGTC
>455-1
GGTCTTGTTGAGGGGAGTGAAGTCACTCAGATACCCACCATACTTTGGGCACTGAAAGAAAGTGATGCTCCGATGAACTGCAGTCACACTAAGGGATCTAGCTACAACCAGATGTACTGGTACAGACAGCTTCCAGGAGAGGGAATGAAGCAGATCCAAACATCAAAGTCACTGAACCCACAGTGGAAGTCCTAGCACCCTCGGCAAAGGAGTGTAAAGATAGAAACAAGAAGAAGAAGAAGACCCTGGTGTGTGTAGCCACCCGCTTCTACCCCGACCATGTCACGGTCTTCTGGCAAGTC
>456-1
GGTCTTGTTGAGGGGAGTGAAGTCACTCAGATACCCACCATACTTTGGGGACTGAAAGAAAGTGATGCTCCGATGAACTGCAGTCACACTAAGGGATCTAGCTACAACCAGATGTACTGGTACAGACAGCTTCCAGGATAGGGAATGAAGCAGATCCAAACATCAAAGTCACTGAACCCACAGTGGAAGTCCTAGCACCCTCGGCAAAGGAGTGTAAAGATAGAAACAAGAAGAAGAAGAAGACCCTGGTGTGTGTAGCCACCCGCTTCTACCCCGACCATGTCACGGTCTTCTGGCAAGTC
>457-1
GGTCTTGTTGAGGGGAGTGAAGTCACTCAGATACCCACCATATTCTGGCGACTGAAAGAAAGTGATGCTCCGATGAACTGCAGTCACACTAAGGGATCTGGCTACTACCAGATGTACTGGTACAGACAGCTTCCAGGAGAGGGAATGAAGCAGGTAGCCTTCACTATTCCCAATTCCAAACCTGAGTATTCAGGGGATTTCAGTAAAGACAAATTCTCAGCCAAGAAGACTGTAGCTGAGAGTGGATCTTTCACAGTGAAGAAGTTGGAGACAGGAGACAGCGGCATGTACTTTTGTGCTATCCAAACATCAAAGTCACTGAACCCACAGTGGAAGTCCTAGCACCCTCGGCAAAGGAGTGTAAAGATAGAAACAAGAAGAAGAAGAAGACCCTGGTGTGTGTAGCCACCCGCTTCTACCCCGACCATGTCACGGTCTTCTGGCAAGTC
>458-1
GGTCTTGTTGAGGGGAGTGAAGTCACTCAGATACCCACCATACTTTGGGAACTGAAAGAAAGTGATGCTCCGATGAACTGCAGTCACACTAAGGGATCTAGCTACAACCAGATGTACTGGTACAGACAGCTTCCAGGAGAGGGAATGAAGCAGATCCAAACATCAAAGTCACTGAACCCACAGTGGAAGTCCTAGCACCCTCGGCAAAGGAGTGTAAAGATAGAAACAAGAAGAAGAAGAAGACCCTGGTGTGTGTAGCCACCCGCTTCTACCCCGACCATGTCACGGTCTTCTGGCAAGTC
>459-1
GGTCTTGTTGAGGGGAGTGAAGTAACTCAGATACCCACCATACTCTGGAAACTGAAAGACAGCGATGCTCCGATGAACTGCAGTCACACTAAGGGATCTAGCTACTACCAGATGTACTGGTACAGACAGCTTCCAGGAGAGGGAATGAAGCAGGTAGTTTACACTACTTCCAGTTCCAAACCTGAGTATTCATGGGATTTCAGTGAAGACAAATTCTCAGGCAAGAAGACTGTAGCTGAGAGTGGATCTTTCACAGTGAAGAAGTTGGGGACAGGAGACAGCGGCATGTACTTCTGTGCTATCCAAACATCAAAGTCACTGAACCCACAGTGGAAGTCCTAGCACCCTCGGCAAAGGAGTGTAAAGATAGAAACAAGAAGAAGAAGAAGACCCTGGTGTGTGTAACCACCCGCTTCTACCCCGACCATGTCACGGTCTTCTGGCAAGTC
>460-1
GGTCTTGTTGAGGGGAGTGAAGTCACTCAGATACCCACCATACTCTGGGGACTGAAAGAAAGTGATGCTCCGATGAACTGCAGTCACACTAAGGGTCTAAGCTACTTCCAGATGTACTGGTACAGACAGCTTCCAGGAGAGGGAATGAAGCAGTGATGAAGTTGGAGGCAGGAGACAGCGGCATGTACTTCTGTGCTGTGAGCGCCGGGACAGGGCGACTGGAAGTGAGGCCTACTTTGGGAATGGAACCAAACTCACTGTTTTAGATCCAAACATCAAAGTCACTGAACCCACAGTGGAAGTCCTAGTACCCTCGGCAAAGGAGTGTAAAGATAGAAACAAGAAGAAGAAGAAGACCCTGGTGTGTGTAGCCACCCGCTTCTACCCCGACCATGTCACGGTCTTCTGGCAAGTC
>461-1
GGTCTTGTTGAGGGGAGTGAAGTCACTCAGATACCCACCATACTCTGGGAACTGAAAGACAGTGATGCTCTGATGAACTGCAGTCACACTAAGGGATCTACGTACTTCCAGATGTACTGGTACAGACAGCTTCCAGGAGAGGGAATGAAGCAGGTAGTTTACACTACTTCCAGTTCCAAACCTGAGTATTCAGGGGATTTCAGTGAAGACAAATTCTCAGCCAAGAAGACTGTAGTTGAGAGTGGATCTTTCACAGTGAAGAAGTTGGAGGCAGGAGACAGCGGCATGTACTTCTGTGCTGTGAATCCAAACATCAAAGTCACTGAACCCACAGTGGAAGTCCTAGCACCCTCGGCAAAGGAGTGTAAAGATAGAAACAAGAAGAAGAAGAAGACCCTGGTGTGTGTAGCCACCCGCTTCTACCCCGACCATGTCACGGTCTTCTGGCAAGTC
>462-1
GGTCTTGTTGAGGGGAGTGAAGTCACTCAGATACCCACCATACTCTGGGGACTGAAAGACAGGGATGCTCCGATGAACTGCAGTCACACTAAGGGATCTACCTACAACCAGATGTACTAGTACAGACAGCTTCCAGGAAAGGGAATGAAGCAGAAGTTGGAGGCAGGAGACAGCGGCATGTACTTCTGTGCTGTGAGTCGGCAGGGGGGGTACTCGGAGGCATATTTTGGAGCCGGCACCAAACTCACCGTTTTAGATCCAAACATCAAAGTCACTGAACCCACAGTGGAAGTCCTAGCACCCTCGGCAAAGGAGTGTAAAGATAGAAACAAGAAGAAGAAGAAGACCCTGGTGTGTGTAGCCACCCGCTTCTACCCCGACCATGTCACGGTCTTCTGGCAAGTC
>463-1
GGTCTTGTTGAGGGGAGTGAAGTCACTCAGATACCCATCATACTCTGGGGACTGAAAGACAGGGTTGCTCCGATGAACTGCAGTCATACTAAGGGATCTACCTACAACCCGATTTACTGTTACAGCCAGTTTCCAGGATCGGGAATGAAGCAGGTAGTTTACACAAGTTGTTATAGCTGACCAGACTATGGAGACTTCAGTGAAGACAAATATCTAATTGTTATGGCTGTAGCTGAGAGTGGATGTTTCACAGTAAAGAAGTTGGAGGAAGGAAACAGGGGAATGTACTACAGTGGTCTACTTTGGCAATGGAACGAAACTCACTGTTTTAGATCCAAACATCAAAGTCACTGAACCCACAGTGGAAGTCCTAGCACCCTCGGCAAAGGAGTGTAAAGATAGAAACAAGAAGAAGAAGAAGACCCTGGTGTGTGTAGCCACCCGCTTCTACCCCGACCATGTCACGGTCTTCTGGCAAGTC
>464-1
GGTCTTGTTGAGGGGAGTGAAGTCACTCAGATACCCACCATACTTTGGGGACTGAAAGAAAGTGATGCTCCGATGAACTGCAGTCACACTAAGGGATCTAGCTACAACCAGATGTACTGGTACAGACAGCTTCCAGGAGAGGGAATGAAGCAGGCTGAGTAAATCCACTGTGCTGGTGGTGCCAGCCAGGCTTACTTCGGTGGAGGAACCAGGTTAACTGTTCTAGATCCAAACATCAAAGTCACTGAACCCACAGTAGAAGTCCTAGCACCCTCGGCAAAGGAGTGTAAAGATAGAAACAAGAAGAAGAAGAAGACCCTGGTGTGTGTAGCCACCCGCTTCTACCCCGACCATGTCACGGTCTTCTGGCAAGTC
>465-1
GGTCTTGTTGAGGGGAGTGAAGTCACTCAGATACCCACCATACTTTGGGGACTGAAAGAAAGTGATGCTCCGATGAACTGCAGTCACACTAAGGGATCTAGCTACAACCAGATGTACTGGTACAGACAGCTTCCAGGAGAGGGAATGAAGCAGGTAGTTTACACAAGTACTTATAACAAACCAGACTATTGAGACTTCAGTGAAGACAAATATTCAATTGTTAAGGCTGTAGCTGAGAGTGGATCTTTCACAGTGAAGAAGTTGGAGGCAGGAGACAGCGGCATGTACTTCTGTGCTGTGAGTGGATTGGGACAGGATCCAAACATCAAAGTCACTGAACCCACAGTGGAAGTCCTAGCACCCTCGGCAAAGGAGTGTAAAGATAGAAACAAGAAGAAGAAGAAGACCCTGGTGTGTGTAGCCACCCGCTTCTACCCCGACCATGTCACGGTCTTCTGGCAAGTC
>466-1
GGTCTTGTTGAGGGGAGTGAAGTAACTCAGATACCCACCATACTCTGGAAACTGAAAGAAAGTGATGCTCCGATGAACTGCAGTCACACTAAGGGATCTAGCTACAACCAGATGTACTGGTACAGACAGCTTCCAGGAGAGGGAATGAAGCAGATCCAAACATCAAAGTCACTGAACCCACAGTGGAAGTCCTAGCACCCTCGGCAAAGGAGTGTAAAGATAGAAACAAGAAGAAGAAGAAGACCCTGGTGTGTGTAGCCACCCGCTTCTACCCCGACCATGTCACGGTCTTCTGGCAAGTC
>467-1
GGTCTTGTTGAGGGGAGTGAAGTCACTCAGATACCCACCATACTCTGGGGACTGAAAGACAGGGATGCTCCGATGAACTGCAGTCACACTAAGGGATCTACCTACAACCAGATGTACTGGTACAGACAGCTTCCAGGAAAGGGAATGAAGCAGAAGTTGGAGGCAGGAGACAGCGGCATGTACTTCTGTGCTGTGAGTCGGCAGGGGGGTACTCGGAGGCATATTTTGGAGCCGACACCAAACTCACCGTTTTAGATCCAAACATCAAAGTCACTGAACCCACAGTGGAAGTCCTAGCACCCTCGGCAAAGGAGTGTAAAGATAGAAACAAGAAGAAGAAGAAGACCCTGGTGTGTGTAGCCACCCGCTTCTACCCCGACCATGTCACGGTCTTCTGGCAAGTC
>468-1
GGTCTTGTTGAGGGGAGTGAAGTCACTCAGATACCCACCATACTTTGGGGACTGAAAGAAAGTGATGCTCCGATGAACTGCAGTCACACTAAGGGATCTAGCTACAACCAGATGTACTGGTACAGACAGCTTCCAGGAGAGGGAATGAAGCAGATCCAAACATTAAAGTCACTGAACCCACAGTGGAAGTCCTAGCACCCTCGGCAAAGGAGTGTAAAGATAGAAACAAGAAGAAGAAGAAGACCCTGGTGTGTGTAGCCACCCGCTTCTACCCCGACCATGTCACGGTCTTCTGGCAAGTC
>469-1
GGTCTTGTTGAGGGGAGTGAAGTCACTCAGATACCCACCATACTTTGGGGACTGAAAGAAAGTGATGCTCCGATGAACTGCAGTCACACTAAGGGATCTAGCTACAACCAGATGTACTGGTACAGACAGCTTCCAGGAGAGGGAATGAAGCAGATCCTAACATCAAAGCCACTGAACCCACAGAGGAAGTCCTAGCACCCTCGGCAGAGGAGTGTAAAGATAGAAACAAGAAGAAGAAGACCCTGGTGTGTGTAGCCACCCGCTTCTACCCCGACCATGTCACGGTCTTCTGGCAAGTC
>470-1
GGTCTTGTTGAGGGGAGTGAAGTCACTCAGATACCCACCATACTCTGGGAAATGAAAGACAGTGATGCTCTGATGAACTGCAGTCATACTAAGGGATCTACCTACAACCAGATGTACTGGTACAGACAGCTTCCAGGAAAGGGAATGAAGCAGAAGTTGGAGGCAGGAGACAGCGGCATGTACTTCTGTGCTGTGAGTCGGCAGGGGGGGTACTCGGAGGCATATTTTGGAGCCGGCACCAAACTCACCGTTTTAGATCCAAACATCAAAGTCACTGAACCCACAGTGGAAGTCCTAGCACCCTCGGCAAAGGAGTGTAAAGATAGAAACAAGAAGAAGAAGAAGACCCTGGTGTGTGTAGCCACCCGCTTCTACCCCGACCATGTCACGGTCTTCTGGCAAGTC
>471-1
GGTCTTGTTGAGGGGAGTGAAGTCACTCAGATACCCACCATACTCTGGCGACTGAAAGAAAGTGATGCTCCGATGAACTGCAGTCACACTAAGGGATCTGGCTACTACCAGATGTACTGGTACAGACAGCTTCCAGGAGAGGGAATGAAGCAGGTAGCCTTCACTATTCCCAATTCCAAACCTGAGTATTCAGGGGATTTCAGTAAAGACAAATTCTCAGCCAAGAAGACTGTAGCTGAGAGTGGATCTTTCACAGTGAAGAAGTTGGAGACAGGAGACAGCGGCATGTACTTTTGTGCTGTGAGTGAAGATCCTAACATCAAAGTCACTGAACCCACAGTGGAAGTCCTAGCACCCTCGGCAAAGGAGTGTAAAGATAGAAACAAGAAGAAGAAGAAGACCCTGGTGTGTGTAGCCACCCGCTTCTACCCCGACCATGTCACGGTCTTCTGGCAAGTC
>472-1
GGTCTTGTTGAGGGGAGTGAAGTCACTCAGATACCCACCATACTCTGGGAAATGAAAGACAGTGATGCTCTGATGAACTGCAGTCACACTAAGGGATCTAGCTACAACCAGATGTACTGGTACAGACAGCTTCCAGGAGAGGGAATGAAGCAGTGAAGAAGTCGGAGACAGGAGACAGCGGCATGTACTTCTGTGCTGTGATGGGAGCTGGAAGTGAGGCCTACTTTGGGAATGGAACCAAACTCACTGTTTTAGATCCAAACATCAAAGTCACTGAACCCACAGTGGAAGTCCTAGCACCCTCGGCAAAGGAGTGTAAAGATAGAAACAAGAAGAAGAAGAAGACCCTGGTGTGTGTAGCCACCCGCTTCTACCCCGACCATGTCACGGTCTTCTGGCAAGTC
>473-1
GGTCTTGTTGAGGGGAGTGAAGTCACTCAGATACCCACCATACTTTGGGGACTGAAATAAAGTGATGCTCCGATGAACTGCAGTCACACTAAGGGATCTAGCTACAACCAGATGTACTGGTACAGACAGCTTCCAGGAGAGGGAATGAAGCAGTGAAGAAGTCGGAGACAGGAGACAGCGGCATGTACTTCTGTGCTGTGAGTGAATTCAGGGACTCGTACTCGGAGGCATATTTTGGAGCCGGCACCAAACTCACCGTTTTAGATCCAAACATCAAAGTCACTGAACCCACAGTGGAAGTCCTAGCACCCTCGGCAAAGGAGTGTAAAGATAGAAACAAGAAGAAGAAGAAGACCCTGGTGTGTGTAGCCACCCGCTTCTACCCCGACCATGTCACGGTCTTCTGGCAAGTC
>474-1
GGTCTTGTTGAGGGGAGTGAAGTCACTCAGATACCCACCATACTCTGGCGACTGAAAGACAGTGATGCTCCGATGAACTGCAGTCACACTAAGGGATCTAGCTACTACCAGATGTACTGGTACAGACAGCTTCCAGGAGAGGGAATGAAGCAGATCCAAACATCAAAGTCACTGAACCCACAGTGGAAGTCCTAGCACCCTCGGCAAAGGAGTGTAAAGATAGAAACAAGAAGAAGAAGAAGACCCTGGTGTGTGTAGCCACCCGCTTCTACCCCGACCATGTCACGGTCTTCTGGCAAGTC
>475-1
GGTCTTGTTGAGGGGAGTGAAGTCACTCAGATACCCACCATACTCTGGCGACTGAAAGAAAGTGATGCTCCGATGAACTGCAGTCACACTAAGGGATCTGGCTACTACCAGATGTACTGGTACAGACAGCTTCCAGGAGAGGGAATGAAGCAGGTAGCCTTCACTATTCCCAATTCCAAACCTGAGTATTCAGGGGATTTCAGTAAAGACAAATTCTCAGCCAAGAAGACTGTAGCTGAGAGTGGATCTTTCACAGTGAAGAAGTTGGAGACAGGAGACAGCGGCATGTACTTTTGTGCTAACTCGGAGGCATATTTTGGAGCCGGCACCAAACTCACCGTTTTAGATCCAAACATCAAAGTCACTGAACCCACAGTGGAAGTCCTAGCACCCTCGGCAAAGGAGTGTAAAGATAGAAACTAGAAGAAGACCCTGGTGTGTGTAGCCACCCGCTTCTACCCCGACCATGTCACGGTCTTCTGGCAAGTC
>476-1
GGTCTTGTTGAGGGGAGTGAAGTCACTCAGATACCCACCATACTCTGGGAAATGAAAGACAGTGATGCTCTGATGAACTGCAGTCACACTAAGGGAGCTACGTACTTCCAGATGTACTGGTACAGACAGCTTCCAGGAGAGGGAATGAAGCAGGTAGTTTACACTACTTCCAGTTCCAAACCTGAGTATTCAGGGGATTTCAGTGAAGACAAATTCTCAGCCAAGAAGACTGTAGTTGAGAGTGGATCTTTCACAGTGAAGAAGTTGGAGGCATGAGACAGCGGCATGTACTTCTGTGCTGTGAGGCACATTTTTGGATCAGGCACCAAATTAACAGTTCTCGATCCAAACATCAAAGTCACTGAACCCACAGTGGAAGTCCTAGCACCCTCGGCAAAGGAGTGTAAAGATAGAAACAAGAAGAAGAAGAAGACCCTGGTGTGTGTAGCCACCCGCTTCTACCCCGACCATGTCACGGTCTTCTGGCAAGTC
>477-1
GGTCTTGTTGAGGGGAGTGAAGTCACTCAGATACCCACCATACTCTGGGGCCTGAAATACAGGGATGCTCCGATGAACTGCAGTCACACTAAGGGATCTACCTACAACCAGATGTACTGGTACAGACAGCTTCCAGGAAAGGGAATGAAGCAGTGAAGAAGTTGGAGGCAGGAGACAGCGGCATGTACTTCTGTGCTGTGAGTCAAGAGGGCAGGGGCAACAACCCGGCATTCTTCGGCAGTGGCACCAAACTCACAGTTCTAGATCCAAACATCAAAGTCACTGAACCCACAGTGGAAGTCCTAGCACCCTCGGCAAAGGAGTGTAAAGATAGAAACAAGAAGAAGAAGAAGACCCTGGTGTGTGTAGCCACCCGCTTCTACCCCGACCATGTCACGGTCTTCTGGCAAGTC
>478-1
GGTCTTGTTGAGGGGAGTGAAGTCACTCAGATACCCACCATACTCTGGGAAATGAAAGAAAGTGAGGCTCCGATGAACTGCAGTCACACTAAGGGTCTAAGCTACTTCCAGATGTACTGGTACAGACAGCTTCCAGGAAAGGGAATGAAGCAGATCCAAACATCAAAGTCACTGAACCCACAGTGGAAGTCCTAGCACCCTCGGCAAAGGAGTGTAAAGATAGAAACAAGAAGAAGAAGAAGACCCTGGTGTGTGTAGCCACCCGCTTCTACCCCGACCATGTCACGGTCTTCTGGCAAGTC
>479-1
GGTCTTGTTGAGGGGAGTGAAGTCACTCAGATACCCACCATACTCTGGGGACTGAAAGACAGGGATGCTCTGATGAACTGCAGTCACACTAAGGGAGCTACGTACAACCAGATGTACTGGTACAGACAGCTTCCAGGAAAGGGAATGAAGCAGGTAGTTTACACTAGTAGCAATAGCAGACCTGAGTATGCAGACTTCAGCGGTGACGACAATCCCTTAGTTAAGGAAGTAGCAGGCGGGAGGAGACGGCGGGTTGTTCTGTGCTGCTGTAGGTGACGGTTCCTGGCAGGCATACTTTGGTGGAGGAACCAAACTAACTGTTTTAGATCCAAACATCAAAGTCACTGAACCCACAGTGGAAGTCCTAGCACCCTCGGCAAAGGAGTGTAAAGATAGAAACAAGAAGAAGAAGAAGACCCTGGTGTGTGTAGCCACCCGCTTCTACCCCGACCATGTCACGGTCTTCTGGCAAGTC
>480-1
GGTCTTGTTGAGGGGAGTGAAGTCACTCAGATACCCATCATACTTTGGGGACTGAAAGAAAGTGATGCTCCGATGAACTGCAGTCACACTAAGGGATCTAGCTACAACCAGATGTACTGGTACAGACAGCTTCCAGGAGAGGGAATGAAGCAGATCCAAACATCAAAGTCACTGAACCCACAGTGGAAGTCCTAGCACCCTCGGCAAAGGAGTGTAAAGATAGAAACAAGAAGAAGAAGAAGACCCTGGTGTGTGTAGCCACCCGCTTCTACCCCGACCATGTCACGGTCTTCTGGCAAGTC
>481-1
GGTCTTGTTGAGGGGAGTGAAGTCACTCAGATACCCACCATACTTTGGGGACTGAAAGAACGTGATGCTCCGATGAACTGCAGTCACACTAAGGGATCTAGCTACAACCAGATGTACTGGTACAGACAGCTTCCAGGAGAGGGAATGAAGCAGTGAAGAAGTCGGAGACAGGAGACAGCGGCATGTACTTCTGTGCTGTGAGTGGACGGGACAACTCGTACTCGGAGGCATATTTTGGAGCCGGCACCAAACTCACCGTTTTAGATCCAAACATCAAAGTCACTGAACCCACAGTGGAAGTCCTAGCACCCTCGGCAAAGGAGTGTAAAGATAGAAACAAGAAGAAGAAGAAGACCCTGGTGTGTGTAGCCACCCGCTTCTACCCCGACCATGTCACGGTCTTCTGGCAAGTC
>482-1
GGTCTTGTTGAGGGGAGTGAAGTCACTCAGATACCCACCATACTCTGGGGACTGAAAGAAAGTGATGCTCCGATGAACTGCAGTCACACTAAGGGTCTAAGCTACTTCCAGATGTACTGGTACAGACAGCTTCCAGGAGAGGGAATGAAGCAGTGAAGAAGTTGTAGGCAGGAGACAGCGGCATGTACTTCTGTGCTGTGAGTGGTGCCAGCCAGGCTTACTTCGGTGGAGGAACCAGATTAACTGTTCTAGATCCAAACATCAAAGTCACTGAACCCACAGTGGAAGTCCTAGCACCCTCGGCAAAGGAGTGTAAAGATAGAAACAAGAAGAAGAAGAAGACCCTGGTGTGTGTAGCCACCCGCTTCTACCCCGACCATGTCACGGTCTTCTGGCAAGTC
>483-1
GGTCTTGTTGAGGGGAGTGAAGTCACTCAGATACCCACCATACTTTGGGGACTGAAAGAAAGTGATGCTTCGATGAACTGCAGTCACACTAAGGGATCTAGCTACAACCAGATGTACTGGTACAGACAGCTTCCAGGAGAGGGAATGAAGCAGATCCAAACATCAAAGTCACTGAACCCACAGTGGAAGTCCTAGCACCCTCGGCAAAGGAGTGTAAAGATAGAAACAAGAAGAAGAAGAAGACCCTGGTGTGTGTAGCCACCCGCTTCTACCCCGACCATGTCACGGTCTTCTGGCAAGTC
>484-1
GGTCTTGTTGAGGGGAGTGAAGTCACTCAGATACCCACCATACTTTGGGGACTGAAAGAAAGTGATGCTCCGATGAACTGCAGTCACACTAAGGGATCTAGCTACAACCAGATGTACTGGTACAGACAGCTTCCAGGAGAGGGAATGAAGCAGATCCAAACAACAAAGTCACTGAACCCACAGTGGAAGTCCTAGCACCGGCGGCAAAGGAGTGTAAAGAAAGAAACAAGAAGAAGAAGACCCTGGTGTGTGTAGCCACCCGCTTCTACCCCGACCATGTCACGGTCTTCTGGCAAGTC
>485-1
GGTCTTGTTGAGGGGAGTGAAGTCACTCAGATACCCACCATACTTTTGGGACTGAAAGAAAGTGATGCTCCGATGAACTGCAGTCACACTAAGGGATCTAGCTACAACCAGATGTACTGGTACAGACAGCTTCCAGGAGAGGGAATGAAGCAGATCCAAACATCAAAGTCACTGAACCCACAGTGGAAGTCCTAGCACCCTCGGCAAAGGAGTGTAAAGATAGAAACAAGAAGAAGAAGAAGACCCTGGTGTGTGTAGCCACCCGCTTCTACCCCGACCATGTCACGGTCTTCTGGCAAGTC
>486-1
GGTCTTGTTGAGGGGAGTGAAGTCACTCAGATACCCACCATACTCTGGGGACTGAAAGAAAGTGATGCTCCGATGAACTGCAGTCACACTAAGGGTCTAAGCTACTTCCAGATGTACTGGTACAGACAGCTTCCAGGAGAGGGAATGAAGCAGTGAAGCAGCTGGAGGCAGGAGACAGCGGCATGTACTTCTGTGCTGTGAGCGGGACAGGGGAATACTCGGAGGCATATTTTGGAGCCGGCACCAAACTCACCGTTTTAGATCCAAACATCAAAGTCACTGAACCCACAGTGGAAGTCCTAGCACCCTCGGCAAAGGAGTGTAAAGATAGAAACAAGAAGAAGAAGAAGACCCTGGTGTGTGTAGCCACCCGCTTCTACCCCGACCATGTCACGGTCTTCTGGCAAGTC
>487-1
GGTCTTGTTGAGGGGAGTGAAGTCACTCAGATACCCACCATACTCTGGGGACTGAAAGACAGTGATGCTCCGATGAACTGCAGTCACACTAAGGGATCTGGCTACTACCAGATGTACTGGTACAGACAGCTTCCAGGAGAGGGAATGAAGCAGATCCAAACATCAAAGTCACTGAACCCACAGTGGAAGTCCTAGCACCCTCGGCAAAGGAGTGTAAAGATAGAAACAAGAAGAAGAAGAAGACCCTGGTGTGTGTAGCCACCCGCTTCTACCCCGACCATGTCACGGTCTTCTGGCAAGTC
>488-1
GGTCTTGTTGAGGGGAGTGAAGTCACTCAGATACCCACCATACTCTGGGGACTGAAAGACAGGGATGCTCCGATGAACTGCAGTCACACTAAGGGATCTACCTACAACCAGATGTACTGGTACAGACAGCTTCCAGGAAAGGGAATGAAGCAGAAGTTGGAGGCAGGAGACAGCGGCATGTACTTCTGTGCTGTGAGTACACGGATAAGGCAGAGTTTGGTCCAGGTACCAGACTCACTGTTCTAGATCCAAACATCAAAGTCACTGAACCCACAGTGGAAGTCCTAGCACCCTCGGCAAAGGAGTGTAAAGATAGAAACAAGAAGAAGAAGACCCTGGTGTGTGTAGCCACCCGCTTCTACCCCGACCATGTCACGGTCTTCTGGCAAGTC
>489-1
GGTCTTGTTGAGGGGAGTGAAGTCACTCAGATACCCACCATACTCTGGGGACTGAAAGACAGGGATGCTCCGATGAACTGCAGTCACACTAAGGGATCTACCTACAACCAGATGTACTGGTACAGACAGCTTCCAGGAAAGGGAATGAAGCAGTGAAGAAGTTGGAGGCAGGAGACAGCGGCATGTACTTCTGTGCTGTGAGGACAGGATGGAAGTGAGGCCTACTTTGGGAATGGAACCAAACTCACTGTTTTAGATCCAAACATCAAAGTCACTGAACCCACAGTGGAAGTCCCAGCACCCTCGGCAAAGGAGTGTAAAGATAGAAACAAGAAGAAGAAGAAGACCCTGGTGTGTGTAGCCACCCGCTTCTACCCCGACCATGTCACGGTCTTCTGGCAAGTC
>490-1
GGTCTTGTTGAGGGGAGTGAAGTCACTCAGATACCCACCATACTCTGGGGACCGAAAGAAAGTGATGCTCCGATGAACTGCAGTCACACTAAGGGTCTAAGCTACTTCCAGATGTACTGGTACAGACAGCTTCCAGGAGAGGGAATGAAGCAGTGAAGAAGTTGGAGGCAGGAGACAGCGGCATGTACTTCTGTGCTGTGAGCGGGACAGGGGAATACTCGGAGGCATATTTTGGAGCCGGCACCAAACTCACCGTTTTAGATCCAAACATCAAAGTCACTGAACCCACAGTGGAAGTCCTAGCACCCTCGGCAAAGGAGTGTAAAGATAGAAACAAGAAGAAGAAGAAGACCCTGGTGTGTGTAGCCACCCGCTTCTACCCCGACCATGTCACGGTCTTCTGGCAAGTC
>491-1
GGTCTTGTTGAGGGGAGTGAAGTCACTCAGATACCCACCATACTCTGGGGACTGAAAGAAAGTGATGCTCCGATGAACTGCAGTCACACTAAGGGTCTAAGCTACTTCCAGATGTACTGGTACAGACAGCTTCCAGGAGAGGGAATGAAGCAGGGAAGAAGTTGGAGGCAGGAGACAGCGGCATGTACTTCTGTGCTGTGAGCGGGACAGGGGAATACTCGGAGGCATATTTTGGAGCCGGCACCAAACTCACCGTTTTAGATCCAAACATCAAAGTCACTGAACCCACAGTGGAAGTCCTAGCACCCTCGGCAAAGGAGTGTAAAGATAGAAACAAGAAGAAGAAGAAGACCCTGGTGTGTGTAGCCACCCGCTTCTACCCCGACCATGTCACGGTCTTCTGGCAAGTC
>492-1
GGTCTTGTTGAGGGGAGTGAAGTCACTCAGATACCCACCATACTTTGGGGACTGAAAGAAAGTGATGCTCCGATGAACTGCAGTCACACTAAGGGATCTAGCTACAACCAGATGTACTGGTACAGACAGCTTCCAGGAGAGGGAATGGAGCAGATCCAAACATCAAAGTCACTGAACCCACAGTGGAAGTCCTAGCACCCTCGGCAAAGGAGTGTAAAGATAGAAACAAGAAGAAGAAGAAGACCCTGGTGTGTGTAGCCACCCGCTTCTACCCCGACCATGTCACGGTCTTCTGGCAAGTC
>493-1
GGTCTTGTTGAGGGGAGTGAAGTCACTCAGATACCCACCATACTCTGGGGACTGAAAGAAAGTGATGCTCCGATGAACTGCAGTCACACTAAGGGTCTAAGCTACTTCCAGATGTACTGGTACAGACAGCTTCCAGGAGCGGGAATGAAGCAGATCCAAACATCAAAGTCACTGAACCCACAGTGGAAGTCCTAGCACCCTCGGCAAAGGAGTGTAAAGATAGAAACAAGAAGAAGAAGAAGACCCTGGTGTGTGTAGCCACCCGCTTCTACCCCGACCATGTCACGGTCTTCTGGCAAGTC
>494-1
GGTCTTGTTGAGGGGAGTGAAGTCACTCAGATACCCACCATACTCTGGGGACTGAAAGACAGGGATGCTCCGATGAACTGCAGTCACACTAAGGGATCTACCTACAACCAGATGTACTGGTACAGACAGCTTCCAGGAAAGGGAATGAAGCAGGTAGTTTACACAAGTAGTTATAGCAGATCAGACTATGGAGACTTCAGTGAAGACAAATATCCAATTGTTAAGGCTGTAGCTGAGAGTGGATCTTTCACAGTGAAGAAGTTGGAGGCAGGAGACAGCGGCATGTACTTCTGTGCTGTGAGTCAGTTTGGAGCCGACACCAAACTCACCGTTTTAGATCCAAACATCAAAGTCACTGAACCCACAGTGGAAGTCCTAGCACCTTCGGCAAAGGAGTGTAAAGATAGAAACAAGAAGAAGAAGAAGACCCTGGTGTGTGTAGCCACCCGCTTCTACCCCGACCATGTCACGGTCTTCTGGCAAGTC
>495-1
GGTCTTGTTGAGGGGAGTGAAGTCACTCAGATACCCACCATACTTTGGGGACTGAAAGAAAGTGATGCTCCGATGAACTGCAGTCACACTAAGGGATCTAGCTACAACCAGATGTACTGGTACAGACAGCTTCCAGGAGAGGGAATGAAGCAGATCCAAACATCAAAGTCACTGAACCCACAGTGGAAGTCCTAGCACCCTCGGCAAAGGAGTGTAAAGATAGAAACAAGAAGAAGAAGAAGACCCTGGTGTGTGTAGCCACACGCTTCTACCCCGACCATGTCACGGTCTTCTGGCAAGTC
>496-1
GGTCTTGTTGAGGGGAGTGAAGTCACTCAGATACCCACCATACTTTGGGGACTGAAAGAAAGTGATGCTCCGATGAACTGCAGTCACACTAAGGGTTCTAGCTACAACCAGATGTACTGGTACAGACAGCTTCCAGGAGAGGGAATGAAGCAGATCCAAACATCAAAGTCACTGAACCCACAGTGGAAGTCCTAGCACCCTCGGCAAAGGAGTCTAAAGATAGAAACAAGAAGAAGAAGAAGACCCTGGTGTGTGTAGCCACCCGCTTCTACCCCGACCATGTCACGGTCTTCTGGCAAGTC
>497-1
GGTCTTGTTGAGGGGAGTGAAGTCACTCAGATACCCACCATACTCTGGCGACTGAAAGAAAGTGATGCTCCGATGAACTGCAGTCACACTAAGGGATCTGGCTACTACCAGATGTACTGGTACAGACAGCTTCCAGGAGAGGGAATGAAGCAGGTAGCCCTCACTATTCCCAATTCCAAACCTGAGTATTCAGGGGATTTCAGTAAAGACAAATTCTCAGCCAAGAAGACTGTAGCTGAGAGTGGATCTTTCACAGTGAAGAAGTTGGAGACAGGAGACAGCGGCATGTACTTTTGTGCTATCCAAACATCAAAGTCACTGAACCCACAGTGGAAGTCCTAGCACCCTCGGCAAAGGAGTGTAAAGATAGAAACAAGAAGAAGAAGAAGACCCTGGTGTGTGTAGCCACCCGCTTCTACCCCGACCATGTCACGGTCTTCTGGCAAGTC
>498-1
GGTCTTGTTGAGGGGAGTGAAGTCACTCAGATACCCACCATACTTTGGGGACTGAAAGAAAGTGATGCTCAGATGAACTGCAGTCACACTAAGGGATCTAGCTACAACCAGATGTACTGGTACAGACAGCTTCCAGGAGAGGGAATGAAGCAGATCCAAACATCAAAGTCACTGAACCCACAGTGGAAGTCCTAGCACCCTCGGCAAAGGAGTGTAAAGATAGAAACAAGAAGAAGAAGAAGACCCTGGTGTGTGTAGCCACCCGCTTCTACCCCGAACATGTCACGGTCTTCTGGCAAGTC
>499-1
GGTCTTGTTGAGGGGAGTGAAGTCACTCAGATACCCACCATACTCTGGGGACTGAAAGACAGGGATGCTCCGATGAACTGCAGTCACACTAAGGGATCTACCTACAACCAGATGTACTGGTACAGACAGCTTCCAGGAGAGGGAATGAAGCAGTGAAGATGCTGGAGGCGGGAGACAGCTGCATGTACTTCTGTGCTGTGGGTCACACAGGGGGGTGGATAAGGCAGAGTTTGGTCCAGGTACCAGACTCACTGTTCTAGATCCAAACATCAAAGTCACTGAACCCACAGTGGAAGTCCTAGCACCCTCGGCAAAGGAGTGTAAAGATAGAAACAAGAAGAAGAAGAAGACCCTGGTGTGTGTAGCCACCCGCTTCTACCCCGACCATGTCACGGTCTTCTGGCAAGTC
>500-1
GGTCTTGTTGAGGGGAGTGAAGTCACTCAGATACCCACCATACTCTGGGAAATGAAAGACAGTGATGCTCTGATGAACTGCAGTCACACTAAGGGAGCTACGTACTTCCAGATGTACTGGTACAGACAGCTTCCAGGAGAGGGAATGAAGCAAATCCAAACATCAAAGTCACTGAACCCACAGTGGAAGTCCTAGCACCCTCGGCAAAGGAGTGTAAAGATAGAAACAAGAAGAAGAAGAAGACCCTGGTGTGTGTAGCCACCCGCTTCTACCCCGACCATGTCACGGTCTTCTGGCAAGTC
>501-1
GGTCTTGTTGAGGGGAGTGAAGTCACTCAGATACCCACCATACTTTGGGGACTGAAAGAAAGTGATGCTCCGATGAACTGCAGTCACACTAAGGGATCTAGCTACAACCAGATGTACTGGTACAGACAGCTTCCAGGAGAGGGAATGAAGCAGATCCAAACATCAAAGTCACTGAACCCACAGTGGAAGTCCTAGCACCCTCGGCAAAGGAGTGTAAAGATAGAAACAAGAAGAAGAAGAAGACCCTGGTGTGTGTAGCCACCCGCTTCTACCTCGACCATGTCACGGTCTTCTGGCAAGTC
>502-1
GGTCTTGTTGAGGGGAGTGAAGTCACTCAGATACCCACCATACTCTGGGGGACTGAAAGAAAGTGATGCTCCGATGAACTGCAGTCACACTAAGGGTCTAAGCTACTTCCAGATGTACTGGTACAGACAGCTTCCAGGAGAGGGAATGAAGCAGATCCAAACATCAAAGTCACTGAACCCACAGTGGAAGTCCTAGCACCCTCGGCAAAGGAGTGTAAAGATAGAAACAAGAAGAAGAAGAAGACCCTGGTGTGTGTAGCCACCCGCTTCTACCCCGACCATGTCACGGTCTTCTGGCAAGTC
>503-1
GGTCTTGTTGAGGGGAGTGAAGTCACTCAGATTCCCACCATACTCTGGGGACTGAAAGACAGGGATGCTCCGATGAACTGCAGTCACACTAAGGGATCTACCTACAACCAGATGTACTGGTACAGACAGCTTCCAGGAAAGGGAATGAAGCAGAAGTTGGAGGCAGGAGACAGCGGCATGTACTTCTGTGCTGTGAGTACACGGATAAGGCAGAGTTTGGTCCAGGTACCAGACTCACTGTTCTAGATCCAAACATCAAAGTCACTGAACCCACAGTGGAAGTCCTAGCACCCTCGGCAAAGGAGTGTAAAGATAGAAACAAGAAGAAGAAGAAGACCCTGGTGTGTGTAGCCACCCGCTTCTACCCCGACCATGTCACGGTCTTCTGGCAAGTC
>504-1
GGTCTTGTTGAGGGGAGTGAAGTCACTCAGATACCCACCATACTCTGGGGACTGAAAGAAAGTGATGCTCCGATGAACTGCAGTCACACTAAGGGTCTAAGCTACTTCCAGATGTACTGGTACAGACAGCTTCCGGGAGAGGGAATGAAGCAGTGAAGAAGTTGGAGGCAGGAGACAGCGGCATGTACTTCTGTGCTGTGAGTGAAGGGGGGCGCGGAACTCAACCAGCCTTCTTTGGCAATGGAACGAAACTCACTGTTTTAGATCCAAACATCAAAGTCACTGAACCCACAGTGGAAGTCCTAGCACCCTCGGCAAAGGAGTGTAAAGATAGAAACAAGAAGAAGAAGAAGACCCTGGTGTGTGTAGCCACCCGCTTCTACCCCGACCATGTCACGGTCTTCTGGCAAGTC
>505-1
GGTCTTGTTGAGGGGAGTGAAGTCACTCAGATACCCACCATACTCTGGGGACTGAAAGAAAGTGATGCTCCGATGAACTGCAGTCACACTAAGGGTCTAAGCTACTTCCAGATGTACTGGTACAGACAGCTTCCAGGAGAGGGAATGAAGCAGTGAAGAAGTTGGAGGCAGGAGACAGCGGCATGTACTTCTGTGCTGTGAGTGACAGTACACGGATAAGGCAGAGTTTGGTCCAAGTACCAGACTCACTGTTCTAGATCCAAACATCAAAGTCACTGAACCCACAGTGGAAGTCCTAGCACCCTCGGCAAAGGAGTGTAAAGATAGAAACAAGAAGAAGAAGAAGACCCTGGTGTGTGTAGCCACCCGCTTCTACCCCGACCATGTCACGGTCTTCTGGCAAGTC
>506-1
GGTCTTGTTGAGGGGAGTGAAGTCACTCAGATACCCACCATACTTTGGGGACTGAAAGAAAGTGATGCTCCGATGAACTGCAGTCACACTAAGGGATCTAGCTACAACCAGATGTACTGGTACAGACAGCTTCCAGGAGAGGGAATGAAGCAGATCCAAACATCAAAGTCACTGAACCCACAGTGGAAGTCCTAGCACCCTCGGCAAAGGAGTGTAAAGATAGAAACAAGAAGAAGAAGAAGACCCTGGTGTGTGTAGCCACCCGCTTCTACTCCGACCATGTCACGGTCTTCTGGCAAGTC
>507-1
GGTCTTGTTGAGGGGAGTGAAGTCACTCAGATACCCACCATACTCTGGGGACTGAAAGACAGGGAAGCTCCGATGAACTGCAGTCACACTAAGGGATCTACCTACAACCAGATGTACTGGTACAGACAGCTTCCAGGAAAGGGAATGAAGCAGTGAAGAAGTTGGAGGCAGGAGACAGCGGCATGTACTTCTGTGCTGTGAGTCACACAGGGGGCTGGATAAGGCAGAGTTTGGTCCAGGTACCAGACTCACTGTTCTAGATCCAAACATCAAAGTCACTGAACCCACAGTGGAAGTCCTAGCACCCTCGGCAAAGGAGTGTAAAGATAGAAACAAGAAGAAGAAGAAGACCCTGGTGTGTGTAGCCACCCGCTTCTACCCCGACCATGTCACGGTCTTCTGGCAAGTC
>508-1
GGTCTTGTTGAGGGGAGTGAAGTCACTCAGATACCCACCATACTCTGTCGACTGAAAGAAAGTGATGCTCCGATGAACTGCAGTCACACTAAGGGATCTGGCTACTACCAGATGTACTGGTACAGACAGCTTCCAGGAGAGGGAATGAAGCAGATCCAAACATCAAAGTCACTGAACCCACAGTGGAAGTCCTAGCACCCTCGGCAAAGGAGTGTAAAGATAGAAACAAGAAGAAGAAGAAGACCCTGGTGTGTGTAGCCACCCGCTTCTACCCCGACCATGTCACGGTCTTCTGGCAAGTC
>509-1
GGTCTTGTTGAGGGGAGTGAAGTCACTCAGATACCCACCATACTCTGGGGACTGAAAGAAAGTGATGCTCCGATGAACTGCAGTCACACTAAGGGTCTAAGCTACTTCCAGATGTACTGGTACAGACAGCTTCCAGGAGAGGGAATGAAGCAGTGAAGAAGTTGGAGGCAGGAGACAGCGGCATGCACTTCTGTGCTGTGAGTGAAGGGGGGCGCGGAACTCAACCAGCCTTCTTTGGCAATGGAACGAAACTCACTGTTTTAGATCCAAACATCAAAGTCACTGAACCCACAGTGGAAGTCCTAGCACCCTCGGCAAAGGAGTGTAAAGATAGAAACAAGAAGAAGAAGAAGACCCTGGTGTGTGTAGCCACCCGCTTCTACCCCGACCATGTCACGGTCTTCTGGCAAGTC
>510-1
GGTCTTGTTGAGGGGAGTGAAGTCACTCAGATACCCACCATACTCTGGGAAATGAAAGACAGTGATGCTCTGATGAACTGCAGTCACACTAAGGGAGCTACGTACTTCCAGATGTACTGGTACAGACAGCTTCCAGGAGAGGGAATGAAGCAGATCCAAACATCAAAGTCACTGAACCCACAGTGGAAGTCCTAGCACCCTCAGCAAAGGAGTGTAAAGATAGAAACGAGAAGAAGAAGAAGACCCTGGTGTGTGTAGCCACCCGCTTCTACCCCGACCATGTCACGGTCTTCTGGCAAGTC
>511-1
GGTCTTGTTGAGGGGAGTGAAGTCACTCAGATACCCACCATACTCTGGGAAATGAAAGACAGTGATGCTCTGATGAACTGCAGTCACACTAAGGGAGCTACCTACAACCAGATGTACTGGTACAGACAGCTTCCAGGAAAGGGAATGAAGCAGATCCAAACATCAAAGTCACTGAACCCACAGTGGAAGTCCTAGCACCCTCGGCAAAGGAGTGTAAAGATAGAAACAAGAAGAAGAAGAAGACCCTGGTGTGTGTAGCCACCCGCTTCTACCCCGACCATGTCACGGTCTTCTGGCAAGTC
>512-1
GGTCTTGTTGAGGGGAGTGAAGTAACTCAGATACCCACCATACTCTGGAAACTGAAAGAAAGCGATGCTCCGATGAACTGCAGTCACACTAAGGGATCTAGCTACTACCAGATGTACTGGTACAGACAGCTTCCAGGAGAGGGAATGAAGCAGGTAGTTTACACTACTTCCAGTTCCAAACCTGAGTATTCATGGGATTTCAGTGAAGACAAATTCTCAGCCAAGAAGACTGTAGCTGAGAGTGGATCTTTCACAGTGAAGAAGTTGGGGACAGGAGACAGCGGCATGTACTTCTGTGCTGTGAGTGAAATCCAAACATCAAAGTCACTGAACCCACAGTGGAAGTCCTAGCACCCTCGGCAAAGGAGTGTAAAGATAGAAACAAGAAGAAGAAGACCCTGGTGTGTGTAGCCACCCGCTTCTACCCCGACCATGTCACGGTCTTCTGGCAAGTC
>513-1
GGTCTTGTTGAGGGGAGTGAAGTCACTCAGATACCCACAATACTCTGGGGACCGAAAGAAAGTGATGCTCCGATGAACTGCAGTCACACTAAGGGATCTGGCTACTACCAGATGTACTGGTACAGACAGCTTCCAGGAGAGGGAATGAAGCAGGTTGCCTTCACTATTCCCAATTCCAAACCTGAGTATTCAGGGGATTTCAGTAAAGACAAATTCTCAGCCAAGAAGACTGTAGCTGAGAGTGGATGATTCACAGTGAAGAAGTTGGAGACAGGAGACAGCGGCATGTACTTTTGTGCAATCCAAACATCAAAGTCACTGAACCCACAGTGGAAGTCCTAGCACCCTCGGCAAAGGAGTGTAAAGATAGAAACAAGAAGAAGAAGAAGACCCTGGTGTGTGTAGCCACCCGCTTCTACCCCGACCATGTCACGGTCTTCTGGCAAGTC
>514-1
GGTCTTGTTGAGGGGAGTGAAGTAACTCAGATACCCACCATACTCTGGAAACTGAAAGAAAGCGATGCTCCGATGAACTGCAGTCACACTAAGGGATCTAGCTACTACCAGATGTACTGGTACAGACAGCTTCCAGGAGAGGGAATGAAGCAGGTAGTTTACACTACTCCCAGTTCCAAACCTGAGTATTCATGGGATTTCAGTGAAGACAAATTCTCAGCCAAGAAGACTGTAGCTGAGAGTGGATCTTTCACAGTGAAGAAGTTGGGGACAGGAGACAGCGGCATGTACTTCTGTACTGTGAGTGAAATCCAAACATCAAAGTCACTGAACCCACAGTGGAAGTCCTAGCACCCTCGGCAAAGGAGTGTAAAGATAGAAACAAGAAGAAGAAGAAGACCCTGGTGTGTGTAGCCACCCGCTTCTACCCCGACCATGTCACGGTCTTCTGGCAAGTC
>515-1
GGTCTTGTTGAGGGGAGTGAAGTCACTCAGATACCCACCATACTTTGGGGACTGAAAGAAAGTGATGCTCCGATGAACTGCAGTCACACTAAGGGATCTAGCTACAACCAGATGTACTGGTACAGACAGCTTCCAGGAGAGGGAATGAAGCAGTGAAGAAGTCGGAGACAGGAGACAGCGGCATGTACTTCTATGCTGTGAGCGGACAGGGGTGCGTGGTGAGGCCTACTTTGGGAATGGAACCAAACTCACTGTTTTAGATCCAAACATCAAAGTCACTGAACCCACAGTGGAAGTCCTAGCACCCTCGGCAAAGGAGTGTAAAGATAGAAACAAGAAGAAGAAGAAGACCCTGGTGTGTGTAGCCACCCGCTTCTACCCCGACCATGTCACGGTCTTCTGGCAAGTC
>516-1
GGTCTTGTTGAGGGGAGTGAAGTCACTCAGATACCCACCATACTTTGGGGACTGAAAGAAAGTGATGCTCCGATGAACTGCAGTCACACTAAGGGATCTAGCTACAACCAGATGTACTGGTGCAGACAGCTTCCAGGAGAGGGAATGAAGCAGATCCAAACATCAAAGTCACTGAACCCACAGTGGAAGTCCTAGCACCCTCGGCAAAGGAGTGTAAAGATAGAAACAAGAAGAAGAAGAAGACCCTGGTGTGTGTAGCCACCCGCTTCTACCCCGACCATGTCACGGTCTTCTGGCAAGTC
>517-1
GGTCTTGTTGAGGGGAGTGAAGTCACTCAGATACCCACCATACTCTGGCGACTGAAAGAAAGTGATGCTCCGATGAACTGCAGTCACACTAAGGGATCTGGCTACTACCAGATGTACTGGTACAGACAGCTTCCAGGAGAGGGAATGAAGCAGGTAGCCTTCACTATTCCCAATTCCAAACCTGAGTATTCAGGGGATTTCAGTAAAGACAAATTCTCAGCCAAGAAGACTGTAGCTGAGAGTGGATCTTTCACAGTGAAAAAGTTGGAGACAGGAGACAGCGGCATGTACTTTTGTGCTATCCAAACATCAAAGTCACTGAACCCACAGTGGAAGTCCTAGCACCCTCGGCAAAGGAGTGTAAAGATAGAAACAAGAAGAAGAAGAAGACCCTGGTGTGTGTAGCCACCCGCTTCTACCCCGACCATGTCACGGTCTTCTGGCAAGTC
>518-1
GGTCTTGTTGAGGGGAGTGAAGTCACTCAGATACCCACCATACTCTGGGGACTGAAAGACAGTGATGCTCTGATGAACTGCAGTCACACTAAGGGATCTACGTACTTCCAGATGTACTGGTACAGACAGCTTCCAGGAGAGGGAATGAAGCAGGTAGCTTTCACTACTTCCAATTCCAAACCTGAGTATTCAGGGGATTTCAGTAAAGACAAATTCTCAGCCAAGAAGACTGTAGCTGAGAGTGGATCTTTCACAGGAGATCCAAACATCAAAGTCACTGAACCCACAGTGGAAGTCCTAGCACCCTCGGCAAAGGAGTGTAAAGATAGAAACAAGAAGAAGAAGAAGACCCTGGTGTGTGTAGCCACCCGCTTCTACCCCGACCATGTCACGGTCTTCTGGCAAGTC
>519-1
GGTCTTGTTGAGGGGAGTGAAGTCACTCAGATACCCACCATACTCTGGGGACTGCAAGAAAGTGATGCTCCGATGAACTGCAGTCACACTAAGGGTCTAAGCTACTTCCAGATGTACTGGTACAGACAGCTTCCAGGAGAGGGAATGAAGCAGTGAAGAAGTTGGAGGCAGGAGACAGCGGCATGTACTTCTGTGCTGTGAGTCGGAACCCGGCATTCTTCGGCAGTGGCACCAAACTCACAGTTCTAGATCCAAACATCAAAGTCACTGAACCCACAGTGGAAGTCCTAGCACCCTCGGCAAAGGAGTGTAAAGATAGAAACAAGAAGAAGAAGAAGACCCTGGTGTGTGTAGCCACCCGCTTCTACCCCGACCATGTCACGGTCTTCTGGCAAGTC
>520-1
GGTCTTGTTGAGGGGAGTGAAGTCACTCAGATACCCACCATACTCTGGCGACTGAAAGAAAGTGATGCTCCGATGAACTGCAGTCACACTAAGGGATCTGGCTACTACCAGATGTACTGGTACAGACAGCTTCCAGGAGAGGGAATGAAGCAGGTAGTTTACACTACTTCCAGTTCCAAACCTGAGTATTCAGGGGATTTCAGTGAAGACAAATTCTCAGCCAAGAAGACTGTAGTTGAGAGTGGATCTTTCACAGTGAAGAAGTTGGAGGCAGGAGACAGCGGGGGTGCCAGCCAGGCTTACTTCGGTGGAGGAACCAGGTTAACTGTTCTAGATCCAAACATCAAAGTCACTGAACCCACAGTGGAAGTCCTAGCACCCTCGGCAAAGGAGTGTAAAGATAGAAACAAGAAGAAGAAGAAGACCCTGGTGTGTGTAGCCACCCGCTTCTACCCCGACCATGTCACGGTCTTCTGGCAAGTC
>521-1
GGTCTTGTTGAGGGGAGTGAAGTCACTCAGATACCCACCATACTTTGGGGACTGAAAGAAAGTGATGCTCCGATGAACTGCAGTCACACTAAGGGATCTAGCTACAACCAGATGTACTGGTACAGACAGCTTCCAGGAGAGGGAATGAAGCAGTGAAGAAGTCGGAGACAGGAGACAGCGGCATGTACTTCTGTGCTGTGAGTGAATTCCCGCGGACAGGGGGCAAACTCAACCAGCCTTCTTTGGCAATGGAACGAAACTCACTGTTTTAGATCCAAACATCAAAGTCACTGAACCCACAGTGGAAGTCCTAGCACCTTCGGCAAAGGAGTGTAAAGATAGAAACAAGAAGAAGAAGAAGACCCTGGTGTGTGTAGCCACCCGCTTCTACCCCGACCATGTCACGGTCTTCTGGCAAGTC
>522-1
GGTCTTGTTGAGGGGAGTGAAGTCACTCAGATACCCACCATACTCTGGGGACTGAAAGAAAGTGATGCTCCGATGAACTGCAGTCACACTAAGGGTCTAAGCTACTTCCAGATGTACTGGTACAGACAGCTTCCAGGAGAGGGAATGAAGCAGATCCAAACATCAAAGTCACTGAACCCACAGTGGAAGTCCTAGCACCCTCGGCAAAGGAGTGTAAAGATAGAAACAAGAAGAAGAAGAAGACCCTGGTGTGTGTAGCCACCCGCTTCTACCCCGACAATGTCACGGTCTTCTGGCAAGTC
>523-1
GGTCTTGTTGAGGGGAGTGAAGTCACTCAGATACCCACCATACTTTGGGGACTGAAAGAAAGTGATGCTCCGATGAACTGCAGTCACACTAAGGGATCTAGCTACAACCAGATGTACTGGTACAGACAGCTTCCAGGAGAGGGAATGAAGCAGTGAAGAAGTCGGAGACAGGAGACAGCGGCATGTACTTCTGTGCTGTGAGTGGTGGTTATGCTGCCTACTTTGGAGAAGGGACCAAACTGAGTGTTCTGGATCCAAACATCAAAGTCACTGAACCCACAGTGGAAGTCCTAGCACCCTCGGCAAAGGAGTGTAAAGATAGAAACAAGAAGAAGAAGAAGACCCTGGTGTGTGTAGCCACCCGCTTCTACCCCGACCATGTCACGGTCTTCTGGCAAGTC
>524-1
GGTCTTGTTGAGGGGAGTGAAGTCACTCAGATACCCACCATACTTTGGGGACTGAAAGAAAGTGATGCTCCGATGAACTGCAGTCACACTAAGGGATCTAGCTACAACCAGATGTACTGGTACAGACAGCTTCCAGGAGAGGGAATGAAGCAGGTAGTTTAGACAAGTACTTATAACAAACCAGACTATTGAGACTTCAGTGAAGACAAATATTCAATTGTTAAGGCTGTAGCTGAGAGTGGATCTTTCACAGTGAAGAAGGCGGAGTCAGGTGACAGCGGCAGGTTCTTTTGTGCTATCCAAACATCAAAGTCACTGAACCCACAGTTGAAGTCCTAGCACCCTCGGCAAAGGAGTGTAAAGATAGAAACCAGAAGAAGAAGAAGACCCTTGTGTGTGTAGCCACCCGCTTCTACCCCGACCATTTCACGGTCTTCTGGCAAGTC
>525-1
GGTCTTGTTGAGGGGAGTGAAGTCACTCAGATACCCACCATACTTTGGGGACTGAAAGGAAGTGATGCTCCGATGAACTGCAGTCACACTAAGGGATCTAGCTACAACCAGATGTACTGGTACAGACAGCTTCCAGGAGAGGGAATGAAGCAGGTAGTTTACACAAGTACTTATAACAAACCAGACTATTGAGACTTCAGTGAAGACAAATATTCAATTGTTAAGGCTGTAGCTGAGAGTGGATCTTTCACAGTGAAGAAGTCGGAGACAGGAGACAGCGGCATGTACTTCTGTGCTGGTATGAGGCACATTTTGGATCAGGCACCAAATTAACAGTTCTCGATCCAAACATCAAAGTCACTGAACCCACAGTGGAAGTCCTAGCACCCTCGGCAAAGGAGTGTAAAGATAGAAACAAGAAGAAGAAGAAGACCCTGGTGTGTGTAGCCACCCGCTTCTACCCCGACCATGTCACGGTCTTCTGGCAAGTC
>526-1
GGTCTTGTTGAGGGGAGTGAAGTCACTCAGATACCCACCATACTTTGGGGACTGAAAGAAAGTGATGCTCCGATGAACTGCAGTCACACTAAGGGATCTAGCTACAACCAGATGTACTGGTACGGACAGCTTCCAGGAGAGGGAATGAAGCAGTGAAGAAGTCGGAGACAGGAGACAGCGGCATGTACTTCTGTGCTGTGAGCTCGGGACAGGGGGCACTCAACCAGCCTTCTTTGGCAATGGAACGAAACTCACTGTTTTAGATCCAAACATCAAAGTCACTGAACCCACAGTGGAAGTCCTAGCACCCTCGGCAAAGGAGTGTAAAGATAGAAACAAGAAGAAGAAGAAGACCCTGGTGTGTGTAGCCACCCGCTTCTACCCCGACCATGTCACGGTCTTCTGGCAAGTC
>527-1
GGTCTTGTTGAGGGGAGTGAAGTCACTCAGATACCCACCATACTCTGGGGACTGAAATACCGGGATGCTCCGATGAACTGCAGTCACACTAAGGGATCTACCTACAACCAGATGTACTGGTACAGACAGCTTCCAGGAAAGGGAATGAAGCAGTGAAGAAGTTGGAGGCAGGAGACAGCGGCATGTACTTCTGTGCTGTGAGTCAAGAGGGCAGGGGCAACAACCCGGCATTCTTCGGCAGTGGCACCAAACTCACAGTTCTAGATCCAAACATCAAAGTCACTGAACCCACAGTGGAAGTCCTAGCACCCTCGGCAAAGGAGTGTAAAGATAGAAACAAGAAGAAGAAGAAGACCCTGGTGTGTGTAGCCACCCGCTTCTACCCCGACCATGTCACGGTCTTCTGGCAAGTC
>528-1
GGTCTTGTTGAGGGGAGTGAAGTCACTCCGATACCCACCATACTCTGGGAAATGAAAGACAGTGATGCTCTGATGAACTGCAGTCACACTAAGGGAGCTACGTACTTCCAGATGTACTGGTACAGACAGCTTCCAGGAGAGGGAATGAAGCAGATCCAAACATCAAAGTCACTGAACCCACAGTGGAAGTCCTAGCACCCTCGGCAAAGGAGTGTAAAGATAGAAACAAGAAGAAGAAGAAGACCCTGGTGTGTGTAGCCACCCGCTTCTACCCCGACCATGTCACGGTCTTCTGGCAAGTC
>529-1
GGTCTTGTTGAGGGGAGTGAAGTCACTCAGATACCCACCATACTCTGGGGACTGAAAGACAGGGATGCTCCGATGAACTGCAGTCACACTAAGGGATCTACCTACAACCAGATGTACTGGTACAGACAGCTTCCAGGAAAGGGAATGAAGCAGTGAAGAAGTTGGAGGCAGGAGACAGCGGCATGTACTTCTGTGCTGTGAGTCTACGGGGAAGCAACAACCCGGCATTCTTCGGCAGTGGCACCAAACTCACCGTTCTAGATCCAAACATCAAAGTCACTGAACCCACAGTGGAAGTCCTAGCACCCTCGGCAAAGGAGTGTAAAGATAGAAACAAGAAGAAGAAGAAGACCCTGGTGTGTGTAGCCACCCGCTTCTACCCCGACCATGTCACGGTCTTCTGGCAAGTC
>530-1
GGTCTTGTTGAGGGGAGTGAAGTCACTCAGATACCCACCATACTTTGGGGACTGAAAGAAAGTGATGCTCCGATGAACTGCAGTCACACTAAGGGATCTAGCTACAACCAGATGTACTGGTACAGACAGCTTCCAGGAGAGGGAATGAGGCAGTGAAGAAGTCGGAGACAGGAGACAGCGGCATGTACTTCTGTGCTGTGAGCTCGGGACAGGGGGCACTCAACCAGCCTTCTTTGGCAATGGAACGAAACCCACTGTTTTAGATCCAAACATCAAAGTCACTGAACCCACAGGGGAAGTCCTAGCACCCTCGGCAAAGGGGGGTAAAGATAGAAACAAGAAGAAGAAGAGGCCCCGGGTGTGTGTAGCCACCGCTTCTACCCCGACCATGTCACGGTCTTCTGGCAAGTC
>531-1
GGTCTTGTTGAGGGGAGTGACGTCACTCAGATACCCACCATACTCTGGGAAATGAAAGACAGTGATGCTCTGATGAACTGCAGTCACACTAAGGGAGCTACGTACTTCCAGATGTACTGGTACAGACAGCTTCCAGGAGAGGGAATGAAGCAGATCCAAACATCAAAGTCACTGAACCCACAGTGGAAGTCCTAGCACCCTCGGCAAAGGAGTGTAAAGATAGAAACAAGAAGAAGAAGAAGACCCTGGTGTGTGTAGCCACCCGCTTCTACCCCGACCATGTCACGGTCTTCTGGCAAGTC
>532-1
GGTCTTGTTGAGGGGAGTGAAGTCACTCAGATACCCACCATACTTTGGGGACTGAAAGAAAGTGATGCTCCGATGAACTGCAGTCACACTAAGGGATCTAGCTACAACCAGATGTACTGGTACAGACAGCTTCCAGGAGAGGGAATGAAGCAGGCTGAGTAAATCCACTGTGCTGGTGGTGCCAGCCAGGCTTACTTCGGTGGAGGAACCAGGTTAACTGTTCTAGATCCAAACATCAAAGTCACTGAACCCACAGTGGAAGTCCTAGCACCCTCGGCAAAGGAGTGTAAAGATAGAAACAAGAAGAAGAAGACCCTGGTGTGTGTAGCCACCCGCTTCTACCCCGACCATGTCACGGTCTTCTGGCAAGTC
>533-1
GGTCTTGTTGAGGGGAGTGAAGTCACTCAGATACCCACCATACTCTGGGAAATGAAAGACAGTGATGCTCCGATGAACTGCAGTCACACTAAGGGAGCTACGTACTTCCAGATGTACTGGTACAGACAGCTTCCAGGAGAGGGAATGAAGCAGGTAGTTTACACTACTTCCAGTTCCAAACCTGAGTATTCAGGGGATTTCAGTGAAGACAAATTCTCAGCCAAGAAGACTGTAGTTGAGAGTGGATCTTTCACAGTGGAGAAGTTGGAGGCAGGAGACAGCGGCAGGTACTTCTGTGCTGTGCGGGACTTTTTTGGATCAGGCACCAAATTAACAGTTCTCGATCCAAACATCAAAGTCACTGAACCCACAGTGGAAGTCCTAGCACCCTCGGCAAAGGAGTGTAAAGATAGAAACAAGAAGAAGAAGAAGACCCTGGTGTGTGTAGCCACCCGCTTCTACCCCAACCATGTCACGGTCTTCTGGCAAGTC
>534-1
GGTCTTGTTGAGGGGAGTGAAGTCACTCAGATACCCACCATACTTTGGGGACTGAAAGAAAGTGATGTTCCGATGAACTGCAGTCACACTAAGGGATCTAGCTACAACCAGATGTACTGGTACAGACAGCTTCCAGGAGAGGGAATGAAGCAGTGAAGAAGTCGGAGACAGGAGACAGCGGCATGTACTTCTGTGCTGTGATGGGAGCTGGAAGTGAGGCCTACTTTGGGAATGGAACCAAACTCACTGTTTTAGATCCAAACATCAAAGTCACTGAACCCACAGTGGAAGTCCTAGCACCCTCGGCAAAGGAGTGTAAAGATAGAAACAAGAAGAAGAAGAAGACCCTGGTGTGTGTAGCCACCCGCTTCTACCCCGACCATGTCACGGTCTTCTGGCAAGTC
>535-1
GGTCTTGTTGAGGGGAGTGAAGTCACTCAGATACCCACCATACTTTGGGGACTGAAAGAAAGTGATGCTCCAATGAACTGCAGTCACACTAAGGGATCTAGCTACAACCAGATGTACTGGTACAGACAGCTTCCAGGAGAGGGAATGAAGCAGAAGTCGGAGACAGGAGACAGCGGCATGTACTTCTGTGCTGTGACTGACAGGGGGGACTCGGAGGCATATTTTGGAGCCGGCACCAAACTCACCGTTTTAGATCCAAACATCAAAGTCACTGAACCCACAGTGGAAGTCCTAGCACCCTCGGCAAAGGAGTGTAAAGATAGAAACAAGAAGAAGAAGAAGACCCTGGTGTGTGTAGCCACCCGCTTCTACCCCGACCATGTCACGGTCTTCTGGCAAGTC
>536-1
GGTCTTGTTGAGGGGAGTGAAGTCACTCAGATACCCACCATACTTTGGGGACTGAAAGACAGGGATGCTCCGATGAACTGCAGTCACACTAAGGGATCTAGCTACAACCAGATGTACTGGTACAGACAGCTTCCAGGAGAGGGAATGAAGCAGATCCAAACATCAAAGTCACTGAACCCACAGTGGAAGTCCTAGCACCCTCGGCAAAGGAGTGTAAAGATAGAAACAAGAAGAAGAAGAAGACCCTGGTGTGTGTAGCCACCCGCTTCTACCCCGACCATGTCACGGTCTTCTGGCAAGTC
>537-1
GGTCTTGTTGAGGGGAGTGAAGTCACTCAGATACCCACCATACTTTGGGGACTGAAAGAAAGTGATGCTCCGATGAACTGCAGTCACACTAAGGGATCTAGCTACAACCAGATGTACTGGTACAGACAGCTTCCAGGAAAGGGAATGAAGCAGATCCAAACATCAAAGTCACTGAACCCACAGTGGAAGTCCTAGCACCCTCGGCAAAGGAGTGTAAAGATAGAAACAAGAAGAAGAAGAAGACCCTGGTGTGTGTAGCCACCCGCTTCTACCCCGACCATGTCACGGTCTTCTGGCAAGTC
>538-1
GGTCTTGTTGAGGGGAGTGAAGTCACTCAGATACCCACCATACTCTGGGGACTGAAAGACAGGGATGCTCCGATGAACTGCAGTCACACTAAGGGATCTACCTACAACCAGATGTACTGGTACAGACAGCTTCCAGGAAAGGGAATGAAGCAGATCCAAACATCAAAGTCACTGAACCGACAGTGGAAGTCCTAGCACCCTCGGCAAAGGAGTGTAAAGATAGAAACAAGAAGAAGAAGAAGACCCTGGTGTGTGTAGCCACCCGCTTCTACCCCGACCATGTCACGGTCTTCTGGCAAGTC
>539-1
GGTCTTGTTGAGGGGAGTGAAGTCACTCAGATACCCACCATACTCTGGGGACTGAAAGAAAGTGATGCTCCGATGAACTGCAGTCACACTAAGGGTCTAAGCTACTTCCAGATGTACTGGTACAGACAGCTTCCAGGGGAGGGAATGAAGCAGTGAAGAAGTTGGAGGCAGGAGACAGCGGCATGTACTTCTGTGCTGTGAGTGAAGGGGGGCGCGGAACTCAACCAGCCTTCTTTGGCAATGGAACGAAACTCACTGTTTTAGATCCAAACATCAAAGTCACTGAACCCACAGTGGAAGTCCTAGCACCCTCGGCAAAGGAGTGTAAAGATAGAAACAAGAAGAAGAAGAAGACCCTGGTGTGTGTAGCCACCCGCTTCTACCCCGACCATGTCACGGTCTTCTGGCAAGTC
>540-1
GGTCTTGTTGAGGGGAGTGAAGTCACTCAGATACCCACCATACTTTGGGGACTGAAAGAAAGTGATGCTCCGATGAACTGCAGTCACACTAAGGGATCTAGCTACAACCAGATGTACTGGTACATACAGCTTCCAGGAGAGGGAATGAAGCAGTGAAGAAGTCGGAGACAGGAGACAGCGGCATGTACTTCTGTGCTGTGATGGGAGCTGGAAGTGAGGCCTACTTTGGGAATGGAACCAAACTCACTGTTTTAGATCCAAACATCAAAGTCACTGAACCCACAGTGGAAGTCCTAGCACCCTCGGCAAAGGAGTGTAAAGATAGAAACAAGAAGAAGAAGAAGACCCTGGTGTGTGTAGCCACCCGCTTCTACCCCGACCATGTCACGGTCTTCTGGCAAGTC
>541-1
GGTCTTGTTGAGGGGAGTGAAGTCACTCAGATACCCACCATACTCTGGCGACTGAAAGAAAGTGATGCTCCGATGAACTGCAGTCACACTAAGGGTCTAAGCTACTTCCAGATGTACTGGTACAGACAGCTTCCAGGAGAGGGAATGAAGCAGGTAGCCTTCACTATTCCCAATTACAAACCTGAGTATTCAGGGGATTTCAGTAAAGACAAATTCTCAGCGAAGAAGACTGTAGCTGAGAGTGGATCTTTCACAGGAGATCCAAACATCAAAGTCACTGAACCCACAGTGGAAGTCCTAGCACCCTCGGCAAAGGAGTGTAAAGATAGAAACAAGAAGAAGAAGAAGACCCTGGTGTGTGTGGCCACCCGCTTCTACCCCGACCATGTCACGGTCTTCTGGCAAGTC
>542-1
GGTCTTGTTGAGGGGAGTGAAGTCACTCAGATACCCACCATACTTTGGGGACTGAAAGAAAGTGATGCTCCGATGAACTGCAGTCACACTAAGGGATCTAGCTACAACCAGATGTACTGGTACAGACAGCTTCCAGGAGAGGGAATGAAGCAGTGAAGAAGTCGGAGACAGGAGACAGCGGCATGTACTTCTGTGCTGTGAATGGTCTATGAGGCACATTTTGGATCAGGCACCAAATTAACAGTTCTCGATCCAAACATCAAAGTCACTGAACCCACAGTGGAAGTCCTAGCACCCTCGGCAAAGGAGTGTAAAGATAGAAACAAGAAGAAGAAGAAGACCCTGGTGTGTGTAGCCACCCGCTTCTACCCCGACCATGTCACGGTCTTCTGGCAAGTC
>543-1
GGTCTTGTTGAGGGGAGTGAAGTCACTCAGATACCCACCATACTCTGGCGACTGAAAGAAAGGGATGCTCCGATGAACTGCAGTCACACTAAGGGATCTAGCTACAACCAGATGTACTGGTACAGACAGCTTCCAGGAGAGGGAATGAAGCAGATCCAAACATCAAAGTCACTGAACCCACAGTGGAAGTCCTAGCACCCTCGGCAAAGGAGTGTAAAGATAGAAACAAGAAGAAGAAGAAGACCCTGGTGTGTGTAGCCACCCGCTTCTACCCCGACCATGTCACGGTCTTCTGGCAAGTC
>544-1
GGTCTTGTTGAGGGGAGTGAAGTCACTCAGATACCCACCATACTCTGGGGACTGAAAGAAAGTGATGCTCCGATGAACTGCAGTCACACTAAGGGTCTAAGCTACTTCCAGATGTACTGGTACAGACAGCTTCCAGGAGAGGGAATGAAGCAGTGAAGAAGTTGGAGGCAGGAGACAGCGGCATGTACTTCTGTGCTGTGAGTGAACAACTATGAGGCACATTTTGGATCAGGCACCAAATTAACAGTACTCGATCCAAACATCAAAGTCACTGAACCCACAGTGGAAGTCCTAGCACCCTCGGCAAAGGAGTGTAAAGATAGAAACAAGAAGAAGAAGAAGACCCTGGTGTGTGTAGCCACCCGCTTCTACCCCGACCATGTCACGGTCTTCTGGCAAGTC
>545-1
GGTCTTGTTGAGGGGAGTGAAGTCACTCAGATACCCACCATACTTTGGGGACTGAAAGAAAGTGATGCTCCGATGAACTGCAGTCACACTAAGGGATCTAGCTACAACCAGATGTACTGGTACAGACAGCTTCCAGGAGAGGGAATGAAGCAGTGAAGAAGTCGGAGACAGGAGACAGCGGCATGTACTTCTGTGCTGTGAGGGGACAGGGAAGGAACCCGGCATTCTTCGGCAGTGGCACCAAACTCACAGTTCTAGATCCAAACATCAAAGTCACTGAAACCACAGTGGAAGTCCTAGCACCCTCGGCAAAGGAGTGTAAAGATAGAAACAAGAAGAAGAAGAAGACCCTGGTGTGTGTAGCCACCCGCTTCTACCCCGACCATGTCACGGTCTTCTGGCAAGTC
>546-1
GGTCTTGTTGAGGGGAGTGAAGTCACTCAGATACCCACCATACTTTGGGGAATGAAAGAAAGTGATGCTCCGATGAACTGCAGTCACACTAAGGGAGCTACGTACAACCAGATGTACTGGTACAGACAGCTTCCAGGAGAGGGAATGAAGCAGATCCAAACATCAAAGTCACTGAACCCACAGTGGAAGTCCTAGCACCCTCGGCAAAGGAGTGTAAAGATAGAAACAAGAAGAAGAAGAAGACCCTGGTGTGTGTAGCCACCCGCTTCTACCCCGACCATGTCACGGTCTTCTGGCAAGTC
>547-1
GGTCTTGTTGAGGGGAGTGAAGTCACTCAGATACCCACCATACTCTGGGGAATGAAAGACAGGGATGCTCTGATGAACTGCAGTCACACTAAGGGATCTACCTACAACCAGATGTACTGGTACAGACAGCTTCCAGGAAAGGGAATGAAGCAGGGAGGAAGTTGGAGGCAGGAGACAGCGGCTTGTTCTTCTGTGCTGTGAGTCTAAGGGGAAGCAACAACCCGGCATTCTTCGGCAGTGGCACCAAACTCACAGTTCTAGATCCAAACATCAAAGTCACTGAACCCACAGTGAAAGTCCTAGCACCCTCGGCAAAGGAGTGTAAAGATAGAAACAAGAAGAAGAAGAAGACCCTGGTGTGTGTAGCCACCCGCTTCTACCCCGACCATGTCACGGTCTTCTGGCAAGTC
>548-1
GGTCTTGTTGAGGGGAGTGAAGTCACTCAGATACCCACCATACTTTGGGGACTGAAAGAAGTGATGCTCCGATGAACTGCAGTCACACTAAGGGATCTAGCTACAACCAGATGTACTGGTACAGACAGCTTCCAGGAGAGGGAATGAAGCAGATCCAAACATCAAAGTCACTGAACCCACAGTGGAAGTCCTAGCACCCTCGGCAAAGGAGTGTAAAGATAGAAACAAGAAGAAGAAGAAGACCCTGGTGTGTGTAGCCACCCGCTTCTACCCCGACCATGTCACGGTCTTCTGGCAAGTC
>549-1
GGTCTTGTTGAGGGGAGTGAAGTCACTCAGATACCCACCATACTTTGGGGACTGAAAGAAAGTGATGCTCCGATGAACTGCAGTCACACTAAGGGATCTAGCTACAACCAGATGTACTGGTACAGACAGCTTCCAGGAGAGGGAATGAAGCAGATCCAAACATCAAAGTCACTGAACCCACAGTGGAAGTCCTAGCACCCTCGGCAAAGGAGTATAAAGATAGAAACAAGAAGAAGAAGAAGACCCTGGTGTGTGTAGCCACCCGCTTCTACCCCGACCATGTCACGGTCTTCTGGCAAGTC
>550-1
GGTCTTGTTGAGGGGAGTGAAGTCACTCAGATACCGAGGGCGCCGGATCCTGCATTCTTTGGAGCAGGGACCAAACTGAGTGTTCTGGATCCAAACATCAAAGTCACTGAACCCACAGTGGAAGTCCTAGCACCCTCGGCAAAGGAGTGTAAAGATAGAAACAAGAAGAAGAAGACCCTGGTGTGTGTAGCCACCCGCTTCTACCCCGACCATGTCACGGTCTTCTGGCAAGTC
>551-1
GGTCTTGTTGAGGGGAGTGAAGTCACTCAGATACCCACCATACTCTGGGGACTGAAAGACAGGGATGCTCCGACGAACTGCAGTCACACTAAGGGATCTACCTACAACCAGATGTACTGGTACAGACAGCTTCCAGGAAAGGGAATGAAGCAGTGAAGAAGTTGGAGGCAGGAGACAGCGGCATGTACTTCTGTGCTGTGAGTCAAGAGGGCAGGGGCAACAACCCGGCATTCTTCGGCAGTGGCACCAAACTCACAGTTCTAGATCCAAACATCAAAGTCACTGAACCCACAGTGGAAGTCCTAGCACCCTCGGCAAAGGAGTGTAAAGATAGAAACAAGAAGAAGAAGAAGACCCTGGTGTGTGTAGCCACCCGCTTCTACCCCGACCATGTCACGGTCTTCTGGCAAGTC
>552-1
GGTCTTGTTGAGGGGAGTGAAGTCACTCAGATACCCACCATACTTTGGGGACTGAAAGAAAGTGATGCTCCGATGAACTGCAGTCACACTAAGGGATCTAGCTACAACCAGATGTACTGGTACAGACAGCTTCCAGGAGAGGGAATGAAGCAGTGAAGAAGTCGGAGACAGGAGACAGCGGCATGTACTTCTGTGCTGTGAGTGAATTCAGGGACTCGTACTCGGAGGCATATTTTGGAGCCGGAACCAAACTCACCGTTTTAGATCCAAACATCAAAGTCACTGAACCCACAGTGGAAGTCCTAGCACCCTCGGCAAAGGAGTGTAAAGATAGAAACAAGAAGAAGAAGAAGACCCTGGTGTGTGTAGCCACCCGCTTCTACCCCGACCATGTCACGGTCTTCTGGCAAGTC
>553-1
GGTCTTGTTGAGGGGAGTGAAGTCACTCAGATACCCACCATACTCTGGGGACTGAAAGAAAGTGATGCTCCGATGAACTGCAGTCACACTAAGGGATCTAGCTACAACCAGATGTACTGTTACAGACAGCTTCCAGGAGAGGGAATGAAGCAGATCCAAACATCAAAGTCACTGAACCCACAGTGGAAGTCCTAGCACCCTCGGCAAAGGAGTGTAAAGATAGAAACAAGAAGAAGAAGAAGACCCTGGTGTGTGTAGCCACCCGCTTCTACCCCGACCATGTCACGGTCTTCTGGCAAGTC
>554-1
GGTCTTGTTGAGGGGAGTGAAGTCACTCAGATACCCACCATACTCTGGGGACCAAAAGAAAGTGACGCTCAGATGAACTGCAGTCACACTAAGGGATCTAGCTACTTCCAGATGTACTGGTACAGACAGCTTCCAGGAAAGGGAATGAAGCAGTGAAGAAGTTGGAGGCAGGAGACAGCGGCATGTACTTCTGTGCTGTGAGCCGGACGAACTCGTACTCGGAGGCATATTTTGGAGCCGGCACCAAACTCACCGTTTTAGATCCAAACATCAAAGTCACTGAACCCACAGTGGAAGTCCTAGCACCCTCGGCAAAGGAGTGTAAAGATAGAAACAAGAAGAAGAAGAAGACCCTGGTGTGTGTAGCCACCCGCTTCTACCCCGACCATGTCACGGTCTTCTGGCAAGTC
>555-1
GGTCTTGTTGAGGGGAGTGAAGTCACTCAGATACCCACCATACTTTGGGGACTGAAAGAAAGTGATGCTCCGATGAACTGCAGTCACACTAAGGGATCTAGCTACAACCAGATGTACTGGTACAGACAGCTTCCAGGAGAGGGAATGAAGCAGATCCAAACTTCAAAGTCACTGAACCCACAGTGGAAGTCCTAGCACCCTCGGCAAAGGAGTGTAAAGATAGAAACAAGAAGAAGAAGACCCTGGTGTGTGTAGTCACCCGCTTCTACCCCGACCATGTCACGGTCTTCTGGCAAGTC
>556-1
GGTCTTGTTGAGGGGAGTGAAGTCACTCAGATACCCACCATACTCTGGCGACTGAAATAAAGTGATGCTCCGATGAACTGCAGTCACACTAAGGGATCTGGCTACTACCAGATGTACTGGTACAGACAGCTTCCAGGAGAGGGAATGAAGCAGGTAGCCTTCACTATTCCCAATTCCAAACCTGAGTATTCAGGGGATTTCAGTAAAGACAAATTCTCAGCCAAGAAGACTGTAGCTGAGAGTGGATCTTTCACAGTGAAGAAGTTGGAGACAGGAGACAGCGGCATGTACTTTTGTGCTATCCAAACATCAAAGTCACTGAACCCACAGTGGAAGTCCTAGCACCCTCGGCAAAGGAGTGTAAAGATAGAAACAAGAAGAAGAAGAAGACCCTGGTGTGTGTAGCCACCCGCTTCTACCCCGACCATGTCACGGTCTTCTGGCAAGTC
>557-1
GGTCTTGTTGAGGGGAGTGAAGTCACTCAGATACCCACCATACTCTGGGAAATGAAAGACAGTGATGCTCTGATGAACTGCAGTCACACTAAGGGAGCTACGTACTTCCAGATGTACTGGTACAGACAGCTTCCAGGAGAGGGAATGAAGCAGATCCAAACATCAAAGTCACTGAACCCACAGTGGAAGTCCTAGCACCATCGGCAAAGGAGTGTAAAGATAGAAACAAGAAGAAGAAGAAGACCCTGGTGTGTGTAGCCACCCGCTTCTACCCCGACCATGTCACGGTCTTCTGGCAAGTC
>558-1
GGTCTTGTTGAGGGGAGTGAAGTCACTCAGATACCCACCATACTTTGGGGACTGAAAGAAAGTGATGCTCCGATGAACTGCAGTCACACTAAGGGATCTAGCTACAACCAGATGTACTGGTACAGACAGCTTCCAGGAGAGGGAATGAAGCAGTGAAGAAGTCGGAGACAGGAGACAGCGGCATGTACTTCTGTGCTGTGAGTGGACGGGACAACTCGTACTCGGAGGCATATTTTGGAACCGGCACCAAACTCACCGTTTTAGATCCAAACATCAAAGTCACTGAACCCACAGTGGAAGTCCTAGCACCCTCGGCAAAGGAGTGTAAAGATAGAAACAAGAAGAAGAAGAAGACCCTGGTGTGTGTAGCCACCCGCTTCTACCCCGACCATGTCACGGTCTTCTGGCAAGTC
>559-1
GGTCTTGTTGAGGGGAGTGAAGTCACTCAGATACCCACCATACTTTGGGGACTGAAAGAAAGTGATGCTCCGATGAACTGCAGTCACACTAAGGGATCTAGCTACAACCAGATGTACTGGTACAGACAGCTTCCAGGAGAGGGAATGAAGCAGATCCAGACATCAAAGTCACTGAACCCACAGTGGAAGTCCTAGCACCCTCGGCAAAGGAGTGTAAAGATAGAAACAAGAAGAAGAAGAAGACCCTGGTGTGTGTAGCCACCCGCTTCTACCCCGACCATGTCACGGTCTTCTGGCAAGTC
>560-1
GGTCTTGTTGAGGGGAGTGAAGTCACTCAGATACCCACCATACTTTGGGGACTGAAAGAAAGTGATGCTCCGATGAACTGCAGTCACACTAAGGGATCTAGCTACAACCAGATGTACTGGTACAGACAGCTTCCAGGAGAGGGAATGAAGCAGTGAAGAAGTCGGAGACAGGAGACAGCGGCATGTACTTCTGTGCTGTGAGTGAATTCAGGGACTCGTACTCGGAGGCATATTTTGGAGCCGGCACCAAACTCACCGTTTTAGATCCAAACATCAAAGTCAATGAACCCACAGTGGAAGTCCTAGCACCCTCGGCAAAGGAGTGTAAAGATAGAAACAAGAAGAAGAAGAAGACCCTGGTGTGTGTAGCCACCCGCTTCTACCCCGACCATGTCACGGTCTTCTGGCAAGTC
>561-1
GGTCTTGTTGAGGGGAGTGAAGTCACTCAGATACCCACCATACTCTGGGGACTGAAAGACAGGGATGCTCCGATGAACTGCAGTCACACTAAGGGATCTACCTACAACCAGATGTACTGGTACAGACAGCTTCCAGGAAAGGGAATGAAGCAGATCCAAACATCAAAGTCACCGAACCCACAGTGGAAGTCCTAGCACCCTCGGCAAAGGAGTGTAAAGATAGAAACAAGAAGAAGAAGAAGACCCTGGTGTGTGTAGCCACCCGCTTCTACCCCGACCATGTCACGGTCTTCTGGCAAGTC
>562-1
GGTCTTGTTGAGGGGAGTGAAGTCACTCAGATACCCACCATACTTTGGCGACTGAAAGAAAGTGATGCTCCGATGAACTGCAGTCACACTAAGGGATCTAGCTACAACCAGATGTACTGGTACAGACAGCTTCCAGGAGAGGGAATGAAGCAGATCCAAACATCAAAGTCACTGAACCCACAGTGGAAGTCCTAGCACCCTCGGCAAAGGAGTGTAAAGATAGAAACAAGAAGAAGAAGAAGACCCTGGTGTGTGTAGCCACCCGCTTCTACCCCGACCATGTCACGGTCTTCTGGCAAGTC
>563-1
GGTCTTGTTGAGGGGAGTGAAGTCACTCAGAGACCCACCATACTTTGGGGACTGAAAGAAAGTGATGCTCCGATGAACTGCAGTCACACTAAGGGATCTAGCTACAACCAGATGTACTGGTACAGACAGCTTCCAGGAGAGGGAATGAAGCAGATCCAAACATCAAAGTCACTGAACCCACAGTGGAAGTCCTAGCACCCTCGGCAAAGGAGTGTAAAGATAGAAACAAGAAGAAGAAGAAGACCCTGGTGTGTGTAGCCACCCGCTTCTACCCCGACCATGTCACGGTCTTCTGGCAAGTC
>564-1
GGTCTTGTTGAGGGGAGTGAAGTCACTCAGATACCCACCATACTTTGGGGACTGAAAGAAAGTGATGTTCCGATGAACTGCAGTCACACTAAGGGATCTAGCTACAACCAGATGTACTGGTACAGACAGCTTCCAGGAGAGGGAATGAAGCAGATCCAAACATCAAAGTCACTGAACCCACAGTGGAAGTCCTAGCACCCTCGGCAAAGGAGTGTAAAGATAGAAACAAGAAGAAGAAGAAGACCCTGGTGTGTGTAGCCACCCGCTTCTACCCCGACCATGTCACGGTCTTCTGGCAAGTC
>565-1
GGTCTTGTTGAGGGGAGTGAAGTCACTCAGATACCCACCATACTCTGGGGACTGAAAGACAGGGATGCTCCGATAAACTGCAGTCACACTAAGGGATCTACCTACAACCAGATGTACTGGTACAGACAGCTTCCAGGAAAGGGAATGAAGCAGAAGTTGGAGGCAGGAGACAGCGGCATGTACTTCTGTGCTGTGATAACTCTGGTGGTTATGCTGCCTACTTTGGAGAGGGAACTAAGCTAACAGTTCTGGATCCAAACATCAAAGTCACTGAACCCACAGTGGAAGTCCTAGCACCCTCGGCAAAGGAGTGTAAAGATAGAAACAAGAAGAAGAAGAAGACCCTGGTGTGTGTAGCCACCCGCTTCTACCCCGACCATGTCACGGTCTTCTGGCAAGTC
>566-1
GGTCTTGTTGAGGGGAGTGAAGTCACTCAGATACCCACCATACTCTGGGGACTGAAAGAAAGTGATGTTCCGATGAACTGCAGTCACACTAAGGGTCTAAGCTACTTCCAGATGTACTGGTACAGACAGCTTCCAGGAGAGGGAATGAAGCAGATCCAAACATCAAAGTCACTGAACCCACAGTGGAAGTCCTAGCACCCTCGGCAAAGGAGTGTAAAGATAGAAACAAGAAGAAGAAGAAGACCCTGGTGTGTGTAGCCACCCGCTTCTACCCCGACCATGTCACGGTCTTCTGGCAAGTC
>567-1
GGTCTTGTTGAGGGGAGTGAAGTCACTCAGATACCCACCATACTCTGGGGACTGAAAGTAAGTGATGCTCCGATGAACTGCAGTCACACTAAGGGTCTAAGCTACTTCCAGATGTACTGGTACAGACAGCTTCCAGGAGAGGGAATGAAGCAGATCCAAACATCAAAGTCACTGAACCCACAGTGGAAGTCCTAGCACCCTCGGCAAAGGAGTGTAAAGATAGAAACAAGAAGAAGAAGAAGACCCTGGTGTGTGTAGCCACCCGCTTCTACCCCGACCATGTCACGGTCTTCTGGCAAGTC
>568-1
GGTCTTGTTGAGGGGAGTGAAGTCACTCAGATACCCACCATACTTTGGGGACTGAAAGAAAGTGATGCTCCGCTGAACTGCAGTCACACTAAGGGATCTAGCTACCACCAGATGTACTGGTACAGACAGCTTCCAGGAGAGGGAATGAAGCAGTGAAGAAGTCGGAGACAGGAGACAGCGGCATGTACTTCTGTGCTGTGAGTGAATTAGGCCTCGCTCAAACTCAACCAGCCTTCTTTGGCAATGGAACGAAACTCACTGTTTTAGATCCAAACATCAAAGTCACTGAACCCACAGTGGAAGTCCTAGCACCCTCGGCAAAGGAGTGTAAAGATAGAAACAAGAAGAAGAAGAAGACCCTGGTGTGTGTAGCCACCCGCTTCTACCCCGACCATGTCACGGTCTTCTGGCAAGTC
>569-1
GGTCTTGTTGAGGGGAGTGAAGTCACTCAGATACCCACCATACTTTGGGGACTGAAAGAAAGTGATGCTCCGATGAACTGCAGTCACACTAAGGGATCTAGCTACAACCAGATGTACTGGTACAGACAGCTTCCAGGAGAGGGAATGAAGCAGTGAAGAAGTCGGAGACAGGAGACAGCGGCATGTACTTCTGTGCTGTGAGTGAACAGGGGGCTAGTGGTGCCAGCCAGGCTTACTTCGGTGGAGGAACCAGGTTAACTGTTCTAGATCCAAACATCAAAGTCACTGAACCCACAGTGGAAGTCCTAGCACCCTCGGCAAAGGAGTGTAAAGATAGAAACAAGAAGAAGAAGAAGACCCTGGTGTGTGTAGCCACCCGCTTCTACCCCGACCATGTCACGGTCTTCTGGCAAGTC
>570-1
GGTCTTGTTGAGGGGAGTGAAGTCACTCAGATACCCACCATACTTTGGGGACTGAAAGAAAGTGATGCTCCGATGAACTGCAGTCACACTAAGGGATCTAGCTACAACCAGATCTACTGGTACAGACAGCTTCCAGGAGAGGGAATGAAGCAGAAGTCGGAGACAGGAGACAGCGGCATGTACTTCTGTGCTGTGAGTGGGACTCAAACTCAACCAGCCTTCTTTGGCAATGGAACGAAACTCACTGTTTTAGATCCAAACATCAAAGTCACTGAACCCACAGTGGAAGTCCTAGCACCCTCGGCAAAGGAGTGTAAAGATAGAAACAAGAAGAAGAAGAAGACCCTGGTGTGTGTAGCCACCCGCTTCTACCCCGACCATGTCACGGTCTTCTGGCAAGTC
>571-1
GGTCTTGTTGAGGGGAGTGAAGTCACTCAGATACCCACCATACTCTGGCGACTGAAAGAAAGTGATGCTCCGATGAACTGCAGTCACACTAAGGGATCTGGCTACTACCAGATGTACTGGTACAGACAGCTTCCAGGAGAGGGAATGAAGCAGGTAGCCTTCACTATTCCCAATTCCAAACCTGAGTATTCAGGGGATTTCAGTAAAGACAAATTCTCAGCCAAGAAGACTGTAGCTGAGAGTGGATCTTTCACAGTGAAGAAGTTGGAGACAGGAGACGGCGGCATGTGCTTTTGTGCTGTGGAGGCATATTTTGGAGCCGGCACCAAACTCACCGTTTTAGATCCAAACATCAAAGTCACTGAACCCACAGTGGAAGTCCTAGCACCCTCGGCAAAGGAGTGTAAAGATAGAAACAAGAAGAAGAAGAAGACCCTGGTGTGTGTAGCCACCCGCTTCGACCCCGACCATGTCACGGTCTTCTGGCAAGTC
>572-1
GGTCTTGTTGAGGGGAGTGAAGTAACTCAGATACCCACCATACTCTGGAAACTGAAAGAAAGCGATGCTCCGATGAACTGCAGTCACACTAAGGGATCTACCTACAACCAGATGTACTGGTACAGACAGCTTCCAGGAAAGGGAATGAAGCAGAAGTTGGAGGCAGGAGACAGCGGCATGTACTTCTGTGCTGTGAGTACACGGATAAGGCAGAGTTTGGTCCAGGTACCAGACTCACTGTTCTAGATCCAAACATCAAAGTCACTGAACCCACAGTGGAAGTCCTAGCACCCTCGGCAAAGGAGTGTAAAGATAGAAACAAGAAGAAGAAGAAGACCCTGGTGTGTGTAGCCACCCGCTTCTACCCCGACCATGTCACGGTCTTCTGGCAAGTC
>573-1
GGTCTTGTTGAGGGGAGTGACGTCACTCAGATACCCACCATACTCTGGGGACTGAAAGAAAGTGATGCTCCGATGAACTGCAGTCACACTAAGGGTCTAAGCTACTTCCAGATGTACTGGTACAGACAGCTTCCAGGAGAGGGAATGAAGCAGATCCAAACATCAAAGTCACTGAACCCACAGTGGAAGTCCTAGCACCCTCGGCAAAGGAGTGTAAAGATAGAAACAAGAAGAAGAAGAAGACCCTGGTGTGTGTAGCCACCCGCTTCTACCCCGACCATGTCACGGTCTTCTGGCAAGTC
>574-1
GGTCTTGTTGAGGGGAGTGAAGTCACTCAGATACCCACCATACTTTGGGGACTGAAAGAAAGTGATGCTCCGATGAACTGCAGTCACACTAGGGGATCTAGCTACAACCAGATGTACTGGTACAGACAGCTTCCAGGAGAGGGAATGAAGCAGAAGTCGGAGACAGGAGACAGCGGCATGTACTTCTGTGCTGTGAGTGAACCCAGGGTCTCTGGTGGTTATGCTGCCTACTTTGGAGAAGGAACTAAGCTAACAGTTCTGGATCCAAACATCAAAGTCACTGAACCCACAGTGGAAGTCCTAGCACCCTCGGCAAAGGAGTGTAAAGATAGAAACAAGAAGAAGAAGAAGACCCTGGTGTGTGTAGCCACCCGCTTCTACCCCGACCATGTCACGGTCTTCTGGCAAGTC
>575-1
GGTCTTGTTGAGGGGAGTGAAGTCACTCAGATACCCACCATACTCTGGCGACTGAAAGAAAGTGATGCTCCGATGAACTGCAGTCACACTAAGGGATCTGGCTACTACCAGATGTACCGGTACAGACAGCTTCCAGGAGAGGGAATGAAGCAGATCCAAACATCAAAGTCACTGAACCCACAGTGGAAGTCCTAGCACCCTCGGCAAAGGAGTGTAAAGATAGAAACAAGAAGAAGAAGAAGACCCTGGTGTGTGTAGCCACCCGCTTCTACCCCGACCATGTCACGGTCTTCTGGCAAGTC
>576-1
GGTCTTGTTGAGGGGAGTGAAGTCACTCAGATACCCACCATACTCTGGGGACTGAAAGAAAGTGATGCTCCGATGAACTGCAGTCACACTAAGGGTCTAAGCTACTTCCAGATGTACTGGTACAGACAGCTTCCAGGAGAGGGAAAGAAGCAGATCCAAACATCAAAGTCACTGAACCCACAGTGGAAGTCCTAGCACCCTCGGCAAAGGAGTGTAAAGATAGAAACAAGAAGAAGAAGAAGACCCTGGTGTGTGTAGCCACCCGCTTCTACCCCGACCATGTCACGGTCTTCTGGCAAGTC
>577-1
GGTCTTGTTGAGGGGAGTGAAGTCACTCAGATACCCACCATACTCTGGGAAATGAAAGACAGTGATGCTCTGATGAACTGCAGTCACACTAAGGGATCTAGCTACAACCAGATGTACTGGTACAGACAGCTTCCAGGAGAGGGAATGAAGCAGTGAAGAAGTCGGAGACAGGAGACAGCGGCATGTACTTCTGTGCTGTGAGCTCGGGACAGGGGGCACTCAACCAGCCTTCTTTGGCAATGGAACGAAACTCACTGTTTTAGATCCAAACATCAAAGTCACTGAACCCACAGTGGAAGTCCTAGCACCCTCGGCAAAGGAGTGTAAAGATAGAAACAAGAAGAAGAAGAAGACCCTGGTGTGTGTAGCCACCCGCTTCTACCCCGACCATGTCACGGTCTTCTGGCAAGTC
>578-1
GGTCTTGTTGAGGGGAGTGAAGTCACTCGGATACCCACCATACTCTGGCGACTGAAAGAAAGTGATGCTCCGATGAACTGCAGTCACACTAAGGGATCTGGCTACTACCAGATGTACTGGTACAGACAGCTTCCAGGAGAGGGAATGAAGCAGATCCAAACATCAAAGTCACTGAACCCACAGTGGAAGTCCTAGCACCCTCGGCAAAGGAGTGTAAAGATAGAAACAAGAAGAAGAAGAAGACCCTGGTGTGTGTAGCCACCCGCTTCTACCCCGACCATGTCACGGTCTTCTGGCAAGTC
>579-1
GGTCTTGTTGAGGGGAGTGAAGTCACTCAGATACCCACCATACTCTGGGAAATGAAAGACAGTGATGCTCTGATGAACTGCAGTCACACTAAGGGAGCTACGTACTTCCAGATGTACTGGTACAGACAGCTTCCAGGAGAGGGAATGAAGCAGGTAGTTTACACTACTTCCAGTTCCAAACCTGAGTATTCAGGGGATTTCAGTAAAGACAAATTCTCAGCCAAGAAGACTGTAGCTGAGAGTGGATCTTTCACAGTGAAGAAGTTGGAGACAGGAGACAGCGGCATGTACTTTTGTGCTATCCAAACATCAAAGTCACTGAACCCACAGTGGAAGTCCTAGCACCCTCGGCAAAGGAGTGTAAAGATAGAAACAAGAAGAAGAAGAAGACCCTGGTGTGTGTAGCCACCCGCTTCTACCCCGACCATGTCACGGTCTTCTGGCAAGTC
>580-1
GGTCTTGTTGAGGGGAGTGAAGTCACTCAGATACCCACCATACTCTGGGGACTGAAAGACAGGGATGCTCCGATGAACTGCAGTCACACTAAGGGATCTACCTACAACCAGATGTACTGGTACAGACAGCTTCCAGGAAAGGGAATGAAGCAGGTAGTTTACACAAGTAGTTATAGCAGACCAGACTATGGAGACTTCAGTGAAGACAAATATCCAATTGTTAAGGCTGTAGCTGAGAGTGGATCTTTCACAGTGAAGAAGTTGGAGGCAGGAGACAGCGGCATGTACTTCTGGGCTCTCCTTTGGCAATGGAACGAAACTCACTGTTTTAGATCCAAACATCAAAGTCACTGAACCCACAGTGGAAGTCCTAGCACCCTCGGCAAAGGAGTGTAAAGATAGAAACAAGAAGAAGAAGAAGACCCTGGTGTGTGTAGCCACCCGCTTCTACCCCGACCATGTCACGGTCTTCTGGCAAGTC
>581-1
GGTCTTGTTGAGGGGAGTGAAGTCACTCAGATACCCACCATACTTTGGGGACTGAAAGAGAGTGATGCTCCGATGAACTGCAGTCACACTAAGGGATCTAGCTACAACCAGATGTACTGGTACAGACAGCTTCCAGGAGAGGGAATGAAGCAGATCCAAACATCAAAGTCACTGAACCCACAGTGGAAGTCCTAGCACCCTCGGCAAAGGAGTGTAAAGATAGAAACAAGAAGAAGAAGAAGACCCTGGTGTGTGTAGCCACCCGCTTCTACCCCGACCATGTCACGGTCTTCTGGCAAGTC
>582-1
GGTCTTGTTGAGGGGAGTGAAGTCACTCAGATACCCACCATACTTTGGGGACTGAAAGAAAGTGATGCTCCGATGAACTGCAGTCACACTACGGGATCTAGCTACAACCAGATGTACTGGTACAGACAGCTTCCAGGAGAGGGAATGAAGCAGTGAAGAAGTCGGAGACAGGAGACAGCGGCATGTACTTCTGTGCTGTGAGTGAATTAGGCCTCGCTCAAACTCAACCAGCCTTCTTTGGCAATGGAACGAAACTCACTGTTTTAGATCCAAACATCAAAGTCACTGAACCCACAGTGGAAGTCCTAGCACCCTCGGCAAAGGAGTGTAAAGATAGAAACAAGAAGAAGAAGAAGACCCTGGTGTGTGTAGCCACCCGCTTCTACCCCGACCATGTCACGGTCTTCTGGCAAGTC
>583-1
GGTCTTGTTGAGGGGAGTGAAGTCACTCAGAGACCCACCATACTCTGGGGACTGAAAGACAGGGATGCGCCGATGAACTGCAATCACACTAAGGGATCTACCTACAACCAGATGTACTGGTACAGACAGCTTCCAGGAAAGGGAATGAAGCAGATCCAAACATCAAAGTCACTGAACCCACAGTGGAAGTCCTAGCACCCTCGGCAAAGGAGTGTAAAGATAGAAACAAGAAGAAGAAGAAGACCCTGGTGTGTGTAGCCACCCGCTTCTACCCCGACCATGTCACGGTCTTCTGGCAAGTC
>584-1
GGTCTTGTTGAGGGGAGTGAAGTCACTCAGATACCCACCATACTCTGGGGACTGAAAGACAGTGATGCTCCGATGAACTGCAGTCACACTAAGGGGCTAAGCTACTACCAGATGTACTGGTACAGACAGCTTCCAGGAGAGGGAATGAAGCAGATCCAAACATCAAAGTCACTGAACCCACAGTGGAAGTCCTAGCACCCTCGGCAAAGGAGTGTAAAGATAGAAACAAGAAGAAGAAGAAGACCCTGGTGTGTGTAGCCACCCGCTTCTACCCCGACCATGTCACGGTCTTCTGGCAAGTC
>585-1
GGTCTTGTTGAGGGGAGTGAAGTCACTCAGATACCCACCATACTTTGGGGACTGAAAGAAAGTGATGCTCCGATGAACTGCAGTCACACTAAGGGATCTAGCTACAACCAGATGTACTGGTACAGACAGCTTCCAGGAGAGGGAATGTAGCAGTGAAGAAGTCGGAGACAGGAGACAGCGGCATGTACTTCTGTGCTGTGAAGGGTCTATGAGGCACATTTTGGATCAGGCACCAAATTAACAGTTCTCGATCCAAACATCAAAGTCACTGAACCCACAGTGGAAGTCCTAGCACCCTCGGCAAAGGAGTGTAAAGATAGAAACAAGAAGAAGAAGAAGACCCTGGTGTGTGTAGCCACCCGCTTCTACCCCGACCATGTCACGGTCTTCTGGCAAGTC
>586-1
GGTCTTGTTGAGGGGAGTGAAGTCACTCAGATACCCACCATACTTTGGGGACTGAAAGAAAGTGATGCTCCGATGAACTGCAGTCACACTAAGGGATCTAGCTACAACCAGATGTACTGGTACAGACAGCTTCCAGGAGAGGGAATGAAGCAGTGAAGAAGTCGGAGACAGGAGACAGCGGCATGTACTTCTGTGCTGTGAGTGAGAGCAGGGGTACACGGATAAGACAGAGTTTGGTCCAGGTACCAGACTCACTGTTCTAGATCCAAACATCAAAGTCACTGAACCCACAGTGGAAGTCCTAGCACCCTCGGCAAAGGAGTGTAAAGATAGAAACAAGAAGAAGAAGAAGACCCTGGTGTGTGTAGCCACCCGCTTCTACCCCGACCATGTCACGGTCTTCTGGCAAGTC
>587-1
GGTCTTGTTGAGGGGAGTGAAGTCACTCAGATACCCACCATACTTTGGGGACTGAAAGAAAGTGATGCTCCGATGAACTGCAGTCACACTAAGGGATCTAGCTACAACCAGATGTACTGGTACAGACAGCTTCCAGGAGAGGGAATGAAGCAGTGAAGAAGTCGGAGACAGGAGACAGCGGCATGTACTTCTGTGCTGTGAGCCGGGACAGGAACTATGATCCTGCATTCTTTGGAGCAGGTACCAAACTGAGTGTTCTGGATCCAAACATCAAAGTCACTGAACCCACAGTGGAAGTCCTAGCACCCTCGGCAAAGGAGTGTAAAGATAGAAACAAGAAGAAGAAGAAGACCCTGGTGTGTGTAGCCACCCGCTTCTACCCCGACCATGTCACGGTCTTCTGGCAAGTC
>588-1
GGTCTTGTTGAGGGGAGTGAAGTCACTCAGATACCCACCATACTTTGGGGACTGAAAGAAAGTGATGCTCCGATGAACTGCAGTCACACTAAGGGATCTAGCTACAACCAGATGTACTGGTACAGACAGCTTCCAGGAGAGGGAATGAAGCAGTGAAGAAGTCGGAGACAGGAGACAGCGGCATGTACTTCTGTGCTGTGAGCCGGGGGAGGGAGAAACTCAACCAGCCTTCTTTGGCAATGGAACGAAACTCACTGTTTTAGATCCAAACATCAAAGTCACTGAACCCACAGTGGAAGTCCTAGCACCCGCGGCAAAGGGGTGTAAAGATAGAAACAAGAAGAAGAAGACCCTGGTGTGTGTAGCCACCCGCTTCTACCCCGACCATGTCACGGTCTTCTGGCAAGTC
>589-1
GGTCTTGTTGAGGGGAGTGAAGTCACTCAGATACCCACCATACTCTGGGGACTGAAAGAAAGTGATGCTCCGATGAACTGCAGTCACACTAAGGGTCTAAGCTACTTCCAGATGTACTGGTACAGACAGCTTCCAGGAGAGGGAATGAAGCAGTGAAGAAGTTGGAGGCAGGAGACAGCGGCATGTACTTCTGTGCTGTGAGCGGGACAGGGGAATACTCGGAGGCATATTTTGGAGCCGGCACCAAACTCACCGTTTTAGATCCAAACATCAAAGTCACTGAACCCACAGTGGAAGTCCTAGCACCCTCGGCAAAGGAGTGTAAAGATAGAAACAAGAAGAAGAAGAAGACCCTGGAGTGTGTAGCCACCCGCTTCTACCCCGACCATGTCACGGTCTTCTGGCAAGTC
>590-1
GGTCTTGTTGAGGGGAGTGAAGTCACTCAGATACCCACCATACTCTGGGAAATGAAAGACAGTGATGCTCTGATGAACTGCAGTCACACTAAGGGAGCTACGTACTTCCAGATGTACTGGTACAAACAGCTTCCAGGAGAGGGAATGAAGCAGGTAGTTTACACTACTTCCAGTTCCAAACCTGAGTATTCAGGGGATTTCAGTGAAGACAAATTCTCAGCCAAGAAGACTGTAGTTGAGAGTGGATCTTTCACAGTGAAGAAGTTGGAGGCAGGAGACAGCGGGGGTGCCAGCCAGGCTTACTTCGGTGGAGGAACCAGGTTAACTGTTCTAGATCCAAACATCAAAGTCACTGAACCCACAGTGGAAGTCCTAGCACCCTCGGCAAAGGAGTGTAAAGATAGAAACAAGAAGAAGAAGAAGACCCTGGTGTGTGTAGCCACCCGCTTCTACCCCGACCATGTCACGGTCTTCTGGCAAGTC
>591-1
GGTCTTGTTGAGGGGAGTGAAGTCACTCAGATACCCACCATACTCTGGCGACTGAAAGAAAGTGATGCTCCGATGAACTGCAGTCACACTAAGGGATCTGGCTACTACCAGATGTACTGGTACAGACAGCTTCCAGGAGAGGGAATGAAGCAGATCCAAACATCAAAGTCACTGAACCCACGGTGGAAGTCCTAGCACCCTCGGCAAAGGAGTGTAAAGATAGAAACAAGAAGAAGAAGAAGACCCTGGTGTGTGTAGCCACCCGCTTCTACCCCGACCATGTCACGGTCTTCTGGCAAGTC
>592-1
GGTCTTGTTGAGGGGAGTGAAGTCACTCAGATACCCACCATACTTTGGGGACTGAAAGAAAGTGATGCTCCGATGAACTGCAGTCACACTAAGGGATCTAGCTACAACCAGATGTACTGGTACAGACAGCTTCCAGGAGAGGGAATGAAGCAGATCCAAACATCAAAGTCACTGAACCCACAGTGGAAGTCCCAGCACCCTCGGCAAAGGAGTGTAAAGATAGAAACAAGAAGAAGAAGAAGACCCTGGTGTGTGTAGCCACCCGCTTCTACCCCGACCATGTCACGGTCTTCTGGCAAGTC
>593-1
GGTCTTGTTGAGGGGAGTGAAGTCACTCAGATACCCACCATACTCTGGGGACTGAAAGACAGGGATGCTCCGATGAACTGCAGTCACACTAAGGGATCTACCTACAACCAGATGTACTGGTACAGACAGCTTCCAGGAAAGGGAATGAAGCAGGTAGTTTACACAAGTAGTTATAGCAGACCAGACTATGGAGACTTCAGTGAAGACAAATATCCAATTGTTAAGGCTGTAGCTGAGAGTGGATCTTTCACAGTGAAGAAGTTGGAGGCAGGAGACAGCGGCATGTACTTCTGTGCTGTGAGTCAGTTTGGAGCCGGCACCAAACTCACCGTTTTAGATCCAAACATCAAAGTCACTGAACCCACAGTGGAAGTCCTAGCACCCTCGGCAAAGGAGTGTAAAGATAGAAACAAGAAGAAGAAGACCCTGGTGTGTGTAGCCACCCGCTTCTACCCCGACCATGTCACGGTCTTCTGGCAAGTC
>594-1
GGTCTTGTTGAGGGGAGTGAAGTCACTCAGATACCCACAATACTCTGGGGACCGAAAGAAAGTGATGCTCCGATGAACTGCAGTCACACTAAGGGATCTGGCTACTACCAGATGTACTGGTACAGACAGCTTCCAGGAGAGGGAATGAAGCAGGTTGCCTTCACTATTCCCCATTCCAAACCTGAGTATTCAGGGGATTTCAGTAAAGACAAATTCTCAGCCAAGAAGACTGTAGCTGAGAGTGGATGATTCACAGTGAAGAAGTTGGAGACAGGAGACAGCGGCATGTACTTTTGTGCTATCCAAACATCAAAGTCACTGAACCCACAGTGGAAGTCCTAGCACCCTCGGCAAAGGAGTGTAAAGATAGAAACAAGAAGAAGAAGAAGACCCTGGTGTGTGTAGCCACCCGCTTCTACCCCGACCATGTCACGGTCTTCTGGCAAGTC
>595-1
GGTCTTGTTGAGGGGAGTGAAGTCACTCAGATACCCACCATACTCTGGGGACTGAAAGACAGGGATGCTCCGATGAACTGCAGTCACACTAAGGGATCTACCTACAACCAGATGTACTGGTACAGACAGCTTCCAGGAAAGGGAATGAAGCAGGTAGTTTACACAAGTAGTTATAGCAGACCAGACTATGGAGACTTCAGTGAAGACAAATATCCAATTGTTAAGGCTGTAGCTGAGAGTGGATCTTTCACAGTGAAGAAGTTGGAGGCAGGAGACAGCGGCATGTACTTCTGTGCTGTGAGTGGATTGGGACAGGATCCAAACATCAAAGTCACTGAACCCACAGTGGAAGTCCTAGCACCCTCGGCAAAGGAGTGTAAAGATAGAAACAAGAAGAAGAAGAAGACCCTGGTGTGTGTAGCCACCCGCTTCTACCCCGACCATGTCACGGTCTTCTGGCAAGTC
>596-1
GGTCTTGTTGAGGGGAGTGAAGTCACTCAGATACCCACCATACTCTGGGGACTGAAAGACAGGGATGCTCCGATGAACTGCAGTCACACTAAGGGATCTACCTACAACCAGATGTACTGGTACAGACAGCTTCCAGGAAAGGGAATGAAGCAGATCCAAACATCAAAGTCACTGAACCCACAGTGGAAGTCCTAGCACCCTCGGCAAAGGAGTGTAAAGATAGAAACAAGAAGAAGAAGAAGACCCTGGTGGGGGTTGGCACCCCGCTTCACCCCGACCATGTCACGGTCTTCTGGCAAGTC
>597-1
GGTCTTGTTGAGGGGAGTGAAGTCACTCAGATACCCACCATACTCTGGCGACTGAAAGAAAGTGATGCTCCGATGAACTGCAGTCACACTAAGGGATCTGGCTACTACCAGATGTACTGGTACAGACAGCTTCCAGGAGAGGGAATGAAGCAGGTAGCCTTCACTATTCCCAATTCCAAACCTGAGTATTCAGGGGATTTCAGTAAAGACAAATTCTCAGCCAAGAAGACTGTAGCTGAGAGTGGATCTTTCACAGTGAAGAAGGTGGAGACAGGAGACAGCGGCATGTACTTTTGTGCTATCCAAACATCAAAGTCACTGAACCCACAGTGGAAGTCCTAGCACCCTCGGCAAAGGAGTGTAAAGATAGAAACAAGAAGAAGAAGAAGACCCTGGTGTGTGTAGCCACCCGCTTCTACCCCGACCATGTCACGGTCTTCTGGCAAGTC
>598-1
GGTCTTGTTGAGGGGAGTGAAGTCACTCCGATACCCACCATACTTTGGGGACTGAAAGAAAGTGATGCTCCGATGAACTGCAGTCACACTAAGGGATCTAGCTACAACCAGATGTACTGGTACAGACAGCTTCCAGGAGAGGGAATGAAGCAGGTAGTTTACACAAGTACTTATAACAAACCAGACTATTGAGACTTCAGTGAAGACAAATATTCAATTGTTAAGGCTGTAGCTGAGAGTGGATCTTTCACAGTGAAGAAGTCGGAGACAGGAGACAGCGGCATGTACTTCTGTGCTATCCAAACATCAAAGTCACTGAACCCACAGTGGAAGTCCTAGCACCCTCGGCAAAGGAGTGTAAAGATAGAAACAAGAAGAAGAAGAAGACCCTGGTGTGTGTAGCCACCCGCTTCTACCCCGACCATGTCACGGTCTTCTGGCAAGTC
>599-1
GGTCTTGTTGAGGGGAGTGAAGTCACTCAGATACCCACCATACTTTGGGGACTGAAAGAAAGTGATGCTCCGATGAACTGCAGTCACACTAAGGGATCTAGCTACAACCAGATGTACTGGTACAGACAGCTTCCAGGAGAGGGAATGAAGCAGAAGTCGGAGACAGGAGACAGCGGCATGTACTTCTGTGCTGTGAGTGGGACTCAAACTCAACCAGCCTTCTTTGGAAATGGAACGAAACTCACTGTTTTAGATCCAAACATCAAAGTCACTGAACCCACAGTGGAAGTCCTAGCACCCTCGGCAAAGGAGTGTAAAGATAGAAACAAGAAGAAGAAGAAGACCCTGGTGTGTGTAGCCACCCGCTTCTACCCCGACCATGTCACGGTCTTCTGGCAAGTC
>600-1
GGTCTTGTTGAGGGGAGTGAAGTCACTCAGATACCCACCATACTTTGGGGACTGAAAGAAAGTGATGCTCCGATGAACTGCAGTCACACTAAGGGATCTAGCTACAACCAGATGTACTGGTACAGACAGCTCCCAGGAGAGGGAATGAAGCAGATCCAAACATCAAAGTCACTGAACCCACAGTGGAAGTCCTAGCACCCTCGGCAAAGGAGTGTAAAGATAGAAACAAGAAGAAGAAGAAGACCCTGGTGTGTGTAGCCACCCGCTTCTACCCCGACCATGTCACGGTCTTCTGGCAAGTC
>601-1
GGTCTTGTTGAGGGGAGTGAAGTCACTCAGATACCCACCATACTCTGGGGACTGAAAGACAGGGATGCTCCGATGAACTGCAGTCACACTAAGGGATCTACCTACAACCAGATGTACTGGTACAGACAGCTTCCAGGAAAGGGAATGAAGCAGGTAGTTTACACAAGTAGTTATAGCAGATCAGACTATGGAGACTTCAGTGAAGACAAATATCCAATTGTTAAGGCTGTAGCTGAGAGTGGATCTTTCACAGTGAAGAAGTTGGAGGCAGGAGACAGCGGCATGTACTTCTGTGCTGTGAGTCAGTTTGGAGCCGGCACCAAACTCACCGTTTTAGATCCAAACATCAAAGTCACTGAACCCACAGTGGAAGTCCTAGCACCCTCGGCAAAGGAGTGTAAAGATAGAAACAAGAAGAAGAAGAAGACCCTGGTGTGTGTAGCCACCCGCTTCTACCCCGACCATGTCACGGTCTTCTGGCAAGTC
>602-1
GGTCTTGTTGAGGGGAGTGAAGTAACTCAGATACCCACCATACTCTGGGAAATGAAAGAAAGTGATGCTCTGATGAACTGCAGTCACACTAAGGGAGCTACGTACTTCCAGATGTACTGGTACAGACAGCTTCCAGGAGAGGGAATGAAGCAGGTAGTTTACACTACTTCCAGTTCCAAACCTGAGTATTCAGGGGATTTCAGTGAAGACAAATTCTCAGCCAAGAAGACTGTAGTTGAGAGTGGATCTTTCGCAGTGAAGTAGGTGGCGGCTGGAGGCTGCGGCATGTACTTCTGTGCTGTGGATCCAAACATCAAAGTCACTGAACCCACAGTGGAAGTCCTAGCACCCTCGGCAAAGGAGTGTAAAGATAGAAACAAGAAGAAGAAGAAGACCCTGGTGTGTGTAGCCACCCGCTTCTACCCCGACCATGTCACGGTCTTCTGGCAAGTC
>603-1
GGTCTTGTTGAGGGGAGTGAAGTCACTCAGATACCCACCATACTTTGGGGACTGAAAGAAAGTGATGCTCCGATGAACTGCAGTCACACTAAGGGATCTAGCTACAACCAGATGTACTGGTACAGACAGCTTCCAGGAGAGGGAATGAAGCAGATCCAAACATCAAAGTCACTGAACCCACAGTGGAAGTCCTAGCACCCTCGGCAAAGGAGTGTAAAGATAGAAACAAGAAGAAGAAGAAGACCCTGGTGTGTGTAGCCACCCGCTTCTATCCCGACCATGTCACGGTCTTCTGGCAAGTC
>604-1
GGTCTTGTTGAGGGGAGTGAAGTCACTCAGATACCCACCATACTCTGGCGACTGAAAGAAAGTGATGCTCCGATGAACTGCAGTCACACTAAGGGATCTGGCTACTACCAGATGTACTGGTACAGACAGCTTCCAGGAGAGGGAATGAAGCAGGTAGCCTTCACTATTCCCAATTCCAAACCTGAGTATTCAGGGGATTTCAGTAAAGACAAATTCTCAGCCAAGAAGACTGTAGCTGAGAGTGGATCTTTCACAGTGAAGAAGTTGGAGACAGGAGACAGCGACATGTACTTTTGTGCTATCCAAACATCAAAGTCACTGAACCCACAGTGGAAGTCCTAGCACCCTCGGCAAAGGAGTGTAAAGATAGAAACAAGAAGAAGAAGAAGACCCTGGTGTGTGTAGCCACCCGCTTCTACCCCGACCATGTCACGGTCTTCTGGCAAGTC
>605-1
GGTCTTGTTGAGGGGAGTGAAGTCACTCAGATACCCACCATACTTTGGGGACTGAAAGAAAGTGATGCTCCGATGAACTGCAGTCACACTAAGGGATCTAGCTACAACCAGATGTACTGGTACAGACAGCTTCCAGGAGAGGGAATGAAGCAGGTAGTTTACACAAGTACTTATAACAAACCAGACTATTGAGACTTCAGTGAAGACAAATATTCAATTGTTAAGGCTGTAGCTGAGAGTGGATCAGGCACCAAATTAACAGTTCTCGGCTGAGTAAATCCACTGTGCTGGTGGTGCCAGCCAGGCTTACTTCGGTGGAGGAACCAGGTTAACTGTTCTAGATCCAAACATCAAAGTCACTGAACCCACAGTGGAAGTCCTAGCACCCTTGGCAAAGGAGTGTAAAGATAGAAACAAGAAGAAGAAGAAGACCCTGGTGTGTGTAGCCACCCGCTTCTACCCCGACCATGTCACGGTCTTCTGGCAAGTC
>606-1
GGTCTTGTTGAGGGGAGTGAAGTCACTCAGATACCCACCATACTCTGGGGACTGAAAGACAGGGATGCTCCGATGAACTGCAGTCACACTAAGGGATCTACCTACAACCAGATGTACTGGTACAGACAGCTTCCAGGAAAGGGAATGAAGCAGGGAAGTTGTTGGAGGCAGGAGACAGCGGCATGTACTTCTGTGCTGTGAGTCAAGAGGGCAGGGGCAACGACCCGGCATTCTTCGGCAGTGGCACCAAACTCACAGTTCTAGATCCAAACATCAAAGTCACTGAACCCACAGTGGAAGTCCTAGCACCCTCGGCAAAGGAGTGTAAAGATAGAAACAAGAAGAAGAAGAAGACCCTGGTGTGTGTAGCCACCCGCTTCTACCCCGACCATGTCACGGTCTTCTGGCAAGTC
>607-1
GGTCTTGTTGAGGGGAGTGAAGTCAATCAGATACCCACCATACTTTGGGGACTGAAAGAAAGTGATGCTCCGATGAACTGCAGTCACACTAAGGGATCTAGCTACAACCAGATGTACTGGTACAGACAGCTTCCAGGAGAGGGAATGAAGCAGATACAAACATCAAAGCCACGGAACCCAAAGTGGAAGTCCTAGCACCCTCGGCAAAGGAGTGTAAAGATAGAAACAAGAAGAAGAAGACCCTGGTGTGTGTAGCCACCCGCTTCTACCCCGACCATGTCACGGTCTTCTGGCAAGTC
>608-1
GGTCTTGTTGAGGGGAGTGAAGTCACTCAGATACCCACCATACTTTGGGGACTGAAAGAAAGTGATGCTCCGATGAACTGCAGTCACACTAAGGGATCTAGCTACAACCAGATGTACTGGTACAGACAGCTTCCAGGAGAGGGAATGAAGCAGTGAAGAAGTCGGAGACAGGAGACAGCGGCATGTACTTCTGCGCTGTGATGGGAGCTGGAAGTGAGGCCTACTTTGGGAATGGAACCAAACTCACTGTTTTAGATCCAAACATCAAAGTCACTGAACCCACAGTGGAAGTCCTAGCACCCTCGGCAAAGGAGTGTAAAGATAGAAACAAGAAGAAGAAGAAGACCCTGGTGTGTGTAGCCACCCGCTTCTACCCCGACCATGTCACGGTCTTCTGGCAAGTC
>609-1
GGTCTTGTTGAGGGGAGTGAAGTCACTCAGATACCCACCATACTCTGGTGACTGAAAGAAAGTGATGCTCCGATGAACTGCAGTCACACTAAGGGTCTAAGCTACTTCCAGATGTACTGGTACAGACAGCTTCCAGGAGAGGGAATGAAGCAGATCCAAACATCAAAGTCACTGAACCCACAGTGGAAGTCCTAGCACCCTCGGCAAAGGAGTGTAAAGATAGAAACAAGAAGAAGAAGAAGACCCTGGTGTGTGTAGCCACCCGCTTCTACCCCGACCATGTCACGGTCTTCTGGCAAGTC
>610-1
GGTCTTGTTGAGGGGAGTGAAGTCACTCAGATACCCCACACCATACTTTGGGGACTGAAAGAAAGTGATGCTCCGATGAACTGCAGTCACACTAAGGGATCTAGCTACAACCAGATGTACTGGTACAGACAGCTTCCAGGAGAGGGAATGAAGCAGATCCAAACATCAAAGTCACTGAACCCACAGTGGAAGTCCTAGCACCCTCGGCAAAGGAGTGTAAAGATAGAAACAAGAAGAAGAAGACCCTGGTGTGTGTAGCCACCCGCTTCTACCCCGACCATGTCACGGTCTTCTGGCAAGTC
>611-1
GGTCTTGTTGAGGGGAGTGAAGTCACTCAGATACCCACCATACTTTGGGGACTGAAAGAAAGTGATGCTCCGATGAACTGCAGTCACACTAAGGGATCTAGCTACAACCAGATGTACTGGTACAGACAGCTTCCAGGAGAGGGAATGAAGCAGTGAAGAAGTCGGAGACAGGAGACAGCGGCATGTACTTCTGTGCTGTGAGCCGGGGGAGGGAGAAACTCAACCAGCCTTCTTTGGCAATGGAACGAAACTCACTGTTTTAGATCCAAACATCAAAGTCACTGAACCCACAGTGGAAGTCCTAGCACCCTCGGCAAAGGAGTGTAAAGATAGAAACAAGAAGAAGAAGAAGACCCTGGTGTGTGTAGCCACCCGCTTCTACCCCAACCATGTCACGGTCTTCTGGCAAGTC
>612-1
GGTCTTGTTGAGGGGAGTGAAGTCACTCAGATACCCACCATACTCTGGGGACTGAAAGAAAGTGATGCTCCGATGAACTGCAGTCACACTAAGGGTCTAGCTACTTCCAGATGTACTGGTACAGACAGCTTCCAGGAGAGGGAATGAAGCAGATCCAAACATCAAAGTCACTGAACCCACAGTGGAAGTCCTAGCACCCTCGGCAAAGGAGTGTAAAGATAGAAACAAGAAGAAGAAGAAGACCCTGGTGTGTGTAGCCACCCGCTTCTACCCCGACCATGTCACGGTCTTCTGGCAAGTC
>613-1
GGTCTTGTTGAGGGGAGTGAAGTCACTCAGATACCCACCATACTCTGGGAAATGAAAGACAGTGATGCTCTGATGAACTGCAGTCACACTAAGGGAGCTACGTACTTCCAGATGTACTGGTACAGACAGCTTCCAGGAGAGGGAATGAAGCAGATCCAAACATCAAAGTCACTGAACCCACAGTGGAAGTCCTAGCACCCTCGGCAAAGGAGTGTAAAGATAGAAACAAGAAGAAGAAGAAGACCCTGATGTGTGTAGCCACCCGCTTCTACCCCGACCATGTCACGGTCTTCTGGCAAGTC
>614-1
GGTCTTGTTGAGGGGAGTGAAGTCACTCAGATACCCACCATACTCTGGGGACTGAAAGACAGGGATGCTCCGATGAACTGCAGTCGCACTAAGGGATCTACCTACAACCAGATGTACTGGTACAGACAGCTTCCAGGAAAGGGAATGAAGCAGTGAAGAAGTTGGAGGCAGGAGACAGCGGCATGTACTTCTGTGCTGTGAGTCAGGTACAGAACAACCCGGCATTCTTCGGCAGTGGCACCAAACTCACAGTTCTAGATCCAAACATCAAAGTCACTGAACCCACAGTGGAAGTCCTAGCACCCTCGGCAAAGGAGTGTAAAGATAGAAACAAGAAGAAGAAGAAGACCCTGGTGTGTGTAGCCACCCGCTTCTACCCCGACCATGTCACGGTCTTCTGGCAAGTC
>615-1
GGTCTTGTTGAGGGGAGTGAAGTCACTCAGATACCCACCATACTCTGGGGACTGAAAGACAGGGATGCTCCGATGACCTGCAGTCACACTAAGGGATCTACCTACAACCCGATGTACTGGTACAGACAGCTTCCAGGAAAGGGAATGAAGCAGAAGTTGGAGGCAGGAGACAGCGGCATGTACTTCTGTGCTGTGAGTACACGGATAAGGCAGAGTTTGGTCCAGGTACCAGACTCACTGTTCTAGATCCAAACATCAAAGTCACTGAACCCACAGTGGAAGTCCTAGCACCCTCGGCAAAGGAGTGTAAAGATAGAAACAAGAAGAAGAAGAAGACCCTGGTGTGTGTAGCCACCCGCTTCTACCCCGACCATGTCACGGTCTTCTGGCAAGTC
>616-1
GGTCTTGTTGAGGGGAGTGAAGTCACTCAGATACCCACCATACTCTGGCGACTGAAAGAAAGTGATGCTCCGATGAACTGCAGTCACACTAAGGGTCTAAGCTACTTCCAGATGTACTGGTACAGACAGCTTCCAGGAGAGGGAATGAAGCAGTGAAGAAGTTGGAGGCAGGAGACAGCGGCATGTACTTCTGTGCTGTGAGTGTTCCGGGCTCGTACTCGGAGGCATATTTTGGAGCCGGCACCAAACTCACCGTTTTAGATCCAAACATCAAAGTCACTGAACCCACAGTGGAAGTCCTAGCACCCTCGGCAAAGGAGTGTAAAGATAGAAACAAGAAGAAGAAGAAGACCCTGGTGTGTGTAGCCACCCGCTTCTACCCCGACCATGTCACGGTCTTCTGGCAAGTC
>617-1
GGTCTTGTTGAGGGGAGTGAAGTCACTCAGATACCCACCATACTTTGGGGACTGAAAGAAAGTGATGCTCCGATGAACTGCAGTCACACTAAGGGATCTAGCTACAACCAGATGTACTGGTACAGACAGCTTCCAGGAGAGGGAATGAAGCAGATCCAAACATCAAAGTCACTGAACCCACAGTGGAAGTCCTAGCACCCTCGGCAAAGGAGTGTAAAGATAGAAACATGAAGAAGAAGACCCTGGTGTGTGTAGCCACCCGCTTCTACCCCGACCATGTCACGGTCTTCTGGCAAGTC
>618-1
GGTCTTGTTGAGGGGAGTGAAGTCACTCAGATACCCACCATACTCTGGCGACTGAAAGAAAGTGATGCTCCGATGAACTGCAGTCACACTAAGGGATCTGGCTACTACCAGATGTACTGGTACAGACAGCTTCCAGGAGAGGGAATGAAGCAGATCCAAACATCAAAGTCACTGAACCCACAGTGGAAGTCATAGCACCCTCGGCAAAGGAGTGTAAAGATAGAAACAAGAAGAAGAAGAAGACCCTGGTGTGTGTAGCCACCCGCTTCTACCCCGACCATGTCACGGTCTTCTGGCAAGTC
>619-1
GGTCTTGTTGAGGGGAGTGAAGTCACTCAGATACCCACCATACTTTGGGGACTGAAAGAAAGTGATGCTCCGATGAACTGCAGTCACACTAAGGGATCTAGCTACAACCAGATGTACTGGTACAGACAGCTTCCAGGAGAGGGAATGAAGCAGTGAAGAAGTCGGAGACAGGAGACAGCGGCATGTACTTCTGTGCTGTGAGTGAATAAGAAAGGGGGGACTCGGAGGCATATTTTGGAGCCGGCACCAAACTCACCGTTTTAGATCCAAACATCAAAGTCACTGAACCCACAGTGGAAGTCCTAGCACCCTCGGCAAAGGAGTGTAAAGATAGAAACAAGAAGAAGAAGAAGACCCTGGTGTGTGTAGCCACCCGCTTCTACCCCGACCATGTCACGGTCTTCTGGCAAGTC
>620-1
GGTCTTGTTGAGGGGAGTGAAGTAACTCAGATACCCACCATACTCTGGAAACTGAAAGAAAGCGATGCTCCGATGAACTACAGTCACACTAAGGGATCTAGCTACTACCAGATGTACTGGTACAGACAGCTTCCAGGAGAGGGAATGAAGCAGATCCAAACATCAAAGTCACTGAACCCACAGTGGAAGTCCTAGCACCCTCGGCAAAGGAGTGTAAAGATAGAAACAAGAAGAAGAAGAAGACCCTGGTGTGTGTAGCCACCCGCTTCTACCCCGACCATGTCACGGTCTTCTGGCAAGTC
>621-1
GGTCTTGTTGAGGGGAGTGAAGTCACTCAGATACCCACCATACTTTGGGGACTGAAAGAAAGTGATGCTCCGATGAACTGCAGTCACACTAAGGAATCTAGCTACAACCAGATGTACTGGTACAGACAGCTTCCAGGAGAGGGAATGAAGCAGTGAAGAAGTCGGAGACAGGAGACAGCGGCATGTACTTCTGTGCTGTGAGTGGACAGGGTTTGGAAGTGAGGCCTACTTTGGGAATGGAACCAAACTCACTGTTTTAGATCCAAACATCAAAGTCACTGAACCCACAGTGGAAGTCCTAGCACCCTCGGCAAAGGAGTGTAAAGATAGAAACAAGAAGAAGAAGAAGACCCTGGTGTGTGTAGCCACCCGCTTCTACCCCGACCATGTCACGGTCTTCTGGCAAGTC
>622-1
GGTCTTGTTGAGGGGAGTGAAGTCACTCAGATACCCACCATACTTTGGGGACTGAAAGAAAGTGATGCTCCGATGAACTGCAGTCACACTAAGGGATCTAGCTACAACCAGATGTACTGGTACAGACAGCTTCCAGGAGAGGGAATGAAGCAGTGAAGAAGTCGGAGACAGGAGACAGCGGCATGTACTTCTGTGCTGTGAGTGAAACGCAGGGGATCTCTGGTGGTTATGCTGCCTTCTTTGGAGAAGGAACTAAGATAACAGTTCTGGAACAAAACATAAAAGCCACTGAACCCACAGTGGAAGTCGTAGCCCCCTCGGCAAAGGAGTGTAAAGATAGAAACAAGAAGAAGAAGACCCTGGTGTGTGTAGCCACCCGCTTCTACCCCGACCATGTCACGGTCTTCTGGCAAGTC
>623-1
GGTCTTGTTGAGGGGAGTGAAGTAACTCAGATACCCACCATACTCTGGAAACTGAAAGAAAGCGATGCTCAGATGAACTGCAGTCACACTAAGGGATCTAGCTACTACCAGATGTACTGGTACAGACAGCTTCCAGGAGAGGGAATGAAGCAGATCCAAACATCAAAGTCACTGAACCCACAGTGGAAGTCCTAGCACCCTCGGCAAAGGAGTGTAAAGATAGAAACAAGAAGAAGAAGAAGACCCTGGTGTGTGTAGCCACCCGCTTCTACCCCGACCATGTCACGGTCTTCTGGCAAGTC
>624-1
GGTCTTGTTGAGGGGAGTGAAGTCACTCAGATACCCACCATACTCTGGCGACTGAAAGAAAGTGATGCTCCGATGAACTGCAGTCACACTAAGGGATCTGGCTACTACCAGATGTACTGGTACAGACAGCTTCCAGGAGAGGGAATGAAGCAGATCCAAACATCAAAGTCACTGAACCCACAGTGGAAGTCCTAGCACCCCCGGCAAAGGAGTGTAAAGATAGAAACAAGAAGAAGAAGAAGACCCTGGTGTGTGTAGCCACCCGCTTCTACCCCGACCATGTCACGGTCTTCTGGCAAGTC
>625-1
GGTCTTGTTGAGGGGAGTGAAGTAACTCAGATACCCACCATACTTTGGAAACTGAAAGAAAGTGATGCTCCGATGAACTGCAGTCACACTAAGGGATCTAGCTACAACCAGATGTACTGGTACAGACAGCTTCCAGGAGAGGGAATGAAGCAGATCCAAACATCAAAGTCACTGAACCCACAGTGGAAGTCCTAGCACCCTCGGCAAAGGAGTGTAAAGATAGAAACAAGAAGAAGAAGAAGACCCTGGTGTGTGTAGCCACCCGCTTCTACCCCGACCATGTCACGGTCTTCTGGCAAGTC
>626-1
GGTCTTGTTGAGGGGAGTGAAGTAACTCAGATACCCACCATACTCTGGAAACTGAAAGAAAGCGATGCTCCGATGAACTGCAGTCACACTAAGGGATCTAGCTACTACCAGATGTACTGGTACAGACAGCTTCCAGGAGAGGGAATGAAGCAGTGAAGAAGTCGGAGACAGGAGACAGCGGCATGTACTTCTGTGCTGTGAGCTCGGGACAGGGGGCACTCAACCAGCCTTCTTTGGCAATGGAACGAAACTCACTGTTTTAGATCCAAACATCAAAGTCACTGAACCCACAGTGGAAGTCCTAGCACCCTCGGCAAAGGAGTGTAAAGATAGAAACAAGAAGAAGAAGAAGACCCTGGTGTGTGTAGCCACCCGCTTCTACCCCGACCATGTCACGGTCTTCTGGCAAGTC
>627-1
GGTCTTGTTGAGGGGAGTGAAGTCACTCAGATACCCACCATACTTTGGGGACTGAAAGAAAGTGATGCTCCGATGAACTGCAGTCACACTAAGGGATCTAGCTACAACCAGATGTACTGGTACAGACAGCTTCCAGGAGAGGGAATGAAGCAGTGAAGAAGTCGGAGACAGGAGACAGCGGCATGTACTTCTGTGCTGTGAGCTCGGGACAGGGGGCACTCAACCAGCCTTCTTTGGCAATGGAACGAAACTCACTGTTTTAGATCCAAACATCAAAGTCACTGAACCCACAGTGGAAGTCCTAGCACCCTCGACAAAGGAGTGTAAAGATAGAAACAAGAAGAAGAAGAAGACCCTGGTGTGTGTAGCCACCCGCTTCTACCCCGACCATGTCACGGTCTTCTGGCAAGTC
>628-1
GGTCTTGTTGAGGGGAGTGAAGTCACTCAGATACCCACCATACTCTGGCGACTGAAAGAAAGTGATGCTCCGATGAACTGCAGTCACACTAAGGGATCTGGCTACTACCAGATGTACTGGTACAGACAGCTTCCAGGAGAGGGAATGAAGCAGGTAGCCTTCACTATTCCCAATTCCAAACCTGAGTATTCAGGGGATTTCAGTAAAGACAAATTCTCAGCCAAGAAGACTGTAGCTGAGAGTGGATCTTTCACAGTGAAGAAGTTGGAGACAGGAGACAGCGGCATGTACTTTTGTGCTATCCAAACATCAAAGTCACTGAACCCACAGTGGAAGTCCTAGCACCCTCGGCAAAGGAGTGTAAAGATAGAAACAAGAAGAAGAAGACCCTGGTGTGTGTAGCCACCCGCTTCTACCCCGACCATGTCACGGTCTTCTGGCAAGTC
>629-1
GGTCTTGTTGAGGGGAGTGAAGTCACTCAGATACCCACCATACTCTGGCGACTGAAAGAAAGTGATGCTCCGATGAACTGCAGTCACACTAAGGGATCTGGCTACTACCAGATGTACTGGTACAGACAGCTTCCAGGAGAGGGAATGAAGCAGGTAGCCTTCACTATTCCCAATTCCAAACCTGAGTATTCAGGGGATTTCAGTAAAGACAAATTCTCAGCCAAGAAGACTGTAGCTGAGAGTGGATCTTTCACCGTGAAGAAGTTGGAGACAGGAGACAGCGGCATGTACTTTTGTGCTATCCAAACATCAAAGTCACTGAACCCACAGTGGAAGTCCTAGCACCCTCGGCAAAGGAGTGTAAAGATAGAAACAAGAAGAAGAAGAAGACCCTGGTGTGTGTAGCCACCCGCTTCTACCCCGACCATGTCACGGTCTTCTGGCAAGTC
>630-1
GGTCTTGTTGAGGGGAGTGAAGTCACTCAGATACCCACCATACTCTGGGGACTGAAAGAAAGTGATGCTCCGATGAACTGCAGTCACACTAAGGGTCTAAGCTACTTCCAGATGTACTGGTACAGACAGCTTCCAGGAGAGGGAATGAAGCAGTGAAGAAGTTGGAGGCAGGAGACAGCGGCATGTGCTTCTGTGCTGTGAGTGGTGCCAGCCAGGCTTACTTCGGTGGAGGAACCAGGTTAACTGTTCTAGATCCAAACATCAAAGTCACTGAACCCACAGTGGAAGTCCTAGCACCCTCGGCAAAGGAGTGTAAAGATAGAAACAAGAAGAAGAAGAAGACCCTGGTGTGTGTAGCCACCCGCTTCTACCCCGACCATGTCACGGTCTTCTGGCAAGTC
>631-1
GGTCTTGTTGAGGGGAGTGAAGTCACTCAGATACCCACCATACTCTGGGAAATGAAAGACAGTAATGCTCTGATGAACTGCAGTCACACTAAGGGAGCTACGTACTTCCAGATGTACTGGTACAGACAGCTTCCAGGAGAGGGAATGAAGCAGATCCAAACATCAAAGTCACTGAACCCACAGTGGAAGTCCTAGCACCCTCGGCAAAGGAGTGTAAAGATAGAAACAAGAAGAAGAAGAAGACCCTGGTGTGTGTAGCCACCCGCTTCTACCCCGACCATGTCACGGTCTTCTGGCAAGTC
>632-1
GGTCTTGTTGAGGGGAGTGAAGTCACTCAGATACCCACCATACTCTGGGGACTGAAAGAAAGTGATGCTCCGATGAACTGCAGTCACACTAAGGGTCTAAGCTACTTCCAGATGTACTGGTACAGACAGCTTCCAGGAGAGGGAATGAAGCAGTGAAGAAGTTGGAGGCAGGAGACAGCGGCATGTACTTCTGTGCTGTGAGTGAACAACTATGAGGCACATTTTGGATCAGGCACCAAATTAACAGTTCTCGATCCAAACATCAAAGTCACTGAACCCACAGTGGAAGTCCTAGCACCCTCGGCAAAGGAGTGTAAAGATAGAGACAAGAAGAAGAAGAAGACCCTGGTGTGTGTAGCCACCCGCTTCTACCCCGACCATGTCACGGTCTTCTGGCAAGTC
>633-1
GGTCTTGTTGAGGGGAGTGAAGTCACTCAGATACCCACCATACTTTGGGGCCTGCAATAAAGTGATGCTCCGATGAACTGCAGTCACACTAAGGGATCTAGCTACAACCAGATGTACTGGTACAGACAGCTTCCAGGAGAGGGAATGAAGCAGGCTGAGTAAATCCACTGTGCTGGTGGTGCCAGCCAGGCTTACTTCGGTGGAGGAACCAGGTTAACTGTTCTAGATCCAAACATCAAAGTCACTGAACCCACAGTGGAAGTCCTAGCACCCTCGGCAAAGGAGTGTAAAGATAGAAACAAGAAGAAGAAGAAGACCCTGGTGTGTGTAGCCACCCGCTTCTACCCCGACCATGTCACGGTCTTCTGGCAAGTC
>634-1
GGTCTTGTTGAGGGGAGTGAAGTCACTCAGATACCCACCATACTTTGGGGACTGAAAGACAGTGATGCTCCGATGAACTGCAGTCACACTAAGGGATCTAGCTACAACCAGATGTACTGGTACAGACAGCTTCCAGGAGAGGGAATGAAGCAGTGAAGAAGTCGTAGACAGGAGACAGCGGCATGTACTTCTGTGCTGTGAGAGAATTCAGGGTCTCGTACTCGGAGGCATATTTTGGAGCCGGCACCAAACTCACCGTTTTAGATCCAAACATCAAAGTCACTGAACCCACAGTGGAAGTCCTAGCACCCTCGGCAAAGGAGTGTAAAGATAGAAACAAGAAGAAGAAGAAGACCCTGGTGTGTGTAGCCACCCGCTTCTACCCCGACCATGTCACGGTCTTCTGGCAAGTC
>635-1
GGTCTTGTTGAGGGGAGTGAAGTCACTCAGATACCCACCATACTCTGGCGACTGAAAGAAAGTGATGCTCCGATGAACTGCAGTCACCATGACAAAAAATATGATAAAATCTACTGGTACCGTCAGATACATGGACAAAAGCTCCAGCTCATCGGCTTCCTGTCCTTTAAAGAAGCTGTTGATGTTGAGGAAAACTTTAACATCTCAGGCGACGCCGAGGATGAGGGTTTTCTGGGGTCGCTTGCAGTGAGGATTGAAGACACTGGGCTATATTATTGTGCTGTGGGACAGAAAACTCAACCAGCCTTCTTTGGCAATGGAACGAAACTCACTGTTTTAGATCCAAACATCAAAGTCACTGAACCCACAGTGGAAGTCCTAGCACCCTCGGCAAAGGAGTGTAAAGATAGAAACAAGAAGAAGAAGAAGACCCTGGTGTGTGTAGCCACCCGCTTCTACCCCGACCATGTCACGGTCTTCTGGCAAGTC
>636-1
GGTCTTGTTGAGGGGAGTGAAGTAACTCAGATACCCACCATACTCTGGAAACTGAAAGAAAGCGATGCTCCGATGAACTGCAGTCACACTAAGGGATCTAGCTACTACCAGATGTACTGGTACAGACAGCTTCCAGGAGAGGGAATGAAGCAGATCCAAACATCAAAGTCACTGAACCCACAGTGGAAGTCCTAGCACCCTCGGCAAAGGAGTGTAAAGATAGAAACAAGAAGAAGAAGAAGACCCTGGTGTGTGTAGCCACCCGCTTCCACCCCGACCATGTCACGGTCTTCTGGCAAGTC
>637-1
GGTCTTGTTGAGGGGAGTGAAGTCACTCAGATACCCACCATACTTTGGGGACTGAAAGAAAGTGATGCTCCGATGAACTGTAGTCACACTAAGGGATCTAGCTACAACCAGATGTACTGGTACAGACAGCTTCCAGGAGAGGGAATGAAGCAGATCCAAACATCAAAGTCACTGAACCCACAGTGGAAGTCCTAGCACCCTCGGCAAAGGAGTGTAAAGATAGAAACAAGAAGAAGAAGAAGACCCTGGTGTGTGTAACCACCCGCTTCTACCCCGACCATGTCACGGTCTTCTGGCAAGTC
>638-1
GGTCTTGTTGAGGGGAGTGAAGTCACTCATATACCCACCATACTCTGGGGACTGAAAGAAAGTGATGCTCCGATGAACTGCAGTCACACTAAGGGTCTAAGCTACTTCCAGATGTACTGGTACAGACAGCTTCCAGGAGAGGGAATGAAGCAGTGAAGAAGTTGGAGGCAGGAGACAGCGGCATGTACTTCTGTGCTGTGAGTGGTGCCAGCCAGGCTTACTTCGGTGGAGGAACCAGGTTAACTGTTCTAGATCCAAACATCAAAGTCACTGAACCCACAGTGGAAGTCCTAGCACCCTCGGCAAAGGAGTGTAAAGATAGAAACAAGAAGAAGAAGAAGACCCTGGTGTGTGTAGCCACCCGCTTCTACCCCGACCATGTCACGGTCTTCTGGCAAGTC
>639-1
GGTCTTGTTGAGGGGAGTGAAGTCACTCAGATACCCACCATACTTTGGGGACTGAAAGAAAGTGATGCTCCGATGAACTGCAGTCACACTAAGGGATCTAGCTACAACCAGATGTACTGGTACAGACAGCTTCCAGGAGAGGGAATGCAGCAGTGAAGAAGTCGGAGACAGGAGACAGCGGCATGTACTTCTGTGCTGTGAAGTCGGGACAGAGCAACAACCCGGCATTCTTCGGCAGTGGCACCAAACTCACAGTTCTAGATCCAAACATCAAAGTCACTGAACCCACAGTGGAAGTCCTAGCACCCTCGGCAAAGGAGTGTAAAGATAGAAACAAGAAGAAGAAGAAGACCCTGGTGTGTGTAGCCACCCGCTTCTACCCCGACCATGTCACGGTCTTCTGGCAAGTC
>640-1
GGTCTTGTTGAGGGGAGTGAAGTCACTCAGATACCCACCATACTCTGGGAAATGAAATACAGTGATGCTCTGATGAACTGCAGTCACACTAAGGGAGCTACGTACTTCCAGATGTACTGGTACAGACAGCTTCCAGGAGAGGGAATGAAGCAGGTAGTTTACACTACTTCCAGTTCCAAACCTGAGTATTCAGGGGATTTCAGTGAAGACAAATTCTCAGCCAAGAAGACTGTAGTTGAGAGTGGATCTTTCACAGTGAAGAAGTTGGAGGCAGGAGACAGCGGCATGTACTTCTGTGCTGTGAGTGGATTGGGACAGGATCCAAACATCAAAGTCACTGAACCCACAGTGGAAGTCCTAGCACCCTCGGCAAAGGAGTGTAAAGATAGAAACAAGAAGAAGAAGAAGACCCTGGTGTGTGTAGCCACCCGCTTCTACCCCGACCATGTCACGGTCTTCTGGCAAGTC
>641-1
GGTCTTGTTGAGGGGAGTGAAGTCACTCAGATACCCACAATACTTTGGGGACTGAAAGAAAGTGATGCTCCGATGAACTGCAGTCACACTAAGGGATCTAGCTACAACCAGATGTACTGGTACAGACAGCTTCCAGGAGAGGGAATGAAGCAGATCCAAACATCAAAGTCACTGAACCCACAGTGGAAGTCCTAGCACCCTCGGCAAAGGAGTGTAAAGATAGAAACAAGAAGAAGAAGAAGACCCTGGTGTGTGTAGCCACCCGCTTCTACCCCGACCATGTCACGGTCTTCTGGCAAGTC
>642-1
GGTCTTGTTGAGGGGAGTGAAGTCACTCAGATACCCACCATACTTTGGGGACTGAAAGAAAGTGATGCTCCGATGAACTGCAGTCACACTAAGGGATCTAGCTACAACCAGATGTACTGGTACAGACAGCTTCCAGGAGAGGGAATGAAGCAGTGAAGAAGTCGGAGACAGGAGACAGCAGCATGTACTTCTGTGCTGTGAAGGGTCTATGAGGCACATTTTGGATCAGGCACCAAATTAACAGTTCTCGATCCAAACATCAAAGTCACTGAACCCACAGTGGAAGTCCTAGCACCCTCGGCAAAGGAGTGTAAAGATAGAAACAAGAAGAAGAAGAAGACCCTGGTGTGTGTAGCCACCCGCTTCTACCCCGACCATGTCACGGTCTTCTGGCAAGTC
>643-1
GGTCTTGTTGAGGGGAGTGAAGTCACTCAGATACCCACCATACTCTGGGGACTGAAAGACAGGGATGCTCCGATGAACTGCAGTCACACTAAGGGATCTACCTACAACCAGATGTACTGGTACAGACAGCTTCCAGGAAAGGGAATGAAGCAGTGAAGAAGTTGGAGGCAGGAGACAGCAGCATGTACTTCTGTGCTGTGACTCGGGACAGGGCCACCCGGCATTCTTCGGCAGAGGCACCAAACTCACAGTTCTAGATCCAAACATCAAAGTCACTGAACCCACAGTGGAAGTCCTAGCACCCTCGGCAAAGGAGTGTAAAGATAGAAACAAGAAGAAGAAGAAGACCCTGGTGTGTGTAGCCACCCGCTTCTACCCCGACCATGTCACGGTCTTCTGGCAAGTC
>644-1
GGTCTTGTTGAGGGGAGTGAAGTCACTCAGATACCCACCATACTTTGGGGACTGAAAGAAAGTGATGCTCCGATGTACTGCAGTCACACTAAGGGATCTAGCTACAACCAGATGTACTGGTACAGACAGCTTCCAGGAGAGGGAATGAAGCAGATCCAAACATCAAAGTCACTGAACCCACAGTGGAAGTCCTAGCACCCTCGGCAAAGGAGTGTAAAGATAGAAACAAGAAGAAGAAGAAGACCCTGGTGTGTGTAGCCACCCGCTTCTACCCCGACCATGTCACGGTCTTCTGGCAAGTC
>645-1
GGTCTTGTTGAGGGGAGTGAAGTCACTCAGATACCCACCATACTCTGGCGACTGAAAGAAAGTGATGCTCCGATGAACTGCAGTCACACTAAGGGATCTGGCTACTACCAGATGTACTGGTACAGACAGCTTCCAGGAGAGGGAATGAAGCAGTGAAGAAGTTGGAGGCAGGAGACAGCGGCATGTACTTCTGTGCTGTGAGTGAACAACTATGAGGCACATTTTGGATCAGGCACCAAATTAACAGTTCTCGATCCAAACATCAAAGTCACTGAACCCACAGTGGAAGTCCTAGCACCCTCGGCAAAGGAGTGTAAAGATAGAAACAAGAAGAAGAAGAAGACCCTGGTGTGTGTAGCCACCCGCTTCTACCCCGACCATGTCACGGTCTTCTGGCAAGTC
>646-1
GGTCTTGTTGAGGGGAGTGAAGTCACTCAGATACCCACCATACTTTGGGGACTGAAAGAAAGTGATGCTCCGATGAACTGCAGTCACACTAAGGGATCTAGCTACAACCAGATGTACTGGTACAGACAGCTTCCAGGAGAGGGAATGAAGCAGCGAAGAAGTCGGAGACAGGAGACAGCGGCATGTACTTCTGTGCTGTGAGTGAAACGCAGGGGATCTCTGGTGGTTATGCTGCCTACTTTGGAGAAGGAACTAAGCTAACAGTTCTGGATCCAAACATCAAAGTCACTGAACCCACAGTGGAAGTCCTAGCACCCTCGGCAAAGGAGTGTAAAGATAGAAACAAGAAGAAGAAGAAGACCCTGGTGTGTGTAGCCACCCGCTTCTACCCCGACCATGTCACGGTCTTCTGGCAAGTC
>647-1
GGTCTTGTTGAGGGGAGTGAAGTCACTCAGATACCCACCATACTCTGGGGACTGAAAGAAAGTGATGCTCCGATGAACAGCAGTCACACTAAGGGTCTAAGCTACTTCCAGATGTACTGGTACAGACAGCTTCCAGGAGAGGGAATGAAGCAGATCCAAACATCAAAGTCACTGAACCCACAGTGGAAGTCCTAGCACCCTCGGCAAAGGAGTGTAAAGATAGAAACAAGAAGAAGAAGAAGACCCTGGTGTGTGTAGCCACCCGCTTCTACCCCGACCATGTCACGGTCTTCTGGCAAGTC
>648-1
GGTCTTGTTGAGGGGAGTGAAGTCACTCAGATACCCACCATACTCTGGGGACTGAAAGACAGGGATGCTCCGATGAACTGCAGTCACACTAAGGGATCTACCTACAACCAGATGTACTGGTACAGACAGCTTCCAGGAAAGGGAATGAAGCAGGTAGTTTACACAAGTAGTTATAGCAGACCAGACTATGGAGGCTTTAGCGATGACAACTATCTATTTGTTAAGGCTGTAGCTGAGAGGGGAGCTCGGAGGCATATTTTGGAGCCGGCACCAAACTCACCGTTTTAGATCCAAACATCAAAGTCACTGAACCCACAGTGGAAGTCCTAGCACCCTCGGCAAAGGAGTGTAAAGATAGAAACAAGAAGAAGAAGAAGACCCTGGTGTGTGTAGCCACCCGCTTCTACCCCGACCATGTCACGGTCTTCTGGCAAGTC
>649-1
GGTCTTGTTGAGGGGAGTGAAGTCACTCAGATACCCACCATACTTTGGGGACTGAAAGAAAGTGATGCTCCGATGAACTGCAGTCACACTAAGGGATCTAGCTACAACCAGATGTACTGGTACAGACAGCTTCCAGGAGAGGGAATGAAGCAGTGAAGAAGTCGGAGACAGGAGACAGCGGCATGTACTTCTGTGCTGTGAGGGGACAGGGAAGGAACCCGGCATTCTTCGGCAGTGGCACCAAACTCACAGTTCTAGATCCAAACATCAAAGTCACTGAACCCACAGTGGAAGTCCTAGCACCCTCGGCAAAGGAGTGTAAAGATAGAAACAAGAAGAAGAAGACCCTGGTGTGTGTAGCCACCCGCTTCTACCCCGACCATGTCACGGTCTTCTGGCAAGTC
>650-1
GGTCTTGTTGAGGGGAGTGAAGTCACTCAGATACCCACCATACTTTGGGGACTGAAAGAAAGTGATGCTCCGATGAACTGCAGTCACACTAAGGGATCTAGCTACAACCAGATGTACTGGTACAGACAGCTTCCAGGAGAGGGAATGAAGCAGTGAAGAAGTCGGAGACAGGAGACATCGGCATGTACTTCTGTGCTGTGAGTGAAACGCAGGGGATCTCTGGTGGTTATGCTGCCTACTTTGGAGAAGGAACTAAGCTAACAGTTCTGGATCCAAACATCAAAGTCACTGAACCCACAGTGGAAGTCCTAGCACCCTCGGCAAAGGAGTGTAAAGATAGAAACAAGAAGAAGAAGAAGACCCTGGTGTGTGTAGCCACCCGCTTCTACCCCGACCATGTCACGGTCTTCTGGCAAGTC
>651-1
GGTCTTGTTGAGGGGAGTGAAGTCACTCAGATACCCACCATACTCTGGGAAATGAAAGACAGTGATGCTCTGATGAACTGCAGTCACACTAAGGGAGCTACGTACTTCCAGATGTACTGGTACAGACAGCTTCCAGGAGAGGGAATGAAGCAGGTAGTTTACACTACTTCCAGTTCCAAACCTGAGTATTCAGGGGATTTCAGTGAAGACAAATTCTCAGCCAAGAAGACTGTAGTTGAGAGTGGATCTTTCACAGTGAAGAAGTTGGAGGCAGGAGACAGAGTGACAGGGGGCGACTCAACCAGCCTTCTTTGGCAATGGAACGAAACTCACTGTTTTAGATCCGAACATCAAAGTCACTGAACCCACAGTGGAAGTCCTAGCACCCTCGGCAAAGGAGTGTAAAGATAGAAACAAGAAGAAGAAGAAGACCCTGGTGTGTGTAGCCACCCGCTTCTACCCCGACCATGTCACGGTCTTCTGGCAAGTC
>652-1
GGTCTTGTTGAGGGGAGTGAAGTCACTCAGATACCCACCATACTTTGGGGACTGAAAGAAAGTGATGCTCCGATGAACTGCAGTCACACTAAGGGATCTAGCTACAACCAGCTGTACTGGTACAGACAGCTTCCAGGAGAGGGAATGAAGCAGTGAAGAAGTCGGAGACAGGAGACAGCGGCATGTACTTCTGTGCTGTGAGCGGACAGGGGTGCGTGGTGAGGCCTACTTTGGGAATGGAACCAAACTCACTGTTTTAGATCCAAACATCAAAGTCACTGAACCCACAGTGGAAGTCCTAGCACCCTCGGCAAAGGAGTGTAAAGATAGAAACAAGAAGAAGAAGAAGACCCTGGTGTGTGTAGCCACCCGCTTCTACCCCGACCATGTCACGGTCTTCTGGCAAGTC
>653-1
GGTCTTGTTGAGGGGAGTGAAGTAACTCAGATACCCACCATACTCTGGAAACTGAAAGAAAGCGATGCTCCGATGAACTGCAGTCACACTAAGGGATCTAGCTACTACCAGATGTACTGGTACAGACAGCTTCCAGGAGAGGGAATGAAGCAGGTAGTTTACACTACTTCCAGTTCCAAACCTGAGTATTCATGGGATTTCAGTGAAGACAAATTCTCAGCCAAGAAGACTGTAGCTGAGAGTGGATCTTTCACAGTGAAGAAGTTGGGGACAGGAGACAGCGGCATGTACTTCTGTGCTATCCAAACATCAAAGTCACTGAACCCACAGTGGAAGTCCTAGCACCCTCGGCAAAGGAGTGTAAAGATAGAAACAAGAAGAAGAAGAAGACCCTGGTGTGTGTAGCCACCCGCTTCTACCCTGACCATGTCACGGTCTTCTGGCAAGTC
>654-1
GGTCTTGTTGAGGGGAGTGAAGTCACTCAGATACCCACCATACTTTGGGGACTGAAAGAAAGTGATGCTCCGATGAACTGCAGTCACACTAAGGGATCTAGCTACAACCAGATGTACTGGTACAGACAGCTTCCAGGAGAGGGAATGAAGCAGATCCAAACATCAAAGTCACTGAACCCACAGTGGAAGTCCTAGCACCCTCGGCAAAGGAGTGTAAAGATAGAAACAAGAAGAAGAAGAAGACCCTGGTGTGTGTAGCCACCCGCTTTTACCCCGACCATGTCACGGTCTTCTGGCAAGTC
>655-1
GGTCTTGTTGAGGGGAGTGAAGTCACTCAGATACCCACCATACTCTGGGGACTGAAAGACAGGGATGCTCCGATGAACTGCAGTCACACTAAGGGATCTACCTACAACCAGATGTACTGGTACAGACAGCTTCCAGGAAAGGGAATGAAGCAGAAGTTGGAGGCAGGAGACAGCGGCATGTACTTCTGTGCTGTGAGTCGGCAGGGGGGGTACTCGGAGGCATATTTTGGAGCCGGCACCAAACTCACCGTTTTAGATCCAAACATCAAAGTCACTGAACCCACAGTGGAAGTCCTAGCACCCTCGGCAAAGGAGTGTAAAGATAGAAACAAGAAGAAGAAGACCCTGGTGTGTGTAGCCACCCGCTTCTACCCCGACCATGTCACGGTCTTCTGGCAAGTC
>656-1
GGTCTTGTTGAGGGGAGTGAAGTCACTCTGATACCCACCATACTTTGGGGACTGAAAGAAAGTGATGCTCCGATGAACTGCAGTCACACTAAGGGATCTAGCTACAACCAGATGTACTGGTACAGACAGCTTCCAGGAGAGGGAATGAAGCAGTGAAGAAGTCGGAGACAGGAGACAGCGGCATGTACTTCTGTGCTGTGAGCCGGGACAGGAACTATGATCCTGCATTCTTTGGAGCAGGGACCAAACTGAGTGTTCTGGATCCAAACATCAAAGTCACTGAACCCACAGTGGAAGTCCTAGCACCCTCGGCAAAGGAGTGTAAAGATAGAAACAAGAAGAAGAAGAAGACCCTGGTGTGTGTAGCCACCCGCTTCTACCCCGACCATGTCACGGTCTTCTGGCAAGTC
>657-1
GGTCTTGTTGAGGGGAGTGAAGTCACTCAGATACCCACCATACTTTGGGGACTGAAAGAAAGTGATGCTCCGATGAACTGCAGTCACACTAAGGGATCTAGCTACAACCAGATGTACTGGTACAGACAGCTTCCAGGAGAGGGAATGAAGCAGATCCAAACATCAAAGTCACTGAACCCACAGTGGAAGTCCTAGCACCCTCGGCAAAGGAGTGTAAAGATAGAAACAAGAAGAAGAAGAAGACCCTGGTGTGTGTAGCCACCCGCTTCTACCCGACCATGTCACGGTCTTCTGGCAAGTC
>658-1
GGTCTTGTTGAGGGGAGTGAAGTCACTCAGATACCCACCATACTTTGGGGACTGAAAGAAAGTGATGCTCCGATGAACTGCAGTCACACTAAGGGATCTAGCTACAACCAGATGTACTGGTACAGACAGCTTCCAGGAGAGGGAATGAAGCAGAAGTCGGAGACAGGAGACAGCGGCATGTACTCCTGTGCTGTGAGTGAATTGAGGGAGCACGGATAAGGCAGAGTTTGGTCCAGGTACCAGACTCACTGTTCTAGATCCAAACATCAAAGTCACTGAACCCACAGTGGAAGTCCTAGCACCCTCGGCAAAGGAGTGTAAAGATAGAAACAAGAAGAAGAAGAAGACCCTGGTGTGTGTAGCCACCCGCTTCTACCCCGACCATGTCACGGTCTTCTGGCAAGTC
>659-1
GGTCTTGTTGAGGGGAGTGAAGTCACTCAGATACCCACCATACTCTGGGAAATGAAAGACAGTGATGCTCTGATGAACTGCAGTCACACTAAGGGAGCTACGTACTTCCAGATGTACTGGTACAGACAGCTTCCAGGAGAGGGAATGAAGCAGTGAAGAAGTCGGAGACAGGAGACAGCGGCATGTACTTCTGTGCTGTGAGTGGACGGGACAACTCGTACTCGGAGGCATATTTTGGAGCCGGCACCAAACTCACCGTTTTAGATCCAAACATCAAAGTCACTGAACCCACAGTGGAAGTCCTAGCACCCTCGGCAAAGGAGTGTAAAGATAGAAACAAGAAGAAGAAGAAGACCCTGGTGTGTGTAGCCACCCGCTTCTACCCCGACCATGTCACGGTCTTCTGGCAAGTC
>660-1
GGTCTTGTTGAGGGGAGTGAAGTCACTCAGATACCCACCATACTCTGGGGACTGAAAGAAAGTGATGCTCCGATGAACTGCAGTCACACTAAGGGTCTAAGCTACTTCCAGATGTACTGGTACAGACAGCTTCCAGGAGAGGGAATGAAGCAGTGAAGAAGTTGGAGGCAGGAGACAGCGGCATGTACTTCTGTGCTGTGAGTGGTGCCAGCCAGGCTTACTTCGGTGGAGGAACCAGGTTAACTGTTCTAGATCCAAACATCAAAGTCACTGAACCCACAGTGGAAGTCCTAGCACCCTCGGCAAAGGAGTGTAAAGATAGAAACAAGAAGAAGAAGAAGACCCTGGTGCGTGTAGCCACCCGCTTCTACCCCGACCATGTCACGGTCTTCTGGCAAGTC
>661-1
GGTCTTGTTGAGGGGAGTGAAGTCACTCAGATACCCCACACCATACTTTGGGGACTGAAAGAAAGTGATGCTCCGATGAACTGCAGTCACACTAAGGGATCTAGCTACAACCAGATGTACTGGTACAGACAGCTTCCAGGAGAGGGAATGAAGCAGATCCAAACATCAAAGTCACTGAACCCACAGTGGAAGTCCTAGTACCCTCGGCAAAGGAGTGTAAAGATAGAAACAAGAAGAAGAAGAAGACCCTGGTGTGTGTAGCCACCCGCTTCTACCCCGACCATGTCACGGTCTTCTGGCAAGTC
>662-1
GGTCTTGTTGAGGGGAGTGAAGTCACTCAGATACCCACCATACTTTGGGGACTGAAAGAAAGTGATGCTCCGATGAACTGCAGTCACACTAAGGGATCTACCTACAACCAGATGTACTGGTACAGACAGCTTCCAGGAAAGGGAATGAAGCAGATCCAAACATCAAAGTCACTGAACCCACAGTGGAAGTCCTAGCACCCTCGGCAAAGGAGTGTAAAGATAGAAACAAGAAGAAGAAGAAGACCCTGGTGTGTGTAGCCACCCGCTTCTACCCCGACCATGTCACGGTCTTCTGGCAAGTC
>663-1
GGTCTTGTTGAGGGGAGTGAAGTCACTCAGATACCCACCATACTCTGGGGACTGAAAGACAGGGATGCTCCGATGAACAGCAGTCACACTAAGGGATCTACCTACAACCAGATGTACTGGTACAGACAGCTTCCAGGAAAGGGAATGAAGCAGATCCAAACATCAAAGTCACTGAACCCACAGTGGAAGTCCTAGCACCCTCGGCAAAGGAGTGTAAAGATAGAAACAAGAAGAAGAAGAAGACCCTGGTGTGTGTAGCCACCCGCTTCTACCCCGACCATGTCACGGTCTTCTGGCAAGTC
>664-1
GGTCTTGTTGAGGGGAGTGAAGTCACTCAGATACCCACCATACTTTTGGGACTGAAAGAAAGTGATGCTCCGATGAACTGCAGTCACACTAAGGGATCTAGCTACAACCAGATGTACTGGTACAGACAGCTTCCAGGAGAGGGAATGAAGCAGGTAGTTTACACAAGTACTTATAACAAACCAGACTATTGAGACTTCAGTGAAGACAAATATTCAATTGTTAAGGCTGTAGCTGAGAGTGGATCTTGCACCAAATTAACAGTTCTCGGCTGAGTAAATCCACTGTGCTGGTGGTGCCAGCCAGGCTTACTTCGGTGGAGGAACCAGGTTAACTGTTCTAGATCCAAACATCAAAGTCACTGAACCCACAGTGGAAGTCCTAGCACCCTCGGCAAAGGAGTGTAAAGATAGAAACAAGAAGAAGAAGAAGACCCTGGTGTGTGTAGCCACCCGCTTCTACCCCGACCATGTCACGGTCTTCTGGCAAGTC
>665-1
GGTCTTGTTGAGGGGAGTGAAGTCACTCAGATACCCACCATACTCTGGGGACTGAAAGACAGGGATGCTCCGATGAACTGCAGTCACACTAAGGGATCTACCTACAACCAGATGTACTGGTACAGACAGCTTCCAGGAAAGGGAATGAAGCAGGTAGTTTACACAAGTAGTTATAGCAGACCAGACTATGGAGACTTCAGTGAAGACAAATATCCAATTGTTATGGCTGTAGCTGAGAGTGGATCTTTCACAGTGAAGAAGTTGGAGGCAGGAGACAGCGGCATGTGCTTCTGTGCTGGGAGTCAGTTTGGAGCCGGCACCAAACTCACCGTTTTAGATCCAAACATCAAAGTCACTGAACCCACAGTGGAAGTCCTAGCACCCTCGGCAAAGGGGTGTAAAGATAGAAACAATAAGAAGAAGAAGACCCTGGTGTGTGTAGCCACCCGCTTCTACCCCGACCATGTCACGGTCTTCTGGCAAGTC
>666-1
GGTCTTGTTGAGGGGAGTGAAGTCACTCAGATACCCACCATACTTTGGGGACTGAAAGAAAGTGATGCTCCGATGAACTGCAGTCACACTAAGGGATCTAGCTACAACCAGATGTACTGGTACAGACAGCTTCCAGGAGAGGGAATGAAGCAGATCTAAACATCAAAGTCACTGAACCCACAGTGGAAGTCCTAGCACCCTCGGCAAAGGAGTGTAAAGATAGAAACAAGAAGAAGAAGAAGACCCTGGTGTGTGTAGCCACCCGCTTCTACCCCGACCATGTCACGGTCTTCTGGCAAGTC
>667-1
GGTCTTGTTGAGGGGAGTGAAGTCACTCAGATACCCACCATACTCTGGGGACTGAAAGAAAGTGATGCTCCGATGAACTGCAGTCACACTAAGGGTCTAAGCTACTTCCAGATGTACTGGTACAGACAGCTTCCAGGAGAGGGAATGAAGCAGTGAAGAAGTTGGAGGCAGGAGACAGCGGCATGTACTTCTGTGCTGTGAGTGGTGCCAGCCAGGCTTACTTCGGTGGAGGAACCAGGTTAACTGTTCTAGATCCAAACATCAAAGTCACTGAACCCACAGTGGAAGTCCTAGCACCCTCGGCAAAGGAGTGTAAAGATAGAAACAAGAAGAAGAAGACCCTGGTGTGTGTAGCCACCCGCTTCTACCCCGACCATGTCACGGTCTTCTGGCAAGTC
>668-1
GGTCTTGTTGAGGGGAGTGAAGTCACTCCGATACCCACCATACTTTGGGGCCTGAAAGAAAGTGATGCTCCGATGAACTGCAGTCACACTAAGGGATCTAGCTACAACCAGATGTACTGGTACAGACAGCTTCCAGGAGAGGGAATGAAGCAGATCCAAACATCAAAGTCACTGAACCCACAGTGGAAGTCCTAGCACCCTCGGCAAAGGAGTGTAAAGATAGAAACAAGAAGAAGAAGAAGACCCTGGTGTGTGTAGCCACCCGCTTCTACCCCGACCATGTCACGGTCTTCTGGCAAGTC
>669-1
GGTCTTGTTGAGGGGAGTGAAGTCACTCAGATACCCACCATACTCTGGGTAATGAAAGACAGTGATGCTCTGATGACCTGCAGGCACACTAAGGGAGCTACGTACTTCCAGATGTACTGGTACAGACAGCTTCCAGGAGAGGGAATGAAGCAGATCCAAACATCAAAGTCACTGAACCCACAGTGGAAGTCCTAGCACCCTCGGCAAAGGAGTGTAAAGATAGAAACAAGAAGAAGAAGAAGACCCTGGTGTGTGTAGCCACCCGCTTCTACCCCGACCATGTCACGGTCTTCTGGCAAGTC
>670-1
GGTCTTGTTGAGGGGAGTGAAGTCACTCAGATACCCACCATACTCTGGGGACTGAAAGACAGGGATGCTCCGATGAACTGCAGTCGCACTAAGGGATCTACCTACAACCAGATGTACTGGTACAGACAGCTTCCAGGAAAGGGAATGAAGCAGATACAAACATCAAAGTCACTGAACCCACAGTGGAAGTCCTAGCACCCGCGGCAAAGGAGTGTCAAGAAAGAAACAAGAAGAAGAAGACCCTGGTGTGTGTAGCCACCCGCTTCTACCCCGACCATGTCACGGTCTTCTGGCAAGTC
>671-1
GGTCTTGTTGAGGGGAGTGAAGTCACTCCGATACCCACCATACTTTGGGGCCTGAAATAACGTGATGCTCCGATGAACTGCAGTCACACTAAGGGATCTAGCTACAACCAGATGTACTGGTACAGACAGCTTCCAGGAGAGGGAATGAAGCAGTGAAGAAGTCGGAGACAGGAGACAGCGGCATGTACTTCTGTGCTGTGAGTGAAAGAACAAAGCTTCAACTCAACCAGCCTTCTTTGGCAATGGAACGAAACTCACTGTTTTAGATCCAAACATCAAAGTCACTGAACCCACAGTGGAAGTCCTAGCACCCTCGGCAAAGGAGTGTAAAGATAGAAACAAGAAGAAGAAGAAGACCCTGGTGTGTGTAGCCACCCGCTTCTACCCCGACCATGTCACGGTCTTCTGGCAAGTC
>672-1
GGTCTTGTTGAGGGGAGTGAAGTCACTCAGATACCCACCATACTTTGGGGACTGAAAGAAAGTGATGCTCCGATGAACTGCAGTCACACTAAGGGATCTAGCTACAACCAGATGTACTGGTACAGACAGCTTCCAGGAGAGGGAATGAAGCAGTGAAGAAGTCGGAGACAGGAGACAGCGGCATGTACTTCTGTGCTGTGAGCGGACAGGGGTGCGTGGTGAGGCCTACTTTGGGAATGGAACCAAACTCACTGTTTTAGATCCAAACATCAAAGTCACTGAACCCACAGTGGAAGTCCTAGCACCCTCGGCAAAGGAGTGTAAAGATAGAAACAAGAAGAAGAAGAAGACCCTGGTGTGTGTGGCCACCCGCTTCTACCCCGACCATGTCACGGTCTTCTGGCAAGTC
>673-1
GGTCTTGTTGAGGGGAGTGAAGTCACTCAGATACCCACCATACTTTGGGGCCTGAAAGAAACTGATGCTCCGATGAACTGCAGTCACACTAAGGGATCTAGCTACAACCAGATGTACTGGTACAGACAGCTTCCAGGAGAGGGAATGAAGCAGATCCAAACATCAAAGTCACTGAACCCACAGTGGAAGTCCTAGCACCCTCGGCAAAGGAGTGTAAAGATAGAAACAAGAAGAAGAAGAAGACCCTGGTGTGTGTAGCCACCCGCTTCTACCCCGACCATGTCACGGTCTTCTGGCAAGTC
>674-1
GGTCTTGTTGAGGGGAGTGAAGTCACTCAGATACCCACAATACTCTGGGGACCGAAATAAAGTGATGCTCCGATGAACTGCAGTCACACTAAGGGATCTAGCTACTACCAGATGTACTGGTACAGACAGCTTCCAGGAGAGGGAATGAAGCAGGTTGCCTTCACTATTCCCAATTCCAAACCTGAGTATTCAGGGGATTTCAGTAAAGACAAATTCTCAGCCAAGAAGACTGTAGCTGAGAGTGGATGATTCACAGTGAAGAAGTTGGAGACAGGAGCCAGCGGCAAGTACTTTTGTGCTATCCAAACATCAAAGCCACTGAACCCACGGTGGAAGTCCCAGCCCCCGCGGCAAAGGGGTGTAAAGATAGAAACAAGAAGAAGAAGACCCTGGTGTGTGTAGCCACCCGCTTCTACCCCGACCATGTCACGGTCTTCTGGCAAGTC
>675-1
GGTCTTGTTGAGGGGAGTGAAGTCACTCAGATACCCACCATACTTTGGGGACTGAAAGAAAGTGATGCTCCGATGAACTGCAGTCACACTAAGGGATCTAGCTACAACCAGATGTACTGGTACAGACAGCTTCCAGGAGAGGGAATGAAGCAGATCCAAACATCAAAGTCGCTGAACCCACAGTGGAAGTCCTAGCACCCTCGGCAAAGGAGTGTAAAGATAGAAACAAGAAGAAGAAGAAGACCCTGGTGTGTGTAGCCACCCGCTTCTACCCCGACCATGTCACGGTCTTCTGGCAAGTC
>676-1
GGTCTTGTTGAGGGGAGTGAAGTAACTCAGATACCCACCATACTCTGGAACCTGAAAGAAAGCGATGCTCCGATGAACTGCAGTCACACTAAGGGATCTAGCTACTACCAGATGTACTGGTACAGACAGCTTCCAGGAGAGGGAATGAAGCAGATCCAAACATCAAAGTCACTGAACCCACAGTGGAAGTCCTAGCACCCTCGGCAAAGGAGTGTAAAGATAGAAACAAGAAGAAGAAGAAGACCCTGGTGTGTGTAGCCACCCGCTTCTACCCCGACCATGTCACGGTCTTCTGGCAAGTC
>677-1
GGTCTTGTTGAGGGGAGTGAAGTCACTCAGATACCCACCATACTCTGGCGACTTAAAGAAAGTGATGCTCCGATGAACTGCAGTCACACTAAGGGATCTGGCTACTACCAGATGTACTGGTACAGACAGCTTCCAGGAGAGGGAATGAAGCAGGTAGCCTTCACTATTCCCAATTCCAAACCTGAGTATTCAGGGGATTTCAGTAAAGACAAATTCTCAGCCAAGAAGACTGTAGCTGAGAGTGGATCTTTCACAGTGAAGAAGTTGGAGACAGGAGACAGCGGCATGTACTTTTGTGCTGTGAGTGAATTCGACAGGGGCGGCACCAAACTCACCGTTTTAGATCCAAACATCAAAGTCACTGAACCCACAGTGGAAGTCCTAGCACCCTCGGCAAAGGAGTGTAAAGATAGAAACAAGAAGAAGAAGAAGACCCTGGTGTGTGTAGCCACCCGCTTCTACCCCGACCATGTCACGGTCTTCTGGCAAGTC
>678-1
GGTCTTGTTGAGGGGAGTGAAGTCACTCAGATACCCACCATACTTTGGGGACTGAAAGAAAGTGATGCTCCGATGAACTGCAGTCACACTAAGGGATCTAGCTACAACCAGATGTACTGGTACAGACAGCTTCCAGGAGAGGGAATGAAGCAGTGAAGAAGTCGGAGACAGGAGACAGCGGCATGTACTTCTGTGCTGGACAGGGGGCGCAACTATGATCCTGCATTCTTTGGAGCAGGGACCAAACTGAGTGTTCTGGATCCAAACATCAAAGTCACTGAACCCACAGTGGAAGTCCTAGCACCCTCGGCAAAGGAGTGTAAAGATAGAAACAAGAAGAAGAAGAAGACCCTGGTGTGTGTAGCCACCCGCTTCTACCCCGACCATGTCACGGTCTTCTGGCAAGTC
>679-1
GGTCTTGTTGAGGGGAGTGAAGTCACTCAGATACCCACCATACTCTGGGGACTGAAAGAAAGTGATGCTCCGATGAACTGCAGTCACACTAAGGGTCTAAGCTACTTCCAGATGTACTGGTACAGACAGCTTCCAGGAGAGGGAATGAAGCAGTGAAGAAGTTGGAGGCAGGAGACAGCGGCTTGTACTTCTGTGCTGTGAGTGAACAACTATGAGGCACATTTTGGATCAGGCACCAAATTAACAGTTCTCGATCCAAACATCAAAGTCACTGAACCCACAGTGGAAGTCCTAGCACCCTCGGCAAAGGAGTGTAAAGATAGAAACAAGAAGAAGAAGAAGACCCTGGTGTGTGTAGCCACCCGCTTCTACCCCGACCATGTCACGGTCTTCTGGCAAGTC
>680-1
GGTCTTGTTGAGGGGAGTGAAGTCACTCAGATACCCACCATACTTTGGGGACTGAAAGAAAGTGATGCTCCGATGAACTGCAGTCACACTAAGGGATCTAGCTACAACCAGATGTACTGGTACAGACAGCTTCCAGGAGAGGGAATGAAGCAGTGAAGAAGTCGGAGACAGGAGACAGCGGCATGTACTTCTGTGCTGTGAGAGGACAGAGCTGGTGGTGCCAGCCAGGCTTACTTCGGTGGAGGAACCAGGTTAACTGTTCTAGGCTGAGTAAGTCCACTGTGCTGGTGGTGCCAGCCAGGCTTACTTCGGTGGAGGAACCAGGTTAACTGTTCTGGATCCAAACATCAAAGTCACTGAACCCACAGTGGAAGTCCTAGCACCCTCGGCAAAGGAGTGTAAAGATAGAAACAAGAAGAAGAAGAAGACCCTGGTGTGTGTAGCCACCCGCTTCTACCCCGACCATGTCACGGTCTTCTGGCAAGTC
>681-1
GGTCTTGTTGAGGGGAGTGAAGTCACTCAGATACCCACCATACTTTGGGGACTGAAAGAAAGTGATACTCCGATGAACTGCAGTCACACTAAGGGATCTAGCTACAACCAGATGTACTGGTACAGACAGCTTCCAGGAGAGGGAATGAAGCAGATCCAAACATCAAAGTCACTGAACCCACAGTGGAAGTCCTAGCACCCTCGGCAAAGGAGTGTAAAGATAGAAACAAGAAGAAGAAGAAGACCCTGGTGTGTGTAGCCACCCGCTTCTACCCCGACCATGTCACGGTCTTCTGGCAAGTC
>682-1
GGTCTTGTTGAGGGGAGTGAAGTAACTCAGATACCCACCATACTCTGGAAACTGAAAGAAAGCGATGCTCCGATGAACTGCAGTCACACTAAGGGATCTAGCTACTACCAGATGTACTGGTACAGACAGCTTCCAGGAGAGGGAATGAAGCAGGTAGTTTACACTACTTCCAGTTCCAAACCTGAGTATTCATGGGATTTCAGTGAAGACAAATTCTCAGCCAAGAAGACTGTAGCTGAGAGTGGATCTTTCACAGGAGATCCAAACATCAAAGTCACTGAACCCACAGTGGAAGTCCTAGCACCCTCGGCAAAGGAGTGTAAAGATAGAAACAAGAAGAAGAAGAAGACCCTGGTGTGTGTAGCCACCCGCTTCTACCCCGACCATGTCACGGTCTTCTGGCAAGTC
>683-1
GGTCTTGTTGAGGGGAGTGAAGTCACTCAGATACCCACCATACTTTGGGGACTGAAAGAAAGTGATGCTCCGATGAACTGCAGTCACACTAAGGGATCTAGCTACAACCAGATGTACTGGTACAGACAGCTTCCAGGAGAGGGAATGAAGCAGATCCAAACATCAAAGTCACTGAACCCACAGTGGAAGTCCTAGCACCCTCGGCAAAGGAGTGTGAAGATAGAAACAAGAAGAAGAAGAAGACCCTGGTGTGTGTAGCCACCCGCTTCTACCCCGACCATGTCACGGTCTTCTGGCAAGTC
>684-1
GGTCTTGTTGAGGGGAGTGAAGTAACTCAGATACCCACCATACTCTGGAAACTGAAAGAAAGCGATGCTCCGATGAACTGCAGTCACACTAAGGGATCTAGCTACAACCAGATGTACTGGTACAGACAGCTTCCAGGAGAGGGAATGAAGCAGATCCAAACATCAAAGTCACTGAACCCACAGTGGAAGTCCTAGCACCCTCGGCAAAGGAGTGTAAAGATAGAAACAAGAAGAAGAAGAAGACCCTGGTGTGTGTAGCCACCCGCTTCTACCCCGACCATGTCACGGTCTTCTGGCAAGTC
>685-1
GGTCTTGTTGAGGGGAGTGAAGTCACTCAGATACCCACCATACTTTGGGGACTGAAAGAAAGTGATGCTCCGATGAACTGCAGTCACACTAAGGGATCTAGCTACAACCAGATGTACTGGTACAGACAGCTTCCAGGAGAGGGAATGAAGCAGATCCAAACATCAAAGTCACTGAACCAACAGTGGAAGTCCTAGCACCCTCGGCAAAGGAGTGTAAAGATAGAAACAAGAAGAAGAAGAAGACCCTGGTGTGTGTAGCCACCCGCTTCTACCCCGACCATGTCACGGTCTTCTGGCAAGTC
>686-1
GGTCTTGTTGAGGGGAGTGAAGTCACTCAGATACCCACCATACTTTGGGGACTGAAAGAAAGTGATGCTCCGATGAACTGCAGTCACACTAAGGGATCTAGCTACAACCAGATGTACTGGTACAGACAGCTTCCAGGAGAGGGAATGAAGCAGGTAGTTTACACAAGTACTTATAACAAACCTGACTATTGAGACTTCAGTGAAGACAAATATTCAATTGTTAAGGATGCTGCTGTGAGTGGAGCAGGGGGGGCCAACCCGGCATTCTTCGGCAGTGGCACCAGACTCACAGTTCTAGATCCAAACATCAAAGTCACTGAACCCACAGTGGAAGTCCTAGCACCCTCGGCAAAGGAGTGTAAAGATAGAAACAAGAAGAAGAAGAAGACCCTGGTGTGTGTAGCCACCCGCTTCTACCCCGACCATGTCACGGTCTTCTGGCAAGTC
>687-1
GGTCTTGTTGAGGGGAGTGAAGTCACTCAGATACCCACCATACTTTGGGGACTGAAAGAAAGTGATGCTCCGATGAACTGCAGTCACACTAAGGGATCTAGCTACAACCAGATGTACTGGTACAGACAGCTTCCAGGAGAGGGAATGAAGCAGGGAAGAAGTCGGAGACAGGAGACAGAGGCATGTACTTCTGTGCTGTGAGTGGACAGGGTTTGGAAGTGAGGCATACTTTGGGAATGGAACCAAACTCACTGTTTTAGATCCAAACATCAAAGTCACTGAACCCACAGTGGAAGTCCTAGCACCCTCGGCAAAGGAGTGTAAAGATAGAAACAAGAAGAAGAAGAAGACCCTGGTGTGTGTAGCCACCCGCTTCTACCCCGACCATGTCACGGTCTTCTGGCAAGTC
>688-1
GGTCTTGTTGAGGGGAGTGAAGTCACTCAGATACCCACCATACTCTGGCGACTGAAAGAAAGTGATGCTCCGATGAACTGCAGTCACACTAAGGGATCTGGCTACTACCAGATGTACTGGTACAGACAGCTTCCAGGAGAGGGAATGAAGCAGATCCAAACGTCAAAGTCACTGAACCCACAGTGGAAGTCCTAGCACCCTCGGCAAAGGAGTGTAAAGATAGAAACAAGAAGAAGAAGACCCTGGTGTGTGTAGCCACCCGCTTCTACCCCGACCATGTCACGGTCTTCTGGCAAGTC
>689-1
GGTCTTGTTGAGGGGAGTGAAGTCACTCAGATACCCACCATACTTTGGGGACTGAAAGAAAGTGATGCTCCGATGAACTGCAGTCACACTAAGGGATCTAGCTACAACCAGATGTACTGGTACAGACAGCTTCCAGGAGAGGGAATGAAGCAGGTAGTTTACACAAGTACTTATAACAAACCAGACTATTGAGACTTCAGTGAAGACAAATATTCAATTGTTAAGGCTGTAGCTGAGAGTGGATCTTTCACAGTGAAGAAGTCGGAGACAGGAGACAGCGGCAGGTACTTCTGTGCTATCCAAACATCAAAGTCACTGAACCCACAGTGGAAGTCCTAGCACCCTCGGCAAAGGAGTGTAAAGATAGAAACAAGAAGAAGAAGAAGACCCTGGTGTGTGTAGCCACCCGCTTCTACCCCGACCATGTCACGGTCTTCTGGCAAGTC
>690-1
GGTCTTGTTGAGGGGAGTGAAGTCACTCAGATACCCACCATACTTTGGGGACTGAAAGAAAGTGATGCTCCGATGAACTGCAGTCACACTAAGGGATCTAGCTACAACCAGATGTACTGGTACAGACAGCTTCCAGGAGAGGGAATGAAGCAGTGAAGAAGTCGGAGACAGGAGACAGCGGCATGTACTTCTGTGCTGTGAGAGGACAGAGCTGGTGGTGCCAGCCAGGCTTACTTCGGTGGAGGAACCAGGTTAACTTTTCTAGGAGGAGTAAAACGACAGTGCTGGTGGTGCCAGCCAGGCTTACTTCGGTGGAGGAACCAGGTTAACTGTTCTAGATCCAAACATCAAAGTCACTGAACCCACAGTGGAAGTCCTAGCACCCTCGGCAAAGGAGTGTAAAGATAGAAACAAGTAGAAGAAGAAGACCCTGGTGTGTGTAGCCACCCGCTTCTACCCCGACCATGTCACGGTCTTCTGGCAAGTC
>691-1
GGTCTTGTTGAGGGGAGTGAAGTCACTCAGATACCCACCATACTTTGGGGACTGAAAGAAAGTGATGCTCCGATGAACTGCAGTCACACTAAGGGATCTAGCTACAACCAGATGTACTGGTACAGACAGCTTCCAGGATAGGGAATGAAGCAGAAGTCGGAGACAGGAGACAGCGGCATGTACTTCTGTGCTGTGAGTGGGACTCAAACTCAACCAGCCTTCTTTGGCAATGGAACGAAACTCACTGTTTTAGATCCAAACATCAAAGTCACTGAACCCACAGTGGAAGTCCTAGCACCCTCGGCAAAGGAGTGTAAAGATAGAAACAAGAAGAAGAAGAAGACCCTGGTGTGTGTAGCCACCCGCTTCTACCCCGACCATGTCACGGTCTTCTGGCAAGTC
>692-1
GGTCTTGTTGAGGGGAGTGAAGTCACTCAGATACCCACCATACTCTGGGGACTGAAAGACAGGGATGCTCCGATGAACTGCAGTCACACTAAGGGATCTACCTACAACCAGATGTACTGGTACAGACTGCTTCCAGGAAAGGGAATGAAGCAGATCCAAACATCAAAGTCACTGAACCCACAGTGGAAGTCCTAGCACCCTCGGCAAAGGAGTGTAAAGATAGAAACAAGAAGAAGAAGAAGACCCTGGTGTGTGTAGCCACCCGCTTCTACCCCGACCATGTCACGGTCTTCTGGCAAGTC
>693-1
GGTCTTGTTGAGGGGAGTGAAGTCACTCAGATACCACCCTACTTTGGGGACTTAAAGAAAGTGATGCTCCGATGAACTGCAGTCACACTAAGGGATCTAGCTACAACCAGATGGACTGGTACAGGCAGCTTCCAGGAGGGGGAATGAAGCAGTGAAGAAGTCGGAGACAGGAGACAGCGGCATGTACTTCTGTGCTGTGATGGGAGCTGGAAGTGAGGCCTACTTTGGGAATGGAACCAAACTCACTGTTTTAGATCCAAACATCAAAGTCACTGAACCCACAGTGGAAGTCCTAGCACCCTCGGCAAAGGAGTGTAAAGATAGAAACAAGAAGAAGAAGAAGACCCTGGTGTGTGTAGCCACCCGCTTCTACCCCGACCATGTCACGGTCTTCTGGCAAGTC
>694-1
GGTCTTGTTGAGGGGAGTGAAGTCACTCCGATACCCACCATACTTTGGGGACTGAAATAAAGTGATGCTCCGATGAACTGCAGTCACACTAAGGGATCTAGCTACAACCAGATGTACTGGTACAGACAGCTTCCAGGAGAGGGAATGAAGCAGTGAAGAAGTCGGAGACAGGAGACAGCGGCATGTACTTCTGTGCTGTGAGTGAAAGAACAAAGCTTCAACTCAACCAGCCTTCTTTGGCAATGGAACGAAACTCACTGTTTTAGATCCAAACATCAAAGTCACTGAACCCACAGTGGAAGTCCTAGCACCCTCGGCAAAGGAGTGTAAAGATAGAAACAAGAAGAAGAAGAAGACCCTGGTGTGTGTAGCCACCCGCTTCTACCCCGACCATGTCACGGTCTTCTGGCAAGTC
>695-1
GGTCTTGTTGAGGGGAGTGAAGTCACTCAGATACCCACCATACTTTGGGGACTGAAAGAAAGTGATGCTCCGATGAACTGCAGTCACACTAAGGGATCTAGCTACAACCAGATGTACTGGTACAGACAGCTTCCAGGAGAGGGAATGAAGCAGTGAAGAAGTCGGAGACAGGAGACAGCGGCATGTACTTCTGTGCTGTGAGTGAATTCAGGGACTCGTACTCGGAGGCATATTTTGGAGCCGGCACCAAACTCACCGTTTTAGATCCAAACATCAAGGTCACTGAACCCACAGTGGAAGTCCTAGCACCCTCGGCAAAGGAGTGTAAAGATAGAAACAAGAAGAAGAAGAAGACCCTGGTGTGTGTAGCCACCCGCTTCTACCACGACCATGTCACGGTCTTCTGGCAAGTC
>696-1
GGTCTTGTTGAGGGGAGTGAAGTCACTCAGATACCCACCATACTTTGGGGACTGAAAGAAAGTGATGCTCCGATGAACTGCAGTCACACTAAGGGATCTAGCTACAACCAGATGTACTGGTACAGACAGCTTCCAGGAGAGGGAATGAAGCAGGTAGTTTACACAAGTACTTATAACAAACCAGACTATTGAGACTTCAGTGAAGACAAATATTCAATTGTTAAGGCTGTAGCTGAGAGTGGATCTTTCACAGTGAAGAAGTCGGAGACAGGAGACAGCGGCATGTACTTCTGTGCTGGTATGAGGCACATTTTGGATCAGGCACCAAATTAACAGTTCTCGATCCAAACATCAAAGTCACTGAACCCACAGTGGAAGTCCTAGCACCCTCGGCAAAGGAGTGTAAAGATAGAAACAAGAAGAAGAAGACCCTGGTGTGTGTAGCCACCCGCTTCTACCCCGACCATGTCACGGTCTTCTGGCAAGTC
>697-1
GGTCTTGTTGAGGGGAGTGAAGTCACTCAGATACCCACCATACTTTGGGGACTGAAAGAAAGTGATGCTCCGATGAACTGCAGTCACACTAAGGGATCTAGCTACAACCAGATGTACTGGTACAGACAGCTTCCAGGAGAGGGAATGAAGCAGTGAAGAAGTCGGAGACAGGAGACAGCGGCATGTACTTCTGTGCTGTGAGTGAGAGCAGGGGTACACGGATAAGGCAGAGTTTGGTCCAGGTACCAGACTCACTGTTCTAGATCCAAACATCAAAGTCACTGAACCCACAGTGGAAGTCCTAGCACCCTCGGCAAAGGAGTGTAAAGATAGAAACAAGAAGAAGAAGACCCTGGTGTGTGTAGCCACCCGCTTCTACCCCGACCATGTCACGGTCTTCTGGCAAGTC
>698-1
GGTCTTGTTGAGGGGAGTGAAGTCACTCAGATACCCACCATACTCTGGGGACTGAAAGACAGGGATGCTCCGATGAACTGCAGTCACACTAAGGGATCTACCTACAACCAGATGTACTGGTACAGACAGCTTCCAGGAAAGGGAATGAAGCAGGTAGTTTACACAAGTAGTTATAGCAGACCAGACTATGGAGACTTCAGTGAAGACAAATATCCAATTGTTAAGGCTGTAGCTGAGAGTGGATCTTTCACAGTGAAGAAGTTGGAGGCAGGAGGCAGCGGCATGTACTTCTGTGCTGTGAGTCAGTTTGGAGCCGGCACCAAACTCACCGTTTTAGATCCAAACATCAAAGTCACTGAACCCACAGTGGAAGTCCTAGCACCCTCGGCAAAGGAGTGTAAAGATAGAAACAAGAAGAAGAAGAAGACCCTGGTGTGTGTAGCCACCCGCTTCTACCCCGACCATGTCACGGTCTTCTGGCAAGTC
>699-1
GGTCTTGTTGAGGGGAGTGAAGTCACTCAGATACCCACCATACTTTGGGGACTGAAAGAAAGTGATGCTCCGATGAACTGCAGTCACACTAAGGGATCTAGCTACAACCAGATGTACTGGTACAGACAGCTTCCAGGAGAGGGAATGAAGCAGTGAAGAAGTTGGAGACAGGAGACAGCGGCATGTACTTTTGTGCTGTGAGTGAAGGGGGCAGTACTCGGAGGCATATTTTGGAGCCGGCACCAAACTCACCGTTTTAGATCCAAACATCAAAGTCACTGAACCCACAGTGGAAGTCCTAGCACCCTCGGCAAAGGAGTGTAAAGATAGAAACAAGAAGAAGAAGAAGACCCTGGTGTGTGTAGCCACCCGCTTCTACCCCGACCATGTCACGGTCTTCTGGCAAGTC
>700-1
GGTCTTGTTGAGGGGAGTGAAGTCACTCAGATACCCACCATACTTTGGGGACTGAAAGAAAGTGATGCTCCGATGAACTGCAGTCACACTAAGGGATCTAGCTACAACCAGATGTACTGGTACAGACAGCTTCCAGGAGAGGGAATGAAGCAGATCCAAACATCAAAGTCACTGAACCCACAGTGGAAGTCCTAGCACCCTCGGCAAAGGAGTGTAAAGATAGAAACAAGAAGAAGAAGAAGACCCTGGTGTGTGTAGCCACCCGCTTCTGCCCCGACCATGTCACGGTCTTCTGGCAAGTC
>701-1
GGTCTTGTTGAGGGGAGTGAAGTCACTCAGATACCCACCATACTTTGGGGACTGAAAGAAAGTGATGCTCCGATGAACTGCAGTCACACTAAGGGATCTAGCTACAACCAGATGTACTGGTACAGACAGCTTCCAGGAGAGGGAATGAAGCAGGTAGTTTACACAAGTACTTATAACAAACCAGACTATTGAGACTTCAGTGAAGACAAATATTCAATTGTTAAGGCTGTAGCTGAGAGTGGATCTTTCACAGTGAAGAAGTCGGAGACAGGAGACAGCGGCATGTACTTCTGTGCTGGTATGAGGCACATTTTGGATCAGGCACCAAATTAACAGTTCTCGATCCAAACATCAAAGTCACTGAACCCACAGTGGAAGTCCTAGCACCCTCGGCAAAGGAGTGTAAAGATAGAAACAAGAAGAAGAAGAAGACCCTGGTGTTTGTAGCCACCCGCTTCTACCCCGACCATGTCACGGTCTTCTGGCAAGTC
>702-1
GGTCTTGTTGAGGGGAGTGAAGTCACTCAGATACCCACCATACTCTGGCGACTGAAAGACAGTGATGCTCCGATGAACTGCAGTCACACTAAGGGATCTGGCTACGACCAGATGTACTGGTACAGACAGCTTCCAGGAAAGGGAATGAAGCAGATCCAAACATCAAAGTCACTGAACCCACAGTGGAAGTCCTAGCACCCTCGGCAAAGGAGTGTAAAGATAGAAACAAGAAGAAGAAGAAGACCCTGGTGTGTGTAGCCACCCGCTTCTACCCCGACCATGTCACGGTCTTCTGGCAAGTC
>703-1
GGTCTTGTTGAGGGGAGTGAAGTCACTCAGATACCCACCATACTCTGGGGACTGAAAGAAAGGGATGCTCCGATGAACTGCAGTCACACTAAGGGATCTGGCTACTACCAGATGTACTGGTACAGACAGCTTCCAGGAGAGGGAATGAAGCAGATCCAAACATCAAAGTCACTGAACCCACAGTGGAAGTCCTAGCACCCTCGGCAAAGGAGTGTAAAGATAGAAACAAGAAGAAGAAGAAGACCCTGGTGTGTGTAGCCACCCGCTTCTACCCCGACCATGTCACGGTCTTCTGGCAAGTC
>704-1
GGTCTTGTTGAGGGGAGTGAAGTCACTCAGATACCCACCATACTTTGGGGACTGAAAGAAAGTGATGCTCCGATGAACTGCAGTCACACTAAGGGATCTAGCTACAACCAGATGTACTGGTACAGACAGCTTCCAGGAGAGGGAATGAAGCAGTGAAGAAGTCGGAGACAGGAGACAGCGGCATGTACTTCTGTGCTGTGAGCCGGGACAGGAACTATGATCCTGCATTCTTTGGAGCAGGGACCAAACTGAGTGTTCTGGATCCCACCATCAAAGTCACTGAACCCACAGTGGAAGTCCTAGCACCCTCGGCAAAGGAGTGTAAAGATAGAAACAAGAAGAAGAAGAAGACCCTGGTGTGTGTAGCCACCCGCTTCTACCCCGCCCATGTCACGGTCTTCTGGCAAGTC
>705-1
GGTCTTGTTGAGGGGAGTGAAGTCACTCAGATACCCACCATACTCTGGGGACTGAAAGAAAGTGATGCTCCGATGAACTGCAGTCACACTAAGGGTCTAAGCTACTTCCAGATGTACTGGTACAGACAGCTTCCAGGAGAGGGAGTGAAGCAGTGAAGAAGTTGGAGGCAGGAGACAGCGGCATGTACTTCTGTGCTGTGAGTGTTCCGGGCTCGTACTCGGAGGCATATTTTGGAGCCGGCACCAAACTCACCGTTTTAGATCCAAACATCAAAGTCACTGAACCCACAGTGGAAGTCCTAGCACCCTCGGCAAAGGAGTGTAAAGATAGAAACAAGAAGAAGAAGAAGACCCTGGTGTGTGTAGCCACCCGCTTCTACCCCGACCATGTCACGGTCTTCTGGCAAGTC
>706-1
GGTCTTGTTGAGGGGAGTGAAGTCACTCAGATACCCACCATACTCTGGGAACTGAAAGACAGTGATGCTCCGATGAACTGCAGTCACACTAAGGGAGCTACGTACTTCCAGATGTACTGGTACAGACAGCTTCCAGGAGAGGGAATGAAGCAGGTAGTTTACACTACTTCCAGTTCCAAACCTGAGTATGCAGGGTATTTCAGTGACGACAAATTCTCAGCCAAGACGGCTGTAGTTGAGAGTGGATCTTTCACAGTGAAGAAGTTGGAGGCAGGAGACAGCGGGGGTGACAGGCAGGCTTACTTCGGTGGAGGAACCAGGTTAACTGTTCTAGATCCAAACATCAAAGTCACTGAACCCACAGTGGAAGTCCTAGCACCCTCGGCAAAGGAGTGTAAAGATAGAAACAAGAAGAAGAAGAAGACCCTGGTGTGTGTAGCCACCCGCTTCTACCCCGACCATGTCACGGTCTTCTGGCAAGTC
>707-1
GGTCTTGTTGAGGGGAGTGAAGTCACTCAGATACCCACCATACTCTGGGAAATGAAAGACAGTGATGCTCTGATGAACTGCAGTCACACTAAGGGAGCTACGTACTTCCAGATGTACTGGTACAGACAGCTTCCAGGAGAGGGAATGAAGCAGGTAGTTTACACTACTTCCAGTTCCAAACCTGAGTATTCAGGGGATTTCAGTGAAGACAAATTCTCAGCCAAGAAGACTGTAGTTGAGAGTGGATCTTTCACAGTGAAGAAGTTGGAGGCAGGAGACAGCGGCATGTACTTCTGTGCTGTGAATCCAAACATCAAAGTCACTGAACCCACAGTGGAAGTCCTAGCACCCTCGGCAAAGGAGTGTAAAGATAGAAACAAGAAGAAGAAGACCCTGGTGTGTGTAGCCACCCGCTTCTACCCCGACCATGTCACGGTCTTCTGGCAAGTC
>708-1
GGTCTTGTTGAGGGGAGTGAAGTCACTCAGATACCCACCATACTCTGGCGACTGAAAGAAAGTGATGCTCCGATGAACTGCAGTCACACTAAGGGATCTGGCTACTACCAGATGTACTGGTACAGACAGCTTCCAGGAGAGGGAATGAAGCAGATCCAAACATCAAAGTCACTGAACCCACAGTGGAAGTCCTAGCACCCTCGGCAAAGGAGTGTAAAGATAGAAACAAGAAGAAGAGGAAGACCCTGGTGTGTGTAGCCACCCGCTTCTACCCCGACCATGTCACGGTCTTCTGGCAAGTC
>709-1
GGTCTTGTTGAGGGGAGTGAAGTCACTCAGATACCCACCATACTCTGGGGACTGAAAGAAAGTGATGCTCCGATGAACTGCAGTCACACTAAGGGTCTAAGCTACTTCCAGATGTACTGGTACAGACAGCTTCCAGGAGAGGGAATGAAGCAGTGAAGAAGTTGGAGGCAGGAGACAGCGGCACGTACTTCTGTGCTGTGAGTGTTCCGGGCTCGTACTCGGAGGCATATTTTGGAGCCGGCACCAAACTCACCGTTTTAGATCCAAACATCAAAGTCACTGAACCCACAGTGGAAGTCCTAGCACCCTCGGCAAAGGAGTGTAAAGATAGAAACAAGAAGAAGAAGAAGACCCTGGTGTGTGTAGCCACCCGCTTCTACCCCGACCATGTCACGGTCTTCTGGCAAGTC
>710-1
GGTCTTGTTGAGGGGAGTGAAGTCACTCAGATACCCACCATACTTTGGGGACTGAAAGAAAGTGATGCTCCGATGAACTGCAGTCACACTAAGGGATCTAGCTACAACCAGATGTACTGGTACAGACAGCTTCCAGGAGAGGGAATGAAGCAGGTAGTTTACACAAGTACTTATAACAAACCAGACTATTGAGACTTCAGTGAAGACAAATATTCAATTGTTAAGGCTGTAGCTGAGAGTGGATCTTTCACCAAATTAACAGTTCTCGGCTGAGTAAATCCACTGTGCTGGTGGTGCCAGCCAGGCTTACTTCGGTGGAGGAACCAGGTTAACAGTTCTAGATCCAAACATCAAAGTCACTGAACCCACAGTGGAAGTCCTAGCACCCTCGGCAAAGGAGTGTAAAGATAGAAACAAGAAGAAGAAGAAGACCCTGGTGTGTGTAGCCACCCGCTTCTACCCCGACCATGTCACGGTCTTCTGGCAAGTC
>711-1
GGTCTTGTTGAGGGGAGTGAAGTCACTCAGATACCCACCATACTTTGGGGACTGAAAGAAAGTGATGCTCCGATGAACTACAGTCACACTAAGGGATCTAGCTACAACCAGATGTACTGGTACAGACAGCTTCCAGGAGAGGGAATGAAGCAGTGAAGAAGTCGGAGACAGGAGACAGCGGCATGTACTTCTGTGCTGTGAAGTCGGGACAGAGCAACAACCCGGCATTCTTCGGCAGTGGCACCAAACTCACAGTTCTAGATCCAAACATCAAAGTCACTGAACCCACAGTGGAAGTCCTAGCACCCTCGGCAAAGGAGTGTAAAGATAGAAACAAGAAGAAGAAGAAGACCCTGGTGTGTGTAGCCACCCGCTTCTACCCCGACCATGTCACGGTCTTCTGGCAAGTC
>712-1
GGTCTTGTTGAGGGGAGTGAAGTCACTCAGATACCCACCATACTTTGGGGACTGAAAGAAAGTGATGCTCCGATGAACTGCAGTCACACTAAGGGATCTAGCTACAACCAGATGTACTGGTACAGACAGCTTCCAGGAGAGGGAATGAAGCAGTGAAGAAGTCGGAGACAGGAGACAGCGGCATGTACTTCTGTGCTGTGAGTGAAACGCAGGGGATCTCTGGTGGTTATGCTGCCTACTTTGGAGAAGGAACTAAGCTAACAGTTCTGGATCCAAACATCAAAGTCACTGAACCCACAGTGGAAGTCCTAGCACCCTCGGCAAAGGAGTGTAAAGATAGAAACAAGAAGAAGAAGAAGACCCTGGCGTGTGTAGCCACCCGCTTCTACCCCGACCATGTCACGGTCTTCTGGCAAGTC
>713-1
GGTCTTGTTGAGGGGAGTGAAGTCACTCAGATACCCACCATACTCTGGGAACTGAAAGACAGTGATGCTCTGCTGAACTGCAGTCACACTAAGGGATCTACCTACAACCAGATGTACTGGTACAGACAGCTTCCAGGAAAGGGAATGAAGCAGATCCAAACATCAAAGTCACTGAACCCACAGTGGAAGTCCTAGCACCCTCGGCAAAGGAGTGTAAAGATAGAAACAAGAAGAAGAAGAAGACCCTGGTGTGTGTAGCCACCCGCTTCTACCCCGACCATGTCACGGTCTTCTGGCAAGTC
>714-1
GGTCTTGTTGAGGGGAGTGAAGTCACTCAGATACCCACCATACTTTGGGGACTGAAAGAAAGTGATGCTCCGATGAACTGCAGTCACACTAAGGGATCTAGCTACAACCAGATGTACTGGTACAGACAGCTTCCAGGAGAGGGAATGAAGCAGATCCAAACATCAAAGTCACTAAACCCACAGTGGAAGTCCTAGCACCCTCGGCAAAGGAGTGTAAAGATAGAAACAAGAAGAAGAAGAAGACCCTGGTGTGTGTAGCCACCCGCTTCTACCCCGACCATGTCACGGTCTTCTGGCAAGTC
>715-1
GGTCTTGTTGAGGGGAGTGAAGTCACTCAGATACCCACCATACTCTGGCGACTGAAAGAAAGTGATGCTCCGATGAACTGCAGTCACACTAAGGGATCTGGCTACTACCAGATGTACTGGTACAGACAGCTTCCAGGAGAGGGAATGAAGCAGGTAGCCTTCACTATTCCCAATTCCAAACCTGAGTATTCAGGGGATTTCAGTAAAGACAAATTCTCAGCCAAGAAGACTGTAGCTGAGAGTGGATCTTTCACAGTGAAGAAGTTGGAGACAGGAGACAGCGGCATGTACTTTTGTGCTGTGGAGGCATATTTTGGAGCCTGCACCAAACTCACCGTTTTAGATCCAAACATCAAAGTCACTGAACCCACAGTGGAAGTCCTATCACCCTCGGCAAAGGATTGTAAAGATAGAAACAAGAAGAAGAAGAAAACCCTGCTGTGTGTAGCCGCCCGCTTCTACCCCGACCATGTCACGGTCTTCTGGCAAGTC
>716-1
GGTCTTGTTGAGGGGAGTGAAGTCACTCAGATACCCACCATACTTTGGGGACTGAAAGAAAGTGATGCTCCGATGAACTGCAGTCACACTAAGGGATCTAGCTACAACCAGATGTACTGGTACAGACAGCTTCCAGGAGGGGGAATGAAGCAGTGAAGAAGTCGGAGACAGGAGACAGCGGCATGTACTTCTGTGCTGTGAGCTCGGGACAGGGGGCACTCAACCAGCCTTCTTTGGCAATGGAACGAAACTCACTGTTTTAGATCCAAACATCAAAGTCACTGAACCCACAGTGGAAGTCCTAGCACCCTCGGCAAAGGAGTGTAAAGATAGAAACAAGAAGAAGAAGAAGACCCTGGTGTGTGTAGCCACCCGCTTCTACCCCGACCATGTCACGGTCTTCTGGCAAGTC
>717-1
GGTCTTGTTGAGGGGAGTGAAGTCACTCATATACCCACCATACTCTGGCGACTGAAAGAAAGTGATGCTCCGATGAACTGCAGTCACACTAAGGGATCTGGCTACTACCAGATGTACTGGTACAGACAGCTTCCAGGAGAGGGAATGAAGCAGGTAGCCTTCACTATTCCCAATTCCAAACCTGAGTATTCAGGGGATTTCAGTAAAGACAAATTCTCAGCCAAGAAGACTGTAGCTGAGAGCGGATCTTTCACAGTGAAGAAGTTGGAGACAGGAGACAGCGGCATGTACTTTTGTGCTATCCAAACATCAAAGTCACTGAACCCACAGTGGAAGTCCTAGCACCCTCGGCAAAGGAGTGTAAAGATAGAAACAAGAAGAAGAAGAAGACCCTGGTGTGTGTAGCCACCCGCTTCTACCCCGACCATGTCACGGTCTTCTGGCAAGTC
>718-1
GGTCTTGTTGAGGGGAGTGAAGTCACTCAGATACCCACCATACTTTGGGGACTGAAAGAAAGTGATGCTCCGATGAACTGCAGTCACACTAAGGGATCTAGCTACAACCAGATGTACTGGTACAAACAGCTTCCAGGAGAGGGAATGAAGCAGTGAAGAAGTCGGAGACAGGAGACAGCGGCATGTACTTCTGTGCTGTGAGTGAATAAGACAGGGGGGACTCGGAGGCATATTTTGGAGCCGGCACCAAACTCACCGTTTTAGATCCAAACATCAAAGTCACTGAACCCACAGTGGAAGTCCTAGCACCCTCGGCAAAGGAGTGTAAAGATAGAAACAAGAAGAAGAAGAAGACCCTGGTGTGTGTAGCCACCCGCTTCTACCCCGACCATGTCACGGTCTTCTGGCAAGTC
>719-1
GGTCTTGTTGAGGGGAGTGAAGTCACTCAGATACCCACCATACTTTGGGGACTGAAAGAAAGTGATGCTCCGATGAACTGCAGTCACACTAAGGGATCTAGCTACAACCAGATGTACTGGTACAGACAGCTTCCAGGAGAGGGAATGAAGCAGGTAGTTTACACAAGTACTTATAACAAACCAGACTATTGAGACTTCAGTGAAGACAAATATTCAATTGTTAAGGCTGTAGCTGAGAGTGGATCAGGCACCAAATTAACAGTTCTCGGCTGAGTAGATCCACTGTGCTGGTGGTGCCAGCCAGGCTTACTTCGGTGGAGGAACCAGGTTAACTGTTCTAGATCCAAACATCAAAGTCACTGAACCCACAGTGGAAGTCCTAGCACCCTCGGCAAAGGAGTGTAAAGATAGAAACAAGAAGAAGAAGAAGACCCTGGTGTGTGTAGCCACCCGCTTCTACCCCGACCATGTCACGGTCTTCTGGCAAGTC
>720-1
GGTCTTGTTGAGGGGAGTGAAGTCACTCAGATACCCACCATACTCTGGGGATTGAAAGAAAGTGATGCTCCGATGAACTGCAGTCACACTAAGGGTCTAAGCTACTTCCAGATGTACTGGTACAGACAGCTTCCAGGAGAGGGAATGAAGCAGATCCAAACATCAAAGTCACTGAACCCACAGTGGAAGTCCTAGCACCCTCGGCAAAGGAGTGTAAAGATAGAAACAAGAAGAAGAAGAAGACCCTGGTGTGTGTAGCCACCCGCTTCTACCCCGACCATGTCACGGTCTTCTGGCAAGTC
>721-1
GGTCTTGTTGAGGGGAGTGAAGTCACTCAGATACCCACCATACTCTGGGGACTGAAAGACAGTGATGCTCCGATGAACTGCAGTCACACTAAGGGATCTACCTACAACCAGATGTACTGGTACAGACAGCTTCCAGGAAAGGGAATGAAGCAGAAGTTTGAGGCAGGTGCCAGCTGCATGTATTTCTGTGCTGTGAGTACAAGGATAAGGCAGAGCTTGGTCCAGCTACCAGAATCGCTGTTGTACATCCAAACATAAAAGTTACTGACCCCGCAGTGGAAGTCGTAGCCCCCTCGGAAAAGGAGTGTAAAGAAAGAAACAAGAAGAAGAAGACCCTGGTGTGTGTAGCCACCCGCTTCTACCCCGACCATGTCACGGTCTTCTGGCAAGTC
>722-1
GGTCTTGTTGAGGGGAGTGAAGTCACTCAGATACCCACCATACTTTGGGGACTGAAAGAAAGTGATGCTCCGATGAACTGCAGTCACACTAAGGGATCTAGCTACAACCAGATGTACTGGTATAGACAGCTTCCAGGAGAGGGAATGAAGCAGATCCAAACATCAAAGTCACTGAACCCACAGTGGAAGTCCTAGCACCCTCGGCAAAGGAGTGTAAAGATAGAAACAAGAAGAAGAAGAAGACCCTGGTGTGTGTAGCCACCCGCTTCTACCCCGACCATGTCACGGTCTTCTGGCAAGTC
>723-1
GGTCTTGTTGAGGGGAGTGAAGTCACTCAGATACCCACCATACTCTGGCGACTGAAAGAAAGTGATGCTCCGATGAACTGCAGTCACACTAAGGGATCTGGCTACTACCAGATGTACTGGTACAGACAGCTTCCAGGAGAGGGAAAGAAGCAGGTAGCCTTCACTATTCCCAATTCCAAACCTGAGTATTCAGGGGATTTCAGTAAAGACAAATTCTCAGCCAAGAAGACTGTAGCTGAGAGTGGATCTTTCACAGTGAAGAAGTTGGAGACAGGAGACAGCGGCATGTACTTTTGTGCTATCCAAACATCAAAGTCACTGAACCCACAGTGGAAGTCCTAGCACCCTCGGCAAAGGAGTGTAAAGATAGAAACAAGAAGAAGAAGAAGACCCTGGTGTGTGTAGCCACCCGCTTCTACCCCGACCATGTCACGGTCTTCTGGCAAGTC
>724-1
GGTCTTGTTGAGGGGAGTGAAGTCACTCAGATACCCACCATACTTTGGGGACTGAAAGAAAGTGATGCTCCGATGAACTGCAGTCACACTAAGGGATCTAGCTACAACCAGATGTACTGGTACAGACAGCTTCCAGGAGAGGGAATGAAGCAGAAGTCGGAGACAGGAGACAGCGGCATGTACTTCTGTGCTGTGAGTGAATTGAGGGAGCACGGATAAGGCAGAGTTTGGTCCAGGTACCAGACTCACTGTTCTAGATCCAAACATCAAAGTCACTGAACCCACAGTGGAAGTCCTAGCACCCTCGGCAAAGGAGTGTAAAGATAGAAACAAGAAGAAGAAGACCCTGGTGTGTGTAGCCACCCGCTTCTACCCCGACCATGTCACGGTCTTCTGGCAAGTC
>725-1
GGTCTTGTTGAGGGGAGTGAAGTCACTCAGATACCCACCATACTCTGGGGACTGAAAGAAAGTGATGCTCCGATGAACTGCAGTCACACTAAGGGTCTAAGCTACTTCCAGATGTACTGGTACAGACAGCTTCCAGGAGAGGGAATGAAGCAGGTAGTTTAGACAAGTACTTATAACAAACCAGACTATGGAGACTTCAGTGAAGACAAATATCCAATTGTTAAGGCTGTAGCTGAGAGTGGATCTTTCACAGTGAAGAAGTTGGAGGCAGGAGACAGCGGCATGTACTTCTGTGCTGTGAGTGGATTGGGACAGGATCCAAACATCAAAGTCACTGAACCCACAGTGGAAGTCCTAGCACCCTCGGCAAAGGAGTGTAAAGATAGAAACAAGAAGAAGAAGAAGACCCTGGTGTGTGTAGCCACCCGCTTCTACCCCGACCATGTCACGGTCTTCTGGCAAGTC
>726-1
GGTCTTGTTGAGGGGAGTGAAGTCACTCAGATACCCACCATACTTTGGGGACTGAAAGAAAGTGATGCTCCGATGAACTGCAGTCACACTAAGGGATCTAGCTACAACCAGATGTACTGGTACAGACAGCTTCCAGGAGAGGGAATGAAGCAGATCCAAACATCAAAGTCACTGAACCCACAGTGGAAGTCCTAGCACCCTCGGCAAGGAGTGTAAAGATAGAAACAAGAAGAAGAAGAAGACCCTGGTGTGTGTAGCCACCCGCTTCTACCCCGACCATGTCACGGTCTTCTGGCAAGTC
>727-1
GGTCTTGTTGAGGGGAGTGAAGTCACTCAGATACCCACCATACTTTGGGGACTGAAAGAAAGTGATGCTCCGATGAACTGCAGTCACACTAAGGGATCTAGCTACAACCAGATGTACTGGTACAGACAGCTTCCAGGAGAGGGAATGAAGCAGAAGTCGGAGACAGGAGACAGCGGCATGTACTTCTGTGCTGTGAGTGAACCCAGGGTCCCTGGTGGTTATGCTGCCTACTTTGGAGAAGGAACTAAGCTAACAGTTCTGGATCCAAACATCAAAGTCACTGAACCCACAGTGGAAGTCCTAGCACCCTCGGCAAAGGAGTGTAAAGATAGAAACAAGAAGAAGAAGAAGACCCTGGTGTGTGTAGCCACCCGCTTCTACCCCGACCATGTCACGGTCTTCTGGCAAGTC
>728-1
GGTCTTGTTGAGGGGAGTGAAGTAACTCAGATACCCACCATACTCTGGAAACTGAAAGAAAGCGATGCTCCGATGAACTGCAGTCACACTAAGGGATCTAGCTACTACCAGATGTACTGGTACAGACAGCTTCCAGGAGAGGGAATGAAGCAGGTAGTTTACACTACTTCCAGTTCCAAACCTGAGTATTCATGGGATTTCAGTGAAGACAAATTCTCAGCCAAGAAGACTGTAGCTGAGAGTGGATCTTTCACAGTGAAGATGGTGGGGACAGGAGACAGCGGCATGTACTTCTGTGCTATCCAAACATCAAAGTCACTGAACCCACAGTGGAAGTCCTAGCACCCTCGGCAAAGGAGTGTAAAGATAGAAACAAGAAGAAGAAGAAGACCCTGGTGTGTGTAGCCACCCGCTTCTACCCCGACCATGTCACGGTCTTCTGGCAAGTC
>729-1
GGTCTTGTTGAGGGGAGTGAAGTCACTCAGATACCCACCATACTTTGGGGACTGCAAGAAAGTGATGCTCCGATGAACTGCAGTCACACTAAGGGATCTAGCTACAACCAGATGTACTGGTACAGACAGCTTCCAGGAGAGGGAATGAAGCAGAAGTCGGAGACAGGAGACAGCGGCATGTACTTCTGTGCTGTGAGTGAATTGAGGGAGCACGGATAAGGCAGAGTTTGGTCCAGGTACCAGACTCACTGTTCTAGATCCAAACATCAAAGTCACTGAACCCACAGTGGAAGTCCTAGCACCCTCGGCAAAGGAGTGTAAAGATAGAAACAAGAAGAAGAAGAAGACCCTGGTGTGTGTAGCCACCCGCTTCTACCCCGACCATGTCACGGTCTTCTGGCAAGTC
>730-1
GGTCTTGTTGAGGGGAGTGAAGTCACTCAGATACCCACCATACTCTGGGAAATGAAAGACAGTGATGCTCTGATGAACTGCAGTCACACTAAGGGAGCTACGTACTTCCAGATGCACTGGTACAGACAGCTTCCAGGAGAGGGAATGAAGCAGATCCAAACATCAAAGTCACTGAACCCACAGTGGAAGTCCTAGCACCCTCGGCAAAGGAGTGTAAAGATAGAAACAAGAAGAAGAAGAAGACCCTGGTGTGTGTAGCCACCCGCTTCTACCCCGACCATGTCACGGTCTTCTGGCAAGTC
>731-1
GGTCTTGTTGAGGGGAGTGAAGTCACTCAGATACCCACCATACTCTGGGAAATGAAAGACAGTGATGCTCTGATGAACTGCAGTCACACTAAGGGAGCTACGTACTTCCAGATGTACTGGTACAGACAGCTTCCAGGAGAGGGAATGAAGCAGGTAGTTTACACTACTTCCAGTTCCAAACCTGAGTATTCAGGGGATTTCAGTGAAGACAAATTCTCAGCGAAGAAGACTGTAGTTGAGAGTGGATCTTTCACAGTGAAGAAGGTGGAGGAAGGGGAAAGGGGCATGTGCTGCTGTGCTGGGAGTGGATTGGGACTGGATCCAAACATCAAAGTCACTGAACCCACAGTGGAAGTCCTAGCACCCTCGGCAAAGGAGTGTAAAGATAGAAACAAGAAGAAGAAGAAGACCCTGGTGTGTGTAGCCACCCGCTTCTACCCCGACCATGTCACGGTCTTCTGGCAAGTC
>732-1
GGTCTTGTTGAGGGGAGTGAAGTCACTCAGATACCCACCATACTCTGGGGACTGAAAGAAAGTGATGCTCCGATGAACTGCAGTCACACTAAGGGTCTAAGCTACTTCCAGATGTACTGGTACAGACAGCTTCCAGGAGAGGGAATGAAGCAGATCCAAACATCAAAGTCACTGAACCCACAGTGGAAGTCCTAGCACCATCGGCAAAGGAGTGTAAAGATAGAAACAAGAAGAAGAAGAAGACCCTGGTGTGTGTAGCCACCCGCTTCTACCCCGACCATGTCACGGTCTTCTGGCAAGTC
>733-1
GGTCTTGTTGAGGGGAGTGAAGTCACTCAGATACCCACCATACTCTGGCGACTGAAAGAGAGTGATGCTCCGATGAACTGCAGTCACACTAAGGGATCTGGCTACTACCAGATGTACTGGTACAGACAGCTTCCAGGAGAGGGAATGAAGCAGATCCAAACATCAAAGTCACTGAACCCACAGTGGAAGTCCTAGCACCCTCGGCAAAGGAGTGTAAAGATAGAAACAAGAAGAAGAAGAAGACCCTGGTGTGTGTAGCCACCCGCTTCTACCCCGACCATGTCACGGTCTTCTGGCAAGTC
>734-1
GGTCTTGTTGAGGGGAGTGAAGTCACTCAGATACCCACCATACTCTGGCGACTGAAAGAAAGTGATGCTCCGATGAACTGCAGTCACACTAAGGGATCTGGCTACTACCAGATGTACTGGTACAGACAGCTACCAGGAGAGGGAATGAAGCAGGTAGCCTTCACTATTCCCAATTCCAAACCTGAGTATTCAGGGGATTTCAGTAAAGACAAATTCTCAGCCAAGAAGACTGTAGCTGAGAGTGGATCTTTCACAGTGAAGAAGTTGGAGACAGGAGACAGCGGCATGTACTTTTGTGCTATCCAAACATCAAAGTCACTGAACCCACAGTGGAAGTCCTAGCACCCTCGGCAAAGGAGTGTAAAGATAGAAACAAGAAGAAGAAGAAGACCCTGGTGTGTGTAGCCACCCGCTTCTACCCCGACCATGTCACGGTCTTCTGGCAAGTC
>735-1
GGTCTTGTTGAGGGGAGTGAAGTCACTCAGATACCCCACACCATACTTTGGGGGCTGAAAGAAAGTGATGCTCCGATGAACTGCAGTCACACTAAGGGATCTAGCTACAACCAGATGTACTGGTACAGACAGCTTCCAGGAGAGGGAATGAAGCAGATCCAAACATCAAAGTCACTGAACCCACAGTGGAAGTCCTAGCACCCTCGGCAAAGGAGTGTAAAGATAGAAACAAGAAGAAGAAGAAGACCCTGGTGTGTGTAGCCACCCGCTTCTACCCCGACCATGTCACGGTCTTCTGGCAAGTC
>736-1
GGTCTTGTTGAGGGGAGTGAAGTCACTCAGATACCCACCATACTTTGGGGACTGAAAGAAAGTGATGCTCCGATGAACTGCAGTCACACTAAGGGATCTAGCTACAACCAGATGTACTGGTACAGACAGCTTCCAGGAGAGGGAATGAAGCAGTGAAGAAGTCGGAGACAGGAGACAGCGGCATGTACTTCTGTGCTGTGAGTGAAACGCAGGGGATCTCTGGTGGTTATGCTGCCTACTTTGGAGAAGGAACTAAGCTAACAGTTCTGGATCCAAACATCGAAGTCACTGAACCCACAGTGGAAGTCCTAGCACCCTCGGCAAAGGAGTGTAAAGATAGAAACAAGAAGAAGAAGAAGACCCTGGTGTGTGTAGCCACCCGCTTCTACCCCGACCATGTCACGGTCTTCTGGCAAGTC
>737-1
GGTCTTGTTGAGGGGAGTGAAGTCACTCAGATACCCACCATACTTTGGGGACTGAAAGAAAGTGATGCTCCGATGAACTGCAGTCACACTAAGGGATCTAGCTACAACCAGATGTACTGGTACAGACAGCTTCCAGGAGAGGGAATGAAGCAGTGAAGAAGTCGGAGACAGGAGACAGCGGCATGTACTTCTATGCTGTGAAGTCGGGACAGAGCAACAACCCGGCATTCTTCGGCAGTGGCACCAAACTCACAGTTCTAGATCCAAACATCAAAGTCACTGAACCCACAGTGGAAGTCCTAGCACCCTCGGCAAAGGAGTGTAAAGATAGAAACAAGAAGAAGAAGAAGACCCTGGTGTGTGTAGCCACCCGCTTCTACCCCGACCATGTCACGGTCTTCTGGCAAGTC
>738-1
GGTCTTGTTGAGGGGAGTGAAGTCACTCAGATACCCACCATACTCTGGGGACTGAAAGACAGGGATGCTCCGATGAACTGCAGTCACACTAAGGGATCTACCTACAACCAGATGTACTGGTACAGACAGCTTCCAGGAAAGGGAATGAAGCAGATCCAAACATCAAAGTCACTGAACCCACAGTGGAAGTCCTAGCACCCTCGGCAAAGGAGTGTAAAGATAGAAACAAGAAGAAGAAGAAGACCCTGGTGTGTGTGGCCACCCGCTTCTACCCCGACCATGTCACGGTCTTCTGGCAAGTC
>739-1
GGTCTTGTTGAGGGGAGTGAAGTCACTCAGATACCCACCATACTTTGGGGACTGAAAGAAAGTGATGCTCCGATGAACTGCATTCACACTAAGGGATCTAGCTACAACCAGATGTACTGGTACAGACAGCTTCCAGGAGAGGGAATGAAGCAGATCCAAACATCAAAGTCACTGAACCCACAGTGGAAGTCCTAGCACCCTCGGCAAAGGAGTGTAAAGATAGAAACAAGAAGAAGAAGAAGACCCTGGTGTGTGTAGCCACCCGCTTCTACCCCGACCATGTCACGGTCTTCTGGCAAGTC
>740-1
GGTCTTGTTGAGGGGAGTGAAGTCACTCAGATACCCACCATACTTTGGGGACTGAAAGAACGTGATGCTCCGATGAACTGCAGTCACACTAAGGGATCTAGCTACAACCAGATGTACTGGTACAGACAGCTTCCAGGAGAGGGAATGAAGCAGTGAAGAAGTCGGAGACAGGAGACAGCGGCATGTACTTCTGTGCTGTGAGAGGACAGAGCTGGTGGTGCCAGCCAGGCTTACTTCGGTGGAGGAACCAGGTTAACTGTTCTAGGCTGAGTAAATCCACTGTGCTGGTGGTGCCAGCCAGGCTTACTTCGGTGGAGGAACCAGGTTAACTGTTCTAGATCCAAACATCAAAGTCACTGAACCCACAGTGGAAGTCCTAGCACCCTCGGCAAAGGAGTGTAAAGATAGAAACAAGAAGAAGAAGAAGACCCTGGTGTGTGTAGCCACCCGCTTCTACCCCGACCATGTCACGGTCTTCTGGCAAGTC
>741-1
GGTCTTGTTGAGGGGAGTGAAGTCACTCAGATACCCACCATACTCTAGGGACTGAAAGACAGGGATGCTCCGATGAACTGCAGTCACACTAAGGGATCTACCTACAACCAGATGTACTGGTACAGACAGCTTCCAGGAAAGGGAATGAAGCAGATCCAAACATCAAAGTCACTGAACCCACAGTGGAAGTCCTAGCACCCTCGGCAAAGGAGTGTAAAGATAGAAACAAGAAGAAGAAGAAGACCCTGGTGTGTGTAGCCACCCGCTTCTACCCCGACCATGTCACGGTCTTCTGGCAAGTC
>742-1
GGTCTTGTTGAGGGGAGTGAAGTCACTCAGATACCCACCATACTCTGGGGACTGAAAGAAAGTGATGCTCCGATGAACTGCAGTCACACTAAGGGTCTAAGCTACTTCCAGATGTACTGGTACAGACAGCTTCCAGGAGAGGGAATGAAGCAGATCCAAACATCAAAGTCACTGAACCCACAGTGGAAGTCCTAGCACCCTCGGCAAAGGAGTGTAAGATAGAAACAAGAAGAAGAAGAAGACCCTGGTGTGTGTAGCCACCCGCTTCTACCCCGACCATGTCACGGTCTTCTGGCAAGTC
>743-1
GGTCTTGTTGAGGGGAGTGAAGTAACTCAGATACCCACCATACTCTGGAAACTGAAAGAAAGCGATGCTCCGATGAACTGCAGTCACACTAAGGGATCTAGCTACTACCAGATGTACTGGTACAGACAGCTTCCAGGAGAGGGAATGAAGCAGGTAGTTTACACTACTTCCAGTTCCAAACCTGAGTATTCATGGGATTTCAGTGAAGACAAATTCTCAGCCAAGAAGACTGTAGCTGAGAGTGGATCTTTCACAGTGAAGAAGTTGGGGACAGGAGACAGCGGCATGTACTTCTGTGCTATCCAAACATCAAAGTCACTGAACCCACAGTGGAAGTCCTAGCACCCTCGGCAAAGGAGTGTAAAGATAGAAACAAGAAGAAGAAGACCCTGGTGTGTGTAGCCACCCGCTTCTACCCCGACCATGTCACGGTCTTCTGGCAAGTC
>744-1
GGTCTTGTTGAGGGGAGTGAAGTCACTCAGATACCCACCATACTCTGGCGACTGAAAGAAAGTGATGCTCCGATGAACTGCAGTCACACTAAGGGATCTGGCTACTACCAGATGTACTGGTACAGACAGCTTCCAGGAGAGGGAATGAAGCAGTGAAGAAGTTGGAGACAGGAGACAGCGGCATGTACTTTTGTGCTGTGAGTGACTCGTACTCGGAGGCATATTTTGGAGCCTGCACCAAACTCACCGTTTTAGATCCAAACATCAAAGTCACTGAACCCACAGTGGAAGTCCTAGCACCCTCGGCAAAGGAGTGTAAAGATAGAAACAAGAAGAAGAAGAAGACCCTGGTGTGTGTAGCCACCCGCTTCTACCCCGACCATGTCACGGTCTTCTGGCAAGTC
>745-1
GGTCTTGTTGAGGGGAGTGAAGTCACTCAGATACCCACCATACTTTGGCGACTGAAAGAAAGTGATGCTCCGATGAACTGCAGTCACACTAAGGGATCTAGCTACTACCAGATGTACTGGTACAGACAGCTTCCAGGAGAGGGAATGAAGCAGATCCAAACATCAAAGTCACTGAACCCACAGTGGAAGTCCTAGCACCCTCGGCAAAGGAGTGTAAAGATAGAAACAAGAAGAAGAAGAAGACCCTGGTGTGTGTAGCCACCCGCTTCTACCCCGACCATGTCACGGTCTTCTGGCAAGTC
>746-1
GGTCTTGTTGAGGGGAGTGAAGTCACTCAGATACCCACCATACTTTGGGGACTGAAAGAAAGTGATGCTCCGATGAACTGCAGTCACACTAAGGGATCTAGCTACAACCAGATGTACTGGTACAGACAGCTTCCAGGAGAGGGAATGAAATCCAAACATCAAAGTCACTGAACCCACAGTGGAAGTCCCAGCACCCTCGGCAAAGGAGTGTAAAGATAGAAACAAGAAGAAGAAGAAGACCCTGGTGTGTGTAGCCACCCGCTTCTACCCCGACCATGTCACGGTCTTCTGGCAAGTC
>747-1
GGTCTTGTTGAGGGGAGTGAAGACACTCAGATACCCACCATACTTTGGGGACTGAAAGAAAGTGATGCTCCGATGAACTGCAGTCACACTAAGGGATCTAGCTACAACCAGATGTACTGGTACAGACAGCTTCCAGGAGAGGGAATGAAGCAGATCCAAACATCAAAGTCACTGAACCCACAGTGGAAGTCCTAGCACCCTCGGCAAAGGAGTGTAAAGATAGAAACAAGAAGAAGAAGAAGACCCTGGTGTGTGTAGCCACCCGCTTCTACCCCGACCATGTCACGGTCTTCTGGCAAGTC
>748-1
GGTCTTGTTGAGGGGAGTGAAGTCACTCAGATACCCACCATACTTTGGGGACTGAAAGAAAGTGATGCTCCGATGAACTGCAGTCACACTAAGGGACCTAGCTACAACCAGATGTACTGGTACAGACAGCTTCCAGGAGAGGGAATGAAGCAGATCCAAACATCAAAGTCACTGAACCCACAGTGGAAGTCCTAGCACCCTCGGCAAAGGAGTGTAAAGATAGAAACAAGAAGAAGAAGAAGACCCTGGTGTGTGTAGCCACCCGCTTCTACCCCGACCATGTCACGGTCTTCTGGCAAGTC
>749-1
GGTCTTGTTGAGGGGAGTGAAGTCACTCAGATACCCACCATACTTTGGGGACTGAAAGAAAGTGATGCTCCGATGAACTGCAGTCACACTAAGGGATCTAGCTACAACCAGATGTACTGGTACAGACAGCTTCCAGGAGAGGGAATGAAGCAGTGAAGAAGTCGGAGACAGGAGACAGCGGCATGTACTTCTGTGCTGTGAGAGGACAGAGCTGGTGGTGCCAGCCAGGCTTACTTCGGTGGAGGAACCAGGTTAACTGTTCTAGGATGAGTAAATCCGCTGTGCTGGTGGTGCCAGCCAGGCTTACTTCGGTGGAGGGACCAGGTTAACTGTTCTAGATCCAAACATCAAAGTCACTGAACCCACAGTGGAAGTCCTAGCACCCTCGGCAAAGGAGTGTAAAGATAGAAACAAGAAGAAGAAGAAGACCCTGGTGTGTGTAGCCACCCGCTTCTACCCCGACCATGTCACGGTCTTCTGGCAAGTC
>750-1
GGTCTTGTTGAGGGGAGTGAAGTCACTCAGATACCCACCATACTCTGGGGACTGAAAGAAAGTGATGCTCCGATGAACTGCAGTCACACTAAGGGTCTAAGCTACTTCCAGATGTACTGGTACAGACAGCTTCCAGGAGAGGGAATGAAACAGATCCAAACATCAAAGTCACTGAACCCACAGTGGAAGTCCTAGCACCCTCGGCAAAGGAGTGTAAAGATAGAAACAAGAAGAAGAAGAAGACCCTGGTGTGTGTAGCCACCCGCTTCTACCCCGACCATGTCACGGTCTTCTGGCAAGTC
>751-1
GGTCTTGTTGAGGGGAGTGAAGTCACTCAGATACCCACCATACTTTGGGGACTAAAAGAAAGTGATGCTCCGATGAACTGCAGTCACACTAAGGGATCTAGCTACAACCAGATGTACTGGTACAGACAGCTTCCAGGAGAGGGAATGAAGCAGATCCAAACATCAAAGTCACTGAACCCACAGTGGAAGTCCTAGCACCCTCGGCAAAGGAGTGTAAAGATAGAAACAAGAAGAAGAAGAAGACCCTGGTGTGTGTAGCCACCCGCTTCTACCCCGACCATGTCACGGTCTTCTGGCAAGTC
>752-1
GGTCTTGTTGAGGGGAGTGAAGTCACTCAGATACCCACCATACTCTGGGGACTGAAAGAAAGGGATGCTCCGATGAACTGCAGTCACACTAAGGGATCTAGCTACAACCAGATGTACTGGTACAGACAGCTTCCAGGAGAGGGAATGAAGCAGATCCAAACATCAAAGTCACTGAACCCACAGTGGAAGTCCTAGCACCCTCGGCAAAGGAGTGTAAAGATAGAAACAAGAAGAAGAAGAAGACCCTGGTGTGTGTAGCCACCCGCTTCTACCCCGACCATGTCACGGTCTTCTGGCAAGTC
>753-1
GGTCTTGTTGAGGGGAGTGAAGTCACTCAGATACCCACCATACTCTGGGGCCTGAAAGACATGGAGGCTCCGATGAACTGCAGTCACACTAAGGGATCTACCTACAACCAGATGTACTGGTACAGACAGCTTCCAGGAAAGGGAATGAAGCAGATCCAAACATCAAAGTCACTGAACCCACAGTGGAAGTCCTAGCACCCTCGGCAAAGGAGTGTAAAGATAGAAACAAGAAGAAGAAGAAGACCCTGGTGTGTGTAGCCACCCGCTTCTACCCCGACCATGTCACGGTCTTCTGGCAAGTC
>754-1
GGTCTTGTTGAGGGGAGTGAAGTCACTCAGATACCCACCATACTTTGGGGACTGAAAGAAAGTGATGCTCCGATGAACTGCAGTCACACTAAGGGATCTAGCTACAACCAGATGTACTGGTACAGACAGCTTCCAGGAGAGGGAATGAAGCAGATCCAAACATCAAAGTCACTGAACCCACAGTGGAAGTCCTAGCACCCTCGGCAAAGGAGTGTAAAGATAGAAACAAGAAGAAGAAGAAGACCCTGGTGTTTTTTGCCCCCCCCTTCCTCCCCGACCATGTCACGGTCTTCTGGCAAGTC
>755-1
GGTCTTGTTGAGGGGAGTGAAGTCACTCAGATACCCACCATACTTTGGGGACTGAAAGAAAGTGATGCTCCGATGAACTGCAGTCACACTAAGGGATCTAGCTACAACCAGATGTACTGGTACAGACAGCTTCCAGGAGAGGGAGTGAAGCAGATCCAAACATCAAAGTCACTGAACCCACAGTGGAAGTCCTAGCACCCTCGGCAAAGGAGTGTAAAGATAGAAACAAGAAGAAGAAGAAGACCCTGGTGTGTGTAGCCACCCGCTTCTACCCCGACCATGTCACGGTCTTCTGGCAAGTC
>756-1
GGTCTTGTTGAGGGGAGTGAAGTCACTCAGATACCCACCATACTCTGGGGACCAAAAGAAAGTGACGCTCAGATGAACTGCAGTCACACTAAGGGATCTAGCTACTTCCAGATGTACTAGTACAGACAGCTTCCAGGAGAGGGAATGAAGCAGATCCAAACATCAAAGTCACTGAACCCACAGTGGAAGTCCTAGCACCCTCGGCAAAGGAGTGTAAAGATAGAAACAAGAAGAAGAAGAAGACCCTGGTGTGTGTAGCCCCCCGCTTCTACCCCGACCATGTCACGGTCTTCTGGCAAGTC
>757-1
GGTCTTGTTGAGGGGAGTGAAGTCACTCAGATACCCACCATACTTTGGGGACTGAAAGAAAGTGATGCTCCGATGAACTGCAGTCACACTAAGGGATCTAGCTACAACCAGATGTACTGGTACAGACAGCTTCCAGGAGAGGGAATGAAGCAGATCCAAACATCAAAGTCACTGAACCCACAGTGGAAGTCCTAGCACCCTCGGCAAAGGAGTGTAAAGATAGAAACAAGAAGAAGAAGAAGACCCTGGTGTGTGTAGCCACCCGCTACTACCCCGACCATGTCACGGTCTTCTGGCAAGTC
>758-1
GGTCTTGTTGAGGGGAGTGAAGTCACTCAGATACCCACCATACTTTGGGGACTGAAAGAAAGTGATGCTCCGATGAACTGCAGTCACACTAAGGGATCTAGCTACAACCAGATGTAATGGTACAGACAGCTTCCAGGAGAGGGAATGAAGCAGATCCAAACATCAAAGTCACTGAACCCACAGTGGAAGTCCTAGCACCCTCGGCAAAGGAGTGTAAAGATAGAAACAAGAAGAAGAAGAAGACCCTGGTGTGTGTAGCCACCCGCTTCTACCCCGACCATGTCACGGTCTTCTGGCAAGTC
>759-1
GGTCTTGTTGAGGGGAGTGAAGTCACTCAGATACCCACCATACTCTGGGAAATGAAAGACAGTGATGCTCTGATGAACTGCAGTCACACTAAGGGAGCTACGTACTTCCAGATGTACTGGTACAGACAGCTTCCAGGAGAGGGAATGAAGCAGGTAGTTTACACTACTTCCAGTTCCAAACCTGAGTATTCAGGGGATTTCAGTGAAGACAAATTCTCAGCCAAGAAGACTGTAGTTGAGAGTGGATCTTTCGCAGTGAAGAAGGTGGAGGCAGGAGACGAGGCCAATTTCGGATGAGGCGTCAAATTAACAGTTCTGGATCCAAACATCAAAGTCACTGAACCCACAGTGGAAGTCCTAGCACCCTCGGCAAAGGAGTGTAAAGATAGAAACAAGAAGAAGAAGAAGACCCTGGTGTGTGTAGCCACCCGCTTCTACCCCGACCATGTCACGGTCTTCTGGCAAGTC
>760-1
GGTCTTGTTGAGGGGAGTGAAGTCACTCAGATACCCACCATACTTTGGGGACTGAAAGAAAGTGATGCTCCGATGAACTGCAGTCACACTAAGGGATCTAGCTACAACCAGATGTACTGGTACAGACAGCTTCCAGGAGAGGGAATGAAGCAGTGAAGAAGTCGGAGACAGGAGACAGCGGTATGTACTTCTGTGCTGTGAAGTCGGGACAGAGCAACAACCCGGCATTCTTCGGCAGTGGCACCAAACTCACAGTTCTAGATCCAAACATCAAAGTCACTGAACCCACAGTGGAAGTCCTAGCACCCTCGGCAAAGGAGTGTAAAGATAGAAACAAGAAGAAGAAGAAGACCCTGGTGTGTGTAGCCACCCGCTTCTACCCCGACCATGTCACGGTCTTCTGGCAAGTC
>761-1
GGTCTTGTTGAGGGGAGTGAAGTCACTCAGATACCCACCATACTTTGGGGACTGAAAGAAAGTGATGCTCCGATGAACTGCAGTCACACTAAGGGATCTAGCTACAACCAGATGTACTGGTACAGACAGCTTCCAGGAGAGGGAATGAAGCAGATCCAAACATCAAAGTCACTGAACCCACAGTGGAAGTCCTAGCACCCTCGGCAAAGGAGTGTAAAGATGGAAACAAGAAGAAGAAGAAGACCCTGGTGTGTGTAGCCACCCGCTTCTACCCCGACCATGTCACGGTCTTCTGGCAAGTC
>762-1
GGTCTTGTTGAGGGGAGTGAAGTCACTCAGATACCCACCATACTCTGGCGACTGAAAGAAAGTGATGCTCCGATGAACTGCAGTCACACTAAGGGATCTGGCTACTACCAGATGTACTGGTACAGACAGCTTCCAGGAGAGGGAATGAAGCAGATCCAAACATCAAAGTCACTGAACCCACAGTGGAAGTCCTAGCACCCTCGGCAAAGGAGTGTAAAGATAGAAACAAGAAGAAGAAGAAGACCCTGGTATGTGTAGCCACCCGCTTCTACCCCGACCATGTCACGGTCTTCTGGCAAGTC
>763-1
GGTCTTGTTGAGGGGAGTGAAGTCACTCAGATACCCACCATACTCTGGGGACTGAAAGACAGGGATGCTCCGATGAACTGCAGTCACACTAAGGGATCTACCTACAACCAGATGTACTGGTACAGACAGCTTCCAGGAAAGGGAATGAAGCAGTGAAGAAGTTGGAGGCAGGAGACAGCGGCATGTACTTCTGTGCTGTGAGTCAGGTACAGAACAACCCGGCATTCCTCGGCAGTGGCACCAAACTCACAGTTCTAGATCCAAACATCAAAGTCACTGAACCCACAGTGGAAGTCCTAGCACCCTCGGCAAAGGAGTGTAAAGATAGAAACAAGAAGAAGAAGAAGACCCTGGTGTGTGTAGCCACCCGCTTCTACCCCGACCATGTCACGGTCTTCTGGCAAGTC
>764-1
GGTCTTGTTGAGGGGAGTGAAGTCACTCAGATACCCACCATACTCTGGCGACTGAAAGAAAGTGATGCTCCGATGAACTGCAGTCACACTAAGGGAGCTACGTACTTCCAGATGTACTGGTACAGACAGCTTCCAGGAGAGGGAATGAAGCAGGTAGTTTACACTACTTCCAGTTCCAAACCTGAGTATTCAGGGGATTTCAGTGAAGACAAATTCTCAGCCAAGAAGACTGTAGTTGAGAGTGGATCTTTCACAGTGAAGAAGTTGGAGGCAGGAGACAGCGGCATGTACTTCTGTGCTGTGAGGCACATTTTTGGATCAGGCACCAAATTAACAGTTCTCGATCCAAACATCAAAGTCACTGAACCCACAGTGGAAGTCCTAGCACCCTCGGCAAAGGAGTGTAAAGATAGAAACAAGAAGAAGAAGAAGACCCTGGTGTGTGTAGCCACCCGCTTCTACCCCGACCATGTCACGGTCTTCTGGCAAGTC
>765-1
GGTCTTGTTGAGGGGAGTGAAGTCACTCAGATACCCACCATACTCTGGGGACTGAAAGACAGGGATGCTCCGATGAACTGCAGTCACACTAAGGGATCTACCTACAACCAGATGTACTGGTACAGACAGCTTCAAGGAAAGGGAATGAAGCAGAAGTTGGAGGCAGGAGACAGCGGCATGTACTTCTGTGCTGTGATAACTCTGGTGGTTATGCTGCCTACTTTGGAGAGGGAACTAAGCTAACAGTTCTGGATCCAAACATCAAAGTCACTGAACCCACAGTGGAAGTCCTAGCACCCTCGGCAAAGGAGTGTAAAGATAGAAACAAGAAGAAGAAGAAGACCCTGGTGTGTGTAGCCACCCGCTTCTACCCCGACCATGTCACGGTCTTCTGGCAAGTC
>766-1
GGTCTTGTTGAGGGGAGTGAAGTCACTCAGATACCCACCATACTTTGGGGACTGAAAGAAAGTGATGCTCCGATGAACTGCAGTCACACTAAGGGATCTAGCTACAACCAGATGTACTGGTACAGACAGCTTCCAGGAGAGGGAATGAAGCAGATCCAAACATCAAAGTCACTGAACCCACAGTGGAAGTCCTAGCACCCTCGGCAAAGGAGTGTAAAGATAGAAACAAGAAGAAGAAGAAGACCCTAGTGTGTGTAGCCACCCGCTTCTACCCCGACCATGTCACGGTCTTCTGGCAAGTC
>767-1
GGTCTTGTTGAGGGGAGTGAAGTCACTCCGATACCCACCATACTCTGTCGACTGAAAGAAAGTGATGCTCCGATGAACTGCAGTCACACTAAGGGATCTGGCTACTACCAGATGTACTGGTACAGACAGCTTCCAGGAGAGGGAATGAAGCAGATCCAAACATCAAAGTCACTGAACCCACAGTGGAAGTCCTAGCACCCTCGGCAAAGGAGTGTAAAGATAGAAACAAGAAGAAGAAGAAGACCCTGGTGTGTGTAGCCACCCGCTTCTACCCCGACCATGTCACGGTCTTCTGGCAAGTC
>768-1
GGTCTTGTTGAGGGGAGTGAAGTCACTCAGATACCCACCATACTTTGGGGACTGAAAGAAAGTGATGCTCCGATGAACTGCAGTCACACTAAGGGATCTAGCTACAACCAGATGTACTGGTACAGACAGCTTCCAGGAGAGGGAATGAAGCAGATCCAAACATCAAAGTCACTGAACCCACAGTGGAAGTCCTAACACCCTCGGCAAAGGAGTGTAAAGATAGAAACAAGAAGAAGAAGAAGACCCTGGTGTGTGTAGCCACCCGCTTCTACCCCGACCATGTCACGGTCTTCTGGCAAGTC
>769-1
GGTCTTGTTGAGGGGAGTGACGTCACTCAGATACCCACCATACTTTGGGGACTGAAAGAAAGTGATGCTCCGATGAACTGCAGTCACACTAAGGGATCTAGCTACAACCAGATGTACTGGTACAGACAGCTTCCAGGAGAGGGAATGAAGCAGATCCAAACATCAAAGTCACTGAACCCACAGTGGAAGTCCTAGCACCCTCGGCGAAGGAGTGTAAAGATAGAAACAAGAAGAAGAAGACCCTGGTGTGTGTAGCCACCCGCTTCTACCCCGACCATGTCACGGTCTTCTGGCAAGTC
>770-1
GGTCTTGTTGAGGGGAGTGAAGTCACTCAGATACCCACCATACTTTGGGGACTGAAAGAAAGTGATGCTCCGATGAACTGCAGTCACACTAAGGGATCTAGCTACAACCAGATGTACTGGTACAGACAGCTTCCAGGAGAGGGAATGAAGCAGTGAAGAAGTCGGAGACAGGAGACAGCGGCATGTACTTCTGTGCTGTGAGTGAATTCCCGCGGACAGGGGGCAAACTCAACCAGCCTTCTTTGGCAATGGAACGAAACTCACTGTTTTAGATCCAAACATCAAAGTCACTGAACCCACAGTGGAAGTCCTAGCACCCTCGGCAAAGGAGTGTAAAGATAGAAACAAGAAGAAGAAGAAGACCCTGGTGTGTGTAGCCACTCGCTTCTACCCCGACCATGTCACGGTCTTCTGGCAAGTC
>771-1
GGTCTTGTTGAGGGGAGTGAAGTCACTCAGATACCCACCATACTCTGGGGACTGAAAGAAAGTGATGCTCCGATGAACTGCAGTCACACTAAGGGTCTAAGCTACTTCCAGATGTACTGGTACAGACAGCTTCCAGGAGAGGGAATGAAGTAGATCCAAACATCAAAGTCACTGAACCCACAGTGGAAGTCCTAGCACCCTCGGTAAAGGAGTGTAAAGATAGAAACAAGAAGAAGAAGAAGACCCTGGTGTGTGTAGCCACCCGCTTCTACCCCGACCATGTCACGGTCTTCTGGCAAGTC
>772-1
GGTCTTGTTGAGGGGAGTGAAGTCACTCAGATATCCACCATACTTTGGGGACTGAAAGAAAGTGATGCTCCGATGAACTGCAGTCACACTAAGGGATCTAGCTACAACCAGATGTACTGGTACAGACAGCTTCCAGGAGAGGGAATGAAGCAGGTAGTTTACACAAGTACTTATAACAAACCAGACTATTGAGACTTCAGTGAAGACAAATATTCAATTGTTAAGGCTGTAGCTGAGAGTGGATCTTTCACAGTGAAGAAGTCGGAGACAGGAGACAGCGGCATGTACTTCTGTGCTGGTATGAGGCACATTTTGGATCAGGCACCAAATTAACAGTTCTCGATCCAAACATCAAAGTCACTGAACCCACAGTGGAAGTCCTAGCACCCTCGGCAAAGGAGTGTAAAGATAGAAACAAGAAGAAGAAGAAGACCCTGGTGTGTGTAGCCACCCGCTTCTACCCCGACCATGTCACGGTCTTCTGGCAAGTC
>773-1
GGTCTTGTTGAGGGGAGTGAAGTCACTCAGATACCCACCATACTCTGGGGACTGAAAGAACGTGATGCTCCGATGAACTGCAGTCACACTAAGGGTCTAAGCTACTTCCAGATGTACTGGTACAGACAGCTTCCAGGAGAGGGAATGAAGCAGTGAAGAAGTTGGAGGCAGGAGACAGCGGCATGTACTTCTGTGCTGTGAGCGCCGGGACAGGGCGACTGGAAGTGAGGCCTACTTTGGGAATGGAACCAAACTCACTGTTTTAGATCCAAACATCAAAGTCACTGAACCCACAGTGGAAGTCCTAGCACCCTCGGCAAAGGAGTGTAAAGATAGAAACAAGAAGAAGAAGAAGACCCTGGTGTGTGTAGCCACCCGCTTCTACCCCGACCATGTCACGGTCTTCTGGCAAGTC
>774-1
GGTCTTGTTGAGGGGAGTGAAGTCACTCAGATACCCACCATACTCTGGGGACTGAAAGACAGGGATGTTCCGATGAACTGCAGTCACACTAAGGGATCTACCTACAACCAGATGTACTGGTACAGACAGCTTCCAGGAAAGGGAATGAAGCAGATCCAAACATCAAAGTCACTGAACCCACAGTGGAAGTCCTAGCACCCTCGGCAAAGGAGTGTAAAGATAGAAACAAGAAGAAGAAGAAGACCCTGGTGTGTGTAGCCACCCGCTTCTACCCCGACCATGTCACGGTCTTCTGGCAAGTC
>775-1
GGTCTTGTTGAGGGGAGTGAAGTCACTCAGATACCCACCATACTCTGGGGACTGAAAGAAAGTGATGCTCCGTTGAACTGCAGTCACACTAAGGGTCTAAGCTACTTCCAGAGTTACTGGTACAGACAGCTTCCAGGAGAGGGAATGAAGCAGATCCAAACATCAAAATCACGGAACCCACAGGGGAAGTCCTAGCACCCCGGCAAAGGAGTGTAAAGATAGAAACAAGAAGAAGAAGAAGACCCTGGTGTGTGTAGCCACCCGCTTCTACCCCGACCATGTCACGGTCTTCTGGCAAGTC
>776-1
GGTCTTGTTGAGGGGAGTGAAGTCACTCAGATACCCACCATACTCTGGGGACTGAAAGAAAGTGATGCTCCGATGAACTGCAGTCACACTAAGGGTCTAAGCTACTTCCAGATGTACTGGTACAGACAGCTTCCAGGAGAGGGAATGAAGCAGTGAAGAAGTTGTAGGCAGGAGACAGCGGCATGTACTTCTGTGCTGTGAGCGCCGGGACAGGGCGACTGGAAGTGAGGCCTACTTTGGGAATGGAACCAAACTCACTGTTTTAGATCCAAACATCAAAGTCACTGAACCCACAGTGGAAGTCCTAGCACCCTCGGCAAAGGAGTGTAAAGATAGAAACAAGAAGAAGAAGAAGACCCTGGTGTGTGTAGCCACCCGCTTCTACCCCGACCATGTCACGGTCTTCTGGCAAGTC
>777-1
GGTCTTGTTGAGGGGAGTGAAGTCACTCAGATACCCACCATACTCTGGCGACTGAAAGAAAGTGATGCTCCGATGAACTGCAGTCACACTAAGGGATCTGGCTACTACCAGATGTACTGGTACAGACAGCTTCCAGGAGAGGGAATGAAGCAGATCCAAACATCAAAGTCACTGAACCCACAGTGGAAGTCCTAGCACCCTCGGCAAAGGAGTGTAAAGATAGAAACAAGAAGAAGAAGACGACCCTGGTGTGTGTAGCCACCCGCTTCTACCCCGACCATGTCACGGTCTTCTGGCAAGTC
>778-1
GGTCTTGTTGAGGGGAGTGAAGTCACTCAGATACCCACCATACTTTGGGGACTGAAAGAAAGTGATGCTCCGATGAACTGCAGTCACACTAAGGGATCTAGCTACAACCAGATGTACTGGTACAGACAGCTTCCAGGAGAGGGAATGAAGCAGATCCAAACATCAAAGTCACTGAACCCACAGTGGAAGTCCTAGCACCCTCGGCAAAGGAGAGTAAAGATAGAAACAAGAAGAAGAAGAAGACCCTGGTGTGTGTAGCCACCCGCTTCTACCCCGACCATGTCACGGTCTTCTGGCAAGTC
>779-1
GGTCTTGTTGAGGGGAGTGAAGTCACTCAGATACCCACCATACTCTGGGGAGTGAAAGAAAGTGATGCTCCGATGAACTGCAGTCACACTAAGGGATCTACGTACTTCCAGATGTACTGGTACAGACAGCTTCCAGGAGAGGGAATGAAGCAGATCCAAACATCAAAGTCACTGAACCCACAGTGGAAGTCCTAGCACCCTCGGCAAAGGAGTGTAAAGATAGAAACAAGAAGAAGAAGAAGACCCTGGTGTGTGTAGCCACCCGCTTCTACCCCGACCATGTCACGGTCTTCTGGCAAGTC
>780-1
GGTCTTGTTGAGGGGAGTGAAGTCACTCAGATACCCACCATACTTTGTGGCCTGCCAGAAAGTGATGCTCCGATGAACTGCAGTCACACTAAGGGATCTAGCTACAACCAGATGTACTGGTACAGACAGCTTCCATGAGAGGGAATGAAGCAGTGAAGAAGTCGGAGACAGGAGACAGCGGCATGTACTTCTGTGCTGTGAGTGGTGGTTATGCTGCCTACTTTGGAGAAGGAACTAAGCTAACAGTTCTGGATCCAAACATCAAAGTCACTGAACCCACAGTGGAAGTCCTAGCACCCTCGGCAAAGGAGTGTAAAGATAGAAACAAGAAGAAGAAGAAGACCCTGGTGTGTGTAGCCACCCGCTTCTACCCCGACCATGTCACGGTCTTCTGGCAAGTC
>781-1
GGTCTTGTTGAGGGGAGTGAAGTCACTCAGATACCCACCATACTTTGGGGACTGAAAGAAAGTGATGCTCCGATGAACTGCAGTCACACTAAGGGAGCTACGTACAACCAGATGTACTGGTACAGACAGCTTCCAGGAGAGGGAATGAAGCAGATCCAAACATCAAAGTCACTGAACCCACAGTGGAAGTCCTAGCACCCTCGGCAAAGGAGTGTAAAGATAGAAACAAGAAGAAGAAGAAGACCCTGGTGTGTGTAGCCACCCGCTTCTACCCCGACCATGTCACGGTCTTCTGGCAAGTC
>782-1
GGTCTTGTTGAGGGGAGTGAAGTCACTCAGATACCCACCATACTTTGGGGACTGAAAGAAAGTGATGCTCCGATGAACTGCAGTCACACTAAGGGATCTAGCTACAACCAGATGTACTGGTACAGACAGCTTCCAGGAGAGGGAATGAAGCAGATACAAACATCAAAGTCACTGAACCCACAGTGGAAGTCCTAGCACCCTCGGCAAAGGAGTGTAAAGATAGAAACAAGAAGAAGAAGAAGACCCTGGTGTGTGTAGCCACCCGCTTCTACCCCGACCATGTCACGGTCTTCTGGCAAGTC
>783-1
GGTCTTGTTGAGGGGAGTGAAGTAACTCAGATACCCACCATACTCTGGAAACTGAAAGAAAGCGATGCTCCGATGAACTGCAGTCACACTAAGGGATCTAGCTACTACCAGATGTACTGGTACAGACAGCTTCCAGGAGAGGGAATGAAGCAGGTAGTTTACACTACTTCCAGTTCCAAACCTGAGTATTCATGTGATTTCAGTGAAGACAAATTCTCAGCCAAGAAGACTGTAGCTGAGAGTGGATCTTTCACAGTGAAGAAGTTGGGGACAGGAGACAGCGGCATGTACTTCTGTGCTGTGAGTGAAATCCAAACATCAAAGTCACTGAACCCACAGTGGAAGTCCTAGCACCCTCGGCAAAGGAGTGTAAAGATAGAAACAAGAAGAAGAAGAAGACCCTGGTGTGTGTAGCCACCCGCTTCTACCCCGACCATGTCACGGTCTTCTGGCAAGTC
>784-1
GGTCTTGTTGAGGGGAGTGAAGTCACTCAGATACCCACCATACTCTGGGGACTGAAAGAAAGTGATGCTCCGATGAACTGCAGTCACACTAAGGGTCTAAGCTACTTCCAGATGTACTGGTACAGACAGCTTCCAGGAGAGGGAATGAAGCAGATCCAAACATCAAAGTCACTGAACCCACAGTGGAAGTCCTAGCACCCTCGGCGAAGGAGTGTAAAGATAGAAACAAGAAGAAGAAGAAGACCCTGGTGTGTGTAGCCACCCGCTTCTACCCCGACCATGTCACGGTCTTCTGGCAAGTC
>785-1
GGTCTTGTTGAGGGGAGTGAAGTCACTCAGATACCCACCATACTCTGGGAAATGAAAGACAGTGATGCTCTGATGAACTGCAGTCACACTAAGGGAGCTACGTACTTCCAGATGTACTGGTACAGACAGCTTCCAGGAGAGGGAATGAAGCAGTGAAGAAGTCGGAGACAGGAGACAGCGGCATGTACTTCTGTGCTGTGAGTGAATTCCCGCGGACAGGGGGCAAACTCAACCAGCCTTCTTTGGCAATGGAACGAAACTCACTGTTTTAGATCCAAACATCAAAGTCACTGAACCCACAGTGGAAGTCCTAGCACCCTCGGCAAAGGAGTGTAAAGATAGAAACAAGAAGAAGAAGAAGACCCTGGTATGTGTAGCCACCCGCTTCTACCCCGACCATGTCACGGTCTTCTGGCAAGTC
>786-1
GGTCTTGTTGAGGGGAGTGAAGTCACTCAGATACCCACCATACTCTGGCGACTGAAAGAAAGTGATGCTCCGATGAACTGCAGTCACACTAAGGGATCTAGCTACAACCAGATGTACTGGTACAGACAGCTTCCAGGAGAGGGAATGAAGCAGAAGTCGGAGACAGGAGACAGCGGCATGTACTTCTGTGCTGTGACTGACAGGGGGGACTCGGAGGCATATTTTGGAGCCGGCACCAAACTCACCGTTTTAGATCCAAACATCAAAGTCACTGAACCCACAGTGGAAGTCCTAGCACCCTCGGCAAAGGAGTGTAAAGATAGAAACAAGAAGAAGAAGAAGACCCTGGTGTGTGTAGCCACCCGCTTCTACCCCGACCATGTCACGGTCTTCTGGCAAGTC
>787-1
GGTCTTGTTGAGGGGAGTGAAGTCACTCAGATACCCACCATACTCTGGGGACTGAAAGAAAGTGATGCTCCGATGAACTACAGTCACACTAAGGGTCTAAGCTACTTCCAGATGTACTGGTACAGACAGCTTCCAGGAGAGGGAATGAAGCAGTGAAGAAGTTGGAGGCAGGAGACAGCGGCATGTACTTCTGTGCTGTGAGCGCCGGGACAGGGCGACTGGAAGTGAGGCCTACTTTGGGAATGGAACCAAACTCACTGTTTTAGATCCAAACATCAAAGTCACTGAACCCACAGTGGAAGTCCTAGCACCCTCGGCAAAGGAGTGTAAAGATAGAAACAAGAAGAAGAAGAAGACCCTGGTGTGTGTAGCCACCCGCTTCTACCCCGACCATGTCACGGTCTTCTGGCAAGTC
>788-1
GGTCTTGTTGAGGGGAGTGAAGTCACTCAGATACCCACCATACTCTGGGAAATGAAAGACAGTGATGCTCTGATGAACTGCAGTCACACTAAGGGAGCTACGTACTTCCAGATGTACTGGTACAGACAGCTTCCAGGAGAGGGAATGAAGCAGGTAGTTTACACTACTTCCAGTTCCAAACCTGAGTATTCAGGGGATTTCAGTGAAGACAAATTCTCAGCCAAGAAGACTGTAGTTGAGAGTGGATCTTTCACAGTGAAGAAGTTGGAGGCAGGAGACAGTGGCATGTACTTCTGTGCTGTGAGTGGATTGGGACAGGATCCAAACATCAAAGTCACTGAACCCACAGTGGAAGTCCTAGCACCCTCGGCAAAGGAGTGTAAAGATAGAAACAAGAAGAAGAAGAAGACCCTGGTGTGTGTAGCCACCCGCTTCTACCCCGACCATGTCACGGTCTTCTGGCAAGTC
>789-1
GGTCTTGTTGAGGGGAGTGAAGTCACTCAGATACCCACCATACTCTGGCGACTGAAAGAAAGTGATGCTCCGATGAACTGCAGTCACACTAAGGGATCTGGCTACTACCAGATGTACTGGTACAGACAGCTTCCAGGAGAGGGAATGAAGCAGGTAGCCTTCACTATTCCCAATTCCAAACCTGAGTATTCAGGGGATTTCAGTAAAGACAAATTCTCAGCCAAGAAGACTGTAGCTGAGAGTGGATCTTTCACAGTGAAGAAGTTGGAGACAGGAGACAGCGGCATGTACTTGTGTGCTGTGAGTGAAGATCCAAACATCAAAGTCACTGAACCCACAGTGGAAGTCCTAGCACCCTCGGCAAAGGAGTGTAAAGATAGAAACAAGAAGAAGAAGAAGACCCTGGTGTGTGTAGCCACCCGCTTCTACCCCGACCATGTCACGGTCTTCTGGCAAGTC
>790-1
GGTCTTGTTGAGGGGAGTGAAGTCACTCAGATACCCACCATACTTTGGGGACTGAAAGAAAGTGATGCTCCGATGAACTGCAGTCACACTAAGGGATCTAGCTACAACCAGATGTACTGGTACAGACAGCTTCCAGGAGAGGGAATGAAGCAGGTAGTTTACACGAGTACTTATAACAAACCAGACTATTGAGACTTCAGTGAAGACAAATATTCAATTGTTAAGGCTGTAGCTGAGAGTGGATCTTTCACAGTGAAGAAGTCGGAGACAGGAGACAGCGGCATGTACTTCTGTGCTGGTATGAGGCACATTTTGGATCAGGCACCAAATTAACAGTTCTCGATCCAAACATCAAAGTCACGGAACCCACAGTGGAAGTCCTAGCACCCTCGGCAAAGGAGTGTAAAGATAGAAACAAGAAGAAGAAGACCCTGGTGTGTGTAGCCACCCGCTTCTACCCCGACCATGTCACGGTCTTCTGGCAAGTC
>791-1
GGTCTTGTTGAGGGGAGTGAAGTCACTCAGATACCCACCATACTCTGGGGACTGAAAGACAGGGATGCTCCGATGAACTGCAGTCACACTAAGGGATCTACCTGCAACCAGATGTACTGGTACAGACAGCTTCCAGGAAAGGGAATGAAGCAGTGAAGAAGTTGGAGGCAGGAGACAGCGGCATGTACTTCTGTGCTGTGAGTCTACGGGGAAGCAACAACCCGGCATTCTTCGGCAGTGGCACCAAACTCACAGTTCTAGATCCAAACATCAAAGTCACTGAACCCACAGTGGAAGTCCTAGCACCCTCGGCAAAGGAGTGTAAAGATAGAAACAAGAAGAAGAAGAAGACCCTGGTGTGTGTAGCCACCCGCTTCTACCCCGACCATGTCACGGTCTTCTGGCAAGTC
>792-1
GGTCTTGTTGAGGGGAGTGAAGTCACTCAGATACCCACCATACTCTGGGGACTGAAAGAAAGTGATGCTCCGATGAACTGCAGTCACACTGATTCAAGATACGACATGATACTGTGGTACCAACAGTCAGCCCAAAACACTGCTCTGAAACTCATTGGAAGCTGAAGACAGTTCAGTGTATTTCTGTGCTGCTAGTGCGGACAGGTTGGTGGTGCCAGCCAGGCTTACTTCGGTGGAGGAACCAGGTTAACTGTTCTAGATCCAAACATCAAAGTCACTGAACCCACAGTGGAAGTCCTAGCACCCTCGGCAAAGGAGTGTAAAGATAGAAACAAGAAGAAGAAGAAGACCCTGGTGTGTGTAGCCACCCGCTTCTACCCCGACCATGTCACGGTCTTCTGGCAAGTC
>793-1
GGTCTTGTTGAGGGGAGTGAAGTCACTCAGATACCCACCATACTTTGGGGACTGAAAGAAAGTGATGCTCCGATGAACTGCAGTCACACTAAGGGATCTAGCTACAACCAGATGTACTGGTACAGACAGCTTCCAGGAGAGGGAATGAAGCAGTGAAGAAGTCGGAGACAGGAGACAGCGGCATGTACTTCTGTGCTGTGAGTGGTGGTTATGCTGCATACTTTGGAGAAGGAACTAAGCTAACAGTTCTGGATCCAAACATCAAAGTCACTGAACCCACAGTGGAAGTCCTAGCACCCTCGGCAAAGGAGTGTAAAGATAGAAACAAGAAGAAGAAGAAGACCCTGGTGTGTGTAGCCACCCGCTTCTACCCCGACCATGTCACGGTCTTCTGGCAAGTC
>794-1
GGTCTTGTTGAGGGGAGTGAAGTCACTCAGATACCCACCATACTCTGGGAAATGAAAGAAAGTGATGCTCCGATGAACTGCAGTCACACTAAGGGATCTAGCTACAACCAGATGTACTGGTACAGACAGCTTCCAGGAGAGGGAATGAAGCAGATCCAAACATCAAAGTCACTGAACCCACAGTGGAAGTCCTAGCACCCTCGGCAAAGGAGTGTAAAGATAGAAACAAGAAGAAGAAGAAGACCCTGGTGTGTGTAGCCACCCGCTTCTACCCCGACCATGTCACGGTCTTCTGGCAAGTC
>795-1
GGTCTTGTTGAGGGGAGTGAAGTCACTCAGATACCCACCATACTCTGGGGACTGAAAGAACGTGATGCTCCGATGAACTGCAGTCACACTAAGGGTCTAAGCTACTTCCAGATGTACTGGTACAGACAGCTTCCAGGAGAGGGAATGAAGCAGATCCAAACATCAAAGTCACTGAACCCACAGTGGAAGTCCTAGCACCCTCGGCAAAGGAGTGTAAAGATAGAAACAAGAAGAAGAAGAAGACCCTGGTGTGTGTAGCCACCCGCTTCTACCCCGACCATGTCACGGTCTTCTGGCAAGTC
>796-1
GGTCTTGTTGAGGGGAGTGAAGTCACTCAGATACCCACCATACTTTGGGGACTGAAAGAAAGTGATGCTCCGATGAACTGCAGTCACACTAAGGGATCTAGCTACAACCAGATGTACTGGTACAGACAGCTTCCAGGAGAGGGAATGAAGCAGAAGTCGGAGACAGGAGACAGCGGCATGTACTTCTGTGCTGTGAGTGAATTGAGGGAGCACGGATAAGGCAGAGTTTGGTCCAGGTACCAGACTCACTGTTCTAGATCCAAACATCAAAGTCACTGAACCCACAGTGGAAGTCCTAACACCCTCGGCAAAGGAGTGTAAAGATAGAAACAAGAAGAAGAAGAAGACCCTGGTGTGTGTAGCCACCCGCTTCTACCCCGACCATGTCACGGTCTTCTGGCAAGTC
>797-1
GGTCTTGTTGAGGGGAGTGAAGTCACTCAGATACCCACCATACTCTGGGAAATGAAAGACAGTGATGCTCTGATGAACTGCAGTCACACTAAGGGAGCTACGTACTTCCAGATGTACTGGTACAGACAGCTTCCAGGAGAGGGAATGAAGCAGATCCAAACATCAAAGTCACTGAACCCACAGTGGAAGTCCTAGCACCCTCGGCAAAGGAGTGTAAAGATAGAAACAAGAAGAAGAAGAAGACCCTGGTGTGTGTAGCCACCCGCTTCTACCACGACCATGTCACGGTCTTCTGGCAAGTC
>798-1
GGTCTTGTTGAGGGGAGTGAAGTCACTCAGATACCCACCATACTCTGGGGACTGAAAGACAGGGATGCTCCGATGAACTGCAGTCACACTAAGGGATCTACCTACAACCAGATGTACTGGTACAGACAGCTTCCAGGAAAGGGAATGAAGCAGGTAGTTTACACAAGTAGTTATAGCAGACCAGACTATGGAGACTTCAGTGAAGACAAATATCCAATTGTTAAGGCTGTAGCTGAGAGTGGATCTTTCACAGTGAAGAAGTTGGAGGCAGGAGACAGCGGCATGTACTTCTGTGCTCTCCTTTGGCAATTGAACGACACTCACTGTTTTAGATCCAAACATCAAAGTCACTGAACCCACAGTGGAAGTCCTAGCACCCTCGGCAAAGGAGTGTAAAGATAGAAACAAGAAGAAGAAGAAGACCCTGGTGTGTTTAGCCACCCGCTTCTACCCCGACCATGTCACGGTCTTCTGGCAAGTC
>799-1
GGTCTTGTTGAGGGGAGTGAAGTCACTCAGATACCCACCATACTCTGGAAACTGAAAGAAAGCGATGCTCCGATGAACTGCAGTCACACTAAGGGATCTAGCTACTACCAGATGTACTGGTACAGACAGCTTCCAGGAGAGGGAATGAAGCAGGTAGTTTACACTACTTCCAGTTCCAAACCTGAGTATTCATGGGATTTCAGTGAAGACAAATTCTCAGCCAAGAAGACTGTAGCTGAGAGTGGATCTTTCACAGTGAAGAAGTTGGGGACAGGAGACAGCGGCATGTACTTCTGTGCTATCCAAACATCAAAGTCACTGAACCCACAGTGGAAGTCCTAGCACCCTCGGCAAAGGAGTGTAAAGATAGAAACAAGAAGAAGAAGAAGACCCTGGTGTGTGTAGCCACCCGCTTCTACCCCGACCATGTCACGGTCTTCTGGCAAGTC
>800-1
GGTCTTGTTGAGGGGAGTGAAGTCACTCAGATACCCACCATACTCTGGCGACTGAAAGAAAGTGATGCTCCGATGAACTGCAGTCACACTAAGGGATCTGGCTACTACCAGATGTACTGGTACAGACAGCTTCCAGGAGAGGGAATGAAGCAGGTAGCCTTCACTATTCCCAATTCCAAACCTGAGTATTCAGGGGATTTCAGTAAAGACAAATTCTCAGCCAAGAAGACTGTAGCTGAGAGTGGATCTTTCACAGTGAAGAAGTTGGAGGCAGGAGACAGCGGCATGTACTTTTGTGCTGTGGAGGCATATTTTGGAGCCGGCACCAAACTCACCGTTTTAGATCCAAACATCAAAGTCACTGAACCCACAGTGGAAGTCCTAGCACCCTCGGCAAAGGAGTGTAAAGATAGAAACAAGAAGAAGAAGAAGACCCTGGTGTGTGTAGCCACCCGCTTCTACCCCGACCATGTCACGGTCTTCTGGCAAGTC
>801-1
GGTCTTGTTGAGGGGAGTGAAGTCACTCAGATACCCACCATACTTTGGGGACTGAAAGAAAGTGATGCTCCGATGAACTGCAGTCACACTAAGGGAGCTAGCTACAACCAGATGTACTGGTACAGACAGCTTCCAGGAGAGGGAATGAAGCAGGGAAGAAGCCGGAGACAGGATACAGCGGCATGTATTTCTGTGCTGTGATTGAGAGCAGGGGTACAAGGATAAGGCAGTGTTTGGTCCAGGGACCAGACTGACTGTTCTGGATCCAAACATCAAAGTCACTGAACCCACAGTGGAAGTCCTAGCACCCTCGGCAAAGGAGTGTAAAGATAGAAACAAGAAGAAGAAGAAGACCCTGGTGTGTGTAGCCACCCGCTTCTACCCCGACCATGTCACGGTCTTCTGGCAAGTC
