# Supplementary material for: Tetraploid Ancestry Provided Atlantic Salmon With Two Paralogue Functional T Cell Receptor Beta Regions Whereof One Is Completely Novel
Source: Front Immunol. 2022 Jun 17;13:930312. doi: 10.3389/fimmu.2022.930312 (PMC9247247; doi:10.3389/fimmu.2022.930312)
Supplement: Supplementary file 3 [file DataSheet_3.zip › Supplementary file 3 (SF3) Collapsed data/Run1_ssVB3F_TRB09R.collapsed.fa]

>1-474
AGTTCAACTGACCTGCAGCCACACTGATTCAAGATACGACATGATACTGTGGTACCAACTGTCAGCCCAAAACACTGCTCTGAAACTCATTGGATCCAAACATCAAAGTCACTGAACCCACAGTGGAAGTCCTAGCACCCTCGGCAAAGGAGTGTAAAGATAGAAACAAGAAGAAGAAGAAGACCCTGGTGTGTGTAGCCACCCGCTTCTACCCCGACCATGTCACGGTCTTCTGGCAAGTC
>2-374
AGTTCAACTGAACTGCAGCCACACTGATTCAAGATACGACATGATACTGTGGTACCAACTGTCAGCCCAAAACACTGCTCTGAAACTCATTGGATCCAAACATCAAAGTCACTGAACCCACAGTGGAAGTCCTAGCACCCTCGGCAAAGGAGTGTAAAGATAGAAACAAGAAGAAGAAGAAGACCCTGGTGTGTGTAGCCACCCGCTTCTACCCCGACCATGTCACGGTCTTCTGGCAAGTC
>3-345
AGTTCAACTCACCTGCAGCCACACTGATTCAAGATACGACATGATACTGTGGTACCAACTGTCAGCCCAAAACACTGCTCTGAAACTCATTGGATCCAAACATCAAAGTCACTGAACCCACAGTGGAAGTCCTAGCACCCTCGGCAAAGGAGTGTAAAGATAGAAACAAGAAGAAGAAGAAGACCCTGGTGTGTGTAGCCACCCGCTTCTACCCCGACCATGTCACGGTCTTCTGGCAAGTC
>4-305
AGTTCAACTCAACTGCAGCCACACTGATTCAAGATACGACATGATACTGTGGTACCAACTGTCAGCCCAAAACACTGCTCTGAAACTCATTGGATCCAAACATCAAAGTCACTGAACCCACAGTGGAAGTCCTAGCACCCTCGGCAAAGGAGTGTAAAGATAGAAACAAGAAGAAGAAGAAGACCCTGGTGTGTGTAGCCACCCGCTTCTACCCCGACCATGTCACGGTCTTCTGGCAAGTC
>5-249
AGTTCAACTGACCTGCAGCCACACTGTTTCAAGATACGACATGATACTGTGGTACCAACAGTCAGCCCAAAACACTGCTCTGAAACTCATTGGATCCAAACATCAAAGTCACTGAACCCACAGTGGAAGTCCTAGCACCCTCGGCAAAGGAGTGTAAAGATAGAAACAAGAAGAAGAAGAAGACCCTGGTGTGTGTAGCCACCCGCTTCTACCCCGACCATGTCACGGTCTTCTGGCAAGTC
>6-201
AGTTCAACTGACCTGCAGCCACACTGATCCAAGATACGACATGATACTGTGGTACCAACAGTCAGCCCAAAACACTGCTCTGAAACTCATTGGATCCAAACATCAAAGTCACTGAACCCACAGTGGAAGTCCTAGCACCCTCGGCAAAGGAGTGTAAAGATAGAAACAAGAAGAAGAAGAAGACCCTGGTGTGTGTAGCCACCCGCTTCTACCCCGACCATGTCACGGTCTTCTGGCAAGTC
>7-176
AGTTCAACTGAACTGCAGCCACACTGTTTCAAGATACGACATGATACTGTGGTACCAACAGTCAGCCCAAAACACTGCTCTGAAACTCATTGGATCCAAACATCAAAGTCACTGAACCCACAGTGGAAGTCCTAGCACCCTCGGCAAAGGAGTGTAAAGATAGAAACAAGAAGAAGAAGAAGACCCTGGTGTGTGTAGCCACCCGCTTCTACCCCGACCATGTCACGGTCTTCTGGCAAGTC
>8-165
AGTTCAACTCACCTGCAGCCACACTGATCCAAGATACGACATGATACTGTGGTACCAACAGTCAGCCCAAAACACTGCTCTGAAACTCATTGGATCCAAACATCAAAGTCACTGAACCCACAGTGGAAGTCCTAGCACCCTCGGCAAAGGAGTGTAAAGATAGAAACAAGAAGAAGAAGAAGACCCTGGTGTGTGTAGCCACCCGCTTCTACCCCGACCATGTCACGGTCTTCTGGCAAGTC
>9-164
AGTTCAACTGACCTGCAGCCACACTGATTCAAGATACGACATGATACTGTGGTACCAACAGTCAGCCCAAAACACTGCTCTGAAACTCATTGGATCCAAACATCAAAGTCACTGAACCCACAGTGGAAGTCCTAGCACCCTCGGCAAAGGAGTGTAAAGATAGAAACAAGAAGAAGAAGAAGACCCTGGTGTGTGTAGCCACCCGCTTCTACCCCGACCATGTCACGGTCTTCTGGCAAGTC
>10-161
AGTTCAACTGAACTGCAGCCACACTGATCCAAGATACGACATGATACTGTGGTACCAACAGTCAGCCCAAAACACTGCTCTGAAACTCATTGGATCCAAACATCAAAGTCACTGAACCCACAGTGGAAGTCCTAGCACCCTCGGCAAAGGAGTGTAAAGATAGAAACAAGAAGAAGAAGAAGACCCTGGTGTGTGTAGCCACCCGCTTCTACCCCGACCATGTCACGGTCTTCTGGCAAGTC
>11-153
AGTTCAACTCAACTGCAGCCACACTGATCCAAGATACGACATGATACTGTGGTACCAACAGTCAGCCCAAAACACTGCTCTGAAACTCATTGGATCCAAACATCAAAGTCACTGAACCCACAGTGGAAGTCCTAGCACCCTCGGCAAAGGAGTGTAAAGATAGAAACAAGAAGAAGAAGAAGACCCTGGTGTGTGTAGCCACCCGCTTCTACCCCGACCATGTCACGGTCTTCTGGCAAGTC
>12-152
AGTTCAACTCACCTGCAGCCACACTGTTTCAAGATACGACATGATACTGTGGTACCAACAGTCAGCCCAAAACACTGCTCTGAAACTCATTGGATCCAAACATCAAAGTCACTGAACCCACAGTGGAAGTCCTAGCACCCTCGGCAAAGGAGTGTAAAGATAGAAACAAGAAGAAGAAGAAGACCCTGGTGTGTGTAGCCACCCGCTTCTACCCCGACCATGTCACGGTCTTCTGGCAAGTC
>13-116
AGTTCAACTGAACTGCAGCCACACTGATTCAAGATACGACATGATACTGTGGTACCAACAGTCAGCCCAAAACACTGCTCTGAAACTCATTGGATCCAAACATCAAAGTCACTGAACCCACAGTGGAAGTCCTAGCACCCTCGGCAAAGGAGTGTAAAGATAGAAACAAGAAGAAGAAGAAGACCCTGGTGTGTGTAGCCACCCGCTTCTACCCCGACCATGTCACGGTCTTCTGGCAAGTC
>14-113
AGTTCAACTGACCTGCAGCCACACTGATTCAAATTACAACATGATACTGTGGTACCAACAGTCAGCCCAAAACACTGAAACTCATTGGATCCAAACATCAAAGTCACTGAACCCACAGTGGAAGTCCTAGCACCCTCGGCAAAGGAGTGTAAAGATAGAAACAAGAAGAAGAAGAAGACCCTGGTGTGTGTAGCCACCCGCTTCTACCCCGACCATGTCACGGTCTTCTGGCAAGTC
>15-111
AGTTCAACTGACCTGCAGCCATACTATCCCTAACTACTACATGATACTATGGTACAAACAGTCAGCAGGAGACACTGCTATGAAACTCATTGGTTATGCATATACCAAGTCAATAACCATGGAGAAATCTTTTGAAAAGCACTTCAATGTGAGTGGAGACGATCCAAACATCAAAGTCACTGAACCCACAGTGGAAGTCCTAGCACCCTCGGCAAAGGAGTGTAAAGATAGAAACAAGAAGAAGAAGAAGACCCTGGTGTGTGTAGCCACCCGCTTCTACCCCGACCATGTCACGGTCTTCTGGCAAGTC
>16-110
AGTTCAACTCAACTGCAGCCACACTGTTTCAAGATACGACATGATACTGTGGTACCAACAGTCAGCCCAAAACACTGCTCTGAAACTCATTGGATCCAAACATCAAAGTCACTGAACCCACAGTGGAAGTCCTAGCACCCTCGGCAAAGGAGTGTAAAGATAGAAACAAGAAGAAGAAGAAGACCCTGGTGTGTGTAGCCACCCGCTTCTACCCCGACCATGTCACGGTCTTCTGGCAAGTC
>17-97
AGTTCAACTCACCTGCAGCCACACTGATTCAAGATACGACATGATACTGTGGTACCAACAGTCAGCCCAAAACACTGCTCTGAAACTCATTGGATCCAAACATCAAAGTCACTGAACCCACAGTGGAAGTCCTAGCACCCTCGGCAAAGGAGTGTAAAGATAGAAACAAGAAGAAGAAGAAGACCCTGGTGTGTGTAGCCACCCGCTTCTACCCCGACCATGTCACGGTCTTCTGGCAAGTC
>18-89
AGTTCAACTGACCTGCAGCCATACTATCCCTAACTACTACATGATACTATGATCCAAACATCAAAGTCACTGAACCCACAGTGGAAGTCCTAGCACCCTCGGCAAAGGAGTGTAAAGATAGAAACAAGAAGAAGAAGAAGACCCTGGTGTGTGTAGCCACCCGCTTCTACCCCGACCATGTCACGGTCTTCTGGCAAGTC
>19-89
AGTTCAACTCAACTGCAGCCACACTGATTCAAGATACGACATGATACTGTGGTACCAACAGTCAGCCCAAAACACTGCTCTGAAACTCATTGGATCCAAACATCAAAGTCACTGAACCCACAGTGGAAGTCCTAGCACCCTCGGCAAAGGAGTGTAAAGATAGAAACAAGAAGAAGAAGAAGACCCTGGTGTGTGTAGCCACCCGCTTCTACCCCGACCATGTCACGGTCTTCTGGCAAGTC
>20-88
AGTTCAACTGACCTGCAGCCACACTGATCCAAGATACGACATGATACTGTGGTACCAACAGTCAGCCCAAAACACTGCTCTGAAACTCATTGGGTATGTGAGATTCACCAGTCCAACGGTGGAAGATTCCTTTAAAGGGCGTTTTAATGTCAGTGGAGATGGTGCAGCTAGTAAAATGGCGTATCTACATTGTCCCAAACTGACAGAAGCTGAAGACAGTGCAGTGTATTTCTGTGCTGCTAGGGACAGCTCGTACTCGGAGGCATATTTTGGAGCCGGCACCAAACTCACCGTTTTAGATCCAAACATCAAAGTCACTGAACCCACAGTGGAAGTCCTAGCACCCTCGGCAAAGGAGTGTAAAGATAGAAACAAGAAGAAGAAGAAGACCCTGGTGTGTGTAGCCACCCGCTTCTACCCCGACCATGTCACGGTCTTCTGGCAAGTC
>21-73
AGTTCAACTCAACTGCAGCCATACTATCCCTAACTACTACATGATACTATGGTACAAACAGTCAGCAGGAGACACTGCTATGAAACTCATTGGTTATGCATATACCAAGTCAATAACCATGGAGAAATCTTTTGAAAAGCACTTCAATGTGAGTGGAGACGATCCAAACATCAAAGTCACTGAACCCACAGTGGAAGTCCTAGCACCCTCGGCAAAGGAGTGTAAAGATAGAAACAAGAAGAAGAAGAAGACCCTGGTGTGTGTAGCCACCCGCTTCTACCCCGACCATGTCACGGTCTTCTGGCAAGTC
>22-69
AGTTCAACTGAACTGCAGCCATACTATCCCTAACTACTACATGATACTATGGTACAAACAGTCAGCAGGAGACACTGCTATGAAACTCATTGGTTATGCATATACCAAGTCAATAACCATGGAGAAATCTTTTGAAAAGCACTTCAATGTGAGTGGAGACGATCCAAACATCAAAGTCACTGAACCCACAGTGGAAGTCCTAGCACCCTCGGCAAAGGAGTGTAAAGATAGAAACAAGAAGAAGAAGAAGACCCTGGTGTGTGTAGCCACCCGCTTCTACCCCGACCATGTCACGGTCTTCTGGCAAGTC
>23-69
AGTTCAACTGAACTGCAGCCACACTGATTCAAATTACAACATGATACTGTGGTACCAACAGTCAGCCCAAAACACTGAAACTCATTGGATCCAAACATCAAAGTCACTGAACCCACAGTGGAAGTCCTAGCACCCTCGGCAAAGGAGTGTAAAGATAGAAACAAGAAGAAGAAGAAGACCCTGGTGTGTGTAGCCACCCGCTTCTACCCCGACCATGTCACGGTCTTCTGGCAAGTC
>24-68
AGTTCAACTGAACTGCAGCCACACTGATCCAAGATACGACATGATACTGTGGTACCAACAGTCAGCCCAAAACACTGCTCTGAAACTCATTGGGTATGTGAGATTCACCAGTCCAACGGTGGAAGATTCCTTTAAAGGGCGTTTTAATGTCAGTGGAGATGGTGCAGCTAGTAAAATGGCGTATCTACATTGTCCCAAACTGACAGAAGCTGAAGACAGTGCAGTGTATTTCTGTGCTGCTAGGGACAGCTCGTACTCGGAGGCATATTTTGGAGCCGGCACCAAACTCACCGTTTTAGATCCAAACATCAAAGTCACTGAACCCACAGTGGAAGTCCTAGCACCCTCGGCAAAGGAGTGTAAAGATAGAAACAAGAAGAAGAAGAAGACCCTGGTGTGTGTAGCCACCCGCTTCTACCCCGACCATGTCACGGTCTTCTGGCAAGTC
>25-66
AGTTCAACTGACCTGCAGCCACACTGTTTCAAGTTACAACATGATACTTTGGTACCAACAGTCACCCCAAAACAATGCTCTGAAACTCATTGGATCCAAACATCAAAGTCACTGAACCCACAGTGGAAGTCCTAGCACCCTCGGCAAAGGAGTGTAAAGATAGAAACAAGAAGAAGAAGAAGACCCTGGTGTGTGTAGCCACCCGCTTCTACCCCGACCATGTCACGGTCTTCTGGCAAGTC
>26-65
AGTTCAACTCACCTGCAGCCACACTGATTCAAATTACAACATGATACTGTGGTACCAACAGTCAGCCCAAAACACTGAAACTCATTGGATCCAAACATCAAAGTCACTGAACCCACAGTGGAAGTCCTAGCACCCTCGGCAAAGGAGTGTAAAGATAGAAACAAGAAGAAGAAGAAGACCCTGGTGTGTGTAGCCACCCGCTTCTACCCCGACCATGTCACGGTCTTCTGGCAAGTC
>27-65
AGTTCAACTCAACTGCAGCCACACTGATTCAAATTACAACATGATACTGTGGTACCAACAGTCAGCCCAAAACACTGAAACTCATTGGATCCAAACATCAAAGTCACTGAACCCACAGTGGAAGTCCTAGCACCCTCGGCAAAGGAGTGTAAAGATAGAAACAAGAAGAAGAAGAAGACCCTGGTGTGTGTAGCCACCCGCTTCTACCCCGACCATGTCACGGTCTTCTGGCAAGTC
>28-62
AGTTCAACTCACCTGCAGCCATACTATCCCTAACTACTACATGATACTATGATCCAAACATCAAAGTCACTGAACCCACAGTGGAAGTCCTAGCACCCTCGGCAAAGGAGTGTAAAGATAGAAACAAGAAGAAGAAGAAGACCCTGGTGTGTGTAGCCACCCGCTTCTACCCCGACCATGTCACGGTCTTCTGGCAAGTC
>29-62
AGTTCAACTGACCTGCAGCCACACTGATTCAAGATACGACATGATACTGTGGTACCAACTGTCAGCCCAAAACACTGCTCTGAAACTCATTGGGTATGTGTGGAACACCAGTCCAACGGTGGAAGATTCCTTTAAAGGGCGTTTTAATGTCAGTGGAGAAGGTGCAGCTAATAAAATGGCGTATCTACATTTTCCCAAAGTAACAGAAGCTGAAGACAGTGCAGTGTATTTCTGTGCTGCTAGTTTACAGGGGGCTGGAAGTGAGGCCTACTTTGGGAATGGAACCAAACTCACTGTTTTAGATCCAAACATCAAAGTCACTGAACCCACAGTGGAAGTCCTAGCACCCTCGGCAAAGGAGTGTAAAGATAGAAACAAGAAGAAGAAGAAGACCCTGGTGTGTGTAGCCACCCGCTTCTACCCCGACCATGTCACGGTCTTCTGGCAAGTC
>30-58
AGTTCAACTCACCTGCAGCCATACTATCCCTAACTACTACATGATACTATGGTACAAACAGTCAGCAGGAGACACTGCTATGAAACTCATTGGTTATGCATATACCAAGTCAATAACCATGGAGAAATCTTTTGAAAAGCACTTCAATGTGAGTGGAGACGATCCAAACATCAAAGTCACTGAACCCACAGTGGAAGTCCTAGCACCCTCGGCAAAGGAGTGTAAAGATAGAAACAAGAAGAAGAAGAAGACCCTGGTGTGTGTAGCCACCCGCTTCTACCCCGACCATGTCACGGTCTTCTGGCAAGTC
>31-57
AGTTCAACTCACCTGCAGCCACACTGATCCAAGATACGACATGATACTGTGGTACCAACAGTCAGCCCAAAACACTGCTCTGAAACTCATTGGGTATGTGAGATTCACCAGTCCAACGGTGGAAGATTCCTTTAAAGGGCGTTTTAATGTCAGTGGAGATGGTGCAGCTAGTAAAATGGCGTATCTACATTGTCCCAAACTGACAGAAGCTGAAGACAGTGCAGTGTATTTCTGTGCTGCTAGGGACAGCTCGTACTCGGAGGCATATTTTGGAGCCGGCACCAAACTCACCGTTTTAGATCCAAACATCAAAGTCACTGAACCCACAGTGGAAGTCCTAGCACCCTCGGCAAAGGAGTGTAAAGATAGAAACAAGAAGAAGAAGAAGACCCTGGTGTGTGTAGCCACCCGCTTCTACCCCGACCATGTCACGGTCTTCTGGCAAGTC
>32-54
AGTTCAACTCAACTGCAGCCACACTGATCCAAGATACGACATGATACTGTGGTACCAACAGTCAGCCCAAAACACTGCTCTGAAACTCATTGGGTATGTGAGATTCACCAGTCCAACGGTGGAAGATTCCTTTAAAGGGCGTTTTAATGTCAGTGGAGATGGTGCAGCTAGTAAAATGGCGTATCTACATTGTCCCAAACTGACAGAAGCTGAAGACAGTGCAGTGTATTTCTGTGCTGCTAGGGACAGCTCGTACTCGGAGGCATATTTTGGAGCCGGCACCAAACTCACCGTTTTAGATCCAAACATCAAAGTCACTGAACCCACAGTGGAAGTCCTAGCACCCTCGGCAAAGGAGTGTAAAGATAGAAACAAGAAGAAGAAGAAGACCCTGGTGTGTGTAGCCACCCGCTTCTACCCCGACCATGTCACGGTCTTCTGGCAAGTC
>33-53
AGTTCAACTGAACTGCAGCCATACTATCCCTAACTACTACATGATACTATGATCCAAACATCAAAGTCACTGAACCCACAGTGGAAGTCCTAGCACCCTCGGCAAAGGAGTGTAAAGATAGAAACAAGAAGAAGAAGAAGACCCTGGTGTGTGTAGCCACCCGCTTCTACCCCGACCATGTCACGGTCTTCTGGCAAGTC
>34-47
AGTTCAACTCACCTGCAGCCACACTGATTCAAGATACGACATGATACTGTGGTACCAACTGTCAGCCCAAAACACTGCTCTGAAACTCATTGGGTATGTGTGGAACACCAGTCCAACGGTGGAAGATTCCTTTAAAGGGCGTTTTAATGTCAGTGGAGAAGGTGCAGCTAATAAAATGGCGTATCTACATTTTCCCAAAGTAACAGAAGCTGAAGACAGTGCAGTGTATTTCTGTGCTGCTAGTTTACAGGGGGCTGGAAGTGAGGCCTACTTTGGGAATGGAACCAAACTCACTGTTTTAGATCCAAACATCAAAGTCACTGAACCCACAGTGGAAGTCCTAGCACCCTCGGCAAAGGAGTGTAAAGATAGAAACAAGAAGAAGAAGAAGACCCTGGTGTGTGTAGCCACCCGCTTCTACCCCGACCATGTCACGGTCTTCTGGCAAGTC
>35-46
AGTTCAACTCAACTGCAGCCATACTATCCCTAACTACTACATGATACTATGATCCAAACATCAAAGTCACTGAACCCACAGTGGAAGTCCTAGCACCCTCGGCAAAGGAGTGTAAAGATAGAAACAAGAAGAAGAAGAAGACCCTGGTGTGTGTAGCCACCCGCTTCTACCCCGACCATGTCACGGTCTTCTGGCAAGTC
>36-44
AGTTCAACTGAACTGCAGCCACACTGTTTCAAGTTACAACATGATACTTTGGTACCAACAGTCACCCCAAAACAATGCTCTGAAACTCATTGGATCCAAACATCAAAGTCACTGAACCCACAGTGGAAGTCCTAGCACCCTCGGCAAAGGAGTGTAAAGATAGAAACAAGAAGAAGAAGAAGACCCTGGTGTGTGTAGCCACCCGCTTCTACCCCGACCATGTCACGGTCTTCTGGCAAGTC
>37-44
AGTTCAACTGACCTGCAGCCACACTGTTTCAAGATACGACATGATACTGTGGTACCAACAGTCAGCCCAAAACACTGCTCTGAAACTCATTGGGTATGTGAGATTCACCAGTCCAACTGTGGAAGATTCCTTTAAAGGGCGTTTTAATGTCAGTGGAGATGGTGCAGCTAATAAAATGGCGTATCTACATTGTCCCAAACTGACAGAAGCTGAAGACAGTTCAGTGTATTTCTGTGCTGCTAGTAACCAGGGGGACAACTATGAGGCACATTTTGGATCAGGCACCAAATTAACAGTTCTCGATCCAAACATCAAAGTCACTGAACCCACAGTGGAAGTCCTAGCACCCTCGGCAAAGGAGTGTAAAGATAGAAACAAGAAGAAGAAGAAGACCCTGGTGTGTGTAGCCACCCGCTTCTACCCCGACCATGTCACGGTCTTCTGGCAAGTC
>38-41
AGTTCAACTCAACTGCAGCCACACTGATTCAAGATACGACATGATACTGTGGTACCAACTGTCAGCCCAAAACACTGCTCTGAAACTCATTGGGTATGTGTGGAACACCAGTCCAACGGTGGAAGATTCCTTTAAAGGGCGTTTTAATGTCAGTGGAGAAGGTGCAGCTAATAAAATGGCGTATCTACATTTTCCCAAAGTAACAGAAGCTGAAGACAGTGCAGTGTATTTCTGTGCTGCTAGTTTACAGGGGGCTGGAAGTGAGGCCTACTTTGGGAATGGAACCAAACTCACTGTTTTAGATCCAAACATCAAAGTCACTGAACCCACAGTGGAAGTCCTAGCACCCTCGGCAAAGGAGTGTAAAGATAGAAACAAGAAGAAGAAGAAGACCCTGGTGTGTGTAGCCACCCGCTTCTACCCCGACCATGTCACGGTCTTCTGGCAAGTC
>39-41
AGTTCAACTCACCTGCAGCCACACTGTTTCAAGTTACAACATGATACTTTGGTACCAACAGTCACCCCAAAACAATGCTCTGAAACTCATTGGATCCAAACATCAAAGTCACTGAACCCACAGTGGAAGTCCTAGCACCCTCGGCAAAGGAGTGTAAAGATAGAAACAAGAAGAAGAAGAAGACCCTGGTGTGTGTAGCCACCCGCTTCTACCCCGACCATGTCACGGTCTTCTGGCAAGTC
>40-41
AGTTCAACTGAACTGCAGCCACACTGATTCAAGATACGACATGATACTGTGGTACCAACTGTCAGCCCAAAACACTGCTCTGAAACTCATTGGGTATGTGTGGAACACCAGTCCAACGGTGGAAGATTCCTTTAAAGGGCGTTTTAATGTCAGTGGAGAAGGTGCAGCTAATAAAATGGCGTATCTACATTTTCCCAAAGTAACAGAAGCTGAAGACAGTGCAGTGTATTTCTGTGCTGCTAGTTTACAGGGGGCTGGAAGTGAGGCCTACTTTGGGAATGGAACCAAACTCACTGTTTTAGATCCAAACATCAAAGTCACTGAACCCACAGTGGAAGTCCTAGCACCCTCGGCAAAGGAGTGTAAAGATAGAAACAAGAAGAAGAAGAAGACCCTGGTGTGTGTAGCCACCCGCTTCTACCCCGACCATGTCACGGTCTTCTGGCAAGTC
>41-40
AGTTCAACTCAACTGCAGCCACACTGTTTCAAGTTACAACATGATACTTTGGTACCAACAGTCACCCCAAAACAATGCTCTGAAACTCATTGGATCCAAACATCAAAGTCACTGAACCCACAGTGGAAGTCCTAGCACCCTCGGCAAAGGAGTGTAAAGATAGAAACAAGAAGAAGAAGAAGACCCTGGTGTGTGTAGCCACCCGCTTCTACCCCGACCATGTCACGGTCTTCTGGCAAGTC
>42-38
AGTTCAACTGACCTGCAGACACACTGATTCAAGATACGACATGATACTGTGGTACCAACTGTCAGCCCAAAACACTGCTCTGAAACTCATTGGATCCAAACATCAAAGTCACTGAACCCACAGTGGAAGTCCTAGCACCCTCGGCAAAGGAGTGTAAAGATAGAAACAAGAAGAAGAAGAAGACCCTGGTGTGTGTAGCCACCCGCTTCTACCCCGACCATGTCACGGTCTTCTGGCAAGTC
>43-37
AGTTCAACTGACCTGCAGACACACTGTTTCAAGTTACGACATGATACTGTGGTACCAACAGGCAGCCCAAAACTCTGCTCTGAAACTCATTGGATCCAAACATCAAAGTCACTGAACCCACAGTGGAAGTCCTAGCACCCTCGGCAAAGGAGTGTAAAGATAGAAACAAGAAGAAGAAGAAGACCCTGGTGTGTGTAGCCACCCGCTTCTACCCCGACCATGTCACGGTCTTCTGGCAAGTC
>44-34
AGTTCAACTGAACTGCAGCCACACTGATCCAAGATACGACATGATACTGTGGTACCAACAGTCAGCCCAAAACACTGCTCTGAAACTCATTGGGTATGTGAGATTCACCAGTCCAACGGTGGAAGATTCCTTTAAAGGGCGTTTTAATGTCAGTGGAGATGGTGCAGCTAGTAAAATGGCGTATCTACATTGTCCCAAACTGACAGAAGCTGAAGACAGTGCAGTGTATATTTCTGTGCTGCTAGTCGCAGGGAACAACCCGGCATTCTTCGGCAGTGGCACCAAACTCACAGTTCTAGATCCAAACATCAAAGTCACTGAACCCACAGTGGAAGTCCTAGCACCCTCGGCAAAGGAGTGTAAAGATAGAAACAAGAAGAAGAAGAAGACCCTGGTGTGTGTAGCCACCCGCTTCTACCCCGACCATGTCACGGTCTTCTGGCAAGTC
>45-34
AGTTCAACTGACCTGCAGCCACACTGATTCAAGATACGACATGATACTGTGGTACCAACTGTCAGCCCAAAACACTGCTCTGAAACTCATTGGGTATGTGTGGAACACCAGTCCAACGGTGGAAGATTCCTTTAAAGGGCGTTTTAATGTCAGTGGAGAAGGTGCAGCTAATAAAATGGCGTATCTACATTTTCCCAAAGTAACAGAAGCTGAAGACAGTGCAGTGTATTTCTGTGCTGCTAGGACAGGGGGCTATGAGGCACATTTTGGATCAGGCACCAAATTAACAGTTCTCGATCCAAACATCAAAGTCACTGAACCCACAGTGGAAGTCCTAGCACCCTCGGCAAAGGAGTGTAAAGATAGAAACAAGAAGAAGAAGAAGACCCTGGTGTGTGTAGCCACCCGCTTCTACCCCGACCATGTCACGGTCTTCTGGCAAGTC
>46-33
AGTTCAACTGACCTGCAGCCACACTGTTTCAAGATACGACATGATACTGTGGTACCAACAGTCAGCCCAAAACACTGCTCTGAAACTCATTGGGTATGTGAGATTCACCAGTCCAACGGTGGAAGATTCCTTTAAAGGGCGTTTTAATGTCAGTGGAGATGGTGCAGCTAATAAAATGGCGTATCTACATTTTCCCAAACTGACAGAACCTGAAGACAGTGCAGTGTATTTCTGTGCTGCTAGTGATTCAGGGAACTATGATCCTGCATTCTTTGGAGCAGGGACCAAACTGAGTGTTCTGGATCCAAACATCAAAGTCACTGAACCCACAGTGGAAGTCCTAGCACCCTCGGCAAAGGAGTGTAAAGATAGAAACAAGAAGAAGAAGAAGACCCTGGTGTGTGTAGCCACCCGCTTCTACCCCGACCATGTCACGGTCTTCTGGCAAGTC
>47-31
AGTTCAACTGAACTGCAGACACACTGTTTCAAGTTACGACATGATACTGTGGTACCAACAGGCAGCCCAAAACTCTGCTCTGAAACTCATTGGATCCAAACATCAAAGTCACTGAACCCACAGTGGAAGTCCTAGCACCCTCGGCAAAGGAGTGTAAAGATAGAAACAAGAAGAAGAAGAAGACCCTGGTGTGTGTAGCCACCCGCTTCTACCCCGACCATGTCACGGTCTTCTGGCAAGTC
>48-30
AGTTCAACTGACCTGCAGCCACACTGATCCAAGATACGACATGATACTGTGGTACCAACAGTCAGCCCAAAACACTGCTCTGAAACTCATTGGGTATGTGAGATTCACCAGTCCAACGGTGGAAGATTCCTTTAAAGGGCGTTTTAATGTCAGTGGAGATGGTGCAGCTAGTAAAATGGCGTATCTACATTGTCCCAAACTGACAGAAGCTGAAGACAGTGCAGTGTATATTTCTGTGCTGCTAGTCGCAGGGAACAACCCGGCATTCTTCGGCAGTGGCACCAAACTCACAGTTCTAGATCCAAACATCAAAGTCACTGAACCCACAGTGGAAGTCCTAGCACCCTCGGCAAAGGAGTGTAAAGATAGAAACAAGAAGAAGAAGAAGACCCTGGTGTGTGTAGCCACCCGCTTCTACCCCGACCATGTCACGGTCTTCTGGCAAGTC
>49-28
AGTTCAACTCACCTGCAGACACACTGTTTCAAGTTACGACATGATACTGTGGTACCAACAGGCAGCCCAAAACTCTGCTCTGAAACTCATTGGATCCAAACATCAAAGTCACTGAACCCACAGTGGAAGTCCTAGCACCCTCGGCAAAGGAGTGTAAAGATAGAAACAAGAAGAAGAAGAAGACCCTGGTGTGTGTAGCCACCCGCTTCTACCCCGACCATGTCACGGTCTTCTGGCAAGTC
>50-27
AGTTCAACTGACCTGCAGCCACACTGATTCAAGATACGACATGATACTGTGGTACCAACTGTCAGCCCAAAACACTGCTCTGAAACTCATTGGGTATGTGTGGAACACCAGTCCAACGGTGGAAGATTCCTTTAAAGGGCGTTTTAATGTCAGTGGAGAAGGTGCAGCTAATAAAATGGCGTATCTACATTTTCCCAAAGTAACAGAAGCTGAAGACAGTGCAGTGTATTTCTGTGCTGCTAGTAAAGGAGCGATTGGTGGTTATGCTGCCTACTTTGGAGAGGGAACTAAGCTAACAGTTCTGGATCCAAACATCAAAGTCACTGAACCCACAGTGGAAGTCCTAGCACCCTCGGCAAAGGAGTGTAAAGATAGAAACAAGAAGAAGAAGAAGACCCTGGTGTGTGTAGCCACCCGCTTCTACCCCGACCATGTCACGGTCTTCTGGCAAGTC
>51-25
AGTTCAACTCACCTGCAGCCATACTATCCCTAACTACTACATGATACTATGGTACAAACAGTCAGCAGGAGACACTGCTATGAAACTCATTGGTTATGCATATACCAAGTCAATAACCATGGAGAAATCTTTTGAAAAGCACTTCAATGTGAGTGGAGACGGTGAGAAAGAGGCTTATCTTCATCTAGTGAGCCTGAGAGGACCTGAACACAGTGCAGTTTATTACTGTGTAGCCAGCCAAGGACAGGGTGGTTATGCTGCCTACTTTGGAGAAGGAACTAAGCTAACAGTTCTGGATCCAAACATCAAAGTCACTGAACCCACAGTGGAAGTCCTAGCACCCTCGGCAAAGGAGTGTAAAGATAGAAACAAGAAGAAGAAGAAGACCCTGGTGTGTGTAGCCACCCGCTTCTACCCCGACCATGTCACGGTCTTCTGGCAAGTC
>52-24
AGTTCAACTGACCTGCAGCCACACTGATTCAAGATACGACATGATACTGTGTACTCAAACTCAACCAGCCTTCTTTGGCAATGGAACGAAACTCACTGTTTTAGATCCAAACATCAAAGTCACTGAACCCACAGTGGAAGTCCTAGCACCCTCGGCAAAGGAGTGTAAAGATAGAAACAAGAAGAAGAAGAAGACCCTGGTGTGTGTAGCCACCCGCTTCTACCCCGACCATGTCACGGTCTTCTGGCAAGTC
>53-24
AGTTCAACTGACCTGCAGCCATACTATCCCTAACTACTACATGATACTATGGTACAAACAGTCAGCAGGAGACACTGCTATGAAACTCATTGGTTATGCATATACCAAGTCAATAACCATGGAGAAATCTTTTGAAAAGCACTTCAATGTGAGTGGAGACGGTGAGAAAGAGGCTTATCTTCATCTAGTGAGCCTGAGAGGACCTGAACACAGTGCAGTTTATTACTGTGTAGCCAGCCAAGGACAGGGTGGTTATGCTGCCTACTTTGGAGAAGGAACTAAGCTAACAGTTCTGGATCCAAACATCAAAGTCACTGAACCCACAGTGGAAGTCCTAGCACCCTCGGCAAAGGAGTGTAAAGATAGAAACAAGAAGAAGAAGAAGACCCTGGTGTGTGTAGCCACCCGCTTCTACCCCGACCATGTCACGGTCTTCTGGCAAGTC
>54-24
AGTTCAACTGAACTGCAGCCACACTGTTTCAAGATACGACATGATACTGTGGTACCAACAGTCAGCCCAAAACACTGCTCTGAAACTCATTGGGTATGTGAGATTCACCAGTCCAACTGTGGAAGATTCCTTTAAAGGGCGTTTTAATGTCAGTGGAGATGGTGCAGCTAATAAAATGGCGTATCTACATTGTCCCAAACTGACAGAAGCTGAAGACAGTTCAGTGTATTTCTGTGCTGCTAGTAACCAGGGGGACAACTATGAGGCACATTTTGGATCAGGCACCAAATTAACAGTTCTCGATCCAAACATCAAAGTCACTGAACCCACAGTGGAAGTCCTAGCACCCTCGGCAAAGGAGTGTAAAGATAGAAACAAGAAGAAGAAGAAGACCCTGGTGTGTGTAGCCACCCGCTTCTACCCCGACCATGTCACGGTCTTCTGGCAAGTC
>55-23
AGTTCAACTCACCTGCAGACACACTGATTCAAGATACGACATGATACTGTGGTACCAACTGTCAGCCCAAAACACTGCTCTGAAACTCATTGGATCCAAACATCAAAGTCACTGAACCCACAGTGGAAGTCCTAGCACCCTCGGCAAAGGAGTGTAAAGATAGAAACAAGAAGAAGAAGAAGACCCTGGTGTGTGTAGCCACCCGCTTCTACCCCGACCATGTCACGGTCTTCTGGCAAGTC
>56-23
AGTTCAACTGACCTGCAGCCACACTGTTTCAAGATACGACATGATACTGTGGTACCAACAGTCAGCCCAAAACACTGCTCTGAAACTCATTGGGTATGTGAGATTCACCAGTCCAACTGTGGAAGATTCCTTTAAAGGGCGTTTTAATATCCAAACATCAAAGTCACTGAACCCACAGTGGAAGTCCTAGCACCCTCGGCAAAGGAGTGTAAAGATAGAAACAAGAAGAAGAAGAAGACCCTGGTGTGTGTAGCCACCCGCTTCTACCCCGACCATGTCACGGTCTTCTGGCAAGTC
>57-23
AGTTCAACTCACCTGCAGCCACACTGTTTCAAGATACGACATGATACTGTGGTACCAACAGTCAGCCCAAAACACTGCTCTGAAACTCATTGGGTATGTGAGATTCACCAGTCCAACGGTGGAAGATTCCTTTAAAGGGCGTTTTAATGTCAGTGGAGATGGTGCAGCTAATAAAATGGCGTATCTACATTTTCCCAAACTGACAGAACCTGAAGACAGTGCAGTGTATTTCTGTGCTGCTAGTGATTCAGGGAACTATGATCCTGCATTCTTTGGAGCAGGGACCAAACTGAGTGTTCTGGATCCAAACATCAAAGTCACTGAACCCACAGTGGAAGTCCTAGCACCCTCGGCAAAGGAGTGTAAAGATAGAAACAAGAAGAAGAAGAAGACCCTGGTGTGTGTAGCCACCCGCTTCTACCCCGACCATGTCACGGTCTTCTGGCAAGTC
>58-22
AGTTCAACTGAACTGCAGCCACACTGTTTCAAGATACGACATGATACTGTGGTACCAACAGTCAGCCCAAAACACTGCTCTGAAACTCATTGGGTATGTGAGATTCACCAGTCCAACGGTGGAAGATTCCTTTAAAGGGCGTTTTAATGTCAGTGGAGATGGTGCAGCTAATAAAATGGCGTATCTACATTTTCCCAAACTGACAGAACCTGAAGACAGTGCAGTGTATTTCTGTGCTGCTAGTGATTCAGGGAACTATGATCCTGCATTCTTTGGAGCAGGGACCAAACTGAGTGTTCTGGATCCAAACATCAAAGTCACTGAACCCACAGTGGAAGTCCTAGCACCCTCGGCAAAGGAGTGTAAAGATAGAAACAAGAAGAAGAAGAAGACCCTGGTGTGTGTAGCCACCCGCTTCTACCCCGACCATGTCACGGTCTTCTGGCAAGTC
>59-22
AGTTCAACTGACCTGCAGCCACACTGTTTCAAGATACGACATGATACTGTGGTACCAACAGTCAGCCCAAAACACTGCTCTGAAACTCATTGGAACCTGAAGACAGTGCAGTGTATTTCTGTGCTGAGACGGGTACACGGATAAGGCAGAGTTTGGTCCAGGTACCAGACTCACTGTTCTAGATCCAAACATCAAAGTCACTGAACCCACAGTGGAAGTCCTAGCACCCTCGGCAAAGGAGTGTAAAGATAGAAACAAGAAGAAGAAGAAGACCCTGGTGTGTGTAGCCACCCGCTTCTACCCCGACCATGTCACGGTCTTCTGGCAAGTC
>60-22
AGTTCAACTGACCTGCAGCCACACTGTTTCAAGTTACAACATGATACTTTGGTACCAACAGTCACCCCAAAACAATGCTCTGAAACTCATTGGGTATGTGTGGAACACCAGTCCAACTGTGGAAGATTCCTTTAAAGGGCGTTTTAATGTCAGTGGAGATGCTGCAGCTAATAAAATGGCGTATCTACATTTTCCCAAACTGACAGAAGCTGAAGACAGTGCAGTGTATTTCTGTGCCGCTAGCCGGGACAGGGCGACGGATAAGGCAGAGTTTGGTCCAGGTACCAGACTCACTGTTCTAGATCCAAACATCAAAGTCACTGAACCCACAGTGGAAGTCCTAGCACCCTCGGCAAAGGAGTGTAAAGATAGAAACAAGAAGAAGAAGAAGACCCTGGTGTGTGTAGCCACCCGCTTCTACCCCGACCATGTCACGGTCTTCTGGCAAGTC
>61-22
AGTTCAACTGAACTGCAGCCACACTGATTCAAGATACGACATGATACTGTGGTACCAACTGTCAGCCCAAAACACTGCTCTGAAACTCATTGGGTATGTGTGGAACACCAGTCCAACGGTGGAAGATTCCTTTAAAGGGCGTTTTAATGTCAGTGGAGAAGGTGCAGCTAATAAAATGGCGTATCTACATTTTCCCAAAGTAACAGAAGCTGAAGACAGTGCAGTGTATTTCTGTGCTGCTAGAGCAGGGAACAACCCGGCATTCTTCGGCAGTGGCACCAAACTCACAGTTCTAGATCCAAACATCAAAGTCACTGAACCCACAGTGGAAGTCCTAGCACCCTCGGCAAAGGAGTGTAAAGATAGAAACAAGAAGAAGAAGAAGACCCTGGTGTGTGTAGCCACCCGCTTCTACCCCGACCATGTCACGGTCTTCTGGCAAGTC
>62-21
AGTTCAACTCAACTGCAGCCACACTGTTTCAAGATACGACATGATACTGTGGTACCAACAGTCAGCCCAAAACACTGCTCTGAAACTCATTGGGTATGTGAGATTCACCAGTCCAACTGTGGAAGATTCCTTTAAAGGGCGTTTTAATATCCAAACATCAAAGTCACTGAACCCACAGTGGAAGTCCTAGCACCCTCGGCAAAGGAGTGTAAAGATAGAAACAAGAAGAAGAAGAAGACCCTGGTGTGTGTAGCCACCCGCTTCTACCCCGACCATGTCACGGTCTTCTGGCAAGTC
>63-21
AGTTCAACTGACCTGCAGCCACACTGATTCAAGATACGACATGATACTGTGGTACCAACTGTCAGCCCAAAACACTGCTCTGAAACTCATTGGGTATGTGTGGAACACCAGTCCAACGGTGGAAGATTCCTTTAAAGGGCGTTTTAATGTCAGTGGAGAAGGTGCAGCTAATAAAATGGCGTATCTACATTTTCCCAAAGTAACAGAAGCTGAAGACAGTGCAGTGTATTTCTGTGCTGCTAGTAAGGACAGTAACTATGAGGCACATTTTGGATCAGGCACCAAATTAACAGTTCTCGATCCAAACATCAAAGTCACTGAACCCACAGTGGAAGTCCTAGCACCCTCGGCAAAGGAGTGTAAAGATAGAAACAAGAAGAAGAAGAAGACCCTGGTGTGTGTAGCCACCCGCTTCTACCCCGACCATGTCACGGTCTTCTGGCAAGTC
>64-21
AGTTCAACTGACCTGCAAACACACTGTTTCAAGTTACAACATGATACTGTGGTACCAACAGTCAGCCCAAAACACTGAAACTCATTGGATCCAAACATCAAAGTCACTGAACCCACAGTGGAAGTCCTAGCACCCTCGGCAAAGGAGTGTAAAGATAGAAACAAGAAGAAGAAGAAGACCCTGGTGTGTGTAGCCACCCGCTTCTACCCCGACCATGTCACGGTCTTCTGGCAAGTC
>65-20
AGTTCAACTGACCTGCAGCCACACTGATTCAAGATACGACATGATACTGTGGTACCAACTGTCAGCCCAAAACACTGCTCTGAAACTCATTGGGTATGTGTGGAACACCAGTCCAACGGTGGAAGATTCCTTTAAAGGGCGTTTTAATGTCAGTGGAGAAGGTGCAGCTAATAAAATGGCGTATCTACATTTTCCCAAAGTAACAGAAGCTGAAGACAGTGCAGTGTATTTCTGTGCTGCTAGTAGCCGTGGTGCCAGCCAGGCTTACTTCGGTGGAGGAACCAGGTTAACTGTTCTAGATCCAAACATCAAAGTCACTGAACCCACAGTGGAAGTCCTAGCACCCTCGGCAAAGGAGTGTAAAGATAGAAACAAGAAGAAGAAGAAGACCCTGGTGTGTGTAGCCACCCGCTTCTACCCCGACCATGTCACGGTCTTCTGGCAAGTC
>66-20
AGTTCAACTCACCTGCAGCCACACTGTTTCAAGATACGACATGATACTGTGGTACCAACAGTCAGCCCAAAACACTGCTCTGAAACTCATTGGGTATGTGAGATTCACCAGTCCAACTGTGGAAGATTCCTTTAAAGGGCGTTTTAATGTCAGTGGAGATGGTGCAGCTAATAAAATGGCGTATCTACATTGTCCCAAACTGACAGAAGCTGAAGACAGTTCAGTGTATTTCTGTGCTGCTAGTAACCAGGGGGACAACTATGAGGCACATTTTGGATCAGGCACCAAATTAACAGTTCTCGATCCAAACATCAAAGTCACTGAACCCACAGTGGAAGTCCTAGCACCCTCGGCAAAGGAGTGTAAAGATAGAAACAAGAAGAAGAAGAAGACCCTGGTGTGTGTAGCCACCCGCTTCTACCCCGACCATGTCACGGTCTTCTGGCAAGTC
>67-20
AGTTCAACTCACCTGCAGCCACACTGTTTCAAGATACGACATGATACTGTGGTACCAACAGTCAGCCCAAAACACTGCTCTGAAACTCATTGGGTATGTGAGATTCACCAGTCCAACTGTGGAAGATTCCTTTAAAGGGCGTTTTAATATCCAAACATCAAAGTCACTGAACCCACAGTGGAAGTCCTAGCACCCTCGGCAAAGGAGTGTAAAGATAGAAACAAGAAGAAGAAGAAGACCCTGGTGTGTGTAGCCACCCGCTTCTACCCCGACCATGTCACGGTCTTCTGGCAAGTC
>68-20
AGTTCAACTGACCTGCAGCCACACTGTTTCAAGTTACTACATGATACTGTGGTACCAACAGTCAGCCCAAAACACTGCTCTGAAACTCATTGGATCCAAACATCAAAGTCACTGAACCCACAGTGGAAGTCCTAGCACCCTCGGCAAAGGAGTGTAAAGATAGAAACAAGAAGAAGAAGAAGACCCTGGTGTGTGTAGCCACCCGCTTCTACCCCGACCATGTCACGGTCTTCTGGCAAGTC
>69-20
AGTTCAACTGACCTGCAGCCACACTGATTCAAGATACGACATGATACTGTGGTACCAACTGTCAGCCCAAAACACTGCTCTGAAACTCATTGGGTATGTGTGGAACACCAGTCCAACGGTGGAAGATTCCTTTAAAGGGCGTTTTAATGTCAGTGGAGAAGGTGCAGCTAATAAAATGGCGTATCTACATTTTCCCAAAGTAACAGAAGCTGAAGACAGTGCAGTGTATTTCTGTGCTGCTACTGACAAGTATGAGGCACATTTTGGATCAGGCACCAAATTAACAGTTCTCGATCCAAACATCAAAGTCACTGAACCCACAGTGGAAGTCCTAGCACCCTCGGCAAAGGAGTGTAAAGATAGAAACAAGAAGAAGAAGAAGACCCTGGTGTGTGTAGCCACCCGCTTCTACCCCGACCATGTCACGGTCTTCTGGCAAGTC
>70-20
AGTTCAACTCAACTGCAGCCACACTGTTTCAAGATACGACATGATACTGTGGTACCAACAGTCAGCCCAAAACACTGCTCTGAAACTCATTGGGTATGTGAGATTCACCAGTCCAACTGTGGAAGATTCCTTTAAAGGGCGTTTTAATGTCAGTGGAGATGGTGCAGCTAATAAAATGGCGTATCTACATTGTCCCAAACTGACAGAAGCTGAAGACAGTTCAGTGTATTTCTGTGCTGCTAGTAACCAGGGGGACAACTATGAGGCACATTTTGGATCAGGCACCAAATTAACAGTTCTCGATCCAAACATCAAAGTCACTGAACCCACAGTGGAAGTCCTAGCACCCTCGGCAAAGGAGTGTAAAGATAGAAACAAGAAGAAGAAGAAGACCCTGGTGTGTGTAGCCACCCGCTTCTACCCCGACCATGTCACGGTCTTCTGGCAAGTC
>71-19
AGTTCAACTGACCTGCAGCCACACTGATTCAAGATACGACATGATACTGTGGTACCAACTGTCAGCCCAAAACACTGCTCTGAAACTCATTGGGTATGTGTGGAACACCAGTCCAACGGTGGAAGATTCCTTTAAAGGGCGTTTTAATGTCAGTGGAGAAGGTGCAGCTAATAAAATGGCGTATCTACATTTTCCCAAAGTAACAGAAGCTGAAGACAGTGCAGTGTATTTCTGTGCTGCTAGAGCAGGGAACAACCCGGCATTCTTCGGCAGTGGCACCAAACTCACAGTTCTAGATCCAAACATCAAAGTCACTGAACCCACAGTGGAAGTCCTAGCACCCTCGGCAAAGGAGTGTAAAGATAGAAACAAGAAGAAGAAGAAGACCCTGGTGTGTGTAGCCACCCGCTTCTACCCCGACCATGTCACGGTCTTCTGGCAAGTC
>72-19
AGTTCAACTCACCTGCAGCCACACTGATTCAAGATACGACATGATACTGTGGTACCAACTGTCAGCCCAAAACACTGCTCTGAAACTCATTGGGTATGTGTGGAACACCAGTCCAACGGTGGAAGATTCCTTTAAAGGGCGTTTTAATGTCAGTGGAGAAGGTGCAGCTAATAAAATGGCGTATCTACATTTTCCCAAAGTAACAGAAGCTGAAGACAGTGCAGTGTATTTCTGTGCTGCTAGGACAGGGGGCTATGAGGCACATTTTGGATCAGGCACCAAATTAACAGTTCTCGATCCAAACATCAAAGTCACTGAACCCACAGTGGAAGTCCTAGCACCCTCGGCAAAGGAGTGTAAAGATAGAAACAAGAAGAAGAAGAAGACCCTGGTGTGTGTAGCCACCCGCTTCTACCCCGACCATGTCACGGTCTTCTGGCAAGTC
>73-19
AGTTCAACTGACCTGCAGCCACACTGATTCAAGATACGACATGATACTGTGGTACCAACTGTCAGCCCAAAACACTGCTCTGAAACTCATTGGGTATGTGTGGAACACCAGTCCAACGGTGGAAGATTCCTTTAAAGGGCGTTTTAATGTCAGTGGAGAAGGTGCAGCTAATAAAATGGCGTATCTACATTTTCCCAAAGTAACAGAAGCTGAAGACAGTGCAGTGTATTTCTGTGCTGCTAGGGGGACAGGGACAGGGAACACTGGAAGTGAGGCCTACTTTGGGAATGGAACCAAACTCACTGTTTTAGATCCAAACATCAAAGTCACTGAACCCACAGTGGAAGTCCTAGCACCCTCGGCAAAGGAGTGTAAAGATAGAAACAAGAAGAAGAAGAAGACCCTGGTGTGTGTAGCCACCCGCTTCTACCCCGACCATGTCACGGTCTTCTGGCAAGTC
>74-19
AGTTCAACTCAACTGCAGACACACTGTTTCAAGTTACGACATGATACTGTGGTACCAACAGGCAGCCCAAAACTCTGCTCTGAAACTCATTGGATCCAAACATCAAAGTCACTGAACCCACAGTGGAAGTCCTAGCACCCTCGGCAAAGGAGTGTAAAGATAGAAACAAGAAGAAGAAGAAGACCCTGGTGTGTGTAGCCACCCGCTTCTACCCCGACCATGTCACGGTCTTCTGGCAAGTC
>75-19
AGTTCAACTCAACTGCAGCCACACTGATTCAAGATACGACATGATACTGTGGTACCAACTGTCAGCCCAAAACACTGCTCTGAAACTCATTGGGTATGTGTGGAACACCAGTCCAACGGTGGAAGATTCCTTTAAAGGGCGTTTTAATGTCAGTGGAGAAGGTGCAGCTAATAAAATGGCGTATCTACATTTTCCCAAAGTAACAGAAGCTGAAGACAGTGCAGTGTATTTCTGTGCTGCTAGGACAGACTCTGGTGGTTATGCTGCCTACTTTGGAGAGGGAACTAAGCTAACAGTTCTGGATCCAAACATCAAAGTCACTGAACCCACAGTGGAAGTCCTAGCACCCTCGGCAAAGGAGTGTAAAGATAGAAACAAGAAGAAGAAGAAGACCCTGGTGTGTGTAGCCACCCGCTTCTACCCCGACCATGTCACGGTCTTCTGGCAAGTC
>76-19
AGTTCAACTGACCTGCAGACACACTGTTTCAAGTTACAACATGATACTGTGGTACCAACAGTCAGCCCAAAACACTGAAACTCATTGGATCCAAACATCAAAGTCACTGAACCCACAGTGGAAGTCCTAGCACCCTCGGCAAAGGAGTGTAAAGATAGAAACAAGAAGAAGAAGAAGACCCTGGTGTGTGTAGCCACCCGCTTCTACCCCGACCATGTCACGGTCTTCTGGCAAGTC
>77-19
AGTTCAACTGAACTGCAAACACACTGTTTCAAGTTACAACATGATACTGTGGTACCAACAGTCAGCCCAAAACACTGAAACTCATTGGATCCAAACATCAAAGTCACTGAACCCACAGTGGAAGTCCTAGCACCCTCGGCAAAGGAGTGTAAAGATAGAAACAAGAAGAAGAAGAAGACCCTGGTGTGTGTAGCCACCCGCTTCTACCCCGACCATGTCACGGTCTTCTGGCAAGTC
>78-19
AGTTCAACTGACCTGCAGCCACACTGATTCAAGATACGACATGATACTGTGGTACCAACTGTCAGCCCAAAACACTGCTCTGAAACTCATTGGGTATGTGTGGAACACCAGTCCAACGGTGGAAGATTCCTTTAAAGGGCGTTTTAATGTCAGTGGAGAAGGTGCAGCTAATAAAATGGCGTATCTACATTTTCCCAAAGTAACAGAAGCTGAAGACAGTGCAGTGTATTTCTGTGCTGCTAGTACTCGGAGGCATATTTTGGAGCCGGCACCAAACTCACCGTTTTAGATCCAAACATCAAAGTCACTGAACCCACAGTGGAAGTCCTAGCACCCTCGGCAAAGGAGTGTAAAGATAGAAACAAGAAGAAGAAGAAGACCCTGGTGTGTGTAGCCACCCGCTTCTACCCCGACCATGTCACGGTCTTCTGGCAAGTC
>79-19
AGTTCAACTGAACTGCAGACACACTGTTTCAAGTTACGACATGATACTGTGGTACCAACAGGCAGCCCAAAACTCTGCTCTGAAACTCATTGGGTATGTGTGGAACACCAGTCCAACGGTGGAAGATTCCTTTAAAGGGCGTTTTAATGTCAGTGGAGATGGTGCAGCTAATAAAATGGCGTATCTACATTTTCCCAAAGTGACAGAAGCTGAAGACAGTGCAGTGTATTTCTGTGCTGCTAGTAAAGCGACCGTGTACACTGGAAGTGAGGCCTACTTTGGGAATGGAACCAAACTCACTGTTTTAGATCCAAACATCAAAGTCACTGAACCCACAGTGGAAGTCCTAGCACCCTCGGCAAAGGAGTGTAAAGATAGAAACAAGAAGAAGAAGAAGACCCTGGTGTGTGTAGCCACCCGCTTCTACCCCGACCATGTCACGGTCTTCTGGCAAGTC
>80-19
AGTTCAACTGACCTGCAGCCACACTGTTTCAAGATACGACATGATACTGTGGTACCAACAGTCAGCCCAAAACACTGCTCTGAAACTCATTGGAAGCTGAAGACAGTGCAGTGTATTTCTGTGCTGCTAGTAAAAGGGACAGGGCAGGCGGCCAACTATGAGGCACATTTTGGATCAGGCACCAAATTAACAGTTCTCGATCCAAACATCAAAGTCACTGAACCCACAGTGGAAGTCCTAGCACCCTCGGCAAAGGAGTGTAAAGATAGAAACAAGAAGAAGAAGAAGACCCTGGTGTGTGTAGCCACCCGCTTCTACCCCGACCATGTCACGGTCTTCTGGCAAGTC
>81-18
AGTTCAACTGACCTGCAGCCACACTGATTCAAGATACGACATGATACTGTGGTACCAACAGTCAGCCCAAAACACTGCTCTGAAACTCATTGGGTATGTGTGGAACACCAGTCCAACGGTGGAAGATTCCTTTAAAGGGCGTTTTAATGTCAGTGGAGAAGGTGCAGCTAATAAAATGGCGTATCTACATTTTCCCAAAGTAACAGAAGCTGAAGACAGTGCAGTGTATTTCTGTGCTGCTAGACAGGGGATCTATGAGGCACATTTTGGATCAGGCACCAAATTAACAGTTCTCGATCCAAACATCAAAGTCACTGAACCCACAGTGGAAGTCCTAGCACCCTCGGCAAAGGAGTGTAAAGATAGAAACAAGAAGAAGAAGAAGACCCTGGTGTGTGTAGCCACCCGCTTCTACCCCGACCATGTCACGGTCTTCTGGCAAGTC
>82-18
AGTTCAACTCACCTGCAGCCATACTGATTCAAGATACGACATGATACTGTGGTACCAACTGTCAGCCCAAAACACTGCTCTGAAACTCATTGGATCCAAACATCAAAGTCACTGAACCCACAGTGGAAGTCCTAGCACCCTCGGCAAAGGAGTGTAAAGATAGAAACAAGAAGAAGAAGAAGACCCTGGTGTGTGTAGCCACCCGCTTCTACCCCGACCATGTCACGGTCTTCTGGCAAGTC
>83-18
AGTTCAACTCAACTGCAGCCACACTGATCCAAGATACGACATGATACTGTGGTACCAACAGTCAGCCCAAAACACTGCTCTGAAACTCATTGGGTATGTGAGATTCACCAGTCCAACGGTGGAAGATTCCTTTAAAGGGCGTTTTAATGTCAGTGGAGATGGTGCAGCTAGTAAAATGGCGTATCTACATTGTCCCAAACTGACAGAAGCTGAAGACAGTGCAGTGTATATTTCTGTGCTGCTAGTCGCAGGGAACAACCCGGCATTCTTCGGCAGTGGCACCAAACTCACAGTTCTAGATCCAAACATCAAAGTCACTGAACCCACAGTGGAAGTCCTAGCACCCTCGGCAAAGGAGTGTAAAGATAGAAACAAGAAGAAGAAGAAGACCCTGGTGTGTGTAGCCACCCGCTTCTACCCCGACCATGTCACGGTCTTCTGGCAAGTC
>84-18
AGTTCAACTGACCTGCAGCCACACTGATTCAAGATACGACATGATACTGTGGTACCAACTGTCAGCCCAAAACACTGCTCTGAAACTCATTGGATCCAAACATCAAAGTCACTGAACCCACAGTGGAAGTCCTAGCACCCTCGGCAAAGGAGTGTAAAGATAGAAACAAGAAGAAGAAGACCCTGGTGTGTGTAGCCACCCGCTTCTACCCCGACCATGTCACGGTCTTCTGGCAAGTC
>85-18
AGTTCAACTCACCTGCAGCCACACTGATTCAAGATACGACATGATACTGTGGTACCAACTGTCAGCCCAAAACACTGCTCTGAAACTCATTGGGTATGTGTGGAACACCAGTCCAACGGTGGAAGATTCCTTTAAAGGGCGTTTTAATGTCAGTGGAGAAGGTGCAGCTAATAAAATGGCGTATCTACATTTTCCCAAAGTAACAGAAGCTGAAGACAGTGCAGTGTATTTCTGTGCTGCTAGAGCAGGGAACAACCCGGCATTCTTCGGCAGTGGCACCAAACTCACAGTTCTAGATCCAAACATCAAAGTCACTGAACCCACAGTGGAAGTCCTAGCACCCTCGGCAAAGGAGTGTAAAGATAGAAACAAGAAGAAGAAGAAGACCCTGGTGTGTGTAGCCACCCGCTTCTACCCCGACCATGTCACGGTCTTCTGGCAAGTC
>86-18
AGTTCAACTGAACTGCAGCCACACTGTTTCAAGATACGACATGATACTGTGGTACCAACAGTCAGCCCAAAACACTGCTCTGAAACTCATTGGAACCTGAAGACAGTGCAGTGTATTTCTGTGCTGCTAGTGAGCAGGGGGCGACACTGGAAGTGAGGCCTACTTTGGGAATGGAACCAAACTCACTGTTTTAGATCCAAACATCAAAGTCACTGAACCCACAGTGGAAGTCCTAGCACCCTCGGCAAAGGAGTGTAAAGATAGAAACAAGAAGAAGAAGAAGACCCTGGTGTGTGTAGCCACCCGCTTCTACCCCGACCATGTCACGGTCTTCTGGCAAGTC
>87-18
AGTTCAACTGAACTGCAGCCACACTGATTCAAGATACGACATGATACTGTGGTACCAACTGTCAGCCCAAAACACTGCTCTGAAACTCATTGGGTATGTGTGGAACACCAGTCCAACGGTGGAAGATTCCTTTAAAGGGCGTTTTAATGTCAGTGGAGAAGGTGCAGCTAATAAAATGGCGTATCTACATTTTCCCAAAGTAACAGAAGCTGAAGACAGTGCAGTGTATTTCTGTGCTGCTTCGACAGGGGGTGGTTATGCTGCCTACTTTGGAGAGGGAACTAAGCTAACAGTTCTGGATCCAAACATCAAAGTCACTGAACCCACAGTGGAAGTCCTAGCACCCTCGGCAAAGGAGTGTAAAGATAGAAACAAGAAGAAGAAGAAGACCCTGGTGTGTGTAGCCACCCGCTTCTACCCCGACCATGTCACGGTCTTCTGGCAAGTC
>88-18
AGTTCAACTGAACTGCAGCCACACTGATTCAAGATACGACATGATACTGTGGTACCAACTGTCAGCCCAAAACACTGCTCTGAAACTCATTGGGTATGTGTGGAACACCAGTCCAACGGTGGAAGATTCCTTTAAAGGGCGTTTTAATGTCAGTGGAGAAGGTGCAGCTAATAAAATGGCGTATCTACATTTTCCCAAAGTAACAGAAGCTGAAGACAGTGCAGTGTATTTCTGTGCTGCTAGTAAGGGCGACAACCCGGCATTCTTCGGCAGTGGCACCAAACTCACAGTTCTAGATCCAAACATCAAAGTCACTGAACCCACAGTGGAAGTCCTAGCACCCTCGGCAAAGGAGTGTAAAGATAGAAACAAGAAGAAGAAGAAGACCCTGGTGTGTGTAGCCACCCGCTTCTACCCCGACCATGTCACGGTCTTCTGGCAAGTC
>89-18
AGTTCAACTGACCTGCAGACACACTGTTTCAAGTTACGACATGATACTGTGGTACCAACAGGCAGCCCAAAACTCTGCTCTGAAACTCATTGGGTATGTGTGGAACACCAGTCCAACGGTGGAAGATTCCTTTAAAGGGCGTTTTAATGTCAGTGGAGATGGTGCAGCTAATAAAATGGCGTATCTACATTTTCCCAAAGTGACAGAAGCTGAAGACAGTGCAGTGTATTTCTGTGCTGCTAGTAAAGCGACCGTGTACACTGGAAGTGAGGCCTACTTTGGGAATGGAACCAAACTCACTGTTTTAGATCCAAACATCAAAGTCACTGAACCCACAGTGGAAGTCCTAGCACCCTCGGCAAAGGAGTGTAAAGATAGAAACAAGAAGAAGAAGAAGACCCTGGTGTGTGTAGCCACCCGCTTCTACCCCGACCATGTCACGGTCTTCTGGCAAGTC
>90-18
AGTTCAACTGAACTGCAGACACACTGATTCAAGATACGACATGATACTGTGGTACCAACTGTCAGCCCAAAACACTGCTCTGAAACTCATTGGATCCAAACATCAAAGTCACTGAACCCACAGTGGAAGTCCTAGCACCCTCGGCAAAGGAGTGTAAAGATAGAAACAAGAAGAAGAAGAAGACCCTGGTGTGTGTAGCCACCCGCTTCTACCCCGACCATGTCACGGTCTTCTGGCAAGTC
>91-18
AGTTCAACTCACCTGCAGCCACACTGATTCAAGATACGACATGATACTGTGGTACCAACTGTCAGCCCAAAACACTGCTCTGAAACTCATTGGGTATGTGTGGAACACCAGTCCAACGGTGGAAGATTCCTTTAAAGGGCGTTTTAATGTCAGTGGAGAAGGTGCAGCTAATAAAATGGCGTATCTACATTTTCCCAAAGTAACAGAAGCTGAAGACAGTGCAGTGTATTTCTGTGCTGCTAGTAAGGACAGCAACTATGAGGCACATTTTGGATCAGGCACCAAATTAACAGTTCTCGATCCAAACATCAAAGTCACTGAACCCACAGTGGAAGTCCTAGCACCCTCGGCAAAGGAGTGTAAAGATAGAAACAAGAAGAAGAAGAAGACCCTGGTGTGTGTAGCCACCCGCTTCTACCCCGACCATGTCACGGTCTTCTGGCAAGTC
>92-18
AGTTCAACTGACCTGCAGCCACACTGTTTCAAGATACGACATGATACTGTGGTACCAACAGTCAGCCCAAAACACTGCTCTGAAACTCATTGGGTATGTGAGATTCACCAGTCCAACGGTGGAAGATTCCTTTAAAGGGCGTTTTAATGTCAGTGGAGATGGTGCAGCTAATAAAATGGCGTATCTACATTTTCCCAAACTGACAGAACCTGAAGACAGTGCAGTGTATTTCTGTGCTGCTAGTGGAGGACAGGGGTTCTATGAGGCACATTTTGGATCAGGCACCAAATTAACAGTTCTCGATCCAAACATCAAAGTCACTGAACCCACAGTGGAAGTCCTAGCACCCTCGGCAAAGGAGTGTAAAGATAGAAACAAGAAGAAGAAGAAGACCCTGGTGTGTGTAGCCACCCGCTTCTACCCCGACCATGTCACGGTCTTCTGGCAAGTC
>93-18
AGTTCAACTGACCTGCAGCCACACTGTTTCAAGATACGACATGATACTGTGGTACCAACAGTCAGCCCAAAACACTGCTCTGAAACTCATTGGGTATGTGAGATTCACCAGTCCAACTGTGGAAGATTCCTTTAAAGGGCGTTTTAATGTCAGTGGAGATGCTGCAGCTAATAAAATGGCGTATCTACATTTTCCCAAACTGACAGAAGCTGAAGACAGTGCAGTGTATTTCTGTGCTGCTAGTTTGGGACAATCTAGTGGTGCCAGCCAGGCTTACTTCGGTGGAGGAACCAGGTTAACTGTTCTAGATCCAAACATCAAAGTCACTGAACCCACAGTGGAAGTCCTAGCACCCTCGGCAAAGGAGTGTAAAGATAGAAACAAGAAGAAGAAGAAGACCCTGGTGTGTGTAGCCACCCGCTTCTACCCCGACCATGTCACGGTCTTCTGGCAAGTC
>94-18
AGTTCAACTGACCTGCAGCCACACTGTTTCAAGATACGACATGATACTGTGGTACCAACAGTCAGCCCAAAACACTGCTCTGAAACTCATTGGAACCTGAAGACAGTGCAGTGTATTTCTGTGCTGCCTCCGGGACAGGGGGCTCTGGTGCCAGCCAGGCTTACTTCGGTGGAGGAACCAGGTTAACTGTTCTAGATCCAAACATCAAAGTCACTGAACCCACAGTGGAAGTCCTAGCACCCTCGGCAAAGGAGTGTAAAGATAGAAACAAGAAGAAGAAGAAGACCCTGGTGTGTGTAGCCACCCGCTTCTACCCCGACCATGTCACGGTCTTCTGGCAAGTC
>95-18
AGTTCAACTGACCTGCAGCCACACTGATTCAAGATACGACATGATACTGTGGTACCAACTGTCAGCCCAAAACACTGCTCTGAAACTCATTGGGTATGTGTGGAACACCAGTCCAACGGTGGAAGATTCCTTTAAAGGGCGTTTTAATGTCAGTGGAGAAGGTGCAGCTAATAAAATGGCGTATCTACATTTTCCCAAAGTAACAGAAGCTGAAGACAGTGCAGTGTATTTCTGTGCTGCTTCGACAGGGGGTGGTTATGCTGCCTACTTTGGAGAGGGAACTAAGCTAACAGTTCTGGATCCAAACATCAAAGTCACTGAACCCACAGTGGAAGTCCTAGCACCCTCGGCAAAGGAGTGTAAAGATAGAAACAAGAAGAAGAAGAAGACCCTGGTGTGTGTAGCCACCCGCTTCTACCCCGACCATGTCACGGTCTTCTGGCAAGTC
>96-18
AGTTCAACTGACCTGCAGCCACACTGTTTCAAGTTACAACATGATACTTTGGTACCAACAGTCACCCCAAAACAATGCTCTGAAACTCATTGGAAGCTGAAGACAGTGCAGTGTATTTCTGTGCCGCTAGTGAAACATCGTGGTGCCAGCCAGGCTTACTTCGGTGGAGGAACCAGGTTAACTGTTCTAGATCCAAACATCAAAGTCACTGAACCCACAGTGGAAGTCCTAGCACCCTCGGCAAAGGAGTGTAAAGATAGAAACAAGAAGAAGAAGAAGACCCTGGTGTGTGTAGCCACCCGCTTCTACCCCGACCATGTCACGGTCTTCTGGCAAGTC
>97-18
AGTTCAACTCACCTGCAGCCACACTGTTTCAAGATACGACATGATACTGTGGTACCAACAGTCAGCCCAAAACACTGCTCTGAAACTCATTGGGTATGTGAGATTCACCAGTCCAACTGTGGAAGATTCCTTTAAAGGGCGTTTTAATGTCAGTGGAGATGGTGCAGCTAATAAAATGGCGTATCTACATTGTCCCAAACTGACAGAAGCTGAAGACAGTTCAGTGTATTTCTGTGCTGCTAGTAAGAGGGACGGCAACCCGGCATTCTTCGGCAGTGGCACCAAACTCACAGTTCTAGATCCAAACATCAAAGTCACTGAACCCACAGTGGAAGTCCTAGCACCCTCGGCAAAGGAGTGTAAAGATAGAAACAAGAAGAAGAAGAAGACCCTGGTGTGTGTAGCCACCCGCTTCTACCCCGACCATGTCACGGTCTTCTGGCAAGTC
>98-18
AGTTCAACTCACCTGCAGCCACACTGATTCAAGATACGACATGATACTGTGGTACCAACAGTCAGCCCAAAACACTGCTCTGAAATTCATTGGAAGCTGAAGACAGTTCAGTGTATTTCTGTGCTGCTAGTGGGGACAGGGGGACTCGGAGGCATATTTTGGAGCCGGCACCAAACTCACCGTTTTAGATCCAAACATCAAAGTCACTGAACCCACAGTGGAAGTCCTAGCACCCTCGGCAAAGGAGTGTAAAGATAGAAACAAGAAGAAGAAGAAGACCCTGGTGTGTGTAGCCACCCGCTTCTACCCCGACCATGTCACGGTCTTCTGGCAAGTC
>99-18
AGTTCAACTGACCTGCAGACACACTGTTTCAAGTTACGACATGATACTGTGGTACCAACAGGCAGCCCAAAACTCTGCTCTGAAACTCATTGGGTATGTGTGGAACACCAGTCCAACGGTGGAAGATTCCTTTAAAGGGCGTTTTAATGTCAGTGGAGATGGTGCAGCTAATAAAATGGCGTATCTACATTTTCCCAAAGTGACAGAAGCTGAAGACAGTGCAGTGTATTTCTGTGCTGATAGTAAAGCTGTCTCTCTGGTGGTTATGCTGCCTACTTTGGAGAGGGAACTAAGCTAACAGTTCTGGATCCAAACATCAAAGTCACTGAACCCACAGTGGAAGTCCTAGCACCCTCGGCAAAGGAGTGTAAAGATAGAAACAAGAAGAAGAAGAAGACCCTGGTGTGTGTAGCCACCCGCTTCTACCCCGACCATGTCACGGTCTTCTGGCAAGTC
>100-17
AGTTCAACTCAACTGCAGCCACACTGATCCAAGATACGACATGATACTGTGGTACCAACAGTCAGCCCAAAACACTGCTCTGAAACTCATTGGGTATGTGAGATTCACCAGTCCAACGGTGGAAGATTCCTTTAAAGGGCGTTTTAATGTCAGTGGAGATGGTGCAGCTAGTAAAATGGCGTATCTACATTGTCCCAAACTGACAGAAGCTGAAGACAGTGCAGTGTATTTCTGTGCTGCTGGGACAGGGTACTCGGAGGCATATTTTGGAGCCGGCACCAAACTCACCGTTTTAGATCCAAACATCAAAGTCACTGAACCCACAGTGGAAGTCCTAGCACCCTCGGCAAAGGAGTGTAAAGATAGAAACAAGAAGAAGAAGAAGACCCTGGTGTGTGTAGCCACCCGCTTCTACCCCGACCATGTCACGGTCTTCTGGCAAGTC
>101-17
AGTTCAACTGACCTGCAGCCACACTGATTCAAGATACGACATGATACTGTGGTACCAACTGTCAGCCCAAAACACTGCTCTGAAACTCATTGGGTATGTGTGGAACACCAGTCCAACGGTGGAAGATTCCTTTAAAGGGCGTTTTAATGTCAGTGGAGAAGGTGCAGCTAATAAAATGGCGTATCTACATTTTCCCAAAGTAACAGAAGCTGAAGACAGTGCAGTGTATTTCTGTGCTGCCGGACAGAGCTCGTACTCGGAGGCATATTTTGGAGCCGGCACCAAACTCACCGTTTTAGATCCAAACATCAAAGTCACTGAACCCACAGTGGAAGTCCTAGCACCCTCGGCAAAGGAGTGTAAAGATAGAAACAAGAAGAAGAAGAAGACCCTGGTGTGTGTAGCCACCCGCTTCTACCCCGACCATGTCACGGTCTTCTGGCAAGTC
>102-17
AGTTCAACTGACCTGCAGCCACACTGATTCAAGATACGACATGATACTGTGGTACCAACTGTCAGCCCAAAACACTGCTCTGAAACTCATTGGGTATGTGTGGAACACCAGTCCAACGGTGGAAGATTCCTTTAAAGGGCGTTTTAATGTCAGTGGAGAAGGTGCAGCTAATAAAATGGCGTATCTACATTTTCCCAAAGTAACAGAAGCTGAAGACAGTGCAGTGTATTTCTGTGCTGCTAGTAGGACAAGCTCGTACTCGGAGGCATATTTTGGAGCCGGCACCAAACTCACCGTTTTAGATCCAAACATCAAAGTCACTGAACCCACAGTGGAAGTCCTAGCACCCTCGGCAAAGGAGTGTAAAGATAGAAACAAGAAGAAGAAGAAGACCCTGGTGTGTGTAGCCACCCGCTTCTACCCCGACCATGTCACGGTCTTCTGGCAAGTC
>103-17
AGTTCAACTGAACTGCAGCCATACTATGCCTAACTACTACATGATACTATGATCCAAACATCAAAGTCACTGAACCCACAGTGGAAGTCCTAGCACCCTCGGCAAAGGAGTGTAAAGATAGAAACAAGAAGAAGAAGAAGACCCTGGTGTGTGTAGCCACCCGCTTCTACCCCGACCATGTCACGGTCTTCTGGCAAGTC
>104-17
AGTTCAACTGAACTGCAGCCACACTGATTCAAGATACGACATGATACTGTGGTACCAACTGTCAGCCCAAAACACTGCTCTGAAACTCATTGGGTATGTGTGGAACACCAGTCCAACGGTGGAAGATTCCTTTAAAGGGCGTTTTAATGTCAGTGGAGAAGGTGCAGCTAATAAAATGGCGTATCTACATTTTCCCAAAGTAACAGAAGCTGAAGACAGTGCAGTGTATTTCTGTGCTGCTTTCAGGGAGTACACGGATAAGGCAGAGTTTGGTCCAGGTACCAGACTCACTGTTCTAGATCCAAACATCAAAGTCACTGAACCCACAGTGGAAGTCCTAGCACCCTCGGCAAAGGAGTGTAAAGATAGAAACAAGAAGAAGAAGAAGACCCTGGTGTGTGTAGCCACCCGCTTCTACCCCGACCATGTCACGGTCTTCTGGCAAGTC
>105-17
AGTTCAACTGACCTGCAGACACACTGATCCAAGATACGACATGATACTGTGGTACCAACAGTCAGCCCAAAACACTGCTCTGAAACTCATTGGATCCAAACATCAAAGTCACTGAACCCACAGTGGAAGTCCTAGCACCCTCGGCAAAGGAGTGTAAAGATAGAAACAAGAAGAAGAAGAAGACCCTGGTGTGTGTAGCCACCCGCTTCTACCCCGACCATGTCACGGTCTTCTGGCAAGTC
>106-17
AGTTCAACTGACCTGCAGCCACACTGTTTCAAGTTACAACATGATACTTTGGTACCAACAGTCACCCCAAAACAATGCTCTGAAACTCATTGGGTATGTGTGGAACACCAGTCCAACTGTGGAAGATTCCTTTAAAGGGCGTTTTAATGTCAGTGGAGATGCTGCAGCTAATAAAATGGCGTATCTACATTTTCCCAAACTGACAGAAGCTGAAGACAGTGCAGTGTATTTCTGTGCCGCTACCGGACAGGGGGCGGAGGCACATTTTGGATCAGGCACCAAATTAACAGTTCTCGATCCAAACATCAAAGTCACTGAACCCACAGTGGAAGTCCTAGCACCCTCGGCAAAGGAGTGTAAAGATAGAAACAAGAAGAAGAAGAAGACCCTGGTGTGTGTAGCCACCCGCTTCTACCCCGACCATGTCACGGTCTTCTGGCAAGTC
>107-17
AGTTCAACTGAACTGCAGCCACACTGATTCAAGATACGACATGATACTGTGGTACCAACTGTCAGCCCAAAACACTGCTCTGAAACTCATTGGGTATGTGTGGAACACCAGTCCAACGGTGGAAGATTCCTTTAAAGGGCGTTTTAATGTCAGTGGAGAAGGTGCAGCTAATAAAATGGCGTATCTACATTTTCCCAAAGTAACAGAAGCTGAAGACAGTGCAGTGTATTTCTGTGCTGCTAGGACAGACTCTGGTGGTTATGCTGCCTACTTTGGAGAGGGAACTAAGCTAACAGTTCTGGATCCAAACATCAAAGTCACTGAACCCACAGTGGAAGTCCTAGCACCCTCGGCAAAGGAGTGTAAAGATAGAAACAAGAAGAAGAAGAAGACCCTGGTGTGTGTAGCCACCCGCTTCTACCCCGACCATGTCACGGTCTTCTGGCAAGTC
>108-17
AGTTCAACTGACCTGCAGCCACACTGATCCAAGATACGACATGATACTGTGGTACCAACAGTCAGCCCAAAACACTGCTCTGAAACTCATTGGGTATGTGAGATTCACCAGTCCAACGGTGGAAGATTCCTTTAAAGGGCGTTTTAATGTCAGTGGAGATGGTGCAGCTAGTAAAATGGCGTATCTACATTGTCCCAAACTGACAGAAGCTGAAGACAGTGCAGTGTATATTTCTGTGCCCCTGCATTCTTTGGAGCAGGGACCAAACTGAGTGTTCTGGATCCAAACATCAAAGTCACTGAACCCACAGTGGAAGTCCTAGCACCCTCGGCAAAGGAGTGTAAAGATAGAAACAAGAAGAAGAAGAAGACCCTGGTGTGTGTAGCCACCCGCTTCTACCCCGACCATGTCACGGTCTTCTGGCAAGTC
>109-17
AGTTCAACTGACCTGCAGCCATACTATCCCTAACTACTACATGATACTATGGTACAAACAGTCAGCAGGAGACACTGCTATGAAACTCATTGGTTATGCATATACCAAGTCAATAACCATGGAGAAATCTTTTGAAAAGCACTTCAATGTGAGTGGAGACGGTGAGAAAGAGGCTTATCTTCATCTAGTGAGCCTGAGAGGACCTGAACACAGTGCAGTTTATTACTGTGTAGCCAGCCGGACAGGTGGTTATGCTGCCTACTTTGGAGAAGGAACTAAGCTAACAGTTCTGGATCCAAACATCAAAGTCACTGAACCCACAGTGGAAGTCCTAGCACCCTCGGCAAAGGAGTGTAAAGATAGAAACAAGAAGAAGAAGAAGACCCTGGTGTGTGTAGCCACCCGCTTCTACCCCGACCATGTCACGGTCTTCTGGCAAGTC
>110-17
AGTTCAACTCACCTGCAGCCACACTGATTCAAGATACGACATGATACTGTGTACTCAAACTCAACCAGCCTTCTTTGGCAATGGAACGAAACTCACTGTTTTAGATCCAAACATCAAAGTCACTGAACCCACAGTGGAAGTCCTAGCACCCTCGGCAAAGGAGTGTAAAGATAGAAACAAGAAGAAGAAGAAGACCCTGGTGTGTGTAGCCACCCGCTTCTACCCCGACCATGTCACGGTCTTCTGGCAAGTC
>111-17
AGTTCAACTGAACTGCAGCCACACTGATTCAAGATACGACATGATACTGTGGTACCAACTGTCAGCCCAAAACACTGCTCTGAAACTCATTGGGTATGTGTGGAACACCAGTCCAACGGTGGAAGATTCCTTTAAAGGGCGTTTTAATGTCAGTGGAGAAGGTGCAGCTAATAAAATGGCGTATCTACATTTTCCCAAAGTAACAGAAGCTGAAGACAGTGCAGTGTATTTCTGTGCTGCTAGTAAGGACAGCAACTATGAGGCACATTTTGGATCAGGCACCAAATTAACAGTTCTCGATCCAAACATCAAAGTCACTGAACCCACAGTGGAAGTCCTAGCACCCTCGGCAAAGGAGTGTAAAGATAGAAACAAGAAGAAGAAGAAGACCCTGGTGTGTGTAGCCACCCGCTTCTACCCCGACCATGTCACGGTCTTCTGGCAAGTC
>112-17
AGTTCAACTCAACTGCAGCCACACTGATTCAAGATACGACATGATACTGTGGTACCAACTGTCAGCCCAAAACACTGCTCTGAAACTCATTGGGTATGTGTGGAACACCAGTCCAACGGTGGAAGATTCCTTTAAAGGGCGTTTTAATGTCAGTGGAGAAGGTGCAGCTAATAAAATGGCGTATCTACATTTTCCCAAAGTAACAGAAGCTGAAGACAGTGCAGTGTATTTCTGTGCTGCTAGTAAGGACAGTAACTATGAGGCACATTTTGGATCAGGCACCAAATTAACAGTTCTCGATCCAAACATCAAAGTCACTGAACCCACAGTGGAAGTCCTAGCACCCTCGGCAAAGGAGTGTAAAGATAGAAACAAGAAGAAGAAGAAGACCCTGGTGTGTGTAGCCACCCGCTTCTACCCCGACCATGTCACGGTCTTCTGGCAAGTC
>113-17
AGTTCAACTGACCTGCAGCCACACTGATTCAAGATACGACATGATACTGTGGTACCAACTGTCAGCCCAAAACACTGCTCTGAAACTCATTGGGTATGTGTGGAACACCAGTCCAACGGTGGAAGATTCCTTTAAAGGGCGTTTTAATGTCAGTGGAGAAGGTGCAGCTAATAAAATGGCGTATCTACATTTTCCCAAAGTAACAGAAGCTGAAGACAGTGCAGTGTATTTCTGTGCTGCTTTCAGGGAGTACACGGATAAGGCAGAGTTTGGTCCAGGTACCAGACTCACTGTTCTAGATCCAAACATCAAAGTCACTGAACCCACAGTGGAAGTCCTAGCACCCTCGGCAAAGGAGTGTAAAGATAGAAACAAGAAGAAGAAGAAGACCCTGGTGTGTGTAGCCACCCGCTTCTACCCCGACCATGTCACGGTCTTCTGGCAAGTC
>114-17
AGTTCAACTGAACTGCAGCCACACTGTTTCAAGATACGACATGATACTGTGGTACCAACAGTCAGCCCAAAACACTGCTCTGAAACTCATTGGGTATGTGAGATTCACCAGTCCAACTGTGGAAGATTCCTTTAAAGGGCGTTTTAATGTCAGTGGAGATGGTGCAGCTAATAAAATGGCGTATCTACATTGTCCCAAACTGACAGAAGCTGAAGACAGTTCAGTGTATTTCTGTGCTGCTAGTAAAGGATCAGGGGACTATGAGGCACATTTTGGATCAGGCACCAAATTAACAGTTCTCGATCCAAACATCAAAGTCACTGAACCCACAGTGGAAGTCCTAGCACCCTCGGCAAAGGAGTGTAAAGATAGAAACAAGAAGAAGAAGAAGACCCTGGTGTGTGTAGCCACCCGCTTCTACCCCGACCATGTCACGGTCTTCTGGCAAGTC
>115-17
AGTTCAACTGACCTGCAGCCATACTATGCCTAACTACTACATGATACTATGGTACAAACAGTCAGCAGGAGACACTGCTATGAAACTCATTGGTTATGCATATACCAAGTCAATAACCATGGAGAAATCGTTTGAAAAGCACTTCAATGTGAGTGGAGACGGTGAGAAAGAGGCTTATCTTCATCTAGTGAGTCTGAGAGGACCTGAACACAGTGCAGTTTATTACTGTGCAGCCAGCCATGGACAGCCCGTACTCGGAGGCATATTTTGGAGCCGGCACCAAACTCACCGTTTTAGATCCAAACATCAAAGTCACTGAACCCACAGTGGAAGTCCTAGCACCCTCGGCAAAGGAGTGTAAAGATAGAAACAAGAAGAAGAAGAAGACCCTGGTGTGTGTAGCCACCCGCTTCTACCCCGACCATGTCACGGTCTTCTGGCAAGTC
>116-17
AGTTCAACTGACCTGCAGCCACACTGTTTCAAGATACGACATGATACTGTGGTACCAACAGTCAGCCCAAAACACTGCTCTGAAACTCATTGGAACCTGAAGACAGTGCAGTGTATTTCTGTGCTGCGGACAGGGCCAGGGAGCTCGTACTCGGAGGCATATTTTGGAGCCGGCACCAAACTCACCGTTTTAGATCCAAACATCAAAGTCACTGAACCCACAGTGGAAGTCCTAGCACCCTCGGCAAAGGAGTGTAAAGATAGAAACAAGAAGAAGAAGAAGACCCTGGTGTGTGTAGCCACCCGCTTCTACCCCGACCATGTCACGGTCTTCTGGCAAGTC
>117-17
AGTTCAACTGAACTGCAGCCACACTGATTCAAGATACGACATGATACTGTGGTACCAACTGTCAGCCCAAAACACTGCTCTGAAACTCATTGGGTATGTGTGGAACACCAGTCCAACGGTGGAAGATTCCTTTAAAGGGCGTTTTAATGTCAGTGGAGAAGGTGCAGCTAATAAAATGGCGTATCTACATTTTCCCAAAGTAACAGAAGCTGAAGACAGTGCAGTGTATTTCTGTGCTGCTAGGACAGGGGGCTCGTACTCGGAGGCATATTTTGGAGCCGGCACCAAACTCACCGTTTTAGATCCAAACATCAAAGTCACTGAACCCACAGTGGAAGTCCTAGCACCCTCGGCAAAGGAGTGTAAAGATAGAAACAAGAAGAAGAAGAAGACCCTGGTGTGTGTAGCCACCCGCTTCTACCCCGACCATGTCACGGTCTTCTGGCAAGTC
>118-17
AGTTCAACTGACCTGCAGCCACACTGATTCAAGATACGACATGATACTGTGGTACCAACTGTCAGCCCAAAACACTGCTCTGAAACTCATTGGGTATGTGTGGAACACCAGTCCAACGGTGGAAGATTCCTTTAAAGGGCGTTTTAATGTCAGTGGAGAAGGTGCAGCTAATAAAATGGCGTATCTACATTTTCCCAAAGTAACAGAAGCTGAAGACAGTGCAGTGTATTTCTGTGCTGCTAGTAACAACTATGAGGCACATTTTGGATCAGGCACCAAATTAACAGTTCTCGATCCAAACATCAAAGTCACTGAACCCACAGTGGAAGTCCTAGCACCCTCGGCAAAGGAGTGTAAAGATAGAAACAAGAAGAAGAAGAAGACCCTGGTGTGTGTAGCCACCCGCTTCTACCCCGACCATGTCACGGTCTTCTGGCAAGTC
>119-16
AGTTCAACTGACCTGCAGCCACACTGTTTCAAGATACGACATGATACTGTGGTACCAACAGTCAGCCCAAAACACTGCTCTGAAACTCATTGGGTATGTGAGATTCACCAGTCCAACTGTGGAAGATTCCTTTAAAGGGCGTTTTAATGTCAGTGGAGATGGTGCAGCTAATAAAATGGCGTATCTACATTGTCCCAAACTGACAGAAGCTGAAGACAGTTCAGTGTATTTCTGTGCTGCTAGTAAAGGATCAGGGGACTATGAGGCACATTTTGGATCAGGCACCAAATTAACAGTTCTCGATCCAAACATCAAAGTCACTGAACCCACAGTGGAAGTCCTAGCACCCTCGGCAAAGGAGTGTAAAGATAGAAACAAGAAGAAGAAGAAGACCCTGGTGTGTGTAGCCACCCGCTTCTACCCCGACCATGTCACGGTCTTCTGGCAAGTC
>120-16
AGTTCAACTGACCTGCAGCCACACTGATTCAAGATACGACATGATACTGTGGTACCAACTGTCAGCCCAAAACACTGCTCTGAAACTCATTGGGTATGTGTGGAACACCAGTCCAACGGTGGAAGATTCCTTTAAAGGGCGTTTTAATGTCAGTGGAGAAGGTGCAGCTAATAAAATGGCGTATCTACATTTTCCCAAAGTAACAGAAGCTGAAGACAGTGCAGTGTATTTCTGTGCTGCTAGGACAGACTCTGGTGGTTATGCTGCCTACTTTGGAGAGGGAACTAAGCTAACAGTTCTGGATCCAAACATCAAAGTCACTGAACCCACAGTGGAAGTCCTAGCACCCTCGGCAAAGGAGTGTAAAGATAGAAACAAGAAGAAGAAGAAGACCCTGGTGTGTGTAGCCACCCGCTTCTACCCCGACCATGTCACGGTCTTCTGGCAAGTC
>121-16
AGTTCAACTGAACTGCAGCCACACTGTTTCAAGATACGACATGATACTGTGGTACCAACAGTCAGCCCAAAACACTGCTCTGAAACTCATTGGAACCTGAAGACAGTGCAGTGTATTTCTGTGCTGCCTCCGGGACAGGGGGCTCTGGTGCCAGCCAGGCTTACTTCGGTGGAGGAACCAGGTTAACTGTTCTAGATCCAAACATCAAAGTCACTGAACCCACAGTGGAAGTCCTAGCACCCTCGGCAAAGGAGTGTAAAGATAGAAACAAGAAGAAGAAGAAGACCCTGGTGTGTGTAGCCACCCGCTTCTACCCCGACCATGTCACGGTCTTCTGGCAAGTC
>122-16
AGTTCAACTGAACTGCAGCCACACTGTTTCAAGATACGACATGATACTGTGGTACCAACAGTCAGCCCAAAACACTGCTCTGAAACTCATTGGGTATGTGAGATTCACCAGTCCAACGGTGGAAGATTCCTTTAAAGGGCGTTTTAATGTCAGTGGAGATGGTGCAGCTAATAAAATGGCGTATCTACATTTTCCCAAACTGACAGAACCTGAAGACAGTGCAGTGTATTTCTGTGCTGCTAGTGATCCGGGACAGGGGTCGTACACGGATAAGGCAGAGTTTGGTCCAGGTACCAGACTCACTGTTCTAGATCCAAACATCAAAGTCACTGAACCCACAGTGGAAGTCCTAGCACCCTCGGCAAAGGAGTGTAAAGATAGAAACAAGAAGAAGAAGAAGACCCTGGTGTGTGTAGCCACCCGCTTCTACCCCGACCATGTCACGGTCTTCTGGCAAGTC
>123-16
AGTTCAACTGACCTGCAGCCACACTGTTTCAAGATACGACATGATACTGTGGTACCAACAGTCAGCCCAAAACACTGCTCTGAAACTCATTGGGTATGTGAGATTCACCAGTCCAACTGTGGAAGATTCCTTTAAAGGGCGTTTTAATGTCAGTGGAGATGGTGCAGCTAATAAAATGGCGTATCTACATTGTCCCAAACTGACAGAAGCTGAAGACAGTTCAGTGTATTTCTGTGCTGCTAGTAAGGAAGGGAACACTGGAAGTGAGGCCTACTTTGGGAATGGAACCAAACTCACTGTTTTAGATCCAAACATCAAAGTCACTGAACCCACAGTGGAAGTCCTAGCACCCTCGGCAAAGGAGTGTAAAGATAGAAACAAGAAGAAGAAGAAGACCCTGGTGTGTGTAGCCACCCGCTTCTACCCCGACCATGTCACGGTCTTCTGGCAAGTC
>124-16
AGTTCAACTGACCTGCAGCCACACTGTTTCAAGATACGACATGATACTGTGGTACCAACAGTCAGCCCAAAACACTGCTCTGAAACTCATTGGGTATGTGAGATTCACCAGTCCAACGGTGGAAGATTCCTTTAAAGGGCGTTTTAATGTCAGTGGAGATGGTGCAGCTAATAAAATGGCGTATCTACATTTTCCCAAACTGACAGAACCTGAAGACAGTGCAGTGTATTTCTGTGCTGCTAGTGCCAACTATGAGGCACATTTTGGATCAGGCACCAAATTAACAGTTCTCGATCCAAACATCAAAGTCACTGAACCCACAGTGGAAGTCCTAGCACCCTCGGCAAAGGAGTGTAAAGATAGAAACAAGAAGAAGAAGAAGACCCTGGTGTGTGTAGCCACCCGCTTCTACCCCGACCATGTCACGGTCTTCTGGCAAGTC
>125-16
AGTTCAACTGACCTGCAGCCACACTGTTTCAAGTTACAACATGATACTTTGGTACCAACAGTCACCCCAAAACAATGCTCTGAAACTCATTGGGTATGTGTGGAACACCAGTCCAACTGTGGAAGATTCCTTTAAAGGGCGTTTTAATGTCAGTGGAGATGCTGCAGCTAATAAAATGGCGTATCTACATTTTCCCAAACTGACAGAAGCTGAAGACAGTGCAGTGTATTTCTGTGCCGCTAGCCGGACAGGGGGCCTGAGGCACATTTTGGATCAGGCACCAAATTAACAGTTCTCGATCCAAACATCAAAGTCACTGAACCCACAGTGGAAGTCCTAGCACCCTCGGCAAAGGAGTGTAAAGATAGAAACAAGAAGAAGAAGAAGACCCTGGTGTGTGTAGCCACCCGCTTCTACCCCGACCATGTCACGGTCTTCTGGCAAGTC
>126-16
AGTTCAACTGACCTGCAGCCACACTGTTTCAAGATACGACATGATACTGTGGTACCAACAGTCAGCCCAAAACACTGCTCTGAAACTCATTGGGTATGTGAGATTCACCAGTCCAACTGTGGAAGATTCCTTTAAAGGGCGTTTTAATGTCAGTGGAGATGCTGCAGCTAATAAAATGGCGTATCTACATTTTCCCAAACTGACAGAAGCTGAAGACAGTGCAGTGTATTTCTGTGCTGCTGGGACAGGGGACTATGAGGCACATTTTGGATCAGGCACCAAATTAACAGTTCTCGATCCAAACATCAAAGTCACTGAACCCACAGTGGAAGTCCTAGCACCCTCGGCAAAGGAGTGTAAAGATAGAAACAAGAAGAAGAAGAAGACCCTGGTGTGTGTAGCCACCCGCTTCTACCCCGACCATGTCACGGTCTTCTGGCAAGTC
>127-16
AGTTCAACTGACCTGCAGCCACACTGATTCAAGATACGACATGATACTGTGGTACCAACTGTCAGCCCAAAACACTGCTCTGAAACTCATTGGGTATGTGTGGAACACCAGTCCAACGGTGGAAGATTCCTTTAAAGGGCGTTTTAATGTCAGTGGAGAAGGTGCAGCTAATAAAATGGCGTATCTACATTTTCCCAAAGTAACAGAAGCTGAAGACAGTGCAGTGTATTTCTGTGCTGCTAGTATCCAGGGGGCGGAGGCACATTTTGGATCAGGCACCAAATTAACAGTTCTCGATCCAAACATCAAAGTCACTGAACCCACAGTGGAAGTCCTAGCACCCTCGGCAAAGGAGTGTAAAGATAGAAACAAGAAGAAGAAGAAGACCCTGGTGTGTGTAGCCACCCGCTTCTACCCCGACCATGTCACGGTCTTCTGGCAAGTC
>128-16
AGTTCAACTGAACTGCAGCCACACTGTTTCAAGATACGACATGATACTGTGGTACCAACAGTCAGCCCAAAACACTGCTCTGAAACTCATTGGGTATGTGAGATTCACCAGTCCAACTGTGGAAGATTCCTTTAAAGGGCGTTTTAATGTCAGTGGAGATGGTGCAGCTAATAAAATGGCGTATCTACATTGTCCCAAACTGACAGAAGCTGAAGACAGTTCAGTGTATTTCTGTGCTGCTAGTAAGAGGGACGGCAACCCGGCATTCTTCGGCAGTGGCACCAAACTCACAGTTCTAGATCCAAACATCAAAGTCACTGAACCCACAGTGGAAGTCCTAGCACCCTCGGCAAAGGAGTGTAAAGATAGAAACAAGAAGAAGAAGAAGACCCTGGTGTGTGTAGCCACCCGCTTCTACCCCGACCATGTCACGGTCTTCTGGCAAGTC
>129-16
AGTTCAACTGACCTGCAGCCATACTATCCCTAACTACTACATGATACTATGGTACAAACAGTCAGCAGGAGACACTGCTATGAAACTCATTGGTTATGCATATACCAAGTCAATAACCATGGAGAAATCTTTTGAAAAGCACTTCAATATCCAAACATCAAAGTCACTGAACCCACAGTGGAAGTCCTAGCACCCTCGGCAAAGGAGTGTAAAGATAGAAACAAGAAGAAGAAGAAGACCCTGGTGTGTGTAGCCACCCGCTTCTACCCCGACCATGTCACGGTCTTCTGGCAAGTC
>130-16
AGTTCAACTGACCTGCAGCCACACTGATTCAAGATACGACATGATACTGTGGTACCAACTGTCAGCCCAAAACACTGCTCTGAAACTCATTGGGTATGTGTGGAACACCAGTCCAACGGTGGAAGATTCCTTTAAAGGGCGTTTTAATGTCAGTGGAGAAGGTGCAGCTAATAAAATGGCGTATCTACATTTTCCCAAAGTAACAGAAGCTGAAGACAGTGCAGTGTATTTCTGTGCTGCTAGTCGGGACAGTCAAACTCAACCAGCCTTCTTTGGCAATGGAACGAAACTCACTGTTTTAGATCCAAACATCAAAGTCACTGAACCCACAGTGGAAGTCCTAGCACCCTCGGCAAAGGAGTGTAAAGATAGAAACAAGAAGAAGAAGAAGACCCTGGTGTGTGTAGCCACCCGCTTCTACCCCGACCATGTCACGGTCTTCTGGCAAGTC
>131-16
AGTTCAACTCAACTGCAGCCATACTATCCCTAACTACTACATGATACTATGGTACAAACAGTCAGCAGGAGACACTGCTATGAAACTCATTGGTTATGCATATACCAAGTCAATAACCATGGAGAAATCTTTTGAAAAGCACTTCAATGTGAGTGGAGACGGTGAGAAAGAGGCTTATCTTCATCTAGTGAGCCTGAGAGGACCTGAACACAGTGCAGTTTATTACTGTGTAGCCAGCCAAGGACAGGGTGGTTATGCTGCCTACTTTGGAGAAGGAACTAAGCTAACAGTTCTGGATCCAAACATCAAAGTCACTGAACCCACAGTGGAAGTCCTAGCACCCTCGGCAAAGGAGTGTAAAGATAGAAACAAGAAGAAGAAGAAGACCCTGGTGTGTGTAGCCACCCGCTTCTACCCCGACCATGTCACGGTCTTCTGGCAAGTC
>132-16
AGTTCAACTGACCTGCAGCCACACTGTTTCAAGTTACAACATGATACTTTGGTACCAACAGTCACCCCAAAACAATGCTCTGAAACTCATTGGAAGCTGAAGACAGTGCAGTGTATTTCTGTGCCGCTAGTCGACTCAAACTCAACCAGCCTTCTTTGGCAATGGAACGAAACTCACTGTTTTAGATCCAAACATCAAAGTCACTGAACCCACAGTGGAAGTCCTAGCACCCTCGGCAAAGGAGTGTAAAGATAGAAACAAGAAGAAGAAGAAGACCCTGGTGTGTGTAGCCACCCGCTTCTACCCCGACCATGTCACGGTCTTCTGGCAAGTC
>133-16
AGTTCAACTGACCTGCAGCCACACTGTTTCAAGATACGACATGATACTGTGGTACCAACAGTCAGCCCAAAACACTGCTCTGAAACTCATTGGGTATGTGAGATTCACCAGTCCAACGGTGGAAGATTCCTTTAAAGGGCGTTTTAATGTCAGTGGAGATGGTGCAGCTAATAAAATGGCGTATCTACATTTTCCCAAACTGACAGAACCTGAAGACAGTGCAGTGTATTTCTGTGCTGCTAGGGACAGCTCGTACTCGGAGGCATATTTTGGAGCCGGCACCAAACTCACCGTTTTAGATCCAAACATCAAAGTCACTGAACCCACAGTGGAAGTCCTAGCACCCTCGGCAAAGGAGTGTAAAGATAGAAACAAGAAGAAGAAGAAGACCCTGGTGTGTGTAGCCACCCGCTTCTACCCCGACCATGTCACGGTCTTCTGGCAAGTC
>134-16
AGTTCAACTCAACTGCAGCCACACTGTTTCAAGTTACTACATGATACTGTGGTACCAACAGTCAGCCCAAAACACTGCTCTGAAACTCATTGGATCCAAACATCAAAGTCACTGAACCCACAGTGGAAGTCCTAGCACCCTCGGCAAAGGAGTGTAAAGATAGAAACAAGAAGAAGAAGAAGACCCTGGTGTGTGTAGCCACCCGCTTCTACCCCGACCATGTCACGGTCTTCTGGCAAGTC
>135-16
AGTTCAACTGACCTGCAGCCACACTGATTCAAGATACGACATGATACTGTGGTACCAACTGTCAGCCCAAAACACTGCTCTGAAACTCATTGGGTATGTGTGGAACACCAGTCCAACGGTGGAAGATTCCTTTAAAGGGCGTTTTAATGTCAGTGGAGAAGGTGCAGCTAATAAAATGGCGTATCTACATTTTCCCAAAGTAACAGAAGCTGAAGACAGTGCAGTGTATTTCTGTGCTGCTAGTAAGGACAGCAACTATGAGGCACATTTTGGATCAGGCACCAAATTAACAGTTCTCGATCCAAACATCAAAGTCACTGAACCCACAGTGGAAGTCCTAGCACCCTCGGCAAAGGAGTGTAAAGATAGAAACAAGAAGAAGAAGAAGACCCTGGTGTGTGTAGCCACCCGCTTCTACCCCGACCATGTCACGGTCTTCTGGCAAGTC
>136-16
AGTTCAACTCAACTGCAGCCACACTGTTTCAAGTTACAACATGATACTTTGGTACCAACAGTCACCCCAAAACAATGCTCTGAAACTCATTGGGTATGTGTGGAACACCAGTCCAACTGTGGAAGATTCCTTTAAAGGGCGTTTTAATGTCAGTGGAGATGCTGCAGCTAATAAAATGGCGTATCTACATTTTCCCAAACTGACAGAAGCTGAAGACAGTGCAGTGTATTTCTGTGCCGCTAGCCCGGGACAGGGGAATCCTGCATTCTTTGGAGCAGGGACCAAACTGAGTGTTCTGGATCCAAACATCAAAGTCACTGAACCCACAGTGGAAGTCCTAGCACCCTCGGCAAAGGAGTGTAAAGATAGAAACAAGAAGAAGAAGAAGACCCTGGTGTGTGTAGCCACCCGCTTCTACCCCGACCATGTCACGGTCTTCTGGCAAGTC
>137-15
AGTTCAACTGACCTGCAGCCACACTGTTTCAAGATACGACATGATACTGTGGTACCAACAGTCAGCCCAAAACACTGCTCTGAAACTCATTGGGTATGTGAGATTCACCAGTCCAACTGTGGAAGATTCCTTTAAAGGGCGTTTTAATGTCAGTGGAGATGGTGCAGCTAATAAAATGGCGTATCTACATTGTCCCAAACTGACAGAAGCTGAAGACAGTTCAGTGTATTTCTGTGCTGCTTGGGACAGGGGAGCTCAAACTCAACCAGCCTTCTTTGGCAATGGAACGAAACTCACTGTTTTAGATCCAAACATCAAAGTCACTGAACCCACAGTGGAAGTCCTAGCACCCTCGGCAAAGGAGTGTAAAGATAGAAACAAGAAGAAGAAGAAGACCCTGGTGTGTGTAGCCACCCGCTTCTACCCCGACCATGTCACGGTCTTCTGGCAAGTC
>138-15
AGTTCAACTCACCTGCAGACACACTGTTTCAAGTTACAACATGATACTGTGGTACCAACAGTCAGCCCAAAACACTGAAACTCATTGGATCCAAACATCAAAGTCACTGAACCCACAGTGGAAGTCCTAGCACCCTCGGCAAAGGAGTGTAAAGATAGAAACAAGAAGAAGAAGAAGACCCTGGTGTGTGTAGCCACCCGCTTCTACCCCGACCATGTCACGGTCTTCTGGCAAGTC
>139-15
AGTTCAACTCACCTGCAGCCACACTGTTTCAAGATACGACATGATACTGTGGTACCAACAGTCAGCCCAAAACACTGCTCTGAAACTCATTGGGTATGTGAGATTCACCAGTCCAACTGTGGAAGATTCCTTTAAAGGGCGTTTTAATGTCAGTGGAGATGCTGCAGCTAATAAAATGGCGTATCTACATTTTCCCAAACTGACAGAAGCTGAAGACAGTGCAGTGTATTTCTGTGCTGCTGGGACAGGGGACTATGAGGCACATTTTGGATCAGGCACCAAATTAACAGTTCTCGATCCAAACATCAAAGTCACTGAACCCACAGTGGAAGTCCTAGCACCCTCGGCAAAGGAGTGTAAAGATAGAAACAAGAAGAAGAAGAAGACCCTGGTGTGTGTAGCCACCCGCTTCTACCCCGACCATGTCACGGTCTTCTGGCAAGTC
>140-15
AGTTCAACTCACCTGCAGCCACACTGATTCAAGATACGACATGATACTGTGGTACCAACTGTCAGCCCAAAACACTGCTCTGAAACTCATTGGGTATGTGTGGAACACCAGTCCAACGGTGGAAGATTCCTTTAAAGGGCGTTTTAATGTCAGTGGAGAAGGTGCAGCTAATAAAATGGCGTATCTACATTTTCCCAAAGTAACAGAAGCTGAAGACAGTGCAGTGTATTTCTGTGCTGCTAGGGACAGGGGGGGTAGGCGGTACTCGGAGGCATATTTTGGAGCCGGCACCAAACTCACCGTTTTAGATCCAAACATCAAAGTCACTGAACCCACAGTGGAAGTCCTAGCACCCTCGGCAAAGGAGTGTAAAGATAGAAACAAGAAGAAGAAGAAGACCCTGGTGTGTGTAGCCACCCGCTTCTACCCCGACCATGTCACGGTCTTCTGGCAAGTC
>141-15
AGTTCAACTGAACTGCAGCCACACTGATTCAAGATACGACATGATACTGTGGTACCAACAGTCAGCCCAAAACACTGCTCTGAAATTCATTGGAAGCTGAAGACAGTTCAGTGTATTTCTGTGCTGCTAGTGGGGACAGGGGGACTCGGAGGCATATTTTGGAGCCGGCACCAAACTCACCGTTTTAGATCCAAACATCAAAGTCACTGAACCCACAGTGGAAGTCCTAGCACCCTCGGCAAAGGAGTGTAAAGATAGAAACAAGAAGAAGAAGAAGACCCTGGTGTGTGTAGCCACCCGCTTCTACCCCGACCATGTCACGGTCTTCTGGCAAGTC
>142-15
AGTTCAACTGACCTGCAGCCACACTGTTTCAAGATACGACATGATACTGTGGTACCAACAGTCAGCCCAAAACACTGCTCTGAAACTCATTGGGTATGTGAGATTCACCAGTCCAACTGTGGAAGATTCCTTTAAAGGGCGTTTTAATGTCAGTGGAGATGGTGCAGCTAATAAAATGGCGTATCTACATTGTCCCAAACTGACAGAAGCTGAAGACAGTTCAGTGTATTTCTGTGCTGCTAGTAGGTCCCAGGGTTACTCAAACTCAACCAGCCTTCTTTGGCAATGGAACGAAACTCACTGTTTTAGATCCAAACATCAAAGTCACTGAACCCACAGTGGAAGTCCTAGCACCCTCGGCAAAGGAGTGTAAAGATAGAAACAAGAAGAAGAAGAAGACCCTGGTGTGTGTAGCCACCCGCTTCTACCCCGACCATGTCACGGTCTTCTGGCAAGTC
>143-15
AGTTCAACTGACCTGCAGCCACACTGTTTCAAGATACGACATGATACTGTGGTACCAACAGTCAGCCCAAAACACTGCTCTGAAACTCATTGGGTATGTGAGATTCACCAGTCCAACTGTGGAAGATTCCTTTAAAGGGCGTTTTAATGTCAGTGGAGATGGTGCAGCTAATAAAATGGCGTATCTACATTGTCCCAAACTGACAGAAGCTGAAGACAGTTCAGTGTATTTCTGTGCTGCTAGTAACAGCAACTATGAGGCACATTTTGGATCAGGCACCAAATTAACAGTTCTCGATCCAAACATCAAAGTCACTGAACCCACAGTGGAAGTCCTAGCACCCTCGGCAAAGGAGTGTAAAGATAGAAACAAGAAGAAGAAGAAGACCCTGGTGTGTGTAGCCACCCGCTTCTACCCCGACCATGTCACGGTCTTCTGGCAAGTC
>144-15
AGTTCAACTCACCTGCAGCCACACTGATCCAAGATACGACATGATACTGTGGTACCAACAGTCAGCCCAAAACACTGCTCTGAAACTCATTGGGTATGTGAGATTCACCAGTCCAACGGTGGAAGATTCCTTTAAAGGGCGTTTTAATGTCAGTGGAGATGGTGCAGCTAGTAAAATGGCGTATCTACATTGTCCCAAACTGACAGAAGCTGAAGACAGTGCAGTGTATATTTCTGTGCTGCTAGTCGCAGGGAACAACCCGGCATTCTTCGGCAGTGGCACCAAACTCACAGTTCTAGATCCAAACATCAAAGTCACTGAACCCACAGTGGAAGTCCTAGCACCCTCGGCAAAGGAGTGTAAAGATAGAAACAAGAAGAAGAAGAAGACCCTGGTGTGTGTAGCCACCCGCTTCTACCCCGACCATGTCACGGTCTTCTGGCAAGTC
>145-15
AGTTCAACTGACCTGCAGCCACACTGATTCAAGATACGACATGATACTGTGGTACCAACTGTCAGCCCAAAACACTGCTCTGAAACTCATTGGGTATGTGTGGAACACCAGTCCAACGGTGGAAGATTCCTTTAAAGGGCGTTTTAATGTCAGTGGAGAAGGTGCAGCTAATAAAATGGCGTATCTACATTTTCCCAAAGTAACAGAAGCTGAAGACAGTGCAGTGTATTTCTGTGCTGCTAGTAGAAAGGCCTCGTACTCGGAGGCATATTTTGGAGCCGGCACCAAACTCACCGTTTTAGATCCAAACATCAAAGTCACTGAACCCACAGTGGAAGTCCTAGCACCCTCGGCAAAGGAGTGTAAAGATAGAAACAAGAAGAAGAAGAAGACCCTGGTGTGTGTAGCCACCCGCTTCTACCCCGACCATGTCACGGTCTTCTGGCAAGTC
>146-15
AGTTCAACTGACCTGCAGCCACACTGTTTCAAGATACGACATGATACTGTGGTACCAACAGTCAGCCCAAAACACTGCTCTGAAACTCATTGGGTATGTGAGATTCACCAGTCCAACGGTGGAAGATTCCTTTAAAGGGCGTTTTAATGTCAGTGGAGATGGTGCAGCTAATAAAATGGCGTATCTACATTTTCCCAAACTGACAGAACCTGAAGACAGTGCAGTGTATTTCTGTGCTGCTAGGACAGGGAGGCGTACTCAAACTCAACCAGCCTTCTTTGGCAATGGAACGAAACTCACTGTTTTAGATCCAAACATCAAAGTCACTGAACCCACAGTGGAAGTCCTAGCACCCTCGGCAAAGGAGTGTAAAGATAGAAACAAGAAGAAGAAGAAGACCCTGGTGTGTGTAGCCACCCGCTTCTACCCCGACCATGTCACGGTCTTCTGGCAAGTC
>147-15
AGTTCAACTGACCTGCAGCCACACTGTTTCAAGATACGACATGATACTGTGGTACCAACAGTCAGCCCAAAACACTGCTCTGAAACTCATTGGGTATGTGAGATTCACCAGTCCAACGGTGGAAGATTCCTTTAAAGGGCGTTTTAATGTCAGTGGAGATGGTGCAGCTAATAAAATGGCGTATCTACATTTTCCCAAACTGACAGAACCTGAAGACAGTGCAGTGTATTTCTGTGCTGCTAGTGCGGGACAGGGGAGTGAGGCCTACTTTGGGAATGGAACCAAACTCACTGTTTTAGATCCAAACATCAAAGTCACTGAACCCACAGTGGAAGTCCTAGCACCCTCGGCAAAGGAGTGTAAAGATAGAAACAAGAAGAAGAAGAAGACCCTGGTGTGTGTAGCCACCCGCTTCTACCCCGACCATGTCACGGTCTTCTGGCAAGTC
>148-15
AGTTCAACTGACCTGCAGCCACACTGATTCAAGATACGACATGATACTGTGGTACCAACTGTCAGCCCAAAACACTGCTCTGAAACTCATTGGGTATGTGTGGAACACCAGTCCAACGGTGGAAGATTCCTTTAAAGGGCGTTTTAATGTCAGTGGAGAAGGTGCAGCTAATAAAATGGCGTATCTACATTTTCCCAAAGTAACAGAAGCTGAAGACAGTGCAGTGTATTTCTGTGCTGCTAGTTTAGGACTCAACCAGCCTTCTTTGGCAATGGAACGAAACTCACTGTTTTAGATCCAAACATCAAAGTCACTGAACCCACAGTGGAAGTCCTAGCACCCTCGGCAAAGGAGTGTAAAGATAGAAACAAGAAGAAGAAGAAGACCCTGGTGTGTGTAGCCACCCGCTTCTACCCCGACCATGTCACGGTCTTCTGGCAAGTC
>149-15
AGTTCAACTGACCTGCAGCCACACTGATTCAAGATACGACATGATACTGTGGTACCAACTGTCAGCCCAAAACACTGCTCTGAAACTCATTGGGTATGTGTGGAACACCAGTCCAACGGTGGAAGATTCCTTTAAAGGGCGTTTTAATGTCAGTGGAGAAGGTGCAGCTAATAAAATGGCGTATCTACATTTTCCCAAAGTAACAGAAGCTGAAGACAGTGCAGTGTATTTCTGTGCTGCTAGTAAGGGCGACAACCCGGCATTCTTCGGCAGTGGCACCAAACTCACAGTTCTAGATCCAAACATCAAAGTCACTGAACCCACAGTGGAAGTCCTAGCACCCTCGGCAAAGGAGTGTAAAGATAGAAACAAGAAGAAGAAGAAGACCCTGGTGTGTGTAGCCACCCGCTTCTACCCCGACCATGTCACGGTCTTCTGGCAAGTC
>150-15
AGTTCAACTCACCTGCAGCCACACTGTTTCAAGTTACAACATGATACTTTGGTACCAACAGTCACCCCAAAACAATGCTCTGAAACTCATTGGGTATGTGTGGAACACCAGTCCAACTGTGGAAGATTCCTTTAAAGGGCGTTTTAATGTCAGTGGAGATGCTGCAGCTAATAAAATGGCGTATCTACATTTTCCCAAACTGACAGAAGCTGAAGACAGTGCAGTGTATTTCTGTGCCGCTACCGGACAGGGGGCGGAGGCACATTTTGGATCAGGCACCAAATTAACAGTTCTCGATCCAAACATCAAAGTCACTGAACCCACAGTGGAAGTCCTAGCACCCTCGGCAAAGGAGTGTAAAGATAGAAACAAGAAGAAGAAGAAGACCCTGGTGTGTGTAGCCACCCGCTTCTACCCCGACCATGTCACGGTCTTCTGGCAAGTC
>151-15
AGTTCAACTCACCTGCAGCCACACTGATTCAAGATACGACATGATACTGTGGTACCAACTGTCAGCCCAAAACACTGCTCTGAAACTCATTGGGTATGTGTGGAACACCAGTCCAACGGTGGAAGATTCCTTTAAAGGGCGTTTTAATGTCAGTGGAGAAGGTGCAGCTAATAAAATGGCGTATCTACATTTTCCCAAAGTAACAGAAGCTGAAGACAGTGCAGTGTATTTCTGTGCTGCTTCGACAGGGGGTGGTTATGCTGCCTACTTTGGAGAGGGAACTAAGCTAACAGTTCTGGATCCAAACATCAAAGTCACTGAACCCACAGTGGAAGTCCTAGCACCCTCGGCAAAGGAGTGTAAAGATAGAAACAAGAAGAAGAAGAAGACCCTGGTGTGTGTAGCCACCCGCTTCTACCCCGACCATGTCACGGTCTTCTGGCAAGTC
>152-15
AGTTCAACTCAACTGCAGCCACACTGATTCAAGATACGACATGATACTGTGGTACCAACTGTCAGCCCAAAACACTGCTCTGAAACTCATTGGGTATGTGTGGAACACCAGTCCAACGGTGGAAGATTCCTTTAAAGGGCGTTTTAATGTCAGTGGAGAAGGTGCAGCTAATAAAATGGCGTATCTACATTTTCCCAAAGTAACAGAAGCTGAAGACAGTGCAGTGTATTTCTGTGCTGCTTCGACAGGGGGTGGTTATGCTGCCTACTTTGGAGAGGGAACTAAGCTAACAGTTCTGGATCCAAACATCAAAGTCACTGAACCCACAGTGGAAGTCCTAGCACCCTCGGCAAAGGAGTGTAAAGATAGAAACAAGAAGAAGAAGAAGACCCTGGTGTGTGTAGCCACCCGCTTCTACCCCGACCATGTCACGGTCTTCTGGCAAGTC
>153-15
AGTTCAACTCAACTGCAGCCACACTGATTCAAGATACGACATGATACTGTGGTACCAACTGTCAGCCCAAAACACTGCTCTGAAACTCATTGGGTATGTGTGGAACACCAGTCCAACGGTGGAAGATTCCTTTAAAGGGCGTTTTAATGTCAGTGGAGAAGGTGCAGCTAATAAAATGGCGTATCTACATTTTCCCAAAGTAACAGAAGCTGAAGACAGTGCAGTGTATTTCTGTGCTGCTAGTAAGGGCGACAACCCGGCATTCTTCGGCAGTGGCACCAAACTCACAGTTCTAGATCCAAACATCAAAGTCACTGAACCCACAGTGGAAGTCCTAGCACCCTCGGCAAAGGAGTGTAAAGATAGAAACAAGAAGAAGAAGAAGACCCTGGTGTGTGTAGCCACCCGCTTCTACCCCGACCATGTCACGGTCTTCTGGCAAGTC
>154-15
AGTTCAACTGACCTGCAGCCACACTGTTTCAAGATACGACATGATACTGTGGTACCAACAGTCAGCCCAAAACACTGCTCTGAAACTCATTGGGTATGTGAGATTCACCAGTCCAACTGTGGAAGATTCCTTTAAAGGGCGTTTTAATGTCAGTGGAGATGGTGCAGCTAATAAAATGGCGTATCTACATTGTCCCAAACTGACAGAAGCTGAAGACAGTTCAGTGTATTTCTGTGCTGCTAGTAAGAGGGACGGCAACCCGGCATTCTTCGGCAGTGGCACCAAACTCACAGTTCTAGATCCAAACATCAAAGTCACTGAACCCACAGTGGAAGTCCTAGCACCCTCGGCAAAGGAGTGTAAAGATAGAAACAAGAAGAAGAAGAAGACCCTGGTGTGTGTAGCCACCCGCTTCTACCCCGACCATGTCACGGTCTTCTGGCAAGTC
>155-15
AGTTCAACTGACCTGCAGCCACACTGTTTCAAGATACGACATGATACTGTGGTACCAACAGTCAGCCCAAAACACTGCTCTGAAACTCATTGGGTATGTGAGATTCACCAGTCCAACTGTGGAAGATTCCTTTAAAGGGCGTTTTAATGTCAGTGGAGATGGTGCAGCTAATAAAATGGCGTATCTACATTGTCCCAAACTGACAGAAGCTGAAGACAGTTCAGTGTATTTCTGTGCTGCTACTGGATCGTACTCGGAGGCATATTTTGGAGCCGGCACCAAACTCACCGTTTTAGATCCAAACATCAAAGTCACTGAACCCACAGTGGAAGTCCTAGCACCCTCGGCAAAGGAGTGTAAAGATAGAAACAAGAAGAAGAAGAAGACCCTGGTGTGTGTAGCCACCCGCTTCTACCCCGACCATGTCACGGTCTTCTGGCAAGTC
>156-15
AGTTCAACTGAACTGCAGCCATACTATCCCTAACTACTACATGATACTATGGTACAAACAGTCAGCAGGAGACACTGCTATGAAACTCATTGGTTATGCATATACCAAGTCAATAACCATGGAGAAATCTTTTGAAAAGCACTTCAATGTGAGTGGAGACGGTGAGAAAGAGGCTTATCTTCATCTAGTGAGCCTGAGAGGACCTGAACACAGTGCAGTTTATTACTGTGTAGCCAGCCGGGACAGGGTTGGTGCCAGCCAGGCTTACTTCGGTGGAGGAACCAGGTTAACTGTTCTAGATCCAAACATCAAAGTCACTGAACCCACAGTGGAAGTCCTAGCACCCTCGGCAAAGGAGTGTAAAGATAGAAACAAGAAGAAGAAGAAGACCCTGGTGTGTGTAGCCACCCGCTTCTACCCCGACCATGTCACGGTCTTCTGGCAAGTC
>157-15
AGTTCAACTCAACTGCAGCCACACTGTTTCAAGATACGACATGATACTGTGGTACCAACAGTCAGCCCAAAACACTGCTCTGAAACTCATTGGGTATGTGAGATTCACCAGTCCAACGGTGGAAGATTCCTTTAAAGGGCGTTTTAATGTCAGTGGAGATGGTGCAGCTAATAAAATGGCGTATCTACATTTTCCCAAACTGACAGAACCTGAAGACAGTGCAGTGTATTTCTGTGCTGCTAGTGATTCAGGGAACTATGATCCTGCATTCTTTGGAGCAGGGACCAAACTGAGTGTTCTGGATCCAAACATCAAAGTCACTGAACCCACAGTGGAAGTCCTAGCACCCTCGGCAAAGGAGTGTAAAGATAGAAACAAGAAGAAGAAGAAGACCCTGGTGTGTGTAGCCACCCGCTTCTACCCCGACCATGTCACGGTCTTCTGGCAAGTC
>158-15
AGTTCAACTGACCTGCAGCCACACTGATCCAAGATACGACATGATACTGTGGTACCAACAGTCAGCCCAAAACACTGCTCTGAAACTCATTGGGTATGTGAGATTCACCAGTCCAACGGTGGAAGATTCCTTTAAAGGGCGTTTTAATGTCAGTGGAGATGGTGCAGCTAGTAAAATGGCGTATCTACATTGTCCCAAACTGACAGAAGCTGAAGACAGTGCAGTGTATTTCTGTGCTGCTGGGACAGGGTACTCGGAGGCATATTTTGGAGCCGGCACCAAACTCACCGTTTTAGATCCAAACATCAAAGTCACTGAACCCACAGTGGAAGTCCTAGCACCCTCGGCAAAGGAGTGTAAAGATAGAAACAAGAAGAAGAAGAAGACCCTGGTGTGTGTAGCCACCCGCTTCTACCCCGACCATGTCACGGTCTTCTGGCAAGTC
>159-15
AGTTCAACTGAACTGCAGCCACACTGATTCAAGATACGACATGATACTGTGGTACCAACAGTCAGCCCAAAACACTGCTCTGAAACTCATTGGGTATGTGTGGAACACCAGTCCAACGGTGGAAGATTCCTTTAAAGGGCGTTTTAATGTCAGTGGAGAAGGTGCAGCTAATAAAATGGCGTATCTACATTTTCCCAAAGTAACAGAAGCTGAAGACAGTGCAGTGTATTTCTGTGCTGCTAGTCGACAGGGGATGGATCCTGCATTCTTTGGAGCAGGGACCAAACTGAGTGTTCTGGATCCAAACATCAAAGTCACTGAACCCACAGTGGAAGTCCTAGCACCCTCGGCAAAGGAGTGTAAAGATAGAAACAAGAAGAAGAAGAAGACCCTGGTGTGTGTAGCCACCCGCTTCTACCCCGACCATGTCACGGTCTTCTGGCAAGTC
>160-15
AGTTCAACTCACCTGCAGACACACTGTTTCAAGTTACGACATGATACTGTGGTACCAACAGGCAGCCCAAAACTCTGCTCTGAAACTCATTGGGTATGTGTGGAACACCAGTCCAACGGTGGAAGATTCCTTTAAAGGGCGTTTTAATGTCAGTGGAGATGGTGCAGCTAATAAAATGGCGTATCTACATTTTCCCAAAGTGACAGAAGCTGAAGACAGTGCAGTGTATTTCTGTGCTGCTAGTAAAGCGACCGTGTACACTGGAAGTGAGGCCTACTTTGGGAATGGAACCAAACTCACTGTTTTAGATCCAAACATCAAAGTCACTGAACCCACAGTGGAAGTCCTAGCACCCTCGGCAAAGGAGTGTAAAGATAGAAACAAGAAGAAGAAGAAGACCCTGGTGTGTGTAGCCACCCGCTTCTACCCCGACCATGTCACGGTCTTCTGGCAAGTC
>161-15
AGTTCAACTGACCTGCAGCCACACTGATTCAAGATACGACATGATACTGTGGTACCAACTGTCAGCCCAAAACACTGCTCTGAAACTCATTGGGTATGTGTGGAACACCAGTCCAACGGTGGAAGATTCCTTTAAAGGGCGTTTTAATGTCAGTGGAGAAGGTGCAGCTAATAAAATGGCGTATCTACATTTTCCCAAAGTAACAGAAGCTGAAGACAGTGCAGTGTATTTCTGTGCTGCTAGTAGAGGACAGTACACGGATAAGGCAGAGTTTGGTCCAGGTACCAGACTCACTGTTCTAGATCCAAACATCAAAGTCACTGAACCCACAGTGGAAGTCCTAGCACCCTCGGCAAAGGAGTGTAAAGATAGAAACAAGAAGAAGAAGAAGACCCTGGTGTGTGTAGCCACCCGCTTCTACCCCGACCATGTCACGGTCTTCTGGCAAGTC
>162-15
AGTTCAACTGACCTGCAGCCACACTGATTCAAGATACGACATGATACTGTGGTACCAACTGTCAGCCCAAAACACTGCTCTGAAACTCATTGGGTATGTGTGGAACACCAGTCCAACGGTGGAAGATTCCTTTAAAGGGCGTTTTAATGTCAGTGGAGAAGGTGCAGCTAATAAAATGGCGTATCTACATTTTCCCAAAGTAACAGAAGCTGAAGACAGTGCAGTGTATTTCTGTGCTGCTAGTAGAGTCAACTATGAGGCACATTTTGGATCAGGCACCAAATTAACAGTTCTCGATCCAAACATCAAAGTCACTGAACCCACAGTGGAAGTCCTAGCACCCTCGGCAAAGGAGTGTAAAGATAGAAACAAGAAGAAGAAGAAGACCCTGGTGTGTGTAGCCACCCGCTTCTACCCCGACCATGTCACGGTCTTCTGGCAAGTC
>163-15
AGTTCAACTCAACTGCAGCCACACTGATTCAAGATACGACATGATACTGTGGTACCAACTGTCAGCCCAAAACACTGCTCTGAAACTCATTGGGTATGTGTGGAACACCAGTCCAACGGTGGAAGATTCCTTTAAAGGGCGTTTTAATGTCAGTGGAGAAGGTGCAGCTAATAAAATGGCGTATCTACATTTTCCCAAAGTAACAGAAGCTGAAGACAGTGCAGTGTATTTCTGTGCTGCTAGGACAGGGGGCTATGAGGCACATTTTGGATCAGGCACCAAATTAACAGTTCTCGATCCAAACATCAAAGTCACTGAACCCACAGTGGAAGTCCTAGCACCCTCGGCAAAGGAGTGTAAAGATAGAAACAAGAAGAAGAAGAAGACCCTGGTGTGTGTAGCCACCCGCTTCTACCCCGACCATGTCACGGTCTTCTGGCAAGTC
>164-15
AGTTCAACTGACCTGCAGCCACACTGATTCAAGATACGACATGATACTGTGGTACCAACTGTCAGCCCAAAACACTGCTCTGAAACTCATTGGGTATGTGTGGAACACCAGTCCAACGGTGGAAGATTCCTTTAAAGGGCGTTTTAATGTCAGTGGAGAAGGTGCAGCTAATAAAATGGCGTATCTACATTTTCCCAAAGTAACAGAAGCTGAAGACAGTGCAGTGTATTTCTGTGCTGCTAGGACAGGTGGTTATGCTGCCTACTTTGGAGAGGGAACTAAGCTAACAGTTCTGGATCCAAACATCAAAGTCACTGAACCCACAGTGGAAGTCCTAGCACCCTCGGCAAAGGAGTGTAAAGATAGAAACAAGAAGAAGAAGAAGACCCTGGTGTGTGTAGCCACCCGCTTCTACCCCGACCATGTCACGGTCTTCTGGCAAGTC
>165-14
AGTTCAACTGAACTGCAGCCACACTGATTCAAGATACGACATGATACTGTGGTACCAACTGTCAGCCCAAAACACTGCTCTGAAACTCATTGGGTATGTGTGGAACACCAGTCCAACGGTGGAAGATTCCTTTAAAGGGCGTTTTAATGTCAGTGGAGAAGGTGCAGCTAATAAAATGGCGTATCTACATTTTCCCAAAGTAACAGAAGCTGAAGACAGTGCAGTGTATTTCTGTGCTGCTAGGGGGACAGGGACAGGGAACACTGGAAGTGAGGCCTACTTTGGGAATGGAACCAAACTCACTGTTTTAGATCCAAACATCAAAGTCACTGAACCCACAGTGGAAGTCCTAGCACCCTCGGCAAAGGAGTGTAAAGATAGAAACAAGAAGAAGAAGAAGACCCTGGTGTGTGTAGCCACCCGCTTCTACCCCGACCATGTCACGGTCTTCTGGCAAGTC
>166-14
AGTTCAACTCAACTGCAGCCACACTGATTCAAGATACGACATGATACTGTGGTACCAACTGTCAGCCCAAAACACTGCTCTGAAACTCATTGGGTATGTGTGGAACACCAGTCCAACGGTGGAAGATTCCTTTAAAGGGCGTTTTAATGTCAGTGGAGAAGGTGCAGCTAATAAAATGGCGTATCTACATTTTCCCAAAGTAACAGAAGCTGAAGACAGTGCAGTGTATTTCTGTGCTGCTAGGACAGGGGGCTCGTACTCGGAGGCATATTTTGGAGCCGGCACCAAACTCACCGTTTTAGATCCAAACATCAAAGTCACTGAACCCACAGTGGAAGTCCTAGCACCCTCGGCAAAGGAGTGTAAAGATAGAAACAAGAAGAAGAAGAAGACCCTGGTGTGTGTAGCCACCCGCTTCTACCCCGACCATGTCACGGTCTTCTGGCAAGTC
>167-14
AGTTCAACTGACCTGCAGCCACACTGATTCAAGATACGACATGATACTGTGGTACCAACTGTCAGCCCAAAACACTGCTCTGAAACTCATTGGGTATGTGTGGAACACCAGTCCAACGGTGGAAGATTCCTTTAAAGGGCGTTTTAATGTCAGTGGAGAAGGTGCAGCTAATAAAATGGCGTATCTACATTTTCCCAAAGTAACAGAAGCTGAAGACAGTGCAGTGTATTTCTGTGCTGCTAGTAGACAGAGCTCGTACTCGGAGGCATATTTTGGAGCCGGCACCAAACTCACCGTTTTAGATCCAAACATCAAAGTCACTGAACCCACAGTGGAAGTCCTAGCACCCTCGGCAAAGGAGTGTAAAGATAGAAACAAGAAGAAGAAGAAGACCCTGGTGTGTGTAGCCACCCGCTTCTACCCCGACCATGTCACGGTCTTCTGGCAAGTC
>168-14
AGTTCAACTGAACTGCAGCCACACTGATTCAAGATACGACATGATACTGTGGTACCAACTGTCAGCCCAAAACACTGCTCTGAAACTCATTGGGTATGTGTGGAACACCAGTCCAACGGTGGAAGATTCCTTTAAAGGGCGTTTTAATGTCAGTGGAGAAGGTGCAGCTAATAAAATGGCGTATCTACATTTTCCCAAAGTAACAGAAGCTGAAGACAGTGCAGTGTATTTCTGTGCTGCTAGTACAGGGGGTGGTTATGCTGCCTACTTTGGAGAGGGAACTAAGCTAACAGTTCTGGATCCAAACATCAAAGTCACTGAACCCACAGTGGAAGTCCTAGCACCCTCGGCAAAGGAGTGTAAAGATAGAAACAAGAAGAAGAAGAAGACCCTGGTGTGTGTAGCCACCCGCTTCTACCCCGACCATGTCACGGTCTTCTGGCAAGTC
>169-14
AGTTCAACTGACCTGCAGCCACACTGATTCAAATTACAACATGATACTGTGGTACCAACAGTCAGCCCAAAACACTGAAACTCATTGGGTATGTGAGTAACACCATTCCAACGGTGGAAGATTCCTTTAAAGGGCGTTTTAATGTCAGTGGAGATGGTGCAGCTAATAAAATGGCGTATCTACATTGTCCCAAACTGACAGAAGCTGAAGACAGTTCAGTGTATTTCTGTGCTGCTAGTAGGCAGGGGTGAGCAACCCGGCATTCTTCGGCAGTGGCACCAAACTCACAGTTCTAGATCCAAACATCAAAGTCACTGAACCCACAGTGGAAGTCCTAGCACCCTCGGCAAAGGAGTGTAAAGATAGAAACAAGAAGAAGAAGAAGACCCTGGTGTGTGTAGCCACCCGCTTCTACCCCGACCATGTCACGGTCTTCTGGCAAGTC
>170-14
AGTTCAACTCAACTGCAGACACACTGTTTCAAGTTACAACATGATACTGTGGTACCAACAGTCAGCCCAAAACACTGAAACTCATTGGATCCAAACATCAAAGTCACTGAACCCACAGTGGAAGTCCTAGCACCCTCGGCAAAGGAGTGTAAAGATAGAAACAAGAAGAAGAAGAAGACCCTGGTGTGTGTAGCCACCCGCTTCTACCCCGACCATGTCACGGTCTTCTGGCAAGTC
>171-14
AGTTCAACTGACCTGCAGCCACACTGATTCAAATTACAACATGATACTGTGGTACCAACAGTCAGCCCAAAACACTGAAACTCATTGGGTATATCCAAACATCAAAGTCACTGAACCCACAGTGGAAGTCCTAGCACCCTCGGCAAAGGAGTGTAAAGATAGAAACAAGAAGAAGAAGAAGACCCTGGTGTGTGTAGCCACCCGCTTCTACCCCGACCATGTCACGGTCTTCTGGCAAGTC
>172-14
AGTTCAACTCAACTGCAGCCACACTGTTTCAAGATACGACATGATACTGTGGTACCAACAGTCAGCCCAAAACACTGCTCTGAAACTCATTGGGTATGTGAGATTCACCAGTCCAACTGTGGAAGATTCCTTTAAAGGGCGTTTTAATGTCAGTGGAGATGGTGCAGCTAATAAAATGGCGTATCTACATTGTCCCAAACTGACAGAAGCTGAAGACAGTTCAGTGTATTTCTGTGCTGCTAGTAAGAGGGACGGCAACCCGGCATTCTTCGGCAGTGGCACCAAACTCACAGTTCTAGATCCAAACATCAAAGTCACTGAACCCACAGTGGAAGTCCTAGCACCCTCGGCAAAGGAGTGTAAAGATAGAAACAAGAAGAAGAAGAAGACCCTGGTGTGTGTAGCCACCCGCTTCTACCCCGACCATGTCACGGTCTTCTGGCAAGTC
>173-14
AGTTCAACTGACCTGCAGCCACACTGTTTCAAGTTACAACATGATACTTTGGTACCAACAGTCACCCCAAAACAATGCTCTGAAACTCATTGGAAGCTGAAGACAGTGCAGTGTATTTCTGTGCCGCTAGTGAAATCCGGACAGGGGAACTGGAAGTGAGGCCTACTTTGGGAATGGAACCAAACTCACTGTTTTAGATCCAAACATCAAAGTCACTGAACCCACAGTGGAAGTCCTAGCACCCTCGGCAAAGGAGTGTAAAGATAGAAACAAGAAGAAGAAGAAGACCCTGGTGTGTGTAGCCACCCGCTTCTACCCCGACCATGTCACGGTCTTCTGGCAAGTC
>174-14
AGTTCAACTGACCTGCAGCCACACTGTTTCAAGATACGACATGATACTGTGGTACCAACAGTCAGCCCAAAACACTGCTCTGAAACTCATTGGAACCTGAAGACAGTGCAGTGTATTTCTGTGCTGCTAGTGAAGGTTCAACTCAACCAGCCTTCTTTGGCAATGGAACGAAACTCACTGTTTTAGATCCAAACATCAAAGTCACTGAACCCACAGTGGAAGTCCTAGCACCCTCGGCAAAGGAGTGTAAAGATAGAAACAAGAAGAAGAAGAAGACCCTGGTGTGTGTAGCCACCCGCTTCTACCCCGACCATGTCACGGTCTTCTGGCAAGTC
>175-14
AGTTCAACTCAACTGCAGCCACACTGATTCAAGATACGACATGATACTGTGGTACCAACTGTCAGCCCAAAACACTGCTCTGAAACTCATTGGGTATGTGTGGAACACCAGTCCAACGGTGGAAGATTCCTTTAAAGGGCGTTTTAATGTCAGTGGAGAAGGTGCAGCTAATAAAATGGCGTATCTACATTTTCCCAAAGTAACAGAAGCTGAAGACAGTGCAGTGTATTTCTGTGCTGCTAGAGCAGGGAACAACCCGGCATTCTTCGGCAGTGGCACCAAACTCACAGTTCTAGATCCAAACATCAAAGTCACTGAACCCACAGTGGAAGTCCTAGCACCCTCGGCAAAGGAGTGTAAAGATAGAAACAAGAAGAAGAAGAAGACCCTGGTGTGTGTAGCCACCCGCTTCTACCCCGACCATGTCACGGTCTTCTGGCAAGTC
>176-14
AGTTCAACTGACCTGCAGCCACACTGTTTCAAGTTACAACATGATACTTTGGTACCAACAGTCACCCCAAAACAATGCTCTGAAACTCATTGGAAGCTGAAGACAGTGCAGTGTATTTCTGTGCCGCTATGGGACAGGGGTACTCGGAGGCATATTTTGGAGCCGGCACCAAACTCACCGTTTTAGATCCAAACATCAAAGTCACTGAACCCACAGTGGAAGTCCTAGCACCCTCGGCAAAGGAGTGTAAAGATAGAAACAAGAAGAAGAAGAAGACCCTGGTGTGTGTAGCCACCCGCTTCTACCCCGACCATGTCACGGTCTTCTGGCAAGTC
>177-14
AGTTCAACTGAACTGCAGCCACACTGTTTCAAGATACGACATGATACTGTGGTACCAACAGTCAGCCCAAAACACTGCTCTGAAACTCATTGGGTATGTGAGATTCACCAGTCCAACTGTGGAAGATTCCTTTAAAGGGCGTTTTAATGTCAGTGGAGATGCTGCAGCTAATAAAATGGCGTATCTACATTTTCCCAAACTGACAGAAGCTGAAGACAGTGCAGTGTATTTCTGTGCTGCTGGGACAGGGGACTATGAGGCACATTTTGGATCAGGCACCAAATTAACAGTTCTCGATCCAAACATCAAAGTCACTGAACCCACAGTGGAAGTCCTAGCACCCTCGGCAAAGGAGTGTAAAGATAGAAACAAGAAGAAGAAGAAGACCCTGGTGTGTGTAGCCACCCGCTTCTACCCCGACCATGTCACGGTCTTCTGGCAAGTC
>178-14
AGTTCAACTGACCTGCAGCCACACTGATCCAAGATACGACATGATACTGTGGTACCAACAGTCAGCCCAAAACACTGCTCTGAAACTCATTGGGTATGTGAGATTCACCAGTCCAACGGTGGAAGATTCCTTTAAAGGGCGTTTTAATGTCAGTGGAGATGGTGCAGCTAGTAAAATGGCGTATCTACATTGTCCCAAACTGACAGAAGCTGAAGACAGTGCAGTGTATATTTCTGTGCTGCTAGTACCGGGGGTCAACTATGAGGCACATTTTGGATCAGGCACCAAATTAACAGTTCTCGATCCAAACATCAAAGTCACTGAACCCACAGTGGAAGTCCTAGCACCCTCGGCAAAGGAGTGTAAAGATAGAAACAAGAAGAAGAAGAAGACCCTGGTGTGTGTAGCCACCCGCTTCTACCCCGACCATGTCACGGTCTTCTGGCAAGTC
>179-14
AGTTCAACTGACCTGCAGCCACACTGATTCAAGATACGACATGATACTGTGGTACCAACTGTCAGCCCAAAACACTGCTCTGAAACTCATTGGGTATGTGTGGAACACCAGTCCAACGGTGGAAGATTCCTTTAAAGGGCGTTTTAATGTCAGTGGAGAAGGTGCAGCTAATAAAATGGCGTATCTACATTTTCCCAAAGTAACAGAAGCTGAAGACAGTGCAGTGTATTTCTGTGCTGCTAGTAAAGACAAGTATGAGGCACATTTTGGATCAGGCACCAAATTAACAGTTCTCGATCCAAACATCAAAGTCACTGAACCCACAGTGGAAGTCCTAGCACCCTCGGCAAAGGAGTGTAAAGATAGAAACAAGAAGAAGAAGAAGACCCTGGTGTGTGTAGCCACCCGCTTCTACCCCGACCATGTCACGGTCTTCTGGCAAGTC
>180-14
AGTTCAACTGAACTGCAGCCACACTGATTCAAGATACGACATGATACTGTGGTACCAACTGTCAGCCCAAAACACTGCTCTGAAACTCATTGGGTATGTGTGGAACACCAGTCCAACGGTGGAAGATTCCTTTAAAGGGCGTTTTAATGTCAGTGGAGAAGGTGCAGCTAATAAAATGGCGTATCTACATTTTCCCAAAGTAACAGAAGCTGAAGACAGTGCAGTGTATTTCTGTGCTGCTAGGGACTCGTACTCGGAGGCATATTTTGGAGCCGGCACCAAACTCACCGTTTTAGATCCAAACATCAAAGTCACTGAACCCACAGTGGAAGTCCTAGCACCCTCGGCAAAGGAGTGTAAAGATAGAAACAAGAAGAAGAAGAAGACCCTGGTGTGTGTAGCCACCCGCTTCTACCCCGACCATGTCACGGTCTTCTGGCAAGTC
>181-14
AGTTCAACTGACCTGCAGCCACACTGTTTCAAGATACGACATGATACTGTGGTACCAACAGTCAGCCCAAAACACTGCTCTGAAACTCATTGGAAGCTGAAGACAGTGCAGTGTATTTCTGTGCTGCCCGACAGGGGGGGGCTCAACCAGCCTTCTTTGGCAATGGAACGAAACTCACTGTTTTAGATCCAAACATCAAAGTCACTGAACCCACAGTGGAAGTCCTAGCACCCTCGGCAAAGGAGTGTAAAGATAGAAACAAGAAGAAGAAGAAGACCCTGGTGTGTGTAGCCACCCGCTTCTACCCCGACCATGTCACGGTCTTCTGGCAAGTC
>182-14
AGTTCAACTGACCTGCAGCCACACTGTTTCAAGATACGACATGATACTGTGGTACCAACAGTCAGCCCAAAACACTGCTCTGAAACTCATTGGGTATGTGAGATTCACCAGTCCAACGGTGGAAGATTCCTTTAAAGGGCGTTTTAATGTCAGTGGAGATGGTGCAGCTAATAAAATGGCGTATCTACATTTTCCCAAACTGACAGAACCTGAAGACAGTGCAGTGTATTTCTGTGCTGCTAGTGTGACAGGGAGCTCGTACTCGGAGGCATATTTTGGAGCCGGCACCAAACTCACCGTTTTAGATCCAAACATCAAAGTCACTGAACCCACAGTGGAAGTCCTAGCACCCTCGGCAAAGGAGTGTAAAGATAGAAACAAGAAGAAGAAGAAGACCCTGGTGTGTGTAGCCACCCGCTTCTACCCCGACCATGTCACGGTCTTCTGGCAAGTC
>183-14
AGTTCAACTGACCTGCAGCCACACTGATTCAAGATACGACATGATACTGTGGTACCAACTGTCAGCCCAAAACACTGCTCTGAAACTCATTGGGTATGTGTGGAACACCAGTCCAACGGTGGAAGATTCCTTTAAAGGGCGTTTTAATGTCAGTGGAGAAGGTGCAGCTAATAAAATGGCGTATCTACATTTTCCCAAAGTAACAGAAGCTGAAGACAGTGCAGTGTATTTCTGTGCTGCTAGGACAAGTACACGGATAAGGCAGAGTTTGGTCCAGGTACCAGACTCACTGTTCTAGATCCAAACATCAAAGTCACTGAACCCACAGTGGAAGTCCTAGCACCCTCGGCAAAGGAGTGTAAAGATAGAAACAAGAAGAAGAAGAAGACCCTGGTGTGTGTAGCCACCCGCTTCTACCCCGACCATGTCACGGTCTTCTGGCAAGTC
>184-14
AGTTCAACTGACCTGCAGCCACACTGATCCAAGATACGACATGATACTGTGGTACCAACAGTCAGCCCAAAACACTGCTCTGAAACTCATTGGGTATGTGAGATTCACCAGTCCAACGGTGGAAGATTCCTTTAAAGGGCGTTTTAATGTCAGTGGAGATGGTGCAGCTAGTAAAATGGCGTATCTACATTGTCCCAAACTGACAGAAGCTGAAGACAGTGCAGTGTATATTTCTGTGCTGCTGGGACAGTACACGGATAAGGCAGAGTTTGGTCCAGGTACCAGACTCACTGTTCTAGATCCAAACATCAAAGTCACTGAACCCACAGTGGAAGTCCTAGCACCCTCGGCAAAGGAGTGTAAAGATAGAAACAAGAAGAAGAAGAAGACCCTGGTGTGTGTAGCCACCCGCTTCTACCCCGACCATGTCACGGTCTTCTGGCAAGTC
>185-14
AGTTCAACTCACCTGCAGCCACACTGATTCAAGATACGACATGATACTGTGGTACCAACTGTCAGCCCAAAACACTGCTCTGAAACTCATTGGGTATGTGTGGAACACCAGTCCAACGGTGGAAGATTCCTTTAAAGGGCGTTTTAATGTCAGTGGAGAAGGTGCAGCTAATAAAATGGCGTATCTACATTTTCCCAAAGTAACAGAAGCTGAAGACAGTGCAGTGTATTTCTGTGCTGCTAGGGGGACAGGGACAGGGAACACTGGAAGTGAGGCCTACTTTGGGAATGGAACCAAACTCACTGTTTTAGATCCAAACATCAAAGTCACTGAACCCACAGTGGAAGTCCTAGCACCCTCGGCAAAGGAGTGTAAAGATAGAAACAAGAAGAAGAAGAAGACCCTGGTGTGTGTAGCCACCCGCTTCTACCCCGACCATGTCACGGTCTTCTGGCAAGTC
>186-14
AGTTCAACTGACCTGCAGCCACACTGATTCAAGATACGACATGATACTGTGGTACCAACTGTCAGCCCAAAACACTGCTCTGAAACTCATTGGGTATGTGTGGAACACCAGTCCAACGGTGGAAGATTCCTTTAAAGGGCGTTTTAATGTCAGTGGAGAAGGTGCAGCTAATAAAATGGCGTATCTACATTTTCCCAAAGTAACAGAAGCTGAAGACAGTGCAGTGTATTTCTGTGCTGCTAGTAAGGCACATTTTGGATCAGGCACCAAATTAACAGTTCTCGATCCAAACATCAAAGTCACTGAACCCACAGTGGAAGTCCTAGCACCCTCGGCAAAGGAGTGTAAAGATAGAAACAAGAAGAAGAAGAAGACCCTGGTGTGTGTAGCCACCCGCTTCTACCCCGACCATGTCACGGTCTTCTGGCAAGTC
>187-14
AGTTCAACTGACCTGCAGCCACACTGATTCAAGATACGACATGATACTGTGGTACCAACAGTCAGCCCAAAACACTGCTCTGAAACTCATTGGGTATGTGAGATACACCAGTCCAATGGTGCAAGATTCCTTTAAAGGGCGTTTTAATGCCAGTGGAGATGGTGCAGCTAATAAAATGGCATATCTACATTTTCCCAAACTGACAGAAGCTGAAGACAGTTCAGTGTATTTCTGTGCTGCTAGTGAGGCCAACTATGAGGCACATTTTGGATCAGGCACCAAATTAACAGTTCTCGATCCAAACATCAAAGTCACTGAACCCACAGTGGAAGTCCTAGCACCCTCGGCAAAGGAGTGTAAAGATAGAAACAAGAAGAAGAAGAAGACCCTGGTGTGTGTAGCCACCCGCTTCTACCCCGACCATGTCACGGTCTTCTGGCAAGTC
>188-14
AGTTCAACTCACCTGCAGCCACACTGATTCAAGATACGACATGATACTGTGGTACCAACTGTCAGCCCAAAACACTGCTCTGAAACTCATTGGGTATGTGTGGAACACCAGTCCAACGGTGGAAGATTCCTTTAAAGGGCGTTTTAATGTCAGTGGAGAAGGTGCAGCTAATAAAATGGCGTATCTACATTTTCCCAAAGTAACAGAAGCTGAAGACAGTGCAGTGTATTTCTGTGCTGCTAGGACAGGGGGCTCGTACTCGGAGGCATATTTTGGAGCCGGCACCAAACTCACCGTTTTAGATCCAAACATCAAAGTCACTGAACCCACAGTGGAAGTCCTAGCACCCTCGGCAAAGGAGTGTAAAGATAGAAACAAGAAGAAGAAGAAGACCCTGGTGTGTGTAGCCACCCGCTTCTACCCCGACCATGTCACGGTCTTCTGGCAAGTC
>189-14
AGTTCAACTCACCTGCAGCCACACTGATTCAAATTACAACATGATACTGTGGTACCAACAGTCAGCCCAAAACACTGAAACTCATTGGGTATGTGAGTAACACCATTCCAACGGTGGAAGATTCCTTTAAAGGGCGTTTTAATGTCAGTGGAGATGGTGCAGCTAATAAAATGGCGTATCTACATTGTCCCAAACTGACAGAAGCTGAAGACAGTTCAGTGTATTTCTGTGCTGGTCGGACAGGGGGCGAACGGATAAGGCAGAGTTTGGTCCAGGTACCAGACTCACTGTTCTAGATCCAAACATCAAAGTCACTGAACCCACAGTGGAAGTCCTAGCACCCTCGGCAAAGGAGTGTAAAGATAGAAACAAGAAGAAGAAGAAGACCCTGGTGTGTGTAGCCACCCGCTTCTACCCCGACCATGTCACGGTCTTCTGGCAAGTC
>190-14
AGTTCAACTGACCTGCAGCCATACTATTCCAACCTACAACAGGATACTGTGTTACCAGCAGTCAGCACAAAACACTGCTCTGAAACTCATTGGGTATGTGCAATTCACCAGTCCAACCGTGGAAGATTCCTTTAAAGAGCGTTTTACTGTGAGTGGAGATGCTGCAACTGGGAAAATGGCATATCTACATATTCCTAAACTGAGAGGAACTGAAGACAGTGCAGTGTATTTCTGTGCTGCTACTTACGGACAGGACAACCCGGCATTCTTCGGCAGTGGCACCAAACTCACAGTTCTAGATCCAAACATCAAAGTCACTGAACCCACAGTGGAAGTCCTAGCACCCTCGGCAAAGGAGTGTAAAGATAGAAACAAGAAGAAGAAGAAGACCCTGGTGTGTGTAGCCACCCGCTTCTACCCCGACCATGTCACGGTCTTCTGGCAAGTC
>191-14
AGTTCAACTGACCTGCAGCCACACTGATACAAGTTACTACATGATACTGTGGTACCAACAGTCAGCCCAAAACACTGCTCTGAAACTCATTGGGTATGTGAGATTCACCAGTCCAACGGTGGAAGATTCCTTTAAAGGGCGTTTTAATGTCAGTGGAGATGGTGCAGCTAATAAAATGGCGTATCTACATTTTCCCAAACTGACAGAACCTGAAGACAGTGCAGTGTATTTCTGTGCTGCCAGGGGGCCGGATAAGGCAGAGTTTGGTCCAGGTACCAGACTCACTGTTCTAGATCCAAACATCAAAGTCACTGAACCCACAGTGGAAGTCCTAGCACCCTCGGCAAAGGAGTGTAAAGATAGAAACAAGAAGAAGAAGAAGACCCTGGTGTGTGTAGCCACCCGCTTCTACCCCGACCATGTCACGGTCTTCTGGCAAGTC
>192-14
AGTTCAACTGACCTGCAGCCACACTGTTTCAAGTTACAACATGATACTTTGGTACCAACAGTCACCCCAAAACAATGCTCTGAAACTCATTGGGTATGTGTGGAACACCAGTCCAACTGTGGAAGATTCCTTTAAAGGGCGTTTTAATGTCAGTGGAGATGCTGCAGCTAATAAAATGGCGTATCTACATTTTCCCAAACTGACAGAAGCTGAAGACAGTGCAGTGTATTTCTGTGCCGCTAGTGGGACAGGGGATGAGGCACATTTTGGATCAGGCACCAAATTAACAGTTCTCGATCCAAACATCAAAGTCACTGAACCCACAGTGGAAGTCCTAGCACCCTCGGCAAAGGAGTGTAAAGATAGAAACAAGAAGAAGAAGAAGACCCTGGTGTGTGTAGCCACCCGCTTCTACCCCGACCATGTCACGGTCTTCTGGCAAGTC
>193-14
AGTTCAACTGACCTGCAGCCACACTGATTCAAGATACGACATGATACTGTGGTACCAACTGTCAGCCCAAAACACTGCTCTGAAACTCATTGGGTATGTGTGGAACACCAGTCCAACGGTGGAAGATTCCTTTAAAGGGCGTTTTAATGTCAGTGGAGAAGGTGCAGCTAATAAAATGGCGTATCTACATTTTCCCAAAGTAACAGAAGCTGAAGACAGTGCAGTGTATTTCTGTGCTGCTGGGACAGGGGGAAACAACTATGATCCTGCATTCTTTGGAGCAGGGACCAAACTGAGTGTTCTGGATCCAAACATCAAAGTCACTGAACCCACAGTGGAAGTCCTAGCACCCTCGGCAAAGGAGTGTAAAGATAGAAACAAGAAGAAGAAGAAGACCCTGGTGTGTGTAGCCACCCGCTTCTACCCCGACCATGTCACGGTCTTCTGGCAAGTC
>194-14
AGTTCAACTGACCTGCAGCCACACTGATTCAAGATACGACATGATACTGTGGTACCAACTGTCAGCCCAAAACACTGCTCTGAAACTCATTGGGTATGTGTGGAACACCAGTCCAACGGTGGAAGATTCCTTTAAAGGGCGTTTTAATGTCAGTGGAGAAGGTGCAGCTAATAAAATGGCGTATCTACATTTTCCCAAAGTAACAGAAGCTGAAGACAGTGCAGTGTATTTCTGTGCTGCTAGTAAAGTCGGACAGGGGGAACTCGGAGGCATATTTTGGAGCCGGCACCAAACTCACCGTTTTAGATCCAAACATCAAAGTCACTGAACCCACAGTGGAAGTCCTAGCACCCTCGGCAAAGGAGTGTAAAGATAGAAACAAGAAGAAGAAGAAGACCCTGGTGTGTGTAGCCACCCGCTTCTACCCCGACCATGTCACGGTCTTCTGGCAAGTC
>195-14
AGTTCAACTGACCTGCAGCCACACTGTTTCAAGATACGACATGATACTGTGGTACCAACAGTCAGCCCAAAACACTGCTCTGAAACTCATTGGAAGCTGAAGACAGTGCAGTGTATTTCTGTGCTGCTAGTTCGGGACCGACAGGGGGACACGGATAAGGCAGAGTTTGGTCCAGGTACCAGACTCACTGTTCTAGATCCAAACATCAAAGTCACTGAACCCACAGTGGAAGTCCTAGCACCCTCGGCAAAGGAGTGTAAAGATAGAAACAAGAAGAAGAAGAAGACCCTGGTGTGTGTAGCCACCCGCTTCTACCCCGACCATGTCACGGTCTTCTGGCAAGTC
>196-14
AGTTCAACTGAACTGCAGCCACACTGATTCAAGATACGACATGATACTGTGTACTCAAACTCAACCAGCCTTCTTTGGCAATGGAACGAAACTCACTGTTTTAGATCCAAACATCAAAGTCACTGAACCCACAGTGGAAGTCCTAGCACCCTCGGCAAAGGAGTGTAAAGATAGAAACAAGAAGAAGAAGAAGACCCTGGTGTGTGTAGCCACCCGCTTCTACCCCGACCATGTCACGGTCTTCTGGCAAGTC
>197-14
AGTTCAACTGACCTGCAGCCACACTGTTTCAAGATACGACATGATACTGTGGTACCAACAGTCAGCCCAAAACACTGCTCTGAAACTCATTGGAACCTGAAGACAGTGCAGTGTATTTCTGTGCTGCTAGTGAGCAGGGGGCGACACTGGAAGTGAGGCCTACTTTGGGAATGGAACCAAACTCACTGTTTTAGATCCAAACATCAAAGTCACTGAACCCACAGTGGAAGTCCTAGCACCCTCGGCAAAGGAGTGTAAAGATAGAAACAAGAAGAAGAAGAAGACCCTGGTGTGTGTAGCCACCCGCTTCTACCCCGACCATGTCACGGTCTTCTGGCAAGTC
>198-14
AGTTCAACTGACCTGCAGCCACACTGATCCAAGATACGACATGATACTGTGGTACCAACAGTCAGCCCAAAACACTGCTCTGAAACTCATTGGGTATGTGAGATTCACCAGTCCAACGGTGGAAGATTCCTTTAAAGGGCGTTTTAATGTCAGTGGAGATGGTGCAGCTAGTAAAATGGCGTATCTACATTGTCCCAAACTGACAGAAGCTGAAGACAGTGCAGTGTATTTCTGTGCTGCTGCGACAGAAACTTCAACTCAACCAGCCTTCTTTGGCAATGGAACGAAACTCACTGTTTTAGATCCAAACATCAAAGTCACTGAACCCACAGTGGAAGTCCTAGCACCCTCGGCAAAGGAGTGTAAAGATAGAAACAAGAAGAAGAAGAAGACCCTGGTGTGTGTAGCCACCCGCTTCTACCCCGACCATGTCACGGTCTTCTGGCAAGTC
>199-14
AGTTCAACTCACCTGCAGCCACACTGATCCAAGATACGACATGATACTGTGGTACCAACAGTCAGCCCAAAACACTGCTCTGAAACTCATTGGGTATGTGAGATTCACCAGTCCAACGGTGGAAGATTCCTTTAAAGGGCGTTTTAATGTCAGTGGAGATGGTGCAGCTAGTAAAATGGCGTATCTACATTGTCCCAAACTGACAGAAGCTGAAGACAGTGCAGTGTATTTCTGTGCTGCTAGTAAAGCTAACAAGTACACGGATAAGGCAGAGTTTGGTCCAGGTACCAGACTCACTGTTCTAGATCCAAACATCAAAGTCACTGAACCCACAGTGGAAGTCCTAGCACCCTCGGCAAAGGAGTGTAAAGATAGAAACAAGAAGAAGAAGAAGACCCTGGTGTGTGTAGCCACCCGCTTCTACCCCGACCATGTCACGGTCTTCTGGCAAGTC
>200-14
AGTTCAACTGACCTGCAGCCATACTATCCCTAACTACTACATGATACTATGGTACAAACAGTCAGCAGGAGACACTGCTATGAAACTCATTGGTTATGCATATACCAAGTCAATAACCATGGAGAAATCTTTTGAAAAGCACTTCAATGTGAGTGGAGACGGTGAGAAAGAGGCTTATCTTCATCTAGTGAGCCTGAGAGGACCTGAACACAGTGCAGTTTATTACTGTGTAGCCAGCCAGGGGCGATACTCGGAGGCATATTTTGGAGCCGGCACCAAACTCACCGTTTTAGATCCAAACATCAAAGTCACTGAACCCACAGTGGAAGTCCTAGCACCCTCGGCAAAGGAGTGTAAAGATAGAAACAAGAAGAAGAAGAAGACCCTGGTGTGTGTAGCCACCCGCTTCTACCCCGACCATGTCACGGTCTTCTGGCAAGTC
>201-14
AGTTCAACTCAACTGCAGCCACACTGATTCAAGATACGACATGATACTGTGGTACCAACTGTCAGCCCAAAACACTGCTCTGAAACTCATTGGGTATGTGTGGAACACCAGTCCAACGGTGGAAGATTCCTTTAAAGGGCGTTTTAATGTCAGTGGAGAAGGTGCAGCTAATAAAATGGCGTATCTACATTTTCCCAAAGTAACAGAAGCTGAAGACAGTGCAGTGTATTTCTGTGCTGCTAGTAAAGGAGCGATTGGTGGTTATGCTGCCTACTTTGGAGAGGGAACTAAGCTAACAGTTCTGGATCCAAACATCAAAGTCACTGAACCCACAGTGGAAGTCCTAGCACCCTCGGCAAAGGAGTGTAAAGATAGAAACAAGAAGAAGAAGAAGACCCTGGTGTGTGTAGCCACCCGCTTCTACCCCGACCATGTCACGGTCTTCTGGCAAGTC
>202-14
AGTTCAACTGACCTGCAGCCACACTGTTTCAAGATACGACATGATACTGTGGTACCAACAGTCAGCCCAAAACACTGCTCTGAAACTCATTGGGTATGTGAGATTCACCAGTCCAACTGTGGAAGATTCCTTTAAAGGGCGTTTTAATGTCAGTGGAGATGGTGCAGCTAATAAAATGGCGTATCTACATTGTCCCAAACTGACAGAAGCTGAAGACAGTTCAGTGTATTTCTGTGCTGCTAGTAAGGCAGGTGGTTATGCTGCCTACTTTGGAGAAGGAACTAAGCTAACAGTTCTGGATCCAAACATCAAAGTCACTGAACCCACAGTGGAAGTCCTAGCACCCTCGGCAAAGGAGTGTAAAGATAGAAACAAGAAGAAGAAGAAGACCCTGGTGTGTGTAGCCACCCGCTTCTACCCCGACCATGTCACGGTCTTCTGGCAAGTC
>203-14
AGTTCAACTGACCTGCAGCCACACTGATCCAAGATACGACATGATACTGTGGTACCAACAGTCAGCCCAAAACACTGCTCTGAAACTCATTGGGTATGTGAGATTCACCAGTCCAACGGTGGAAGATTCCTTTAAAGGGCGTTTTAATGTCAGTGGAGATGGTGCAGCTAGTAAAATGGCGTATCTACATTGTCCCAAACTGACAGAAGCTGAAGACAGTGCAGTGTATTTCTGTGCTGCTACCAATGATCCTGCATTCTTTGGAGCAGGGACCAAACTGAGTGTTCTGGATCCAAACATCAAAGTCACTGAACCCACAGTGGAAGTCCTAGCACCCTCGGCAAAGGAGTGTAAAGATAGAAACAAGAAGAAGAAGAAGACCCTGGTGTGTGTAGCCACCCGCTTCTACCCCGACCATGTCACGGTCTTCTGGCAAGTC
>204-13
AGTTCAACTGACCTGCAGCCACACTGTTTCAAGATACGACATGATACTGTGGTACCAACAGTCAGCCCAAAACACTGCTCTGAAACTCATTGGGTATGTGAGATTCACCAGTCCAACGGTGGAAGATTCCTTTAAAGGGCGTTTTAATGTCAGTGGAGATGGTGCAGCTAATAAAATGGCGTATCTACATTTTCCCAAACTGACAGAACCTGAAGACAGTGCAGTGTATTTCTGTGCTGCGGACAGGACTCAAACTCAACCAGCCTTCTTTGGCAATGGAACGAAACTCACTGTTTTAGATCCAAACATCAAAGTCACTGAACCCACAGTGGAAGTCCTAGCACCCTCGGCAAAGGAGTGTAAAGATAGAAACAAGAAGAAGAAGAAGACCCTGGTGTGTGTAGCCACCCGCTTCTACCCCGACCATGTCACGGTCTTCTGGCAAGTC
>205-13
AGTTCAACTGACCTGCAGCCACACTGATCCAAGATACGACATGATACTGTGGTACCAACAGTCAGCCCAAAACACTGCTCTGAAACTCATTGGGTATGTGAGATTCACCAGTCCAACGGTGGAAGATTCCTTTAAAGGGCGTTTTAATGTCAGTGGAGATGGTGCAGCTAGTAAAATGGCGTATCTACATTGTCCCAAACTGACAGAAGCTGAAGACAGTGCAGTGTATATTTCTGTGCTGCTAGTAAAGCAAAGGGCAGTACTCGGAGGCATATTTTGGAGCCGGCACCAAACTCACCGTTTTAGATCCAAACATCAAAGTCACTGAACCCACAGTGGAAGTCCTAGCACCCTCGGCAAAGGAGTGTAAAGATAGAAACAAGAAGAAGAAGAAGACCCTGGTGTGTGTAGCCACCCGCTTCTACCCCGACCATGTCACGGTCTTCTGGCAAGTC
>206-13
AGTTCAACTGAACTGCAGCCACACTGATTCAAGATACGACATGATACTGTGGTACCAACTGTCAGCCCAAAACACTGCTCTGAAACTCATTGGGTATGTGTGGAACACCAGTCCAACGGTGGAAGATTCCTTTAAAGGGCGTTTTAATGTCAGTGGAGAAGGTGCAGCTAATAAAATGGCGTATCTACATTTTCCCAAAGTAACAGAAGCTGAAGACAGTGCAGTGTATTTCTGTGCTGCTAGTAGGACAAGCTCGTACTCGGAGGCATATTTTGGAGCCGGCACCAAACTCACCGTTTTAGATCCAAACATCAAAGTCACTGAACCCACAGTGGAAGTCCTAGCACCCTCGGCAAAGGAGTGTAAAGATAGAAACAAGAAGAAGAAGAAGACCCTGGTGTGTGTAGCCACCCGCTTCTACCCCGACCATGTCACGGTCTTCTGGCAAGTC
>207-13
AGTTCAACTCACCTGCAGCCACACTGTTTCAAGATACGACATGATACTGTGGTACCAACAGTCAGCCCAAAACACTGCTCTGAAACTCATTGGAACCTGAAGACAGTGCAGTGTATTTCTGTGCTGCCTCCGGGACAGGGGGCTCTGGTGCCAGCCAGGCTTACTTCGGTGGAGGAACCAGGTTAACTGTTCTAGATCCAAACATCAAAGTCACTGAACCCACAGTGGAAGTCCTAGCACCCTCGGCAAAGGAGTGTAAAGATAGAAACAAGAAGAAGAAGAAGACCCTGGTGTGTGTAGCCACCCGCTTCTACCCCGACCATGTCACGGTCTTCTGGCAAGTC
>208-13
AGTTCAACTGACCTGCAGCCATACTATCCCTAACTACTACATGATACTATGGTACAAACAGTCAGCAGGAGACACTGCTATGAAACTCATTGGTTATGCATATACCAAGTCAATAACCATGGAGAAATCTTTTGAAAAGCACTTCAATGTGAGTGGAGACGGTGAGAAAGAGGCTTATCTTCATCTAGTGAGCCTGAGAGGACCTGAACACAGTGCAGTTTATTACTGTGTAGCCAGCCGGGACAGGGTTGGTGCCAGCCAGGCTTACTTCGGTGGAGGAACCAGGTTAACTGTTCTAGATCCAAACATCAAAGTCACTGAACCCACAGTGGAAGTCCTAGCACCCTCGGCAAAGGAGTGTAAAGATAGAAACAAGAAGAAGAAGAAGACCCTGGTGTGTGTAGCCACCCGCTTCTACCCCGACCATGTCACGGTCTTCTGGCAAGTC
>209-13
AGTTCAACTCAACTGCAGCCACACTGATTCAAGATACGACATGATACTGTGGTACCAACTGTCAGCCCAAAACACTGCTCTGAAACTCATTGGGTATGTGTGGAACACCAGTCCAACGGTGGAAGATTCCTTTAAAGGGCGTTTTAATGTCAGTGGAGAAGGTGCAGCTAATAAAATGGCGTATCTACATTTTCCCAAAGTAACAGAAGCTGAAGACAGTGCAGTGTATTTCTGTGCTGCTAGTCTCAGGGACAGTCAAACTCAACCAGCCTTCTTTGGCAATGGAACGAAACTCACTGTTTTAGATCCAAACATCAAAGTCACTGAACCCACAGTGGAAGTCCTAGCACCCTCGGCAAAGGAGTGTAAAGATAGAAACAAGAAGAAGAAGAAGACCCTGGTGTGTGTAGCCACCCGCTTCTACCCCGACCATGTCACGGTCTTCTGGCAAGTC
>210-13
AGTTCAACTGACCTGCAGCCACACTGATTCAAGATACGACATGATACTGTGGTACCAACTGTCAGCCCAAAACACTGCTCTGAAACTCATTGGGTATGTGTGGAACACCAGTCCAACGGTGGAAGATTCCTTTAAAGGGCGTTTTAATGTCAGTGGAGAAGGTGCAGCTAATAAAATGGCGTATCTACATTTTCCCAAAGTAACAGAAGCTGAAGACAGTGCAGTGTATTTCTGTGCTGCTAGCTTTGAGGCCTACTTTGGGAATGGAACCAAACTCACTGTTTTAGATCCAAACATCAAAGTCACTGAACCCACAGTGGAAGTCCTAGCACCCTCGGCAAAGGAGTGTAAAGATAGAAACAAGAAGAAGAAGAAGACCCTGGTGTGTGTAGCCACCCGCTTCTACCCCGACCATGTCACGGTCTTCTGGCAAGTC
>211-13
AGTTCAACTGACCTGCAGCCACACTGATTCAAGATACGACATGATACTGTGGTACCAACTGTCAGCCCAAAACACTGCTCTGAAACTCATTGGGTATGTGTGGAACACCAGTCCAACGGTGGAAGATTCCTTTAAAGGGCGTTTTAATGTCAGTGGAGAAGGTGCAGCTAATAAAATGGCGTATCTACATTTTCCCAAAGTAACAGAAGCTGAAGACAGTGCAGTGTATTTCTGTGCTGCTAGTACAGCTGGTGGTGCCAGCCAGGCTTACTTCGGTGGAGGAACCAGGTTAACTGTTCTAGATCCAAACATCAAAGTCACTGAACCCACAGTGGAAGTCCTAGCACCCTCGGCAAAGGAGTGTAAAGATAGAAACAAGAAGAAGAAGAAGACCCTGGTGTGTGTAGCCACCCGCTTCTACCCCGACCATGTCACGGTCTTCTGGCAAGTC
>212-13
AGTTCAACTGACCTGCAGCCACACTGTTTCAAGATACGACATGATACTGTGGTACCAACAGTCAGCCCAAAACACTGCTCTGAAACTCATTGGGTATGTGAGATTCACCAGTCCAACGGTGGAAGATTCCTTTAAAGGGCGTTTTAATGTCAGTGGAGATGGTGCAGCTAATAAAATGGCGTATCTACATTTTCCCAAACTGACAGAACCTGAAGACAGTGCAGTGTATTTCTGTGCTGCTAGGGAGGGGTTCACTGGAAGTGAGGCCTACTTTGGGAATGGAACCAAACTCACTGTTTTAGATCCAAACATCAAAGTCACTGAACCCACAGTGGAAGTCCTAGCACCCTCGGCAAAGGAGTGTAAAGATAGAAACAAGAAGAAGAAGAAGACCCTGGTGTGTGTAGCCACCCGCTTCTACCCCGACCATGTCACGGTCTTCTGGCAAGTC
>213-13
AGTTCAACTGAACTGCAGCCATACTATCCCTAACTACTACGTGATACTATGGTACAAACAGTCAGCAGGAGACACTGCTATGAAACTCATTGGTTATGCATATACCAAGTCAATAACCATGGAGAAATTGTTTGAAAAGCACTTCAATGTGAGTGGAGACGGTGAGAAAGAGGCTTATCTTCATCGAGTGAGTCTGAGAGGACCTGAACACAGTGCAGTTTATTACTGTGCAGCCAGCCACTCGGACAGCAACCCGGCATTCTTCGGCAGTGGCACCAAACTCACAGTTCTAGATCCAAACATCAAAGTCACTGAACCCACAGTGGAAGTCCTAGCACCCTCGGCAAAGGAGTGTAAAGATAGAAACAAGAAGAAGAAGAAGACCCTGGTGTGTGTAGCCACCCGCTTCTACCCCGACCATGTCACGGTCTTCTGGCAAGTC
>214-13
AGTTCAACTGACCTGCAGCCACACTGTTTCAAGTTACAACATGATACTTTGGTACCAACAGTCACCCCAAAACAATGCTCTGAAACTCATTGGGTATGTGTGGAACACCAGTCCAACTGTGGAAGATTCCTTTAAAGGGCGTTTTAATGTCAGTGGAGATGCTGCAGCTAATAAAATGGCGTATCTACATTTTCCCAAACTGACAGAAGCTGAAGACAGTGCAGTGTATTTCTGTGCCGCTAAAGACAGGGCCAACTATGAGGCACATTTTGGATCAGGCACCAAATTAACAGTTCTCGATCCAAACATCAAAGTCACTGAACCCACAGTGGAAGTCCTAGCACCCTCGGCAAAGGAGTGTAAAGATAGAAACAAGAAGAAGAAGAAGACCCTGGTGTGTGTAGCCACCCGCTTCTACCCCGACCATGTCACGGTCTTCTGGCAAGTC
>215-13
AGTTCAACTCACCTGCAGCCACACTGATTCAAGATACGACATGATACTGTGGTACCAACTGTCAGCCCAAAACACTGCTCTGAAACTCATTGGGTATGTGTGGAACACCAGTCCAACGGTGGAAGATTCCTTTAAAGGGCGTTTTAATGTCAGTGGAGAAGGTGCAGCTAATAAAATGGCGTATCTACATTTTCCCAAAGTAACAGAAGCTGAAGACAGTGCAGTGTATTTCTGTGCTGCTACTGACAAGTATGAGGCACATTTTGGATCAGGCACCAAATTAACAGTTCTCGATCCAAACATCAAAGTCACTGAACCCACAGTGGAAGTCCTAGCACCCTCGGCAAAGGAGTGTAAAGATAGAAACAAGAAGAAGAAGAAGACCCTGGTGTGTGTAGCCACCCGCTTCTACCCCGACCATGTCACGGTCTTCTGGCAAGTC
>216-13
AGTTCAACTGACCTGCAGCCACACTGTTTCAAGATACGACATGATACTGTGGTACCAACAGTCAGCCCAAAACACTGCTCTGAAACTCATTGGGTATGTGAGATTCACCAGTCCAACGGTGGAAGATTCCTTTAAAGGGCGTTTTAATGTCAGTGGAGATGGTGCAGCTAATAAAATGGCGTATCTACATTTTCCCAAACTGACAGAACCTGAAGACAGTGCAGTGTATTTCTGTGCTGCTAGTGACGGGTATGAGGCACATTTTGGATCAGGCACCAAATTAACAGTTCTCGATCCAAACATCAAAGTCACTGAACCCACAGTGGAAGTCCTAGCACCCTCGGCAAAGGAGTGTAAAGATAGAAACAAGAAGAAGAAGAAGACCCTGGTGTGTGTAGCCACCCGCTTCTACCCCGACCATGTCACGGTCTTCTGGCAAGTC
>217-13
AGTTCAACTCACCTGCAGCCATACTATCCCTAACTACTACATGATACTATGGTACAAACAGTCAGCAGGAGACACTGCTATGAAACTCATTGGTTATGCATATACCAAGTCAATAACCATGGAGAAATCTTTTGAAAAGCACTTCAATGTGAGTGGAGACGGTGAGAAAGAGGCTTATCTTCATCTAGTGAGCCTGAGAGGACCTGAACACAGTGCAGTTTATTACTGTGTAGCCAGCAGGGGTCAACCAGCCTTCTTTGGCAATGGAACGAAACTCACTGTTTTAGATCCAAACATCAAAGTCACTGAACCCACAGTGGAAGTCCTAGCACCCTCGGCAAAGGAGTGTAAAGATAGAAACAAGAAGAAGAAGAAGACCCTGGTGTGTGTAGCCACCCGCTTCTACCCCGACCATGTCACGGTCTTCTGGCAAGTC
>218-13
AGTTCAACTCACCTGCAGCCACACTGATTCAAGATACGACATGATACTGTGGTACCAACTGTCAGCCCAAAACACTGCTCTGAAACTCATTGGGTATGTGTGGAACACCAGTCCAACGGTGGAAGATTCCTTTAAAGGGCGTTTTAATGTCAGTGGAGAAGGTGCAGCTAATAAAATGGCGTATCTACATTTTCCCAAAGTAACAGAAGCTGAAGACAGTGCAGTGTATTTCTGTGCTGCTAGTACTCGGAGGCATATTTTGGAGCCGGCACCAAACTCACCGTTTTAGATCCAAACATCAAAGTCACTGAACCCACAGTGGAAGTCCTAGCACCCTCGGCAAAGGAGTGTAAAGATAGAAACAAGAAGAAGAAGAAGACCCTGGTGTGTGTAGCCACCCGCTTCTACCCCGACCATGTCACGGTCTTCTGGCAAGTC
>219-13
AGTTCAACTGACCTGCAGCCACACTGTTTCAAGATACGACATGATACTGTGGTACCAACAGTCAGCCCAAAACACTGCTCTGAAACTCATTGGGTATGTGAGATTCACCAGTCCAACTGTGGAAGATTCCTTTAAAGGGCGTTTTAATGTCAGTGGAGATGCTGCAGCTAATAAAATGGCGTATCTACATTTTCCCAAACTGACAGAAGCTGAAGACAGTGCAGTGTATTTCTGTGCTGCTAGTAAAGCGTGCTATGAGGCACATTTTGGATCAGGCACCAAATTAACAGTTCTCGATCCAAACATCAAAGTCACTGAACCCACAGTGGAAGTCCTAGCACCCTCGGCAAAGGAGTGTAAAGATAGAAACAAGAAGAAGAAGAAGACCCTGGTGTGTGTAGCCACCCGCTTCTACCCCGACCATGTCACGGTCTTCTGGCAAGTC
>220-13
AGTTCAACTGACCTGCAGCCACACTGATTCAAGATACGACATGATACTGTGGTACCAACTGTCAGCCCAAAACACTGCTCTGAAACTCATTGGGTATGTGTGGAACACCAGTCCAACGGTGGAAGATTCCTTTAAAGGGCGTTTTAATGTCAGTGGAGAAGGTGCAGCTAATAAAATGGCGTATCTACATTTTCCCAAAGTAACAGAAGCTGAAGACAGTGCAGTGTATTTCTGTGCTGCTAGGACAAGCAACTATGAGGCACATTTTGGATCAGGCACCAAATTAACAGTTCTCGATCCAAACATCAAAGTCACTGAACCCACAGTGGAAGTCCTAGCACCCTCGGCAAAGGAGTGTAAAGATAGAAACAAGAAGAAGAAGAAGACCCTGGTGTGTGTAGCCACCCGCTTCTACCCCGACCATGTCACGGTCTTCTGGCAAGTC
>221-13
AGTTCAACTGACCTGCAGCCACACTGTTTCAAGATACGACATGATACTGTGGTACCAACAGTCAGCCCAAAACACTGCTCTGAAACTCATTGGGTATGTGAGATTCACCAGTCCAACTGTGGAAGATTCCTTTAAAGGGCGTTTTAATGTCAGTGGAGATGGTGCAGCTAATAAAATGGCGTATCTACATTGTCCCAAACTGACAGAAGCTGAAGACAGTTCAGTGTATTTCTGTGCTGCTAGCCGGCTCACTGGAAGTGAGGCCTACTTTGGGAATGGAACCAAACTCACTGTTTTAGATCCAAACATCAAAGTCACTGAACCCACAGTGGAAGTCCTAGCACCCTCGGCAAAGGAGTGTAAAGATAGAAACAAGAAGAAGAAGAAGACCCTGGTGTGTGTAGCCACCCGCTTCTACCCCGACCATGTCACGGTCTTCTGGCAAGTC
>222-13
AGTTCAACTGACCTGCAGCCACACTGATTCAAGATACGACATGATACTGTGGTACCAACTGTCAGCCCAAAACACTGCTCTGAAACTCATTGGGTATGTGTGGAACACCAGTCCAACGGTGGAAGATTCCTTTAAAGGGCGTTTTAATGTCAGTGGAGAAGGTGCAGCTAATAAAATGGCGTATCTACATTTTCCCAAAGTAACAGAAGCTGAAGACAGTGCAGTGTATTTCTGTGCTGCTAGTAGCCAACGGTGGTGCCAGCCAGGCTTACTTCGGTGGAGGAACCAGGTTAACTGTTCTAGATCCAAACATCAAAGTCACTGAACCCACAGTGGAAGTCCTAGCACCCTCGGCAAAGGAGTGTAAAGATAGAAACAAGAAGAAGAAGAAGACCCTGGTGTGTGTAGCCACCCGCTTCTACCCCGACCATGTCACGGTCTTCTGGCAAGTC
>223-13
AGTTCAACTGACCTGCAGCCACACTGTTTCAAGATACGACATGATACTGTGGTACCAACAGTCAGCCCAAAACACTGCTCTGAAACTCATTGGGTATGTGAGATTCACCAGTCCAACTGTGGAAGATTCCTTTAAAGGGCGTTTTAATGTCAGTGGAGATGGTGCAGCTAATAAAATGGCGTATCTACATTGTCCCAAACTGACAGAAGCTGAAGACAGTTCAGTGTATTTCTGTGCTGCTAGCGGGACAGGCAACTATGAGGCACATTTTGGATCAGGCACCAAATTAACAGTTCTCGATCCAAACATCAAAGTCACTGAACCCACAGTGGAAGTCCTAGCACCCTCGGCAAAGGAGTGTAAAGATAGAAACAAGAAGAAGAAGAAGACCCTGGTGTGTGTAGCCACCCGCTTCTACCCCGACCATGTCACGGTCTTCTGGCAAGTC
>224-13
AGTTCAACTGACCTGCAGCCACACTGATTCAAGATACGACATGATACTGTGGTACCAACTGTCAGCCCAAAACACTGCTCTGAAACTCATTGGGTATGTGTGGAACACCAGTCCAACGGTGGAAGATTCCTTTAAAGGGCGTTTTAATGTCAGTGGAGAAGGTGCAGCTAATAAAATGGCGTATCTACATTTTCCCAAAGTAACAGAAGCTGAAGACAGTGCAGTGTATTTCTGTGCTGCTAGTAAGAGGGGGTCTAGTGGTGCCAGCCAGGCTTACTTCGGTGGAGGAACCAGGTTAACTGTTCTAGATCCAAACATCAAAGTCACTGAACCCACAGTGGAAGTCCTAGCACCCTCGGCAAAGGAGTGTAAAGATAGAAACAAGAAGAAGAAGAAGACCCTGGTGTGTGTAGCCACCCGCTTCTACCCCGACCATGTCACGGTCTTCTGGCAAGTC
>225-13
AGTTCAACTGACCTGCAGCCACACTGTTTCAAGATACGACATGATACTGTGGTACCAACAGTCAGCCCAAAACACTGCTCTGAAACTCATTGGGTATGTGAGATTCACCAGTCCAACGGTGGAAGATTCCTTTAAAGGGCGTTTTAATGTCAGTGGAGATGGTGCAGCTAATAAAATGGCGTATCTACATTTTCCCAAACTGACAGAACCTGAAGACAGTGCAGTGTATTTCTGTGCTGCTAGTTTTAACAGGGGTTACACGGATAAGGCAGAGTTTGGTCCAGGTACCAGACTCACTGTTCTAGATCCAAACATCAAAGTCACTGAACCCACAGTGGAAGTCCTAGCACCCTCGGCAAAGGAGTGTAAAGATAGAAACAAGAAGAAGAAGAAGACCCTGGTGTGTGTAGCCACCCGCTTCTACCCCGACCATGTCACGGTCTTCTGGCAAGTC
>226-13
AGTTCAACTGACCTGCAGCCACACTGATTCAAGATACGACATGATACTGTGGTACCAACTGTCAGCCCAAAACACTGCTCTGAAACTCATTGGGTATGTGTGGAACACCAGTCCAACGGTGGAAGATTCCTTTAAAGGGCGTTTTAATGTCAGTGGAGAAGGTGCAGCTAATAAAATGGCGTATCTACATTTTCCCAAAGTAACAGAAGCTGAAGACAGTGCAGTGTATTTCTGTGCTGCTAGTAACAGGGATTATGAGGCACATTTTGGATCAGGCACCAAATTAACAGTTCTCGATCCAAACATCAAAGTCACTGAACCCACAGTGGAAGTCCTAGCACCCTCGGCAAAGGAGTGTAAAGATAGAAACAAGAAGAAGAAGAAGACCCTGGTGTGTGTAGCCACCCGCTTCTACCCCGACCATGTCACGGTCTTCTGGCAAGTC
>227-13
AGTTCAACTGAACTGCAGCCACACTGTTTCAAGATACGACATGATACTGTGGTACCAACAGTCAGCCCAAAACACTGCTCTGAAACTCATTGGGTATGTGAGATTCACCAGTCCAACGGTGGAAGATTCCTTTAAAGGGCGTTTTAATGTCAGTGGAGATGGTGCAGCTAATAAAATGGCGTATCTACATTTTCCCAAACTGACAGAACCTGAAGACAGTGCAGTGTATTTCTGTGCTGCTAGCGGGACAGAACTATGAGGCACATTTTGGATCAGGCACCAAATTAACAGTTCTCGATCCAAACATCAAAGTCACTGAACCCACAGTGGAAGTCCTAGCACCCTCGGCAAAGGAGTGTAAAGATAGAAACAAGAAGAAGAAGAAGACCCTGGTGTGTGTAGCCACCCGCTTCTACCCCGACCATGTCACGGTCTTCTGGCAAGTC
>228-13
AGTTCAACTGACCTGCAGCCACACTGTTTCAAGATACGACATGATACTGTGGTACCAACAGTCAGCCCAAAACACTGCTCTGAAACTCATTGGGTATGTGAGATTCACCAGTCCAACTGTGGAAGATTCCTTTAAAGGGCGTTTTAATGTCAGTGGAGATGCTGCAGCTAATAAAATGGCGTATCTACATTTTCCCAAACTGACAGAAGCTGAAGACAGTGCAGTGTATTTCTGTGCTGCCGACAATTCAAACTCAACCAGCCTTCTTTGGCAATGGAACGAAACTCACTGTTTTAGATCCAAACATCAAAGTCACTGAACCCACAGTGGAAGTCCTAGCACCCTCGGCAAAGGAGTGTAAAGATAGAAACAAGAAGAAGAAGAAGACCCTGGTGTGTGTAGCCACCCGCTTCTACCCCGACCATGTCACGGTCTTCTGGCAAGTC
>229-13
AGTTCAACTGACCTGCAGCCACACTGTTTCAAGATACGACATGATACTGTGGTACCAACAGTCAGCCCAAAACACTGCTCTGAAACTCATTGGGTATGTGAGATTCACCAGTCCAACGGTGGAAGATTCCTTTAAAGGGCGTTTTAATGTCAGTGGAGATGGTGCAGCTAATAAAATGGCGTATCTACATTTTCCCAAACTGACAGAACCTGAAGACAGTGCAGTGTATTTCTGTGCTGCTAGGACAGGGTACACGGATAAGGCAGAGTTTGGTCCAGGTACCAGACTCACTGTTCTAGATCCAAACATCAAAGTCACTGAACCCACAGTGGAAGTCCTAGCACCCTCGGCAAAGGAGTGTAAAGATAGAAACAAGAAGAAGAAGAAGACCCTGGTGTGTGTAGCCACCCGCTTCTACCCCGACCATGTCACGGTCTTCTGGCAAGTC
>230-13
AGTTCAACTGACCTGCAGCCATACTATCCCTAACTACTACATGATACTATGGTACAAACAGTCAGCAGGAGACACTGCTATGAAACTCATTGGTTATGCATATACCAAGTCAATAACCATGGAGAAATCTTTTGAAAAGCACTTCAATGTGAGTGGAGACGGTGAGAAAGAGGCTTATCTTCATCTAGTGAGCCTGAGAGGACCTGAACACAGTGCAGTTTATTACTGTGTAGCCAGCCGGGACAGGGACTATGAGGCACATTTTGGATCAGGCACCAAATTAACAGTTCTCGATCCAAACATCAAAGTCACTGAACCCACAGTGGAAGTCCTAGCACCCTCGGCAAAGGAGTGTAAAGATAGAAACAAGAAGAAGAAGAAGACCCTGGTGTGTGTAGCCACCCGCTTCTACCCCGACCATGTCACGGTCTTCTGGCAAGTC
>231-13
AGTTCAACTGACCTGCAGCCACACTGTTTCAAGTTACTACATGATACTGTGGTACCAACAGTCAGCCCAAAACACTGCTCTGAAACTCATTGGGTATGTGAGATACACCAGTCCAATGGTGGAAGATTCCTTTAAAGGGCGTTTTAATGTCAGTGGAGATGGTGCAGCTAATAAAATGGCATATCTACATTTTCCCAAACTGACAGAAGCTGAAGACAGTTCAGTGTATTTCTGTGCTGCTAGTGACAGGGGCAACAACCCGGCATTCTTCGGCAGTGGCACCAAACTCACAGTTCTAGATCCAAACATCAAAGTCACTGAACCCACAGTGGAAGTCCTAGCACCCTCGGCAAAGGAGTGTAAAGATAGAAACAAGAAGAAGAAGAAGACCCTGGTGTGTGTAGCCACCCGCTTCTACCCCGACCATGTCACGGTCTTCTGGCAAGTC
>232-13
AGTTCAACTCACCTGCAGACATACTATCCCTAACTACTACATGATACTATGGTACAAACAGTCAGCAGGAGACACTGCTATGAAACTCATTGGTTATGCATATACCAAGTCAATAACCATGGAGAAATCTTTTGAAAAGCACTTCAATGTGAGTGGAGACGATCCAAACATCAAAGTCACTGAACCCACAGTGGAAGTCCTAGCACCCTCGGCAAAGGAGTGTAAAGATAGAAACAAGAAGAAGAAGAAGACCCTGGTGTGTGTAGCCACCCGCTTCTACCCCGACCATGTCACGGTCTTCTGGCAAGTC
>233-13
AGTTCAACTGACCTGCAGCCACACTGATTCAAGATACGACATGATACTGTGGTACCAACTGTCAGCCCAAAACACTGCTCTGAAACTCATTGGGTATGTGTGGAACACCAGTCCAACGGTGGAAGATTCCTTTAAAGGGCGTTTTAATGTCAGTGGAGAAGGTGCAGCTAATAAAATGGCGTATCTACATTTTCCCAAAGTAACAGAAGCTGAAGACAGTGCAGTGTATTTCTGTGCTGCTAGTCTCAGGGACAGTCAAACTCAACCAGCCTTCTTTGGCAATGGAACGAAACTCACTGTTTTAGATCCAAACATCAAAGTCACTGAACCCACAGTGGAAGTCCTAGCACCCTCGGCAAAGGAGTGTAAAGATAGAAACAAGAAGAAGAAGAAGACCCTGGTGTGTGTAGCCACCCGCTTCTACCCCGACCATGTCACGGTCTTCTGGCAAGTC
>234-13
AGTTCAACTCACCTGCAGCCACACTGTTTCAAGATACGACATGATACTGTGGTACCAACAGTCAGCCCAAAACACTGCTCTGAAACTCATTGGGTATGTGAGATTCACCAGTCCAACTGTGGAAGATTCCTTTAAAGGGCGTTTTAATGTCAGTGGAGATGGTGCAGCTAATAAAATGGCGTATCTACATTGTCCCAAACTGACAGAAGCTGAAGACAGTTCAGTGTATTTCTGTGCTGCTAGTAGGACAGGCTCGTACTCGGAGGCATATTTTGGAGCCGGCACCAAACTCACCGTTTTAGATCCAAACATCAAAGTCACTGAACCCACAGTGGAAGTCCTAGCACCCTCGGCAAAGGAGTGTAAAGATAGAAACAAGAAGAAGAAGAAGACCCTGGTGTGTGTAGCCACCCGCTTCTACCCCGACCATGTCACGGTCTTCTGGCAAGTC
>235-13
AGTTCAACTGACCTGCAGCCACACTGTTTCAAGATACGACATGATACTGTGGTACCAACAGTCAGCCCAAAACACTGCTCTGAAACTCATTGGGTATGTGAGATTCACCAGTCCAACTGTGGAAGATTCCTTTAAAGGGCGTTTTAATGTCAGTGGAGATGGTGCAGCTAATAAAATGGCGTATCTACATTGTCCCAAACTGACAGAAGCTGAAGACAGTTCAGTGTATTTCTGTGCTGCTAGTACTTCGGACAGGGGGCAAACTCAACCAGCCTTCTTTGGCAATGGAACGAAACTCACTGTTTTAGATCCAAACATCAAAGTCACTGAACCCACAGTGGAAGTCCTAGCACCCTCGGCAAAGGAGTGTAAAGATAGAAACAAGAAGAAGAAGAAGACCCTGGTGTGTGTAGCCACCCGCTTCTACCCCGACCATGTCACGGTCTTCTGGCAAGTC
>236-13
AGTTCAACTCAACTGCAGCCACACTGTTTCAAGATACGACATGATACTGTGGTACCAACAGTCAGCCCAAAACACTGCTCTGAAACTCATTGGGTATGTGAGATTCACCAGTCCAACTGTGGAAGATTCCTTTAAAGGGCGTTTTAATGTCAGTGGAGATGCTGCAGCTAATAAAATGGCGTATCTACATTTTCCCAAACTGACAGAAGCTGAAGACAGTGCAGTGTATTTCTGTGCTGCTGGGACAGGGGACTATGAGGCACATTTTGGATCAGGCACCAAATTAACAGTTCTCGATCCAAACATCAAAGTCACTGAACCCACAGTGGAAGTCCTAGCACCCTCGGCAAAGGAGTGTAAAGATAGAAACAAGAAGAAGAAGAAGACCCTGGTGTGTGTAGCCACCCGCTTCTACCCCGACCATGTCACGGTCTTCTGGCAAGTC
>237-13
AGTTCAACTGAACTGCAGCCACACTGATTCAAGATACGACATGATACTGTGGTACCAACTGTCAGCCCAAAACACTGCTCTGAAACTCATTGGGTATGTGTGGAACACCAGTCCAACGGTGGAAGATTCCTTTAAAGGGCGTTTTAATGTCAGTGGAGAAGGTGCAGCTAATAAAATGGCGTATCTACATTTTCCCAAAGTAACAGAAGCTGAAGACAGTGCAGTGTATTTCTGTGCTGCTAGTAGCCGTGGTGCCAGCCAGGCTTACTTCGGTGGAGGAACCAGGTTAACTGTTCTAGATCCAAACATCAAAGTCACTGAACCCACAGTGGAAGTCCTAGCACCCTCGGCAAAGGAGTGTAAAGATAGAAACAAGAAGAAGAAGAAGACCCTGGTGTGTGTAGCCACCCGCTTCTACCCCGACCATGTCACGGTCTTCTGGCAAGTC
>238-13
AGTTCAACTGACCTGCAGCCACACTGTTTCAAGATACGACATGATACTGTGGTACCAACAGTCAGCCCAAAACACTGCTCTGAAACTCATTGGGTATGTGAGATTCACCAGTCCAACTGTGGAAGATTCCTTTAAAGGGCGTTTTAATGTCAGTGGAGATGGTGCAGCTAATAAAATGGCGTATCTACATTGTCCCAAACTGACAGAAGCTGAAGACAGTTCAGTGTATTTCTGTGCTGCTAGTAACACCAACTATGAGGCACATTTTGGATCAGGCACCAAATTAACAGTTCTCGATCCAAACATCAAAGTCACTGAACCCACAGTGGAAGTCCTAGCACCCTCGGCAAAGGAGTGTAAAGATAGAAACAAGAAGAAGAAGAAGACCCTGGTGTGTGTAGCCACCCGCTTCTACCCCGACCATGTCACGGTCTTCTGGCAAGTC
>239-13
AGTTCAACTGACCTGCAGCCACACTGATTCAAGATACGACATGATACTGTGGTACCAACTGTCAGCCCAAAACACTGCTCTGAAACTCATTGGGTATGTGTGGAACACCAGTCCAACGGTGGAAGATTCCTTTAAAGGGCGTTTTAATGTCAGTGGAGAAGGTGCAGCTAATAAAATGGCGTATCTACATTTTCCCAAAGTAACAGAAGCTGAAGACAGTGCAGTGTATTTCTGTGCTGCTCGACAGTCGTACTCGGAGGCATATTTTGGAGCCGGCACCAAACTCACCGTTTTAGATCCAAACATCAAAGTCACTGAACCCACAGTGGAAGTCCTAGCACCCTCGGCAAAGGAGTGTAAAGATAGAAACAAGAAGAAGAAGAAGACCCTGGTGTGTGTAGCCACCCGCTTCTACCCCGACCATGTCACGGTCTTCTGGCAAGTC
>240-13
AGTTCAACTGAACTGCAGCCACACTGTTTCAAGATACGACATGATACTGTGGTACCAACAGTCAGCCCAAAACACTGCTCTGAAACTCATTGGGTATGTGAGATTCACCAGTCCAACTGTGGAAGATTCCTTTAAAGGGCGTTTTAATGTCAGTGGAGATGGTGCAGCTAATAAAATGGCGTATCTACATTGTCCCAAACTGACAGAAGCTGAAGACAGTTCAGTGTATTTCTGTGCTGCTAGAGAGGGTATACTCGGAGGCATATTTTGGAGCCGGCACCAAACTCACCGTTTTAGATCCAAACATCAAAGTCACTGAACCCACAGTGGAAGTCCTAGCACCCTCGGCAAAGGAGTGTAAAGATAGAAACAAGAAGAAGAAGAAGACCCTGGTGTGTGTAGCCACCCGCTTCTACCCCGACCATGTCACGGTCTTCTGGCAAGTC
>241-13
AGTTCAACTGACCTGCAGCCACACTGATTCAAGATACGACATGATACTGTGGTACCAACTGTCAGCCCAAAACACTGCTCTGAAACTCATTGGGTATGTGTGGAACACCAGTCCAACGGTGGAAGATTCCTTTAAAGGGCGTTTTAATGTCAGTGGAGAAGGTGCAGCTAATAAAATGGCGTATCTACATTTTCCCAAAGTAACAGAAGCTGAAGACAGTGCAGTGTATTTCTGTGCTGCTAGTAAGGGACAGGGCTTGTACTCGGAGGCATATTTTGGAGCCGGCACCAAACTCACCGTTTTAGATCCAAACATCAAAGTCACTGAACCCACAGTGGAAGTCCTAGCACCCTCGGCAAAGGAGTGTAAAGATAGAAACAAGAAGAAGAAGAAGACCCTGGTGTGTGTAGCCACCCGCTTCTACCCCGACCATGTCACGGTCTTCTGGCAAGTC
>242-13
AGTTCAACTGACCTGCAGCCACACTGTTTCAAGATACGACATGATACTGTGGTACCAACAGTCAGCCCAAAACACTGCTCTGAAACTCATTGGGTATGTGAGATTCACCAGTCCAACTGTGGAAGATTCCTTTAAAGGGCGTTTTAATGTCAGTGGAGATGGTGCAGCTAATAAAATGGCGTATCTACATTGTCCCAAACTGACAGAAGCTGAAGACAGTTCAGTGTATTTCTGTGCTGCTAGCGGGACAGGGAGCTCGTACTCGGAGGCATATTTTGGAGCCGGCACCAAACTCACCGTTTTAGATCCAAACATCAAAGTCACTGAACCCACAGTGGAAGTCCTAGCACCCTCGGCAAAGGAGTGTAAAGATAGAAACAAGAAGAAGAAGAAGACCCTGGTGTGTGTAGCCACCCGCTTCTACCCCGACCATGTCACGGTCTTCTGGCAAGTC
>243-13
AGTTCAACTCACCTGCAGCCACACTGATTCAAGATACGACATGATACTGTGGTACCAACAGTCAGCCCAAAACACTGCTCTGAAACTCATTGGGTATGTGTGGAACACCAGTCCAACGGTGGAAGATTCCTTTAAAGGGCGTTTTAATGTCAGTGGAGAAGGTGCAGCTAATAAAATGGCGTATCTACATTTTCCCAAAGTAACAGAAGCTGAAGACAGTGCAGTGTATTTCTGTGCTGCTAGACAGGGGATCTATGAGGCACATTTTGGATCAGGCACCAAATTAACAGTTCTCGATCCAAACATCAAAGTCACTGAACCCACAGTGGAAGTCCTAGCACCCTCGGCAAAGGAGTGTAAAGATAGAAACAAGAAGAAGAAGAAGACCCTGGTGTGTGTAGCCACCCGCTTCTACCCCGACCATGTCACGGTCTTCTGGCAAGTC
>244-13
AGTTCAACTGACCTGCAGCCACACTGATTCAAGATACGACATGATACTGTGGTACCAACTGTCAGCCCAAAACACTGCTCTGAAACTCATTGGGTATGTGTGGAACACCAGTCCAACGGTGGAAGATTCCTTTAAAGGGCGTTTTAATGTCAGTGGAGAAGGTGCAGCTAATAAAATGGCGTATCTACATTTTCCCAAAGTAACAGAAGCTGAAGACAGTGCAGTGTATTTCTGTGCTGCTAGGACAGGGGGCTCGTACTCGGAGGCATATTTTGGAGCCGGCACCAAACTCACCGTTTTAGATCCAAACATCAAAGTCACTGAACCCACAGTGGAAGTCCTAGCACCCTCGGCAAAGGAGTGTAAAGATAGAAACAAGAAGAAGAAGAAGACCCTGGTGTGTGTAGCCACCCGCTTCTACCCCGACCATGTCACGGTCTTCTGGCAAGTC
>245-13
AGTTCAACTGAACTGCAGCCACACTGATTCAAGATACGACATGATACTGTGGTACCAACTGTCAGCCCAAAACACTGCTCTGAAACTCATTGGGTATGTGTGGAACACCAGTCCAACGGTGGAAGATTCCTTTAAAGGGCGTTTTAATGTCAGTGGAGAAGGTGCAGCTAATAAAATGGCGTATCTACATTTTCCCAAAGTAACAGAAGCTGAAGACAGTGCAGTGTATTTCTGTGCTGCTAGTAAAGGAGCGATTGGTGGTTATGCTGCCTACTTTGGAGAGGGAACTAAGCTAACAGTTCTGGATCCAAACATCAAAGTCACTGAACCCACAGTGGAAGTCCTAGCACCCTCGGCAAAGGAGTGTAAAGATAGAAACAAGAAGAAGAAGAAGACCCTGGTGTGTGTAGCCACCCGCTTCTACCCCGACCATGTCACGGTCTTCTGGCAAGTC
>246-13
AGTTCAACTGAACTGCAGACATACTATCCCTAACTACTACATGATACTATGGTACAAACAGTCAGCAGGAGACACTGCTATGAAACTCATTGGTTATGCATATACCAAGTCAATAACCATGGAGAAATCTTTTGAAAAGCACTTCAATGTGAGTGGAGACGATCCAAACATCAAAGTCACTGAACCCACAGTGGAAGTCCTAGCACCCTCGGCAAAGGAGTGTAAAGATAGAAACAAGAAGAAGAAGAAGACCCTGGTGTGTGTAGCCACCCGCTTCTACCCCGACCATGTCACGGTCTTCTGGCAAGTC
>247-13
AGTTCAACTGACCTGCAGCCACACTGTTTCAAGATACGACATGATACTGTGGTACCAACAGTCAGCCCAAAACACTGCTCTGAAACTCATTGGAAGCTGAAGACAGTTCAGTGTATTTCTGTGCTGCCGGACAGGGAACAACAACCCGGCATTCTTCGGCAGTGGCACCAAACTCACAGTTCTAGATCCAAACATCAAAGTCACTGAACCCACAGTGGAAGTCCTAGCACCCTCGGCAAAGGAGTGTAAAGATAGAAACAAGAAGAAGAAGAAGACCCTGGTGTGTGTAGCCACCCGCTTCTACCCCGACCATGTCACGGTCTTCTGGCAAGTC
>248-13
AGTTCAACTGACCTGCAGCCACACTGATTCAAGATACGACATGATACTGTGGTACCAACTGTCAGCCCAAAACACTGCTCTGAAACTCATTGGGTATGTGTGGAACACCAGTCCAACGGTGGAAGATTCCTTTAAAGGGCGTTTTAATGTCAGTGGAGAAGGTGCAGCTAATAAAATGGCGTATCTACATTTTCCCAAAGTAACAGAAGCTGAAGACAGTGCAGTGTATTTCTGTGCTGCTAGTGCAGCGGGACAGGGTGGTTATGCTGCCTACTTTGGAGAAGGAACTAAGCTAACAGTTCTGGATCCAAACATCAAAGTCACTGAACCCACAGTGGAAGTCCTAGCACCCTCGGCAAAGGAGTGTAAAGATAGAAACAAGAAGAAGAAGAAGACCCTGGTGTGTGTAGCCACCCGCTTCTACCCCGACCATGTCACGGTCTTCTGGCAAGTC
>249-13
AGTTCAACTGAACTGCAGCCACACTGTTTCAAGTTACAACATGATACTTTGGTACCAACAGTCACCCCAAAACAATGCTCTGAAACTCATTGGGTATGTGTGGAACACCAGTCCAACTGTGGAAGATTCCTTTAAAGGGCGTTTTAATGTCAGTGGAGATGCTGCAGCTAATAAAATGGCGTATCTACATTTTCCCAAACTGACAGAAGCTGAAGACAGTGCAGTGTATTTCTGTGCCGCTAACCGACAGGGCTCGTACTCGGAGGCATATTTTGGAGCCGGCACCAAACTCACCGTTTTAGATCCAAACATCAAAGTCACTGAACCCACAGTGGAAGTCCTAGCACCCTCGGCAAAGGAGTGTAAAGATAGAAACAAGAAGAAGAAGAAGACCCTGGTGTGTGTAGCCACCCGCTTCTACCCCGACCATGTCACGGTCTTCTGGCAAGTC
>250-13
AGTTCAACTGACCTGCAGCCACACTGATTCAAGATACGACATGATACTGTGGTACCAACTGTCAGCCCAAAACACTGCTCTGAAACTCATTGGGTATGTGTGGAACACCAGTCCAACGGTGGAAGATTCCTTTAAAGGGCGTTTTAATGTCAGTGGAGAAGGTGCAGCTAATAAAATGGCGTATCTACATTTTCCCAAAGTAACAGAAGCTGAAGACAGTGCAGTGTATTTCTGTGCTGCTAGGGACACGTACTCGGAGGCATATTTTGGAGCCGGCACCAAACTCACCGTTTTAGATCCAAACATCAAAGTCACTGAACCCACAGTGGAAGTCCTAGCACCCTCGGCAAAGGAGTGTAAAGATAGAAACAAGAAGAAGAAGAAGACCCTGGTGTGTGTAGCCACCCGCTTCTACCCCGACCATGTCACGGTCTTCTGGCAAGTC
>251-13
AGTTCAACTGACCTGCAGCCACACTGTTTCAAGATACGACATGATACTGTGGTACCAACAGTCAGCCCAAAACACTGCTCTGAAACTCATTGGGTATGTGAGATTCACCAGTCCAACGGTGGAAGATTCCTTTAAAGGGCGTTTTAATGTCAGTGGAGATGGTGCAGCTAATAAAATGGCGTATCTACATTTTCCCAAACTGACAGAACCTGAAGACAGTGCAGTGTATTTCTGTGCTGCTAGTGAAGAGACAGCCAACTATGAGGCACATTTTGGATCAGGCACCAAATTAACAGTTCTCGATCCAAACATCAAAGTCACTGAACCCACAGTGGAAGTCCTAGCACCCTCGGCAAAGGAGTGTAAAGATAGAAACAAGAAGAAGAAGAAGACCCTGGTGTGTGTAGCCACCCGCTTCTACCCCGACCATGTCACGGTCTTCTGGCAAGTC
>252-13
AGTTCAACTCAACTGCAGACACACTGATCCAAGATACGACATGATACTGTGGTACCAACAGTCAGCCCAAAACACTGCTCTGAAACTCATTGGATCCAAACATCAAAGTCACTGAACCCACAGTGGAAGTCCTAGCACCCTCGGCAAAGGAGTGTAAAGATAGAAACAAGAAGAAGAAGAAGACCCTGGTGTGTGTAGCCACCCGCTTCTACCCCGACCATGTCACGGTCTTCTGGCAAGTC
>253-13
AGTTCAACTGACCTGCAGCCACACTGTTTCAAGATACGACATGATACTGTGGTACCAACAGTCAGCCCAAAACACTGCTCTGAAACTCATTGGGTATGTGAGATTCACCAGTCCAACGGTGGAAGATTCCTTTAAAGGGCGTTTTAATGTCAGTGGAGATGGTGCAGCTAATAAAATGGCGTATCTACATTTTCCCAAACTGACAGAACCTGAAGACAGTGCAGTGTATTTCTGTGCTGCTAGTGGGAGCAACTATGATCCTGCATTCTTTGGAGCAGGGACCAAACTGAGTGTTCTGGATCCAAACATCAAAGTCACTGAACCCACAGTGGAAGTCCTAGCACCCTCGGCAAAGGAGTGTAAAGATAGAAACAAGAAGAAGAAGAAGACCCTGGTGTGTGTAGCCACCCGCTTCTACCCCGACCATGTCACGGTCTTCTGGCAAGTC
>254-13
AGTTCAACTGAACTGCAGCCACACTGATTCAAGATACGACATGATACTGTGGTACCAACTGTCAGCCCAAAACACTGCTCTGAAACTCATTGGGTATGTGTGGAACACCAGTCCAACGGTGGAAGATTCCTTTAAAGGGCGTTTTAATGTCAGTGGAGAAGGTGCAGCTAATAAAATGGCGTATCTACATTTTCCCAAAGTAACAGAAGCTGAAGACAGTGCAGTGTATTTCTGTGCTGCTTCGGGACGGAGCTCTGGTGGTTATGCTGCCTACTTTGGAGAGGGAACTAAGCTAACAGTTCTGGATCCAAACATCAAAGTCACTGAACCCACAGTGGAAGTCCTAGCACCCTCGGCAAAGGAGTGTAAAGATAGAAACAAGAAGAAGAAGAAGACCCTGGTGTGTGTAGCCACCCGCTTCTACCCCGACCATGTCACGGTCTTCTGGCAAGTC
>255-13
AGTTCAACTGACCTGCAGCCACACTGTTTCAAGTTACAACATGATACTTTGGTACCAACAGTCACCCCAAAACAATGCTCTGAAACTCATTGGGTATGTGTGGAACACCAGTCCAACTGTGGAAGATTCCTTTAAAGGGCGTTTTAATGTCAGTGGAGATGCTGCAGCTAATAAAATGGCGTATCTACATTTTCCCAAACTGACAGAAGCTGAAGACAGTGCAGTGTATTTCTGTGCCGCCCGACAGGGGGCTGGAAGTGAGGCCTACTTTGGGAATGGAACCAAACTCACTGTTTTAGATCCAAACATCAAAGTCACTGAACCCACAGTGGAAGTCCTAGCACCCTCGGCAAAGGAGTGTAAAGATAGAAACAAGAAGAAGAAGAAGACCCTGGTGTGTGTAGCCACCCGCTTCTACCCCGACCATGTCACGGTCTTCTGGCAAGTC
>256-13
AGTTCAACTGACCTGCAGCCACACTGTTTCAAGATACGACATGATACTGTGGTACCAACAGTCAGCCCAAAACACTGCTCTGAAACTCATTGGGTATGTGAGATTCACCAGTCCAACTGTGGAAGATTCCTTTAAAGGGCGTTTTAATGTCAGTGGAGATGGTGCAGCTAATAAAATGGCGTATCTACATTGTCCCAAACTGACAGAAGCTGAAGACAGTTCAGTGTATTTCTGTGCTGCTAGAGACAACTCGTACTCGGAGGCATATTTTGGAGCCGGCACCAAACTCACCGTTTTAGATCCAAACATCAAAGTCACTGAACCCACAGTGGAAGTCCTAGCACCCTCGGCAAAGGAGTGTAAAGATAGAAACAAGAAGAAGAAGAAGACCCTGGTGTGTGTAGCCACCCGCTTCTACCCCGACCATGTCACGGTCTTCTGGCAAGTC
>257-13
AGTTCAACTGACCTGCAGCCATACTATCCCTAACTACTACATGATACTATGGTACAAACAGTCAGCAGGAGACACTGCTATGAAACTCATTGGTTATGCATATACCAAGTCAATAACCATGGAGAAATCTTTTGAAAAGCACTTCAATGTGAGTGGAGACGGTGAGAAAGAGGCTTATCTTCATCTAGTGAGCCTGAGAGGACCTGAACACAGTGCAGTTTATTACTGTGTAGCCAGCCGGACAGGGTGGTTATGCTGCCTACTTTGGAGAAGGAACTAAGCTAACAGTTCTGGATCCAAACATCAAAGTCACTGAACCCACAGTGGAAGTCCTAGCACCCTCGGCAAAGGAGTGTAAAGATAGAAACAAGAAGAAGAAGAAGACCCTGGTGTGTGTAGCCACCCGCTTCTACCCCGACCATGTCACGGTCTTCTGGCAAGTC
>258-13
AGTTCAACTCAACTGCAGCCACACTGATTCAAGATACGACATGATACTGTGGTACCAACTGTCAGCCCAAAACACTGCTCTGAAACTCATTGGGTATGTGTGGAACACCAGTCCAACGGTGGAAGATTCCTTTAAAGGGCGTTTTAATGTCAGTGGAGAAGGTGCAGCTAATAAAATGGCGTATCTACATTTTCCCAAAGTAACAGAAGCTGAAGACAGTGCAGTGTATTTCTGTGCTGCTAGTAGAAAGGCCTCGTACTCGGAGGCATATTTTGGAGCCGGCACCAAACTCACCGTTTTAGATCCAAACATCAAAGTCACTGAACCCACAGTGGAAGTCCTAGCACCCTCGGCAAAGGAGTGTAAAGATAGAAACAAGAAGAAGAAGAAGACCCTGGTGTGTGTAGCCACCCGCTTCTACCCCGACCATGTCACGGTCTTCTGGCAAGTC
>259-13
AGTTCAACTCACCTGCAGCCACACTGTTTCAAGATACGACATGATACTGTGGTACCAACAGTCAGCCCAAAACACTGCTCTGAAACTCATTGGAAGCTGAAGACAGTGCAGTGTATTTCTGTGCTGCTGGGACAGGGGTCGTACTCGGAGGCATATTTTGGAGCCGGCACCAAACTCACCGTTTTAGATCCAAACATCAAAGTCACTGAACCCACAGTGGAAGTCCTAGCACCCTCGGCAAAGGAGTGTAAAGATAGAAACAAGAAGAAGAAGAAGACCCTGGTGTGTGTAGCCACCCGCTTCTACCCCGACCATGTCACGGTCTTCTGGCAAGTC
>260-13
AGTTCAACTGACCTGCAGCCACACTGATCCAAGATACGACATGATACTGTGGTACCAACAGTCAGCCCAAAACACTGCTCTGAAACTCATTGGGTATGTGAGATTCACCAGTCCAACGGTGGAAGATTCCTTTAAAGGGCGTTTTAATGTCAGTGGAGATGGTGCAGCTAGTAAAATGGCGTATCTACATTGTCCCAAACTGACAGAAGCTGAAGACAGTGCAGTGTATATTTCTGTGCTGCTACCGGGACAGGGGCTCTGGTGGTTATGCTGCCTACTTTGGAGAGGGAACTAAGCTAACAGTTCTGGATCCAAACATCAAAGTCACTGAACCCACAGTGGAAGTCCTAGCACCCTCGGCAAAGGAGTGTAAAGATAGAAACAAGAAGAAGAAGAAGACCCTGGTGTGTGTAGCCACCCGCTTCTACCCCGACCATGTCACGGTCTTCTGGCAAGTC
>261-13
AGTTCAACTGACCTGCAGCCACACTGTTTCAAGTTACAACATGATACTTTGGTACCAACAGTCACCCCAAAACAATGCTCTGAAACTCATTGGAAGCTGAAGACAGTGCAGTGTATTTCTGTGCCGCTAGCGGGACAGGGAAGCTATGAGGCACATTTTGGATCAGGCACCAAATTAACAGTTCTCGATCCAAACATCAAAGTCACTGAACCCACAGTGGAAGTCCTAGCACCCTCGGCAAAGGAGTGTAAAGATAGAAACAAGAAGAAGAAGAAGACCCTGGTGTGTGTAGCCACCCGCTTCTACCCCGACCATGTCACGGTCTTCTGGCAAGTC
>262-13
AGTTCAACTGACCTGCAGCCACACTGATTCAAGATACGACATGATACTGTGGTACCAACTGTCAGCCCAAAACACTGCTCTGAAACTCATTGGGTATGTGTGGAACACCAGTCCAACGGTGGAAGATTCCTTTAAAGGGCGTTTTAATGTCAGTGGAGAAGGTGCAGCTAATAAAATGGCGTATCTACATTTTCCCAAAGTAACAGAAGCTGAAGACAGTGCAGTGTATTTCTGTGCTGCTAGGACAGGGAGGTACTCGGAGGCATATTTTGGAGCCGGCACCAAACTCACCGTTTTAGATCCAAACATCAAAGTCACTGAACCCACAGTGGAAGTCCTAGCACCCTCGGCAAAGGAGTGTAAAGATAGAAACAAGAAGAAGAAGAAGACCCTGGTGTGTGTAGCCACCCGCTTCTACCCCGACCATGTCACGGTCTTCTGGCAAGTC
>263-13
AGTTCAACTGAACTGCAGCCACACTGATTCAAATTACAACATGATACTGTGGTACCAACAGTCAGCCCAAAACACTGAAACTCATTGGAAGCTGAAGACAGTTCAGTGTATTTCTGTGCTGCTAGTACCCAGGGGTTGGAAGTGAGGCCTACTTTGGGAATGGAACCAAACTCACTGTTTTAGATCCAAACATCAAAGTCACTGAACCCACAGTGGAAGTCCTAGCACCCTCGGCAAAGGAGTGTAAAGATAGAAACAAGAAGAAGAAGAAGACCCTGGTGTGTGTAGCCACCCGCTTCTACCCCGACCATGTCACGGTCTTCTGGCAAGTC
>264-13
AGTTCAACTCACCTGCAGCCACACTGTTTCAAGATACGACATGATACTGTGGTACCAACAGTCAGCCCAAAACACTGCTCTGAAACTCATTGGGTATGTGAGATTCACCAGTCCAACTGTGGAAGATTCCTTTAAAGGGCGTTTTAATGTCAGTGGAGATGGTGCAGCTAATAAAATGGCGTATCTACATTGTCCCAAACTGACAGAAGCTGAAGACAGTTCAGTGTATTTCTGTGCTGCTAGTAAGGAAGGGAACACTGGAAGTGAGGCCTACTTTGGGAATGGAACCAAACTCACTGTTTTAGATCCAAACATCAAAGTCACTGAACCCACAGTGGAAGTCCTAGCACCCTCGGCAAAGGAGTGTAAAGATAGAAACAAGAAGAAGAAGAAGACCCTGGTGTGTGTAGCCACCCGCTTCTACCCCGACCATGTCACGGTCTTCTGGCAAGTC
>265-13
AGTTCAACTGACCTGCAGCCACACTGATTCAAGATACGACATGATACTGTGGTACCAACTGTCAGCCCAAAACACTGCTCTGAAACTCATTGGGTATGTGTGGAACACCAGTCCAACGGTGGAAGATTCCTTTAAAGGGCGTTTTAATGTCAGTGGAGAAGGTGCAGCTAATAAAATGGCGTATCTACATTTTCCCAAAGTAACAGAAGCTGAAGACAGTGCAGTGTATTTCTGTGCTGCTAGTAAGGCAGGGGGCCGTGGTGCCAGCCAGGCTTACTTCGGTGGAGGAACCAGGTTAACTGTTCTAGATCCAAACATCAAAGTCACTGAACCCACAGTGGAAGTCCTAGCACCCTCGGCAAAGGAGTGTAAAGATAGAAACAAGAAGAAGAAGAAGACCCTGGTGTGTGTAGCCACCCGCTTCTACCCCGACCATGTCACGGTCTTCTGGCAAGTC
>266-13
AGTTCAACTGACCTGCAGCCACACTGATTCAAGATACGACATGATACTGTGGTACCAACTGTCAGCCCAAAACACTGCTCTGAAACTCATTGGGTATGTGTGGAACACCAGTCCAACGGTGGAAGATTCCTTTAAAGGGCGTTTTAATGTCAGTGGAGAAGGTGCAGCTAATAAAATGGCGTATCTACATTTTCCCAAAGTAACAGAAGCTGAAGACAGTGCAGTGTATTTCTGTGCTGCTAGTAATGGACAGGGGGGGATAAGGCAGAGTTTGGTCCAGGTACCAGACTCACTGTTCTAGATCCAAACATCAAAGTCACTGAACCCACAGTGGAAGTCCTAGCACCCTCGGCAAAGGAGTGTAAAGATAGAAACAAGAAGAAGAAGAAGACCCTGGTGTGTGTAGCCACCCGCTTCTACCCCGACCATGTCACGGTCTTCTGGCAAGTC
>267-13
AGTTCAACTGAACTGCAGCCACACTGTTTCAAGATACGACATGATACTGTGGTACCAACAGTCAGCCCAAAACACTGCTCTGAAACTCATTGGGTATGTGAGATTCACCAGTCCAACGGTGGAAGATTCCTTTAAAGGGCGTTTTAATGTCAGTGGAGATGGTGCAGCTAATAAAATGGCGTATCTACATTTTCCCAAACTGACAGAACCTGAAGACAGTGCAGTGTATTTCTGTGCTGCTAGTGAGGGGACTCAACCAGCCTTCTTTGGCAATGGAACGAAACTCACTGTTTTAGATCCAAACATCAAAGTCACTGAACCCACAGTGGAAGTCCTAGCACCCTCGGCAAAGGAGTGTAAAGATAGAAACAAGAAGAAGAAGAAGACCCTGGTGTGTGTAGCCACCCGCTTCTACCCCGACCATGTCACGGTCTTCTGGCAAGTC
>268-13
AGTTCAACTGACCTGCAGCCACACTGTTTCAAGATACGACATGATACTGTGGTACCAACAGTCAGCCCAAAACACTGCTCTGAAACTCATTGGGTATGTGAGATTCACCAGTCCAACTGTGGAAGATTCCTTTAAAGGGCGTTTTAATGTCAGTGGAGATGGTGCAGCTAATAAAATGGCGTATCTACATTGTCCCAAACTGACAGAAGCTGAAGACAGTTCAGTGTATTTCTGTGCTGCTAGTAAAGAGGGCAGGTACACGGATAAGGCAGAGTTTGGTCCAGGTACCAGACTCACTGTTCTAGATCCAAACATCAAAGTCACTGAACCCACAGTGGAAGTCCTAGCACCCTCGGCAAAGGAGTGTAAAGATAGAAACAAGAAGAAGAAGAAGACCCTGGTGTGTGTAGCCACCCGCTTCTACCCCGACCATGTCACGGTCTTCTGGCAAGTC
>269-13
AGTTCAACTGAACTGCAGCCACACTGATTCAAGATACGACATGATACTGTGGTACCAACTGTCAGCCCAAAACACTGCTCTGAAACTCATTGGGTATGTGTGGAACACCAGTCCAACGGTGGAAGATTCCTTTAAAGGGCGTTTTAATGTCAGTGGAGAAGGTGCAGCTAATAAAATGGCGTATCTACATTTTCCCAAAGTAACAGAAGCTGAAGACAGTGCAGTGTATTTCTGTGCTGCTAGAAGGGGGCTCTCGTACTCGGAGGCATATTTTGGAGCCGGCACCAAACTCACCGTTTTAGATCCAAACATCAAAGTCACTGAACCCACAGTGGAAGTCCTAGCACCCTCGGCAAAGGAGTGTAAAGATAGAAACAAGAAGAAGAAGAAGACCCTGGTGTGTGTAGCCACCCGCTTCTACCCCGACCATGTCACGGTCTTCTGGCAAGTC
>270-13
AGTTCAACTCACCTGCAGCCACACTGATTCAAGATACGACATGATACTGTGGTACCAACTGTCAGCCCAAAACACTGCTCTGAAACTCATTGGGTATGTGTGGAACACCAGTCCAACGGTGGAAGATTCCTTTAAAGGGCGTTTTAATGTCAGTGGAGAAGGTGCAGCTAATAAAATGGCGTATCTACATTTTCCCAAAGTAACAGAAGCTGAAGACAGTGCAGTGTATTTCTGTGCTGCTAGTAAGGACAGTAACTATGAGGCACATTTTGGATCAGGCACCAAATTAACAGTTCTCGATCCAAACATCAAAGTCACTGAACCCACAGTGGAAGTCCTAGCACCCTCGGCAAAGGAGTGTAAAGATAGAAACAAGAAGAAGAAGAAGACCCTGGTGTGTGTAGCCACCCGCTTCTACCCCGACCATGTCACGGTCTTCTGGCAAGTC
>271-13
AGTTCAACTGACCTGCAGCCACACTGATCCAAGATACGACATGATACTGTGGTACCAACAGTCAGCCCAAAACACTGCTCTGAAACTCATTGGGTATGTGAGATTCACCAGTCCAACGGTGGAAGATTCCTTTAAAGGGCGTTTTAATGTCAGTGGAGATGGTGCAGCTAGTAAAATGGCGTATCTACATTGTCCCAAACTGACAGAAGCTGAAGACAGTGCAGTGTATATTTCTGTGCTGCTAGGGGACAGGGCCGTATGATCCTGCATTCTTTGGAGCAGGGACCAAACTGAGTGTTCTGGATCCAAACATCAAAGTCACTGAACCCACAGTGGAAGTCCTAGCACCCTCGGCAAAGGAGTGTAAAGATAGAAACAAGAAGAAGAAGAAGACCCTGGTGTGTGTAGCCACCCGCTTCTACCCCGACCATGTCACGGTCTTCTGGCAAGTC
>272-13
AGTTCAACTGAACTGCAGCCACACTGTTTCAAGTTACAACATGATACTTTGGTACCAACAGTCACCCCAAAACAATGCTCTGAAACTCATTGGAAGCTGAAGACAGTGCAGTGTATTTCTGTGCCGCTAGTCGACTCAAACTCAACCAGCCTTCTTTGGCAATGGAACGAAACTCACTGTTTTAGATCCAAACATCAAAGTCACTGAACCCACAGTGGAAGTCCTAGCACCCTCGGCAAAGGAGTGTAAAGATAGAAACAAGAAGAAGAAGAAGACCCTGGTGTGTGTAGCCACCCGCTTCTACCCCGACCATGTCACGGTCTTCTGGCAAGTC
>273-13
AGTTCAACTGAACTGCAGCCACACTGTTTCAAGTTACAACATGATACTTTGGTACCAACAGTCACCCCAAAACAATGCTCTGAAACTCATTGGGTATGTGTGGAACACCAGTCCAACTGTGGAAGATTCCTTTAAAGGGCGTTTTAATGTCAGTGGAGATGCTGCAGCTAATAAAATGGCGTATCTACATTTTCCCAAACTGACAGAAGCTGAAGACAGTGCAGTGTATTTCTGTGCCGCTAGTCGGACAGGGCCCTCTGGTGGTTATGCTGCCTACTTTGGAGAGGGAACTAAGCTAACAGTTCTGGATCCAAACATCAAAGTCACTGAACCCACAGTGGAAGTCCTAGCACCCTCGGCAAAGGAGTGTAAAGATAGAAACAAGAAGAAGAAGAAGACCCTGGTGTGTGTAGCCACCCGCTTCTACCCCGACCATGTCACGGTCTTCTGGCAAGTC
>274-13
AGTTCAACTGAACTGCAGCCACACTGTTTCAAGATACGACATGATACTGTGGTACCAACAGTCAGCCCAAAACACTGCTCTGAAACTCATTGGGTATGTGAGATTCACCAGTCCAACGGTGGAAGATTCCTTTAAAGGGCGTTTTAATGTCAGTGGAGATGGTGCAGCTAATAAAATGGCGTATCTACATTTTCCCAAACTGACAGAACCTGAAGACAGTGCGCTCTGGTGGTTATGCTGCCTACTTTGGAGAAGGAACTAAGCTAACAGTTCTGGATCCAAACATCAAAGTCACTGAACCCACAGTGGAAGTCCTAGCACCCTCGGCAAAGGAGTGTAAAGATAGAAACAAGAAGAAGAAGAAGACCCTGGTGTGTGTAGCCACCCGCTTCTACCCCGACCATGTCACGGTCTTCTGGCAAGTC
>275-13
AGTTCAACTGACCTGCAGCCACACTGTTTCAAGATACGACATGATACTGTGGTACCAACAGTCAGCCCAAAACACTGCTCTGAAACTCATTGGGTATGTGAGATTCACCAGTCCAACTGTGGAAGATTCCTTTAAAGGGCGTTTTAATGTCAGTGGAGATGGTGCAGCTAATAAAATGGCGTATCTACATTGTCCCAAACTGACAGAAGCTGAAGACAGTTCAGTGTATTTCTGTGCTGCTAGTAGGACAGGCTCGTACTCGGAGGCATATTTTGGAGCCGGCACCAAACTCACCGTTTTAGATCCAAACATCAAAGTCACTGAACCCACAGTGGAAGTCCTAGCACCCTCGGCAAAGGAGTGTAAAGATAGAAACAAGAAGAAGAAGAAGACCCTGGTGTGTGTAGCCACCCGCTTCTACCCCGACCATGTCACGGTCTTCTGGCAAGTC
>276-13
AGTTCAACTGACCTGCAGCCACACTGTTTCAAGATACGACATGATACTGTGGTACCAACAGTCAGCCCAAAACACTGCTCTGAAACTCATTGGGTATGTGAGATTCACCAGTCCAACTGTGGAAGATTCCTTTAAAGGGCGTTTTAATGTCAGTGGAGATGCTGCAGCTAATAAAATGGCGTATCTACATTTTCCCAAACTGACAGAAGCTGAAGACAGTGCAGTGTATTTCTGTGCTGCTAGCCGCGGGACAGGGGCGACTCAACCAGCCTTCTTTGGCAATGGAACGAAACTCACTGTTTTAGATCCAAACATCAAAGTCACTGAACCCACAGTGGAAGTCCTAGCACCCTCGGCAAAGGAGTGTAAAGATAGAAACAAGAAGAAGAAGAAGACCCTGGTGTGTGTAGCCACCCGCTTCTACCCCGACCATGTCACGGTCTTCTGGCAAGTC
>277-13
AGTTCAACTGAACTGCAGCCACACTGTTTCAAGATACGACATGATACTGTGGTACCAACAGTCAGCCCAAAACACTGCTCTGAAACTCATTGGGTATGTGAGATTCACCAGTCCAACGGTGGAAGATTCCTTTAAAGGGCGTTTTAATGTCAGTGGAGATGGTGCAGCTAATAAAATGGCGTATCTACATTTTCCCAAACTGACAGAACCTGAAGACAGTGCAGTGTATTTCTGTGCTGCCTCCAGGACTGGAAGTGAGGCCTACTTTGGGAATGGAACCAAACTCACTGTTTTAGATCCAAACATCAAAGTCACTGAACCCACAGTGGAAGTCCTAGCACCCTCGGCAAAGGAGTGTAAAGATAGAAACAAGAAGAAGAAGAAGACCCTGGTGTGTGTAGCCACCCGCTTCTACCCCGACCATGTCACGGTCTTCTGGCAAGTC
>278-13
AGTTCAACTGAACTGCAGCCACACTGATTCAAGATACGACATGATACTGTGGTACCAACAGTCAGCCCAAAACACTGCTCTGAAACTCATTGGGTATGTGAGATACACCAGTCCAATGGTGCAAGATTCCTTTAAAGGGCGTTTTAATGCCAGTGGAGATGGTGCAGCTAATAAAATGGCATATCTACATTTTCCCAAACTGACAGAAGCTGAAGACAGTTCAGTGTATTTCTGTGCTGCTAGTAAAGTACTTCAACTCAACCAGCCTTCTTTGGCAATGGAACGAAACTCACTGTTTTAGATCCAAACATCAAAGTCACTGAACCCACAGTGGAAGTCCTAGCACCCTCGGCAAAGGAGTGTAAAGATAGAAACAAGAAGAAGAAGAAGACCCTGGTGTGTGTAGCCACCCGCTTCTACCCCGACCATGTCACGGTCTTCTGGCAAGTC
>279-13
AGTTCAACTGACCTGCAGCCACACTGATTCAAGATACGACATGATACTGTGGTACCAACTGTCAGCCCAAAACACTGCTCTGAAACTCATTGGGTATGTGTGGAACACCAGTCCAACGGTGGAAGATTCCTTTAAAGGGCGTTTTAATGTCAGTGGAGAAGGTGCAGCTAATAAAATGGCGTATCTACATTTTCCCAAAGTAACAGAAGCTGAAGACAGTGCAGTGTATTTCTGTGCTGCTCGGGCTAGTGGTGCCAGCCAGGCTTACTTCGGTGGAGGAACCAGGTTAACTGTTCTAGATCCAAACATCAAAGTCACTGAACCCACAGTGGAAGTCCTAGCACCCTCGGCAAAGGAGTGTAAAGATAGAAACAAGAAGAAGAAGAAGACCCTGGTGTGTGTAGCCACCCGCTTCTACCCCGACCATGTCACGGTCTTCTGGCAAGTC
>280-13
AGTTCAACTGACCTGCAGCCACACTGTTTCAAGATACGACATGATACTGTGGTACCAACAGTCAGCCCAAAACACTGCTCTGAAACTCATTGGGTATGTGAGATTCACCAGTCCAACGGTGGAAGATTCCTTTAAAGGGCGTTTTAATGTCAGTGGAGATGGTGCAGCTAATAAAATGGCGTATCTACATTTTCCCAAACTGACAGAACCTGAAGACAGTGCAGTGTATTTCTGTGCTGCTAGCCGGACAGGGGGCACGCACTCGGAGGCATATTTTGGAGCCGGCACCAAACTCACCGTTTTAGATCCAAACATCAAAGTCACTGAACCCACAGTGGAAGTCCTAGCACCCTCGGCAAAGGAGTGTAAAGATAGAAACAAGAAGAAGAAGAAGACCCTGGTGTGTGTAGCCACCCGCTTCTACCCCGACCATGTCACGGTCTTCTGGCAAGTC
>281-13
AGTTCAACTGAACTGCAGCCATACTATCCCTAACTACTACATGATACTATGGTACAAACAGTCAGCAGGAGACACTGCTATGAAACTCATTGGTTATGCATATACCAAGTCAATAACCATGGAGAAATCTTTTGAAAAGCACTTCAATGTGAGTGGAGACGGTGAGAAAGAGGCTTATCTTCATCTAGTGAGCCTGAGAGGACCTGAACACAGTGCAGTTTATTACTGTGTAGCCAGCCGGACAGGGTGGTTATGCTGCCTACTTTGGAGAAGGAACTAAGCTAACAGTTCTGGATCCAAACATCAAAGTCACTGAACCCACAGTGGAAGTCCTAGCACCCTCGGCAAAGGAGTGTAAAGATAGAAACAAGAAGAAGAAGAAGACCCTGGTGTGTGTAGCCACCCGCTTCTACCCCGACCATGTCACGGTCTTCTGGCAAGTC
>282-13
AGTTCAACTGACCTGCAGCCACACTGATTCAAGATACGACATGATACTGTGGTACCAACTGTCAGCCCAAAACACTGCTCTGAAACTCATTGGGTATGTGTGGAACACCAGTCCAACGGTGGAAGATTCCTTTAAAGGGCGTTTTAATGTCAGTGGAGAAGGTGCAGCTAATAAAATGGCGTATCTACATTTTCCCAAAGTAACAGAAGCTGAAGACAGTGCAGTGTATTTCTGTGCTGCTAGTAGAGGCTCTCAAACTCAACCAGCCTTCTTTGGCAATGGAACGAAACTCACTGTTTTAGATCCAAACATCAAAGTCACTGAACCCACAGTGGAAGTCCTAGCACCCTCGGCAAAGGAGTGTAAAGATAGAAACAAGAAGAAGAAGAAGACCCTGGTGTGTGTAGCCACCCGCTTCTACCCCGACCATGTCACGGTCTTCTGGCAAGTC
>283-12
AGTTCAACTGAACTGCAGCCACACTGATTCAAGATACGACATGATACTGTGGTACCAACAGTCAGCCCAAAACACTGCTCTGAAACTCATTGGGTATGTGTGGAACACCAGTCCAACGGTGGAAGATTCCTTTAAAGGGCGTTTTAATGTCAGTGGAGAAGGTGCAGCTAATAAAATGGCGTATCTACATTTTCCCAAAGTAACAGAAGCTGAAGACAGTGCAGTGTATTTCTGTGCTGCTAGACAGGGGATCTATGAGGCACATTTTGGATCAGGCACCAAATTAACAGTTCTCGATCCAAACATCAAAGTCACTGAACCCACAGTGGAAGTCCTAGCACCCTCGGCAAAGGAGTGTAAAGATAGAAACAAGAAGAAGAAGAAGACCCTGGTGTGTGTAGCCACCCGCTTCTACCCCGACCATGTCACGGTCTTCTGGCAAGTC
>284-12
AGTTCAACTGAACTGCAGCCACACTGTTTCAAGATACGACATGATACTGTGGTACCAACAGTCAGCCCAAAACACTGCTCTGAAACTCATTGGAACCTGAAGACAGTGCAGTGTATTTCTGTGCTGCTAGTGAGGGGACAGGGGGACTTTTCAACAACCCGGCATTCTTCGGCAGTGGCACCAAACTCACAGTTCTAGATCCAAACATCAAAGTCACTGAACCCACAGTGGAAGTCCTAGCACCCTCGGCAAAGGAGTGTAAAGATAGAAACAAGAAGAAGAAGAAGACCCTGGTGTGTGTAGCCACCCGCTTCTACCCCGACCATGTCACGGTCTTCTGGCAAGTC
>285-12
AGTTCAACTGACCTGCAGCCACACTGATTCAAGATACGACATGATACTGTGGTACCAACTGTCAGCCCAAAACACTGCTCTGAAACTCATTGGGTATGTGTGGAACACCAGTCCAACGGTGGAAGATTCCTTTAAAGGGCGTTTTAATGTCAGTGGAGAAGGTGCAGCTAATAAAATGGCGTATCTACATTTTCCCAAAGTAACAGAAGCTGAAGACAGTGCAGTGTATTTCTGTGCTGCTAGTAAAGCCGGCAACTATGAGGCACATTTTGGATCAGGCACCAAATTAACAGTTCTCGATCCAAACATCAAAGTCACTGAACCCACAGTGGAAGTCCTAGCACCCTCGGCAAAGGAGTGTAAAGATAGAAACAAGAAGAAGAAGAAGACCCTGGTGTGTGTAGCCACCCGCTTCTACCCCGACCATGTCACGGTCTTCTGGCAAGTC
>286-12
AGTTCAACTGACCTGCAGCCACACTGATTCAAGATACGACATGATACTGTGGTACCAACTGTCAGCCCAAAACACTGCTCTGAAACTCATTGGGTATGTGTGGAACACCAGTCCAACGGTGGAAGATTCCTTTAAAGGGCGTTTTAATGTCAGTGGAGAAGGTGCAGCTAATAAAATGGCGTATCTACATTTTCCCAAAGTAACAGAAGCTGAAGACAGTGCAGTGTATTTCTGTGCTGCTAGTATCAGCTCGTACTCGGAGGCATATTTTGGAGCCGGCACCAAACTCACCGTTTTAGATCCAAACATCAAAGTCACTGAACCCACAGTGGAAGTCCTAGCACCCTCGGCAAAGGAGTGTAAAGATAGAAACAAGAAGAAGAAGAAGACCCTGGTGTGTGTAGCCACCCGCTTCTACCCCGACCATGTCACGGTCTTCTGGCAAGTC
>287-12
AGTTCAACTGAACTGCAGCCACACTGATTCAAATTACAACATGATACTGTGGTACCAACAGTCAGCCCAAAACACTGAAACTCATTGGAAGCTGAAGACAGTTCAGTGTATTTCTGTGCTGCTAGGGGGTGGTGCCAGCCAGGCTTACTTCGGTGGAGGAACCAGGTTAACTGTTCTAGATCCAAACATCAAAGTCACTGAACCCACAGTGGAAGTCCTAGCACCCTCGGCAAAGGAGTGTAAAGATAGAAACAAGAAGAAGAAGAAGACCCTGGTGTGTGTAGCCACCCGCTTCTACCCCGACCATGTCACGGTCTTCTGGCAAGTC
>288-12
AGTTCAACTGACCTGCAGCCACACTGTTTCAAGTTACAACATGATACTTTGGTACCAACAGTCACCCCAAAACAATGCTCTGAAACTCATTGGGTATGTGTGGAACACCAGTCCAACTGTGGAAGATTCCTTTAAAGGGCGTTTTAATGTCAGTGGAGATGCTGCAGCTAATAAAATGGCGTATCTACATTTTCCCAAACTGACAGAAGCTGAAGACAGTGCAGTGTATTTCTGTGCCGCTAGTGAACCCGGACAGGGTAACAACTATGAGGCACATTTTGGATCAGGCACCAAATTAACAGTTCTCGATCCAAACATCAAAGTCACTGAACCCACAGTGGAAGTCCTAGCACCCTCGGCAAAGGAGTGTAAAGATAGAAACAAGAAGAAGAAGAAGACCCTGGTGTGTGTAGCCACCCGCTTCTACCCCGACCATGTCACGGTCTTCTGGCAAGTC
>289-12
AGTTCAACTCACCTGCAGCCACACTGATTCAAGATACGACATGATACTGTGGTACCAACTGTCAGCCCAAAACACTGCTCTGAAACTCATTGGGTATGTGTGGAACACCAGTCCAACGGTGGAAGATTCCTTTAAAGGGCGTTTTAATGTCAGTGGAGAAGGTGCAGCTAATAAAATGGCGTATCTACATTTTCCCAAAGTAACAGAAGCTGAAGACAGTGCAGTGTATTTCTGTGCTGCTTCGGGACGGAGCTCTGGTGGTTATGCTGCCTACTTTGGAGAGGGAACTAAGCTAACAGTTCTGGATCCAAACATCAAAGTCACTGAACCCACAGTGGAAGTCCTAGCACCCTCGGCAAAGGAGTGTAAAGATAGAAACAAGAAGAAGAAGAAGACCCTGGTGTGTGTAGCCACCCGCTTCTACCCCGACCATGTCACGGTCTTCTGGCAAGTC
>290-12
AGTTCAACTGACCTGCAGCCACACTGATTCAAGATACGACATGATACTGTGGTACCAACTGTCAGCCCAAAACACTGCTCTGAAACTCATTGGGTATGTGTGGAACACCAGTCCAACGGTGGAAGATTCCTTTAAAGGGCGTTTTAATGTCAGTGGAGAAGGTGCAGCTAATAAAATGGCGTATCTACATTTTCCCAAAGTAACAGAAGCTGAAGACAGTGCAGTGTATTTCTGTGCTGCTCGGGACAGGAGCTCGTACTCGGAGGCATATTTTGGAGCCGGCACCAAACTCACCGTTTTAGATCCAAACATCAAAGTCACTGAACCCACAGTGGAAGTCCTAGCACCCTCGGCAAAGGAGTGTAAAGATAGAAACAAGAAGAAGAAGAAGACCCTGGTGTGTGTAGCCACCCGCTTCTACCCCGACCATGTCACGGTCTTCTGGCAAGTC
>291-12
AGTTCAACTGACCTGCAGCCACACTGTTTCAAGATACGACATGATACTGTGGTACCAACAGTCAGCCCAAAACACTGCTCTGAAACTCATTGGGTATGTGAGATTCACCAGTCCAACTGTGGAAGATTCCTTTAAAGGGCGTTTTAATGTCAGTGGAGATGGTGCAGCTAATAAAATGGCGTATCTACATTGTCCCAAACTGACAGAAGCTGAAGACAGTTCAGTGTATTTCTGTGCTGCTAGATTCGGACAGGGGGCTGAAACTCAACCAGCCTTCTTTGGCAATGGAACGAAACTCACTGTTTTAGATCCAAACATCAAAGTCACTGAACCCACAGTGGAAGTCCTAGCACCCTCGGCAAAGGAGTGTAAAGATAGAAACAAGAAGAAGAAGAAGACCCTGGTGTGTGTAGCCACCCGCTTCTACCCCGACCATGTCACGGTCTTCTGGCAAGTC
>292-12
AGTTCAACTGACCTGCAGCCACACTGATTCAAGATACGACATGATACTGTGGTACCAACTGTCAGCCCAAAACACTGCTCTGAAACTCATTGGGTATGTGTGGAACACCAGTCCAACGGTGGAAGATTCCTTTAAAGGGCGTTTTAATGTCAGTGGAGAAGGTGCAGCTAATAAAATGGCGTATCTACATTTTCCCAAAGTAACAGAAGCTGAAGACAGTGCAGTGTATTTCTGTGCTGCTGGACAGGGGAAGTACTCGGAGGCATATTTTGGAGCCGGCACCAAACTCACCGTTTTAGATCCAAACATCAAAGTCACTGAACCCACAGTGGAAGTCCTAGCACCCTCGGCAAAGGAGTGTAAAGATAGAAACAAGAAGAAGAAGAAGACCCTGGTGTGTGTAGCCACCCGCTTCTACCCCGACCATGTCACGGTCTTCTGGCAAGTC
>293-12
AGTTCAACTGACCTGCAGCCACACTGTTTCAAGATACGACATGATACTGTGGTACCAACAGTCAGCCCAAAACACTGCTCTGAAACTCATTGGGTATGTGAGATTCACCAGTCCAACTGTGGAAGATTCCTTTAAAGGGCGTTTTAATGTCAGTGGAGATGGTGCAGCTAATAAAATGGCGTATCTACATTGTCCCAAACTGACAGAAGCTGAAGACAGTTCAGTGTATTTCTGTGCTGCGACAGGGGAAACTCAACCAGCCTTCTTTGGCAATGGAACGAAACTCACTGTTTTAGATCCAAACATCAAAGTCACTGAACCCACAGTGGAAGTCCTAGCACCCTCGGCAAAGGAGTGTAAAGATAGAAACAAGAAGAAGAAGAAGACCCTGGTGTGTGTAGCCACCCGCTTCTACCCCGACCATGTCACGGTCTTCTGGCAAGTC
>294-12
AGTTCAACTGACCTGCAGCCACACTGATTCAAGATACGACATGATACTGTGGTACCAACTGTCAGCCCAAAACACTGCTCTGAAACTCATTGGGTATGTGTGGAACACCAGTCCAACGGTGGAAGATTCCTTTAAAGGGCGTTTTAATGTCAGTGGAGAAGGTGCAGCTAATAAAATGGCGTATCTACATTTTCCCAAAGTAACAGAAGCTGAAGACAGTGCAGTGTATTTCTGTGCTGCCGGGTTATATGAGGCACATTTTGGATCAGGCACCAAATTAACAGTTCTCGATCCAAACATCAAAGTCACTGAACCCACAGTGGAAGTCCTAGCACCCTCGGCAAAGGAGTGTAAAGATAGAAACAAGAAGAAGAAGAAGACCCTGGTGTGTGTAGCCACCCGCTTCTACCCCGACCATGTCACGGTCTTCTGGCAAGTC
>295-12
AGTTCAACTGACCTGCAGCCACACTGATCCAAGATACGACATGATACTGTGGTACCAACAGTCAGCCCAAAACACTGCTCTGAAACTCATTGGGTATGTGAGATTCACCAGTCCAACGGTGGAAGATTCCTTTAAAGGGCGTTTTAATGTCAGTGGAGATGGTGCAGCTAGTAAAATGGCGTATCTACATTGTCCCAAACTGACAGAAGCTGAAGACAGTGCAGTGTATTTCTGTGCTGCTAGTAAAGCTAACAAGTACACGGATAAGGCAGAGTTTGGTCCAGGTACCAGACTCACTGTTCTAGATCCAAACATCAAAGTCACTGAACCCACAGTGGAAGTCCTAGCACCCTCGGCAAAGGAGTGTAAAGATAGAAACAAGAAGAAGAAGAAGACCCTGGTGTGTGTAGCCACCCGCTTCTACCCCGACCATGTCACGGTCTTCTGGCAAGTC
>296-12
AGTTCAACTGAACTGCAGCCACACTGATCCAAGATACGACATGATACTGTGGTACCAACAGTCAGCCCAAAACACTGCTCTGAAACTCATTGGTTCCACTTCCAAAAATAAGCTTGTATCCCCCCTGGGCAGACCTGGTGGTTATGCTGCCTACTTTGGAGAAGGAACTAAGCTAACAGTTCTGGATCCAAACATCAAAGTCACTGAACCCACAGTGGAAGTCCTAGCACCCTCGGCAAAGGAGTGTAAAGATAGAAACAAGAAGAAGAAGAAGACCCTGGTGTGTGTAGCCACCCGCTTCTACCCCGACCATGTCACGGTCTTCTGGCAAGTC
>297-12
AGTTCAACTGACCTGCAGCCACACTGATTCAAGATACGACATGATACTGTGGTACCAACTGTCAGCCCAAAACACTGCTCTGAAACTCATTGGGTATGTGTGGAACACCAGTCCAACGGTGGAAGATTCCTTTAAAGGGCGTTTTAATGTCAGTGGAGAAGGTGCAGCTAATAAAATGGCGTATCTACATTTTCCCAAAGTAACAGAAGCTGAAGACAGTGCAGTGTATTTCTGTGCTGCTAGTAATCACCAAACTCAACCAGCCTTCTTTGGCAATGGAACGAAACTCACTGTTTTAGATCCAAACATCAAAGTCACTGAACCCACAGTGGAAGTCCTAGCACCCTCGGCAAAGGAGTGTAAAGATAGAAACAAGAAGAAGAAGAAGACCCTGGTGTGTGTAGCCACCCGCTTCTACCCCGACCATGTCACGGTCTTCTGGCAAGTC
>298-12
AGTTCAACTGACCTGCAGCCACACTGTTTCAAGATACGACATGATACTGTGGTACCAACAGTCAGCCCAAAACACTGCTCTGAAACTCATTGGGTATGTGAGATTCACCAGTCCAACGGTGGAAGATTCCTTTAAAGGGCGTTTTAATGTCAGTGGAGATGGTGCAGCTAATAAAATGGCGTATCTACATTTTCCCAAACTGACAGAACCTGAAGACAGTGCAGTGTATTTCTGTGCTGCTAGGGACAACAACTATGAGGCACATTTTGGATCAGGCACCAAATTAACAGTTCTCGATCCAAACATCAAAGTCACTGAACCCACAGTGGAAGTCCTAGCACCCTCGGCAAAGGAGTGTAAAGATAGAAACAAGAAGAAGAAGAAGACCCTGGTGTGTGTAGCCACCCGCTTCTACCCCGACCATGTCACGGTCTTCTGGCAAGTC
>299-12
AGTTCAACTGACCTGCAGCCACACTGATTCAAGATACGACATGATACTGTGGTACCAACTGTCAGCCCAAAACACTGCTCTGAAACTCATTGGGTATGTGTGGAACACCAGTCCAACGGTGGAAGATTCCTTTAAAGGGCGTTTTAATGTCAGTGGAGAAGGTGCAGCTAATAAAATGGCGTATCTACATTTTCCCAAAGTAACAGAAGCTGAAGACAGTGCAGTGTATTTCTGTGCTGCTAGGACCTCTGGTGGTTATGCTGCCTACTTTGGAGAGGGAACTAAGCTAACAGTTCTGGATCCAAACATCAAAGTCACTGAACCCACAGTGGAAGTCCTAGCACCCTCGGCAAAGGAGTGTAAAGATAGAAACAAGAAGAAGAAGAAGACCCTGGTGTGTGTAGCCACCCGCTTCTACCCCGACCATGTCACGGTCTTCTGGCAAGTC
>300-12
AGTTCAACTCAACTGCAGACACACTGATTCAAGATACGACATGATACTGTGGTACCAACTGTCAGCCCAAAACACTGCTCTGAAACTCATTGGATCCAAACATCAAAGTCACTGAACCCACAGTGGAAGTCCTAGCACCCTCGGCAAAGGAGTGTAAAGATAGAAACAAGAAGAAGAAGAAGACCCTGGTGTGTGTAGCCACCCGCTTCTACCCCGACCATGTCACGGTCTTCTGGCAAGTC
>301-12
AGTTCAACTCAACTGCAGCCACACTGTTTCAAGATACGACATGATACTGTGGTACCAACAGTCAGCCCAAAACACTGCTCTGAAACTCATTGGGTATGTGAGATTCACCAGTCCAACTGTGGAAGATTCCTTTAAAGGGCGTTTTAATGTCAGTGGAGATGGTGCAGCTAATAAAATGGCGTATCTACATTGTCCCAAACTGACAGAAGCTGAAGACAGTTCAGTGTATTTCTGTGCTGCTAGTAACACCAACTATGAGGCACATTTTGGATCAGGCACCAAATTAACAGTTCTCGATCCAAACATCAAAGTCACTGAACCCACAGTGGAAGTCCTAGCACCCTCGGCAAAGGAGTGTAAAGATAGAAACAAGAAGAAGAAGAAGACCCTGGTGTGTGTAGCCACCCGCTTCTACCCCGACCATGTCACGGTCTTCTGGCAAGTC
>302-12
AGTTCAACTGACCTGCAGCCACACTGATTCAAGATACGACATGATACTGTGGTACCAACTGTCAGCCCAAAACACTGCTCTGAAACTCATTGGGTATGTGTGGAACACCAGTCCAACGGTGGAAGATTCCTTTAAAGGGCGTTTTAATGTCAGTGGAGAAGGTGCAGCTAATAAAATGGCGTATCTACATTTTCCCAAAGTAACAGAAGCTGAAGACAGTGCAGTGTATTTCTGTGCTGCTACCGACAGGGGGCGGCAACCCGGCATTCTTCGGCAGTGGCACCAAACTCACAGTTCTAGATCCAAACATCAAAGTCACTGAACCCACAGTGGAAGTCCTAGCACCCTCGGCAAAGGAGTGTAAAGATAGAAACAAGAAGAAGAAGAAGACCCTGGTGTGTGTAGCCACCCGCTTCTACCCCGACCATGTCACGGTCTTCTGGCAAGTC
>303-12
AGTTCAACTGAACTGCAGCCACACTGATTCAAGATACGACATGATACTGTGGTACCAACTGTCAGCCCAAAACACTGCTCTGAAACTCATTGGGTATGTGTGGAACACCAGTCCAACGGTGGAAGATTCCTTTAAAGGGCGTTTTAATGTCAGTGGAGAAGGTGCAGCTAATAAAATGGCGTATCTACATTTTCCCAAAGTAACAGAAGCTGAAGACAGTGCAGTGTATTTCTGTGCTGCTAGTAAAGGGACAGGGGGCGGCCGTCAAACTCAACCAGCCTTCTTTGGCAATGGAACGAAACTCACTGTTTTAGATCCAAACATCAAAGTCACTGAACCCACAGTGGAAGTCCTAGCACCCTCGGCAAAGGAGTGTAAAGATAGAAACAAGAAGAAGAAGAAGACCCTGGTGTGTGTAGCCACCCGCTTCTACCCCGACCATGTCACGGTCTTCTGGCAAGTC
>304-12
AGTTCAACTGACCTGCAGCCACACTGATTCAAGATACGACATGATACTGTGGTACCAACTGTCAGCCCAAAACACTGCTCTGAAACTCATTGGGTATGTGTGGAACACCAGTCCAACGGTGGAAGATTCCTTTAAAGGGCGTTTTAATGTCAGTGGAGAAGGTGCAGCTAATAAAATGGCGTATCTACATTTTCCCAAAGTAACAGAAGCTGAAGACAGTGCAGTGTATTTCTGTGCTGCTAGTTCAGGGGGCGGAAGTGAGGCCTACTTTGGGAATGGAACCAAACTCACTGTTTTAGATCCAAACATCAAAGTCACTGAACCCACAGTGGAAGTCCTAGCACCCTCGGCAAAGGAGTGTAAAGATAGAAACAAGAAGAAGAAGAAGACCCTGGTGTGTGTAGCCACCCGCTTCTACCCCGACCATGTCACGGTCTTCTGGCAAGTC
>305-12
AGTTCAACTCAACTGCAGCCACACTGATTCAAGATACGACATGATACTGTGGTACCAACTGTCAGCCCAAAACACTGCTCTGAAACTCATTGGGTATGTGTGGAACACCAGTCCAACGGTGGAAGATTCCTTTAAAGGGCGTTTTAATGTCAGTGGAGAAGGTGCAGCTAATAAAATGGCGTATCTACATTTTCCCAAAGTAACAGAAGCTGAAGACAGTGCAGTGTATTTCTGTGCTGCTAGTACGGGGCCTGGAAGTGAGGCCTACTTTGGGAATGGAACCAAACTCACTGTTTTAGATCCAAACATCAAAGTCACTGAACCCACAGTGGAAGTCCTAGCACCCTCGGCAAAGGAGTGTAAAGATAGAAACAAGAAGAAGAAGAAGACCCTGGTGTGTGTAGCCACCCGCTTCTACCCCGACCATGTCACGGTCTTCTGGCAAGTC
>306-12
AGTTCAACTGACCTGCAGCCACACTGTTTCAAGATACGACATGATACTGTGGTACCAACAGTCAGCCCAAAACACTGCTCTGAAACTCATTGGGTATGTGAGATTCACCAGTCCAACGGTGGAAGATTCCTTTAAAGGGCGTTTTAATGTCAGTGGAGATGGTGCAGCTAATAAAATGGCGTATCTACATTTTCCCAAACTGACAGAACCTGAAGACAGTGCAGTGTATTTCTGTGCTGCTAGTGAGGGGGGAGGCTATGAGGCACATTTTGGATCAGGCACCAAATTAACAGTTCTCGATCCAAACATCAAAGTCACTGAACCCACAGTGGAAGTCCTAGCACCCTCGGCAAAGGAGTGTAAAGATAGAAACAAGAAGAAGAAGAAGACCCTGGTGTGTGTAGCCACCCGCTTCTACCCCGACCATGTCACGGTCTTCTGGCAAGTC
>307-12
AGTTCAACTGACCTGCAGCCACACTGATTCAAGATACGACATGATACTGTGGTACCAACTGTCAGCCCAAAACACTGCTCTGAAACTCATTGGGTATGTGTGGAACACCAGTCCAACGGTGGAAGATTCCTTTAAAGGGCGTTTTAATGTCAGTGGAGAAGGTGCAGCTAATAAAATGGCGTATCTACATTTTCCCAAAGTAACAGAAGCTGAAGACAGTGCAGTGTATTTCTGTGCTGCTAGTGACTATGAGGCACATTTTGGATCAGGCACCAAATTAACAGTTCTCGATCCAAACATCAAAGTCACTGAACCCACAGTGGAAGTCCTAGCACCCTCGGCAAAGGAGTGTAAAGATAGAAACAAGAAGAAGAAGAAGACCCTGGTGTGTGTAGCCACCCGCTTCTACCCCGACCATGTCACGGTCTTCTGGCAAGTC
>308-12
AGTTCAACTCACCTGCAGCCACACTGTTTCAAGTTACAACATGATACTTTGGTACCAACAGTCACCCCAAAACAATGCTCTGAAACTCATTGGAAGCTGAAGACAGTGCAGTGTATTTCTGTGCCGCTAGTCGACTCAAACTCAACCAGCCTTCTTTGGCAATGGAACGAAACTCACTGTTTTAGATCCAAACATCAAAGTCACTGAACCCACAGTGGAAGTCCTAGCACCCTCGGCAAAGGAGTGTAAAGATAGAAACAAGAAGAAGAAGAAGACCCTGGTGTGTGTAGCCACCCGCTTCTACCCCGACCATGTCACGGTCTTCTGGCAAGTC
>309-12
AGTTCAACTGAACTGCAGCCACACTGTTTCAAGATACGACATGATACTGTGGTACCAACAGTCAGCCCAAAACACTGCTCTGAAACTCATTGGGTATGTGAGATTCACCAGTCCAACGGTGGAAGATTCCTTTAAAGGGCGTTTTAATGTCAGTGGAGATGGTGCAGCTAATAAAATGGCGTATCTACATTTTCCCAAACTGACAGAACCTGAAGACAGTGCAGTGTATTTCTGTGCTGCTAGTGGCCCGGGACAGGATAACTATGAGGCACATTTTGGATCAGGCACCAAATTAACAGTTCTCGATCCAAACATCAAAGTCACTGAACCCACAGTGGAAGTCCTAGCACCCTCGGCAAAGGAGTGTAAAGATAGAAACAAGAAGAAGAAGAAGACCCTGGTGTGTGTAGCCACCCGCTTCTACCCCGACCATGTCACGGTCTTCTGGCAAGTC
>310-12
AGTTCAACTCACCTGCAGCCACACTGTTTCAAGATACGACATGATACTGTGGTACCAACAGTCAGCCCAAAACACTGCTCTGAAACTCATTGGGTATGTGAGATTCACCAGTCCAACTGTGGAAGATTCCTTTAAAGGGCGTTTTAATGTCAGTGGAGATGGTGCAGCTAATAAAATGGCGTATCTACATTGTCCCAAACTGACAGAAGCTGAAGACAGTTCAGTGTATTTCTGTGCTGCTAGTCTACCCGGGACAGAAACTCAACCAGCCTTCTTTGGCAATGGAACGAAACTCACTGTTTTAGATCCAAACATCAAAGTCACTGAACCCACAGTGGAAGTCCTAGCACCCTCGGCAAAGGAGTGTAAAGATAGAAACAAGAAGAAGAAGAAGACCCTGGTGTGTGTAGCCACCCGCTTCTACCCCGACCATGTCACGGTCTTCTGGCAAGTC
>311-12
AGTTCAACTCACCTGCAGCCACACTGATCCAAGATACGACATGATACTGTGGTACCAACAGTCAGCCCAAAACACTGCTCTGAAACTCATTGGGTATGTGAGATTCACCAGTCCAACGGTGGAAGATTCCTTTAAAGGGCGTTTTAATGTCAGTGGAGATGGTGCAGCTAGTAAAATGGCGTATCTACATTGTCCCAAACTGACAGAAGCTGAAGACAGTGCAGTGTATATTTCTGTGCTGCTAGTAAAGCAAAGGGCAGTACTCGGAGGCATATTTTGGAGCCGGCACCAAACTCACCGTTTTAGATCCAAACATCAAAGTCACTGAACCCACAGTGGAAGTCCTAGCACCCTCGGCAAAGGAGTGTAAAGATAGAAACAAGAAGAAGAAGAAGACCCTGGTGTGTGTAGCCACCCGCTTCTACCCCGACCATGTCACGGTCTTCTGGCAAGTC
>312-12
AGTTCAACTGACCTGCAGCCACACTGTTTCAAGTTACAACATGATACTTTGGTACCAACAGTCACCCCAAAACAATGCTCTGAAACTCATTGGGTATGTGTGGAACACCAGTCCAACTGTGGAAGATTCCTTTAAAGGGCGTTTTAATGTCAGTGGAGATGCTGCAGCTAATAAAATGGCGTATCTACATTTTCCCAAACTGACAGAAGCTGAAGACAGTGCAGTGTATTTCTGTGCCGCTAGTGAATTGGGGGATGAGGCACATTTTGGATCAGGCACCAAATTAACAGTTCTCGATCCAAACATCAAAGTCACTGAACCCACAGTGGAAGTCCTAGCACCCTCGGCAAAGGAGTGTAAAGATAGAAACAAGAAGAAGAAGAAGACCCTGGTGTGTGTAGCCACCCGCTTCTACCCCGACCATGTCACGGTCTTCTGGCAAGTC
>313-12
AGTTCAACTGAACTGCAGCCACACTGTTTCAAGATACGACATGATACTGTGGTACCAACAGTCAGCCCAAAACACTGCTCTGAAACTCATTGGAACCTGAAGACAGTGCAGTGTATTTCTGTGCTGCTGGGGACAGGGGAACTCGGAGGCATATTTTGGAGCCGGCACCAAACTCACCGTTTTAGATCCAAACATCAAAGTCACTGAACCCACAGTGGAAGTCCTAGCACCCTCGGCAAAGGAGTGTAAAGATAGAAACAAGAAGAAGAAGAAGACCCTGGTGTGTGTAGCCACCCGCTTCTACCCCGACCATGTCACGGTCTTCTGGCAAGTC
>314-12
AGTTCAACTGAACTGCAGCCACACTGATTCAAGATACGACATGATACTGTGGTACCAACTGTCAGCCCAAAACACTGCTCTGAAACTCATTGGGTATGTGTGGAACACCAGTCCAACGGTGGAAGATTCCTTTAAAGGGCGTTTTAATGTCAGTGGAGAAGGTGCAGCTAATAAAATGGCGTATCTACATTTTCCCAAAGTAACAGAAGCTGAAGACAGTGCAGTGTATTTCTGTGTGAAATACACTGGAAGTGAGGCCTACTTTGGGAATGGAACCAAACTCACTGTTTTAGATCCAAACATCAAAGTCACTGAACCCACAGTGGAAGTCCTAGCACCCTCGGCAAAGGAGTGTAAAGATAGAAACAAGAAGAAGAAGAAGACCCTGGTGTGTGTAGCCACCCGCTTCTACCCCGACCATGTCACGGTCTTCTGGCAAGTC
>315-12
AGTTCAACTGACCTGCAGCCACACTGATTCAAGATACGACATGATACTGTGGTACCAACTGTCAGCCCAAAACACTGCTCTGAAACTCATTGGGTATGTGTGGAACACCAGTCCAACGGTGGAAGATTCCTTTAAAGGGCGTTTTAATGTCAGTGGAGAAGGTGCAGCTAATAAAATGGCGTATCTACATTTTCCCAAAGTAACAGAAGCTGAAGACAGTGCAGTGTATTTCTGTGCTGCTAGTAGGCCGAGCTCGTACTCGGAGGCATATTTTGGAGCCGGCACCAAACTCACCGTTTTAGATCCAAACATCAAAGTCACTGAACCCACAGTGGAAGTCCTAGCACCCTCGGCAAAGGAGTGTAAAGATAGAAACAAGAAGAAGAAGAAGACCCTGGTGTGTGTAGCCACCCGCTTCTACCCCGACCATGTCACGGTCTTCTGGCAAGTC
>316-12
AGTTCAACTGACCTGCAGCCACACTGATTCAAGATACGACATGATACTGTGGTACCAACTGTCAGCCCAAAACACTGCTCTGAAACTCATTGGGTATGTGTGGAACACCAGTCCAACGGTGGAAGATTCCTTTAAAGGGCGTTTTAATGTCAGTGGAGAAGGTGCAGCTAATAAAATGGCGTATCTACATTTTCCCAAAGTAACAGAAGCTGAAGACAGTGCAGTGTATTTCTGTGCTGTTAGGGCGACTCAAACTCAACCAGCCTTCTTTGGCAATGGAACGAAACTCACTGTTTTAGATCCAAACATCAAAGTCACTGAACCCACAGTGGAAGTCCTAGCACCCTCGGCAAAGGAGTGTAAAGATAGAAACAAGAAGAAGAAGAAGACCCTGGTGTGTGTAGCCACCCGCTTCTACCCCGACCATGTCACGGTCTTCTGGCAAGTC
>317-12
AGTTCAACTGAACTGCAGCCACACTGTTTCAAGATACGACATGATACTGTGGTACCAACAGTCAGCCCAAAACACTGCTCTGAAACTCATTGGGTATGTGAGATTCACCAGTCCAACTGTGGAAGATTCCTTTAAAGGGCGTTTTAATGTCAGTGGAGATGCTGCAGCTAATAAAATGGCGTATCTACATTTTCCCAAACTGACAGAAGCTGAAGACAGTGCAGTGTATTTCTGTGCTGCTAGGTGGTTATGCTGCCTACTTTGGAGAGGGAACTAAGCTAACAGTTCTGGATCCAAACATCAAAGTCACTGAACCCACAGTGGAAGTCCTAGCACCCTCGGCAAAGGAGTGTAAAGATAGAAACAAGAAGAAGAAGAAGACCCTGGTGTGTGTAGCCACCCGCTTCTACCCCGACCATGTCACGGTCTTCTGGCAAGTC
>318-12
AGTTCAACTGACCTGCAGCCACACTGTTTCAAGATACGACATGATACTGTGGTACCAACAGTCAGCCCAAAACACTGCTCTGAAACTCATTGGGTATGTGAGATTCACCAGTCCAACGGTGGAAGATTCCTTTAAAGGGCGTTTTAATGTCAGTGGAGATGGTGCAGCTAATAAAATGGCGTATCTACATTTTCCCAAACTGACAGAACCTGAAGACAGTGCAGTGTATTTCTGTGCTGCTAGCGGGACAGAACTATGAGGCACATTTTGGATCAGGCACCAAATTAACAGTTCTCGATCCAAACATCAAAGTCACTGAACCCACAGTGGAAGTCCTAGCACCCTCGGCAAAGGAGTGTAAAGATAGAAACAAGAAGAAGAAGAAGACCCTGGTGTGTGTAGCCACCCGCTTCTACCCCGACCATGTCACGGTCTTCTGGCAAGTC
>319-12
AGTTCAACTCACCTGCAGCCACACTGATTCAAGATACGACATGATACTGTGGTACCAACAGTCAGCCCAAAACACTGCTCTGAAAATCATTGGGTATGTGTGGAACACCAGTCCAACGGTGGAAGATTCCTTTAAAGGGCGTTTTAATGTCAGTGGAGAAGGTGCAGCTAATAAAATGGCGTATCTACATTTTCCCAAAGTAACAGAAGCTGAAGACAGTGCAGTGTATTTCTGTGCTGCCGGGACAGGGGGGTACTCGGAGGCATATTTTGGAGCCGGCACCAAACTCACCGTTTTAGATCCAAACATCAAAGTCACTGAACCCACAGTGGAAGTCCTAGCACCCTCGGCAAAGGAGTGTAAAGATAGAAACAAGAAGAAGAAGAAGACCCTGGTGTGTGTAGCCACCCGCTTCTACCCCGACCATGTCACGGTCTTCTGGCAAGTC
>320-12
AGTTCAACTGACCTGCAGCCACACTGTTTCAAGATACGACATGATACTGTGGTACCAACAGTCAGCCCAAAACACTGCTCTGAAACTCATTGGGTATGTGAGATTCACCAGTCCAACTGTGGAAGATTCCTTTAAAGGGCGTTTTAATGTCAGTGGAGATGGTGCAGCTAATAAAATGGCGTATCTACATTGTCCCAAACTGACAGAAGCTGAAGACAGTTCAGTGTATTTCTGTGCTGCTAGTAAAGTCTGACAACTCTGGTGGTTATGCTGCCTACTTTGGAGAAGGAACTAAGCTAACAGTTCTGGATCCAAACATCAAAGTCACTGAACCCACAGTGGAAGTCCTAGCACCCTCGGCAAAGGAGTGTAAAGATAGAAACAAGAAGAAGAAGAAGACCCTGGTGTGTGTAGCCACCCGCTTCTACCCCGACCATGTCACGGTCTTCTGGCAAGTC
>321-12
AGTTCAACTCAACTGCAGCCACACTGTTTCAAGATACGACATGATACTGTGGTACCAACAGTCAGCCCAAAACACTGCTCTGAAACTCATTGGGTATGTGAGATTCACCAGTCCAACTGTGGAAGATTCCTTTAAAGGGCGTTTTAATGTCAGTGGAGATGGTGCAGCTAATAAAATGGCGTATCTACATTGTCCCAAACTGACAGAAGCTGAAGACAGTTCAGTGTATTTCTGTGCTGCTAGTAACACGGGAAGTGAGGCCTACTTTGGGAATGGAACCAAACTCACTGTTTTAGATCCAAACATCAAAGTCACTGAACCCACAGTGGAAGTCCTAGCACCCTCGGCAAAGGAGTGTAAAGATAGAAACAAGAAGAAGAAGAAGACCCTGGTGTGTGTAGCCACCCGCTTCTACCCCGACCATGTCACGGTCTTCTGGCAAGTC
>322-12
AGTTCAACTGACCTGCAGCCACACTGTTTCAAGATACGACATGATACTGTGGTACCAACAGTCAGCCCAAAACACTGCTCTGAAACTCATTGGGTATGTGAGATTCACCAGTCCAACGGTGGAAGATTCCTTTAAAGGGCGTTTTAATGTCAGTGGAGATGGTGCAGCTAATAAAATGGCGTATCTACATTTTCCCAAACTGACAGAACCTGAAGACAGTGCAGTGTATTTCTGTGCTGCTAGGACCCGGGACAGGACCTCTGGTGGTTATGCTGCCTACTTTGGAGAAGGAACTAAGCTAACAGTTCTGGATCCAAACATCAAAGTCACTGAACCCACAGTGGAAGTCCTAGCACCCTCGGCAAAGGAGTGTAAAGATAGAAACAAGAAGAAGAAGAAGACCCTGGTGTGTGTAGCCACCCGCTTCTACCCCGACCATGTCACGGTCTTCTGGCAAGTC
>323-12
AGTTCAACTGAACTGCAGCCACACTGTTTCAAGATACGACATGATACTGTGGTACCAACAGTCAGCCCAAAACACTGCTCTGAAACTCATTGGGTATGTGAGATTCACCAGTCCAACGGTGGAAGATTCCTTTAAAGGGCGTTTTAATGTCAGTGGAGATGGTGCAGCTAATAAAATGGCGTATCTACATTTTCCCAAACTGACAGAACCTGAAGACAGTGCAGTGTATTTCTGTGCTGCTAGTGAAGGTCAGTTCACTGGAAGTGAGGCCTACTTTGGGAATGGAACCAAACTCACTGTTTTAGATCCAAACATCAAAGTCACTGAACCCACAGTGGAAGTCCTAGCACCCTCGGCAAAGGAGTGTAAAGATAGAAACAAGAAGAAGAAGAAGACCCTGGTGTGTGTAGCCACCCGCTTCTACCCCGACCATGTCACGGTCTTCTGGCAAGTC
>324-12
AGTTCAACTGACCTGCAGCCACACTGATTCAAGATACGACATGATACTGTGGTACCAACTGTCAGCCCAAAACACTGCTCTGAAACTCATTGGGTATGTGTGGAACACCAGTCCAACGGTGGAAGATTCCTTTAAAGGGCGTTTTAATGTCAGTGGAGAAGGTGCAGCTAATAAAATGGCGTATCTACATTTTCCCAAAGTAACAGAAGCTGAAGACAGTGCAGTGTATACGAAGTACACGGATAAGGCAGAGTTTGGTCCAGGTACCAGACTCACTGTTCTAGATCCAAACATCAAAGTCACTGAACCCACAGTGGAAGTCCTAGCACCCTCGGCAAAGGAGTGTAAAGATAGAAACAAGAAGAAGAAGAAGACCCTGGTGTGTGTAGCCACCCGCTTCTACCCCGACCATGTCACGGTCTTCTGGCAAGTC
>325-12
AGTTCAACTGACCTGCAGCCACACTGATCCAAGATACGACATGATACTGTGGTACCAACAGTCAGCCCAAAACACTGCTCTGAAACTCATTGGGTATGTGAGATTCACCAGTCCAACGGTGGAAGATTCCTTTAAAGGGCGTTTTAATGTCAGTGGAGATGGTGCAGCTAGTAAAATGGCGTATCTACATTGTCCCAAACTGACAGAAGCTGAAGACAGTGCAGTGTATTTCTGTGCTGCTCTTTTAGGGTGCAACTATGAGGCACATTTTGGATCAGGCACCAAATTAACAGTTCTCGATCCAAACATCAAAGTCACTGAACCCACAGTGGAAGTCCTAGCACCCTCGGCAAAGGAGTGTAAAGATAGAAACAAGAAGAAGAAGAAGACCCTGGTGTGTGTAGCCACCCGCTTCTACCCCGACCATGTCACGGTCTTCTGGCAAGTC
>326-12
AGTTCAACTGACCTGCAGCCACACTGATTCAAGATACGACATGATACTGTGGTACCAACTGTCAGCCCAAAACACTGCTCTGAAACTCATTGGGTATGTGTGGAACACCAGTCCAACGGTGGAAGATTCCTTTAAAGGGCGTTTTAATGTCAGTGGAGAAGGTGCAGCTAATAAAATGGCGTATCTACATTTTCCCAAAGTAACAGAAGCTGAAGACAGTGCAGTGTATTTCTGTGCTGCTAGTAAAGCCGGAGACAGGGAGCTCGTACTCGGAGGCATATTTTGGAGCCGGCACCAAACTCACCGTTTTAGATCCAAACATCAAAGTCACTGAACCCACAGTGGAAGTCCTAGCACCCTCGGCAAAGGAGTGTAAAGATAGAAACAAGAAGAAGAAGAAGACCCTGGTGTGTGTAGCCACCCGCTTCTACCCCGACCATGTCACGGTCTTCTGGCAAGTC
>327-12
AGTTCAACTCACCTGCAGCCACACTGTTTCAAGTTACAACATGATACTTTGGTACCAACAGTCACCCCAAAACAATGCTCTGAAACTCATTGGGTATGTGTGGAACACCAGTCCAACTGTGGAAGATTCCTTTAAAGGGCGTTTTAATGTCAGTGGAGATGCTGCAGCTAATAAAATGGCGTATCTACATTTTCCCAAACTGACAGAAGCTGAAGACAGTGCAGTGTATTTCTGTGCCGCTAAGGGCAGTCAACTATGAGGCACATTTTGGATCAGGCACCAAATTAACAGTTCTCGATCCAAACATCAAAGTCACTGAACCCACAGTGGAAGTCCTAGCACCCTCGGCAAAGGAGTGTAAAGATAGAAACAAGAAGAAGAAGAAGACCCTGGTGTGTGTAGCCACCCGCTTCTACCCCGACCATGTCACGGTCTTCTGGCAAGTC
>328-12
AGTTCAACTGACCTGCAGCCACACTGTTTCAAGATACGACATGATACTGTGGTACCAACAGTCAGCCCAAAACACTGCTCTGAAACTCATTGGGTATGTGAGATTCACCAGTCCAACGGTGGAAGATTCCTTTAAAGGGCGTTTTAATGTCAGTGGAGATGGTGCAGCTAATAAAATGGCGTATCTACATTTTCCCAAACTGACAGAACCTGAAGACAGTGCAGTGTATTTCTGTGCTGCTAGTAGACAGGGAGGTGGTTATGCTGCCTACTTTGGAGAAGGAACTAAGCTAACAGTTCTGGATCCAAACATCAAAGTCACTGAACCCACAGTGGAAGTCCTAGCACCCTCGGCAAAGGAGTGTAAAGATAGAAACAAGAAGAAGAAGAAGACCCTGGTGTGTGTAGCCACCCGCTTCTACCCCGACCATGTCACGGTCTTCTGGCAAGTC
>329-12
AGTTCAACTGAACTGCAGCCACACTGTTTCAAGATACGACATGATACTGTGGTACCAACAGTCAGCCCAAAACACTGCTCTGAAACTCATTGGGTATGTGAGATTCACCAGTCCAACTGTGGAAGATTCCTTTAAAGGGCGTTTTAATGTCAGTGGAGATGGTGCAGCTAATAAAATGGCGTATCTACATTGTCCCAAACTGACAGAAGCTGAAGACAGTTCAGTGTATTTCTGTGCTGCTAGCGGGACAGGGAGCTCGTACTCGGAGGCATATTTTGGAGCCGGCACCAAACTCACCGTTTTAGATCCAAACATCAAAGTCACTGAACCCACAGTGGAAGTCCTAGCACCCTCGGCAAAGGAGTGTAAAGATAGAAACAAGAAGAAGAAGAAGACCCTGGTGTGTGTAGCCACCCGCTTCTACCCCGACCATGTCACGGTCTTCTGGCAAGTC
>330-12
AGTTCAACTCAACTGCAGCCACACTGTTTCAAGATACGACATGATACTGTGGTACCAACAGTCAGCCCAAAACACTGCTCTGAAACTCATTGGGTATGTGAGATTCACCAGTCCAACGGTGGAAGATTCCTTTAAAGGGCGTTTTAATGTCAGTGGAGATGGTGCAGCTAATAAAATGGCGTATCTACATTTTCCCAAACTGACAGAACCTGAAGACAGTGCAGTGTATTTCTGTGCTGCTAGTGAAGCAAGGGGCGGATACTCGGAGGCATATTTTGGAGCCGGCACCAAACTCACCGTTTTAGATCCAAACATCAAAGTCACTGAACCCACAGTGGAAGTCCTAGCACCCTCGGCAAAGGAGTGTAAAGATAGAAACAAGAAGAAGAAGAAGACCCTGGTGTGTGTAGCCACCCGCTTCTACCCCGACCATGTCACGGTCTTCTGGCAAGTC
>331-12
AGTTCAACTGACCTGCAGCCACACTGTTTCAAGATACGACATGATACTGTGGTACCAACAGTCAGCCCAAAACACTGCTCTGAAACTCATTGGGTATGTGAGATTCACCAGTCCAACTGTGGAAGATTCCTTTAAAGGGCGTTTTAATGTCAGTGGAGATGGTGCAGCTAATAAAATGGCGTATCTACATTGTCCCAAACTGACAGAAGCTGAAGACAGTTCAGTGTATTTCTGTGCTGCTAGTAGAGGGGGGAGCTCGTACTCGGAGGCATATTTTGGAGCCGGCACCAAACTCACCGTTTTAGATCCAAACATCAAAGTCACTGAACCCACAGTGGAAGTCCTAGCACCCTCGGCAAAGGAGTGTAAAGATAGAAACAAGAAGAAGAAGAAGACCCTGGTGTGTGTAGCCACCCGCTTCTACCCCGACCATGTCACGGTCTTCTGGCAAGTC
>332-12
AGTTCAACTCACCTGCAGCCACACTGTTTCAAGTTACAACATGATACTTTGGTACCAACAGTCACCCCAAAACAATGCTCTGAAACTCATTGGGTATGTGTGGAACACCAGTCCAACTGTGGAAGATTCCTTTAAAGGGCGTTTTAATGTCAGTGGAGATGCTGCAGCTAATAAAATGGCGTATCTACATTTTCCCAAACTGACAGAAGCTGAAGACAGTGCAGTGTATTTCTGTGCCGCTAGTTCGTACTCGGAGGCATATTTTGGAGCCGGCACCAAACTCACCGTTTTAGATCCAAACATCAAAGTCACTGAACCCACAGTGGAAGTCCTAGCACCCTCGGCAAAGGAGTGTAAAGATAGAAACAAGAAGAAGAAGAAGACCCTGGTGTGTGTAGCCACCCGCTTCTACCCCGACCATGTCACGGTCTTCTGGCAAGTC
>333-12
AGTTCAACTGACCTGCAGCCACACTGTTTCAAGTTACAACATGATACTTTGGTACCAACAGTCACCCCAAAACAATGCTCTGAAACTCATTGGGTATGTGTGGAACACCAGTCCAACTGTGGAAGATTCCTTTAAAGGGCGTTTTAATGTCAGTGGAGATGCTGCAGCTAATAAAATGGCGTATCTACATTTTCCCAAACTGACAGAAGCTGAAGACAGTGCAGTGTATTTCTGTGCCGCTAGTGATGGGTTTGAGGCACATTTTGGATCAGGCACCAAATTAACAGTTCTCGATCCAAACATCAAAGTCACTGAACCCACAGTGGAAGTCCTAGCACCCTCGGCAAAGGAGTGTAAAGATAGAAACAAGAAGAAGAAGAAGACCCTGGTGTGTGTAGCCACCCGCTTCTACCCCGACCATGTCACGGTCTTCTGGCAAGTC
>334-12
AGTTCAACTGACCTGCAGCCACACTGATTCAAGATACGACATGATACTGTGGTACCAACAGTCAGCCCAAAACACTGCTCTGAAATTCATTGGAAGCTGAAGACAGTTCAGTGTATTTCTGTGCTGCTAGTGGGGACAGGGGGACTCGGAGGCATATTTTGGAGCCGGCACCAAACTCACCGTTTTAGATCCAAACATCAAAGTCACTGAACCCACAGTGGAAGTCCTAGCACCCTCGGCAAAGGAGTGTAAAGATAGAAACAAGAAGAAGAAGAAGACCCTGGTGTGTGTAGCCACCCGCTTCTACCCCGACCATGTCACGGTCTTCTGGCAAGTC
>335-12
AGTTCAACTCAACTGCAGCCACACTGATTCAAGATACGACATGATACTGTGGTACCAACTGTCAGCCCAAAACACTGCTCTGAAACTCATTGGGTATGTGTGGAACACCAGTCCAACGGTGGAAGATTCCTTTAAAGGGCGTTTTAATGTCAGTGGAGAAGGTGCAGCTAATAAAATGGCGTATCTACATTTTCCCAAAGTAACAGAAGCTGAAGACAGTGCAGTGTATTTCTGTGCTGCTAGTAACAGGGATTATGAGGCACATTTTGGATCAGGCACCAAATTAACAGTTCTCGATCCAAACATCAAAGTCACTGAACCCACAGTGGAAGTCCTAGCACCCTCGGCAAAGGAGTGTAAAGATAGAAACAAGAAGAAGAAGAAGACCCTGGTGTGTGTAGCCACCCGCTTCTACCCCGACCATGTCACGGTCTTCTGGCAAGTC
>336-12
AGTTCAACTGAACTGCAGCCACACTGATTCAAGATACGACATGATACTGTGGTACCAACTGTCAGCCCAAAACACTGCTCTGAAACTCATTGGGTATGTGTGGAACACCAGTCCAACGGTGGAAGATTCCTTTAAAGGGCGTTTTAATGTCAGTGGAGAAGGTGCAGCTAATAAAATGGCGTATCTACATTTTCCCAAAGTAACAGAAGCTGAAGACAGTGCAGTGTATTTCTGTGCTGCTCGCATCTCGTACTCGGAGGCATATTTTGGAGCCGGCACCAAACTCACCGTTTTAGATCCAAACATCAAAGTCACTGAACCCACAGTGGAAGTCCTAGCACCCTCGGCAAAGGAGTGTAAAGATAGAAACAAGAAGAAGAAGAAGACCCTGGTGTGTGTAGCCACCCGCTTCTACCCCGACCATGTCACGGTCTTCTGGCAAGTC
>337-12
AGTTCAACTGAACTGCAGCCACACTGTTTCAAGATACGACATGATACTGTGGTACCAACAGTCAGCCCAAAACACTGCTCTGAAACTCATTGGGTATGTGAGATTCACCAGTCCAACGGTGGAAGATTCCTTTAAAGGGCGTTTTAATGTCAGTGGAGATGGTGCAGCTAATAAAATGGCGTATCTACATTTTCCCAAACTGACAGAACCTGAAGACAGTGCAGTGTATTTCTGTGCTGCTAGAAGGGGCGAGACTCAACCAGCCTTCTTTGGCAATGGAACGAAACTCACTGTTTTAGATCCAAACATCAAAGTCACTGAACCCACAGTGGAAGTCCTAGCACCCTCGGCAAAGGAGTGTAAAGATAGAAACAAGAAGAAGAAGAAGACCCTGGTGTGTGTAGCCACCCGCTTCTACCCCGACCATGTCACGGTCTTCTGGCAAGTC
>338-12
AGTTCAACTGAACTGCAGCCACACTGATCCAAGATACGACATGATACTGTGGTACCAACAGTCAGCCCAAAACACTGCTCTGAAACTCATTGGGTATGTGAGATTCACCAGTCCAACGGTGGAAGATTCCTTTAAAGGGCGTTTTAATGTCAGTGGAGATGGTGCAGCTAGTAAAATGGCGTATCTACATTGTCCCAAACTGACAGAAGCTGAAGACAGTGCAGTGTATTTCTGTGCTGCTAGTGACAGGGGAGGCAACCCGGCATTCTTCGGCAGTGGCACCAAACTCACAGTTCTAGATCCAAACATCAAAGTCACTGAACCCACAGTGGAAGTCCTAGCACCCTCGGCAAAGGAGTGTAAAGATAGAAACAAGAAGAAGAAGAAGACCCTGGTGTGTGTAGCCACCCGCTTCTACCCCGACCATGTCACGGTCTTCTGGCAAGTC
>339-12
AGTTCAACTCACCTGCAGCCACACTGTTTCAAGATACGACATGATACTGTGGTACCAACAGTCAGCCCAAAACACTGCTCTGAAACTCATTGGGTATGTGAGATTCACCAGTCCAACTGTGGAAGATTCCTTTAAAGGGCGTTTTAATGTCAGTGGAGATGCTGCAGCTAATAAAATGGCGTATCTACATTTTCCCAAACTGACAGAAGCTGAAGACAGTGCAGTGTATTTCTGTGCTGCTAGTAAACAGATATGAGGCACATTTTGGATCAGGCACCAAATTAACAGTTCTCGATCCAAACATCAAAGTCACTGAACCCACAGTGGAAGTCCTAGCACCCTCGGCAAAGGAGTGTAAAGATAGAAACAAGAAGAAGAAGAAGACCCTGGTGTGTGTAGCCACCCGCTTCTACCCCGACCATGTCACGGTCTTCTGGCAAGTC
>340-12
AGTTCAACTGACCTGCAGCCACACTGTTTCAAGATACGACATGATACTGTGGTACCAACAGTCAGCCCAAAACACTGCTCTGAAACTCATTGGGTATGTGAGATTCACCAGTCCAACTGTGGAAGATTCCTTTAAAGGGCGTTTTAATGTCAGTGGAGATGGTGCAGCTAATAAAATGGCGTATCTACATTGTCCCAAACTGACAGAAGCTGAAGACAGTTCAGTGTATTTCTGTGCTGCTAGTACAGGGGGCCAGTACTCGGAGGCATATTTTGGAGCCGGCACCAAACTCACCGTTTTAGATCCAAACATCAAAGTCACTGAACCCACAGTGGAAGTCCTAGCACCCTCGGCAAAGGAGTGTAAAGATAGAAACAAGAAGAAGAAGAAGACCCTGGTGTGTGTAGCCACCCGCTTCTACCCCGACCATGTCACGGTCTTCTGGCAAGTC
>341-12
AGTTCAACTGACCTGCAGCCACACTGATCCAAGATACGACATGATACTGTGGTACCAACAGTCAGCCCAAAACACTGCTCTGAAACTCATTGGGTATGTGAGATTCACCAGTCCAACGGTGGAAGATTCCTTTAAAGGGCGTTTTAATGTCAGTGGAGATGGTGCAGCTAGTAAAATGGCGTATCTACATTGTCCCAAACTGACAGAAGCTGAAGACAGTGCAGTGTATTTCTGTGCTGCTAGTACAGGGGCGTACTCGGAGGCATATTTTGGAGCCGGCACCAAACTCACCGTTTTAGATCCAAACATCAAAGTCACTGAACCCACAGTGGAAGTCCTAGCACCCTCGGCAAAGGAGTGTAAAGATAGAAACAAGAAGAAGAAGAAGACCCTGGTGTGTGTAGCCACCCGCTTCTACCCCGACCATGTCACGGTCTTCTGGCAAGTC
>342-12
AGTTCAACTGACCTGCAGCCATACTATCCCTAACTACTACATGATACTATGGTACAAACAGTCAGCAGGAGACACTGCTATGAAACTCATTGGTTATGCATATACCAAGTCAATAACCATGGAGAAATCTTTTGAAAAGCACTTCAATGTGAGTGGAGACGGTGAGAAAGAGGCTTATCTTCATCTAGTGAGCCTGAGAGGACCTGAACACAGTGCAGTTTATTACTGTGTAGCCACCAGTCTATGAGGCACATTTTGGATCAGGCACCAAATTAACAGTTCTCGATCCAAACATCAAAGTCACTGAACCCACAGTGGAAGTCCTAGCACCCTCGGCAAAGGAGTGTAAAGATAGAAACAAGAAGAAGAAGAAGACCCTGGTGTGTGTAGCCACCCGCTTCTACCCCGACCATGTCACGGTCTTCTGGCAAGTC
>343-12
AGTTCAACTGACCTGCAGCCACACTGTTTCAAGATACGACATGATACTGTGGTACCAACAGTCAGCCCAAAACACTGCTCTGAAACTCATTGGGTATGTGAGATTCACCAGTCCAACTGTGGAAGATTCCTTTAAAGGGCGTTTTAATGTCAGTGGAGATGCTGCAGCTAATAAAATGGCGTATCTACATTTTCCCAAACTGACAGAAGCTGAAGACAGTGCAGTGTATTTCTGTGCTGCTGGGACAGGGGTTCAGGGCAACTATGATCCTGCATTCTTTGGAGCAGGGACCAAACTGAGTGTTCTGGATCCAAACATCAAAGTCACTGAACCCACAGTGGAAGTCCTAGCACCCTCGGCAAAGGAGTGTAAAGATAGAAACAAGAAGAAGAAGAAGACCCTGGTGTGTGTAGCCACCCGCTTCTACCCCGACCATGTCACGGTCTTCTGGCAAGTC
>344-12
AGTTCAACTCAACTGCAGCCACACTGTTTCAAGATACGACATGATACTGTGGTACCAACAGTCAGCCCAAAACACTGCTCTGAAACTCATTGGGTATGTGAGATTCACCAGTCCAACGGTGGAAGATTCCTTTAAAGGGCGTTTTAATGTCAGTGGAGATGGTGCAGCTAATAAAATGGCGTATCTACATTTTCCCAAACTGACAGAACCTGAAGACAGTGCAGTGTATTTCTGTGCTGCTAGGGGACAGGGGACGTACACGGATAAGGCAGAGTTTGGTCCAGGTACCAGACTCACTGTTCTAGATCCAAACATCAAAGTCACTGAACCCACAGTGGAAGTCCTAGCACCCTCGGCAAAGGAGTGTAAAGATAGAAACAAGAAGAAGAAGAAGACCCTGGTGTGTGTAGCCACCCGCTTCTACCCCGACCATGTCACGGTCTTCTGGCAAGTC
>345-12
AGTTCAACTCAACTGCAGCCACACTGATTCAAGATACGACATGATACTGTGGTACCAACTGTCAGCCCAAAACACTGCTCTGAAACTCATTGGGTATGTGTGGAACACCAGTCCAACGGTGGAAGATTCCTTTAAAGGGCGTTTTAATGTCAGTGGAGAAGGTGCAGCTAATAAAATGGCGTATCTACATTTTCCCAAAGTAACAGAAGCTGAAGACAGTGCAGTGTATTTCTGTGCTGCTTTCAGGGAGTACACGGATAAGGCAGAGTTTGGTCCAGGTACCAGACTCACTGTTCTAGATCCAAACATCAAAGTCACTGAACCCACAGTGGAAGTCCTAGCACCCTCGGCAAAGGAGTGTAAAGATAGAAACAAGAAGAAGAAGAAGACCCTGGTGTGTGTAGCCACCCGCTTCTACCCCGACCATGTCACGGTCTTCTGGCAAGTC
>346-12
AGTTCAACTGACCTGCAGCCACACTGATCCAAGATACGACATGATACTGTGGTACCAACAGTCAGCCCAAAACACTGCTCTGAAACTCATTGGGTATGTGAGATTCACCAGTCCAACGGTGGAAGATTCCTTTAAAGGGCGTTTTAATGTCAGTGGAGATGGTGCAGCTAGTAAAATGGCGTATCTACATTGTCCCAAACTGACAGAAGCTGAAGACAGTGCAGTGTATATTTCTGTGCTGCTAGACAGGGGTTATGAGGCACATTTTGGATCAGGCACCAAATTAACAGTTCTCGATCCAAACATCAAAGTCACTGAACCCACAGTGGAAGTCCTAGCACCCTCGGCAAAGGAGTGTAAAGATAGAAACAAGAAGAAGAAGAAGACCCTGGTGTGTGTAGCCACCCGCTTCTACCCCGACCATGTCACGGTCTTCTGGCAAGTC
>347-12
AGTTCAACTGACCTGCAGCCACACTGTTTCAAGATACGACATGATACTGTGGTACCAACAGTCAGCCCAAAACACTGCTCTGAAACTCATTGGGTATGTGAGATTCACCAGTCCAACTGTGGAAGATTCCTTTAAAGGGCGTTTTAATGTCAGTGGAGATGGTGCAGCTAATAAAATGGCGTATCTACATTGTCCCAAACTGACAGAAGCTGAAGACAGTTCAGTGTATTTCTGTGCTGCTAGTAACACGGGAAGTGAGGCCTACTTTGGGAATGGAACCAAACTCACTGTTTTAGATCCAAACATCAAAGTCACTGAACCCACAGTGGAAGTCCTAGCACCCTCGGCAAAGGAGTGTAAAGATAGAAACAAGAAGAAGAAGAAGACCCTGGTGTGTGTAGCCACCCGCTTCTACCCCGACCATGTCACGGTCTTCTGGCAAGTC
>348-12
AGTTCAACTGACCTGCAGCCACACTGTTTCAAGATACGACATGATACTGTGGTACCAACAGTCAGCCCAAAACACTGCTCTGAAACTCATTGGGTATGTGAGATTCACCAGTCCAACTGTGGAAGATTCCTTTAAAGGGCGTTTTAATGTCAGTGGAGATGGTGCAGCTAATAAAATGGCGTATCTACATTGTCCCAAACTGACAGAAGCTGAAGACAGTTCAGTGTATTTCTGTGCTGCTAGAGAGGGTATACTCGGAGGCATATTTTGGAGCCGGCACCAAACTCACCGTTTTAGATCCAAACATCAAAGTCACTGAACCCACAGTGGAAGTCCTAGCACCCTCGGCAAAGGAGTGTAAAGATAGAAACAAGAAGAAGAAGAAGACCCTGGTGTGTGTAGCCACCCGCTTCTACCCCGACCATGTCACGGTCTTCTGGCAAGTC
>349-12
AGTTCAACTGACCTGCAGCCACACTGTTTCAAGATACGACATGATACTGTGGTACCAACAGTCAGCCCAAAACACTGCTCTGAAACTCATTGGGTATGTGAGATTCACCAGTCCAACGGTGGAAGATTCCTTTAAAGGGCGTTTTAATGTCAGTGGAGATGGTGCAGCTAATAAAATGGCGTATCTACATTTTCCCAAACTGACAGAACCTGAAGACAGTGCAGTGTATTTCTGTGCTGCTAGAAGGGGCGAGACTCAACCAGCCTTCTTTGGCAATGGAACGAAACTCACTGTTTTAGATCCAAACATCAAAGTCACTGAACCCACAGTGGAAGTCCTAGCACCCTCGGCAAAGGAGTGTAAAGATAGAAACAAGAAGAAGAAGAAGACCCTGGTGTGTGTAGCCACCCGCTTCTACCCCGACCATGTCACGGTCTTCTGGCAAGTC
>350-12
AGTTCAACTCAACTGCAGCCACACTGATTCAAGATACGACATGATACTGTGGTACCAACTGTCAGCCCAAAACACTGCTCTGAAACTCATTGGGTATGTGTGGAACACCAGTCCAACGGTGGAAGATTCCTTTAAAGGGCGTTTTAATGTCAGTGGAGAAGGTGCAGCTAATAAAATGGCGTATCTACATTTTCCCAAAGTAACAGAAGCTGAAGACAGTGCAGTGTATTTCTGTGCTGCCGGACAGGGGAGTTATGCTGCCTACTTTGGAGAGGGAACTAAGCTAACAGTTCTGGATCCAAACATCAAAGTCACTGAACCCACAGTGGAAGTCCTAGCACCCTCGGCAAAGGAGTGTAAAGATAGAAACAAGAAGAAGAAGAAGACCCTGGTGTGTGTAGCCACCCGCTTCTACCCCGACCATGTCACGGTCTTCTGGCAAGTC
>351-12
AGTTCAACTCAACTGCAGCCACACTGTTTCAAGTTACAACATGATACTTTGGTACCAACAGTCACCCCAAAACAATGCTCTGAAACTCATTGGGTATGTGTGGAACACCAGTCCAACTGTGGAAGATTCCTTTAAAGGGCGTTTTAATGTCAGTGGAGATGCTGCAGCTAATAAAATGGCGTATCTACATTTTCCCAAACTGACAGAAGCTGAAGACAGTGCAGTGTATTTCTGTGCCGCTAGTTCGTACTCGGAGGCATATTTTGGAGCCGGCACCAAACTCACCGTTTTAGATCCAAACATCAAAGTCACTGAACCCACAGTGGAAGTCCTAGCACCCTCGGCAAAGGAGTGTAAAGATAGAAACAAGAAGAAGAAGAAGACCCTGGTGTGTGTAGCCACCCGCTTCTACCCCGACCATGTCACGGTCTTCTGGCAAGTC
>352-12
AGTTCAACTGAACTGCAGCCACACTGTTTCAAGATACGACATGATACTGTGGTACCAACAGTCAGCCCAAAACACTGCTCTGAAACTCATTGGGTATGTGAGATTCACCAGTCCAACGGTGGAAGATTCCTTTAAAGGGCGTTTTAATGTCAGTGGAGATGGTGCAGCTAATAAAATGGCGTATCTACATTTTCCCAAACTGACAGAACCTGAAGACAGTGCAGTGTATTTCTGTGCTGCTAGTGCGGGACAGGGGAGTGAGGCCTACTTTGGGAATGGAACCAAACTCACTGTTTTAGATCCAAACATCAAAGTCACTGAACCCACAGTGGAAGTCCTAGCACCCTCGGCAAAGGAGTGTAAAGATAGAAACAAGAAGAAGAAGAAGACCCTGGTGTGTGTAGCCACCCGCTTCTACCCCGACCATGTCACGGTCTTCTGGCAAGTC
>353-12
AGTTCAACTGACCTGCAGCCACACTGATTCAAGATACGACATGATACTGTGGTACCAACTGTCAGCCCAAAACACTGCTCTGAAACTCATTGGGTATGTGTGGAACACCAGTCCAACGGTGGAAGATTCCTTTAAAGGGCGTTTTAATGTCAGTGGAGAAGGTGCAGCTAATAAAATGGCGTATCTACATTTTCCCAAAGTAACAGAAGCTGAAGACAGTGCAGTGTATTTCTGTGCTGCTCAGGGCTCGTACTCGGAGGCATATTTTGGAGCCGGCACCAAACTCACCGTTTTAGATCCAAACATCAAAGTCACTGAACCCACAGTGGAAGTCCTAGCACCCTCGGCAAAGGAGTGTAAAGATAGAAACAAGAAGAAGAAGAAGACCCTGGTGTGTGTAGCCACCCGCTTCTACCCCGACCATGTCACGGTCTTCTGGCAAGTC
>354-12
AGTTCAACTGAACTGCAGCCACACTGTTTCAAGATACGACATGATACTGTGGTACCAACAGTCAGCCCAAAACACTGCTCTGAAACTCATTGGGTATGTGAGATTCACCAGTCCAACTGTGGAAGATTCCTTTAAAGGGCGTTTTAATGTCAGTGGAGATGGTGCAGCTAATAAAATGGCGTATCTACATTGTCCCAAACTGACAGAAGCTGAAGACAGTTCAGTGTATTTCTGTGCTGCTAGTAAACAGGGGGTTCAAACTCAACCAGCCTTCTTTGGCAATGGAACGAAACTCACTGTTTTAGATCCAAACATCAAAGTCACTGAACCCACAGTGGAAGTCCTAGCACCCTCGGCAAAGGAGTGTAAAGATAGAAACAAGAAGAAGAAGAAGACCCTGGTGTGTGTAGCCACCCGCTTCTACCCCGACCATGTCACGGTCTTCTGGCAAGTC
>355-12
AGTTCAACTGACCTGCAGCCACACTGATCCAAGATACGACATGATACTGTGGTACCAACAGTCAGCCCAAAACACTGCTCTGAAACTCATTGGGTATGTGAGATTCACCAGTCCAACGGTGGAAGATTCCTTTAAAGGGCGTTTTAATGTCAGTGGAGATGGTGCAGCTAGTAAAATGGCGTATCTACATTGTCCCAAACTGACAGAAGCTGAAGACAGTGCAGTGTATTTCTGTGCTGCTAGTATCGACATCAACTATGAGGCACATTTTGGATCAGGCACCAAATTAACAGTTCTCGATCCAAACATCAAAGTCACTGAACCCACAGTGGAAGTCCTAGCACCCTCGGCAAAGGAGTGTAAAGATAGAAACAAGAAGAAGAAGAAGACCCTGGTGTGTGTAGCCACCCGCTTCTACCCCGACCATGTCACGGTCTTCTGGCAAGTC
>356-12
AGTTCAACTCAACTGCAGCCACACTGATTCAAGATACGACATGATACTGTGGTACCAACTGTCAGCCCAAAACACTGCTCTGAAACTCATTGGGTATGTGTGGAACACCAGTCCAACGGTGGAAGATTCCTTTAAAGGGCGTTTTAATGTCAGTGGAGAAGGTGCAGCTAATAAAATGGCGTATCTACATTTTCCCAAAGTAACAGAAGCTGAAGACAGTGCAGTGTATTTCTGTGCTGCTAGTAATGGACAGGGGGGGATAAGGCAGAGTTTGGTCCAGGTACCAGACTCACTGTTCTAGATCCAAACATCAAAGTCACTGAACCCACAGTGGAAGTCCTAGCACCCTCGGCAAAGGAGTGTAAAGATAGAAACAAGAAGAAGAAGAAGACCCTGGTGTGTGTAGCCACCCGCTTCTACCCCGACCATGTCACGGTCTTCTGGCAAGTC
>357-12
AGTTCAACTGACCTGCAGCCATACTATGCCTAACTACTACATGATACTATGATCCAAACATCAAAGTCACTGAACCCACAGTGGAAGTCCTAGCACCCTCGGCAAAGGAGTGTAAAGATAGAAACAAGAAGAAGAAGAAGACCCTGGTGTGTGTAGCCACCCGCTTCTACCCCGACCATGTCACGGTCTTCTGGCAAGTC
>358-12
AGTTCAACTCAACTGCAGCCACACTGATTCAAGATACGACATGATACTGTGGTACCAACTGTCAGCCCAAAACACTGCTCTGAAACTCATTGGGTATGTGTGGAACACCAGTCCAACGGTGGAAGATTCCTTTAAAGGGCGTTTTAATGTCAGTGGAGAAGGTGCAGCTAATAAAATGGCGTATCTACATTTTCCCAAAGTAACAGAAGCTGAAGACAGTGCAGTGTATTTCTGTCCGGACGGTGGTTATGCTGCCTACTTTGGAGAAGGAACTAAGCTAACAGTTCTGGATCCAAACATCAAAGTCACTGAACCCACAGTGGAAGTCCTAGCACCCTCGGCAAAGGAGTGTAAAGATAGAAACAAGAAGAAGAAGAAGACCCTGGTGTGTGTAGCCACCCGCTTCTACCCCGACCATGTCACGGTCTTCTGGCAAGTC
>359-12
AGTTCAACTCACCTGCAGCCACACTGTTTCAAGATACGACATGATACTGTGGTACCAACAGTCAGCCCAAAACACTGCTCTGAAACTCATTGGGTATGTGAGATTCACCAGTCCAACTGTGGAAGATTCCTTTAAAGGGCGTTTTAATGTCAGTGGAGATGCTGCAGCTAATAAAATGGCGTATCTACATTTTCCCAAACTGACAGAAGCTGAAGACAGTGCAGTGTATTTCTGTGCTGCTAGTCGGCCTGGTGGTGCCAGCCAGGCTTACTTCGGTGGAGGAACCAGGTTAACTGTTCTAGATCCAAACATCAAAGTCACTGAACCCACAGTGGAAGTCCTAGCACCCTCGGCAAAGGAGTGTAAAGATAGAAACAAGAAGAAGAAGAAGACCCTGGTGTGTGTAGCCACCCGCTTCTACCCCGACCATGTCACGGTCTTCTGGCAAGTC
>360-12
AGTTCAACTGACCTGCAGCCACACTGATCCAAGATACGACATGATACTGTGGTACCAACAGTCAGCCCAAAACACTGCTCTGAAACTCATTGGTTCCACTTCCAAAAATAAGCTTGTATCCCCCCTGGGCAGACCTGGTGGTTATGCTGCCTACTTTGGAGAAGGAACTAAGCTAACAGTTCTGGATCCAAACATCAAAGTCACTGAACCCACAGTGGAAGTCCTAGCACCCTCGGCAAAGGAGTGTAAAGATAGAAACAAGAAGAAGAAGAAGACCCTGGTGTGTGTAGCCACCCGCTTCTACCCCGACCATGTCACGGTCTTCTGGCAAGTC
>361-12
AGTTCAACTGACCTGCAGCCACACTGTTTCAAGATACGACATGATACTGTGGTACCAACAGTCAGCCCAAAACACTGCTCTGAAACTCATTGGGTATGTGAGATTCACCAGTCCAACGGTGGAAGATTCCTTTAAAGGGCGTTTTAATGTCAGTGGAGATGGTGCAGCTAATAAAATGGCGTATCTACATTTTCCCAAACTGACAGAACCTGAAGACAGTGCAGTGTATTTCTGTGCTGCTTCACAGGGAACTCAACCAGCCTTCTTTGGCAATGGAACGAAACTCACTGTTTTAGATCCAAACATCAAAGTCACTGAACCCACAGTGGAAGTCCTAGCACCCTCGGCAAAGGAGTGTAAAGATAGAAACAAGAAGAAGAAGAAGACCCTGGTGTGTGTAGCCACCCGCTTCTACCCCGACCATGTCACGGTCTTCTGGCAAGTC
>362-12
AGTTCAACTGACCTGCAGCCACACTGTTTCAAGATACGACATGATACTGTGGTACCAACAGTCAGCCCAAAACACTGCTCTGAAACTCATTGGGTATGTGAGATTCACCAGTCCAACTGTGGAAGATTCCTTTAAAGGGCGTTTTAATGTCAGTGGAGATGGTGCAGCTAATAAAATGGCGTATCTACATTGTCCCAAACTGACAGAAGCTGAAGACAGTTCAGTGTATTTCTGTGCTGCTAGTAAAAGTACTCAAACTCAACCAGCCTTCTTTGGCAATGGAACGAAACTCACTGTTTTAGATCCAAACATCAAAGTCACTGAACCCACAGTGGAAGTCCTAGCACCCTCGGCAAAGGAGTGTAAAGATAGAAACAAGAAGAAGAAGAAGACCCTGGTGTGTGTAGCCACCCGCTTCTACCCCGACCATGTCACGGTCTTCTGGCAAGTC
>363-12
AGTTCAACTCACCTGCAGCCACACTGATTCAAGATACGACATGATACTGTGGTACCAACAGTCAGCCCAAAACACTGCTCTGAAACTCATTGGGTATGTGTGGAACACCAGTCCAACGGTGGAAGATTCCTTTAAAGGGCGTTTTAATGTCAGTGGAGAAGGTGCAGCTAATAAAATGGCGTATCTACATTTTCCCAAAGTAACAGAAGCTGAAGACAGTGCAGTGTATTTCTGTGCTGCTAGCGAGAGTGAGGCCTACTTTGGGAATGGAACCAAACTCACTGTTTTAGATCCAAACATCAAAGTCACTGAACCCACAGTGGAAGTCCTAGCACCCTCGGCAAAGGAGTGTAAAGATAGAAACAAGAAGAAGAAGAAGACCCTGGTGTGTGTAGCCACCCGCTTCTACCCCGACCATGTCACGGTCTTCTGGCAAGTC
>364-12
AGTTCAACTGAACTGCAGCCACACTGATTCAAGATACGACATGATACTGTGGTACCAACTGTCAGCCCAAAACACTGCTCTGAAACTCATTGGGTATGTGTGGAACACCAGTCCAACGGTGGAAGATTCCTTTAAAGGGCGTTTTAATGTCAGTGGAGAAGGTGCAGCTAATAAAATGGCGTATCTACATTTTCCCAAAGTAACAGAAGCTGAAGACAGTGCAGTGTATTTCTGTGCTGCTACTGACAAGTATGAGGCACATTTTGGATCAGGCACCAAATTAACAGTTCTCGATCCAAACATCAAAGTCACTGAACCCACAGTGGAAGTCCTAGCACCCTCGGCAAAGGAGTGTAAAGATAGAAACAAGAAGAAGAAGAAGACCCTGGTGTGTGTAGCCACCCGCTTCTACCCCGACCATGTCACGGTCTTCTGGCAAGTC
>365-12
AGTTCAACTGACCTGCAGCCATACTATGCCTAACTACTACATGATACTATGGTACAAACAGTCAGCAGGAGACACTGCTATGAAACTCATTGGTTATGCATATACCAAGTCAATAACCATGGAGAAATCGTTTGAAAAGCACTTCAATGTGAGTGGAGACGGTGAGAAAGAGGCTTATCTTCATCTAGTGAGTCTGAGAGGACCTGAACACAGTGCAGTTTATTACTGTGCAGCCAGCCAATTTTAACAGGGTCCAACTATGAGGCACATTTTGGATCAGGCACCAAATTAACAGTTCTCGATCCAAACATCAAAGTCACTGAACCCACAGTGGAAGTCCTAGCACCCTCGGCAAAGGAGTGTAAAGATAGAAACAAGAAGAAGAAGAAGACCCTGGTGTGTGTAGCCACCCGCTTCTACCCCGACCATGTCACGGTCTTCTGGCAAGTC
>366-12
AGTTCAACTGACCTGCAGCCACACTGATTCAAGATACGACATGATACTGTGGTACCAACTGTCAGCCCAAAACACTGCTCTGAAACTCATTGGGTATGTGTGGAACACCAGTCCAACGGTGGAAGATTCCTTTAAAGGGCGTTTTAATGTCAGTGGAGAAGGTGCAGCTAATAAAATGGCGTATCTACATTTTCCCAAAGTAACAGAAGCTGAAGACAGTGCAGTGTATTTCTGTGCTGCTAGACAGGGTTCGTACTCGGAGGCATATTTTGGAGCCGGCACCAAACTCACCGTTTTAGATCCAAACATCAAAGTCACTGAACCCACAGTGGAAGTCCTAGCACCCTCGGCAAAGGAGTGTAAAGATAGAAACAAGAAGAAGAAGAAGACCCTGGTGTGTGTAGCCACCCGCTTCTACCCCGACCATGTCACGGTCTTCTGGCAAGTC
>367-12
AGTTCAACTGACCTGCAGCCACACTGTTTCAAGTTACAACATGATACTTTGGTACCAACAGTCACCCCAAAACAATGCTCTGAAACTCATTGGGTATGTGTGGAACACCAGTCCAACTGTGGAAGATTCCTTTAAAGGGCGTTTTAATGTCAGTGGAGATGCTGCAGCTAATAAAATGGCGTATCTACATTTTCCCAAACTGACAGAAGCTGAAGACAGTGCAGTGTATTTCTGTGCCGCTAGTGATTATGATCCTGCATTCTTTGGAGCAGGGACCAAACTGAGTGTTCTGGATCCAAACATCAAAGTCACTGAACCCACAGTGGAAGTCCTAGCACCCTCGGCAAAGGAGTGTAAAGATAGAAACAAGAAGAAGAAGAAGACCCTGGTGTGTGTAGCCACCCGCTTCTACCCCGACCATGTCACGGTCTTCTGGCAAGTC
>368-12
AGTTCAACTCACCTGCAGCCACACTGATTCAAGATACGACATGATACTGTGGTACCAACTGTCAGCCCAAAACACTGCTCTGAAACTCATTGGGTATGTGTGGAACACCAGTCCAACGGTGGAAGATTCCTTTAAAGGGCGTTTTAATGTCAGTGGAGAAGGTGCAGCTAATAAAATGGCGTATCTACATTTTCCCAAAGTAACAGAAGCTGAAGACAGTGCAGTGTATTTCTGTGCTGCTAGTAAAGGGACAGGGGGCGGCCGTCAAACTCAACCAGCCTTCTTTGGCAATGGAACGAAACTCACTGTTTTAGATCCAAACATCAAAGTCACTGAACCCACAGTGGAAGTCCTAGCACCCTCGGCAAAGGAGTGTAAAGATAGAAACAAGAAGAAGAAGAAGACCCTGGTGTGTGTAGCCACCCGCTTCTACCCCGACCATGTCACGGTCTTCTGGCAAGTC
>369-12
AGTTCAACTGAACTGCAGCCACACTGATCCAAGATACGACATGATACTGTGGTACCAACAGTCAGCCCAAAACACTGCTCTGAAACTCATTGGGTATGTGAGATTCACCAGTCCAACGGTGGAAGATTCCTTTAAAGGGCGTTTTAATGTCAGTGGAGATGGTGCAGCTAGTAAAATGGCGTATCTACATTGTCCCAAACTGACAGAAGCTGAAGACAGTGCAGTGTATATTTCTGTGCTGCTAGTAACAGAGTTAACTCGGAGGCATATTTTGGAGCCGGCACCAAACTCACCGTTTTAGATCCAAACATCAAAGTCACTGAACCCACAGTGGAAGTCCTAGCACCCTCGGCAAAGGAGTGTAAAGATAGAAACAAGAAGAAGAAGAAGACCCTGGTGTGTGTAGCCACCCGCTTCTACCCCGACCATGTCACGGTCTTCTGGCAAGTC
>370-12
AGTTCAACTGACCTGCAGCCACACTGATTCAAATTACAACATGATACTGTGGTACCAACAGTCAGCCCAAAACACTGAAACTCATTGGGTATGTGAGTAACACCATTCCAACGGTGGAAGATTCCTTTAAAGGGCGTTTTAATGTCAGTGGAGATGGTGCAGCTAATAAAATGGCGTATCTACATTGTCCCAAACTGACAGAAGCTGAAGACAGTTCAGTGTATTTCTGTGCTGCTCGGGACAGGGTCCTTATGAGGCACATTTTGGATCAGGCACCAAATTAACAGTTCTCGATCCAAACATCAAAGTCACTGAACCCACAGTGGAAGTCCTAGCACCCTCGGCAAAGGAGTGTAAAGATAGAAACAAGAAGAAGAAGAAGACCCTGGTGTGTGTAGCCACCCGCTTCTACCCCGACCATGTCACGGTCTTCTGGCAAGTC
>371-12
AGTTCAACTCACCTGCAAACACACTGTTTCAAGTTACAACATGATACTGTGGTACCAACAGTCAGCCCAAAACACTGAAACTCATTGGATCCAAACATCAAAGTCACTGAACCCACAGTGGAAGTCCTAGCACCCTCGGCAAAGGAGTGTAAAGATAGAAACAAGAAGAAGAAGAAGACCCTGGTGTGTGTAGCCACCCGCTTCTACCCCGACCATGTCACGGTCTTCTGGCAAGTC
>372-12
AGTTCAACTGACCTGCAGCCATACTATCCCTAACTACTACGTGATACTATGGTACAAACAGTCAGCAGGAGACACTGCTATGAAACTCATTGGTTATGCATATACCAAGTCAATAACCATGGAGAAATCGTTTGAAAAGCACTTCAATGTGAGTGGAGACGGTGAGAAAGAGGCTTATCTTCATCTAGTGAGTCTGAGAGGACCTGAACACAGTGCAGTTTATTACTGTGCAGCCAGCCGGACAGTACTCAAACTCAACCAGCCTTCTTTGGCAATGGAACGAAACTCACTGTTTTAGATCCAAACATCAAAGTCACTGAACCCACAGTGGAAGTCCTAGCACCCTCGGCAAAGGAGTGTAAAGATAGAAACAAGAAGAAGAAGAAGACCCTGGTGTGTGTAGCCACCCGCTTCTACCCCGACCATGTCACGGTCTTCTGGCAAGTC
>373-12
AGTTCAACTGACCTGCAGCCACACTGTTTCAAGATACGACATGATACTGTGGTACCAACAGTCAGCCCAAAACACTGCTCTGAAACTCATTGGGTATGTGAGATTCACCAGTCCAACTGTGGAAGATTCCTTTAAAGGGCGTTTTAATGTCAGTGGAGATGGTGCAGCTAATAAAATGGCGTATCTACATTGTCCCAAACTGACAGAAGCTGAAGACAGTTCAGTGTATTTCTGTGCTGCTAGTACCGGACAGGGGAACTATGAGGCACATTTTGGATCAGGCACCAAATTAACAGTTCTCGATCCAAACATCAAAGTCACTGAACCCACAGTGGAAGTCCTAGCACCCTCGGCAAAGGAGTGTAAAGATAGAAACAAGAAGAAGAAGAAGACCCTGGTGTGTGTAGCCACCCGCTTCTACCCCGACCATGTCACGGTCTTCTGGCAAGTC
>374-12
AGTTCAACTCACCTGCAGCCACACTGATTCAAGATACGACATGATACTGTGGTACCAACTGTCAGCCCAAAACACTGCTCTGAAACTCATTGGGTATGTGTGGAACACCAGTCCAACGGTGGAAGATTCCTTTAAAGGGCGTTTTAATGTCAGTGGAGAAGGTGCAGCTAATAAAATGGCGTATCTACATTTTCCCAAAGTAACAGAAGCTGAAGACAGTGCAGTGTATTTCTGTGCTGCGGGGACAGGGATCAATGAGGCACATTTTGGATCAGGCACCAAATTAACAGTTCTCGATCCAAACATCAAAGTCACTGAACCCACAGTGGAAGTCCTAGCACCCTCGGCAAAGGAGTGTAAAGATAGAAACAAGAAGAAGAAGAAGACCCTGGTGTGTGTAGCCACCCGCTTCTACCCCGACCATGTCACGGTCTTCTGGCAAGTC
>375-12
AGTTCAACTGAACTGCAGACACACTGTTTCAAGTTACGACATGATACTGTGGTACCAACAGGCAGCCCAAAACTCTGCTCTGAAACTCATTGGGTATGTGTGGAACACCAGTCCAACGGTGGAAGATTCCTTTAAAGGGCGTTTTAATGTCAGTGGAGATGGTGCAGCTAATAAAATGGCGTATCTACATTTTCCCAAAGTGACAGAAGCTGAAGACAGTGCAGTGTATTTCTGTGCTGATAGTATCGGGACAGGGTTTAGTGAGGCCTACTTTGGGAATGGAACCAAACTCACTGTTTTAGATCCAAACATCAAAGTCACTGAACCCACAGTGGAAGTCCTAGCACCCTCGGCAAAGGAGTGTAAAGATAGAAACAAGAAGAAGAAGAAGACCCTGGTGTGTGTAGCCACCCGCTTCTACCCCGACCATGTCACGGTCTTCTGGCAAGTC
>376-12
AGTTCAACTGAACTGCAGCCACACTGATTCAAGATACGACATGATACTGTGGTACCAACTGTCAGCCCAAAACACTGCTCTGAAACTCATTGGGTATGTGTGGAACACCAGTCCAACGGTGGAAGATTCCTTTAAAGGGCGTTTTAATGTCAGTGGAGAAGGTGCAGCTAATAAAATGGCGTATCTACATTTTCCCAAAGTAACAGAAGCTGAAGACAGTGCAGTGTATTTCTGTGCTGCTAGTAAAAGACAGTCTGGAAGTGAGGCCTACTTTGGGAATGGAACCAAACTCACTGTTTTAGATCCAAACATCAAAGTCACTGAACCCACAGTGGAAGTCCTAGCACCCTCGGCAAAGGAGTGTAAAGATAGAAACAAGAAGAAGAAGAAGACCCTGGTGTGTGTAGCCACCCGCTTCTACCCCGACCATGTCACGGTCTTCTGGCAAGTC
>377-12
AGTTCAACTGACCTGCAGCCATACTATCCCTAACTACTACATGATACTATGGTACAAACAGTCAGCAGGAGACACTGCTATGAAACTCATTGGTTATGCATATACCAAGTCAATAACCATGGAGAAATCTTTTGAAAAGCACTTCAATGTGAGTGGAGACGGTGAGAAAGAGGCTTATCTTCATCTAGTGAGCCTGAGAGGACCTGAACACAGTGCAGTTTATTACTGTGTAGCCAGCCAGACAGGGAGCTCGTACTCGGAGGCATATTTTGGAGCCGGCACCAAACTCACCGTTTTAGATCCAAACATCAAAGTCACTGAACCCACAGTGGAAGTCCTAGCACCCTCGGCAAAGGAGTGTAAAGATAGAAACAAGAAGAAGAAGAAGACCCTGGTGTGTGTAGCCACCCGCTTCTACCCCGACCATGTCACGGTCTTCTGGCAAGTC
>378-12
AGTTCAACTGACCTGCAGCCACACTGTTTCAAGATACGACATGATACTGTGGTACCAACAGTCAGCCCAAAACACTGCTCTGAAACTCATTGGGTATGTGAGATTCACCAGTCCAACGGTGGAAGATTCCTTTAAAGGGCGTTTTAATGTCAGTGGAGATGGTGCAGCTAATAAAATGGCGTATCTACATTTTCCCAAACTGACAGAACCTGAAGACAGTGCAGTGTATTTCTGTGCTGCCTCCAGGACTGGAAGTGAGGCCTACTTTGGGAATGGAACCAAACTCACTGTTTTAGATCCAAACATCAAAGTCACTGAACCCACAGTGGAAGTCCTAGCACCCTCGGCAAAGGAGTGTAAAGATAGAAACAAGAAGAAGAAGAAGACCCTGGTGTGTGTAGCCACCCGCTTCTACCCCGACCATGTCACGGTCTTCTGGCAAGTC
>379-12
AGTTCAACTGAACTGCAGACACACTGTTTCAAGTTACGACATGATACTGTGGTACCAACAGGCAGCCCAAAACTCTGCTCTGAAACTCATTGGGTATGTGTGGAACACCAGTCCAACGGTGGAAGATTCCTTTAAAGGGCGTTTTAATGTCAGTGGAGATGGTGCAGCTAATAAAATGGCGTATCTACATTTTCCCAAAGTGACAGAAGCTGAAGACAGTGCAGTGTATTTCTGTGCTGCTAGCCCGACAGCTCAAACTCAACCAGCCTTCTTTGGCAATGGAACGAAACTCACTGTTTTAGATCCAAACATCAAAGTCACTGAACCCACAGTGGAAGTCCTAGCACCCTCGGCAAAGGAGTGTAAAGATAGAAACAAGAAGAAGAAGAAGACCCTGGTGTGTGTAGCCACCCGCTTCTACCCCGACCATGTCACGGTCTTCTGGCAAGTC
>380-12
AGTTCAACTGACCTGCAGCCACACTGATTCAAGATACGACATGATACTGTGGTACCAACTGTCAGCCCAAAACACTGCTCTGAAACTCATTGGGTATGTGTGGAACACCAGTCCAACGGTGGAAGATTCCTTTAAAGGGCGTTTTAATGTCAGTGGAGAAGGTGCAGCTAATAAAATGGCGTATCTACATTTTCCCAAAGTAACAGAAGCTGAAGACAGTGCAGTGTATTTCTGTGCTGCTAGTACAGGTGGTGGTTATGCTGCCTACTTTGGAGAGGGAACTAAGCTAACAGTTCTGGATCCAAACATCAAAGTCACTGAACCCACAGTGGAAGTCCTAGCACCCTCGGCAAAGGAGTGTAAAGATAGAAACAAGAAGAAGAAGAAGACCCTGGTGTGTGTAGCCACCCGCTTCTACCCCGACCATGTCACGGTCTTCTGGCAAGTC
>381-12
AGTTCAACTGACCTGCAGCCACACTGATTCAAGATACGACATGATACTGTGGTACCAACAGTCAGCCCAAAACACTGCTCTGAAACTCATTGGGTATGTGTGGAACACCAGTCCAACGGTGGAAGATTCCTTTAAAGGGCGTTTTAATGTCAGTGGAGAAGGTGCAGCTAATAAAATGGCGTATCTACATTTTCCCAAAGTAACAGAAGCTGAAGACAGTGCAGTGTATTTCTGTGCTGCTAGTACGAGGGGCTCGTACTCGGAGGCATATTTTGGAGCCGGCACCAAACTCACCGTTTTAGATCCAAACATCAAAGTCACTGAACCCACAGTGGAAGTCCTAGCACCCTCGGCAAAGGAGTGTAAAGATAGAAACAAGAAGAAGAAGAAGACCCTGGTGTGTGTAGCCACCCGCTTCTACCCCGACCATGTCACGGTCTTCTGGCAAGTC
>382-12
AGTTCAACTGAACTGCAGCCACACTGATTCAAGATACGACATGATACTGTGGTACCAACTGTCAGCCCAAAACACTGCTCTGAAACTCATTGGGTATGTGTGGAACACCAGTCCAACGGTGGAAGATTCCTTTAAAGGGCGTTTTAATGTCAGTGGAGAAGGTGCAGCTAATAAAATGGCGTATCTACATTTTCCCAAAGTAACAGAAGCTGAAGACAGTGCAGTGTATTTCTGTGCTGCCCGGACAGGGGGCTATGATCCTGCATTCTTTGGAGCAGGGACCAAACTGAGTGTTCTGGATCCAAACATCAAAGTCACTGAACCCACAGTGGAAGTCCTAGCACCCTCGGCAAAGGAGTGTAAAGATAGAAACAAGAAGAAGAAGAAGACCCTGGTGTGTGTAGCCACCCGCTTCTACCCCGACCATGTCACGGTCTTCTGGCAAGTC
>383-12
AGTTCAACTGAACTGCAGACACACTGATTCAAGATACGACATGATACTGTGGTACCAACAGTCAGCCCAAAACACTGCTCTGAAACTCATTGGATCCAAACATCAAAGTCACTGAACCCACAGTGGAAGTCCTAGCACCCTCGGCAAAGGAGTGTAAAGATAGAAACAAGAAGAAGAAGAAGACCCTGGTGTGTGTAGCCACCCGCTTCTACCCCGACCATGTCACGGTCTTCTGGCAAGTC
>384-11
AGTTCAACTCACCTGCAGCCACACTGTTTCAAGTTACTACATGATACTGTGGTACCAACAGTCAGCCCAAAACACTGCTCTGAAACTCATTGGATCCAAACATCAAAGTCACTGAACCCACAGTGGAAGTCCTAGCACCCTCGGCAAAGGAGTGTAAAGATAGAAACAAGAAGAAGAAGAAGACCCTGGTGTGTGTAGCCACCCGCTTCTACCCCGACCATGTCACGGTCTTCTGGCAAGTC
>385-11
AGTTCAACTGACCTGCAGCCACACTGATTCAAATTACAACATGATACTGTGGTACCAACAGTCAGCCCAAAACACTGAAACTCATTGGGTATGTGAGTAACACCATTCCAACGGTGGAAGATTCCTTTAAAGGGCGTTTTAATGTCAGTGGAGATGGTGCAGCTAATAAAATGGCGTATCTACATTGTCCCAAACTGACAGAAGCTGAAGACAGTTCAGTGTATTTCTGTGCTGCTAGACAGGGGGCATCATGAGGCACATTTTGGATCAGGCACCAAATTAACAGTTCTCGATCCAAACATCAAAGTCACTGAACCCACAGTGGAAGTCCTAGCACCCTCGGCAAAGGAGTGTAAAGATAGAAACAAGAAGAAGAAGAAGACCCTGGTGTGTGTAGCCACCCGCTTCTACCCCGACCATGTCACGGTCTTCTGGCAAGTC
>386-11
AGTTCAACTCAACTGCAGCCACACTGTTTCAAGTTACAACATGATACTTTGGTACCAACAGTCACCCCAAAACAATGCTCTGAAACTCATTGGGTATGTGTGGAACACCAGTCCAACTGTGGAAGATTCCTTTAAAGGGCGTTTTAATGTCAGTGGAGATGCTGCAGCTAATAAAATGGCGTATCTACATTTTCCCAAACTGACAGAAGCTGAAGACAGTGCAGTGTATTTCTGTGCCGCTAGTAGAGGGTCCACTGGAAGTGAGGCCTACTTTGGGAATGGAACCAAACTCACTGTTTTAGATCCAAACATCAAAGTCACTGAACCCACAGTGGAAGTCCTAGCACCCTCGGCAAAGGAGTGTAAAGATAGAAACAAGAAGAAGAAGAAGACCCTGGTGTGTGTAGCCACCCGCTTCTACCCCGACCATGTCACGGTCTTCTGGCAAGTC
>387-11
AGTTCAACTGACCTGCAGCCACACTGATTCAAGATACGACATGATACTGTGGTACCAACTGTCAGCCCAAAACACTGCTCTGAAACTCATTGGGTATGTGTGGAACACCAGTCCAACGGTGGAAGATTCCTTTAAAGGGCGTTTTAATGTCAGTGGAGAAGGTGCAGCTAATAAAATGGCGTATCTACATTTTCCCAAAGTAACAGAAGCTGAAGACAGTGCAGTGTATTTCTGTGCTGCTAGGGGGAATGAGGCACATTTTGGATCAGGCACCAAATTAACAGTTCTCGATCCAAACATCAAAGTCACTGAACCCACAGTGGAAGTCCTAGCACCCTCGGCAAAGGAGTGTAAAGATAGAAACAAGAAGAAGAAGAAGACCCTGGTGTGTGTAGCCACCCGCTTCTACCCCGACCATGTCACGGTCTTCTGGCAAGTC
>388-11
AGTTCAACTCAACTGCAGCCACACTGTTTCAAGATACGACATGATACTGTGGTACCAACAGTCAGCCCAAAACACTGCTCTGAAACTCATTGGGTATGTGAGATTCACCAGTCCAACTGTGGAAGATTCCTTTAAAGGGCGTTTTAATGTCAGTGGAGATGGTGCAGCTAATAAAATGGCGTATCTACATTGTCCCAAACTGACAGAAGCTGAAGACAGTTCAGTGTATTTCTGTGCTGCTAGTAATCAGGGGGCCAACTATGAGGCACATTTTGGATCAGGCACCAAATTAACAGTTCTCGATCCAAACATCAAAGTCACTGAACCCACAGTGGAAGTCCTAGCACCCTCGGCAAAGGAGTGTAAAGATAGAAACAAGAAGAAGAAGAAGACCCTGGTGTGTGTAGCCACCCGCTTCTACCCCGACCATGTCACGGTCTTCTGGCAAGTC
>389-11
AGTTCAACTCAACTGCAGCCACACTGATCCAAGATACGACATGATACTGTGGTACCAACAGTCAGCCCAAAACACTGCTCTGAAACTCATTGGGTATGTGAGATTCACCAGTCCAACGGTGGAAGATTCCTTTAAAGGGCGTTTTAATGTCAGTGGAGATGGTGCAGCTAGTAAAATGGCGTATCTACATTGTCCCAAACTGACAGAAGCTGAAGACAGTGCAGTGTATTTCTGTGCTAGAGCAGCTACTCAACCAGCCTTCTTTGGCAATGGAACGAAACTCACTGTTTTAGATCCAAACATCAAAGTCACTGAACCCACAGTGGAAGTCCTAGCACCCTCGGCAAAGGAGTGTAAAGATAGAAACAAGAAGAAGAAGAAGACCCTGGTGTGTGTAGCCACCCGCTTCTACCCCGACCATGTCACGGTCTTCTGGCAAGTC
>390-11
AGTTCAACTGAACTGCAGCCACACTGATTCAAGATACGACATGATACTGTGGTACCAACTGTCAGCCCAAAACACTGCTCTGAAACTCATTGGGTATGTGTGGAACACCAGTCCAACGGTGGAAGATTCCTTTAAAGGGCGTTTTAATGTCAGTGGAGAAGGTGCAGCTAATAAAATGGCGTATCTACATTTTCCCAAAGTAACAGAAGCTGAAGACAGTGCAGTGTATTTCTGTGCTGCTAGGACAAGTACACGGATAAGGCAGAGTTTGGTCCAGGTACCAGACTCACTGTTCTAGATCCAAACATCAAAGTCACTGAACCCACAGTGGAAGTCCTAGCACCCTCGGCAAAGGAGTGTAAAGATAGAAACAAGAAGAAGAAGAAGACCCTGGTGTGTGTAGCCACCCGCTTCTACCCCGACCATGTCACGGTCTTCTGGCAAGTC
>391-11
AGTTCAACTCAACTGCAGCCACACTGTTTCAAGATACGACATGATACTGTGGTACCAACAGTCAGCCCAAAACACTGCTCTGAAACTCATTGGAAGCTGAAGACAGTGCAGTGTATTTCTGTGCTGCTGGGACAGGGGTCGTACTCGGAGGCATATTTTGGAGCCGGCACCAAACTCACCGTTTTAGATCCAAACATCAAAGTCACTGAACCCACAGTGGAAGTCCTAGCACCCTCGGCAAAGGAGTGTAAAGATAGAAACAAGAAGAAGAAGAAGACCCTGGTGTGTGTAGCCACCCGCTTCTACCCCGACCATGTCACGGTCTTCTGGCAAGTC
>392-11
AGTTCAACTCACCTGCAGCCACACTGATTCAAGATACGACATGATACTGTGGTACCAACTGTCAGCCCAAAACACTGCTCTGAAACTCATTGGGTATGTGTGGAACACCAGTCCAACGGTGGAAGATTCCTTTAAAGGGCGTTTTAATGTCAGTGGAGAAGGTGCAGCTAATAAAATGGCGTATCTACATTTTCCCAAAGTAACAGAAGCTGAAGACAGTGCAGTGTATTTCTGTGCTGCTAGTATCAGCTCGTACTCGGAGGCATATTTTGGAGCCGGCACCAAACTCACCGTTTTAGATCCAAACATCAAAGTCACTGAACCCACAGTGGAAGTCCTAGCACCCTCGGCAAAGGAGTGTAAAGATAGAAACAAGAAGAAGAAGAAGACCCTGGTGTGTGTAGCCACCCGCTTCTACCCCGACCATGTCACGGTCTTCTGGCAAGTC
>393-11
AGTTCAACTGACCTGCAGCCACACTGTTTCAAGATACGACATGATACTGTGGTACCAACAGTCAGCCCAAAACACTGCTCTGAAACTCATTGGGTATGTGAGATTCACCAGTCCAACTGTGGAAGATTCCTTTAAAGGGCGTTTTAATGTCAGTGGAGATGGTGCAGCTAATAAAATGGCGTATCTACATTGTCCCAAACTGACAGAAGCTGAAGACAGTTCAGTGTATTTCTGTGCTGCCGCCCTCCTCTCGTACTCGGAGGCATATTTTGGAGCCGGCACCAAACTCACCGTTTTAGATCCAAACATCAAAGTCACTGAACCCACAGTGGAAGTCCTAGCACCCTCGGCAAAGGAGTGTAAAGATAGAAACAAGAAGAAGAAGAAGACCCTGGTGTGTGTAGCCACCCGCTTCTACCCCGACCATGTCACGGTCTTCTGGCAAGTC
>394-11
AGTTCAACTGACCTGCAGCCACACTGATCCAAGATACGACATGATACTGTGGTACCAACAGTCAGCCCAAAACACTGCTCTGAAACTCATTGGGTATGTGAGATTCACCAGTCCAACGGTGGAAGATTCCTTTAAAGGGCGTTTTAATGTCAGTGGAGATGGTGCAGCTAGTAAAATGGCGTATCTACATTGTCCCAAACTGACAGAAGCTGAAGACAGTGCAGTGTATATTTCTGTGCTGCTGACAGGGGGGCTCGACAACTATGATCCTGCATTCTTTGGAGCAGGGACCAAACTGAGTGTTCTGGATCCAAACATCAAAGTCACTGAACCCACAGTGGAAGTCCTAGCACCCTCGGCAAAGGAGTGTAAAGATAGAAACAAGAAGAAGAAGAAGACCCTGGTGTGTGTAGCCACCCGCTTCTACCCCGACCATGTCACGGTCTTCTGGCAAGTC
>395-11
AGTTCAACTGACCTGCAGCCACACTGTTTCAAGATACGACATGATACTGTGGTACCAACAGTCAGCCCAAAACACTGCTCTGAAACTCATTGGGTATGTGAGATTCACCAGTCCAACGGTGGAAGATTCCTTTAAAGGGCGTTTTAATGTCAGTGGAGATGGTGCAGCTAATAAAATGGCGTATCTACATTTTCCCAAACTGACAGAACCTGAAGACAGTGCAGTGTATTTCTGTGCTGCGCATAAGTACACTGGAAGTGAGGCCTACTTTGGGAATGGAACCAAACTCACTGTTTTAGATCCAAACATCAAAGTCACTGAACCCACAGTGGAAGTCCTAGCACCCTCGGCAAAGGAGTGTAAAGATAGAAACAAGAAGAAGAAGAAGACCCTGGTGTGTGTAGCCACCCGCTTCTACCCCGACCATGTCACGGTCTTCTGGCAAGTC
>396-11
AGTTCAACTCACCTGCAGCCACACTGATTCAAGATACGACATGATACTGTGGTACCAACTGTCAGCCCAAAACACTGCTCTGAAACTCATTGGGTATGTGTGGAACACCAGTCCAACGGTGGAAGATTCCTTTAAAGGGCGTTTTAATGTCAGTGGAGAAGGTGCAGCTAATAAAATGGCGTATCTACATTTTCCCAAAGTAACAGAAGCTGAAGACAGTGCAGTGTATTTCTGTGCTGCTAGGGACTCGTACTCGGAGGCATATTTTGGAGCCGGCACCAAACTCACCGTTTTAGATCCAAACATCAAAGTCACTGAACCCACAGTGGAAGTCCTAGCACCCTCGGCAAAGGAGTGTAAAGATAGAAACAAGAAGAAGAAGAAGACCCTGGTGTGTGTAGCCACCCGCTTCTACCCCGACCATGTCACGGTCTTCTGGCAAGTC
>397-11
AGTTCAACTGACCTGCAGCCACACTGTTTCAAGATACGACATGATACTGTGGTACCAACAGTCAGCCCAAAACACTGCTCTGAAACTCATTGGGTATGTGAGATTCACCAGTCCAACGGTGGAAGATTCCTTTAAAGGGCGTTTTAATGTCAGTGGAGATGGTGCAGCTAATAAAATGGCGTATCTACATTTTCCCAAACTGACAGAACCTGAAGACAGTGCAGTGTATTTCTGTGCTGCTAGTGATCCGGGACAGGGGTCGTACACGGATAAGGCAGAGTTTGGTCCAGGTACCAGACTCACTGTTCTAGATCCAAACATCAAAGTCACTGAACCCACAGTGGAAGTCCTAGCACCCTCGGCAAAGGAGTGTAAAGATAGAAACAAGAAGAAGAAGAAGACCCTGGTGTGTGTAGCCACCCGCTTCTACCCCGACCATGTCACGGTCTTCTGGCAAGTC
>398-11
AGTTCAACTGACCTGCAGCCACACTGATTCAAGATACGACATGATACTGTGGTACCAACAGTCAGCCCAAAACACTGCTCTGAAACTCATTGGGTATGTGAGATACACCAGTCCAATGGTGCAAGATTCCTTTAAAGGGCGTTTTAATGCCAGTGGAGATGGTGCAGCTAATAAAATGGCATATCTACATTTTCCCAAACTGACAGAAGCTGAAGACAGTTCAGTGTATTTCTGTGCTGCTAGTGAAGCGAGGGGGCAGTACTCGGAGGCATATTTTGGAGCCGGCACCAAACTCACCGTTTTAGATCCAAACATCAAAGTCACTGAACCCACAGTGGAAGTCCTAGCACCCTCGGCAAAGGAGTGTAAAGATAGAAACAAGAAGAAGAAGAAGACCCTGGTGTGTGTAGCCACCCGCTTCTACCCCGACCATGTCACGGTCTTCTGGCAAGTC
>399-11
AGTTCAACTGACCTGCAGCCACACTGTTTCAAGTTACTACATGATACTGTGGTACCAACAGTCAGCCCAAAACACTGCTCTGAAACTCATTGGAAGCTGAAGACAGTTCAGTGTATTTCTGTGCTGCAACAGGGCGACTCAACCAGCCTTCTTTGGCAATGGAACGAAACTCACTGTTTTAGATCCAAACATCAAAGTCACTGAACCCACAGTGGAAGTCCTAGCACCCTCGGCAAAGGAGTGTAAAGATAGAAACAAGAAGAAGAAGAAGACCCTGGTGTGTGTAGCCACCCGCTTCTACCCCGACCATGTCACGGTCTTCTGGCAAGTC
>400-11
AGTTCAACTCACCTGCAGCCACACTGTTTCAAGATACGACATGATACTGTGGTACCAACAGTCAGCCCAAAACACTGCTCTGAAACTCATTGGAACCTGAAGACAGTGCAGTGTATTTCTGTGCTGCTGGAATCGGACAGGGGATGGTGCCAGCCAGGCTTACTTCGGTGGAGGAACCAGGTTAACTGTTCTAGATCCAAACATCAAAGTCACTGAACCCACAGTGGAAGTCCTAGCACCCTCGGCAAAGGAGTGTAAAGATAGAAACAAGAAGAAGAAGAAGACCCTGGTGTGTGTAGCCACCCGCTTCTACCCCGACCATGTCACGGTCTTCTGGCAAGTC
>401-11
AGTTCAACTCACCTGCAGCCACACTGATTCAAGATACGACATGATACTGTGGTACCAACTGTCAGCCCAAAACACTGCTCTGAAACTCATTGGGTATGTGTGGAACACCAGTCCAACGGTGGAAGATTCCTTTAAAGGGCGTTTTAATGTCAGTGGAGAAGGTGCAGCTAATAAAATGGCGTATCTACATTTTCCCAAAGTAACAGAAGCTGAAGACAGTGCAGTGTATTTCTGTGCTGCTAGTAAACAGTACTCGGAGGCATATTTTGGAGCCGGCACCAAACTCACCGTTTTAGATCCAAACATCAAAGTCACTGAACCCACAGTGGAAGTCCTAGCACCCTCGGCAAAGGAGTGTAAAGATAGAAACAAGAAGAAGAAGAAGACCCTGGTGTGTGTAGCCACCCGCTTCTACCCCGACCATGTCACGGTCTTCTGGCAAGTC
>402-11
AGTTCAACTGAACTGCAGCCACACTGATTCAAATTACAACATGATACTGTGGTACCAACAGTCAGCCCAAAACACTGAAACTCATTGGGTATGTGAGTAACACCATTCCAACGGTGGAAGATTCCTTTAAAGGGCGTTTTAATGTCAGTGGAGATGGTGCAGCTAATAAAATGGCGTATCTACATTGTCCCAAACTGACAGAAGCTGAAGACAGTTCAGTGTATTTCTGTGCTGGTCGGACAGGGGGCGAACGGATAAGGCAGAGTTTGGTCCAGGTACCAGACTCACTGTTCTAGATCCAAACATCAAAGTCACTGAACCCACAGTGGAAGTCCTAGCACCCTCGGCAAAGGAGTGTAAAGATAGAAACAAGAAGAAGAAGAAGACCCTGGTGTGTGTAGCCACCCGCTTCTACCCCGACCATGTCACGGTCTTCTGGCAAGTC
>403-11
AGTTCAACTCACCTGCAGCCACACTGATTCAAGATACGACATGATACTGTGGTACCAACAGTCAGCCCAAAACACTGCTCTGAAACTCATTGGGTATGTGTGGAACACCAGTCCAACGGTGGAAGATTCCTTTAAAGGGCGTTTTAATGTCAGTGGAGAAGGTGCAGCTAATAAAATGGCGTATCTACATTTTCCCAAAGTAACAGAAGCTGAAGACAGTGCAGTGTATTTCTGTGCTGCCGGGACAGGGGGCGCGGACTATGATCCTGCATTCTTTGGAGCAGGGACCAAACTGAGTGTTCTGGATCCAAACATCAAAGTCACTGAACCCACAGTGGAAGTCCTAGCACCCTCGGCAAAGGAGTGTAAAGATAGAAACAAGAAGAAGAAGAAGACCCTGGTGTGTGTAGCCACCCGCTTCTACCCCGACCATGTCACGGTCTTCTGGCAAGTC
>404-11
AGTTCAACTCACCTGCAGCCACACTGATTCAAGATACGACATGATACTGTGGTACCAACTGTCAGCCCAAAACACTGCTCTGAAACTCATTGGGTATGTGTGGAACACCAGTCCAACGGTGGAAGATTCCTTTAAAGGGCGTTTTAATGTCAGTGGAGAAGGTGCAGCTAATAAAATGGCGTATCTACATTTTCCCAAAGTAACAGAAGCTGAAGACAGTGCAGTGTATTTCTGTGCTGCTAGTAAAGAGGACTCAAACTCAACCAGCCTTCTTTGGCAATGGAACGAAACTCACTGTTTTAGATCCAAACATCAAAGTCACTGAACCCACAGTGGAAGTCCTAGCACCCTCGGCAAAGGAGTGTAAAGATAGAAACAAGAAGAAGAAGAAGACCCTGGTGTGTGTAGCCACCCGCTTCTACCCCGACCATGTCACGGTCTTCTGGCAAGTC
>405-11
AGTTCAACTGACCTGCAGCCACACTGATTCAAATTACAACATGATACTGTGGTACCAACAGTCAGCCCAAAACACTGAAACTCATTGGAAGCTGAAGACAGTTCAGTGTATTTCTGTGCTGCTAGGGGGTGGTGCCAGCCAGGCTTACTTCGGTGGAGGAACCAGGTTAACTGTTCTAGATCCAAACATCAAAGTCACTGAACCCACAGTGGAAGTCCTAGCACCCTCGGCAAAGGAGTGTAAAGATAGAAACAAGAAGAAGAAGAAGACCCTGGTGTGTGTAGCCACCCGCTTCTACCCCGACCATGTCACGGTCTTCTGGCAAGTC
>406-11
AGTTCAACTGACCTGCAGCCACACTGTTTCAAGATACGACATGATACTGTGGTACCAACAGTCAGCCCAAAACACTGCTCTGAAACTCATTGGGTATGTGAGATTCACCAGTCCAACGGTGGAAGATTCCTTTAAAGGGCGTTTTAATGTCAGTGGAGATGGTGCAGCTAATAAAATGGCGTATCTACATTTTCCCAAACTGACAGAACCTGAAGACAGTGCAGTGTATTTCTGTGCTGCTAGTGAAGCCCAGAAAAACTATGAGGCACATTTTGGATCAGGCACCAAATTAACAGTTCTCGATCCAAACATCAAAGTCACTGAACCCACAGTGGAAGTCCTAGCACCCTCGGCAAAGGAGTGTAAAGATAGAAACAAGAAGAAGAAGAAGACCCTGGTGTGTGTAGCCACCCGCTTCTACCCCGACCATGTCACGGTCTTCTGGCAAGTC
>407-11
AGTTCAACTGACCTGCAGCCACACTGTTTCAAGATACGACATGATACTGTGGTACCAACAGTCAGCCCAAAACACTGCTCTGAAACTCATTGGGTATGTGAGATTCACCAGTCCAACGGTGGAAGATTCCTTTAAAGGGCGTTTTAATGTCAGTGGAGATGGTGCAGCTAATAAAATGGCGTATCTACATTTTCCCAAACTGACAGAACCTGAAGACAGTGCAGTGTATTTCTGTGCTGCTAGTGGCCGGGACAGGGGACTCAAACTCAACCAGCCTTCTTTGGCAATGGAACGAAACTCACTGTTTTAGATCCAAACATCAAAGTCACTGAACCCACAGTGGAAGTCCTAGCACCCTCGGCAAAGGAGTGTAAAGATAGAAACAAGAAGAAGAAGAAGACCCTGGTGTGTGTAGCCACCCGCTTCTACCCCGACCATGTCACGGTCTTCTGGCAAGTC
>408-11
AGTTCAACTGAACTGCAGCCACACTGATTCAAGATACGACATGATACTGTGGTACCAACTGTCAGCCCAAAACACTGCTCTGAAACTCATTGGGTATGTGTGGAACACCAGTCCAACGGTGGAAGATTCCTTTAAAGGGCGTTTTAATGTCAGTGGAGAAGGTGCAGCTAATAAAATGGCGTATCTACATTTTCCCAAAGTAACAGAAGCTGAAGACAGTGCAGTGTATTTCTGTGCTGCTAGTAGGGGCAGTACTCAAACTCAACCAGCCTTCTTTGGCAATGGAACGAAACTCACTGTTTTAGATCCAAACATCAAAGTCACTGAACCCACAGTGGAAGTCCTAGCACCCTCGGCAAAGGAGTGTAAAGATAGAAACAAGAAGAAGAAGAAGACCCTGGTGTGTGTAGCCACCCGCTTCTACCCCGACCATGTCACGGTCTTCTGGCAAGTC
>409-11
AGTTCAACTGAACTGCAGCCACACTGATTCAAGATACGACATGATACTGTGGTACCAACTGTCAGCCCAAAACACTGCTCTGAAACTCATTGGGTATGTGTGGAACACCAGTCCAACGGTGGAAGATTCCTTTAAAGGGCGTTTTAATGTCAGTGGAGAAGGTGCAGCTAATAAAATGGCGTATCTACATTTTCCCAAAGTAACAGAAGCTGAAGACAGTGCAGTGTATTTCTGTGCTGCCCGGGACAGGGGGCGTGGTGCCAGCCAGGCTTACTTCGGTGGAGGAACCAGGTTAACTGTTCTAGATCCAAACATCAAAGTCACTGAACCCACAGTGGAAGTCCTAGCACCCTCGGCAAAGGAGTGTAAAGATAGAAACAAGAAGAAGAAGAAGACCCTGGTGTGTGTAGCCACCCGCTTCTACCCCGACCATGTCACGGTCTTCTGGCAAGTC
>410-11
AGTTCAACTGAACTGCAGCCACACTGATTCAAGATACGACATGATACTGTGGTACCAACAGTCAGCCCAAAACACTGCTCTGAAACTCATTGGGGGGCGGTACTCGGAGGCATATTTTGGAGCCGGCACCAAACTCACCGTTTTAGATCCAAACATCAAAGTCACTGAACCCACAGTGGAAGTCCTAGCACCCTCGGCAAAGGAGTGTAAAGATAGAAACAAGAAGAAGAAGAAGACCCTGGTGTGTGTAGCCACCCGCTTCTACCCCGACCATGTCACGGTCTTCTGGCAAGTC
>411-11
AGTTCAACTGACCTGCAGCCACACTGTTTCAAGATACGACATGATACTGTGGTACCAACAGTCAGCCCAAAACACTGCTCTGAAACTCATTGGGTATGTGAGATTCACCAGTCCAACGGTGGAAGATTCCTTTAAAGGGCGTTTTAATGTCAGTGGAGATGGTGCAGCTAATAAAATGGCGTATCTACATTTTCCCAAACTGACAGAACCTGAAGACAGTGCAGTGTATTTCTGTGCTGCTAGTGTGGACAGGGGCTATGATCCTGCATTCTTTGGAGCAGGGACCAAACTGAGTGTTCTGGATCCAAACATCAAAGTCACTGAACCCACAGTGGAAGTCCTAGCACCCTCGGCAAAGGAGTGTAAAGATAGAAACAAGAAGAAGAAGAAGACCCTGGTGTGTGTAGCCACCCGCTTCTACCCCGACCATGTCACGGTCTTCTGGCAAGTC
>412-11
AGTTCAACTCAACTGCAGCCACACTGTTTCAAGATACGACATGATACTGTGGTACCAACAGTCAGCCCAAAACACTGCTCTGAAACTCATTGGGTATGTGAGATTCACCAGTCCAACGGTGGAAGATTCCTTTAAAGGGCGTTTTAATGTCAGTGGAGATGGTGCAGCTAATAAAATGGCGTATCTACATTTTCCCAAACTGACAGAACCTGAAGACAGTGCAGTGTATTTCTGTGCTGCTAGTGAAATTAGGGATGAGGCACATTTTGGATCAGGCACCAAATTAACAGTTCTCGATCCAAACATCAAAGTCACTGAACCCACAGTGGAAGTCCTAGCACCCTCGGCAAAGGAGTGTAAAGATAGAAACAAGAAGAAGAAGAAGACCCTGGTGTGTGTAGCCACCCGCTTCTACCCCGACCATGTCACGGTCTTCTGGCAAGTC
>413-11
AGTTCAACTGACCTGCAGCCACACTGATCCAAGATACGACATGATACTGTGGTACCAACAGTCAGCCCAAAACACTGCTCTGAAACTCATTGGGTATGTGAGATTCACCAGTCCAACGGTGGAAGATTCCTTTAAAGGGCGTTTTAATGTCAGTGGAGATGGTGCAGCTAGTAAAATGGCGTATCTACATTGTCCCAAACTGACAGAAGCTGAAGACAGTGCAGTGTATATTTCTGTGCTGCTAGTAACGGAACTGGAAGTGAGGCCTACTTTGGGAATGGAACCAAACTCACTGTTTTAGATCCAAACATCAAAGTCACTGAACCCACAGTGGAAGTCCTAGCACCCTCGGCAAAGGAGTGTAAAGATAGAAACAAGAAGAAGAAGAAGACCCTGGTGTGTGTAGCCACCCGCTTCTACCCCGACCATGTCACGGTCTTCTGGCAAGTC
>414-11
AGTTCAACTCACCTGCAGCCACACTGTTTCAAGATACGACATGATACTGTGGTACCAACAGTCAGCCCAAAACACTGCTCTGAAACTCATTGGGTATGTGAGATTCACCAGTCCAACTGTGGAAGATTCCTTTAAAGGGCGTTTTAATGTCAGTGGAGATGGTGCAGCTAATAAAATGGCGTATCTACATTGTCCCAAACTGACAGAAGCTGAAGACAGTTCAGTGTATTTCTGTGCTGCTAGTGAGAATGGTGGTTATGCTGCCTACTTTGGAGAAGGAACTAAGCTAACAGTTCTGGATCCAAACATCAAAGTCACTGAACCCACAGTGGAAGTCCTAGCACCCTCGGCAAAGGAGTGTAAAGATAGAAACAAGAAGAAGAAGAAGACCCTGGTGTGTGTAGCCACCCGCTTCTACCCCGACCATGTCACGGTCTTCTGGCAAGTC
>415-11
AGTTCAACTGACCTGCAGCCACACTGATTCAAGATACGACATGATACTGTGGTACCAACTGTCAGCCCAAAACACTGCTCTGAAACTCATTGGGTATGTGTGGAACACCAGTCCAACGGTGGAAGATTCCTTTAAAGGGCGTTTTAATGTCAGTGGAGAAGGTGCAGCTAATAAAATGGCGTATCTACATTTTCCCAAAGTAACAGAAGCTGAAGACAGTGCAGTGTATTTCTGTGCTGCTAGTGAGGGGACGTACTCGGAGGCATATTTTGGAGCCGGCACCAAACTCACCGTTTTAGATCCAAACATCAAAGTCACTGAACCCACAGTGGAAGTCCTAGCACCCTCGGCAAAGGAGTGTAAAGATAGAAACAAGAAGAAGAAGAAGACCCTGGTGTGTGTAGCCACCCGCTTCTACCCCGACCATGTCACGGTCTTCTGGCAAGTC
>416-11
AGTTCAACTCACCTGCAGCCACACTGATTCAAGATACGACATGATACTGTGGTACCAACTGTCAGCCCAAAACACTGCTCTGAAACTCATTGGGTATGTGTGGAACACCAGTCCAACGGTGGAAGATTCCTTTAAAGGGCGTTTTAATGTCAGTGGAGAAGGTGCAGCTAATAAAATGGCGTATCTACATTTTCCCAAAGTAACAGAAGCTGAAGACAGTGCAGTGTATTTCTGTGCTGCTAGCCCGGACAGGGATGAGGCACATTTTGGATCAGGCACCAAATTAACAGTTCTCGATCCAAACATCAAAGTCACTGAACCCACAGTGGAAGTCCTAGCACCCTCGGCAAAGGAGTGTAAAGATAGAAACAAGAAGAAGAAGAAGACCCTGGTGTGTGTAGCCACCCGCTTCTACCCCGACCATGTCACGGTCTTCTGGCAAGTC
>417-11
AGTTCAACTGACCTGCAGCCACACTGTTTCAAGATACGACATGATACTGTGGTACCAACAGTCAGCCCAAAACACTGCTCTGAAACTCATTGGAACCTGAAGACAGTGCAGTGTATTTCTGTGCTGCTAGTGAAGCCGGGACAGGGGTGCCAGCCAGGCTTACTTCGGTGGAGGAACCAGGTTAACTGTTCTAGATCCAAACATCAAAGTCACTGAACCCACAGTGGAAGTCCTAGCACCCTCGGCAAAGGAGTGTAAAGATAGAAACAAGAAGAAGAAGAAGACCCTGGTGTGTGTAGCCACCCGCTTCTACCCCGACCATGTCACGGTCTTCTGGCAAGTC
>418-11
AGTTCAACTGACCTGCAGCCACACTGATTCAAGATACGACATGATACTGTGGTACCAACTGTCAGCCCAAAACACTGCTCTGAAACTCATTGGGTATGTGTGGAACACCAGTCCAACGGTGGAAGATTCCTTTAAAGGGCGTTTTAATGTCAGTGGAGAAGGTGCAGCTAATAAAATGGCGTATCTACATTTTCCCAAAGTAACAGAAGCTGAAGACAGTGCAGTGTATTTCTGTGCTGCTAGTAAAGCGACAGGCTATGATCCTGCATTCTTTGGAGCAGGGACCAAACTGAGTGTTCTGGATCCAAACATCAAAGTCACTGAACCCACAGTGGAAGTCCTAGCACCCTCGGCAAAGGAGTGTAAAGATAGAAACAAGAAGAAGAAGAAGACCCTGGTGTGTGTAGCCACCCGCTTCTACCCCGACCATGTCACGGTCTTCTGGCAAGTC
>419-11
AGTTCAACTGACCTGCAGCCACACTGTTTCAAGATACGACATGATACTGTGGTACCAACAGTCAGCCCAAAACACTGCTCTGAAACTCATTGGGTATGTGAGATTCACCAGTCCAACTGTGGAAGATTCCTTTAAAGGGCGTTTTAATGTCAGTGGAGATGGTGCAGCTAATAAAATGGCGTATCTACATTGTCCCAAACTGACAGAAGCTGAAGACAGTTCAGTGTATTTCTGTGCTGCTAGTAAAGAAAGGGGTAGGAATCCTGCATTCTTTGGAGCAGGGACCAAACTGAGTGTTCTGGATCCAAACATCAAAGTCACTGAACCCACAGTGGAAGTCCTAGCACCCTCGGCAAAGGAGTGTAAAGATAGAAACAAGAAGAAGAAGAAGACCCTGGTGTGTGTAGCCACCCGCTTCTACCCCGACCATGTCACGGTCTTCTGGCAAGTC
>420-11
AGTTCAACTCACCTGCAGCCACACTGTTTCAAGATACGACATGATACTGTGGTACCAACAGTCAGCCCAAAACACTGCTCTGAAACTCATTGGGTATGTGAGATTCACCAGTCCAACTGTGGAAGATTCCTTTAAAGGGCGTTTTAATGTCAGTGGAGATGGTGCAGCTAATAAAATGGCGTATCTACATTGTCCCAAACTGACAGAAGCTGAAGACAGTTCAGTGTATTTCTGTGCTGCTAGACTCAACTATGAGGCACATTTTGGATCAGGCACCAAATTAACAGTTCTCGATCCAAACATCAAAGTCACTGAACCCACAGTGGAAGTCCTAGCACCCTCGGCAAAGGAGTGTAAAGATAGAAACAAGAAGAAGAAGAAGACCCTGGTGTGTGTAGCCACCCGCTTCTACCCCGACCATGTCACGGTCTTCTGGCAAGTC
>421-11
AGTTCAACTGACCTGCAGCCACACTGTTTCAAGATACGACATGATACTGTGGTACCAACAGTCAGCCCAAAACACTGCTCTGAAACTCATTGGGTATGTGAGATTCACCAGTCCAACGGTGGAAGATTCCTTTAAAGGGCGTTTTAATGTCAGTGGAGATGGTGCAGCTAATAAAATGGCGTATCTACATTTTCCCAAACTGACAGAACCTGAAGACAGTGCAGTGTATTTCTGTGCTGCTAGTGACAAGTACTCAAACTCAACCAGCCTTCTTTGGCAATGGAACGAAACTCACTGTTTTAGATCCAAACATCAAAGTCACTGAACCCACAGTGGAAGTCCTAGCACCCTCGGCAAAGGAGTGTAAAGATAGAAACAAGAAGAAGAAGAAGACCCTGGTGTGTGTAGCCACCCGCTTCTACCCCGACCATGTCACGGTCTTCTGGCAAGTC
>422-11
AGTTCAACTGACCTGCAGCCACACTGTTTCAAGATACGACATGATACTGTGGTACCAACAGTCAGCCCAAAACACTGCTCTGAAACTCATTGGGTATGTGAGATTCACCAGTCCAACTGTGGAAGATTCCTTTAAAGGGCGTTTTAATGTCAGTGGAGATGGTGCAGCTAATAAAATGGCGTATCTACATTGTCCCAAACTGACAGAAGCTGAAGACAGTTCAGTGTATTTCTGTGCTGCTAGTGGACAGGGGGCGTCCACGGATAAGGCAGAGTTTGGTCCAGGTACCAGACTCACTGTTCTAGATCCAAACATCAAAGTCACTGAACCCACAGTGGAAGTCCTAGCACCCTCGGCAAAGGAGTGTAAAGATAGAAACAAGAAGAAGAAGAAGACCCTGGTGTGTGTAGCCACCCGCTTCTACCCCGACCATGTCACGGTCTTCTGGCAAGTC
>423-11
AGTTCAACTGACCTGCAGCCACACTGATTCAAGATACGACATGATACTGTGGTACCAACTGTCAGCCCAAAACACTGCTCTGAAACTCATTGGGTATGTGTGGAACACCAGTCCAACGGTGGAAGATTCCTTTAAAGGGCGTTTTAATGTCAGTGGAGAAGGTGCAGCTAATAAAATGGCGTATCTACATTTTCCCAAAGTAACAGAAGCTGAAGACAGTGCAGTGTATTTCTGTGCTGCTAGCCGGGACACGTACTCGGAGGCATATTTTGGAGCCGGCACCAAACTCACCGTTTTAGATCCAAACATCAAAGTCACTGAACCCACAGTGGAAGTCCTAGCACCCTCGGCAAAGGAGTGTAAAGATAGAAACAAGAAGAAGAAGAAGACCCTGGTGTGTGTAGCCACCCGCTTCTACCCCGACCATGTCACGGTCTTCTGGCAAGTC
>424-11
AGTTCAACTGAACTGCAGCCACACTGTTTCAAGTTACAACATGATACTTTGGTACCAACAGTCACCCCAAAACAATGCTCTGAAACTCATTGGGTATGTGTGGAACACCAGTCCAACTGTGGAAGATTCCTTTAAAGGGCGTTTTAATGTCAGTGGAGATGCTGCAGCTAATAAAATGGCGTATCTACATTTTCCCAAACTGACAGAAGCTGAAGACAGTGCAGTGTATTTCTGTGCCGCTAGTGTAGCCGGACAGAAAAGCAACTATGAGGCACATTTTGGATCAGGCACCAAATTAACAGTTCTCGATCCAAACATCAAAGTCACTGAACCCACAGTGGAAGTCCTAGCACCCTCGGCAAAGGAGTGTAAAGATAGAAACAAGAAGAAGAAGAAGACCCTGGTGTGTGTAGCCACCCGCTTCTACCCCGACCATGTCACGGTCTTCTGGCAAGTC
>425-11
AGTTCAACTGACCTGCAGCCACACTGATTCAAGATACGACATGATACTGTGGTACCAACTGTCAGCCCAAAACACTGCTCTGAAACTCATTGGGTATGTGTGGAACACCAGTCCAACGGTGGAAGATTCCTTTAAAGGGCGTTTTAATGTCAGTGGAGAAGGTGCAGCTAATAAAATGGCGTATCTACATTTTCCCAAAGTAACAGAAGCTGAAGACAGTGCAGTGTATTTCTGTGCTGCTGGACAGGGGGCGAACTCAACCAGCCTTCTTTGGCAATGGAACGAAACTCACTGTTTTAGATCCAAACATCAAAGTCACTGAACCCACAGTGGAAGTCCTAGCACCCTCGGCAAAGGAGTGTAAAGATAGAAACAAGAAGAAGAAGAAGACCCTGGTGTGTGTAGCCACCCGCTTCTACCCCGACCATGTCACGGTCTTCTGGCAAGTC
>426-11
AGTTCAACTGACCTGCAGCCACACTGTTTCAAGATACGACATGATACTGTGGTACCAACAGTCAGCCCAAAACACTGCTCTGAAACTCATTGGGTATGTGAGATTCACCAGTCCAACTGTGGAAGATTCCTTTAAAGGGCGTTTTAATGTCAGTGGAGATGCTGCAGCTAATAAAATGGCGTATCTACATTTTCCCAAACTGACAGAAGCTGAAGACAGTGCAGTGTATTTCTGTGCTAGTACTCAAACTCAACCAGCCTTCTTTGGCAATGGAACGAAACTCACTGTTTTAGATCCAAACATCAAAGTCACTGAACCCACAGTGGAAGTCCTAGCACCCTCGGCAAAGGAGTGTAAAGATAGAAACAAGAAGAAGAAGAAGACCCTGGTGTGTGTAGCCACCCGCTTCTACCCCGACCATGTCACGGTCTTCTGGCAAGTC
>427-11
AGTTCAACTGACCTGCAGCCACACTGATTCAAGATACGACATGATACTGTGGTACCAACTGTCAGCCCAAAACACTGCTCTGAAACTCATTGGGTATGTGTGGAACACCAGTCCAACGGTGGAAGATTCCTTTAAAGGGCGTTTTAATGTCAGTGGAGAAGGTGCAGCTAATAAAATGGCGTATCTACATTTTCCCAAAGTAACAGAAGCTGAAGACAGTGCAGTGTATTTCTGTGCTGCTAGGGACTCGTACTCGGAGGCATATTTTGGAGCCGGCACCAAACTCACCGTTTTAGATCCAAACATCAAAGTCACTGAACCCACAGTGGAAGTCCTAGCACCCTCGGCAAAGGAGTGTAAAGATAGAAACAAGAAGAAGAAGAAGACCCTGGTGTGTGTAGCCACCCGCTTCTACCCCGACCATGTCACGGTCTTCTGGCAAGTC
>428-11
AGTTCAACTCACCTGCAGCCATACTATCCCTAACTACTACATGATACTATGGTACAAACAGTCAGCAGGAGACACTGCTATGAAACTCATTGGTTATGCATATACCAAGTCAATAACCATGGAGAAATCTTTTGAAAAGCACTTCAATGTGAGTGGAGACGGTGAGAAAGAGGCTTATCTTCATCTAGTGAGCCTGAGAGGACCTGAACACAGTGCAGTTTATTACTGTGTAGCCACCGGGACAACTATGAGGCACATTTTGGATCAGGCACCAAATTAACAGTTCTCGATCCAAACATCAAAGTCACTGAACCCACAGTGGAAGTCCTAGCACCCTCGGCAAAGGAGTGTAAAGATAGAAACAAGAAGAAGAAGAAGACCCTGGTGTGTGTAGCCACCCGCTTCTACCCCGACCATGTCACGGTCTTCTGGCAAGTC
>429-11
AGTTCAACTCACCTGCAGCCACACTGTTTCAAGTTACAACATGATACTTTGGTACCAACAGTCACCCCAAAACAATGCTCTGAAACTCATTGGAAGCTGAAGACAGTGCAGTGTATTTCTGTGCCGCTAGTGAAATCCGGACAGGGGAACTGGAAGTGAGGCCTACTTTGGGAATGGAACCAAACTCACTGTTTTAGATCCAAACATCAAAGTCACTGAACCCACAGTGGAAGTCCTAGCACCCTCGGCAAAGGAGTGTAAAGATAGAAACAAGAAGAAGAAGAAGACCCTGGTGTGTGTAGCCACCCGCTTCTACCCCGACCATGTCACGGTCTTCTGGCAAGTC
>430-11
AGTTCAACTGACCTGCAGCCACACTGATTCAAGATACGACATGATACTGTGGTACCAACTGTCAGCCCAAAACACTGCTCTGAAACTCATTGGGTATGTGTGGAACACCAGTCCAACGGTGGAAGATTCCTTTAAAGGGCGTTTTAATGTCAGTGGAGAAGGTGCAGCTAATAAAATGGCGTATCTACATTTTCCCAAAGTAACAGAAGCTGAAGACAGTGCAGTGTATTTCTGTGCTGCTAGTAAGCGGGACAGGGCCCCGTACTCGGAGGCATATTTTGGAGCCGGCACCAAACTCACCGTTTTAGATCCAAACATCAAAGTCACTGAACCCACAGTGGAAGTCCTAGCACCCTCGGCAAAGGAGTGTAAAGATAGAAACAAGAAGAAGAAGAAGACCCTGGTGTGTGTAGCCACCCGCTTCTACCCCGACCATGTCACGGTCTTCTGGCAAGTC
>431-11
AGTTCAACTGACCTGCAGCCACACTGTTTCAAGTTACAACATGATACTTTGGTACCAACAGTCACCCCAAAACAATGCTCTGAAACTCATTGGGTATGTGTGGAACACCAGTCCAACTGTGGAAGATTCCTTTAAAGGGCGTTTTAATGTCAGTGGAGATGCTGCAGCTAATAAAATGGCGTATCTACATTTTCCCAAACTGACAGAAGCTGAAGACAGTGCAGTGTATTTCTGTGCCGCTAAGGGCAGTCAACTATGAGGCACATTTTGGATCAGGCACCAAATTAACAGTTCTCGATCCAAACATCAAAGTCACTGAACCCACAGTGGAAGTCCTAGCACCCTCGGCAAAGGAGTGTAAAGATAGAAACAAGAAGAAGAAGAAGACCCTGGTGTGTGTAGCCACCCGCTTCTACCCCGACCATGTCACGGTCTTCTGGCAAGTC
>432-11
AGTTCAACTGACCTGCAGCCACACTGATTCAAGATACGACATGATACTGTGGTACCAACTGTCAGCCCAAAACACTGCTCTGAAACTCATTGGGTATGTGTGGAACACCAGTCCAACGGTGGAAGATTCCTTTAAAGGGCGTTTTAATGTCAGTGGAGAAGGTGCAGCTAATAAAATGGCGTATCTACATTTTCCCAAAGTAACAGAAGCTGAAGACAGTGCAGTGTATTTCTGTGCTGCTATTACCGGTACACGGATAAGGCAGAGTTTGGTCCAGGTACCAGACTCACTGTTCTAGATCCAAACATCAAAGTCACTGAACCCACAGTGGAAGTCCTAGCACCCTCGGCAAAGGAGTGTAAAGATAGAAACAAGAAGAAGAAGAAGACCCTGGTGTGTGTAGCCACCCGCTTCTACCCCGACCATGTCACGGTCTTCTGGCAAGTC
>433-11
AGTTCAACTGAACTGCAGCCACACTGATTCAAGATACGACATGATACTGTGGTACCAACTGTCAGCCCAAAACACTGCTCTGAAACTCATTGGGTATGTGTGGAACACCAGTCCAACGGTGGAAGATTCCTTTAAAGGGCGTTTTAATGTCAGTGGAGAAGGTGCAGCTAATAAAATGGCGTATCTACATTTTCCCAAAGTAACAGAAGCTGAAGACAGTGCAGTGTATTTCTGTGCTGCTAGTAAGGACAGTAACTATGAGGCACATTTTGGATCAGGCACCAAATTAACAGTTCTCGATCCAAACATCAAAGTCACTGAACCCACAGTGGAAGTCCTAGCACCCTCGGCAAAGGAGTGTAAAGATAGAAACAAGAAGAAGAAGAAGACCCTGGTGTGTGTAGCCACCCGCTTCTACCCCGACCATGTCACGGTCTTCTGGCAAGTC
>434-11
AGTTCAACTGACCTGCAGCCACACTGATCCAAGATACGACATGATACTGTGGTACCAACAGTCAGCCCAAAACACTGCTCTGAAACTCATTGGGTATGTGAGATTCACCAGTCCAACGGTGGAAGATTCCTTTAAAGGGCGTTTTAATGTCAGTGGAGATGGTGCAGCTAGTAAAATGGCGTATCTACATTGTCCCAAACTGACAGAAGCTGAAGACAGTGCAGTGTATTTCTGTGCTGCTAGTAGACACGGTGCCAGCCAGGCTTACTTCGGTGGAGGAACCAGGTTAACTGTTCTAGATCCAAACATCAAAGTCACTGAACCCACAGTGGAAGTCCTAGCACCCTCGGCAAAGGAGTGTAAAGATAGAAACAAGAAGAAGAAGAAGACCCTGGTGTGTGTAGCCACCCGCTTCTACCCCGACCATGTCACGGTCTTCTGGCAAGTC
>435-11
AGTTCAACTGACCTGCAGCCACACTGATTCAAGATACGACATGATACTGTGGTACCAACTGTCAGCCCAAAACACTGCTCTGAAACTCATTGGGTATGTGTGGAACACCAGTCCAACGGTGGAAGATTCCTTTAAAGGGCGTTTTAATGTCAGTGGAGAAGGTGCAGCTAATAAAATGGCGTATCTACATTTTCCCAAAGTAACAGAAGCTGAAGACAGTGCAGTGTATTTCTGTGCTGCTCGCATCTCGTACTCGGAGGCATATTTTGGAGCCGGCACCAAACTCACCGTTTTAGATCCAAACATCAAAGTCACTGAACCCACAGTGGAAGTCCTAGCACCCTCGGCAAAGGAGTGTAAAGATAGAAACAAGAAGAAGAAGAAGACCCTGGTGTGTGTAGCCACCCGCTTCTACCCCGACCATGTCACGGTCTTCTGGCAAGTC
>436-11
AGTTCAACTGAACTGCAGCCACACTGATTCAAGATACGACATGATACTGTGGTACCAACTGTCAGCCCAAAACACTGCTCTGAAACTCATTGGGTATGTGTGGAACACCAGTCCAACGGTGGAAGATTCCTTTAAAGGGCGTTTTAATGTCAGTGGAGAAGGTGCAGCTAATAAAATGGCGTATCTACATTTTCCCAAAGTAACAGAAGCTGAAGACAGTGCAGTGTATTTCTGTGCTGCTAGTAAAGGGGGTACTCGGAGGCATATTTTGGAGCCGGCACCAAACTCACCGTTTTAGATCCAAACATCAAAGTCACTGAACCCACAGTGGAAGTCCTAGCACCCTCGGCAAAGGAGTGTAAAGATAGAAACAAGAAGAAGAAGAAGACCCTGGTGTGTGTAGCCACCCGCTTCTACCCCGACCATGTCACGGTCTTCTGGCAAGTC
>437-11
AGTTCAACTCAACTGCAGCCATACTATGCCTAACTACTACATGATACTATGATCCAAACATCAAAGTCACTGAACCCACAGTGGAAGTCCTAGCACCCTCGGCAAAGGAGTGTAAAGATAGAAACAAGAAGAAGAAGAAGACCCTGGTGTGTGTAGCCACCCGCTTCTACCCCGACCATGTCACGGTCTTCTGGCAAGTC
>438-11
AGTTCAACTCAACTGCAGCCACACTGATTCAAGATACGACATGATACTGTGGTACCAACTGTCAGCCCAAAACACTGCTCTGAAACTCATTGGGTATGTGTGGAACACCAGTCCAACGGTGGAAGATTCCTTTAAAGGGCGTTTTAATGTCAGTGGAGAAGGTGCAGCTAATAAAATGGCGTATCTACATTTTCCCAAAGTAACAGAAGCTGAAGACAGTGCAGTGTATTTCTGTGCTGCTAGGGGGACAGGGACAGGGAACACTGGAAGTGAGGCCTACTTTGGGAATGGAACCAAACTCACTGTTTTAGATCCAAACATCAAAGTCACTGAACCCACAGTGGAAGTCCTAGCACCCTCGGCAAAGGAGTGTAAAGATAGAAACAAGAAGAAGAAGAAGACCCTGGTGTGTGTAGCCACCCGCTTCTACCCCGACCATGTCACGGTCTTCTGGCAAGTC
>439-11
AGTTCAACTGACCTGCAGCCACACTGTTTCAAGATACGACATGATACTGTGGTACCAACAGTCAGCCCAAAACACTGCTCTGAAACTCATTGGGTATGTGAGATTCACCAGTCCAACTGTGGAAGATTCCTTTAAAGGGCGTTTTAATGTCAGTGGAGATGCTGCAGCTAATAAAATGGCGTATCTACATTTTCCCAAACTGACAGAAGCTGAAGACAGTGCAGTGTATTTCTGTGCTGCTCCCTGGGACAGGGGGCCGTACTCGGAGGCATATTTTGGAGCCGGCACCAAACTCACCGTTTTAGATCCAAACATCAAAGTCACTGAACCCACAGTGGAAGTCCTAGCACCCTCGGCAAAGGAGTGTAAAGATAGAAACAAGAAGAAGAAGAAGACCCTGGTGTGTGTAGCCACCCGCTTCTACCCCGACCATGTCACGGTCTTCTGGCAAGTC
>440-11
AGTTCAACTGACCTGCAGCCACACTGATTCAAGATACGACATGATACTGTGGTACCAACTGTCAGCCCAAAACACTGCTCTGAAACTCATTGGGTATGTGTGGAACACCAGTCCAACGGTGGAAGATTCCTTTAAAGGGCGTTTTAATGTCAGTGGAGAAGGTGCAGCTAATAAAATGGCGTATCTACATTTTCCCAAAGTAACAGAAGCTGAAGACAGTGCAGTGTATTTCTGTGCTGCTCAGGGGGAGAAAAAATACAACTATGATCCTGCATTCTTTGGAGCAGGGACCAAACTGAGTGTTCTGGATCCAAACATCAAAGTCACTGAACCCACAGTGGAAGTCCTAGCACCCTCGGCAAAGGAGTGTAAAGATAGAAACAAGAAGAAGAAGAAGACCCTGGTGTGTGTAGCCACCCGCTTCTACCCCGACCATGTCACGGTCTTCTGGCAAGTC
>441-11
AGTTCAACTCAACTGCAGCCACACTGATTCAAGATACGACATGATACTGTGGTACCAACTGTCAGCCCAAAACACTGCTCTGAAACTCATTGGGTATGTGTGGAACACCAGTCCAACGGTGGAAGATTCCTTTAAAGGGCGTTTTAATGTCAGTGGAGAAGGTGCAGCTAATAAAATGGCGTATCTACATTTTCCCAAAGTAACAGAAGCTGAAGACAGTGCAGTGTATTTCTGTGCTGCTAGTACTCGGAGGCATATTTTGGAGCCGGCACCAAACTCACCGTTTTAGATCCAAACATCAAAGTCACTGAACCCACAGTGGAAGTCCTAGCACCCTCGGCAAAGGAGTGTAAAGATAGAAACAAGAAGAAGAAGAAGACCCTGGTGTGTGTAGCCACCCGCTTCTACCCCGACCATGTCACGGTCTTCTGGCAAGTC
>442-11
AGTTCAACTGACCTGCAGCCACACTGTTTCAAGATACGACATGATACTGTGGTACCAACAGTCAGCCCAAAACACTGCTCTGAAACTCATTGGAAGCTGAAGACAGTGCAGTGTATTTCTGTGCTGCTAGTAAAGGGTCTGGAAGTGAGGCCTACTTTGGGAATGGAACCAAACTCACTGTTTTAGATCCAAACATCAAAGTCACTGAACCCACAGTGGAAGTCCTAGCACCCTCGGCAAAGGAGTGTAAAGATAGAAACAAGAAGAAGAAGAAGACCCTGGTGTGTGTAGCCACCCGCTTCTACCCCGACCATGTCACGGTCTTCTGGCAAGTC
>443-11
AGTTCAACTGACCTGCAGCCACACTGTTTCAAGATACGACATGATACTGTGGTACCAACAGTCAGCCCAAAACACTGCTCTGAAACTCATTGGGTATGTGAGATTCACCAGTCCAACGGTGGAAGATTCCTTTAAAGGGCGTTTTAATGTCAGTGGAGATGGTGCAGCTAATAAAATGGCGTATCTACATTTTCCCAAACTGACAGAACCTGAAGACAGTGCAGTGTATTTCTGTGCTGCTAGTGAAGCGGCACAGGGGGCCTCTGGTGGTTATGCTGCCTACTTTGGAGAGGGAACTAAGCTAACAGTTCTGGATCCAAACATCAAAGTCACTGAACCCACAGTGGAAGTCCTAGCACCCTCGGCAAAGGAGTGTAAAGATAGAAACAAGAAGAAGAAGAAGACCCTGGTGTGTGTAGCCACCCGCTTCTACCCCGACCATGTCACGGTCTTCTGGCAAGTC
>444-11
AGTTCAACTGACCTGCAGCCACACTGTTTCAAGTTACAACATGATACTTTGGTACCAACAGTCACCCCAAAACAATGCTCTGAAACTCATTGGGTATGTGTGGAACACCAGTCCAACTGTGGAAGATTCCTTTAAAGGGCGTTTTAATGTCAGTGGAGATGCTGCAGCTAATAAAATGGCGTATCTACATTTTCCCAAACTGACAGAAGCTGAAGACAGTGCAGTGTATTTCTGTGCCGCTAGTGAGGGGGAGAGCTATGAGGCACATTTTGGATCAGGCACCAAATTAACAGTTCTCGATCCAAACATCAAAGTCACTGAACCCACAGTGGAAGTCCTAGCACCCTCGGCAAAGGAGTGTAAAGATAGAAACAAGAAGAAGAAGAAGACCCTGGTGTGTGTAGCCACCCGCTTCTACCCCGACCATGTCACGGTCTTCTGGCAAGTC
>445-11
AGTTCAACTCACCTGCAGCCACACTGATTCAAGATACGACATGATACTGTGGTACCAACTGTCAGCCCAAAACACTGCTCTGAAACTCATTGGGTATGTGTGGAACACCAGTCCAACGGTGGAAGATTCCTTTAAAGGGCGTTTTAATGTCAGTGGAGAAGGTGCAGCTAATAAAATGGCGTATCTACATTTTCCCAAAGTAACAGAAGCTGAAGACAGTGCAGTGTATTTCTGTGCTGCCGGACAGAGCTCGTACTCGGAGGCATATTTTGGAGCCGGCACCAAACTCACCGTTTTAGATCCAAACATCAAAGTCACTGAACCCACAGTGGAAGTCCTAGCACCCTCGGCAAAGGAGTGTAAAGATAGAAACAAGAAGAAGAAGAAGACCCTGGTGTGTGTAGCCACCCGCTTCTACCCCGACCATGTCACGGTCTTCTGGCAAGTC
>446-11
AGTTCAACTGACCTGCAGCCACACTGATTCAAGATACGACATGATACTGTGGTACCAACTGTCAGCCCAAAACACTGCTCTGAAACTCATTGGGTATGTGTGGAACACCAGTCCAACGGTGGAAGATTCCTTTAAAGGGCGTTTTAATGTCAGTGGAGAAGGTGCAGCTAATAAAATGGCGTATCTACATTTTCCCAAAGTAACAGAAGCTGAAGACAGTGCAGTGTATTTCTGTGCTGCTAGGGCCTCGTACTCGGAGGCATATTTTGGAGCCGGCACCAAACTCACCGTTTTAGATCCAAACATCAAAGTCACTGAACCCACAGTGGAAGTCCTAGCACCCTCGGCAAAGGAGTGTAAAGATAGAAACAAGAAGAAGAAGAAGACCCTGGTGTGTGTAGCCACCCGCTTCTACCCCGACCATGTCACGGTCTTCTGGCAAGTC
>447-11
AGTTCAACTCACCTGCAGCCACACTGTTTCAAGTTACAACATGATACTTTGGTACCAACAGTCACCCCAAAACAATGCTCTGAAACTCATTGGAAGCTGAAGACAGTGCAGTGTATTTCTGTGCCGCTAGTGAAACATCGTGGTGCCAGCCAGGCTTACTTCGGTGGAGGAACCAGGTTAACTGTTCTAGATCCAAACATCAAAGTCACTGAACCCACAGTGGAAGTCCTAGCACCCTCGGCAAAGGAGTGTAAAGATAGAAACAAGAAGAAGAAGAAGACCCTGGTGTGTGTAGCCACCCGCTTCTACCCCGACCATGTCACGGTCTTCTGGCAAGTC
>448-11
AGTTCAACTGACCTGCAGCCACACTGATTCAAGATACGACATGATACTGTGGTACCAACTGTCAGCCCAAAACACTGCTCTGAAACTCATTGGGTATGTGTGGAACACCAGTCCAACGGTGGAAGATTCCTTTAAAGGGCGTTTTAATGTCAGTGGAGAAGGTGCAGCTAATAAAATGGCGTATCTACATTTTCCCAAAGTAACAGAAGCTGAAGACAGTGCAGTGTATTTCTGTGCTGCTAGTAGTCATCCGAGTACTCAAACTCAACCAGCCTTCTTTGGCAATGGAACGAAACTCACTGTTTTAGATCCAAACATCAAAGTCACTGAACCCACAGTGGAAGTCCTAGCACCCTCGGCAAAGGAGTGTAAAGATAGAAACAAGAAGAAGAAGAAGACCCTGGTGTGTGTAGCCACCCGCTTCTACCCCGACCATGTCACGGTCTTCTGGCAAGTC
>449-11
AGTTCAACTCAACTGCAGCCACACTGTTTCAAGATACGACATGATACTGTGGTACCAACAGTCAGCCCAAAACACTGCTCTGAAACTCATTGGGTATGTGAGATTCACCAGTCCAACTGTGGAAGATTCCTTTAAAGGGCGTTTTAATGTCAGTGGAGATGGTGCAGCTAATAAAATGGCGTATCTACATTGTCCCAAACTGACAGAAGCTGAAGACAGTTCAGTGTATTTCTGTGCTGCTAGTAGGACAGGCTCGTACTCGGAGGCATATTTTGGAGCCGGCACCAAACTCACCGTTTTAGATCCAAACATCAAAGTCACTGAACCCACAGTGGAAGTCCTAGCACCCTCGGCAAAGGAGTGTAAAGATAGAAACAAGAAGAAGAAGAAGACCCTGGTGTGTGTAGCCACCCGCTTCTACCCCGACCATGTCACGGTCTTCTGGCAAGTC
>450-11
AGTTCAACTCAACTGCAGCCACACTGTTTCAAGATACGACATGATACTGTGGTACCAACAGTCAGCCCAAAACACTGCTCTGAAACTCATTGGAACCTGAAGACAGTGCAGTGTATTTCTGTGCTGCTAGTGAGCAGGGGGCGACACTGGAAGTGAGGCCTACTTTGGGAATGGAACCAAACTCACTGTTTTAGATCCAAACATCAAAGTCACTGAACCCACAGTGGAAGTCCTAGCACCCTCGGCAAAGGAGTGTAAAGATAGAAACAAGAAGAAGAAGAAGACCCTGGTGTGTGTAGCCACCCGCTTCTACCCCGACCATGTCACGGTCTTCTGGCAAGTC
>451-11
AGTTCAACTGAACTGCAGCCACACTGATCCAAGATACGACATGATACTGTGGTACCAACAGTCAGCCCAAAACACTGCTCTGAAACTCATTGGGTATGTGAGATTCACCAGTCCAACGGTGGAAGATTCCTTTAAAGGGCGTTTTAATGTCAGTGGAGATGGTGCAGCTAGTAAAATGGCGTATCTACATTGTCCCAAACTGACAGAAGCTGAAGACAGTGCAGTGTATTTCTGTGCTGCTAGTAAGGGACAGGGGACTGGAAGTGAGGCCTACTTTGGGAATGGAACCAAACTCACTGTTTTAGATCCAAACATCAAAGTCACTGAACCCACAGTGGAAGTCCTAGCACCCTCGGCAAAGGAGTGTAAAGATAGAAACAAGAAGAAGAAGAAGACCCTGGTGTGTGTAGCCACCCGCTTCTACCCCGACCATGTCACGGTCTTCTGGCAAGTC
>452-11
AGTTCAACTCACCTGCAGCCACACTGATCCAAGATACGACATGATACTGTGGTACCAACAGTCAGCCCAAAACACTGCTCTGAAACTCATTGGATCCAAACATCAAAGTCACTGAACCCACAGTGGAAGTCCTAGCACCCTCGGCAAAGGAGTGTAAAGATAGAAACAAGAAGAAGAAGACCCTGGTGTGTGTAGCCACCCGCTTCTACCCCGACCATGTCACGGTCTTCTGGCAAGTC
>453-11
AGTTCAACTCAACTGCAGCCACACTGATTCAAATTACAACATGATACTGTGGTACCAACAGTCAGCCCAAAACACTGAAACTCATTGGGTATGTGAGTAACACCATTCCAACGGTGGAAGATTCCTTTAAAGGGCGTTTTAATGTCAGTGGAGATGGTGCAGCTAATAAAATGGCGTATCTACATTGTCCCAAACTGACAGAAGCTGAAGACAGTTCAGTGTATTTCTGTGCTGCTAGACAGGGGGCATCATGAGGCACATTTTGGATCAGGCACCAAATTAACAGTTCTCGATCCAAACATCAAAGTCACTGAACCCACAGTGGAAGTCCTAGCACCCTCGGCAAAGGAGTGTAAAGATAGAAACAAGAAGAAGAAGAAGACCCTGGTGTGTGTAGCCACCCGCTTCTACCCCGACCATGTCACGGTCTTCTGGCAAGTC
>454-11
AGTTCAACTGACCTGCAGCCACACTGATTCAAGATACGACATGATACTGTGGTACCAACAGTCAGCCCAAAACACTGCTCTGAAACTCATTGGGTATGTGTGGAACACCAGTCCAACGGTGGAAGATTCCTTTAAAGGGCGTTTTAATGTCAGTGGAGAAGGTGCAGCTAATAAAATGGCGTATCTACATTTTCCCAAAGTAACAGAAGCTGAAGACAGTGCAGTGTATTTCTGTGCTGCTCGGACAGGGGATTATGAGGCACATTTTGGATCAGGCACCAAATTAACAGTTCTCGATCCAAACATCAAAGTCACTGAACCCACAGTGGAAGTCCTAGCACCCTCGGCAAAGGAGTGTAAAGATAGAAACAAGAAGAAGAAGAAGACCCTGGTGTGTGTAGCCACCCGCTTCTACCCCGACCATGTCACGGTCTTCTGGCAAGTC
>455-11
AGTTCAACTGACCTGCAGCCACACTGTTTCAAGATACGACATGATACTGTGGTACCAACAGTCAGCCCAAAACACTGCTCTGAAACTCATTGGGTATGTGAGATTCACCAGTCCAACTGTGGAAGATTCCTTTAAAGGGCGTTTTAATGTCAGTGGAGATGGTGCAGCTAATAAAATGGCGTATCTACATTGTCCCAAACTGACAGAAGCTGAAGACAGTTCAGTGTATTTCTGTGCTGCTAGTAAGGGGACTCAAACTCAACCAGCCTTCTTTGGCAATGGAACGAAACTCACTGTTTTAGATCCAAACATCAAAGTCACTGAACCCACAGTGGAAGTCCTAGCACCCTCGGCAAAGGAGTGTAAAGATAGAAACAAGAAGAAGAAGAAGACCCTGGTGTGTGTAGCCACCCGCTTCTACCCCGACCATGTCACGGTCTTCTGGCAAGTC
>456-11
AGTTCAACTGACCTGCAGCCACACTGATCCAAGATACGACATGATACTGTGGTACCAACAGTCAGCCCAAAACACTGCTCTGAAACTCATTGGGTATGTGAGATTCACCAGTCCAACGGTGGAAGATTCCTTTAAAGGGCGTTTTAATGTCAGTGGAGATGGTGCAGCTAGTAAAATGGCGTATCTACATTGTCCCAAACTGACAGAAGCTGAAGACAGTGCAGTGTATATTTCTGTGCTGCTAGTAACCTTGGGACAGGGGGGCAACCCGGCATTCTTCGGCAGTGGCACCAAACTCACAGTTCTAGATCCAAACATCAAAGTCACTGAACCCACAGTGGAAGTCCTAGCACCCTCGGCAAAGGAGTGTAAAGATAGAAACAAGAAGAAGAAGAAGACCCTGGTGTGTGTAGCCACCCGCTTCTACCCCGACCATGTCACGGTCTTCTGGCAAGTC
>457-11
AGTTCAACTCAACTGCAGCCACACTGTTTCAAGATACGACATGATACTGTGGTACCAACAGTCAGCCCAAAACACTGCTCTGAAACTCATTGGGTATGTGAGATTCACCAGTCCAACTGTGGAAGATTCCTTTAAAGGGCGTTTTAATGTCAGTGGAGATGGTGCAGCTAATAAAATGGCGTATCTACATTGTCCCAAACTGACAGAAGCTGAAGACAGTTCAGTGTATTTCTGTGCTGCTAGCGGGACAGGCAACTATGAGGCACATTTTGGATCAGGCACCAAATTAACAGTTCTCGATCCAAACATCAAAGTCACTGAACCCACAGTGGAAGTCCTAGCACCCTCGGCAAAGGAGTGTAAAGATAGAAACAAGAAGAAGAAGAAGACCCTGGTGTGTGTAGCCACCCGCTTCTACCCCGACCATGTCACGGTCTTCTGGCAAGTC
>458-11
AGTTCAACTGAACTGCAGCCACACTGATTCAAGATACGACATGATACTGTGGTACCAACTGTCAGCCCAAAACACTGCTCTGAAACTCATTGGGTATGTGTGGAACACCAGTCCAACGGTGGAAGATTCCTTTAAAGGGCGTTTTAATGTCAGTGGAGAAGGTGCAGCTAATAAAATGGCGTATCTACATTTTCCCAAAGTAACAGAAGCTGAAGACAGTGCAGTGTATTTCTGTGCTGCTAGTAAGAGGGTTGGTTATGCTGCCTACTTTGGAGAAGGAACTAAGCTAACAGTTCTGGATCCAAACATCAAAGTCACTGAACCCACAGTGGAAGTCCTAGCACCCTCGGCAAAGGAGTGTAAAGATAGAAACAAGAAGAAGAAGAAGACCCTGGTGTGTGTAGCCACCCGCTTCTACCCCGACCATGTCACGGTCTTCTGGCAAGTC
>459-11
AGTTCAACTGACCTGCAGCCACACTGTTTCAAGATACGACATGATACTGTGGTACCAACAGTCAGCCCAAAACACTGCTCTGAAACTCATTGGAAGCTGAAGACAGTGCAGTGTATTTCTGTGCTGCTAGGGACAGCGAGCTCGTACTCGGAGGCATATTTTGGAGCCGGCACCAAACTCACCGTTTTAGATCCAAACATCAAAGTCACTGAACCCACAGTGGAAGTCCTAGCACCCTCGGCAAAGGAGTGTAAAGATAGAAACAAGAAGAAGAAGAAGACCCTGGTGTGTGTAGCCACCCGCTTCTACCCCGACCATGTCACGGTCTTCTGGCAAGTC
>460-11
AGTTCAACTGACCTGCAGCCACACTGATTCAAGATACGACATGATACTGTGGTACCAACTGTCAGCCCAAAACACTGCTCTGAAACTCATTGGGTATGTGTGGAACACCAGTCCAACGGTGGAAGATTCCTTTAAAGGGCGTTTTAATGTCAGTGGAGAAGGTGCAGCTAATAAAATGGCGTATCTACATTTTCCCAAAGTAACAGAAGCTGAAGACAGTGCAGTGTATTTCTGTGCTGCTAGTAAAGACGGGGAGGCCAACTATGAGGCACATTTTGGATCAGGCACCAAATTAACAGTTCTCGATCCAAACATCAAAGTCACTGAACCCACAGTGGAAGTCCTAGCACCCTCGGCAAAGGAGTGTAAAGATAGAAACAAGAAGAAGAAGAAGACCCTGGTGTGTGTAGCCACCCGCTTCTACCCCGACCATGTCACGGTCTTCTGGCAAGTC
>461-11
AGTTCAACTGAACTGCAGCCACACTGATTCAAGATACGACATGATACTGTGGTACCAACTGTCAGCCCAAAACACTGCTCTGAAACTCATTGGGTATGTGTGGAACACCAGTCCAACGGTGGAAGATTCCTTTAAAGGGCGTTTTAATGTCAGTGGAGAAGGTGCAGCTAATAAAATGGCGTATCTACATTTTCCCAAAGTAACAGAAGCTGAAGACAGTGCAGTGTATTTCTGTGCTGCTGGACAGGGGAAGTACTCGGAGGCATATTTTGGAGCCGGCACCAAACTCACCGTTTTAGATCCAAACATCAAAGTCACTGAACCCACAGTGGAAGTCCTAGCACCCTCGGCAAAGGAGTGTAAAGATAGAAACAAGAAGAAGAAGAAGACCCTGGTGTGTGTAGCCACCCGCTTCTACCCCGACCATGTCACGGTCTTCTGGCAAGTC
>462-11
AGTTCAACTGAACTGCAGCCACACTGTTTCAAGATACGACATGATACTGTGGTACCAACAGTCAGCCCAAAACACTGCTCTGAAACTCATTGGGTATGTGAGATTCACCAGTCCAACTGTGGAAGATTCCTTTAAAGGGCGTTTTAATATCCAAACATCAAAGTCACTGAACCCACAGTGGAAGTCCTAGCACCCTCGGCAAAGGAGTGTAAAGATAGAAACAAGAAGAAGAAGAAGACCCTGGTGTGTGTAGCCACCCGCTTCTACCCCGACCATGTCACGGTCTTCTGGCAAGTC
>463-11
AGTTCAACTCACCTGCAGCCACACTGATTCAAGATACGACATGATACTGTGGTACCAACTGTCAGCCCAAAACACTGCTCTGAAACTCATTGGGTATGTGTGGAACACCAGTCCAACGGTGGAAGATTCCTTTAAAGGGCGTTTTAATGTCAGTGGAGAAGGTGCAGCTAATAAAATGGCGTATCTACATTTTCCCAAAGTAACAGAAGCTGAAGACAGTGCAGTGTATTTCTGTGCTGCTAGGGCCTCGTACTCGGAGGCATATTTTGGAGCCGGCACCAAACTCACCGTTTTAGATCCAAACATCAAAGTCACTGAACCCACAGTGGAAGTCCTAGCACCCTCGGCAAAGGAGTGTAAAGATAGAAACAAGAAGAAGAAGAAGACCCTGGTGTGTGTAGCCACCCGCTTCTACCCCGACCATGTCACGGTCTTCTGGCAAGTC
>464-11
AGTTCAACTGAACTGCAGCCACACTGTTTCAAGTTACAACATGATACTTTGGTACCAACAGTCACCCCAAAACAATGCTCTGAAACTCATTGGAAGCTGAAGACAGTGCAGTGTATTTCTGTGCCGCTAGTGAAACATCGTGGTGCCAGCCAGGCTTACTTCGGTGGAGGAACCAGGTTAACTGTTCTAGATCCAAACATCAAAGTCACTGAACCCACAGTGGAAGTCCTAGCACCCTCGGCAAAGGAGTGTAAAGATAGAAACAAGAAGAAGAAGAAGACCCTGGTGTGTGTAGCCACCCGCTTCTACCCCGACCATGTCACGGTCTTCTGGCAAGTC
>465-11
AGTTCAACTCAACTGCAGCCACACTGTTTCAAGTTACAACATGATACTTTGGTACCAACAGTCACCCCAAAACAATGCTCTGAAACTCATTGGGTATGTGTGGAACACCAGTCCAACTGTGGAAGATTCCTTTAAAGGGCGTTTTAATGTCAGTGGAGATGCTGCAGCTAATAAAATGGCGTATCTACATTTTCCCAAACTGACAGAAGCTGAAGACAGTGCAGTGTATTTCTGTGCCGCTAGTCCGGACAGAAACAACAACCCGGCATTCTTCGGCAGTGGCACCAAACTCACAGTTCTAGATCCAAACATCAAAGTCACTGAACCCACAGTGGAAGTCCTAGCACCCTCGGCAAAGGAGTGTAAAGATAGAAACAAGAAGAAGAAGAAGACCCTGGTGTGTGTAGCCACCCGCTTCTACCCCGACCATGTCACGGTCTTCTGGCAAGTC
>466-11
AGTTCAACTGACCTGCAGCCACACTGTTTCAAGATACGACATGATACTGTGGTACCAACAGTCAGCCCAAAACACTGCTCTGAAACTCATTGGGTATGTGAGATTCACCAGTCCAACGGTGGAAGATTCCTTTAAAGGGCGTTTTAATGTCAGTGGAGATGGTGCAGCTAATAAAATGGCGTATCTACATTTTCCCAAACTGACAGAACCTGAAGACAGTGCAGTGTATTTCTGTGCTGCTAGCCGACAGGGGGCTGGTGGTTATGCTGCCTACTTTGGAGAAGGAACTAAGCTAACAGTTCTGGATCCAAACATCAAAGTCACTGAACCCACAGTGGAAGTCCTAGCACCCTCGGCAAAGGAGTGTAAAGATAGAAACAAGAAGAAGAAGAAGACCCTGGTGTGTGTAGCCACCCGCTTCTACCCCGACCATGTCACGGTCTTCTGGCAAGTC
>467-11
AGTTCAACTGACCTGCAGCCACACTGTTTCAAGATACGACATGATACTGTGGTACCAACAGTCAGCCCAAAACACTGCTCTGAAACTCATTGGGTATGTGAGATTCACCAGTCCAACGGTGGAAGATTCCTTTAAAGGGCGTTTTAATGTCAGTGGAGATGGTGCAGCTAATAAAATGGCGTATCTACATTTTCCCAAACTGACAGAACCTGAAGACAGTGCAGTGTATTTCTGTGCTGCTAGGGACAGATATGATCCTGCATTCTTTGGAGCAGGGACCAAACTGAGTGTTCTGGATCCAAACATCAAAGTCACTGAACCCACAGTGGAAGTCCTAGCACCCTCGGCAAAGGAGTGTAAAGATAGAAACAAGAAGAAGAAGAAGACCCTGGTGTGTGTAGCCACCCGCTTCTACCCCGACCATGTCACGGTCTTCTGGCAAGTC
>468-11
AGTTCAACTGAACTGCAGCCATACTATCCCTAACTACTACATGATACTATGGTACAAACAGTCAGCAGGAGACACTGCTATGAAACTCATTGGTTATGCATATACCAAGTCAATAACCATGGAGAAATCTTTTGAAAAGCACTTCAATGTGAGTGGAGACGGTGAGAAAGAGGCTTATCTTCATCTAGTGAGCCTGAGAGGACCTGAACACAGTGCAGTTTATTACTGTGTAGCCAGCCAAGGACAGGGTGGTTATGCTGCCTACTTTGGAGAAGGAACTAAGCTAACAGTTCTGGATCCAAACATCAAAGTCACTGAACCCACAGTGGAAGTCCTAGCACCCTCGGCAAAGGAGTGTAAAGATAGAAACAAGAAGAAGAAGAAGACCCTGGTGTGTGTAGCCACCCGCTTCTACCCCGACCATGTCACGGTCTTCTGGCAAGTC
>469-11
AGTTCAACTGAACTGCAGCCACACTGTTTCAAGATACGACATGATACTGTGGTACCAACAGTCAGCCCAAAACACTGCTCTGAAACTCATTGGGTATGTGAGATTCACCAGTCCAACTGTGGAAGATTCCTTTAAAGGGCGTTTTAATGTCAGTGGAGATGGTGCAGCTAATAAAATGGCGTATCTACATTGTCCCAAACTGACAGAAGCTGAAGACAGTTCAGTGTATTTCTGTGCTGCGACAGGGGAAACTCAACCAGCCTTCTTTGGCAATGGAACGAAACTCACTGTTTTAGATCCAAACATCAAAGTCACTGAACCCACAGTGGAAGTCCTAGCACCCTCGGCAAAGGAGTGTAAAGATAGAAACAAGAAGAAGAAGAAGACCCTGGTGTGTGTAGCCACCCGCTTCTACCCCGACCATGTCACGGTCTTCTGGCAAGTC
>470-11
AGTTCAACTCACCTGCAGCCACACTGATCCAAGATACGACATGATACTGTGGTACCAACAGTCAGCCCAAAACACTGCTCTGAAACTCATTGGGTATGTGAGATTCACCAGTCCAACGGTGGAAGATTCCTTTAAAGGGCGTTTTAATGTCAGTGGAGATGGTGCAGCTAGTAAAATGGCGTATCTACATTGTCCCAAACTGACAGAAGCTGAAGACAGTGCAGTGTATATTTCTGTGCTGCTAGTAAGAGAGGACAGGGTCTATGAGGCACATTTTGGATCAGGCACCAAATTAACAGTTCTCGATCCAAACATCAAAGTCACTGAACCCACAGTGGAAGTCCTAGCACCCTCGGCAAAGGAGTGTAAAGATAGAAACAAGAAGAAGAAGAAGACCCTGGTGTGTGTAGCCACCCGCTTCTACCCCGACCATGTCACGGTCTTCTGGCAAGTC
>471-11
AGTTCAACTGACCTGCAGCCACACTGATTCAAGATACGACATGATACTGTGGTACCAACAGTCAGCCCAAAACACTGCTCTGAAACTCATTGGGTATGTGTGGAACACCAGTCCAACGGTGGAAGATTCCTTTAAAGGGCGTTTTAATGTCAGTGGAGAAGGTGCAGCTAATAAAATGGCGTATCTACATTTTCCCAAAGTAACAGAAGCTGAAGACAGTGCAGTGTATTTCTGTGCTGCTAGGAGGGCGTACACGGATAAGGCAGAGTTTGGTCCAGGTACCAGACTCACTGTTCTAGATCCAAACATCAAAGTCACTGAACCCACAGTGGAAGTCCTAGCACCCTCGGCAAAGGAGTGTAAAGATAGAAACAAGAAGAAGAAGAAGACCCTGGTGTGTGTAGCCACCCGCTTCTACCCCGACCATGTCACGGTCTTCTGGCAAGTC
>472-11
AGTTCAACTGACCTGCAGCCACACTGATCCAAGATACGACATGATACTGTGGTACCAACAGTCAGCCCAAAACACTGCTCTGAAACTCATTGGGTATGTGAGATTCACCAGTCCAACGGTGGAAGATTCCTTTAAAGGGCGTTTTAATGTCAGTGGAGATGGTGCAGCTAGTAAAATGGCGTATCTACATTGTCCCAAACTGACAGAAGCTGAAGACAGTGCAGTGTATATTTCTGTGCTGCTAGTAACAGAGTTAACTCGGAGGCATATTTTGGAGCCGGCACCAAACTCACCGTTTTAGATCCAAACATCAAAGTCACTGAACCCACAGTGGAAGTCCTAGCACCCTCGGCAAAGGAGTGTAAAGATAGAAACAAGAAGAAGAAGAAGACCCTGGTGTGTGTAGCCACCCGCTTCTACCCCGACCATGTCACGGTCTTCTGGCAAGTC
>473-11
AGTTCAACTGACCTGCAGCCACACTGTTTCAAGATACGACATGATACTGTGGTACCAACAGTCAGCCCAAAACACTGCTCTGAAACTCATTGGGTATGTGAGATTCACCAGTCCAACGGTGGAAGATTCCTTTAAAGGGCGTTTTAATGTCAGTGGAGATGGTGCAGCTAATAAAATGGCGTATCTACATTTTCCCAAACTGACAGAACCTGAAGACAGTGCAGTGTATTTCTGTGCTGCTAGTGAAGCACATAGTGGTGCCAGCCAGGCTTACTTCGGTGGAGGAACCAGGTTAACTGTTCTAGATCCAAACATCAAAGTCACTGAACCCACAGTGGAAGTCCTAGCACCCTCGGCAAAGGAGTGTAAAGATAGAAACAAGAAGAAGAAGAAGACCCTGGTGTGTGTAGCCACCCGCTTCTACCCCGACCATGTCACGGTCTTCTGGCAAGTC
>474-11
AGTTCAACTGACCTGCAGCCACACTGTTTCAAGATACGACATGATACTGTGGTACCAACAGTCAGCCCAAAACACTGCTCTGAAACTCATTGGGTATGTGAGATTCACCAGTCCAACGGTGGAAGATTCCTTTAAAGGGCGTTTTAATGTCAGTGGAGATGGTGCAGCTAATAAAATGGCGTATCTACATTTTCCCAAACTGACAGAACCTGAAGACAGTGCAGTGTATTTCTGTGCTGCTAGTGAAATTAGGGATGAGGCACATTTTGGATCAGGCACCAAATTAACAGTTCTCGATCCAAACATCAAAGTCACTGAACCCACAGTGGAAGTCCTAGCACCCTCGGCAAAGGAGTGTAAAGATAGAAACAAGAAGAAGAAGAAGACCCTGGTGTGTGTAGCCACCCGCTTCTACCCCGACCATGTCACGGTCTTCTGGCAAGTC
>475-11
AGTTCAACTGACCTGCAGCCACACTGATTCAAGATACGACATGATACTGTGGTACCAACTGTCAGCCCAAAACACTGCTCTGAAACTCATTGGGTATGTGTGGAACACCAGTCCAACGGTGGAAGATTCCTTTAAAGGGCGTTTTAATGTCAGTGGAGAAGGTGCAGCTAATAAAATGGCGTATCTACATTTTCCCAAAGTAACAGAAGCTGAAGACAGTGCAGTGTATTTCTGCGGAGACTCTGGTGGTTATGCTGCCTACTTTGGAGAGGGAACTAAGCTAACAGTTCTGGATCCAAACATCAAAGTCACTGAACCCACAGTGGAAGTCCTAGCACCCTCGGCAAAGGAGTGTAAAGATAGAAACAAGAAGAAGAAGAAGACCCTGGTGTGTGTAGCCACCCGCTTCTACCCCGACCATGTCACGGTCTTCTGGCAAGTC
>476-11
AGTTCAACTGACCTGCAGCCACACTGTTTCAAGATACGACATGATACTGTGGTACCAACAGTCAGCCCAAAACACTGCTCTGAAACTCATTGGAAGCTGAAGACAGTGCAGTGTATTTCTGTGCTGCTAGTCCGGACAGCTATGAGGCACATTTTGGATCAGGCACCAAATTAACAGTTCTCGATCCAAACATCAAAGTCACTGAACCCACAGTGGAAGTCCTAGCACCCTCGGCAAAGGAGTGTAAAGATAGAAACAAGAAGAAGAAGAAGACCCTGGTGTGTGTAGCCACCCGCTTCTACCCCGACCATGTCACGGTCTTCTGGCAAGTC
>477-11
AGTTCAACTGACCTGCAGCCACACTGTTTCAAGATACGACATGATACTGTGGTACCAACAGTCAGCCCAAAACACTGCTCTGAAACTCATTGGGTATGTGAGATTCACCAGTCCAACGGTGGAAGATTCCTTTAAAGGGCGTTTTAATGTCAGTGGAGATGGTGCAGCTAATAAAATGGCGTATCTACATTTTCCCAAACTGACAGAACCTGAAGACAGTGCAGTGTATTTCTGTGCTGCTAGTGGACAGGCCAACTATGAGGCACATTTTGGATCAGGCACCAAATTAACAGTTCTCGATCCAAACATCAAAGTCACTGAACCCACAGTGGAAGTCCTAGCACCCTCGGCAAAGGAGTGTAAAGATAGAAACAAGAAGAAGAAGAAGACCCTGGTGTGTGTAGCCACCCGCTTCTACCCCGACCATGTCACGGTCTTCTGGCAAGTC
>478-11
AGTTCAACTGACCTGCAGCCACACTGTTTCAAGATACGACATGATACTGTGGTACCAACAGTCAGCCCAAAACACTGCTCTGAAACTCATTGGGTATGTGAGATTCACCAGTCCAACTGTGGAAGATTCCTTTAAAGGGCGTTTTAATGTCAGTGGAGATGGTGCAGCTAATAAAATGGCGTATCTACATTGTCCCAAACTGACAGAAGCTGAAGACAGTTCAGTGTATTTCTGTGCTGCTAGTAAAGCGAGGTACACGGATAAGGCAGAGTTTGGTCCAGGTACCAGACTCACTGTTCTAGATCCAAACATCAAAGTCACTGAACCCACAGTGGAAGTCCTAGCACCCTCGGCAAAGGAGTGTAAAGATAGAAACAAGAAGAAGAAGAAGACCCTGGTGTGTGTAGCCACCCGCTTCTACCCCGACCATGTCACGGTCTTCTGGCAAGTC
>479-11
AGTTCAACTGACCTGCAGCCACACTGATTCAAGATACGACATGATACTGTGGTACCAACTGTCAGCCCAAAACACTGCTCTGAAACTCATTGGGTATGTGTGGAACACCAGTCCAACGGTGGAAGATTCCTTTAAAGGGCGTTTTAATGTCAGTGGAGAAGGTGCAGCTAATAAAATGGCGTATCTACATTTTCCCAAAGTAACAGAAGCTGAAGACAGTGCAGTGTATTTCTGTGCTGCCGGACAGTCGTACTCGGAGGCATATTTTGGAGCCGGCACCAAACTCACCGTTTTAGATCCAAACATCAAAGTCACTGAACCCACAGTGGAAGTCCTAGCACCCTCGGCAAAGGAGTGTAAAGATAGAAACAAGAAGAAGAAGAAGACCCTGGTGTGTGTAGCCACCCGCTTCTACCCCGACCATGTCACGGTCTTCTGGCAAGTC
>480-11
AGTTCAACTGAACTGCAGCCACACTGATCCAAGATACGACATGATACTGTGGTACCAACAGTCAGCCCAAAACACTGCTCTGAAACTCATTGGGTATGTGAGATTCACCAGTCCAACGGTGGAAGATTCCTTTAAAGGGCGTTTTAATGTCAGTGGAGATGGTGCAGCTAGTAAAATGGCGTATCTACATTGTCCCAAACTGACAGAAGCTGAAGACAGTGCAGTGTATATTTCTGTGCTGCTAGTACCGGGGGTCAACTATGAGGCACATTTTGGATCAGGCACCAAATTAACAGTTCTCGATCCAAACATCAAAGTCACTGAACCCACAGTGGAAGTCCTAGCACCCTCGGCAAAGGAGTGTAAAGATAGAAACAAGAAGAAGAAGAAGACCCTGGTGTGTGTAGCCACCCGCTTCTACCCCGACCATGTCACGGTCTTCTGGCAAGTC
>481-11
AGTTCAACTGACCTGCAGCCACACTGTTTCAAGATACGACATGATACTGTGGTACCAACAGTCAGCCCAAAACACTGCTCTGAAACTCATTGGGTATGTGAGATTCACCAGTCCAACGGTGGAAGATTCCTTTAAAGGGCGTTTTAATGTCAGTGGAGATGGTGCAGCTAATAAAATGGCGTATCTACATTTTCCCAAACTGACAGAACCTGAAGACAGTGCAGTGTATTTCTGTGCTGCTAGTGAAAGGACAGGAACTCAAACTCAACCAGCCTTCTTTGGCAATGGAACGAAACTCACTGTTTTAGATCCAAACATCAAAGTCACTGAACCCACAGTGGAAGTCCTAGCACCCTCGGCAAAGGAGTGTAAAGATAGAAACAAGAAGAAGAAGAAGACCCTGGTGTGTGTAGCCACCCGCTTCTACCCCGACCATGTCACGGTCTTCTGGCAAGTC
>482-11
AGTTCAACTCACCTGCAGCCACACTGATTCAAGATACGACATGATACTGTGGTACCAACTGTCAGCCCAAAACACTGCTCTGAAACTCATTGGGTATGTGTGGAACACCAGTCCAACGGTGGAAGATTCCTTTAAAGGGCGTTTTAATGTCAGTGGAGAAGGTGCAGCTAATAAAATGGCGTATCTACATTTTCCCAAAGTAACAGAAGCTGAAGACAGTGCAGTGTATTTCTGTGCTGCTAGTAAAGGAGCGATTGGTGGTTATGCTGCCTACTTTGGAGAGGGAACTAAGCTAACAGTTCTGGATCCAAACATCAAAGTCACTGAACCCACAGTGGAAGTCCTAGCACCCTCGGCAAAGGAGTGTAAAGATAGAAACAAGAAGAAGAAGAAGACCCTGGTGTGTGTAGCCACCCGCTTCTACCCCGACCATGTCACGGTCTTCTGGCAAGTC
>483-11
AGTTCAACTGACCTGCAGCCACACTGATTCAAGATACGACATGATACTGTGGTACCAACTGTCAGCCCAAAACACTGCTCTGAAACTCATTGGGTATGTGTGGAACACCAGTCCAACGGTGGAAGATTCCTTTAAAGGGCGTTTTAATGTCAGTGGAGAAGGTGCAGCTAATAAAATGGCGTATCTACATTTTCCCAAAGTAACAGAAGCTGAAGACAGTGCAGTGTATTTCTGTGCTGCTAGTATGGCTAGTGGTGCCAGCCAGGCTTACTTCGGTGGAGGAACCAGGTTAACTGTTCTAGATCCAAACATCAAAGTCACTGAACCCACAGTGGAAGTCCTAGCACCCTCGGCAAAGGAGTGTAAAGATAGAAACAAGAAGAAGAAGAAGACCCTGGTGTGTGTAGCCACCCGCTTCTACCCCGACCATGTCACGGTCTTCTGGCAAGTC
>484-11
AGTTCAACTGAACTGCAGCCACACTGTTTCAAGATACGACATGATACTGTGGTACCAACAGTCAGCCCAAAACACTGCTCTGAAACTCATTGGGTATGTGAGATTCACCAGTCCAACGGTGGAAGATTCCTTTAAAGGGCGTTTTAATGTCAGTGGAGATGGTGCAGCTAATAAAATGGCGTATCTACATTTTCCCAAACTGACAGAACCTGAAGACAGTGCAGTGTATTTCTGTGCTGCTAGTGAAATTAGGGATGAGGCACATTTTGGATCAGGCACCAAATTAACAGTTCTCGATCCAAACATCAAAGTCACTGAACCCACAGTGGAAGTCCTAGCACCCTCGGCAAAGGAGTGTAAAGATAGAAACAAGAAGAAGAAGAAGACCCTGGTGTGTGTAGCCACCCGCTTCTACCCCGACCATGTCACGGTCTTCTGGCAAGTC
>485-11
AGTTCAACTCACCTGCAGCCACACTGTTTCAAGTTACAACATGATACTTTGGTACCAACAGTCACCCCAAAACAATGCTCTGAAACTCATTGGAAGCTGAAGACAGTGCAGTGTATTTCTGTGCCGCTAGCGGGACAGGGAAGCTATGAGGCACATTTTGGATCAGGCACCAAATTAACAGTTCTCGATCCAAACATCAAAGTCACTGAACCCACAGTGGAAGTCCTAGCACCCTCGGCAAAGGAGTGTAAAGATAGAAACAAGAAGAAGAAGAAGACCCTGGTGTGTGTAGCCACCCGCTTCTACCCCGACCATGTCACGGTCTTCTGGCAAGTC
>486-11
AGTTCAACTCACCTGCAGCCATACTATCCCTAACTACTACATGATACTATGGTACAAACAGTCAGCAGGAGACACTGCTATGAAACTCATTGGTTATGCATATACCAAGTCAATAACCATGGAGAAATCTTTTGAAAAGCACTTCAATGTGAGTGGAGACGGTGAGAAAGAGGCTTATCTTCATCTAGTGAGCCTGAGAGGACCTGAACACAGTGCAGTTTATTACTGTGTAGCCAGCCAAAGGGGAAGTCAACCAGCCTTCTTTGGCAATGGAACGAAACTCACTGTTTTAGATCCAAACATCAAAGTCACTGAACCCACAGTGGAAGTCCTAGCACCCTCGGCAAAGGAGTGTAAAGATAGAAACAAGAAGAAGAAGAAGACCCTGGTGTGTGTAGCCACCCGCTTCTACCCCGACCATGTCACGGTCTTCTGGCAAGTC
>487-11
AGTTCAACTCACCTGCAGCCACACTGATTCAAGATACGACATGATACTGTGGTACCAACTGTCAGCCCAAAACACTGCTCTGAAACTCATTGGGTATGTGTGGAACACCAGTCCAACGGTGGAAGATTCCTTTAAAGGGCGTTTTAATGTCAGTGGAGAAGGTGCAGCTAATAAAATGGCGTATCTACATTTTCCCAAAGTAACAGAAGCTGAAGACAGTGCAGTGTATTTCTGTGCTGCTTTTGCCGGACAGGCCGATAAGGCAGAGTTTGGTCCAGGTACCAGACTCACTGTTCTAGATCCAAACATCAAAGTCACTGAACCCACAGTGGAAGTCCTAGCACCCTCGGCAAAGGAGTGTAAAGATAGAAACAAGAAGAAGAAGAAGACCCTGGTGTGTGTAGCCACCCGCTTCTACCCCGACCATGTCACGGTCTTCTGGCAAGTC
>488-11
AGTTCAACTGACCTGCAGCCACACTGTTTCAAGTTACAACATGATACTTTGGTACCAACAGTCACCCCAAAACAATGCTCTGAAACTCATTGGGTATGTGTGGAACACCAGTCCAACTGTGGAAGATTCCTTTAAAGGGCGTTTTAATGTCAGTGGAGATGCTGCAGCTAATAAAATGGCGTATCTACATTTTCCCAAACTGACAGAAGCTGAAGACAGTGCAGTGTATTTCTGTGCCGCTAAGGGTAACACGGATAAGGCAGAGTTTGGTCCAGGTACCAGACTCACTGTTCTAGATCCAAACATCAAAGTCACTGAACCCACAGTGGAAGTCCTAGCACCCTCGGCAAAGGAGTGTAAAGATAGAAACAAGAAGAAGAAGAAGACCCTGGTGTGTGTAGCCACCCGCTTCTACCCCGACCATGTCACGGTCTTCTGGCAAGTC
>489-11
AGTTCAACTCACCTGCAGCCACACTGTTTCAAGATACGACATGATACTGTGGTACCAACAGTCAGCCCAAAACACTGCTCTGAAACTCATTGGGTATGTGAGATTCACCAGTCCAACGGTGGAAGATTCCTTTAAAGGGCGTTTTAATGTCAGTGGAGATGGTGCAGCTAATAAAATGGCGTATCTACATTTTCCCAAACTGACAGAACCTGAAGACAGTGCAGTGTATTTCTGTGCTGCTAGTGAAGCGGCGACAGGGGGCGGAGGTGGTTATGCTGCCTACTTTGGAGAAGGAACTAAGCTAACAGTTCTGGATCCAAACATCAAAGTCACTGAACCCACAGTGGAAGTCCTAGCACCCTCGGCAAAGGAGTGTAAAGATAGAAACAAGAAGAAGAAGAAGACCCTGGTGTGTGTAGCCACCCGCTTCTACCCCGACCATGTCACGGTCTTCTGGCAAGTC
>490-11
AGTTCAACTGACCTGCAGCCACACTGATTCAAGATACGACATGATACTGTGGTACCAACTGTCAGCCCAAAACACTGCTCTGAAACTCATTGGGTATGTGTGGAACACCAGTCCAACGGTGGAAGATTCCTTTAAAGGGCGTTTTAATGTCAGTGGAGAAGGTGCAGCTAATAAAATGGCGTATCTACATTTTCCCAAAGTAACAGAAGCTGAAGACAGTGCAGTGTATTTCTGTGCTGCTAGTAATCCTGACAATGAGGCACATTTTGGATCAGGCACCAAATTAACAGTTCTCGATCCAAACATCAAAGTCACTGAACCCACAGTGGAAGTCCTAGCACCCTCGGCAAAGGAGTGTAAAGATAGAAACAAGAAGAAGAAGAAGACCCTGGTGTGTGTAGCCACCCGCTTCTACCCCGACCATGTCACGGTCTTCTGGCAAGTC
>491-11
AGTTCAACTCAACTGCAGCCACACTGATTCAAGATACGACATGATACTGTGGTACCAACTGTCAGCCCAAAACACTGCTCTGAAACTCATTGGGTATGTGTGGAACACCAGTCCAACGGTGGAAGATTCCTTTAAAGGGCGTTTTAATGTCAGTGGAGAAGGTGCAGCTAATAAAATGGCGTATCTACATTTTCCCAAAGTAACAGAAGCTGAAGACAGTGCAGTGTATTTCTGTGCTGCTAGGGACTCGTACTCGGAGGCATATTTTGGAGCCGGCACCAAACTCACCGTTTTAGATCCAAACATCAAAGTCACTGAACCCACAGTGGAAGTCCTAGCACCCTCGGCAAAGGAGTGTAAAGATAGAAACAAGAAGAAGAAGAAGACCCTGGTGTGTGTAGCCACCCGCTTCTACCCCGACCATGTCACGGTCTTCTGGCAAGTC
>492-11
AGTTCAACTCAACTGCAGCCACACTGTTTCAAGATACGACATGATACTGTGGTACCAACAGTCAGCCCAAAACACTGCTCTGAAACTCATTGGGTATGTGAGATTCACCAGTCCAACGGTGGAAGATTCCTTTAAAGGGCGTTTTAATGTCAGTGGAGATGGTGCAGCTAATAAAATGGCGTATCTACATTTTCCCAAACTGACAGAACCTGAAGACAGTGCAGTGTATTTCTGTGCTGCTAGTGAAGAGAGACAAAACACTGGAAGTGAGGCCTACTTTGGGAATGGAACCAAACTCACTGTTTTAGATCCAAACATCAAAGTCACTGAACCCACAGTGGAAGTCCTAGCACCCTCGGCAAAGGAGTGTAAAGATAGAAACAAGAAGAAGAAGAAGACCCTGGTGTGTGTAGCCACCCGCTTCTACCCCGACCATGTCACGGTCTTCTGGCAAGTC
>493-11
AGTTCAACTGACCTGCAGCCACACTGTTTCAAGATACGACATGATACTGTGGTACCAACAGTCAGCCCAAAACACTGCTCTGAAACTCATTGGGTATGTGAGATTCACCAGTCCAACTGTGGAAGATTCCTTTAAAGGGCGTTTTAATGTCAGTGGAGATGCTGCAGCTAATAAAATGGCGTATCTACATTTTCCCAAACTGACAGAAGCTGAAGACAGTGCAGTGTATTTCTGTGCTGCTAGTAAACAAACTCAACCAGCCTTCTTTGGCAATGGAACGAAACTCACTGTTTTAGATCCAAACATCAAAGTCACTGAACCCACAGTGGAAGTCCTAGCACCCTCGGCAAAGGAGTGTAAAGATAGAAACAAGAAGAAGAAGAAGACCCTGGTGTGTGTAGCCACCCGCTTCTACCCCGACCATGTCACGGTCTTCTGGCAAGTC
>494-11
AGTTCAACTGAACTGCAGCCACACTGTTTCAAGATACGACATGATACTGTGGTACCAACAGTCAGCCCAAAACACTGCTCTGAAACTCATTGGGTATGTGAGATTCACCAGTCCAACTGTGGAAGATTCCTTTAAAGGGCGTTTTAATGTCAGTGGAGATGGTGCAGCTAATAAAATGGCGTATCTACATTGTCCCAAACTGACAGAAGCTGAAGACAGTTCAGTGTATTTCTGTGCTGCTAGTAGGTCCCAGGGTTACTCAAACTCAACCAGCCTTCTTTGGCAATGGAACGAAACTCACTGTTTTAGATCCAAACATCAAAGTCACTGAACCCACAGTGGAAGTCCTAGCACCCTCGGCAAAGGAGTGTAAAGATAGAAACAAGAAGAAGAAGAAGACCCTGGTGTGTGTAGCCACCCGCTTCTACCCCGACCATGTCACGGTCTTCTGGCAAGTC
>495-11
AGTTCAACTCACCTGCAGCCACACTGTTTCAAGTTACAACATGATACTTTGGTACCAACAGTCACCCCAAAACAATGCTCTGAAACTCATTGGGTATGTGTGGAACACCAGTCCAACTGTGGAAGATTCCTTTAAAGGGCGTTTTAATGTCAGTGGAGATGCTGCAGCTAATAAAATGGCGTATCTACATTTTCCCAAACTGACAGAAGCTGAAGACAGTGCAGTGTATTTCTGTGCCGCTAGTCACATACAAACTCAACCAGCCTTCTTTGGCAATGGAACGAAACTCACTGTTTTAGATCCAAACATCAAAGTCACTGAACCCACAGTGGAAGTCCTAGCACCCTCGGCAAAGGAGTGTAAAGATAGAAACAAGAAGAAGAAGAAGACCCTGGTGTGTGTAGCCACCCGCTTCTACCCCGACCATGTCACGGTCTTCTGGCAAGTC
>496-11
AGTTCAACTCAACTGCAGACACACTGATTCAAGATACGACATGATACTGTGGTACCAACAGTCAGCCCAAAACACTGCTCTGAAACTCATTGGATCCAAACATCAAAGTCACTGAACCCACAGTGGAAGTCCTAGCACCCTCGGCAAAGGAGTGTAAAGATAGAAACAAGAAGAAGAAGAAGACCCTGGTGTGTGTAGCCACCCGCTTCTACCCCGACCATGTCACGGTCTTCTGGCAAGTC
>497-11
AGTTCAACTGAACTGCAGCCACACTGTTTCAAGATACGACATGATACTGTGGTACCAACAGTCAGCCCAAAACACTGCTCTGAAACTCATTGGGTATGTGAGATTCACCAGTCCAACTGTGGAAGATTCCTTTAAAGGGCGTTTTAATGTCAGTGGAGATGGTGCAGCTAATAAAATGGCGTATCTACATTGTCCCAAACTGACAGAAGCTGAAGACAGTTCAGTGTATTTCTGTGCTGCTAGACTCAACTATGAGGCACATTTTGGATCAGGCACCAAATTAACAGTTCTCGATCCAAACATCAAAGTCACTGAACCCACAGTGGAAGTCCTAGCACCCTCGGCAAAGGAGTGTAAAGATAGAAACAAGAAGAAGAAGAAGACCCTGGTGTGTGTAGCCACCCGCTTCTACCCCGACCATGTCACGGTCTTCTGGCAAGTC
>498-11
AGTTCAACTGAACTGCAGCCACACTGATCCAAGATACGACATGATACTGTGGTACCAACAGTCAGCCCAAAACACTGCTCTGAAACTCATTGGGTATGTGAGATTCACCAGTCCAACGGTGGAAGATTCCTTTAAAGGGCGTTTTAATGTCAGTGGAGATGGTGCAGCTAGTAAAATGGCGTATCTACATTGTCCCAAACTGACAGAAGCTGAAGACAGTGCAGTGTATATTTCTGTGCTGCTAGTTCAGGGGGCGACGGATAAGGCAGAGTTTGGTCCAGGTACCAGACTCACTGTTCTAGATCCAAACATCAAAGTCACTGAACCCACAGTGGAAGTCCTAGCACCCTCGGCAAAGGAGTGTAAAGATAGAAACAAGAAGAAGAAGAAGACCCTGGTGTGTGTAGCCACCCGCTTCTACCCCGACCATGTCACGGTCTTCTGGCAAGTC
>499-11
AGTTCAACTGACCTGCAGCCACACTGTTTCAAGATACGACATGATACTGTGGTACCAACAGTCAGCCCAAAACACTGCTCTGAAACTCATTGGGTATGTGAGATTCACCAGTCCAACTGTGGAAGATTCCTTTAAAGGGCGTTTTAATGTCAGTGGAGATGCTGCAGCTAATAAAATGGCGTATCTACATTTTCCCAAACTGACAGAAGCTGAAGACAGTGCAGTGTATTTCTGTGCTGCTAGCACGGGACAGGGACTCTATGAGGCACATTTTGGATCAGGCACCAAATTAACAGTTCTCGATCCAAACATCAAAGTCACTGAACCCACAGTGGAAGTCCTAGCACCCTCGGCAAAGGAGTGTAAAGATAGAAACAAGAAGAAGAAGAAGACCCTGGTGTGTGTAGCCACCCGCTTCTACCCCGACCATGTCACGGTCTTCTGGCAAGTC
>500-11
AGTTCAACTGACCTGCAGCCACACTGATTCAAGATACGACATGATACTGTGGTACCAACAGTCAGCCCAAAACACTGCTCTGAAACTCATTGGGTATGTGTGGAACACCAGTCCAACGGTGGAAGATTCCTTTAAAGGGCGTTTTAATGTCAGTGGAGAAGGTGCAGCTAATAAAATGGCGTATCTACATTTTCCCAAAGTAACAGAAGCTGAAGACAGTGCAGTGTATTTCTGTGCTGCTAGTTCGACAGGGTCGTACTCGGAGGCATATTTTGGAGCCGGCACCAAACTCACCGTTTTAGATCCAAACATCAAAGTCACTGAACCCACAGTGGAAGTCCTAGCACCCTCGGCAAAGGAGTGTAAAGATAGAAACAAGAAGAAGAAGAAGACCCTGGTGTGTGTAGCCACCCGCTTCTACCCCGACCATGTCACGGTCTTCTGGCAAGTC
>501-11
AGTTCAACTGACCTGCAGCCACACTGATTCAAGATACGACATGATACTGTGGTACCAACTGTCAGCCCAAAACACTGCTCTGAAACTCATTGGGTATGTGTGGAACACCAGTCCAACGGTGGAAGATTCCTTTAAAGGGCGTTTTAATGTCAGTGGAGAAGGTGCAGCTAATAAAATGGCGTATCTACATTTTCCCAAAGTAACAGAAGCTGAAGACAGTGCAGTGTATTTCTGTGCTGCTAGTAAAGCTCTCTCTGGTGGTTATGCTGCCTACTTTGGAGAGGGAACTAAGCTAACAGTTCTGGATCCAAACATCAAAGTCACTGAACCCACAGTGGAAGTCCTAGCACCCTCGGCAAAGGAGTGTAAAGATAGAAACAAGAAGAAGAAGAAGACCCTGGTGTGTGTAGCCACCCGCTTCTACCCCGACCATGTCACGGTCTTCTGGCAAGTC
>502-11
AGTTCAACTGACCTGCAGCCACACTGTTTCAAGTTACAACATGATACTTTGGTACCAACAGTCACCCCAAAACAATGCTCTGAAACTCATTGGGTATGTGTGGAACACCAGTCCAACTGTGGAAGATTCCTTTAAAGGGCGTTTTAATGTCAGTGGAGATGCTGCAGCTAATAAAATGGCGTATCTACATTTTCCCAAACTGACAGAAGCTGAAGACAGTGCAGTGTATTTCTGTGCCGCTAGCGAGTGGTGGTGCCAGCCAGGCTTACTTCGGTGGAGGAACCAGGTTAACTGTTCTAGATCCAAACATCAAAGTCACTGAACCCACAGTGGAAGTCCTAGCACCCTCGGCAAAGGAGTGTAAAGATAGAAACAAGAAGAAGAAGAAGACCCTGGTGTGTGTAGCCACCCGCTTCTACCCCGACCATGTCACGGTCTTCTGGCAAGTC
>503-11
AGTTCAACTGACCTGCAGCCACACTGTTTCAAGTTACAACATGATACTTTGGTACCAACAGTCACCCCAAAACAATGCTCTGAAACTCATTGGAAGCTGAAGACAGTGCAGTGTATTTCTGTGCCGCTAGTGAAGCGAGGGGACAGGGGGCGTGAACTATGAGGCACATTTTGGATCAGGCACCAAATTAACAGTTCTCGATCCAAACATCAAAGTCACTGAACCCACAGTGGAAGTCCTAGCACCCTCGGCAAAGGAGTGTAAAGATAGAAACAAGAAGAAGAAGAAGACCCTGGTGTGTGTAGCCACCCGCTTCTACCCCGACCATGTCACGGTCTTCTGGCAAGTC
>504-11
AGTTCAACTCAACTGCAGCCACACTGTTTCAAGATACGACATGATACTGTGGTACCAACAGTCAGCCCAAAACACTGCTCTGAAACTCATTGGAACCTGAAGACAGTGCAGTGTATTTCTGTGCTGCGGACAGGGCCAGGGAGCTCGTACTCGGAGGCATATTTTGGAGCCGGCACCAAACTCACCGTTTTAGATCCAAACATCAAAGTCACTGAACCCACAGTGGAAGTCCTAGCACCCTCGGCAAAGGAGTGTAAAGATAGAAACAAGAAGAAGAAGAAGACCCTGGTGTGTGTAGCCACCCGCTTCTACCCCGACCATGTCACGGTCTTCTGGCAAGTC
>505-11
AGTTCAACTGACCTGCAGCCACACTGATTCAAGATACGACATGATACTGTGGTACCAACTGTCAGCCCAAAACACTGCTCTGAAACTCATTGGGTATGTGTGGAACACCAGTCCAACGGTGGAAGATTCCTTTAAAGGGCGTTTTAATGTCAGTGGAGAAGGTGCAGCTAATAAAATGGCGTATCTACATTTTCCCAAAGTAACAGAAGCTGAAGACAGTGCAGTGTATTTCTGTGCTGCTAAGGACAGATATGAGGCACATTTTGGATCAGGCACCAAATTAACAGTTCTCGATCCAAACATCAAAGTCACTGAACCCACAGTGGAAGTCCTAGCACCCTCGGCAAAGGAGTGTAAAGATAGAAACAAGAAGAAGAAGAAGACCCTGGTGTGTGTAGCCACCCGCTTCTACCCCGACCATGTCACGGTCTTCTGGCAAGTC
>506-11
AGTTCAACTGACCTGCAGCCACACTGTTTCAAGATACGACATGATACTGTGGTACCAACAGTCAGCCCAAAACACTGCTCTGAAACTCATTGGGTATGTGAGATTCACCAGTCCAACTGTGGAAGATTCCTTTAAAGGGCGTTTTAATGTCAGTGGAGATGGTGCAGCTAATAAAATGGCGTATCTACATTGTCCCAAACTGACAGAAGCTGAAGACAGTTCAGTGTATTTCTGTGCTGCTAGTAAAGAGCGATCCTCTGGTGGTTATGCTGCCTACTTTGGAGAAGGAACTAAGCTAACAGTTCTGGATCCAAACATCAAAGTCACTGAACCCACAGTGGAAGTCCTAGCACCCTCGGCAAAGGAGTGTAAAGATAGAAACAAGAAGAAGAAGAAGACCCTGGTGTGTGTAGCCACCCGCTTCTACCCCGACCATGTCACGGTCTTCTGGCAAGTC
>507-11
AGTTCAACTGACCTGCAGCCACACTGTTTCAAGATACGACATGATACTGTGGTACCAACAGTCAGCCCAAAACACTGCTCTGAAACTCATTGGGTATGTGAGATTCACCAGTCCAACTGTGGAAGATTCCTTTAAAGGGCGTTTTAATGTCAGTGGAGATGCTGCAGCTAATAAAATGGCGTATCTACATTTTCCCAAACTGACAGAAGCTGAAGACAGTGCAGTGTATTTCTGTGCTGCTAGTAAACAGATATGAGGCACATTTTGGATCAGGCACCAAATTAACAGTTCTCGATCCAAACATCAAAGTCACTGAACCCACAGTGGAAGTCCTAGCACCCTCGGCAAAGGAGTGTAAAGATAGAAACAAGAAGAAGAAGAAGACCCTGGTGTGTGTAGCCACCCGCTTCTACCCCGACCATGTCACGGTCTTCTGGCAAGTC
>508-11
AGTTCAACTGACCTGCAGCCACACTGATCCAAGATACGACATGATACTGTGGTACCAACAGTCAGCCCAAAACACTGCTCTGAAACTCATTGGGTATGTGAGATTCACCAGTCCAACGGTGGAAGATTCCTTTAAAGGGCGTTTTAATGTCAGTGGAGATGGTGCAGCTAGTAAAATGGCGTATCTACATTGTCCCAAACTGACAGAAGCTGAAGACAGTGCAGTGTATATTTCTCGGGGGCCGTACACGGATAAGGCAGAGTTTGGTCCAGGTACCAGACTCACTGTTCTAGATCCAAACATCAAAGTCACTGAACCCACAGTGGAAGTCCTAGCACCCTCGGCAAAGGAGTGTAAAGATAGAAACAAGAAGAAGAAGAAGACCCTGGTGTGTGTAGCCACCCGCTTCTACCCCGACCATGTCACGGTCTTCTGGCAAGTC
>509-11
AGTTCAACTCAACTGCAGCCACACTGTTTCAAGATACGACATGATACTGTGGTACCAACAGTCAGCCCAAAACACTGCTCTGAAACTCATTGGGTATGTGAGATTCACCAGTCCAACTGTGGAAGATTCCTTTAAAGGGCGTTTTAATGTCAGTGGAGATGGTGCAGCTAATAAAATGGCGTATCTACATTGTCCCAAACTGACAGAAGCTGAAGACAGTTCAGTGTATTTCTGTGCTGCTAGTAAAGCCGGGACCAACTATGAGGCACATTTTGGATCAGGCACCAAATTAACAGTTCTCGATCCAAACATCAAAGTCACTGAACCCACAGTGGAAGTCCTAGCACCCTCGGCAAAGGAGTGTAAAGATAGAAACAAGAAGAAGAAGAAGACCCTGGTGTGTGTAGCCACCCGCTTCTACCCCGACCATGTCACGGTCTTCTGGCAAGTC
>510-11
AGTTCAACTGAACTGCAGCCATACTATCCCTAACTACTACATGATACTATGGTACAAACAGTCAGCAGGAGACACTGCTATGAAACTCATTGGTTATGCATATACCAAGTCAATAACCATGGAGAAATCTTTTGAAAAGCACTTCAATGTGAGTGGAGACGGTGAGAAAGAGGCTTATCTTCATCTAGTGAGCCTGAGAGGACCTGAACACAGTGCAGTTTATTACTGTGTAGCCAGCCGGACAGGTGGTTATGCTGCCTACTTTGGAGAAGGAACTAAGCTAACAGTTCTGGATCCAAACATCAAAGTCACTGAACCCACAGTGGAAGTCCTAGCACCCTCGGCAAAGGAGTGTAAAGATAGAAACAAGAAGAAGAAGAAGACCCTGGTGTGTGTAGCCACCCGCTTCTACCCCGACCATGTCACGGTCTTCTGGCAAGTC
>511-11
AGTTCAACTGACCTGCAGCCACACTGTTTCAAGATACGACATGATACTGTGGTACCAACAGTCAGCCCAAAACACTGCTCTGAAACTCATTGGGTATGTGAGATTCACCAGTCCAACGGTGGAAGATTCCTTTAAAGGGCGTTTTAATGTCAGTGGAGATGGTGCAGCTAATAAAATGGCGTATCTACATTTTCCCAAACTGACAGAACCTGAAGACAGTGCAGTGTATTTCTGTGCTGCTAGTGAACAGGGGGACAACCCGGCATTCTTCGGCAGTGGCACCAAACTCACAGTTCTAGATCCAAACATCAAAGTCACTGAACCCACAGTGGAAGTCCTAGCACCCTCGGCAAAGGAGTGTAAAGATAGAAACAAGAAGAAGAAGAAGACCCTGGTGTGTGTAGCCACCCGCTTCTACCCCGACCATGTCACGGTCTTCTGGCAAGTC
>512-11
AGTTCAACTCAACTGCAGCCACACTGTTTCAAGATACGACATGATACTGTGGTACCAACAGTCAGCCCAAAACACTGCTCTGAAACTCATTGGGTATGTGAGATTCACCAGTCCAACGGTGGAAGATTCCTTTAAAGGGCGTTTTAATGTCAGTGGAGATGGTGCAGCTAATAAAATGGCGTATCTACATTTTCCCAAACTGACAGAACCTGAAGACAGTGCAGTGTATTTCTGTGCTGCTAGCGGACAGGGAGGTGAGGCCTACTTTGGGAATGGAACCAAACTCACTGTTTTAGATCCAAACATCAAAGTCACTGAACCCACAGTGGAAGTCCTAGCACCCTCGGCAAAGGAGTGTAAAGATAGAAACAAGAAGAAGAAGAAGACCCTGGTGTGTGTAGCCACCCGCTTCTACCCCGACCATGTCACGGTCTTCTGGCAAGTC
>513-11
AGTTCAACTGAACTGCAGCCACACTGTTTCAAGATACGACATGATACTGTGGTACCAACAGTCAGCCCAAAACACTGCTCTGAAACTCATTGGAAGCTGAAGACAGTGCAGTGTATTTCTGTGCTGCTAGTAAAAGGGACAGGGCAGGCGGCCAACTATGAGGCACATTTTGGATCAGGCACCAAATTAACAGTTCTCGATCCAAACATCAAAGTCACTGAACCCACAGTGGAAGTCCTAGCACCCTCGGCAAAGGAGTGTAAAGATAGAAACAAGAAGAAGAAGAAGACCCTGGTGTGTGTAGCCACCCGCTTCTACCCCGACCATGTCACGGTCTTCTGGCAAGTC
>514-11
AGTTCAACTGAACTGCAGCCACACTGTTTCAAGATACGACATGATACTGTGGTACCAACAGTCAGCCCAAAACACTGCTCTGAAACTCATTGGGTATGTGAGATTCACCAGTCCAACGGTGGAAGATTCCTTTAAAGGGCGTTTTAATGTCAGTGGAGATGGTGCAGCTAATAAAATGGCGTATCTACATTTTCCCAAACTGACAGAACCTGAAGACAGTGCAGTGTATTTCTGTGCTGCTAGTGATCCGGGACAGGGGGGCGGATAAGGCAGAGTTTGGTCCAGGTACCAGACTCACTGTTCTAGATCCAAACATCAAAGTCACTGAACCCACAGTGGAAGTCCTAGCACCCTCGGCAAAGGAGTGTAAAGATAGAAACAAGAAGAAGAAGAAGACCCTGGTGTGTGTAGCCACCCGCTTCTACCCCGACCATGTCACGGTCTTCTGGCAAGTC
>515-11
AGTTCAACTGACCTGCAGCCACACTGTTTCAAGATACGACATGATACTGTGGTACCAACAGTCAGCCCAAAACACTGCTCTGAAACTCATTGGGTATGTGAGATTCACCAGTCCAACGGTGGAAGATTCCTTTAAAGGGCGTTTTAATGTCAGTGGAGATGGTGCAGCTAATAAAATGGCGTATCTACATTTTCCCAAACTGACAGAACCTGAAGACAGTGCAGTGTATTTCTGTGCTGCTAGTGAAGTGGACAGTATCTATGATCCTGCATTCTTTGGAGCAGGGACCAAACTGAGTGTTCTGGATCCAAACATCAAAGTCACTGAACCCACAGTGGAAGTCCTAGCACCCTCGGCAAAGGAGTGTAAAGATAGAAACAAGAAGAAGAAGAAGACCCTGGTGTGTGTAGCCACCCGCTTCTACCCCGACCATGTCACGGTCTTCTGGCAAGTC
>516-11
AGTTCAACTGACCTGCAGCCACACTGATTCAAGATACGACATGATACTGTGGTACCAACTGTCAGCCCAAAACACTGCTCTGAAACTCATTGGGTATGTGTGGAACACCAGTCCAACGGTGGAAGATTCCTTTAAAGGGCGTTTTAATGTCAGTGGAGAAGGTGCAGCTAATAAAATGGCGTATCTACATTTTCCCAAAGTAACAGAAGCTGAAGACAGTGCAGTGTATTTCTGTGCTGCTAGTAGGGGCAGTACTCAAACTCAACCAGCCTTCTTTGGCAATGGAACGAAACTCACTGTTTTAGATCCAAACATCAAAGTCACTGAACCCACAGTGGAAGTCCTAGCACCCTCGGCAAAGGAGTGTAAAGATAGAAACAAGAAGAAGAAGAAGACCCTGGTGTGTGTAGCCACCCGCTTCTACCCCGACCATGTCACGGTCTTCTGGCAAGTC
>517-11
AGTTCAACTGACCTGCAGCCACACTGTTTCAAGATACGACATGATACTGTGGTACCAACAGTCAGCCCAAAACACTGCTCTGAAACTCATTGGGTATGTGAGATTCACCAGTCCAACTGTGGAAGATTCCTTTAAAGGGCGTTTTAATGTCAGTGGAGATGCTGCAGCTAATAAAATGGCGTATCTACATTTTCCCAAACTGACAGAAGCTGAAGACAGTGCAGTGTATTTCTGTGCTGCTAGGTGGTTATGCTGCCTACTTTGGAGAGGGAACTAAGCTAACAGTTCTGGATCCAAACATCAAAGTCACTGAACCCACAGTGGAAGTCCTAGCACCCTCGGCAAAGGAGTGTAAAGATAGAAACAAGAAGAAGAAGAAGACCCTGGTGTGTGTAGCCACCCGCTTCTACCCCGACCATGTCACGGTCTTCTGGCAAGTC
>518-11
AGTTCAACTGAACTGCAGCCACACTGTTTCAAGATACGACATGATACTGTGGTACCAACAGTCAGCCCAAAACACTGCTCTGAAACTCATTGGAAGCTGAAGACAGTGCAGTGTATTTCTGTGCTGCTAGGGACAGCGAGCTCGTACTCGGAGGCATATTTTGGAGCCGGCACCAAACTCACCGTTTTAGATCCAAACATCAAAGTCACTGAACCCACAGTGGAAGTCCTAGCACCCTCGGCAAAGGAGTGTAAAGATAGAAACAAGAAGAAGAAGAAGACCCTGGTGTGTGTAGCCACCCGCTTCTACCCCGACCATGTCACGGTCTTCTGGCAAGTC
>519-11
AGTTCAACTGACCTGCAGCCACACTGTTTCAAGATACGACATGATACTGTGGTACCAACAGTCAGCCCAAAACACTGCTCTGAAACTCATTGGGTATGTGAGATTCACCAGTCCAACGGTGGAAGATTCCTTTAAAGGGCGTTTTAATGTCAGTGGAGATGGTGCAGCTAATAAAATGGCGTATCTACATTTTCCCAAACTGACAGAACCTGAAGACAGTGCAGTGTATTTCTGTGCTGCTAGTGAAGGACACCAACCCGGCATTCTTCGGCAGTGGCACCAAACTCACAGTTCTAGATCCAAACATCAAAGTCACTGAACCCACAGTGGAAGTCCTAGCACCCTCGGCAAAGGAGTGTAAAGATAGAAACAAGAAGAAGAAGAAGACCCTGGTGTGTGTAGCCACCCGCTTCTACCCCGACCATGTCACGGTCTTCTGGCAAGTC
>520-11
AGTTCAACTCAACTGCAGCCACACTGTTTCAAGTTACAACATGATACTTTGGTACCAACAGTCACCCCAAAACAATGCTCTGAAACTCATTGGAAGCTGAAGACAGTGCAGTGTATTTCTGTGCCGCTAGTCGACTCAAACTCAACCAGCCTTCTTTGGCAATGGAACGAAACTCACTGTTTTAGATCCAAACATCAAAGTCACTGAACCCACAGTGGAAGTCCTAGCACCCTCGGCAAAGGAGTGTAAAGATAGAAACAAGAAGAAGAAGAAGACCCTGGTGTGTGTAGCCACCCGCTTCTACCCCGACCATGTCACGGTCTTCTGGCAAGTC
>521-11
AGTTCAACTGACCTGCAGCCACACTGATCCAAGATACGACATGATACTGTGGTACCAACAGTCAGCCCAAAACACTGCTCTGAAACTCATTGGGTATGTGAGATTCACCAGTCCAACGGTGGAAGATTCCTTTAAAGGGCGTTTTAATGTCAGTGGAGATGGTGCAGCTAGTAAAATGGCGTATCTACATTGTCCCAAACTGACAGAAGCTGAAGACAGTGCAGTGTATATTTCTGTGCTGCTAGTAAAAGGACAGAACACTGGAAGTGAGGCCTACTTTGGGAATGGAACCAAACTCACTGTTTTAGATCCAAACATCAAAGTCACTGAACCCACAGTGGAAGTCCTAGCACCCTCGGCAAAGGAGTGTAAAGATAGAAACAAGAAGAAGAAGAAGACCCTGGTGTGTGTAGCCACCCGCTTCTACCCCGACCATGTCACGGTCTTCTGGCAAGTC
>522-11
AGTTCAACTGACCTGCAGCCACACTGTTTCAAGATACGACATGATACTGTGGTACCAACAGTCAGCCCAAAACACTGCTCTGAAACTCATTGGAACCTGAAGACAGTGCAGTGTATTTCTGTGCTGCTAGTCCCGGGACAGGGGGCGCGTGCCAGCCAGGCTTACTTCGGTGGAGGAACCAGGTTAACTGTTCTAGATCCAAACATCAAAGTCACTGAACCCACAGTGGAAGTCCTAGCACCCTCGGCAAAGGAGTGTAAAGATAGAAACAAGAAGAAGAAGAAGACCCTGGTGTGTATAGCCACCCGCTTCTACCCCGACCATGTCACGGTCTTCTGGCAAGTC
>523-11
AGTTCAACTGACCTGCAGCCACACTGTTTCAAGATACGACATGATACTGTGGTACCAACAGTCAGCCCAAAACACTGCTCTGAAACTCATTGGGTATGTGAGATTCACCAGTCCAACTGTGGAAGATTCCTTTAAAGGGCGTTTTAATGTCAGTGGAGATGCTGCAGCTAATAAAATGGCGTATCTACATTTTCCCAAACTGACAGAAGCTGAAGACAGTGCAGTGTATTTCTGTGCTGCTTCAAGGGGCGACACTGGAAGTGAGGCCTACTTTGGGAATGGAACCAAACTCACTGTTTTAGATCCAAACATCAAAGTCACTGAACCCACAGTGGAAGTCCTAGCACCCTCGGCAAAGGAGTGTAAAGATAGAAACAAGAAGAAGAAGAAGACCCTGGTGTGTGTAGCCACCCGCTTCTACCCCGACCATGTCACGGTCTTCTGGCAAGTC
>524-11
AGTTCAACTGAACTGCAGCCACACTGTTTCAAGTTACAACATGATACTTTGGTACCAACAGTCACCCCAAAACAATGCTCTGAAACTCATTGGGTATGTGTGGAACACCAGTCCAACTGTGGAAGATTCCTTTAAAGGGCGTTTTAATGTCAGTGGAGATGCTGCAGCTAATAAAATGGCGTATCTACATTTTCCCAAACTGACAGAAGCTGAAGACAGTGCAGTGTATTTCTGTGCCGCTAAGGGCAGTCAACTATGAGGCACATTTTGGATCAGGCACCAAATTAACAGTTCTCGATCCAAACATCAAAGTCACTGAACCCACAGTGGAAGTCCTAGCACCCTCGGCAAAGGAGTGTAAAGATAGAAACAAGAAGAAGAAGAAGACCCTGGTGTGTGTAGCCACCCGCTTCTACCCCGACCATGTCACGGTCTTCTGGCAAGTC
>525-11
AGTTCAACTGAACTGCAGCCACACTGATTCAAGATACGACATGATACTGTGGTACCAACTGTCAGCCCAAAACACTGCTCTGAAACTCATTGGGTATGTGTGGAACACCAGTCCAACGGTGGAAGATTCCTTTAAAGGGCGTTTTAATGTCAGTGGAGAAGGTGCAGCTAATAAAATGGCGTATCTACATTTTCCCAAAGTAACAGAAGCTGAAGACAGTGCAGTGTATTTCTGTGCTGCTCGGGACAGGAGCTCGTACTCGGAGGCATATTTTGGAGCCGGCACCAAACTCACCGTTTTAGATCCAAACATCAAAGTCACTGAACCCACAGTGGAAGTCCTAGCACCCTCGGCAAAGGAGTGTAAAGATAGAAACAAGAAGAAGAAGAAGACCCTGGTGTGTGTAGCCACCCGCTTCTACCCCGACCATGTCACGGTCTTCTGGCAAGTC
>526-11
AGTTCAACTGAACTGCAGCCACACTGATTCAAGATACGACATGATACTGTGGTACCAACTGTCAGCCCAAAACACTGCTCTGAAACTCATTGGGTATGTGTGGAACACCAGTCCAACGGTGGAAGATTCCTTTAAAGGGCGTTTTAATGTCAGTGGAGAAGGTGCAGCTAATAAAATGGCGTATCTACATTTTCCCAAAGTAACAGAAGCTGAAGACAGTGCAGTGTATTTCTGTGCTGCTAGTAACGGACAAGCCTACTTTGGAGAGGGAACTAAGCTAACAGTTCTGGATCCAAACATCAAAGTCACTGAACCCACAGTGGAAGTCCTAGCACCCTCGGCAAAGGAGTGTAAAGATAGAAACAAGAAGAAGAAGAAGACCCTGGTGTGTGTAGCCACCCGCTTCTACCCCGACCATGTCACGGTCTTCTGGCAAGTC
>527-10
AGTTCAACTCAACTGCAGCCACACTGATTCAAGATACGACATGATACTGTGTACTCAAACTCAACCAGCCTTCTTTGGCAATGGAACGAAACTCACTGTTTTAGATCCAAACATCAAAGTCACTGAACCCACAGTGGAAGTCCTAGCACCCTCGGCAAAGGAGTGTAAAGATAGAAACAAGAAGAAGAAGAAGACCCTGGTGTGTGTAGCCACCCGCTTCTACCCCGACCATGTCACGGTCTTCTGGCAAGTC
>528-10
AGTTCAACTCACCTGCAGCCACACTGATTCAAGATACGACATGATACTGTGGTACCAACTGTCAGCCCAAAACACTGCTCTGAAACTCATTGGGTATGTGTGGAACACCAGTCCAACGGTGGAAGATTCCTTTAAAGGGCGTTTTAATGTCAGTGGAGAAGGTGCAGCTAATAAAATGGCGTATCTACATTTTCCCAAAGTAACAGAAGCTGAAGACAGTGCAGTGTATTTCTGTGCTGCTAAGGACAGATATGAGGCACATTTTGGATCAGGCACCAAATTAACAGTTCTCGATCCAAACATCAAAGTCACTGAACCCACAGTGGAAGTCCTAGCACCCTCGGCAAAGGAGTGTAAAGATAGAAACAAGAAGAAGAAGAAGACCCTGGTGTGTGTAGCCACCCGCTTCTACCCCGACCATGTCACGGTCTTCTGGCAAGTC
>529-10
AGTTCAACTCACCTGCAGCCACACTGTTTCAAGATACGACATGATACTGTGGTACCAACAGTCAGCCCAAAACACTGCTCTGAAACTCATTGGGTATGTGAGATTCACCAGTCCAACTGTGGAAGATTCCTTTAAAGGGCGTTTTAATGTCAGTGGAGATGCTGCAGCTAATAAAATGGCGTATCTACATTTTCCCAAACTGACAGAAGCTGAAGACAGTGCAGTGTATTTCTGTGCTGCTAGTAACCGACATCTCTGGTGGTTATGCTGCCTACTTTGGAGAGGGAACTAAGCTAACAGTTCTGGATCCAAACATCAAAGTCACTGAACCCACAGTGGAAGTCCTAGCACCCTCGGCAAAGGAGTGTAAAGATAGAAACAAGAAGAAGAAGAAGACCCTGGTGTGTGTAGCCACCCGCTTCTACCCCGACCATGTCACGGTCTTCTGGCAAGTC
>530-10
AGTTCAACTGAACTGCAGCCACACTGATTCAAGATACGACATGATACTGTGGTACCAACTGTCAGCCCAAAACACTGCTCTGAAACTCATTGGGTATGTGTGGAACACCAGTCCAACGGTGGAAGATTCCTTTAAAGGGCGTTTTAATGTCAGTGGAGAAGGTGCAGCTAATAAAATGGCGTATCTACATTTTCCCAAAGTAACAGAAGCTGAAGACAGTGCAGTGTATTTCTGTGCTGTTAGGGCGACTCAAACTCAACCAGCCTTCTTTGGCAATGGAACGAAACTCACTGTTTTAGATCCAAACATCAAAGTCACTGAACCCACAGTGGAAGTCCTAGCACCCTCGGCAAAGGAGTGTAAAGATAGAAACAAGAAGAAGAAGAAGACCCTGGTGTGTGTAGCCACCCGCTTCTACCCCGACCATGTCACGGTCTTCTGGCAAGTC
>531-10
AGTTCAACTCACCTGCAGCCATACTATCCCTAACTACTACGTGATACTATGAACCATCAACATGATCAAGCTTCTCATACATGTAGCAACTCTACCACTATGGGTGACAGGGCTGTCACAAACAGACAAAGTTCATCAGACTCCTACTGCAATACTAAAAGGACCTGAAGATAAAGTTCAACTCACCTGCAAACACACTGTTTCAAGTTACAACATGATACTGTGGTACCAACTGTCAGCCCAAAACACTGAAACTCATTGGATCCAAACATCAAAGTCACTGAACCCACAGTGGAAGTCCTAGCACCCTCGGCAAAGGAGTGTAAAGATAGAAACAAGAAGAAGAAGAAGACCCTGGTGTGTGTAGCCACCCGCTTCTACCCCGACCATGTCACGGTCTTCTGGCAAGTC
>532-10
AGTTCAACTGACCTGCAGCCACACTGTTTCAAGATACGACATGATACTGTGGTACCAACAGTCAGCCCAAAACACTGCTCTGAAACTCATTGGGTATGTGAGATTCACCAGTCCAACTGTGGAAGATTCCTTTAAAGGGCGTTTTAATGTCAGTGGAGATGGTGCAGCTAATAAAATGGCGTATCTACATTGTCCCAAACTGACAGAAGCTGAAGACAGTTCAGTGTATTTCTGTGCTGCTAGTAAAGCCGGGGCTGGTGGTGCCAGCCAGGCTTACTTCGGTGGAGGAACCAGGTTAACTGTTCTAGATCCAAACATCAAAGTCACTGAACCCACAGTGGAAGTCCTAGCACCCTCGGCAAAGGAGTGTAAAGATAGAAACAAGAAGAAGAAGAAGACCCTGGTGTGTGTAGCCACCCGCTTCTACCCCGACCATGTCACGGTCTTCTGGCAAGTC
>533-10
AGTTCAACTCACCTGCAGCCACACTGATTCAAGATACGACATGATACTGTGGTACCAACTGTCAGCCCAAAACACTGCTCTGAAACTCATTGGGTATGTGTGGAACACCAGTCCAACGGTGGAAGATTCCTTTAAAGGGCGTTTTAATGTCAGTGGAGAAGGTGCAGCTAATAAAATGGCGTATCTACATTTTCCCAAAGTAACAGAAGCTGAAGACAGTGCAGTGTATTTCTGTGCTGCTAGACAGGGGAACTATGAGGCACATTTTGGATCAGGCACCAAATTAACAGTTCTCGATCCAAACATCAAAGTCACTGAACCCACAGTGGAAGTCCTAGCACCCTCGGCAAAGGAGTGTAAAGATAGAAACAAGAAGAAGAAGAAGACCCTGGTGTGTGTAGCCACCCGCTTCTACCCCGACCATGTCACGGTCTTCTGGCAAGTC
>534-10
AGTTCAACTGACCTGCAGCCACACTGATCCAAGATACGACATGATACTGTGGTACCAACAGTCAGCCCAAAACACTGCTCTGAAACTCATTGGGTATGTGAGATTCACCAGTCCAACGGTGGAAGATTCCTTTAAAGGGCGTTTTAATGTCAGTGGAGATGGTGCAGCTAGTAAAATGGCGTATCTACATTGTCCCAAACTGACAGAAGCTGAAGACAGTGCAGTGTATATTTCTGTGCTGCTAGTAACAGGGGCTGGTGGTGCCAGCCAGGCTTACTTCGGTGGAGGAACCAGGTTAACTGTTCTAGATCCAAACATCAAAGTCACTGAACCCACAGTGGAAGTCCTAGCACCCTCGGCAAAGGAGTGTAAAGATAGAAACAAGAAGAAGAAGAAGACCCTGGTGTGTGTAGCCACCCGCTTCTACCCCGACCATGTCACGGTCTTCTGGCAAGTC
>535-10
AGTTCAACTGACCTGCAGCCACACTGTTTCAAGATACGACATGATACTGTGGTACCAACAGTCAGCCCAAAACACTGCTCTGAAACTCATTGGGTATGTGAGATTCACCAGTCCAACTGTGGAAGATTCCTTTAAAGGGCGTTTTAATGTCAGTGGAGATGGTGCAGCTAATAAAATGGCGTATCTACATTGTCCCAAACTGACAGAAGCTGAAGACAGTTCAGTGTATTTCTGTGCTGCTAGTAAAGCGACAGGGGAACAACCCGGCATTCTTCGGCAGTGGCACCAAACTCACAGTTCTAGATCCAAACATCAAAGTCACTGAACCCACAGTGGAAGTCCTAGCACCCTCGGCAAAGGAGTGTAAAGATAGAAACAAGAAGAAGAAGAAGACCCTGGTGTGTGTAGCCACCCGCTTCTACCCCGACCATGTCACGGTCTTCTGGCAAGTC
>536-10
AGTTCAACTGACCTGCAGCCACACTGATTCAAGATACGACATGATACTGTGGTACCAACTGTCAGCCCAAAACACTGCTCTGAAACTCATTGGGTATGTGTGGAACACCAGTCCAACGGTGGAAGATTCCTTTAAAGGGCGTTTTAATGTCAGTGGAGAAGGTGCAGCTAATAAAATGGCGTATCTACATTTTCCCAAAGTAACAGAAGCTGAAGACAGTGCAGTGTATTTCTGTGCTGCTAGGACAGGGGTTAACTATGAGGCACATTTTGGATCAGGCACCAAATTAACAGTTCTCGATCCAAACATCAAAGTCACTGAACCCACAGTGGAAGTCCTAGCACCCTCGGCAAAGGAGTGTAAAGATAGAAACAAGAAGAAGAAGAAGACCCTGGTGTGTGTAGCCACCCGCTTCTACCCCGACCATGTCACGGTCTTCTGGCAAGTC
>537-10
AGTTCAACTGACCTGCAGCCACACTGTTTCAAGATACGACATGATACTGTGGTACCAACAGTCAGCCCAAAACACTGCTCTGAAACTCATTGGGTATGTGAGATTCACCAGTCCAACGGTGGAAGATTCCTTTAAAGGGCGTTTTAATGTCAGTGGAGATGGTGCAGCTAATAAAATGGCGTATCTACATTTTCCCAAACTGACAGAACCTGAAGACAGTGCAGTGTATTTCTGTGCTGCTAGTGAAGGGGTAGGGGGCGACAACCCGGCATTCTTCGGCAGTGGCACCAAACTCACAGTTCTAGATCCAAACATCAAAGTCACTGAACCCACAGTGGAAGTCCTAGCACCCTCGGCAAAGGAGTGTAAAGATAGAAACAAGAAGAAGAAGAAGACCCTGGTGTGTGTAGCCACCCGCTTCTACCCCGACCATGTCACGGTCTTCTGGCAAGTC
>538-10
AGTTCAACTCACCTGCAGCCACACTGATTCAAGATACGACATGATACTGTGGTACCAACTGTCAGCCCAAAACACTGCTCTGAAACTCATTGGGTATGTGTGGAACACCAGTCCAACGGTGGAAGATTCCTTTAAAGGGCGTTTTAATGTCAGTGGAGAAGGTGCAGCTAATAAAATGGCGTATCTACATTTTCCCAAAGTAACAGAAGCTGAAGACAGTGCAGTGTATTTCTGTGCTGCTAGGACAAACAACTATGATCCTGCATTCTTTGGAGCAGGGACCAAACTGAGTGTTCTGGATCCAAACATCAAAGTCACTGAACCCACAGTGGAAGTCCTAGCACCCTCGGCAAAGGAGTGTAAAGATAGAAACAAGAAGAAGAAGAAGACCCTGGTGTGTGTAGCCACCCGCTTCTACCCCGACCATGTCACGGTCTTCTGGCAAGTC
>539-10
AGTTCAACTGACCTGCAGCCACACTGATTCAAGATACGACATGATACTGTGGTACCAACTGTCAGCCCAAAACACTGCTCTGAAACTCATTGGGTATGTGTGGAACACCAGTCCAACGGTGGAAGATTCCTTTAAAGGGCGTTTTAATGTCAGTGGAGAAGGTGCAGCTAATAAAATGGCGTATCTACATTTTCCCAAAGTAACAGAAGCTGAAGACAGTGCAGTGTATTTCTGTGCTGCTAGTACAGGGAATGAGGCACATTTTGGATCAGGCACCAAATTAACAGTTCTCGATCCAAACATCAAAGTCACTGAACCCACAGTGGAAGTCCTAGCACCCTCGGCAAAGGAGTGTAAAGATAGAAACAAGAAGAAGAAGAAGACCCTGGTGTGTGTAGCCACCCGCTTCTACCCCGACCATGTCACGGTCTTCTGGCAAGTC
>540-10
AGTTCAACTCAACTGCAGCCACACTGTTTCAAGTTACAACATGATACTTTGGTACCAACAGTCACCCCAAAACAATGCTCTGAAACTCATTGGGTATGTGTGGAACACCAGTCCAACTGTGGAAGATTCCTTTAAAGGGCGTTTTAATGTCAGTGGAGATGCTGCAGCTAATAAAATGGCGTATCTACATTTTCCCAAACTGACAGAAGCTGAAGACAGTGCAGTGTATTTCTGTGCCGCTAGTGACGGGACAGGGTACTATGAGGCACATTTTGGATCAGGCACCAAATTAACAGTTCTCGATCCAAACATCAAAGTCACTGAACCCACAGTGGAAGTCCTAGCACCCTCGGCAAAGGAGTGTAAAGATAGAAACAAGAAGAAGAAGAAGACCCTGGTGTGTGTAGCCACCCGCTTCTACCCCGACCATGTCACGGTCTTCTGGCAAGTC
>541-10
AGTTCAACTCAACTGCAGCCACACTGATCCAAGATACGACATGATACTGTGGTACCAACAGTCAGCCCAAAACACTGCTCTGAAACTCATTGGGTATGTGAGATTCACCAGTCCAACGGTGGAAGATTCCTTTAAAGGGCGTTTTAATGTCAGTGGAGATGGTGCAGCTAGTAAAATGGCGTATCTACATTGTCCCAAACTGACAGAAGCTGAAGACAGTGCAGTGTATTTCTGTGCTGCTAGTAGACACGGTGCCAGCCAGGCTTACTTCGGTGGAGGAACCAGGTTAACTGTTCTAGATCCAAACATCAAAGTCACTGAACCCACAGTGGAAGTCCTAGCACCCTCGGCAAAGGAGTGTAAAGATAGAAACAAGAAGAAGAAGAAGACCCTGGTGTGTGTAGCCACCCGCTTCTACCCCGACCATGTCACGGTCTTCTGGCAAGTC
>542-10
AGTTCAACTGAACTGCAGCCACACTGATTCAAGATACGACATGATACTGTGGTACCAACTGTCAGCCCAAAACACTGCTCTGAAACTCATTGGGTATGTGTGGAACACCAGTCCAACGGTGGAAGATTCCTTTAAAGGGCGTTTTAATGTCAGTGGAGAAGGTGCAGCTAATAAAATGGCGTATCTACATTTTCCCAAAGTAACAGAAGCTGAAGACAGTGCAGTGTATTTCTGTGCTACCGGGACAGGGGGCGGGTATGAGGCACATTTTGGATCAGGCACCAAATTAACAGTTCTCGATCCAAACATCAAAGTCACTGAACCCACAGTGGAAGTCCTAGCACCCTCGGCAAAGGAGTGTAAAGATAGAAACAAGAAGAAGAAGAAGACCCTGGTGTGTGTAGCCACCCGCTTCTACCCCGACCATGTCACGGTCTTCTGGCAAGTC
>543-10
AGTTCAACTGACCTGCAGCCATACTATCCCTAACTACTACATGATACTATGGTACAAACAGTCAGCAGGAGACACTGCTATGAAACTCATTGGTTATGCATATACCAAGTCAATAACCATGGAGAAATCTTTTGAAAAGCACTTCAATGTGAGTGGAGACGGTGAGAAAGAGGCTTATCTTCATCTAGTGAGCCTGAGAGGACCTGAACACAGTGCAGTTTATTACTGTGTAGCCAGCCACAGTTCTATGAGGCACATTTTGGATCAGGCACCAAATTAACAGTTCTCGATCCAAACATCAAAGTCACTGAACCCACAGTGGAAGTCCTAGCACCCTCGGCAAAGGAGTGTAAAGATAGAAACAAGAAGAAGAAGAAGACCCTGGTGTGTGTAGCCACCCGCTTCTACCCCGACCATGTCACGGTCTTCTGGCAAGTC
>544-10
AGTTCAACTGAACTGCAGCCACACTGATTCAAGATACGACATGATACTGTGGTACCAACTGTCAGCCCAAAACACTGCTCTGAAACTCATTGGGTATGTGTGGAACACCAGTCCAACGGTGGAAGATTCCTTTAAAGGGCGTTTTAATGTCAGTGGAGAAGGTGCAGCTAATAAAATGGCGTATCTACATTTTCCCAAAGTAACAGAAGCTGAAGACAGTGCAGTGTATTTCTGTGCTGCCGGACAGAGCTCGTACTCGGAGGCATATTTTGGAGCCGGCACCAAACTCACCGTTTTAGATCCAAACATCAAAGTCACTGAACCCACAGTGGAAGTCCTAGCACCCTCGGCAAAGGAGTGTAAAGATAGAAACAAGAAGAAGAAGAAGACCCTGGTGTGTGTAGCCACCCGCTTCTACCCCGACCATGTCACGGTCTTCTGGCAAGTC
>545-10
AGTTCAACTGACCTGCAGCCACACTGTTTCAAGATACGACATGATACTGTGGTACCAACAGTCAGCCCAAAACACTGCTCTGAAACTCATTGGGTATGTGAGATTCACCAGTCCAACGGTGGAAGATTCCTTTAAAGGGCGTTTTAATGTCAGTGGAGATGGTGCAGCTAATAAAATGGCGTATCTACATTTTCCCAAACTGACAGAACCTGAAGACAGTGCAGTGTATTTCTGTGCTGCTAGTGAAAGGGGAACTCAACCAGCCTTCTTTGGCAATGGAACGAAACTCACTGTTTTAGATCCAAACATCAAAGTCACTGAACCCACAGTGGAAGTCCTAGCACCCTCGGCAAAGGAGTGTAAAGATAGAAACAAGAAGAAGAAGAAGACCCTGGTGTGTGTAGCCACCCGCTTCTACCCCGACCATGTCACGGTCTTCTGGCAAGTC
>546-10
AGTTCAACTGACCTGCAGCCACACTGATTCAAGATACGACATGATACTGTGGTACCAACTGTCAGCCCAAAACACTGCTCTGAAACTCATTGGGTATGTGTGGAACACCAGTCCAACGGTGGAAGATTCCTTTAAAGGGCGTTTTAATGTCAGTGGAGAAGGTGCAGCTAATAAAATGGCGTATCTACATTTTCCCAAAGTAACAGAAGCTGAAGACAGTGCAGTGTATTTCTGTGCTGCTACTCAACCAGCCTTCTTTGGCAATGGAACGAAACTCACTGTTTTAGATCCAAACATCAAAGTCACTGAACCCACAGTGGAAGTCCTAGCACCCTCGGCAAAGGAGTGTAAAGATAGAAACAAGAAGAAGAAGAAGACCCTGGTGTGTGTAGCCACCCGCTTCTACCCCGACCATGTCACGGTCTTCTGGCAAGTC
>547-10
AGTTCAACTCACCTGCAGCCACACTGATTCAAGATACGACATGATACTGTGGTACCAACTGTCAGCCCAAAACACTGCTCTGAAACTCATTGGGTATGTGTGGAACACCAGTCCAACGGTGGAAGATTCCTTTAAAGGGCGTTTTAATGTCAGTGGAGAAGGTGCAGCTAATAAAATGGCGTATCTACATTTTCCCAAAGTAACAGAAGCTGAAGACAGTGCAGTGTATTTCTGTGCTGCTAGTAAGGGCGACAACCCGGCATTCTTCGGCAGTGGCACCAAACTCACAGTTCTAGATCCAAACATCAAAGTCACTGAACCCACAGTGGAAGTCCTAGCACCCTCGGCAAAGGAGTGTAAAGATAGAAACAAGAAGAAGAAGAAGACCCTGGTGTGTGTAGCCACCCGCTTCTACCCCGACCATGTCACGGTCTTCTGGCAAGTC
>548-10
AGTTCAACTGAACTGCAGCCACACTGATTCAAGATACGACATGATACTGTGGTACCAACTGTCAGCCCAAAACACTGCTCTGAAACTCATTGGGTATGTGTGGAACACCAGTCCAACGGTGGAAGATTCCTTTAAAGGGCGTTTTAATGTCAGTGGAGAAGGTGCAGCTAATAAAATGGCGTATCTACATTTTCCCAAAGTAACAGAAGCTGAAGACAGTGCAGTGTATTTCTGTGCTGCTGGGACAGGGTATGAGGCACATTTTGGATCAGGCACCAAATTAACAGTTCTCGATCCAAACATCAAAGTCACTGAACCCACAGTGGAAGTCCTAGCACCCTCGGCAAAGGAGTGTAAAGATAGAAACAAGAAGAAGAAGAAGACCCTGGTGTGTGTAGCCACCCGCTTCTACCCCGACCATGTCACGGTCTTCTGGCAAGTC
>549-10
AGTTCAACTGAACTGCAGCCACACTGATTCAAGATACGACATGATACTGTGGTACCAACTGTCAGCCCAAAACACTGCTCTGAAACTCATTGGGTATGTGTGGAACACCAGTCCAACGGTGGAAGATTCCTTTAAAGGGCGTTTTAATGTCAGTGGAGAAGGTGCAGCTAATAAAATGGCGTATCTACATTTTCCCAAAGTAACAGAAGCTGAAGACAGTGCAGTGTATTTCTGTGCTGCTAAGGACAGATATGAGGCACATTTTGGATCAGGCACCAAATTAACAGTTCTCGATCCAAACATCAAAGTCACTGAACCCACAGTGGAAGTCCTAGCACCCTCGGCAAAGGAGTGTAAAGATAGAAACAAGAAGAAGAAGAAGACCCTGGTGTGTGTAGCCACCCGCTTCTACCCCGACCATGTCACGGTCTTCTGGCAAGTC
>550-10
AGTTCAACTCACCTGCAGACACACTGATTCAAGATACGACATGATACTGTGGTACCAACAGTCAGCCCAAAACACTGCTCTGAAACTCATTGGATCCAAACATCAAAGTCACTGAACCCACAGTGGAAGTCCTAGCACCCTCGGCAAAGGAGTGTAAAGATAGAAACAAGAAGAAGAAGAAGACCCTGGTGTGTGTAGCCACCCGCTTCTACCCCGACCATGTCACGGTCTTCTGGCAAGTC
>551-10
AGTTCAACTGACCTGCAGCCACACTGTTTCAAGTTACAACATGATACTTTGGTACCAACAGTCACCCCAAAACAATGCTCTGAAACTCATTGGGTATGTGTGGAACACCAGTCCAACTGTGGAAGATTCCTTTAAAGGGCGTTTTAATGTCAGTGGAGATGCTGCAGCTAATAAAATGGCGTATCTACATTTTCCCAAACTGACAGAAGCTGAAGACAGTGCAGTGTATTTCTGTGCCGCTAGTGAACAGGGATATGAGGCACATTTTGGATCAGGCACCAAATTAACAGTTCTCGATCCAAACATCAAAGTCACTGAACCCACAGTGGAAGTCCTAGCACCCTCGGCAAAGGAGTGTAAAGATAGAAACAAGAAGAAGAAGAAGACCCTGGTGTGTGTAGCCACCCGCTTCTACCCCGACCATGTCACGGTCTTCTGGCAAGTC
>552-10
AGTTCAACTGACCTGCAGCCACACTGTTTCAAGATACGACATGATACTGTGGTACCAACAGTCAGCCCAAAACACTGCTCTGAAACTCATTGGGTATGTGAGATTCACCAGTCCAACGGTGGAAGATTCCTTTAAAGGGCGTTTTAATGTCAGTGGAGATGGTGCAGCTAATAAAATGGCGTATCTACATTTTCCCAAACTGACAGAACCTGAAGACAGTGCAGTGTATTTCTGTGCTGCTAGTGAACAGGGCTCGTACTCGGAGGCATATTTTGGAGCCGGCACCAAACTCACCGTTTTAGATCCAAACATCAAAGTCACTGAACCCACAGTGGAAGTCCTAGCACCCTCGGCAAAGGAGTGTAAAGATAGAAACAAGAAGAAGAAGAAGACCCTGGTGTGTGTAGCCACCCGCTTCTACCCCGACCATGTCACGGTCTTCTGGCAAGTC
>553-10
AGTTCAACTGACCTGCAGCCACACTGTTTCAAGATACGACATGATACTGTGGTACCAACAGTCAGCCCAAAACACTGCTCTGAAACTCATTGGGTATGTGAGATTCACCAGTCCAACTGTGGAAGATTCCTTTAAAGGGCGTTTTAATGTCAGTGGAGATGGTGCAGCTAATAAAATGGCGTATCTACATTGTCCCAAACTGACAGAAGCTGAAGACAGTTCAGTGTATTTCTGTGCTGCTCGACAGGGGGCGGCGGATAAGGCAGAGTTTGGTCCAGGTACCAGACTCACTGTTCTAGATCCAAACATCAAAGTCACTGAACCCACAGTGGAAGTCCTAGCACCCTCGGCAAAGGAGTGTAAAGATAGAAACAAGAAGAAGAAGAAGACCCTGGTGTGTGTAGCCACCCGCTTCTACCCCGACCATGTCACGGTCTTCTGGCAAGTC
>554-10
AGTTCAACTCAACTGCAGCCACACTGTTTCAAGATACGACATGATACTGTGGTACCAACAGTCAGCCCAAAACACTGCTCTGAAACTCATTGGGTATGTGAGATTCACCAGTCCAACGGTGGAAGATTCCTTTAAAGGGCGTTTTAATGTCAGTGGAGATGGTGCAGCTAATAAAATGGCGTATCTACATTTTCCCAAACTGACAGAACCTGAAGACAGTGCAGTGTATTTCTGTGCTGCTAGTGAAAACAACTATGAGGCACATTTTGGATCAGGCACCAAATTAACAGTTCTCGATCCAAACATCAAAGTCACTGAACCCACAGTGGAAGTCCTAGCACCCTCGGCAAAGGAGTGTAAAGATAGAAACAAGAAGAAGAAGAAGACCCTGGTGTGTGTAGCCACCCGCTTCTACCCCGACCATGTCACGGTCTTCTGGCAAGTC
>555-10
AGTTCAACTGACCTGCAGCCACACTGTTTCAAGATACGACATGATACTGTGGTACCAACAGTCAGCCCAAAACACTGCTCTGAAACTCATTGGGTATGTGAGATTCACCAGTCCAACTGTGGAAGATTCCTTTAAAGGGCGTTTTAATGTCAGTGGAGATGCTGCAGCTAATAAAATGGCGTATCTACATTTTCCCAAACTGACAGAAGCTGAAGACAGTGCAGTGTATTTCTGTGCTGCTAGTCGGGACAGGGGGTTCACGGATAAGGCAGAGTTTGGTCCAGGTACCAGACTCACTGTTCTAGATCCAAACATCAAAGTCACTGAACCCACAGTGGAAGTCCTAGCACCCTCGGCAAAGGAGTGTAAAGATAGAAACAAGAAGAAGAAGAAGACCCTGGTGTGTGTAGCCACCCGCTTCTACCCCGACCATGTCACGGTCTTCTGGCAAGTC
>556-10
AGTTCAACTCACCTGCAGCCACACTGTTTCAAGTTACAACATGATACTTTGGTACCAACAGTCACCCCAAAACAATGCTCTGAAACTCATTGGGTATGTGTGGAACACCAGTCCAACTGTGGAAGATTCCTTTAAAGGGCGTTTTAATGTCAGTGGAGATGCTGCAGCTAATAAAATGGCGTATCTACATTTTCCCAAACTGACAGAAGCTGAAGACAGTGCAGTGTATTTCTGTGCCGCTAGTGGAACAGGGGATGAGGCACATTTTGGATCAGGCACCAAATTAACAGTTCTCGATCCAAACATCAAAGTCACTGAACCCACAGTGGAAGTCCTAGCACCCTCGGCAAAGGAGTGTAAAGATAGAAACAAGAAGAAGAAGAAGACCCTGGTGTGTGTAGCCACCCGCTTCTACCCCGACCATGTCACGGTCTTCTGGCAAGTC
>557-10
AGTTCAACTCACCTGCAGCCACACTGTTTCAAGATACGACATGATACTGTGGTACCAACAGTCAGCCCAAAACACTGCTCTGAAACTCATTGGGTATGTGAGATTCACCAGTCCAACTGTGGAAGATTCCTTTAAAGGGCGTTTTAATGTCAGTGGAGATGGTGCAGCTAATAAAATGGCGTATCTACATTGTCCCAAACTGACAGAAGCTGAAGACAGTTCAGTGTATTTCTGTGCTGCTAGTAAGGCGCACTCGGAGGCATATTTTGGAGCCGGCACCAAACTCACCGTTTTAGATCCAAACATCAAAGTCACTGAACCCACAGTGGAAGTCCTAGCACCCTCGGCAAAGGAGTGTAAAGATAGAAACAAGAAGAAGAAGAAGACCCTGGTGTGTGTAGCCACCCGCTTCTACCCCGACCATGTCACGGTCTTCTGGCAAGTC
>558-10
AGTTCAACTCACCTGCAGCCACACTGTTTCAAGATACGACATGATACTGTGGTACCAACAGTCAGCCCAAAACACTGCTCTGAAACTCATTGGGTATGTGAGATTCACCAGTCCAACTGTGGAAGATTCCTTTAAAGGGCGTTTTAATGTCAGTGGAGATGGTGCAGCTAATAAAATGGCGTATCTACATTGTCCCAAACTGACAGAAGCTGAAGACAGTTCAGTGTATTTCTGTGCTGCTAGTAACAGAGCCGATCCTGCATTCTTTGGAGCAGGGACCAAACTGAGTGTTCTGGATCCAAACATCAAAGTCACTGAACCCACAGTGGAAGTCCTAGCACCCTCGGCAAAGGAGTGTAAAGATAGAAACAAGAAGAAGAAGAAGACCCTGGTGTGTGTAGCCACCCGCTTCTACCCCGACCATGTCACGGTCTTCTGGCAAGTC
>559-10
AGTTCAACTCACCTGCAGCCACACTGTTTCAAGATACGACATGATACTGTGGTACCAACAGTCAGCCCAAAACACTGCTCTGAAACTCATTGGGTATGTGAGATTCACCAGTCCAACTGTGGAAGATTCCTTTAAAGGGCGTTTTAATGTCAGTGGAGATGGTGCAGCTAATAAAATGGCGTATCTACATTGTCCCAAACTGACAGAAGCTGAAGACAGTTCAGTGTATTTCTGTGCTGCTAGTTGGGACAGGGTAGCTGGAAGTGAGGCCTACTTTGGGAATGGAACCAAACTCACTGTTTTAGATCCAAACATCAAAGTCACTGAACCCACAGTGGAAGTCCTAGCACCCTCGGCAAAGGAGTGTAAAGATAGAAACAAGAAGAAGAAGAAGACCCTGGTGTGTGTAGCCACCCGCTTCTACCCCGACCATGTCACGGTCTTCTGGCAAGTC
>560-10
AGTTCAACTGACCTGCAGCCACACTGATTCAAGATACGACATGATACTGTGGTACCAACTGTCAGCCCAAAACACTGCTCTGAAACTCATTGGGTATGTGTGGAACACCAGTCCAACGGTGGAAGATTCCTTTAAAGGGCGTTTTAATGTCAGTGGAGAAGGTGCAGCTAATAAAATGGCGTATCTACATTTTCCCAAAGTAACAGAAGCTGAAGACAGTGCAGTGTATTTCTGTGCTGCGAGACAGGGTGGTGGTGCCAGCCAGGCTTACTTCGGTGGAGGAACCAGGTTAACTGTTCTAGATCCAAACATCAAAGTCACTGAACCCACAGTGGAAGTCCTAGCACCCTCGGCAAAGGAGTGTAAAGATAGAAACAAGAAGAAGAAGAAGACCCTGGTGTGTGTAGCCACCCGCTTCTACCCCGACCATGTCACGGTCTTCTGGCAAGTC
>561-10
AGTTCAACTGACCTGCAGCCACACTGTTTCAAGATACGACATGATACTGTGGTACCAACAGTCAGCCCAAAACACTGCTCTGAAACTCATTGGGTATGTGAGATTCACCAGTCCAACTGTGGAAGATTCCTTTAAAGGGCGTTTTAATGTCAGTGGAGATGCTGCAGCTAATAAAATGGCGTATCTACATTTTCCCAAACTGACAGAAGCTGAAGACAGTGCAGTGTATTTCTGTGCTGCTAGACAGGGGCCGGATAAGGCAGAGTTTGGTCCAGGTACCAGACTCACTGTTCTAGATCCAAACATCAAAGTCACTGAACCCACAGTGGAAGTCCTAGCACCCTCGGCAAAGGAGTGTAAAGATAGAAACAAGAAGAAGAAGAAGACCCTGGTGTGTGTAGCCACCCGCTTCTACCCCGACCATGTCACGGTCTTCTGGCAAGTC
>562-10
AGTTCAACTGACCTGCAGCCACACTGTTTCAAGATACGACATGATACTGTGGTACCAACAGTCAGCCCAAAACACTGCTCTGAAACTCATTGGGTATGTGAGATTCACCAGTCCAACTGTGGAAGATTCCTTTAAAGGGCGTTTTAATGTCAGTGGAGATGGTGCAGCTAATAAAATGGCGTATCTACATTGTCCCAAACTGACAGAAGCTGAAGACAGTTCAGTGTATTTCTGTGCTGCTACCGGACAGACAAACTCAACCAGCCTTCTTTGGCAATGGAACGAAACTCACTGTTTTAGATCCAAACATCAAAGTCACTGAACCCACAGTGGAAGTCCTAGCACCCTCGGCAAAGGAGTGTAAAGATAGAAACAAGAAGAAGAAGAAGACCCTGGTGTGTGTAGCCACCCGCTTCTACCCCGACCATGTCACGGTCTTCTGGCAAGTC
>563-10
AGTTCAACTGAACTGCAGCCACACTGTTTCAAGATACGACATGATACTGTGGTACCAACAGTCAGCCCAAAACACTGCTCTGAAACTCATTGGGTATGTGAGATTCACCAGTCCAACGGTGGAAGATTCCTTTAAAGGGCGTTTTAATGTCAGTGGAGATGGTGCAGCTAATAAAATGGCGTATCTACATTTTCCCAAACTGACAGAACCTGAAGACAGTGCAGTGTATTTCTGTGCTGCTGGACAGGGGAGCTATGAGGCACATTTTGGATCAGGCACCAAATTAACAGTTCTCGATCCAAACATCAAAGTCACTGAACCCACAGTGGAAGTCCTAGCACCCTCGGCAAAGGAGTGTAAAGATAGAAACAAGAAGAAGAAGAAGACCCTGGTGTGTGTAGCCACCCGCTTCTACCCCGACCATGTCACGGTCTTCTGGCAAGTC
>564-10
AGTTCAACTGAACTGCAGCCACACTGATTCAAGATACGACATGATACTGTGGTACCAACTGTCAGCCCAAAACACTGCTCTGAAACTCATTGGGTATGTGTGGAACACCAGTCCAACGGTGGAAGATTCCTTTAAAGGGCGTTTTAATGTCAGTGGAGAAGGTGCAGCTAATAAAATGGCGTATCTACATTTTCCCAAAGTAACAGAAGCTGAAGACAGTGCAGTGTATTTCTGTGCTGCTAGGACAGGGCGACTATGAGGCACATTTTGGATCAGGCACCAAATTAACAGTTCTCGATCCAAACATCAAAGTCACTGAACCCACAGTGGAAGTCCTAGCACCCTCGGCAAAGGAGTGTAAAGATAGAAACAAGAAGAAGAAGAAGACCCTGGTGTGTGTAGCCACCCGCTTCTACCCCGACCATGTCACGGTCTTCTGGCAAGTC
>565-10
AGTTCAACTCACCTGCAGCCATACTATCCCTAACTACTACATGATACTATGGTACAAACAGTCAGCAGGAGACACTGCTATGAAACTCATTGGTTATGCATATACCAAGTCAATAACCATGGAGAAATCTTTTGAAAAGCACTTCAATGTGAGTGGAGACGGTGAGAAAGAGGCTTATCTTCATCTAGTGAGCCTGAGAGGACCTGAACACAGTGCAGTTTATTACTGTGTAGCCAGCGGACAGGGACCGTACTCGGAGGCATATTTTGGAGCCGGCACCAAACTCACCGTTTTAGATCCAAACATCAAAGTCACTGAACCCACAGTGGAAGTCCTAGCACCCTCGGCAAAGGAGTGTAAAGATAGAAACAAGAAGAAGAAGAAGACCCTGGTGTGTGTAGCCACCCGCTTCTACCCCGACCATGTCACGGTCTTCTGGCAAGTC
>566-10
AGTTCAACTGAACTGCAGCCACACTGATCCAAGATACGACATGATACTGTGGTACCAACAGTCAGCCCAAAACACTGCTCTGAAACTCATTGGGTATGTGAGATTCACCAGTCCAACGGTGGAAGATTCCTTTAAAGGGCGTTTTAATGTCAGTGGAGATGGTGCAGCTAGTAAAATGGCGTATCTACATTGTCCCAAACTGACAGAAGCTGAAGACAGTGCAGTGTATATTTCTGTGCTGCCGACAGGGGGCAGGGGATCAACTATGAGGCACATTTTGGATCAGGCACCAAATTAACAGTTCTCGATCCAAACATCAAAGTCACTGAACCCACAGTGGAAGTCCTAGCACCCTCGGCAAAGGAGTGTAAAGATAGAAACAAGAAGAAGAAGAAGACCCTGGTGTGTGTAGCCACCCGCTTCTACCCCGACCATGTCACGGTCTTCTGGCAAGTC
>567-10
AGTTCAACTCACCTGCAGCCACACTGTTTCAAGATACGACATGATACTGTGGTACCAACAGTCAGCCCAAAACACTGCTCTGAAACTCATTGGGTATGTGAGATTCACCAGTCCAACTGTGGAAGATTCCTTTAAAGGGCGTTTTAATGTCAGTGGAGATGCTGCAGCTAATAAAATGGCGTATCTACATTTTCCCAAACTGACAGAAGCTGAAGACAGTGCAGTGTATTTCTGTGCTGCTAGTAAACAGGGGTACTATGAGGCACATTTTGGATCAGGCACCAAATTAACAGTTCTCGATCCAAACATCAAAGTCACTGAACCCACAGTGGAAGTCCTAGCACCCTCGGCAAAGGAGTGTAAAGATAGAAACAAGAAGAAGAAGAAGACCCTGGTGTGTGTAGCCACCCGCTTCTACCCCGACCATGTCACGGTCTTCTGGCAAGTC
>568-10
AGTTCAACTCACCTGCAGCCATACTATCCCTAACTACTACATGATACTATGGTACAAACAGTCAGCAGGAGACACTGCTATGAAACTCATTGGTTATGCATATACCAAGTCAATAACCATGGAGAAATCTTTTGAAAAGCACTTCAATGTGAGTGGAGACGGTGAGAAAGAGGCTTATCTTCATCTAGTGAGCCTGAGAGGACCTGAACACAGTGCAGTTTATTACTGTGTAGCCAGCCGGACAGGTGGTTATGCTGCCTACTTTGGAGAAGGAACTAAGCTAACAGTTCTGGATCCAAACATCAAAGTCACTGAACCCACAGTGGAAGTCCTAGCACCCTCGGCAAAGGAGTGTAAAGATAGAAACAAGAAGAAGAAGAAGACCCTGGTGTGTGTAGCCACCCGCTTCTACCCCGACCATGTCACGGTCTTCTGGCAAGTC
>569-10
AGTTCAACTGAACTGCAGCCACACTGTTTCAAGATACGACATGATACTGTGGTACCAACAGTCAGCCCAAAACACTGCTCTGAAACTCATTGGGTATGTGAGATTCACCAGTCCAACTGTGGAAGATTCCTTTAAAGGGCGTTTTAATGTCAGTGGAGATGGTGCAGCTAATAAAATGGCGTATCTACATTGTCCCAAACTGACAGAAGCTGAAGACAGTTCAGTGTATTTCTGTGCTGCTAGTACCGGACAGGGGAACTATGAGGCACATTTTGGATCAGGCACCAAATTAACAGTTCTCGATCCAAACATCAAAGTCACTGAACCCACAGTGGAAGTCCTAGCACCCTCGGCAAAGGAGTGTAAAGATAGAAACAAGAAGAAGAAGAAGACCCTGGTGTGTGTAGCCACCCGCTTCTACCCCGACCATGTCACGGTCTTCTGGCAAGTC
>570-10
AGTTCAACTCAACTGCAGCCACACTGTTTCAAGATACGACATGATACTGTGGTACCAACAGTCAGCCCAAAACACTGCTCTGAAACTCATTGGAAGCTGAAGACAGTGCAGTGTATTTCTGTGCTGCTAGTTCGGGACCGACAGGGGGACACGGATAAGGCAGAGTTTGGTCCAGGTACCAGACTCACTGTTCTAGATCCAAACATCAAAGTCACTGAACCCACAGTGGAAGTCCTAGCACCCTCGGCAAAGGAGTGTAAAGATAGAAACAAGAAGAAGAAGAAGACCCTGGTGTGTGTAGCCACCCGCTTCTACCCCGACCATGTCACGGTCTTCTGGCAAGTC
>571-10
AGTTCAACTGACCTGCAGCCACACTGATTCAAGATACGACATGATACTGTGGTACCAACTGTCAGCCCAAAACACTGCTCTGAAACTCATTGGGTATGTGTGGAACACCAGTCCAACGGTGGAAGATTCCTTTAAAGGGCGTTTTAATGTCAGTGGAGAAGGTGCAGCTAATAAAATGGCGTATCTACATTTTCCCAAAGTAACAGAAGCTGAAGACAGTGCAGTGTATTTCTGTGCTGCTAGGGCGGGACAGGGGCTCGTACTCGGAGGCATATTTTGGAGCCGGCACCAAACTCACCGTTTTAGATCCAAACATCAAAGTCACTGAACCCACAGTGGAAGTCCTAGCACCCTCGGCAAAGGAGTGTAAAGATAGAAACAAGAAGAAGAAGAAGACCCTGGTGTGTGTAGCCACCCGCTTCTACCCCGACCATGTCACGGTCTTCTGGCAAGTC
>572-10
AGTTCAACTGACCTGCAGCCACACTGATTCAAGATACGACATGATACTGTGGTACCAACTGTCAGCCCAAAACACTGCTCTGAAACTCATTGGGTATGTGTGGAACACCAGTCCAACGGTGGAAGATTCCTTTAAAGGGCGTTTTAATGTCAGTGGAGAAGGTGCAGCTAATAAAATGGCGTATCTACATTTTCCCAAAGTAACAGAAGCTGAAGACAGTGCAGTGTATTTCTGTGCTGCTAGTATTCGGCGTCGGACAGGGATGAGGCACATTTTGGATCAGGCACCAAATTAACAGTTCTCGATCCAAACATCAAAGTCACTGAACCCACAGTGGAAGTCCTAGCACCCTCGGCAAAGGAGTGTAAAGATAGAAACAAGAAGAAGAAGAAGACCCTGGTGTGTGTAGCCACCCGCTTCTACCCCGACCATGTCACGGTCTTCTGGCAAGTC
>573-10
AGTTCAACTGACCTGCAGCCACACTGATTCAAGATACGACATGATACTGTGGTACCAACTGTCAGCCCAAAACACTGCTCTGAAACTCATTGGGTATGTGTGGAACACCAGTCCAACGGTGGAAGATTCCTTTAAAGGGCGTTTTAATGTCAGTGGAGAAGGTGCAGCTAATAAAATGGCGTATCTACATTTTCCCAAAGTAACAGAAGCTGAAGACAGTGCAGTGTATTTCTGTGCTGCTAGTACCAACTATGAGGCACATTTTGGATCAGGCACCAAATTAACAGTTCTCGATCCAAACATCAAAGTCACTGAACCCACAGTGGAAGTCCTAGCACCCTCGGCAAAGGAGTGTAAAGATAGAAACAAGAAGAAGAAGAAGACCCTGGTGTGTGTAGCCACCCGCTTCTACCCCGACCATGTCACGGTCTTCTGGCAAGTC
>574-10
AGTTCAACTGACCTGCAGCCACACTGATTCAAGATACGACATGATACTGTGGTACCAACTGTCAGCCCAAAACACTGCTCTGAAACTCATTGGGTATGTGTGGAACACCAGTCCAACGGTGGAAGATTCCTTTAAAGGGCGTTTTAATGTCAGTGGAGAAGGTGCAGCTAATAAAATGGCGTATCTACATTTTCCCAAAGTAACAGAAGCTGAAGACAGTGCAGTGTATTTCTGTGCTGCTAGTAAGGGACAGGGGCGGTACACGGATAAGGCAGAGTTTGGTCCAGGTACCAGACTCACTGTTCTAGATCCAAACATCAAAGTCACTGAACCCACAGTGGAAGTCCTAGCACCCTCGGCAAAGGAGTGTAAAGATAGAAACAAGAAGAAGAAGAAGACCCTGGTGTGTGTAGCCACCCGCTTCTACCCCGACCATGTCACGGTCTTCTGGCAAGTC
>575-10
AGTTCAACTCACCTGCAGCCACACTGTTTCAAGATACGACATGATACTGTGGTACCAACAGTCAGCCCAAAACACTGCTCTGAAACTCATTGGGTATGTGAGATTCACCAGTCCAACTGTGGAAGATTCCTTTAAAGGGCGTTTTAATGTCAGTGGAGATGCTGCAGCTAATAAAATGGCGTATCTACATTTTCCCAAACTGACAGAAGCTGAAGACAGTGCAGTGTATTTCTGTGCTGCTTCAAGGGGCGACACTGGAAGTGAGGCCTACTTTGGGAATGGAACCAAACTCACTGTTTTAGATCCAAACATCAAAGTCACTGAACCCACAGTGGAAGTCCTAGCACCCTCGGCAAAGGAGTGTAAAGATAGAAACAAGAAGAAGAAGAAGACCCTGGTGTGTGTAGCCACCCGCTTCTACCCCGACCATGTCACGGTCTTCTGGCAAGTC
>576-10
AGTTCAACTGACCTGCAGCCACACTGTTTCAAGATACGACATGATACTGTGGTACCAACAGTCAGCCCAAAACACTGCTCTGAAACTCATTGGGTATGTGAGATTCACCAGTCCAACTGTGGAAGATTCCTTTAAAGGGCGTTTTAATGTCAGTGGAGATGGTGCAGCTAATAAAATGGCGTATCTACATTGTCCCAAACTGACAGAAGCTGAAGACAGTTCAGTGTATTTCTGTGCTGCTAGCACAGGGACAGACTCTGGTGGTTATGCTGCCTACTTTGGAGAGGGAACTAAGCTAACAGTTCTGGATCCAAACATCAAAGTCACTGAACCCACAGTGGAAGTCCTAGCACCCTCGGCAAAGGAGTGTAAAGATAGAAACAAGAAGAAGAAGAAGACCCTGGTGTGTGTAGCCACCCGCTTCTACCCCGACCATGTCACGGTCTTCTGGCAAGTC
>577-10
AGTTCAACTGACCTGCAGCCACACTGATTCAAGATACGACATGATACTGTGGTACCAACTGTCAGCCCAAAACACTGCTCTGAAACTCATTGGGTATGTGTGGAACACCAGTCCAACGGTGGAAGATTCCTTTAAAGGGCGTTTTAATGTCAGTGGAGAAGGTGCAGCTAATAAAATGGCGTATCTACATTTTCCCAAAGTAACAGAAGCTGAAGACAGTGCAGTGTATTTCTGTGCTGCTAGTAAAGGACAGGGATGAGGCACATTTTGGATCAGGCACCAAATTAACAGTTCTCGATCCAAACATCAAAGTCACTGAACCCACAGTGGAAGTCCTAGCACCCTCGGCAAAGGAGTGTAAAGATAGAAACAAGAAGAAGAAGAAGACCCTGGTGTGTGTAGCCACCCGCTTCTACCCCGACCATGTCACGGTCTTCTGGCAAGTC
>578-10
AGTTCAACTGAACTGCAGCCACACTGTTTCAAGATACGACATGATACTGTGGTACCAACAGTCAGCCCAAAACACTGCTCTGAAACTCATTGGAAGCTGAAGACAGTGCAGTGTATTTCTGTGCTGCCCGACAGGGGGGGGCTCAACCAGCCTTCTTTGGCAATGGAACGAAACTCACTGTTTTAGATCCAAACATCAAAGTCACTGAACCCACAGTGGAAGTCCTAGCACCCTCGGCAAAGGAGTGTAAAGATAGAAACAAGAAGAAGAAGAAGACCCTGGTGTGTGTAGCCACCCGCTTCTACCCCGACCATGTCACGGTCTTCTGGCAAGTC
>579-10
AGTTCAACTCACCTGCAGCCACACTGTTTCAAGTTACAACATGATACTTTGGTACCAACAGTCACCCCAAAACAATGCTCTGAAACTCATTGGGTATGTGTGGAACACCAGTCCAACTGTGGAAGATTCCTTTAAAGGGCGTTTTAATGTCAGTGGAGATGCTGCAGCTAATAAAATGGCGTATCTACATTTTCCCAAACTGACAGAAGCTGAAGACAGTGCAGTGTATTTCTGTGCCGCTAGCCGGACAGGGGGCCTGAGGCACATTTTGGATCAGGCACCAAATTAACAGTTCTCGATCCAAACATCAAAGTCACTGAACCCACAGTGGAAGTCCTAGCACCCTCGGCAAAGGAGTGTAAAGATAGAAACAAGAAGAAGAAGAAGACCCTGGTGTGTGTAGCCACCCGCTTCTACCCCGACCATGTCACGGTCTTCTGGCAAGTC
>580-10
AGTTCAACTCACCTGCAGCCACACTGTTTCAAGATACGACATGATACTGTGGTACCAACAGTCAGCCCAAAACACTGCTCTGAAACTCATTGGGTATGTGAGATTCACCAGTCCAACGGTGGAAGATTCCTTTAAAGGGCGTTTTAATGTCAGTGGAGATGGTGCAGCTAATAAAATGGCGTATCTACATTTTCCCAAACTGACAGAACCTGAAGACAGTGCAGTGTATTTCTGTGCTGCTAGTGCCAACTATGAGGCACATTTTGGATCAGGCACCAAATTAACAGTTCTCGATCCAAACATCAAAGTCACTGAACCCACAGTGGAAGTCCTAGCACCCTCGGCAAAGGAGTGTAAAGATAGAAACAAGAAGAAGAAGAAGACCCTGGTGTGTGTAGCCACCCGCTTCTACCCCGACCATGTCACGGTCTTCTGGCAAGTC
>581-10
AGTTCAACTGACCTGCAGCCACACTGTTTCAAGATACGACATGATACTGTGGTACCAACAGTCAGCCCAAAACACTGCTCTGAAACTCATTGGGTATGTGAGATTCACCAGTCCAACTGTGGAAGATTCCTTTAAAGGGCGTTTTAATGTCAGTGGAGATGGTGCAGCTAATAAAATGGCGTATCTACATTGTCCCAAACTGACAGAAGCTGAAGACAGTTCAGTGTATTTCTGTGCTGCTGGGACAGGGGGCTCTGGTGGTTATGCTGCCTACTTTGGAGAAGGAACTAAGCTAACAGTTCTGGATCCAAACATCAAAGTCACTGAACCCACAGTGGAAGTCCTAGCACCCTCGGCAAAGGAGTGTAAAGATAGAAACAAGAAGAAGAAGAAGACCCTGGTGTGTGTAGCCACCCGCTTCTACCCCGACCATGTCACGGTCTTCTGGCAAGTC
>582-10
AGTTCAACTGACCTGCAGCCACACTGTTTCAAGATACGACATGATACTGTGGTACCAACAGTCAGCCCAAAACACTGCTCTGAAACTCATTGGGTATGTGAGATTCACCAGTCCAACTGTGGAAGATTCCTTTAAAGGGCGTTTTAATGTCAGTGGAGATGCTGCAGCTAATAAAATGGCGTATCTACATTTTCCCAAACTGACAGAAGCTGAAGACAGTGCAGTGTATTTCTGTGCTGCTAGGGGACAGGGTGATGATCCTGCATTCTTTGGAGCAGGGACCAAACTGAGTGTTCTGGATCCAAACATCAAAGTCACTGAACCCACAGTGGAAGTCCTAGCACCCTCGGCAAAGGAGTGTAAAGATAGAAACAAGAAGAAGAAGAAGACCCTGGTGTGTGTAGCCACCCGCTTCTACCCCGACCATGTCACGGTCTTCTGGCAAGTC
>583-10
AGTTCAACTGAACTGCAGCCACACTGATTCAAATTACAACATGATACTGTGGTACCAACAGTCAGCCCAAAACACTGAAACTCATTGGGTATGTGAGTAACACCATTCCAACGGTGGAAGATTCCTTTAAAGGGCGTTTTAATGTCAGTGGAGATGGTGCAGCTAATAAAATGGCGTATCTACATTGTCCCAAACTGACAGAAGCTGAAGACAGTTCAGTGTATTTCTGTGCTGCTAGTAGGGGACAGGGTTTCTATGAGGCACATTTTGGATCAGGCACCAAATTAACAGTTCTCGATCCAAACATCAAAGTCACTGAACCCACAGTGGAAGTCCTAGCACCCTCGGCAAAGGAGTGTAAAGATAGAAACAAGAAGAAGAAGAAGACCCTGGTGTGTGTAGCCACCCGCTTCTACCCCGACCATGTCACGGTCTTCTGGCAAGTC
>584-10
AGTTCAACTGAACTGCAGCCACACTGATTCAAGATACGACATGATACTGTGGTACCAACAGTCAGCCCAAAACACTGCTCTGAAACTCATTGGGTATGTGTGGAACACCAGTCCAACGGTGGAAGATTCCTTTAAAGGGCGTTTTAATGTCAGTGGAGAAGGTGCAGCTAATAAAATGGCGTATCTACATTTTCCCAAAGTAACAGAAGCTGAAGACAGTGCAGTGTATTTCTGTGCTGCTAGTAAAGGCAGGGAGACTCAACCAGCCTTCTTTGGCAATGGAACGAAACTCACTGTTTTAGATCCAAACATCAAAGTCACTGAACCCACAGTGGAAGTCCTAGCACCCTCGGCAAAGGAGTGTAAAGATAGAAACAAGAAGAAGAAGAAGACCCTGGTGTGTGTAGCCACCCGCTTCTACCCCGACCATGTCACGGTCTTCTGGCAAGTC
>585-10
AGTTCAACTGACCTGCAGCCACACTGTTTCAAGATACGACATGATACTGTGGTACCAACAGTCAGCCCAAAACACTGCTCTGAAACTCATTGGGTATGTGAGATTCACCAGTCCAACTGTGGAAGATTCCTTTAAAGGGCGTTTTAATGTCAGTGGAGATGGTGCAGCTAATAAAATGGCGTATCTACATTGTCCCAAACTGACAGAAGCTGAAGACAGTTCAGTGTATTTCTGTGCTGCTAGTAAAGCCGGGACCAACTATGAGGCACATTTTGGATCAGGCACCAAATTAACAGTTCTCGATCCAAACATCAAAGTCACTGAACCCACAGTGGAAGTCCTAGCACCCTCGGCAAAGGAGTGTAAAGATAGAAACAAGAAGAAGAAGAAGACCCTGGTGTGTGTAGCCACCCGCTTCTACCCCGACCATGTCACGGTCTTCTGGCAAGTC
>586-10
AGTTCAACTGACCTGCAGCCACACTGTTTCAAGATACGACATGATACTGTGGTACCAACAGTCAGCCCAAAACACTGCTCTGAAACTCATTGGGTATGTGAGATTCACCAGTCCAACTGTGGAAGATTCCTTTAAAGGGCGTTTTAATGTCAGTGGAGATGCTGCAGCTAATAAAATGGCGTATCTACATTTTCCCAAACTGACAGAAGCTGAAGACAGCGACGGGACAGGGCGTGAGGCACATTTTGGATCAGGCACCAAATTAACAGTTCTCGATCCAAACATCAAAGTCACTGAACCCACAGTGGAAGTCCTAGCACCCTCGGCAAAGGAGTGTAAAGATAGAAACAAGAAGAAGAAGAAGACCCTGGTGTGTGTAGCCACCCGCTTCTACCCCGACCATGTCACGGTCTTCTGGCAAGTC
>587-10
AGTTCAACTGACCTGCAGCCACACTGTTTCAAGTTACTACATGATACTGTGGTACCAACAGTCAGCCCAAAACACTGCTCTGAAACTCATTGGGTATGTGAGATACACCAGTCCAATGGTGGAAGATTCCTTTAAAGGGCGTTTTAATGTCAGTGGAGATGGTGCAGCTAATAAAATGGCATATCTACATTTTCCCAAACTGACAGAAGCTGAAGACAGTTCAGTGTATTTCTGTGCTGCTAGTTCCGGGACAGGGGTTGGAAGTGAGGCCTACTTTGGGAATGGAACCAAACTCACTGTTTTAGATCCAAACATCAAAGTCACTGAACCCACAGTGGAAGTCCTAGCACCCTCGGCAAAGGAGTGTAAAGATAGAAACAAGAAGAAGAAGAAGACCCTGGTGTGTGTAGCCACCCGCTTCTACCCCGACCATGTCACGGTCTTCTGGCAAGTC
>588-10
AGTTCAACTCACCTGCAGCCACACTGATTCAAGATACGACATGATACTGTGGTACCAACTGTCAGCCCAAAACACTGCTCTGAAACTCATTGGGTATGTGTGGAACACCAGTCCAACGGTGGAAGATTCCTTTAAAGGGCGTTTTAATGTCAGTGGAGAAGGTGCAGCTAATAAAATGGCGTATCTACATTTTCCCAAAGTAACAGAAGCTGAAGACAGTGCAGTGTATTTCTGTGCTGCTAGTAAAGCAACAGGGGCTGGAAGTGAGGCCTACTTTGGGAATGGAACCAAACTCACTGTTTTAGATCCAAACATCAAAGTCACTGAACCCACAGTGGAAGTCCTAGCACCCTCGGCAAAGGAGTGTAAAGATAGAAACAAGAAGAAGAAGAAGACCCTGGTGTGTGTAGCCACCCGCTTCTACCCCGACCATGTCACGGTCTTCTGGCAAGTC
>589-10
AGTTCAACTGAACTGCAGACACACTGTTTCAAGTTACGACATGATACTGTGGTACCAACAGGCAGCCCAAAACTCTGCTCTGAAACTCATTGGGTATGTGTGGAACACCAGTCCAACGGTGGAAGATTCCTTTAAAGGGCGTTTTAATGTCAGTGGAGATGGTGCAGCTAATAAAATGGCGTATCTACATTTTCCCAAAGTGACAGAAGCTGAAGACAGTGCAGTGTATTTCTGTGCTGTCGGACAGGGATATGATCCTGCATTCTTTGGAGCAGGGACCAAACTGAGTGTTCTGGATCCAAACATCAAAGTCACTGAACCCACAGTGGAAGTCCTAGCACCCTCGGCAAAGGAGTGTAAAGATAGAAACAAGAAGAAGAAGAAGACCCTGGTGTGTGTAGCCACCCGCTTCTACCCCGACCATGTCACGGTCTTCTGGCAAGTC
>590-10
AGTTCAACTGAACTGCAGCCACACTGATCCAAGATACGACATGATACTGTGGTACCAACAGTCAGCCCAAAACACTGCTCTGAAACTCATTGGGTATGTGAGATTCACCAGTCCAACGGTGGAAGATTCCTTTAAAGGGCGTTTTAATGTCAGTGGAGATGGTGCAGCTAGTAAAATGGCGTATCTACATTGTCCCAAACTGACAGAAGCTGAAGACAGTGCAGTGTATTTCTGTGCTGCTAGTAGACACGGTGCCAGCCAGGCTTACTTCGGTGGAGGAACCAGGTTAACTGTTCTAGATCCAAACATCAAAGTCACTGAACCCACAGTGGAAGTCCTAGCACCCTCGGCAAAGGAGTGTAAAGATAGAAACAAGAAGAAGAAGAAGACCCTGGTGTGTGTAGCCACCCGCTTCTACCCCGACCATGTCACGGTCTTCTGGCAAGTC
>591-10
AGTTCAACTCAACTGCAGCCACACTGATTCAAATTACAACATGATACTGTGGTACCAACAGTCAGCCCAAAACACTGAAACTCATTGGGTATGTGAGTAACACCATTCCAACGGTGGAAGATTCCTTTAAAGGGCGTTTTAATGTCAGTGGAGATGGTGCAGCTAATAAAATGGCGTATCTACATTGTCCCAAACTGACAGAAGCTGAAGACAGTTCAGTGTATTTCTGTGCTGCTAGAACAACCCGGCATTCTTCGGCAGTGGCACCAAACTCACAGTTCTAGATCCAAACATCAAAGTCACTGAACCCACAGTGGAAGTCCTAGCACCCTCGGCAAAGGAGTGTAAAGATAGAAACAAGAAGAAGAAGAAGACCCTGGTGTGTGTAGCCACCCGCTTCTACCCCGACCATGTCACGGTCTTCTGGCAAGTC
>592-10
AGTTCAACTCAACTGCAGCCACACTGATTCAAGATACGACATGATACTGTGGTACCAACTGTCAGCCCAAAACACTGCTCTGAAACTCATTGGGTATGTGTGGAACACCAGTCCAACGGTGGAAGATTCCTTTAAAGGGCGTTTTAATGTCAGTGGAGAAGGTGCAGCTAATAAAATGGCGTATCTACATTTTCCCAAAGTAACAGAAGCTGAAGACAGTGCAGTGTATTTCTGTGCTGCTAGTAGAGTCAACTATGAGGCACATTTTGGATCAGGCACCAAATTAACAGTTCTCGATCCAAACATCAAAGTCACTGAACCCACAGTGGAAGTCCTAGCACCCTCGGCAAAGGAGTGTAAAGATAGAAACAAGAAGAAGAAGAAGACCCTGGTGTGTGTAGCCACCCGCTTCTACCCCGACCATGTCACGGTCTTCTGGCAAGTC
>593-10
AGTTCAACTGACCTGCAGCCACACTGTTTCAAGATACGACATGATACTGTGGTACCAACAGTCAGCCCAAAACACTGCTCTGAAACTCATTGGGTATGTGAGATTCACCAGTCCAACGGTGGAAGATTCCTTTAAAGGGCGTTTTAATGTCAGTGGAGATGGTGCAGCTAATAAAATGGCGTATCTACATTTTCCCAAACTGACAGAACCTGAAGACAGTGCAGTGTATTTCTGTGCTGCTAGTGACGGACAGTCCAACTATGAGGCACATTTTGGATCAGGCACCAAATTAACAGTTCTCGATCCAAACATCAAAGTCACTGAACCCACAGTGGAAGTCCTAGCACCCTCGGCAAAGGAGTGTAAAGATAGAAACAAGAAGAAGAAGAAGACCCTGGTGTGTGTAGCCACCCGCTTCTACCCCGACCATGTCACGGTCTTCTGGCAAGTC
>594-10
AGTTCAACTGAACTGCAGCCACACTGATTCAAGATACGACATGATACTGTGGTACCAACTGTCAGCCCAAAACACTGCTCTGAAACTCATTGGGTATGTGTGGAACACCAGTCCAACGGTGGAAGATTCCTTTAAAGGGCGTTTTAATGTCAGTGGAGAAGGTGCAGCTAATAAAATGGCGTATCTACATTTTCCCAAAGTAACAGAAGCTGAAGACAGTGCAGTGTATTTCTGTGCTGCTAGTAGGACAACGTACTCGGAGGCATATTTTGGAGCCGGCACCAAACTCACCGTTTTAGATCCAAACATCAAAGTCACTGAACCCACAGTGGAAGTCCTAGCACCCTCGGCAAAGGAGTGTAAAGATAGAAACAAGAAGAAGAAGAAGACCCTGGTGTGTGTAGCCACCCGCTTCTACCCCGACCATGTCACGGTCTTCTGGCAAGTC
>595-10
AGTTCAACTCACCTGCAGCCACACTGTTTCAAGATACGACATGATACTGTGGTACCAACAGTCAGCCCAAAACACTGCTCTGAAACTCATTGGAACCTGAAGACAGTGCAGTGTATTTCTGTGCTGCGGACAGGGCCAGGGAGCTCGTACTCGGAGGCATATTTTGGAGCCGGCACCAAACTCACCGTTTTAGATCCAAACATCAAAGTCACTGAACCCACAGTGGAAGTCCTAGCACCCTCGGCAAAGGAGTGTAAAGATAGAAACAAGAAGAAGAAGAAGACCCTGGTGTGTGTAGCCACCCGCTTCTACCCCGACCATGTCACGGTCTTCTGGCAAGTC
>596-10
AGTTCAACTCACCTGCAGCCACACTGTTTCAAGATACGACATGATACTGTGGTACCAACAGTCAGCCCAAAACACTGCTCTGAAACTCATTGGAAGCTGAAGACAGTGCAGTGTATTTCTGTGCTGCTAGGGACAGCGAGCTCGTACTCGGAGGCATATTTTGGAGCCGGCACCAAACTCACCGTTTTAGATCCAAACATCAAAGTCACTGAACCCACAGTGGAAGTCCTAGCACCCTCGGCAAAGGAGTGTAAAGATAGAAACAAGAAGAAGAAGAAGACCCTGGTGTGTGTAGCCACCCGCTTCTACCCCGACCATGTCACGGTCTTCTGGCAAGTC
>597-10
AGTTCAACTGACCTGCAGCCACACTGATTCAAGATACGACATGATACTGTGGTACCAACTGTCAGCCCAAAACACTGCTCTGAAACTCATTGGGTATGTGTGGAACACCAGTCCAACGGTGGAAGATTCCTTTAAAGGGCGTTTTAATGTCAGTGGAGAAGGTGCAGCTAATAAAATGGCGTATCTACATTTTCCCAAAGTAACAGAAGCTGAAGACAGTGCAGTGTATTTCTGTGCTGCTAGAGGGGACAGGGCTGGAAGTGAGGCCTACTTTGGGAATGGAACCAAACTCACTGTTTTAGATCCAAACATCAAAGTCACTGAACCCACAGTGGAAGTCCTAGCACCCTCGGCAAAGGAGTGTAAAGATAGAAACAAGAAGAAGAAGAAGACCCTGGTGTGTGTAGCCACCCGCTTCTACCCCGACCATGTCACGGTCTTCTGGCAAGTC
>598-10
AGTTCAACTGACCTGCAGCCACACTGATTCAAGATACGACATGATACTGTGGTACCAACTGTCAGCCCAAAACACTGCTCTGAAACTCATTGGGTATGTGTGGAACACCAGTCCAACGGTGGAAGATTCCTTTAAAGGGCGTTTTAATGTCAGTGGAGAAGGTGCAGCTAATAAAATGGCGTATCTACATTTTCCCAAAGTAACAGAAGCTGAAGACAGTGCAGTGTATTTCTGTGCTGCTAGTAAAGCGGGGACTGGAAGTGAGGCCTACTTTGGGAATGGAACCAAACTCACTGTTTTAGATCCAAACATCAAAGTCACTGAACCCACAGTGGAAGTCCTAGCACCCTCGGCAAAGGAGTGTAAAGATAGAAACAAGAAGAAGAAGAAGACCCTGGTGTGTGTAGCCACCCGCTTCTACCCCGACCATGTCACGGTCTTCTGGCAAGTC
>599-10
AGTTCAACTGACCTGCAGCCACACTGATTCAAATTACAACATGATACTGTGGTACCAACAGTCAGCCCAAAACACTGAAACTCATTGGGTATGTGAGTAACACCATTCCAACGGTGGAAGATTCCTTTAAAGGGCGTTTTAATGTCAGTGGAGATGGTGCAGCTAATAAAATGGCGTATCTACATTGTCCCAAACTGACAGAAGCTGAAGACAGTTCAGTGTATTTCTGTGCTGCTAGTACCAGCGTACTCGGAGGCATATTTTGGAGCCGGCACCAAACTCACCGTTTTAGATCCAAACATCAAAGTCACTGAACCCACAGTGGAAGTCCTAGCACCCTCGGCAAAGGAGTGTAAAGATAGAAACAAGAAGAAGAAGAAGACCCTGGTGTGTGTAGCCACCCGCTTCTACCCCGACCATGTCACGGTCTTCTGGCAAGTC
>600-10
AGTTCAACTGAACTGCAGCCACACTGATTCAAGATACGACATGATACTGTGGTACCAACTGTCAGCCCAAAACACTGCTCTGAAACTCATTGGGTATGTGTGGAACACCAGTCCAACGGTGGAAGATTCCTTTAAAGGGCGTTTTAATGTCAGTGGAGAAGGTGCAGCTAATAAAATGGCGTATCTACATTTTCCCAAAGTAACAGAAGCTGAAGACAGTGCAGTGTATTTCTGTGCTGCTAGTAAGCCGGCCAACTATGAGGCACATTTTGGATCAGGCACCAAATTAACAGTTCTCGATCCAAACATCAAAGTCACTGAACCCACAGTGGAAGTCCTAGCACCCTCGGCAAAGGAGTGTAAAGATAGAAACAAGAAGAAGAAGAAGACCCTGGTGTGTGTAGCCACCCGCTTCTACCCCGACCATGTCACGGTCTTCTGGCAAGTC
>601-10
AGTTCAACTGAACTGCAGACACACACGGTCTTCTGGCAAGTC
>602-10
AGTTCAACTGACCTGCAGCCACACTGATTCAAGATACGACATGATACTGTGGTACCAACTGTCAGCCCAAAACACTGCTCTGAAACTCATTGGGTATGTGTGGAACACCAGTCCAACGGTGGAAGATTCCTTTAAAGGGCGTTTTAATGTCAGTGGAGAAGGTGCAGCTAATAAAATGGCGTATCTACATTTTCCCAAAGTAACAGAAGCTGAAGACAGTGCAGTGTATTTCTGTGCTGCTAGTAAAGAGGACTCAAACTCAACCAGCCTTCTTTGGCAATGGAACGAAACTCACTGTTTTAGATCCAAACATCAAAGTCACTGAACCCACAGTGGAAGTCCTAGCACCCTCGGCAAAGGAGTGTAAAGATAGAAACAAGAAGAAGAAGAAGACCCTGGTGTGTGTAGCCACCCGCTTCTACCCCGACCATGTCACGGTCTTCTGGCAAGTC
>603-10
AGTTCAACTCACCTGCAGCCACACTGTTTCAAGATACGACATGATACTGTGGTACCAACAGTCAGCCCAAAACACTGCTCTGAAACTCATTGGGTATGTGAGATTCACCAGTCCAACTGTGGAAGATTCCTTTAAAGGGCGTTTTAATGTCAGTGGAGATGGTGCAGCTAATAAAATGGCGTATCTACATTGTCCCAAACTGACAGAAGCTGAAGACAGTTCAGTGTATTTCTGTGCTGCTAGCCGGCTCACTGGAAGTGAGGCCTACTTTGGGAATGGAACCAAACTCACTGTTTTAGATCCAAACATCAAAGTCACTGAACCCACAGTGGAAGTCCTAGCACCCTCGGCAAAGGAGTGTAAAGATAGAAACAAGAAGAAGAAGAAGACCCTGGTGTGTGTAGCCACCCGCTTCTACCCCGACCATGTCACGGTCTTCTGGCAAGTC
>604-10
AGTTCAACTGACCTGCAGACACACTGTTTCAAGTTACGACATGATACTGTGGTACCAACAGGCAGCCCAAAACTCTGCTCTGAAACTCATTGGGTATGTGTGGAACACCAGTCCAACGGTGGAAGATTCCTTTAAAGGGCGTTTTAATGTCAGTGGAGATGGTGCAGCTAATAAAATGGCGTATCTACATTTTCCCAAAGTGACAGAAGCTGAAGACAGTGCAGTGTATTTCTGTGCTGATGGGACAGGGGGAGACTCGGAGGCATATTTTGGAGCCGGCACCAAACTCACCGTTTTAGATCCAAACATCAAAGTCACTGAACCCACAGTGGAAGTCCTAGCACCCTCGGCAAAGGAGTGTAAAGATAGAAACAAGAAGAAGAAGAAGACCCTGGTGTGTGTAGCCACCCGCTTCTACCCCGACCATGTCACGGTCTTCTGGCAAGTC
>605-10
AGTTCAACTGACCTGCAGCCACACTGTTTCAAGATACGACATGATACTGTGGTACCAACAGTCAGCCCAAAACACTGCTCTGAAACTCATTGGAAGCTGAAGACAGTGCAGTGTATTTCTGTGCTGCTAAGGGACAGACGGATAAGGCAGAGTTTGGTCCAGGTACCAGACTCACTGTTCTAGATCCAAACATCAAAGTCACTGAACCCACAGTGGAAGTCCTAGCACCCTCGGCAAAGGAGTGTAAAGATAGAAACAAGAAGAAGAAGAAGACCCTGGTGTGTGTAGCCACCCGCTTCTACCCCGACCATGTCACGGTCTTCTGGCAAGTC
>606-10
AGTTCAACTGACCTGCAGCCACACTGATCCAAGATACGACATGATACTGTGGTACCAACAGTCAGCCCAAAACACTGCTCTGAAACTCATTGGGTATGTGAGATTCACCAGTCCAACGGTGGAAGATTCCTTTAAAGGGCGTTTTAATGTCAGTGGAGATGGTGCAGCTAGTAAAATGGCGTATCTACATTGTCCCAAACTGACAGAAGCTGAAGACAGTGCAGTGTATATTTCTGTGCTGCTAGTAATAGGACAGGGTGGTGCCAGCCAGGCTTACTTCGGTGGAGGAACCAGGTTAACTGTTCTAGATCCAAACATCAAAGTCACTGAACCCACAGTGGAAGTCCTAGCACCCTCGGCAAAGGAGTGTAAAGATAGAAACAAGAAGAAGAAGAAGACCCTGGTGTGTGTAGCCACCCGCTTCTACCCCGACCATGTCACGGTCTTCTGGCAAGTC
>607-10
AGTTCAACTGACCTGCAGCCACACTGATTCAAATTACAACATGATACTGTGGTACCAACAGTCAGCCCAAAACACTGAAACTCATTGGAAGCTGAAGACAGTTCAGTGTATTTCTGTGCTGCTAGCGACAGAGAGCTCGTACTCGGAGGCATATTTTGGAGCCGGCACCAAACTCACCGTTTTAGATCCAAACATCAAAGTCACTGAACCCACAGTGGAAGTCCTAGCACCCTCGGCAAAGGAGTGTAAAGATAGAAACAAGAAGAAGAAGAAGACCCTGGTGTGTGTAGCCACCCGCTTCTACCCCGACCATGTCACGGTCTTCTGGCAAGTC
>608-10
AGTTCAACTGACCTGCAGCCACACTGTTTCAAGATACGACATGATACTGTGGTACCAACAGTCAGCCCAAAACACTGCTCTGAAACTCATTGGGTATGTGAGATTCACCAGTCCAACGGTGGAAGATTCCTTTAAAGGGCGTTTTAATGTCAGTGGAGATGGTGCAGCTAATAAAATGGCGTATCTACATTTTCCCAAACTGACAGAACCTGAAGACAGTGCAGTGTATTTCTGTGCTTCAGGGGACTATGATCCTGCATTCTTTGGAGCAGGGACCAAACTGAGTGTTCTGGATCCAAACATCAAAGTCACTGAACCCACAGTGGAAGTCCTAGCACCCTCGGCAAAGGAGTGTAAAGATAGAAACAAGAAGAAGAAGAAGACCCTGGTGTGTGTAGCCACCCGCTTCTACCCCGACCATGTCACGGTCTTCTGGCAAGTC
>609-10
AGTTCAACTGACCTGCAGCCACACTGTTTCAAGTTACAACATGATACTTTGGTACCAACAGTCACCCCAAAACAATGCTCTGAAACTCATTGGGTATGTGTGGAACACCAGTCCAACTGTGGAAGATTCCTTTAAAGGGCGTTTTAATGTCAGTGGAGATGCTGCAGCTAATAAAATGGCGTATCTACATTTTCCCAAACTGACAGAAGCTGAAGACAGTGCAGTGTATTTCTGTGCCGCTAGTTATGAGGCACATTTTGGATCAGGCACCAAATTAACAGTTCTCGATCCAAACATCAAAGTCACTGAACCCACAGTGGAAGTCCTAGCACCCTCGGCAAAGGAGTGTAAAGATAGAAACAAGAAGAAGAAGAAGACCCTGGTGTGTGTAGCCACCCGCTTCTACCCCGACCATGTCACGGTCTTCTGGCAAGTC
>610-10
AGTTCAACTCACCTGCAGCCACACTGATTCAAGATACGACATGATACTGTGGTACCAACTGTCAGCCCAAAACACTGCTCTGAAACTCATTGGGTATGTGTGGAACACCAGTCCAACGGTGGAAGATTCCTTTAAAGGGCGTTTTAATGTCAGTGGAGAAGGTGCAGCTAATAAAATGGCGTATCTACATTTTCCCAAAGTAACAGAAGCTGAAGACAGTGCAGTGTATTTCTGTGCTGCTGGACAGGGGAAGTACTCGGAGGCATATTTTGGAGCCGGCACCAAACTCACCGTTTTAGATCCAAACATCAAAGTCACTGAACCCACAGTGGAAGTCCTAGCACCCTCGGCAAAGGAGTGTAAAGATAGAAACAAGAAGAAGAAGAAGACCCTGGTGTGTGTAGCCACCCGCTTCTACCCCGACCATGTCACGGTCTTCTGGCAAGTC
>611-10
AGTTCAACTCACCTGCAGCCACACTGATTCAAGATACGACATGATACTGTGGTACCAACTGTCAGCCCAAAACACTGCTCTGAAACTCATTGGGTATGTGTGGAACACCAGTCCAACGGTGGAAGATTCCTTTAAAGGGCGTTTTAATGTCAGTGGAGAAGGTGCAGCTAATAAAATGGCGTATCTACATTTTCCCAAAGTAACAGAAGCTGAAGACAGTGCAGTGTATTTCTGTGCTGCTTTCAGGGAGTACACGGATAAGGCAGAGTTTGGTCCAGGTACCAGACTCACTGTTCTAGATCCAAACATCAAAGTCACTGAACCCACAGTGGAAGTCCTAGCACCCTCGGCAAAGGAGTGTAAAGATAGAAACAAGAAGAAGAAGAAGACCCTGGTGTGTGTAGCCACCCGCTTCTACCCCGACCATGTCACGGTCTTCTGGCAAGTC
>612-10
AGTTCAACTGACCTGCAGCCACACTGATTCAAGATACGACATGATACTGTGGTACCAACTGTCAGCCCAAAACACTGCTCTGAAACTCATTGGGTATGTGTGGAACACCAGTCCAACGGTGGAAGATTCCTTTAAAGGGCGTTTTAATGTCAGTGGAGAAGGTGCAGCTAATAAAATGGCGTATCTACATTTTCCCAAAGTAACAGAAGCTGAAGACAGTGCAGTGTATTTCTGTGCTGCTAGAGGGGAAACTCAACCAGCCTTCTTTGGCAATGGAACGAAACTCACTGTTTTAGATCCAAACATCAAAGTCACTGAACCCACAGTGGAAGTCCTAGCACCCTCGGCAAAGGAGTGTAAAGATAGAAACAAGAAGAAGAAGAAGACCCTGGTGTGTGTAGCCACCCGCTTCTACCCCGACCATGTCACGGTCTTCTGGCAAGTC
>613-10
AGTTCAACTCACCTGCAGCCACACTGTTTCAAGATACGACATGATACTGTGGTACCAACAGTCAGCCCAAAACACTGCTCTGAAACTCATTGGGTATGTGAGATTCACCAGTCCAACGGTGGAAGATTCCTTTAAAGGGCGTTTTAATGTCAGTGGAGATGGTGCAGCTAATAAAATGGCGTATCTACATTTTCCCAAACTGACAGAACCTGAAGACAGTGCAGTGTATTTCTGTGCTGCTAGTGAAGATACAGGGTACACTGGAAGTGAGGCCTACTTTGGGAATGGAACCAAACTCACTGTTTTAGATCCAAACATCAAAGTCACTGAACCCACAGTGGAAGTCCTAGCACCCTCGGCAAAGGAGTGTAAAGATAGAAACAAGAAGAAGAAGAAGACCCTGGTGTGTGTAGCCACCCGCTTCTACCCCGACCATGTCACGGTCTTCTGGCAAGTC
>614-10
AGTTCAACTGACCTGCAGCCACACTGTTTCAAGTTACAACATGATACTTTGGTACCAACAGTCACCCCAAAACAATGCTCTGAAACTCATTGGAAGCTGAAGACAGTGCAGTGTATTTCTGTGCCGCTAGTGAAGCTGGGGTGTACTCGGAGGCATATTTTGGAGCCGGCACCAAACTCACCGTTTTAGATCCAAACATCAAAGTCACTGAACCCACAGTGGAAGTCCTAGCACCCTCGGCAAAGGAGTGTAAAGATAGAAACAAGAAGAAGAAGAAGACCCTGGTGTGTGTAGCCACCCGCTTCTACCCCGACCATGTCACGGTCTTCTGGCAAGTC
>615-10
AGTTCAACTGACCTGCAGCCACACTGATCCAAGATACGACATGATACTGTGGTACCAACAGTCAGCCCAAAACACTGCTCTGAAACTCATTGGGTATGTGAGATTCACCAGTCCAACGGTGGAAGATTCCTTTAAAGGGCGTTTTAATGTCAGTGGAGATGGTGCAGCTAGTAAAATGGCGTATCTACATTGTCCCAAACTGACAGAAGCTGAAGACAGTGCAGTGTATATTTCTGTGCTGCTAGTAGACAGGGGTGGTGCCAGCCAGGCTTACTTCGGTGGAGGAACCAGGTTAACTGTTCTAGATCCAAACATCAAAGTCACTGAACCCACAGTGGAAGTCCTAGCACCCTCGGCAAAGGAGTGTAAAGATAGAAACAAGAAGAAGAAGAAGACCCTGGTGTGTGTAGCCACCCGCTTCTACCCCGACCATGTCACGGTCTTCTGGCAAGTC
>616-10
AGTTCAACTCACCTGCAGACACACTGTTTCAAGTTACGACATGATACTGTGGTACCAACAGGCAGCCCAAAACTCTGCTCTGAAACTCATTGGGTATGTGTGGAACACCAGTCCAACGGTGGAAGATTCCTTTAAAGGGCGTTTTAATGTCAGTGGAGATGGTGCAGCTAATAAAATGGCGTATCTACATTTTCCCAAAGTGACAGAAGCTGAAGACAGTGCAGTGTATTTCTGTGCTGATAGTATCGGGACAGGGTTTAGTGAGGCCTACTTTGGGAATGGAACCAAACTCACTGTTTTAGATCCAAACATCAAAGTCACTGAACCCACAGTGGAAGTCCTAGCACCCTCGGCAAAGGAGTGTAAAGATAGAAACAAGAAGAAGAAGAAGACCCTGGTGTGTGTAGCCACCCGCTTCTACCCCGACCATGTCACGGTCTTCTGGCAAGTC
>617-10
AGTTCAACTGAACTGCAGCCACACTGATCCAAGATACGACATGATACTGTGGTACCAACAGTCAGCCCAAAACACTGCTCTGAAACTCATTGGGTATGTGAGATTCACCAGTCCAACGGTGGAAGATTCCTTTAAAGGGCGTTTTAATGTCAGTGGAGATGGTGCAGCTAGTAAAATGGCGTATCTACATTGTCCCAAACTGACAGAAGCTGAAGACAGTGCAGTGTATTTCTGTGCTGCTAGTAAAGCTAACAAGTACACGGATAAGGCAGAGTTTGGTCCAGGTACCAGACTCACTGTTCTAGATCCAAACATCAAAGTCACTGAACCCACAGTGGAAGTCCTAGCACCCTCGGCAAAGGAGTGTAAAGATAGAAACAAGAAGAAGAAGAAGACCCTGGTGTGTGTAGCCACCCGCTTCTACCCCGACCATGTCACGGTCTTCTGGCAAGTC
>618-10
AGTTCAACTGACCTGCAGCCACACTGTTTCAAGTTACTACATGATACTGTGGTACCAACAGTCAGCCCAAAACACTGCTCTGAAACTCATTGGGTATGTGAGATACACCAGTCCAATGGTGGAAGATTCCTTTAAAGGGCGTTTTAATGTCAGTGGAGATGGTGCAGCTAATAAAATGGCATATCTACATTTTCCCAAACTGACAGAAGCTGAAGACAGTTCAGTGTATTTCTGTGCTGCTAGTGAAGCTAACAGGGGGTACTCGGAGGCATATTTTGGAGCCGGCACCAAACTCACCGTTTTAGATCCAAACATCAAAGTCACTGAACCCACAGTGGAAGTCCTAGCACCCTCGGCAAAGGAGTGTAAAGATAGAAACAAGAAGAAGAAGAAGACCCTGGTGTGTGTAGCCACCCGCTTCTACCCCGACCATGTCACGGTCTTCTGGCAAGTC
>619-10
AGTTCAACTGACCTGCAGCCACACTGATTCAAATTACAACATGATACTGTGGTACCAACAGTCAGCCCAAAACACTGAAACTCATTGGGTATGTGAGTAACACCATTCCAACGGTGGAAGATTCCTTTAAAGGGCGTTTTAATGTCAGTGGAGATGGTGCAGCTAATAAAATGGCGTATCTACATTGTCCCAAACTGACAGAAGCTGAAGACAGTTCAGTGTATTTCTGTGCTGCTAGTAAGAAGTACACGGATAAGGCAGAGTTTGGTCCAGGTACCAGACTCACTGTTCTAGATCCAAACATCAAAGTCACTGAACCCACAGTGGAAGTCCTAGCACCCTCGGCAAAGGAGTGTAAAGATAGAAACAAGAAGAAGAAGAAGACCCTGGTGTGTGTAGCCACCCGCTTCTACCCCGACCATGTCACGGTCTTCTGGCAAGTC
>620-10
AGTTCAACTCACCTGCAGCCACACTGTTTCAAGATACGACATGATACTGTGGTACCAACAGTCAGCCCAAAACACTGCTCTGAAACTCATTGGGTATGTGAGATTCACCAGTCCAACGGTGGAAGATTCCTTTAAAGGGCGTTTTAATGTCAGTGGAGATGGTGCAGCTAATAAAATGGCGTATCTACATTTTCCCAAACTGACAGAACCTGAAGACAGTGCAGTGTATTTCTGTGCTGCTAGTGTTCAGGGTGGTTATGCTGCCTACTTTGGAGAAGGAACTAAGCTAACAGTTCTGGATCCAAACATCAAAGTCACTGAACCCACAGTGGAAGTCCTAGCACCCTCGGCAAAGGAGTGTAAAGATAGAAACAAGAAGAAGAAGAAGACCCTGGTGTGTGTAGCCACCCGCTTCTACCCCGACCATGTCACGGTCTTCTGGCAAGTC
>621-10
AGTTCAACTCACCTGCAGCCACACTGTTTCAAGATACGACATGATACTGTGGTACCAACAGTCAGCCCAAAACACTGCTCTGAAACTCATTGGGTATGTGAGATTCACCAGTCCAACTGTGGAAGATTCCTTTAAAGGGCGTTTTAATGTCAGTGGAGATGGTGCAGCTAATAAAATGGCGTATCTACATTGTCCCAAACTGACAGAAGCTGAAGACAGTTCAGTGTATTTCTGTGCTGCTAGTACGTATGATCCTGCATTCTTTGGAGCAGGGACCAAACTGAGTGTTCTGGATCCAAACATCAAAGTCACTGAACCCACAGTGGAAGTCCTAGCACCCTCGGCAAAGGAGTGTAAAGATAGAAACAAGAAGAAGAAGAAGACCCTGGTGTGTGTAGCCACCCGCTTCTACCCCGACCATGTCACGGTCTTCTGGCAAGTC
>622-10
AGTTCAACTGAACTGCAGCCACACTGATTCAAGATACGACATGATACTGTGGTACCAACTGTCAGCCCAAAACACTGCTCTGAAACTCATTGGGTATGTGTGGAACACCAGTCCAACGGTGGAAGATTCCTTTAAAGGGCGTTTTAATGTCAGTGGAGAAGGTGCAGCTAATAAAATGGCGTATCTACATTTTCCCAAAGTAACAGAAGCTGAAGACAGTGCAGTGTATTTCTGTGCTGCTAGGGGACAGGGCCCCTATGAGGCACATTTTGGATCAGGCACCAAATTAACAGTTCTCGATCCAAACATCAAAGTCACTGAACCCACAGTGGAAGTCCTAGCACCCTCGGCAAAGGAGTGTAAAGATAGAAACAAGAAGAAGAAGAAGACCCTGGTGTGTGTAGCCACCCGCTTCTACCCCGACCATGTCACGGTCTTCTGGCAAGTC
>623-10
AGTTCAACTGACCTGCAGCCACACTGTTTCAAGATACGACATGATACTGTGGTACCAACAGTCAGCCCAAAACACTGCTCTGAAACTCATTGGGTATGTGAGATTCACCAGTCCAACGGTGGAAGATTCCTTTAAAGGGCGTTTTAATGTCAGTGGAGATGGTGCAGCTAATAAAATGGCGTATCTACATTTTCCCAAACTGACAGAACCTGAAGACAGTGCAGTGTATTTCTGTGCTGCTAGTGAGGGCACAAACAACCCGGCATTCTTCGGCAGTGGCACCAAACTCACAGTTCTAGATCCAAACATCAAAGTCACTGAACCCACAGTGGAAGTCCTAGCACCCTCGGCAAAGGAGTGTAAAGATAGAAACAAGAAGAAGAAGAAGACCCTGGTGTGTGTAGCCACCCGCTTCTACCCCGACCATGTCACGGTCTTCTGGCAAGTC
>624-10
AGTTCAACTGAACTGCAGCCACACTGTTTCAAGATACGACATGATACTGTGGTACCAACAGTCAGCCCAAAACACTGCTCTGAAACTCATTGGGTATGTGAGATTCACCAGTCCAACTGTGGAAGATTCCTTTAAAGGGCGTTTTAATGTCAGTGGAGATGGTGCAGCTAATAAAATGGCGTATCTACATTGTCCCAAACTGACAGAAGCTGAAGACAGTTCAGTGTATTTCTGTGCTGCTCGACAGGGGGCGGCGGATAAGGCAGAGTTTGGTCCAGGTACCAGACTCACTGTTCTAGATCCAAACATCAAAGTCACTGAACCCACAGTGGAAGTCCTAGCACCCTCGGCAAAGGAGTGTAAAGATAGAAACAAGAAGAAGAAGAAGACCCTGGTGTGTGTAGCCACCCGCTTCTACCCCGACCATGTCACGGTCTTCTGGCAAGTC
>625-10
AGTTCAACTGACCTGCAGCCACACTGTTTCAAGATACGACATGATACTGTGGTACCAACAGTCAGCCCAAAACACTGCTCTGAAACTCATTGGGTATGTGAGATTCACCAGTCCAACGGTGGAAGATTCCTTTAAAGGGCGTTTTAATGTCAGTGGAGATGGTGCAGCTAATAAAATGGCGTATCTACATTTTCCCAAACTGACAGAACCTGAAGACAGTGCAGTGTATTTCTGTGCTGCTAGTGAGGGGACTCAACCAGCCTTCTTTGGCAATGGAACGAAACTCACTGTTTTAGATCCAAACATCAAAGTCACTGAACCCACAGTGGAAGTCCTAGCACCCTCGGCAAAGGAGTGTAAAGATAGAAACAAGAAGAAGAAGAAGACCCTGGTGTGTGTAGCCACCCGCTTCTACCCCGACCATGTCACGGTCTTCTGGCAAGTC
>626-10
AGTTCAACTCAACTGCAGCCACACTGATTCAAGATACGACATGATACTGTGGTACCAACTGTCAGCCCAAAACACTGCTCTGAAACTCATTGGGTATGTGTGGAACACCAGTCCAACGGTGGAAGATTCCTTTAAAGGGCGTTTTAATGTCAGTGGAGAAGGTGCAGCTAATAAAATGGCGTATCTACATTTTCCCAAAGTAACAGAAGCTGAAGACAGTGCAGTGTATTTCTGTGCTGCTAGTAAAGTCGGACAGGGGGAACTCGGAGGCATATTTTGGAGCCGGCACCAAACTCACCGTTTTAGATCCAAACATCAAAGTCACTGAACCCACAGTGGAAGTCCTAGCACCCTCGGCAAAGGAGTGTAAAGATAGAAACAAGAAGAAGAAGAAGACCCTGGTGTGTGTAGCCACCCGCTTCTACCCCGACCATGTCACGGTCTTCTGGCAAGTC
>627-10
AGTTCAACTCAACTGCAGCCACACTGATTCAAGATACGACATGATACTGTGGTACCAACAGTCAGCCCAAAACACTGCTCTGAAACTCATTGGGGGGCGGTACTCGGAGGCATATTTTGGAGCCGGCACCAAACTCACCGTTTTAGATCCAAACATCAAAGTCACTGAACCCACAGTGGAAGTCCTAGCACCCTCGGCAAAGGAGTGTAAAGATAGAAACAAGAAGAAGAAGAAGACCCTGGTGTGTGTAGCCACCCGCTTCTACCCCGACCATGTCACGGTCTTCTGGCAAGTC
>628-10
AGTTCAACTGACCTGCAGCCACACTGATTCAAGATACGACATGATACTGTGGTACCAACTGTCAGCCCAAAACACTGCTCTGAAACTCATTGGGTATGTGTGGAACACCAGTCCAACGGTGGAAGATTCCTTTAAAGGGCGTTTTAATGTCAGTGGAGAAGGTGCAGCTAATAAAATGGCGTATCTACATTTTCCCAAAGTAACAGAAGCTGAAGACAGTGCAGTGTATTTCTGTGCTGCTAGGACAGGAAGCTCGTACTCGGAGGCATATTTTGGAGCCGGCACCAAACTCACCGTTTTAGATCCAAACATCAAAGTCACTGAACCCACAGTGGAAGTCCTAGCACCCTCGGCAAAGGAGTGTAAAGATAGAAACAAGAAGAAGAAGAAGACCCTGGTGTGTGTAGCCACCCGCTTCTACCCCGACCATGTCACGGTCTTCTGGCAAGTC
>629-10
AGTTCAACTGAACTGCAGCCACACTGTTTCAAGATACGACATGATACTGTGGTGCCAACAGTCAGCCCAAAACACTGCTCTGAAACTCATTGGGTATGTGAGATTCACCAGTCCAACTGTGGAAGATTCCTTTAAAGGGCGTTTTAATGTCAGTGGAGATGGTGCAGCTAATAAAATGGCGTATCTACATTGTCCCAAACTGACAGAAGCTGAAGACAGTTCAGTGTATTTCTGTGCTGCTAGTGGGACAGGGGGGTACTCGGAGGCATATTTTGGAGCCGGCACCAAACTCACCGTTTTAGATCCAAACATCAAAGTCACTGAACCCACAGTGGAAGTCCTAGCACCCTCGGCAAAGGAGTGTAAAGATAGAAACAAGAAGAAGAAGAAGACCCTGGTGTGTGTAGCCACCCGCTTCTACCCCGACCATGTCACGGTCTTCTGGCAAGTC
>630-10
AGTTCAACTGACCTGCAGCCACACTGTTTCAAGATACGACATGATACTGTGGTACCAACAGTCAGCCCAAAACACTGCTCTGAAACTCATTGGGTATGTGAGATTCACCAGTCCAACGGTGGAAGATTCCTTTAAAGGGCGTTTTAATGTCAGTGGAGATGGTGCAGCTAATAAAATGGCGTATCTACATTTTCCCAAACTGACAGAACCTGAAGACAGTGCAGTGTATTTCTGTGCTGCTAGCACAGGGAGTGAGGCACATTTTGGATCAGGCACCAAATTAACAGTTCTCGATCCAAACATCAAAGTCACTGAACCCACAGTGGAAGTCCTAGCACCCTCGGCAAAGGAGTGTAAAGATAGAAACAAGAAGAAGAAGAAGACCCTGGTGTGTGTAGCCACCCGCTTCTACCCCGACCATGTCACGGTCTTCTGGCAAGTC
>631-10
AGTTCAACTGACCTGCAGCCACACTGATTCAAGATACGACATGATACTGTGGTACCAACTGTCAGCCCAAAACACTGCTCTGAAACTCATTGGGTATGTGTGGAACACCAGTCCAACGGTGGAAGATTCCTTTAAAGGGCGTTTTAATGTCAGTGGAGAAGGTGCAGCTAATAAAATGGCGTATCTACATTTTCCCAAAGTAACAGAAGCTGAAGACAGTGCAGTGTATTTCTGTGCTGCTAGTAGGACAGGGGCCTCTGGTGGTTATGCTGCCTACTTTGGAGAGGGAACTAAGCTAACAGTTCTGGATCCAAACATCAAAGTCACTGAACCCACAGTGGAAGTCCTAGCACCCTCGGCAAAGGAGTGTAAAGATAGAAACAAGAAGAAGAAGAAGACCCTGGTGTGTGTAGCCACCCGCTTCTACCCCGACCATGTCACGGTCTTCTGGCAAGTC
>632-10
AGTTCAACTCAACTGCAGCCACACTGTTTCAAGTTACAACATGATACTTTGGTACCAACAGTCACCCCAAAACAATGCTCTGAAACTCATTGGGTATGTGTGGAACACCAGTCCAACTGTGGAAGATTCCTTTAAAGGGCGTTTTAATGTCAGTGGAGATGCTGCAGCTAATAAAATGGCGTATCTACATTTTCCCAAACTGACAGAAGCTGAAGACAGTGCAGTGTATTTCTGTGCCGCTAGTGAACAGGGATATGAGGCACATTTTGGATCAGGCACCAAATTAACAGTTCTCGATCCAAACATCAAAGTCACTGAACCCACAGTGGAAGTCCTAGCACCCTCGGCAAAGGAGTGTAAAGATAGAAACAAGAAGAAGAAGAAGACCCTGGTGTGTGTAGCCACCCGCTTCTACCCCGACCATGTCACGGTCTTCTGGCAAGTC
>633-10
AGTTCAACTGACCTGCAGCCACACTGATTCAAGATACGACATGATACTGTGGTACCAACTGTCAGCCCAAAACACTGCTCTGAAACTCATTGGGTATGTGTGGAACACCAGTCCAACGGTGGAAGATTCCTTTAAAGGGCGTTTTAATGTCAGTGGAGAAGGTGCAGCTAATAAAATGGCGTATCTACATTTTCCCAAAGTAACAGAAGCTGAAGACAGTGCAGTGTATTTCTGTGCTGCAGGACAGGGGGTTGGAAGTGAGGCCTACTTTGGGAATGGAACCAAACTCACTGTTTTAGATCCAAACATCAAAGTCACTGAACCCACAGTGGAAGTCCTAGCACCCTCGGCAAAGGAGTGTAAAGATAGAAACAAGAAGAAGAAGAAGACCCTGGTGTGTGTAGCCACCCGCTTCTACCCCGACCATGTCACGGTCTTCTGGCAAGTC
>634-10
AGTTCAACTGACCTGCAGACACACTGTTTCAAGTTACGACATGATACTGTGGTACCAACAGGCAGCCCAAAACTCTGCTCTGAAACTCATTGGGTATGTGTGGAACACCAGTCCAACGGTGGAAGATTCCTTTAAAGGGCGTTTTAATGTCAGTGGAGATGGTGCAGCTAATAAAATGGCGTATCTACATTTTCCCAAAGTGACAGAAGCTGAAGACAGTGCAGTGTATTTCTGTGCTGATAGACACGGGGGGGACTCGGAGGCATATTTTGGAGCCGGCACCAAACTCACCGTTTTAGATCCAAACATCAAAGTCACTGAACCCACAGTGGAAGTCCTAGCACCCTCGGCAAAGGAGTGTAAAGATAGAAACAAGAAGAAGAAGAAGACCCTGGTGTGTGTAGCCACCCGCTTCTACCCCGACCATGTCACGGTCTTCTGGCAAGTC
>635-10
AGTTCAACTGACCTGCAGCCACACTGTTTCAAGATACGACATGATACTGTGGTACCAACAGTCAGCCCAAAACACTGCTCTGAAACTCATTGGGTATGTGAGATTCACCAGTCCAACGGTGGAAGATTCCTTTAAAGGGCGTTTTAATGTCAGTGGAGATGGTGCAGCTAATAAAATGGCGTATCTACATTTTCCCAAACTGACAGAACCTGAAGACAGTGCAGTGTATTTCTGTGCTGCTAGTGAAGCGACAGGGGCTGGTTATGCTGCCTACTTTGGAGAAGGAACTAAGCTAACAGTTCTGGATCCAAACATCAAAGTCACTGAACCCACAGTGGAAGTCCTAGCACCCTCGGCAAAGGAGTGTAAAGATAGAAACAAGAAGAAGAAGAAGACCCTGGTGTGTGTAGCCACCCGCTTCTACCCCGACCATGTCACGGTCTTCTGGCAAGTC
>636-10
AGTTCAACTGACCTGCAGCCACACTGATTCAAGATACGACATGATACTGTGGTACCAACTGTCAGCCCAAAACACTGCTCTGAAACTCATTGGGTATGTGTGGAACACCAGTCCAACGGTGGAAGATTCCTTTAAAGGGCGTTTTAATGTCAGTGGAGAAGGTGCAGCTAATAAAATGGCGTATCTACATTTTCCCAAAGTAACAGAAGCTGAAGACAGTGCAGTGTATTTCTGTGCTGCCGGACAGGGCGGTGGAAGTGAGGCCTACTTTGGGAATGGAACCAAACTCACTGTTTTAGATCCAAACATCAAAGTCACTGAACCCACAGTGGAAGTCCTAGCACCCTCGGCAAAGGAGTGTAAAGATAGAAACAAGAAGAAGAAGAAGACCCTGGTGTGTGTAGCCACCCGCTTCTACCCCGACCATGTCACGGTCTTCTGGCAAGTC
>637-10
AGTTCAACTGACCTGCAGCCACACTGATTCAAGATACGACATGATACTGTGGTACCAACTGTCAGCCCAAAACACTGCTCTGAAACTCATTGGGTATGTGTGGAACACCAGTCCAACGGTGGAAGATTCCTTTAAAGGGCGTTTTAATGTCAGTGGAGAAGGTGCAGCTAATAAAATGGCGTATCTACATTTTCCCAAAGTAACAGAAGCTGAAGACAGTGCAGTGTATTTCTGTGCTGCTAGCCGGGACAGCTATGATCCTGCATTCTTTGGAGCAGGGACCAAACTGAGTGTTCTGGATCCAAACATCAAAGTCACTGAACCCACAGTGGAAGTCCTAGCACCCTCGGCAAAGGAGTGTAAAGATAGAAACAAGAAGAAGAAGAAGACCCTGGTGTGTGTAGCCACCCGCTTCTACCCCGACCATGTCACGGTCTTCTGGCAAGTC
>638-10
AGTTCAACTCACCTGCAGCCACACTGTTTCAAGATACGACATGATACTGTGGTACCAACAGTCAGCCCAAAACACTGCTCTGAAACTCATTGGGTATGTGAGATTCACCAGTCCAACGGTGGAAGATTCCTTTAAAGGGCGTTTTAATGTCAGTGGAGATGGTGCAGCTAATAAAATGGCGTATCTACATTTTCCCAAACTGACAGAACCTGAAGACAGTGCAGTGTATTTCTGTGCTGCTAGTGAGGGGGGAGGCTATGAGGCACATTTTGGATCAGGCACCAAATTAACAGTTCTCGATCCAAACATCAAAGTCACTGAACCCACAGTGGAAGTCCTAGCACCCTCGGCAAAGGAGTGTAAAGATAGAAACAAGAAGAAGAAGAAGACCCTGGTGTGTGTAGCCACCCGCTTCTACCCCGACCATGTCACGGTCTTCTGGCAAGTC
>639-10
AGTTCAACTGACCTGCAGCCACACTGATTCAAGATACGACATGATACTGTGGTACCAACTGTCAGCCCAAAACACTGCTCTGAAACTCATTGGGTATGTGTGGAACACCAGTCCAACGGTGGAAGATTCCTTTAAAGGGCGTTTTAATGTCAGTGGAGAAGGTGCAGCTAATAAAATGGCGTATCTACATTTTCCCAAAGTAACAGAAGCTGAAGACAGTGCAGTGTATTTCTGTGCTGCTAGTAACAGGGGAGCTCAACCAGCCTTCTTTGGCAATGGAACGAAACTCACTGTTTTAGATCCAAACATCAAAGTCACTGAACCCACAGTGGAAGTCCTAGCACCCTCGGCAAAGGAGTGTAAAGATAGAAACAAGAAGAAGAAGAAGACCCTGGTGTGTGTAGCCACCCGCTTCTACCCCGACCATGTCACGGTCTTCTGGCAAGTC
>640-10
AGTTCAACTGACCTGCAGCCACACTGTTTCAAGATACGACATGATACTGTGGTACCAACAGTCAGCCCAAAACACTGCTCTGAAACTCATTGGGTATGTGAGATTCACCAGTCCAACGGTGGAAGATTCCTTTAAAGGGCGTTTTAATGTCAGTGGAGATGGTGCAGCTAATAAAATGGCGTATCTACATTTTCCCAAACTGACAGAACCTGAAGACAGTGCAGTGTATTTCTGTGCTGCTAGTGCCCGGGACAGGGCTCTGGTGGTTATGCTGCCTACTTTGGAGAAGGAACTAAGCTAACAGTTCTGGATCCAAACATCAAAGTCACTGAACCCACAGTGGAAGTCCTAGCACCCTCGGCAAAGGAGTGTAAAGATAGAAACAAGAAGAAGAAGAAGACCCTGGTGTGTGTAGCCACCCGCTTCTACCCCGACCATGTCACGGTCTTCTGGCAAGTC
>641-10
AGTTCAACTGACCTGCAGCCACACTGTTTCAAGATACGACATGATACTGTGGTACCAACAGTCAGCCCAAAACACTGCTCTGAAACTCATTGGGTATGTGAGATTCACCAGTCCAACTGTGGAAGATTCCTTTAAAGGGCGTTTTAATGTCAGTGGAGATGGTGCAGCTAATAAAATGGCGTATCTACATTGTCCCAAACTGACAGAAGCTGAAGACAGTTCAGTGTATTTCTGTGCTGCTAGACTCAACTATGAGGCACATTTTGGATCAGGCACCAAATTAACAGTTCTCGATCCAAACATCAAAGTCACTGAACCCACAGTGGAAGTCCTAGCACCCTCGGCAAAGGAGTGTAAAGATAGAAACAAGAAGAAGAAGAAGACCCTGGTGTGTGTAGCCACCCGCTTCTACCCCGACCATGTCACGGTCTTCTGGCAAGTC
>642-10
AGTTCAACTCACCTGCAGCCACACTGTTTCAAGATACGACATGATACTGTGGTACCAACAGTCAGCCCAAAACACTGCTCTGAAACTCATTGGGTATGTGAGATTCACCAGTCCAACTGTGGAAGATTCCTTTAAAGGGCGTTTTAATGTCAGTGGAGATGGTGCAGCTAATAAAATGGCGTATCTACATTGTCCCAAACTGACAGAAGCTGAAGACAGTTCAGTGTATTTCTGTGCTGCTAGATTCGGACAGGGGGCTGAAACTCAACCAGCCTTCTTTGGCAATGGAACGAAACTCACTGTTTTAGATCCAAACATCAAAGTCACTGAACCCACAGTGGAAGTCCTAGCACCCTCGGCAAAGGAGTGTAAAGATAGAAACAAGAAGAAGAAGAAGACCCTGGTGTGTGTAGCCACCCGCTTCTACCCCGACCATGTCACGGTCTTCTGGCAAGTC
>643-10
AGTTCAACTGACCTGCAGCCACACTGATTCAAGATACGACATGATACTGTGGTACCAACTGTCAGCCCAAAACACTGCTCTGAAACTCATTGGGTATGTGTGGAACACCAGTCCAACGGTGGAAGATTCCTTTAAAGGGCGTTTTAATGTCAGTGGAGAAGGTGCAGCTAATAAAATGGCGTATCTACATTTTCCCAAAGTAACAGAAGCTGAAGACAGTGCAGTGTATTTCTGTGCTGCTAGGGACAGGGGGGGTAGGCGGTACTCGGAGGCATATTTTGGAGCCGGCACCAAACTCACCGTTTTAGATCCAAACATCAAAGTCACTGAACCCACAGTGGAAGTCCTAGCACCCTCGGCAAAGGAGTGTAAAGATAGAAACAAGAAGAAGAAGAAGACCCTGGTGTGTGTAGCCACCCGCTTCTACCCCGACCATGTCACGGTCTTCTGGCAAGTC
>644-10
AGTTCAACTCACCTGCAGCCACACTGTTTCAAGATACGACATGATACTGTGGTACCAACAGTCAGCCCAAAACACTGCTCTGAAACTCATTGGGTATGTGAGATTCACCAGTCCAACGGTGGAAGATTCCTTTAAAGGGCGTTTTAATGTCAGTGGAGATGGTGCAGCTAATAAAATGGCGTATCTACATTTTCCCAAACTGACAGAACCTGAAGACAGTGCAGTGTATTTCTGTGCTGCTAGTGAAGGACAGGGCACTCAACCAGCCTTCTTTGGCAATGGAACGAAACTCACTGTTTTAGATCCAAACATCAAAGTCACTGAACCCACAGTGGAAGTCCTAGCACCCTCGGCAAAGGAGTGTAAAGATAGAAACAAGAAGAAGAAGAAGACCCTGGTGTGTGTAGCCACCCGCTTCTACCCCGACCATGTCACGGTCTTCTGGCAAGTC
>645-10
AGTTCAACTGACCTGCAGCCACACTGATTCAAGATACGACATGATACTGTGGTACCAACTGTCAGCCCAAAACACTGCTCTGAAACTCATTGGGTATGTGTGGAACACCAGTCCAACGGTGGAAGATTCCTTTAAAGGGCGTTTTAATGTCAGTGGAGAAGGTGCAGCTAATAAAATGGCGTATCTACATTTTCCCAAAGTAACAGAAGCTGAAGACAGTGCAGTGTATTTCTGTGCTGCTTTGACAGGGGGCGCGGGTGGTTATGCTGCCTACTTTGGAGAGGGAACTAAGCTAACAGTTCTGGATCCAAACATCAAAGTCACTGAACCCACAGTGGAAGTCCTAGCACCCTCGGCAAAGGAGTGTAAAGATAGAAACAAGAAGAAGAAGAAGACCCTGGTGTGTGTAGCCACCCGCTTCTACCCCGACCATGTCACGGTCTTCTGGCAAGTC
>646-10
AGTTCAACTGACCTGCAGCCACACTGTTTCAAGTTACAACATGATACTTTGGTACCAACAGTCACCCCAAAACAATGCTCTGAAACTCATTGGGTATGTGTGGAACACCAGTCCAACTGTGGAAGATTCCTTTAAAGGGCGTTTTAATGTCAGTGGAGATGCTGCAGCTAATAAAATGGCGTATCTACATTTTCCCAAACTGACAGAAGCTGAAGACAGTGCAGTGTATTTCTGTGCCGCTAGTGAAGCGACAGGGAATATGATCCTGCATTCTTTGGAGCAGGGACCAAACTGAGTGTTCTGGATCCAAACATCAAAGTCACTGAACCCACAGTGGAAGTCCTAGCACCCTCGGCAAAGGAGTGTAAAGATAGAAACAAGAAGAAGAAGAAGACCCTGGTGTGTGTAGCCACCCGCTTCTACCCCGACCATGTCACGGTCTTCTGGCAAGTC
>647-10
AGTTCAACTCAACTGCAGCCACACTGATTCAAGATACGACATGATACTGTGGTACCAACTGTCAGCCCAAAACACTGCTCTGAAACTCATTGGGTATGTGTGGAACACCAGTCCAACGGTGGAAGATTCCTTTAAAGGGCGTTTTAATGTCAGTGGAGAAGGTGCAGCTAATAAAATGGCGTATCTACATTTTCCCAAAGTAACAGAAGCTGAAGACAGTGCAGTGTATTTCTGTGCTGCTAGTAGACAGAGCTCGTACTCGGAGGCATATTTTGGAGCCGGCACCAAACTCACCGTTTTAGATCCAAACATCAAAGTCACTGAACCCACAGTGGAAGTCCTAGCACCCTCGGCAAAGGAGTGTAAAGATAGAAACAAGAAGAAGAAGAAGACCCTGGTGTGTGTAGCCACCCGCTTCTACCCCGACCATGTCACGGTCTTCTGGCAAGTC
>648-10
AGTTCAACTCACCTGCAGCCACACTGTTTCAAGTTACAACATGATACTTTGGTACCAACAGTCACCCCAAAACAATGCTCTGAAACTCATTGGGTATGTGTGGAACACCAGTCCAACTGTGGAAGATTCCTTTAAAGGGCGTTTTAATGTCAGTGGAGATGCTGCAGCTAATAAAATGGCGTATCTACATTTTCCCAAACTGACAGAAGCTGAAGACAGTGCAGTGTATTTCTGTGCCGCTAACCGACAGGGCTCGTACTCGGAGGCATATTTTGGAGCCGGCACCAAACTCACCGTTTTAGATCCAAACATCAAAGTCACTGAACCCACAGTGGAAGTCCTAGCACCCTCGGCAAAGGAGTGTAAAGATAGAAACAAGAAGAAGAAGAAGACCCTGGTGTGTGTAGCCACCCGCTTCTACCCCGACCATGTCACGGTCTTCTGGCAAGTC
>649-10
AGTTCAACTGACCTGCAGCCATACTATCCCTAACTACTACATGATACTATGGTACAAACAGTCAGCAGGAGACACTGCTATGAAACTCATTGGTTATGCATATACCAAGTCAATAACCATGGAGAAATCTTTTGAAAAGCACTTCAATGTGAGTGGAGACGGTGAGAAAGAGGCTTATCTTCATCTAGTGAGCCTGAGAGGACCTGAACACAGTGCAGTTTATTACTGTGTAGCCAGCCGGGACGGATCGGAGGCATATTTTGGAGCCGGCACCAAACTCACCGTTTTAGATCCAAACATCAAAGTCACTGAACCCACAGTGGAAGTCCTAGCACCCTCGGCAAAGGAGTGTAAAGATAGAAACAAGAAGAAGAAGAAGACCCTGGTGTGTGTAGCCACCCGCTTCTACCCCGACCATGTCACGGTCTTCTGGCAAGTC
>650-10
AGTTCAACTGACCTGCAGCCACACTGTTTCAAGATACGACATGATACTGTGGTACCAACAGTCAGCCCAAAACACTGCTCTGAAACTCATTGGGTATGTGAGATTCACCAGTCCAACTGTGGAAGATTCCTTTAAAGGGCGTTTTAATGTCAGTGGAGATGGTGCAGCTAATAAAATGGCGTATCTACATTGTCCCAAACTGACAGAAGCTGAAGACAGTTCAGTGTATTTCTGTGCTGCTAGGAGCTCGTACTCGGAGGCATATTTTGGAGCCGGCACCAAACTCACCGTTTTAGATCCAAACATCAAAGTCACTGAACCCACAGTGGAAGTCCTAGCACCCTCGGCAAAGGAGTGTAAAGATAGAAACAAGAAGAAGAAGAAGACCCTGGTGTGTGTAGCCACCCGCTTCTACCCCGACCATGTCACGGTCTTCTGGCAAGTC
>651-10
AGTTCAACTGACCTGCAGCATTGTTCTTCAGGGAAGACGTGTGACGCTGTAATGGCTCCAGAGTGGCACCGGAGCTGTCACACACTGGTTCCACCACATCTCCTTCTTTGTTCTCTTGTGCATTTGGCTTTATATCAGCCATCTCACCAGTATGTTCAGTCTATTACAAACCATTGGTTCCACCCTACGGTCTTCTGGCAAGTC
>652-10
AGTTCAACTGACCTGCAGCCACACTGTTTCAAGATACGACATGATACTGTGGTACCAACAGTCAGCCCAAAACACTGCTCTGAAACTCATTGGGTATGTGAGATTCACCAGTCCAACTGTGGAAGATTCCTTTAAAGGGCGTTTTAATGTCAGTGGAGATGCTGCAGCTAATAAAATGGCGTATCTACATTTTCCCAAACTGACAGAAGCTGAAGACAGTGCAGTGTATTTCTGTGCTGCTAGTAAAGAAGGCACTGGTGGTGCCAGCCAGGCTTACTTCGGTGGAGGAACCAGGTTAACTGTTCTAGATCCAAACATCAAAGTCACTGAACCCACAGTGGAAGTCCTAGCACCCTCGGCAAAGGAGTGTAAAGATAGAAACAAGAAGAAGAAGAAGACCCTGGTGTGTGTAGCCACCCGCTTCTACCCCGACCATGTCACGGTCTTCTGGCAAGTC
>653-10
AGTTCAACTCAACTGCAGCCACACTGATTCAAGATACGACATGATACTGTGGTACCAACTGTCAGCCCAAAACACTGCTCTGAAACTCATTGGGTATGTGTGGAACACCAGTCCAACGGTGGAAGATTCCTTTAAAGGGCGTTTTAATGTCAGTGGAGAAGGTGCAGCTAATAAAATGGCGTATCTACATTTTCCCAAAGTAACAGAAGCTGAAGACAGTGCAGTGTATTTCTGTGCTGCTAGGGAGATTGGTTATGCTGCCTACTTTGGAGAGGGAACTAAGCTAACAGTTCTGGATCCAAACATCAAAGTCACTGAACCCACAGTGGAAGTCCTAGCACCCTCGGCAAAGGAGTGTAAAGATAGAAACAAGAAGAAGAAGAAGACCCTGGTGTGTGTAGCCACCCGCTTCTACCCCGACCATGTCACGGTCTTCTGGCAAGTC
>654-10
AGTTCAACTGACCTGCAGCCACACTGATTCAAGATACGACATGATACTGTGGTACCAACTGTCAGCCCAAAACACTGCTCTGAAACTCATTGGGTATGTGTGGAACACCAGTCCAACGGTGGAAGATTCCTTTAAAGGGCGTTTTAATGTCAGTGGAGAAGGTGCAGCTAATAAAATGGCGTATCTACATTTTCCCAAAGTAACAGAAGCTGAAGACAGTGCAGTGTATTTCTGTGCTGCTAGACAGGACTATGAGGCACATTTTGGATCAGGCACCAAATTAACAGTTCTCGATCCAAACATCAAAGTCACTGAACCCACAGTGGAAGTCCTAGCACCCTCGGCAAAGGAGTGTAAAGATAGAAACAAGAAGAAGAAGAAGACCCTGGTGTGTGTAGCCACCCGCTTCTACCCCGACCATGTCACGGTCTTCTGGCAAGTC
>655-10
AGTTCAACTCACCTGCAGCCACACTGTTTCAAGATACGACATGATACTGTGGTACCAACAGTCAGCCCAAAACACTGCTCTGAAACTCATTGGGTATGTGAGATTCACCAGTCCAACTGTGGAAGATTCCTTTAAAGGGCGTTTTAATGTCAGTGGAGATGCTGCAGCTAATAAAATGGCGTATCTACATTTTCCCAAACTGACAGAAGCTGAAGACAGTGCAGTGTATTTCTGTGCTGCTAGCACGGGACAGGGACTCTATGAGGCACATTTTGGATCAGGCACCAAATTAACAGTTCTCGATCCAAACATCAAAGTCACTGAACCCACAGTGGAAGTCCTAGCACCCTCGGCAAAGGAGTGTAAAGATAGAAACAAGAAGAAGAAGAAGACCCTGGTGTGTGTAGCCACCCGCTTCTACCCCGACCATGTCACGGTCTTCTGGCAAGTC
>656-10
AGTTCAACTGACCTGCAGCCACACTGTTTCAAGATACGACATGATACTGTGGTACCAACAGTCAGCCCAAAACACTGCTCTGAAACTCATTGGGTATGTGAGATTCACCAGTCCAACTGTGGAAGATTCCTTTAAAGGGCGTTTTAATGTCAGTGGAGATGCTGCAGCTAATAAAATGGCGTATCTACATTTTCCCAAACTGACAGAAGCTGAAGACAGTGCAGTGTATTTCTGTGCTGCTAGTAAGAGGTACTCGGAGGCATATTTTGGAGCCGGCACCAAACTCACCGTTTTAGATCCAAACATCAAAGTCACTGAACCCACAGTGGAAGTCCTAGCACCCTCGGCAAAGGAGTGTAAAGATAGAAACAAGAAGAAGAAGAAGACCCTGGTGTGTGTAGCCACCCGCTTCTACCCCGACCATGTCACGGTCTTCTGGCAAGTC
>657-10
AGTTCAACTGAACTGCAGCCACACTGTTTCAAGATACGACATGATACTGTGGTACCAACAGTCAGCCCAAAACACTGCTCTGAAACTCATTGGAAGCTGAAGACAGTGCAGTGTATTTCTGTGCTGCTAGTCCGGACAGCTATGAGGCACATTTTGGATCAGGCACCAAATTAACAGTTCTCGATCCAAACATCAAAGTCACTGAACCCACAGTGGAAGTCCTAGCACCCTCGGCAAAGGAGTGTAAAGATAGAAACAAGAAGAAGAAGAAGACCCTGGTGTGTGTAGCCACCCGCTTCTACCCCGACCATGTCACGGTCTTCTGGCAAGTC
>658-10
AGTTCAACTGAACTGCAGCCACACTGATCCAAGATACGACATGATACTGTGGTACCAACAGTCAGCCCAAAACACTGCTCTGAAACTCATTGGGTATGTGAGATTCACCAGTCCAACGGTGGAAGATTCCTTTAAAGGGCGTTTTAATGTCAGTGGAGATGGTGCAGCTAGTAAAATGGCGTATCTACATTGTCCCAAACTGACAGAAGCTGAAGACAGTGCAGTGTATTTCTGTGCTGCTGGGACAGGGTACTCGGAGGCATATTTTGGAGCCGGCACCAAACTCACCGTTTTAGATCCAAACATCAAAGTCACTGAACCCACAGTGGAAGTCCTAGCACCCTCGGCAAAGGAGTGTAAAGATAGAAACAAGAAGAAGAAGAAGACCCTGGTGTGTGTAGCCACCCGCTTCTACCCCGACCATGTCACGGTCTTCTGGCAAGTC
>659-10
AGTTCAACTCACCTGCAGCCACACTGATTCAAGATACGACATGATACTGTGGTACCAACTGTCAGCCCAAAACACTGCTCTGAAACTCATTGGGTATGTGTGGAACACCAGTCCAACGGTGGAAGATTCCTTTAAAGGGCGTTTTAATGTCAGTGGAGAAGGTGCAGCTAATAAAATGGCGTATCTACATTTTCCCAAAGTAACAGAAGCTGAAGACAGTGCAGTGTATTTCTGTGCTGCTAGCAAGGGGGGGGCTCAACCAGCCTTCTTTGGCAATGGAACGAAACTCACTGTTTTAGATCCAAACATCAAAGTCACTGAACCCACAGTGGAAGTCCTAGCACCCTCGGCAAAGGAGTGTAAAGATAGAAACAAGAAGAAGAAGAAGACCCTGGTGTGTGTAGCCACCCGCTTCTACCCCGACCATGTCACGGTCTTCTGGCAAGTC
>660-10
AGTTCAACTGACCTGCAGCCACACTGATTCAAGATACGACATGATACTGTGGTACCAACTGTCAGCCCAAAACACTGCTCTGAAACTCATTGGGTATGTGTGGAACACCAGTCCAACGGTGGAAGATTCCTTTAAAGGGCGTTTTAATGTCAGTGGAGAAGGTGCAGCTAATAAAATGGCGTATCTACATTTTCCCAAAGTAACAGAAGCTGAAGACAGTGCAGTGTATTTCTGTGCTGCTAGGGGAACTCAAACTCAACCAGCCTTCTTTGGCAATGGAACGAAACTCACTGTTTTAGATCCAAACATCAAAGTCACTGAACCCACAGTGGAAGTCCTAGCACCCTCGGCAAAGGAGTGTAAAGATAGAAACAAGAAGAAGAAGAAGACCCTGGTGTGTGTAGCCACCCGCTTCTACCCCGACCATGTCACGGTCTTCTGGCAAGTC
>661-10
AGTTCAACTGACCTGCAGCCACACTGATTCAAGATACGACATGATACTGTGGTACCAACTGTCAGCCCAAAACACTGCTCTGAAACTCATTGGGTATGTGTGGAACACCAGTCCAACGGTGGAAGATTCCTTTAAAGGGCGTTTTAATGTCAGTGGAGAAGGTGCAGCTAATAAAATGGCGTATCTACATTTTCCCAAAGTAACAGAAGCTGAAGACAGTGCAGTGTATTTCTGTGCTGCTCGGACAGGACGCTCGTACTCGGAGGCATATTTTGGAGCCGGCACCAAACTCACCGTTTTAGATCCAAACATCAAAGTCACTGAACCCACAGTGGAAGTCCTAGCACCCTCGGCAAAGGAGTGTAAAGATAGAAACAAGAAGAAGAAGAAGACCCTGGTGTGTGTAGCCACCCGCTTCTACCCCGACCATGTCACGGTCTTCTGGCAAGTC
>662-10
AGTTCAACTCACCTGCAGCCACACTGATCCAAGATACGACATGATACTGTGGTACCAACAGTCAGCCCAAAACACTGCTCTGAAACTCATTGGGTATGTGAGATTCACCAGTCCAACGGTGGAAGATTCCTTTAAAGGGCGTTTTAATGTCAGTGGAGATGGTGCAGCTAGTAAAATGGCGTATCTACATTGTCCCAAACTGACAGAAGCTGAAGACAGTGCAGTGTATTTCTGTGCTGCTAGTAGACACGGTGCCAGCCAGGCTTACTTCGGTGGAGGAACCAGGTTAACTGTTCTAGATCCAAACATCAAAGTCACTGAACCCACAGTGGAAGTCCTAGCACCCTCGGCAAAGGAGTGTAAAGATAGAAACAAGAAGAAGAAGAAGACCCTGGTGTGTGTAGCCACCCGCTTCTACCCCGACCATGTCACGGTCTTCTGGCAAGTC
>663-10
AGTTCAACTGACCTGCAGCCACACTGATTCAAGATACGACATGATACTGTGGTACCAACAGTCAGCCCAAAACACTGCTCTGAAACTCATTGGGTATGTGTGGAACACCAGTCCAACGGTGGAAGATTCCTTTAAAGGGCGTTTTAATGTCAGTGGAGAAGGTGCAGCTAATAAAATGGCGTATCTACATTTTCCCAAAGTAACAGAAGCTGAAGACAGTGCAGTGTATTTCTGTGCTGCGACAGGGGGCTCGTACTCGGAGGCATATTTTGGAGCCGGCACCAAACTCACCGTTTTAGATCCAAACATCAAAGTCACTGAACCCACAGTGGAAGTCCTAGCACCCTCGGCAAAGGAGTGTAAAGATAGAAACAAGAAGAAGAAGAAGACCCTGGTGTGTGTAGCCACCCGCTTCTACCCCGACCATGTCACGGTCTTCTGGCAAGTC
>664-10
AGTTCAACTGAACTGCAGCCACACTGATTCAAGATACGACATGATACTGTGGTACCAACTGTCAGCCCAAAACACTGCTCTGAAACTCATTGGGTATGTGTGGAACACCAGTCCAACGGTGGAAGATTCCTTTAAAGGGCGTTTTAATGTCAGTGGAGAAGGTGCAGCTAATAAAATGGCGTATCTACATTTTCCCAAAGTAACAGAAGCTGAAGACAGTGCAGTGTATTTCTGTGCTGCTAGTCGAGACAGGACGCTGGAAGTGAGGCCTACTTTGGGAATGGAACCAAACTCACTGTTTTAGATCCAAACATCAAAGTCACTGAACCCACAGTGGAAGTCCTAGCACCCTCGGCAAAGGAGTGTAAAGATAGAAACAAGAAGAAGAAGAAGACCCTGGTGTGTGTAGCCACCCGCTTCTACCCCGACCATGTCACGGTCTTCTGGCAAGTC
>665-10
AGTTCAACTGACCTGCAGCCACACTGATTCAAGATACGACATGATACTGTGGTACCAACTGTCAGCCCAAAACACTGCTCTGAAACTCATTGGGTATGTGTGGAACACCAGTCCAACGGTGGAAGATTCCTTTAAAGGGCGTTTTAATGTCAGTGGAGAAGGTGCAGCTAATAAAATGGCGTATCTACATTTTCCCAAAGTAACAGAAGCTGAAGACAGTGCAGTGTATTTCTGTGCTGCTAGTACAGGGGGTGCTCAAACTCAACCAGCCTTCTTTGGCAATGGAACGAAACTCACTGTTTTAGATCCAAACATCAAAGTCACTGAACCCACAGTGGAAGTCCTAGCACCCTCGGCAAAGGAGTGTAAAGATAGAAACAAGAAGAAGAAGAAGACCCTGGTGTGTGTAGCCACCCGCTTCTACCCCGACCATGTCACGGTCTTCTGGCAAGTC
>666-10
AGTTCAACTGACCTGCAGCCACACTGTTTCAAGATACGACATGATACTGTGGTACCAACAGTCAGCCCAAAACACTGCTCTGAAACTCATTGGGTATGTGAGATTCACCAGTCCAACGGTGGAAGATTCCTTTAAAGGGCGTTTTAATGTCAGTGGAGATGGTGCAGCTAATAAAATGGCGTATCTACATTTTCCCAAACTGACAGAACCTGAAGACAGTGCAGTGTATTTCTGTGCTGCTAGTGAAAGGGGCGAGGCACATTTTGGATCAGGCACCAAATTAACAGTTCTCGATCCAAACATCAAAGTCACTGAACCCACAGTGGAAGTCCTAGCACCCTCGGCAAAGGAGTGTAAAGATAGAAACAAGAAGAAGAAGAAGACCCTGGTGTGTGTAGCCACCCGCTTCTACCCCGACCATGTCACGGTCTTCTGGCAAGTC
>667-10
AGTTCAACTGACCTGCAGACACACTGATTCAAGATACGACATGATACTGTGGTACCAACAGTCAGCCCAAAACACTGCTCTGAAACTCATTGGATCCAAACATCAAAGTCACTGAACCCACAGTGGAAGTCCTAGCACCCTCGGCAAAGGAGTGTAAAGATAGAAACAAGAAGAAGAAGAAGACCCTGGTGTGTGTAGCCACCCGCTTCTACCCCGACCATGTCACGGTCTTCTGGCAAGTC
>668-10
AGTTCAACTGACCTGCAGCCACACTGATTCAAGATACGACATGATACTGTGGTACCAACTGTCAGCCCAAAACACTGCTCTGAAACTCATTGGGTATGTGTGGAACACCAGTCCAACGGTGGAAGATTCCTTTAAAGGGCGTTTTAATGTCAGTGGAGAAGGTGCAGCTAATAAAATGGCGTATCTACATTTTCCCAAAGTAACAGAAGCTGAAGACAGTGCAGTGTATTTCTGTGCTGCCGGACAGTACTCGGAGGCATATTTTGGAGCCGGCACCAAACTCACCGTTTTAGATCCAAACATCAAAGTCACTGAACCCACAGTGGAAGTCCTAGCACCCTCGGCAAAGGAGTGTAAAGATAGAAACAAGAAGAAGAAGAAGACCCTGGTGTGTGTAGCCACCCGCTTCTACCCCGACCATGTCACGGTCTTCTGGCAAGTC
>669-10
AGTTCAACTGACCTGCAGCCACACTGTTTCAAGATACGACATGATACTGTGGTACCAACAGTCAGCCCAAAACACTGCTCTGAAACTCATTGGGTATGTGAGATTCACCAGTCCAACTGTGGAAGATTCCTTTAAAGGGCGTTTTAATGTCAGTGGAGATGGTGCAGCTAATAAAATGGCGTATCTACATTGTCCCAAACTGACAGAAGCTGAAGACAGTTCAGTGTATTTCTGTGCTGCTAGTAATCAGGGGGCCAACTATGAGGCACATTTTGGATCAGGCACCAAATTAACAGTTCTCGATCCAAACATCAAAGTCACTGAACCCACAGTGGAAGTCCTAGCACCCTCGGCAAAGGAGTGTAAAGATAGAAACAAGAAGAAGAAGAAGACCCTGGTGTGTGTAGCCACCCGCTTCTACCCCGACCATGTCACGGTCTTCTGGCAAGTC
>670-10
AGTTCAACTCACCTGCAGCCACACTGATTCAAGATACGACATGATACTGTGGTACCAACTGTCAGCCCAAAACACTGCTCTGAAACTCATTGGGTATGTGTGGAACACCAGTCCAACGGTGGAAGATTCCTTTAAAGGGCGTTTTAATGTCAGTGGAGAAGGTGCAGCTAATAAAATGGCGTATCTACATTTTCCCAAAGTAACAGAAGCTGAAGACAGTGCAGTGTATTTCTGTGCTGCCCGGACAGGGCCGGATAAGGCAGAGTTTGGTCCAGGTACCAGACTCACTGTTCTAGATCCAAACATCAAAGTCACTGAACCCACAGTGGAAGTCCTAGCACCCTCGGCAAAGGAGTGTAAAGATAGAAACAAGAAGAAGAAGAAGACCCTGGTGTGTGTAGCCACCCGCTTCTACCCCGACCATGTCACGGTCTTCTGGCAAGTC
>671-10
AGTTCAACTCACCTGCAGCCACACTGTTTCAAGATACGACATGATACTGTGGTACCAACAGTCAGCCCAAAACACTGCTCTGAAACTCATTGGGTATGTGAGATTCACCAGTCCAACTGTGGAAGATTCCTTTAAAGGGCGTTTTAATGTCAGTGGAGATGGTGCAGCTAATAAAATGGCGTATCTACATTGTCCCAAACTGACAGAAGCTGAAGACAGTTCAGTGTATTTCTGTGCTGCTACTGGATCGTACTCGGAGGCATATTTTGGAGCCGGCACCAAACTCACCGTTTTAGATCCAAACATCAAAGTCACTGAACCCACAGTGGAAGTCCTAGCACCCTCGGCAAAGGAGTGTAAAGATAGAAACAAGAAGAAGAAGAAGACCCTGGTGTGTGTAGCCACCCGCTTCTACCCCGACCATGTCACGGTCTTCTGGCAAGTC
>672-10
AGTTCAACTCAACTGCAGCCACACTGTTTCAAGATACGACATGATACTGTGGTACCAACAGTCAGCCCAAAACACTGCTCTGAAACTCATTGGGTATGTGAGATTCACCAGTCCAACGGTGGAAGATTCCTTTAAAGGGCGTTTTAATGTCAGTGGAGATGGTGCAGCTAATAAAATGGCGTATCTACATTTTCCCAAACTGACAGAACCTGAAGACAGTGCAGTGTATTTCTGTGCTGCCCGGGACAGTGCTCAACCAGCCTTCTTTGGCAATGGAACGAAACTCACTGTTTTAGATCCAAACATCAAAGTCACTGAACCCACAGTGGAAGTCCTAGCACCCTCGGCAAAGGAGTGTAAAGATAGAAACAAGAAGAAGAAGAAGACCCTGGTGTGTGTAGCCACCCGCTTCTACCCCGACCATGTCACGGTCTTCTGGCAAGTC
>673-10
AGTTCAACTCAACTGCAGCCACACTGATTCAAGATACGACATGATACTGTGGTACCAACTGTCAGCCCAAAACACTGCTCTGAAACTCATTGGGTATGTGTGGAACACCAGTCCAACGGTGGAAGATTCCTTTAAAGGGCGTTTTAATGTCAGTGGAGAAGGTGCAGCTAATAAAATGGCGTATCTACATTTTCCCAAAGTAACAGAAGCTGAAGACAGTGCAGTGTATTTCTGTGCTGCTAGGGACAGGGGTCCTCAACCAGCCTTCTTTGGCAATGGAACGAAACTCACTGTTTTAGATCCAAACATCAAAGTCACTGAACCCACAGTGGAAGTCCTAGCACCCTCGGCAAAGGAGTGTAAAGATAGAAACAAGAAGAAGAAGAAGACCCTGGTGTGTGTAGCCACCCGCTTCTACCCCGACCATGTCACGGTCTTCTGGCAAGTC
>674-10
AGTTCAACTCACCTGCAGCCACACTGATTCAAGATACGACATGATACTGTGGTACCAACTGTCAGCCCAAAACACTGCTCTGAAACTCATTGGGTATGTGTGGAACACCAGTCCAACGGTGGAAGATTCCTTTAAAGGGCGTTTTAATGTCAGTGGAGAAGGTGCAGCTAATAAAATGGCGTATCTACATTTTCCCAAAGTAACAGAAGCTGAAGACAGTGCAGTGTATTTCTGTGCTGCTAGTAAAGAGCTCCCTAGTGGTGCCAGCCAGGCTTACTTCGGTGGAGGAACCAGGTTAACTGTTCTAGATCCAAACATCAAAGTCACTGAACCCACAGTGGAAGTCCTAGCACCCTCGGCAAAGGAGTGTAAAGATAGAAACAAGAAGAAGAAGAAGACCCTGGTGTGTGTAGCCACCCGCTTCTACCCCGACCATGTCACGGTCTTCTGGCAAGTC
>675-10
AGTTCAACTGACCTGCAGCCACACTGATTCAAGATACGACATGATACTGTGGTACCAACTGTCAGCCCAAAACACTGCTCTGAAACTCATTGGGTATGTGTGGAACACCAGTCCAACGGTGGAAGATTCCTTTAAAGGGCGTTTTAATGTCAGTGGAGAAGGTGCAGCTAATAAAATGGCGTATCTACATTTTCCCAAAGTAACAGAAGCTGAAGACAGTGCAGTGTATTTCTGTGCTGCTATTGAGGCACATTTTGGATCAGGCACCAAATTAACAGTTCTCGATCCAAACATCAAAGTCACTGAACCCACAGTGGAAGTCCTAGCACCCTCGGCAAAGGAGTGTAAAGATAGAAACAAGAAGAAGAAGAAGACCCTGGTGTGTGTAGCCACCCGCTTCTACCCCGACCATGTCACGGTCTTCTGGCAAGTC
>676-10
AGTTCAACTCACCTGCAGCCACACTGATTCAAGATACGACATGATACTGTGGTACCAACTGTCAGCCCAAAACACTGCTCTGAAACTCATTGGGTATGTGTGGAACACCAGTCCAACGGTGGAAGATTCCTTTAAAGGGCGTTTTAATGTCAGTGGAGAAGGTGCAGCTAATAAAATGGCGTATCTACATTTTCCCAAAGTAACAGAAGCTGAAGACAGTGCAGTGTATTTCTGTGCTGCTAGTAGAGTCAACTATGAGGCACATTTTGGATCAGGCACCAAATTAACAGTTCTCGATCCAAACATCAAAGTCACTGAACCCACAGTGGAAGTCCTAGCACCCTCGGCAAAGGAGTGTAAAGATAGAAACAAGAAGAAGAAGAAGACCCTGGTGTGTGTAGCCACCCGCTTCTACCCCGACCATGTCACGGTCTTCTGGCAAGTC
>677-10
AGTTCAACTGAACTGCAGCCACACTGATTCAAGATACGACATGATACTGTGGTACCAACTGTCAGCCCAAAACACTGCTCTGAAACTCATTGGGTATGTGTGGAACACCAGTCCAACGGTGGAAGATTCCTTTAAAGGGCGTTTTAATGTCAGTGGAGAAGGTGCAGCTAATAAAATGGCGTATCTACATTTTCCCAAAGTAACAGAAGCTGAAGACAGTGCAGTGTATTTCTGTGCTGCGGGGACAGGGATCAATGAGGCACATTTTGGATCAGGCACCAAATTAACAGTTCTCGATCCAAACATCAAAGTCACTGAACCCACAGTGGAAGTCCTAGCACCCTCGGCAAAGGAGTGTAAAGATAGAAACAAGAAGAAGAAGAAGACCCTGGTGTGTGTAGCCACCCGCTTCTACCCCGACCATGTCACGGTCTTCTGGCAAGTC
>678-10
AGTTCAACTGAACTGCAGCCACACTGTTTCAAGATACGACATGATACTGTGGTACCAACAGTCAGCCCAAAACACTGCTCTGAAACTCATTGGAAGCTGAAGACAGTGCAGTGTATTTCTGTGCTGCTGGGACAGGGGTCGTACTCGGAGGCATATTTTGGAGCCGGCACCAAACTCACCGTTTTAGATCCAAACATCAAAGTCACTGAACCCACAGTGGAAGTCCTAGCACCCTCGGCAAAGGAGTGTAAAGATAGAAACAAGAAGAAGAAGAAGACCCTGGTGTGTGTAGCCACCCGCTTCTACCCCGACCATGTCACGGTCTTCTGGCAAGTC
>679-10
AGTTCAACTCAACTGCAGCCACACTGTTTCAAGTTACTACATGATACTGTGGTACCAACAGTCAGCCCAAAACACTGCTCTGAAACTCATTGGGTATGTGAGATACACCAGTCCAATGGTGGAAGATTCCTTTAAAGGGCGTTTTAATGTCAGTGGAGATGGTGCAGCTAATAAAATGGCATATCTACATTTTCCCAAACTGACAGAAGCTGAAGACAGTTCAGTGTATTTCTGTGCTGCTAGTGAAGCTAACAGGGGGTACTCGGAGGCATATTTTGGAGCCGGCACCAAACTCACCGTTTTAGATCCAAACATCAAAGTCACTGAACCCACAGTGGAAGTCCTAGCACCCTCGGCAAAGGAGTGTAAAGATAGAAACAAGAAGAAGAAGAAGACCCTGGTGTGTGTAGCCACCCGCTTCTACCCCGACCATGTCACGGTCTTCTGGCAAGTC
>680-10
AGTTCAACTCAACTGCAGCCACACTGTTTCAAGTTACAACATGATACTTTGGTACCAACAGTCACCCCAAAACAATGCTCTGAAACTCATTGGGTATGTGTGGAACACCAGTCCAACTGTGGAAGATTCCTTTAAAGGGCGTTTTAATGTCAGTGGAGATGCTGCAGCTAATAAAATGGCGTATCTACATTTTCCCAAACTGACAGAAGCTGAAGACAGTGCAGTGTATTTCTGTGCCGCTAGTGATGGGTTTGAGGCACATTTTGGATCAGGCACCAAATTAACAGTTCTCGATCCAAACATCAAAGTCACTGAACCCACAGTGGAAGTCCTAGCACCCTCGGCAAAGGAGTGTAAAGATAGAAACAAGAAGAAGAAGAAGACCCTGGTGTGTGTAGCCACCCGCTTCTACCCCGACCATGTCACGGTCTTCTGGCAAGTC
>681-10
AGTTCAACTCACCTGCAGCCACACTGATCCAAGATACGACATGATACTGTGGTACCAACAGTCAGCCCAAAACACTGCTCTGAAACTCATTGGGTATGTGAGATTCACCAGTCCAACGGTGGAAGATTCCTTTAAAGGGCGTTTTAATGTCAGTGGAGATGGTGCAGCTAGTAAAATGGCGTATCTACATTGTCCCAAACTGACAGAAGCTGAAGACAGTGCAGTGTATTTCTGTGCTGCTAAGACAGGGGGCGACTATGATCCTGCATTCTTTGGAGCAGGGACCAAACTGAGTGTTCTGGATCCAAACATCAAAGTCACTGAACCCACAGTGGAAGTCCTAGCACCCTCGGCAAAGGAGTGTAAAGATAGAAACAAGAAGAAGAAGAAGACCCTGGTGTGTGTAGCCACCCGCTTCTACCCCGACCATGTCACGGTCTTCTGGCAAGTC
>682-10
AGTTCAACTCACCTGCAGCCACACTGTTTCAAGATACGACATGATACTGTGGTACCAACAGTCAGCCCAAAACACTGCTCTGAAACTCATTGGGTATGTGAGATTCACCAGTCCAACGGTGGAAGATTCCTTTAAAGGGCGTTTTAATGTCAGTGGAGATGGTGCAGCTAATAAAATGGCGTATCTACATTTTCCCAAACTGACAGAACCTGAAGACAGTGCAGTGTATTTCTGTGCTGCTAGTGAAGCCCCAGGGGGCGATGAGGCACATTTTGGATCAGGCACCAAATTAACAGTTCTCGATCCAAACATCAAAGTCACTGAACCCACAGTGGAAGTCCTAGCACCCTCGGCAAAGGAGTGTAAAGATAGAAACAAGAAGAAGAAGAAGACCCTGGTGTGTGTAGCCACCCGCTTCTACCCCGACCATGTCACGGTCTTCTGGCAAGTC
>683-10
AGTTCAACTGACCTGCAGCCACACTGTTTCAAGATACGACATGATACTGTGGTACCAACAGTCAGCCCAAAACACTGCTCTGAAACTCATTGGAACCTGAAGACAGTGCAGTGTATTTCTGTGCTGCTAGTGAGGGGACAGGGGGACTTTTCAACAACCCGGCATTCTTCGGCAGTGGCACCAAACTCACAGTTCTAGATCCAAACATCAAAGTCACTGAACCCACAGTGGAAGTCCTAGCACCCTCGGCAAAGGAGTGTAAAGATAGAAACAAGAAGAAGAAGAAGACCCTGGTGTGTGTAGCCACCCGCTTCTACCCCGACCATGTCACGGTCTTCTGGCAAGTC
>684-10
AGTTCAACTCACCTGCAGCCACACTGTTTCAAGATACGACATGATACTGTGGTACCAACAGTCAGCCCAAAACACTGCTCTGAAACTCATTGGAAGCTGAAGACAGTGCAGTGTATTTCTGTGCTGCTAGTAAAAGGGACAGGGCAGGCGGCCAACTATGAGGCACATTTTGGATCAGGCACCAAATTAACAGTTCTCGATCCAAACATCAAAGTCACTGAACCCACAGTGGAAGTCCTAGCACCCTCGGCAAAGGAGTGTAAAGATAGAAACAAGAAGAAGAAGAAGACCCTGGTGTGTGTAGCCACCCGCTTCTACCCCGACCATGTCACGGTCTTCTGGCAAGTC
>685-10
AGTTCAACTGAACTGCAGCCACACTGTTTCAAGATACGACATGATACTGTGGTACCAACAGTCAGCCCAAAACACTGCTCTGAAACTCATTGGGTATGTGAGATTCACCAGTCCAACTGTGGAAGATTCCTTTAAAGGGCGTTTTAATGTCAGTGGAGATGCTGCAGCTAATAAAATGGCGTATCTACATTTTCCCAAACTGACAGAAGCTGAAGACAGTGCAGTGTATTTCTGTGCTGCTAGTAAGACGACAAAATATGAGGCACATTTTGGATCAGGCACCAAATTAACAGTTCTCGATCCAAACATCAAAGTCACTGAACCCACAGTGGAAGTCCTAGCACCCTCGGCAAAGGAGTGTAAAGATAGAAACAAGAAGAAGAAGAAGACCCTGGTGTGTGTAGCCACCCGCTTCTACCCCGACCATGTCACGGTCTTCTGGCAAGTC
>686-10
AGTTCAACTCACCTGCAGCCATACTATCCCTAACTACTACATGATACTATGGTACAAACAGTCAGCAGGAGACACTGCTATGAAACTCATTGGTTATGCATATACCAAGTCAATAACCATGGAGAAATCTTTTGAAAAGCACTTCAATGTGAGTGGAGACGGTGAGAAAGAGGCTTATCTTCATCTAGTGAGCCTGAGAGGACCTGAACACAGTGCAGTTTATTACTGTGTAGCCAGCCGGACAGTCTCTGGTGGTTATGCTGCCTACTTTGGAGAAGGAACTAAGCTAACAGTTCTGGATCCAAACATCAAAGTCACTGAACCCACAGTGGAAGTCCTAGCACCCTCGGCAAAGGAGTGTAAAGATAGAAACAAGAAGAAGAAGAAGACCCTGGTGTGTGTAGCCACCCGCTTCTACCCCGACCATGTCACGGTCTTCTGGCAAGTC
>687-10
AGTTCAACTGACCTGCAGCCACACTGTTTCAAGTTACAACATGATACTTTGGTACCAACAGTCACCCCAAAACAATGCTCTGAAACTCATTGGGTATGTGTGGAACACCAGTCCAACTGTGGAAGATTCCTTTAAAGGGCGTTTTAATGTCAGTGGAGATGCTGCAGCTAATAAAATGGCGTATCTACATTTTCCCAAACTGACAGAAGCTGAAGACAGTGCAGTGTATTTCTGTGCCGCTAGTGACAACTCTGGTGGTTATGCTGCCTACTTTGGAGAGGGAACTAAGCTAACAGTTCTGGATCCAAACATCAAAGTCACTGAACCCACAGTGGAAGTCCTAGCACCCTCGGCAAAGGAGTGTAAAGATAGAAACAAGAAGAAGAAGAAGACCCTGGTGTGTGTAGCCACCCGCTTCTACCCCGACCATGTCACGGTCTTCTGGCAAGTC
>688-10
AGTTCAACTGACCTGCAGCCATACTATCCCTAACTACTACATGATACTATGGTACAAACAGTCAGCAGGAGACACTGCTATGAAACTCATTGGTTATGCATATACCAAGTCAATAACCATGGAGAAATCTTTTGAAAAGCACTTCAATGTGAGTGGAGACGGTGAGAAAGAGGCTTATCTTCATCTAGTGAGCCTGAGAGGACCTGAACACAGTGCAGTTTATTACTGTGTAGCCAGCCAAGAGTAAGGGAACTATGATCCTGCATTCTTTGGAGCAGGGACCAAACTGAGTGTTCTGGATCCAAACATCAAAGTCACTGAACCCACAGTGGAAGTCCTAGCACCCTCGGCAAAGGAGTGTAAAGATAGAAACAAGAAGAAGAAGAAGACCCTGGTGTGTGTAGCCACCCGCTTCTACCCCGACCATGTCACGGTCTTCTGGCAAGTC
>689-10
AGTTCAACTCAACTGCAAACACACTGTTTCAAGTTACAACATGATACTGTGGTACCAACAGTCAGCCCAAAACACTGAAACTCATTGGATCCAAACATCAAAGTCACTGAACCCACAGTGGAAGTCCTAGCACCCTCGGCAAAGGAGTGTAAAGATAGAAACAAGAAGAAGAAGAAGACCCTGGTGTGTGTAGCCACCCGCTTCTACCCCGACCATGTCACGGTCTTCTGGCAAGTC
>690-10
AGTTCAACTGACCTGCAGCCACACTGATTCAAGATACGACATGATACTGTGGTACCAACTGTCAGCCCAAAACACTGCTCTGAAACTCATTGGGTATGTGTGGAACACCAGTCCAACGGTGGAAGATTCCTTTAAAGGGCGTTTTAATGTCAGTGGAGAAGGTGCAGCTAATAAAATGGCGTATCTACATTTTCCCAAAGTAACAGAAGCTGAAGACAGTGCAGTGTATTTCTGTGCTGCTAACTCGTACTCGGAGGCATATTTTGGAGCCGGCACCAAACTCACCGTTTTAGATCCAAACATCAAAGTCACTGAACCCACAGTGGAAGTCCTAGCACCCTCGGCAAAGGAGTGTAAAGATAGAAACAAGAAGAAGAAGAAGACCCTGGTGTGTGTAGCCACCCGCTTCTACCCCGACCATGTCACGGTCTTCTGGCAAGTC
>691-10
AGTTCAACTCACCTGCAGCCACACTGATTCAAGATACGACATGATACTGTGGTACCAACAGTCAGCCCAAAACACTGCTCTGAAACTCATTGGGTATGTGTGGAACACCAGTCCAACGGTGGAAGATTCCTTTAAAGGGCGTTTTAATGTCAGTGGAGAAGGTGCAGCTAATAAAATGGCGTATCTACATTTTCCCAAAGTAACAGAAGCTGAAGACAGTGCAGTGTATTTCTGTGCTGCTAGTCGACAGGGGATGGATCCTGCATTCTTTGGAGCAGGGACCAAACTGAGTGTTCTGGATCCAAACATCAAAGTCACTGAACCCACAGTGGAAGTCCTAGCACCCTCGGCAAAGGAGTGTAAAGATAGAAACAAGAAGAAGAAGAAGACCCTGGTGTGTGTAGCCACCCGCTTCTACCCCGACCATGTCACGGTCTTCTGGCAAGTC
>692-10
AGTTCAACTGACCTGCAGACACACTGTTTCAAGTTACGACATGATACTGTGGTACCAACAGGCAGCCCAAAACTCTGCTCTGAAACTCATTGGGTATGTGTGGAACACCAGTCCAACGGTGGAAGATTCCTTTAAAGGGCGTTTTAATGTCAGTGGAGATGGTGCAGCTAATAAAATGGCGTATCTACATTTTCCCAAAGTGACAGAAGCTGAAGACAGTGCAGTGTATTTCTGTGCTGATAGTATCGGGACAGGGTTTAGTGAGGCCTACTTTGGGAATGGAACCAAACTCACTGTTTTAGATCCAAACATCAAAGTCACTGAACCCACAGTGGAAGTCCTAGCACCCTCGGCAAAGGAGTGTAAAGATAGAAACAAGAAGAAGAAGAAGACCCTGGTGTGTGTAGCCACCCGCTTCTACCCCGACCATGTCACGGTCTTCTGGCAAGTC
>693-10
AGTTCAACTGAACTGCAGCCACACTGTTTCAAGATACGACATGATACTGTGGTACCAACAGTCAGCCCAAAACACTGCTCTGAAACTCATTGGGTATGTGAGATTCACCAGTCCAACGGTGGAAGATTCCTTTAAAGGGCGTTTTAATGTCAGTGGAGATGGTGCAGCTAATAAAATGGCGTATCTACATTTTCCCAAACTGACAGAACCTGAAGACAGTGCAGTGTATTTCTGTGCTGCTAGTGAAGACAAGGCCAACTATGAGGCACATTTTGGATCAGGCACCAAATTAACAGTTCTCGATCCAAACATCAAAGTCACTGAACCCACAGTGGAAGTCCTAGCACCCTCGGCAAAGGAGTGTAAAGATAGAAACAAGAAGAAGAAGAAGACCCTGGTGTGTGTAGCCACCCGCTTCTACCCCGACCATGTCACGGTCTTCTGGCAAGTC
>694-10
AGTTCAACTCACCTGCAGACACACACGGTCTTCTGGCAAGTC
>695-10
AGTTCAACTGACCTGCAGCCACACTGATTCAAGATACGACATGATACTGTGGTACCAACTGTCAGCCCAAAACACTGCTCTGAAACTCATTGGGTATGTGTGGAACACCAGTCCAACGGTGGAAGATTCCTTTAAAGGGCGTTTTAATGTCAGTGGAGAAGGTGCAGCTAATAAAATGGCGTATCTACATTTTCCCAAAGTAACAGAAGCTGAAGACAGTGCAGTGTATTTCTGTGCTGCTAGTAGAGGACAAGGTTACTCGGAGGCATATTTTGGAGCCGGCACCAAACTCACCGTTTTAGATCCAAACATCAAAGTCACTGAACCCACAGTGGAAGTCCTAGCACCCTCGGCAAAGGAGTGTAAAGATAGAAACAAGAAGAAGAAGAAGACCCTGGTGTGTGTAGCCACCCGCTTCTACCCCGACCATGTCACGGTCTTCTGGCAAGTC
>696-10
AGTTCAACTGAACTGCAGCCACACTGATTCAAGATACGACATGATACTGTGGTACCAACTGTCAGCCCAAAACACTGCTCTGAAACTCATTGGGTATGTGTGGAACACCAGTCCAACGGTGGAAGATTCCTTTAAAGGGCGTTTTAATGTCAGTGGAGAAGGTGCAGCTAATAAAATGGCGTATCTACATTTTCCCAAAGTAACAGAAGCTGAAGACAGTGCAGTGTATTTCTGTGCTGCTAGTAAAGCTGGACAAAACTATGAGGCACATTTTGGATCAGGCACCAAATTAACAGTTCTCGATCCAAACATCAAAGTCACTGAACCCACAGTGGAAGTCCTAGCACCCTCGGCAAAGGAGTGTAAAGATAGAAACAAGAAGAAGAAGAAGACCCTGGTGTGTGTAGCCACCCGCTTCTACCCCGACCATGTCACGGTCTTCTGGCAAGTC
>697-10
AGTTCAACTGAACTGCAGCCACACTGTTTCAAGTTACAACATGATACTTTGGTACCAACAGTCACCCCAAAACAATGCTCTGAAACTCATTGGGTATGTGTGGAACACCAGTCCAACTGTGGAAGATTCCTTTAAAGGGCGTTTTAATGTCAGTGGAGATGCTGCAGCTAATAAAATGGCGTATCTACATTTTCCCAAACTGACAGAAGCTGAAGACAGTGCAGTGTATTTCTGTGCCGCTAGCCGGGACAGGGGGGACACTGGAAGTGAGGCCTACTTTGGGAATGGAACCAAACTCACTGTTTTAGATCCAAACATCAAAGTCACTGAACCCACAGTGGAAGTCCTAGCACCCTCGGCAAAGGAGTGTAAAGATAGAAACAAGAAGAAGAAGAAGACCCTGGTGTGTGTAGCCACCCGCTTCTACCCCGACCATGTCACGGTCTTCTGGCAAGTC
>698-10
AGTTCAACTGACCTGCAGCCACACTGATCCAAGATACGACATGATACTGTGGTACCAACAGTCAGCCCAAAACACTGCTCTGAAACTCATTGGGTATGTGAGATTCACCAGTCCAACGGTGGAAGATTCCTTTAAAGGGCGTTTTAATTTCAGTGGAGATGGTGCAGCTAGTAAAATGGCGTATCTACATTGTCCCAAACTGACAGAAGCTGAAGACAGTGCAGTGTATTTCTGTGCTGCTGGGACAGGGGGGTATGAGGCACATTTTGGATCAGGCACCAAATTAACAGTTCTCGATCCAAACATCAAAGTCACTGAACCCACAGTGGAAGTCCTAGCACCCTCGGCAAAGGAGTGTAAAGATAGAAACAAGAAGAAGAAGAAGACCCTGGTGTGTGTAGCCACCCGCTTCTACCCCGACCATGTCACGGTCTTCTGGCAAGTC
>699-10
AGTTCAACTGACCTGCAGCCACACTGTTTCAAGATACGACATGATACTGTGGTACCAACAGTCAGCCCAAAACACTGCTCTGAAACTCATTGGGTATGTGAGATTCACCAGTCCAACGGTGGAAGATTCCTTTAAAGGGCGTTTTAATGTCAGTGGAGATGGTGCAGCTAATAAAATGGCGTATCTACATTTTCCCAAACTGACAGAACCTGAAGACAGTGCAGTGTATTTCTGTGCTGCTAGCCCGGACCCTTCAACTCAACCAGCCTTCTTTGGCAATGGAACGAAACTCACTGTTTTAGATCCAAACATCAAAGTCACTGAACCCACAGTGGAAGTCCTAGCACCCTCGGCAAAGGAGTGTAAAGATAGAAACAAGAAGAAGAAGAAGACCCTGGTGTGTGTAGCCACCCGCTTCTACCCCGACCATGTCACGGTCTTCTGGCAAGTC
>700-10
AGTTCAACTCACCTGCAGCCACACTGATTCAAGATACGACATGATACTGTGGTACCAACTGTCAGCCCAAAACACTGCTCTGAAACTCATTGGGTATGTGTGGAACACCAGTCCAACGGTGGAAGATTCCTTTAAAGGGCGTTTTAATGTCAGTGGAGAAGGTGCAGCTAATAAAATGGCGTATCTACATTTTCCCAAAGTAACAGAAGCTGAAGACAGTGCAGTGTATTTCTGTGCTGCTAGTAAAATATTCCGGACAGGGGGACTATGAGGCACATTTTGGATCAGGCACCAAATTAACAGTTCTCGATCCAAACATCAAAGTCACTGAACCCACAGTGGAAGTCCTAGCACCCTCGGCAAAGGAGTGTAAAGATAGAAACAAGAAGAAGAAGAAGACCCTGGTGTGTGTAGCCACCCGCTTCTACCCCGACCATGTCACGGTCTTCTGGCAAGTC
>701-10
AGTTCAACTGAACTGCAGCCACACTGTTTCAAGTTACTACATGATACTGTGGTACCAACAGTCAGCCCAAAACACTGCTCTGAAACTCATTGGATCCAAACATCAAAGTCACTGAACCCACAGTGGAAGTCCTAGCACCCTCGGCAAAGGAGTGTAAAGATAGAAACAAGAAGAAGAAGAAGACCCTGGTGTGTGTAGCCACCCGCTTCTACCCCGACCATGTCACGGTCTTCTGGCAAGTC
>702-10
AGTTCAACTGAACTGCAGCCACACTGATTCAAGATACGACATGATACTGTGGTACCAACTGTCAGCCCAAAACACTGCTCTGAAACTCATTGGGTATGTGTGGAACACCAGTCCAACGGTGGAAGATTCCTTTAAAGGGCGTTTTAATGTCAGTGGAGAAGGTGCAGCTAATAAAATGGCGTATCTACATTTTCCCAAAGTAACAGAAGCTGAAGACAGTGCAGTGTATTTCTGTGCTGCTAGTAGAAAGGCCTCGTACTCGGAGGCATATTTTGGAGCCGGCACCAAACTCACCGTTTTAGATCCAAACATCAAAGTCACTGAACCCACAGTGGAAGTCCTAGCACCCTCGGCAAAGGAGTGTAAAGATAGAAACAAGAAGAAGAAGAAGACCCTGGTGTGTGTAGCCACCCGCTTCTACCCCGACCATGTCACGGTCTTCTGGCAAGTC
>703-10
AGTTCAACTGAACTGCAGCCACACTGTTTCAAGTTACAACATGATACTTTGGTACCAACAGTCACCCCAAAACAATGCTCTGAAACTCATTGGGTATGTGTGGAACACCAGTCCAACTGTGGAAGATTCCTTTAAAGGGCGTTTTAATGTCAGTGGAGATGCTGCAGCTAATAAAATGGCGTATCTACATTTTCCCAAACTGACAGAAGCTGAAGACAGTGCAGTGTATTTCTGTGCCGCTAGTCACGGGACAGGGCGCTATGAGGCACATTTTGGATCAGGCACCAAATTAACAGTTCTCGATCCAAACATCAAAGTCACTGAACCCACAGTGGAAGTCCTAGCACCCTCGGCAAAGGAGTGTAAAGATAGAAACAAGAAGAAGAAGAAGACCCTGGTGTGTGTAGCCACCCGCTTCTACCCCGACCATGTCACGGTCTTCTGGCAAGTC
>704-10
AGTTCAACTGACCTGCAGCCACACTGATTCAAGATACGACATGATACTGTGGTACCAACTGTCAGCCCAAAACACTGCTCTGAAACTCATTGGGTATGTGTGGAACACCAGTCCAACGGTGGAAGATTCCTTTAAAGGGCGTTTTAATGTCAGTGGAGAAGGTGCAGCTAATAAAATGGCGTATCTACATTTTCCCAAAGTAACAGAAGCTGAAGACAGTGCAGTGTATTTCTGTGCTGCCCGGACAGGGTATTACTCGGAGGCATATTTTGGAGCCGGCACCAAACTCACCGTTTTAGATCCAAACATCAAAGTCACTGAACCCACAGTGGAAGTCCTAGCACCCTCGGCAAAGGAGTGTAAAGATAGAAACAAGAAGAAGAAGAAGACCCTGGTGTGTGTAGCCACCCGCTTCTACCCCGACCATGTCACGGTCTTCTGGCAAGTC
>705-10
AGTTCAACTGACCTGCAGCCACACTGTTTCAAGATACGACATGATACTGTGGTACCAACAGTCAGCCCAAAACACTGCTCTGAAACTCATTGGGTATGTGAGATTCACCAGTCCAACGGTGGAAGATTCCTTTAAAGGGCGTTTTAATGTCAGTGGAGATGGTGCAGCTAATAAAATGGCGTATCTACATTTTCCCAAACTGACAGAACCTGAAGACAGTGCAGTGTATTTCTGTGCTGCTAGTGAAGGGGATCACTCGTACTCGGAGGCATATTTTGGAGCCGGCACCAAACTCACCGTTTTAGATCCAAACATCAAAGTCACTGAACCCACAGTGGAAGTCCTAGCACCCTCGGCAAAGGAGTGTAAAGATAGAAACAAGAAGAAGAAGAAGACCCTGGTGTGTGTAGCCACCCGCTTCTACCCCGACCATGTCACGGTCTTCTGGCAAGTC
>706-10
AGTTCAACTGAACTGCAGCCACACTGTTTCAAGATACGACATGATACTGTGGTACCAACAGTCAGCCCAAAACACTGCTCTGAAACTCATTGGGTATGTGAGATTCACCAGTCCAACGGTGGAAGATTCCTTTAAAGGGCGTTTTAATGTCAGTGGAGATGGTGCAGCTAATAAAATGGCGTATCTACATTTTCCCAAACTGACAGAACCTGAAGACAGTGCAGTGTATTTCTGTGCTGCTTCACAGGGAACTCAACCAGCCTTCTTTGGCAATGGAACGAAACTCACTGTTTTAGATCCAAACATCAAAGTCACTGAACCCACAGTGGAAGTCCTAGCACCCTCGGCAAAGGAGTGTAAAGATAGAAACAAGAAGAAGAAGAAGACCCTGGTGTGTGTAGCCACCCGCTTCTACCCCGACCATGTCACGGTCTTCTGGCAAGTC
>707-10
AGTTCAACTGACCTGCAGCCACACTGATTCAAATTACAACATGATACTGTGGTACCAACAGTCAGCCCAAAACACTGAAACTCATTGGGTATGTGAGTAACACCATTCCAACGGTGGAAGATTCCTTTAAAGGGCGTTTTAATGTCAGTGGAGATGGTGCAGCTAATAAAATGGCGTATCTACATTGTCCCAAACTGACAGAAGCTGAAGACAGTTCAGTGTATTTCTGTGCTGCTGGGACAGGGCTCTATGAGGCACATTTTGGATCAGGCACCAAATTAACAGTTCTCGATCCAAACATCAAAGTCACTGAACCCACAGTGGAAGTCCTAGCACCCTCGGCAAAGGAGTGTAAAGATAGAAACAAGAAGAAGAAGAAGACCCTGGTGTGTGTAGCCACCCGCTTCTACCCCGACCATGTCACGGTCTTCTGGCAAGTC
>708-10
AGTTCAACTGACCTGCAGCCACACTGATTCAAGATACGACATGATACTGTGGTACCAACTGTCAGCCCAAAACACTGCTCTGAAACTCATTGGGTATGTGTGGAACACCAGTCCAACGGTGGAAGATTCCTTTAAAGGGCGTTTTAATGTCAGTGGAGAAGGTGCAGCTAATAAAATGGCGTATCTACATTTTCCCAAAGTAACAGAAGCTGAAGACAGTGCAGTGTATTTCTGTGCTGCTGGGACAGGGGGCGCGTACTCGGAGGCATATTTTGGAGCCGGCACCAAACTCACCGTTTTAGATCCAAACATCAAAGTCACTGAACCCACAGTGGAAGTCCTAGCACCCTCGGCAAAGGAGTGTAAAGATAGAAACAAGAAGAAGAAGAAGACCCTGGTGTGTGTAGCCACCCGCTTCTACCCCGACCATGTCACGGTCTTCTGGCAAGTC
>709-10
AGTTCAACTGACCTGCAGCCACACTGATTCAAATTACAACATGATACTGTGGTACCAACAGTCAGCCCAAAACACTGAAACTCATTGGGTATGTGAGTAACACCATTCCAACGGTGGAAGATTCCTTTAAAGGGCGTTTTAATGTCAGTGGAGATGGTGCAGCTAATAAAATGGCGTATCTACATTGTCCCAAACTGACAGAAGCTGAAGACAGTTCAGTGTATTTCTGTGCTGCTAGTAAAGCAGGGACAGTTCAACTCAACCAGCCTTCTTTGGCAATGGAACGAAACTCACTGTTTTAGATCCAAACATCAAAGTCACTGAACCCACAGTGGAAGTCCTAGCACCCTCGGCAAAGGAGTGTAAAGATAGAAACAAGAAGAAGAAGAAGACCCTGGTGTGTGTAGCCACCCGCTTCTACCCCGACCATGTCACGGTCTTCTGGCAAGTC
>710-10
AGTTCAACTGACCTGCAGCCATACTATGCCTAACTACTACATGATACTATGGTACAAACAGTCAGCAGGAGACACTGCTATGAAACTCATTGGTTATGCATATACCAAGTCAATAACCATGGAGAAATCGTTTGAAAAGCACTTCAATGTGAGTGGAGACGGTGAGAAAGAGGCTTATCTTCATCTAGTGAGTCTGAGAGGACCTGAACACAGTGCAGTTTATTACTGTGCAGCCAGCCCCGGGACAGAACAACAACCCGGCATTCTTCGGCAGTGGCACCAAACTCACAGTTCTAGATCCAAACATCAAAGTCACTGAACCCACAGTGGAAGTCCTAGCACCCTCGGCAAAGGAGTGTAAAGATAGAAACAAGAAGAAGAAGAAGACCCTGGTGTGTGTAGCCACCCGCTTCTACCCCGACCATGTCACGGTCTTCTGGCAAGTC
>711-10
AGTTCAACTGACCTGCAGCCACACTGATACAAGTTACTACATGATACTGTGGTACCAACAGTCAGCCCAAAACACTGCTCTGAAACTCATTGGGTATGTGAGATTCACCAGTCCAACGGTGGAAGATTCCTTTAAAGGGCGTTTTAATGTCAGTGGAGATGGTGCAGCTAATAAAATGGCGTATCTACATTTTCCCAAACTGACAGAACCTGAAGACAGTGCAGTGTATTTCTGTGCTGCTAGTGAAGCCGACACGGATAAGGCAGAGTTTGGTCCAGGTACCAGACTCACTGTTCTAGATCCAAACATCAAAGTCACTGAACCCACAGTGGAAGTCCTAGCACCCTCGGCAAAGGAGTGTAAAGATAGAAACAAGAAGAAGAAGAAGACCCTGGTGTGTGTAGCCACCCGCTTCTACCCCGACCATGTCACGGTCTTCTGGCAAGTC
>712-10
AGTTCAACTCACCTGCAGCCACACTGATTCAAGATACGACATGATACTGTGGTACCAACTGTCAGCCCAAAACACTGCTCTGAAACTCATTGGGTATGTGTGGAACACCAGTCCAACGGTGGAAGATTCCTTTAAAGGGCGTTTTAATGTCAGTGGAGAAGGTGCAGCTAATAAAATGGCGTATCTACATTTTCCCAAAGTAACAGAAGCTGAAGACAGTGCAGTGTATTTCTGTGCTGCTAGTAAAGCCGGCAACTATGAGGCACATTTTGGATCAGGCACCAAATTAACAGTTCTCGATCCAAACATCAAAGTCACTGAACCCACAGTGGAAGTCCTAGCACCCTCGGCAAAGGAGTGTAAAGATAGAAACAAGAAGAAGAAGAAGACCCTGGTGTGTGTAGCCACCCGCTTCTACCCCGACCATGTCACGGTCTTCTGGCAAGTC
>713-10
AGTTCAACTGACCTGCAGCCATACTATCCCTAACTACTACATGATACTATGGTACAAACAGTCAGCAGGAGACACTGCTATGAAACTCATTGGTTATGCATATACCAAGTCAATAACCATGGAGAAATCTTTTGAAAAGCACTTCAATGTGAGTGGAGACGGTGAGAAAGAGGCTTATCTTCATCTAGTGAGCCTGAGAGGACCTGAACACAGTGCAGTTTATTACTGTGTAGCCAGCCGGGACAGGGGAAGTATGAGGCACATTTTGGATCAGGCACCAAATTAACAGTTCTCGATCCAAACATCAAAGTCACTGAACCCACAGTGGAAGTCCTAGCACCCTCGGCAAAGGAGTGTAAAGATAGAAACAAGAAGAAGAAGAAGACCCTGGTGTGTGTAGCCACCCGCTTCTACCCCGACCATGTCACGGTCTTCTGGCAAGTC
>714-10
AGTTCAACTCAACTGCAGCCACACTGATTCAAGATACGACATGATACTGTGGTACCAACAGTCAGCCCAAAACACTGCTCTGAAACTCATTGGGTATGTGAGATACACCAGTCCAATGGTGCAAGATTCCTTTAAAGGGCGTTTTAATGCCAGTGGAGATGGTGCAGCTAATAAAATGGCATATCTACATTTTCCCAAACTGACAGAAGCTGAAGACAGTTCAGTGTATTTCTGTGCTGCTAGTGAAGCCGGAAGCTCTGGTGGTTATGCTGCCTACTTTGGAGAAGGAACTAAGCTAACAGTTCTGGATCCAAACATCAAAGTCACTGAACCCACAGTGGAAGTCCTAGCACCCTCGGCAAAGGAGTGTAAAGATAGAAACAAGAAGAAGAAGAAGACCCTGGTGTGTGTAGCCACCCGCTTCTACCCCGACCATGTCACGGTCTTCTGGCAAGTC
>715-10
AGTTCAACTCAACTGCAGCCACACTGTTTCAAGTTACAACATGATACTTTGGTACCAACAGTCACCCCAAAACAATGCTCTGAAACTCATTGGGTATGTGTGGAACACCAGTCCAACTGTGGAAGATTCCTTTAAAGGGCGTTTTAATGTCAGTGGAGATGCTGCAGCTAATAAAATGGCGTATCTACATTTTCCCAAACTGACAGAAGCTGAAGACAGTGCAGTGTATTTCTGTGCCGCTAGTGAAGCAGGACAGTCGTACTCGGAGGCATATTTTGGAGCCGGCACCAAACTCACCGTTTTAGATCCAAACATCAAAGTCACTGAACCCACAGTGGAAGTCCTAGCACCCTCGGCAAAGGAGTGTAAAGATAGAAACAAGAAGAAGAAGAAGACCCTGGTGTGTGTAGCCACCCGCTTCTACCCCGACCATGTCACGGTCTTCTGGCAAGTC
>716-10
AGTTCAACTGAACTGCAGCCACACTGTTTCAAGTTACAACATGATACTTTGGTACCAACAGTCACCCCAAAACAATGCTCTGAAACTCATTGGAAGCTGAAGACAGTGCAGTGTATTTCTGTGCCGCTAGTGAAGCTGGGGTGTACTCGGAGGCATATTTTGGAGCCGGCACCAAACTCACCGTTTTAGATCCAAACATCAAAGTCACTGAACCCACAGTGGAAGTCCTAGCACCCTCGGCAAAGGAGTGTAAAGATAGAAACAAGAAGAAGAAGAAGACCCTGGTGTGTGTAGCCACCCGCTTCTACCCCGACCATGTCACGGTCTTCTGGCAAGTC
>717-10
AGTTCAACTCAACTGCAGCCACACTGTTTCAAGATACGACATGATACTGTGGTACCAACAGTCAGCCCAAAACACTGCTCTGAAACTCATTGGAAGCTGAAGACAGTTCAGTGTATTTCTGTGCTGCCGGACAGGGAACAACAACCCGGCATTCTTCGGCAGTGGCACCAAACTCACAGTTCTAGATCCAAACATCAAAGTCACTGAACCCACAGTGGAAGTCCTAGCACCCTCGGCAAAGGAGTGTAAAGATAGAAACAAGAAGAAGAAGAAGACCCTGGTGTGTGTAGCCACCCGCTTCTACCCCGACCATGTCACGGTCTTCTGGCAAGTC
>718-10
AGTTCAACTGACCTGCAGCCACACTGTTTCAAGATACGACATGATACTGTGGTACCAACAGTCAGCCCAAAACACTGCTCTGAAACTCATTGGGTATGTGAGATTCACCAGTCCAACTGTGGAAGATTCCTTTAAAGGGCGTTTTAATGTCAGTGGAGATGGTGCAGCTAATAAAATGGCGTATCTACATTGTCCCAAACTGACAGAAGCTGAAGACAGTTCAGTGTATTTCTGTGCTGCTAGTGAGAATGGTGGTTATGCTGCCTACTTTGGAGAAGGAACTAAGCTAACAGTTCTGGATCCAAACATCAAAGTCACTGAACCCACAGTGGAAGTCCTAGCACCCTCGGCAAAGGAGTGTAAAGATAGAAACAAGAAGAAGAAGAAGACCCTGGTGTGTGTAGCCACCCGCTTCTACCCCGACCATGTCACGGTCTTCTGGCAAGTC
>719-10
AGTTCAACTCACCTGCAGCCATACTATCCCTAACTACTACATGATACTATGGTACAAACAGTCAGCAGGAGACACTGCTATGAAACTCATTGGTTATGCATATACCAAGTCAATAACCATGGAGAAATCTTTTGAAAAGCACTTCAATGTGAGTGGAGACGGTGAGAAAGAGGCTTATCTTCATCTAGTGAGCCTGAGAGGACCTGAACACAGTGCAGTTTATTACTGTGTAGCCACCAGTCTATGAGGCACATTTTGGATCAGGCACCAAATTAACAGTTCTCGATCCAAACATCAAAGTCACTGAACCCACAGTGGAAGTCCTAGCACCCTCGGCAAAGGAGTGTAAAGATAGAAACAAGAAGAAGAAGAAGACCCTGGTGTGTGTAGCCACCCGCTTCTACCCCGACCATGTCACGGTCTTCTGGCAAGTC
>720-10
AGTTCAACTCACCTGCAGCCACACTGTTTCAAGTTACTACATGATACTGTGGTACCAACAGTCAGCCCAAAACACTGCTCTGAAACTCATTGGGTATGTGAGATACACCAGTCCAATGGTGGAAGATTCCTTTAAAGGGCGTTTTAATGTCAGTGGAGATGGTGCAGCTAATAAAATGGCATATCTACATTTTCCCAAACTGACAGAAGCTGAAGACAGTTCAGTGTATTTCTGTGCTGCTAGGACAAGCACGGATAAGGCAGAGTTTGGTCCAGGTACCAGACTCACTGTTCTAGATCCAAACATCAAAGTCACTGAACCCACAGTGGAAGTCCTAGCACCCTCGGCAAAGGAGTGTAAAGATAGAAACAAGAAGAAGAAGAAGACCCTGGTGTGTGTAGCCACCCGCTTCTACCCCGACCATGTCACGGTCTTCTGGCAAGTC
>721-10
AGTTCAACTGACCTGCAGCCACACTGATCCAAGATACGACATGATACTGTGGTACCAACAGTCAGCCCAAAACACTGCTCTGAAACTCATTGGGTATGTGAGATTCACCAGTCCAACGGTGGAAGATTCCTTTAAAGGGCGTTTTAATGTCAGTGGAGATGGTGCAGCTAGTAAAATGGCGTATCTACATTGTCCCAAACTGACAGAAGCTGAAGACAGTGCAGTGTATTTCTGTGCTGCTAGTATTCAAGGGTATGATCCTGCATTCTTTGGAGCAGGGACCAAACTGAGTGTTCTGGATCCAAACATCAAAGTCACTGAACCCACAGTGGAAGTCCTAGCACCCTCGGCAAAGGAGTGTAAAGATAGAAACAAGAAGAAGAAGAAGACCCTGGTGTGTGTAGCCACCCGCTTCTACCCCGACCATGTCACGGTCTTCTGGCAAGTC
>722-10
AGTTCAACTGAACTGCAGCCACACTGTTTCAAGATACGACATGATACTGTGGTACCAACAGTCAGCCCAAAACACTGCTCTGAAACTCATTGGGTATGTGAGATTCACCAGTCCAACTGTGGAAGATTCCTTTAAAGGGCGTTTTAATGTCAGTGGAGATGGTGCAGCTAATAAAATGGCGTATCTACATTGTCCCAAACTGACAGAAGCTGAAGACAGTTCAGTGTATTTCTGTGCTGCTAGTAAAGAGCGATCCTCTGGTGGTTATGCTGCCTACTTTGGAGAAGGAACTAAGCTAACAGTTCTGGATCCAAACATCAAAGTCACTGAACCCACAGTGGAAGTCCTAGCACCCTCGGCAAAGGAGTGTAAAGATAGAAACAAGAAGAAGAAGAAGACCCTGGTGTGTGTAGCCACCCGCTTCTACCCCGACCATGTCACGGTCTTCTGGCAAGTC
>723-10
AGTTCAACTGAACTGCAGCCACACTGTTTCAAGATACGACATGATACTGTGGTACCAACAGTCAGCCCAAAACACTGCTCTGAAACTCATTGGGTATGTGAGATTCACCAGTCCAACGGTGGAAGATTCCTTTAAAGGGCGTTTTAATGTCAGTGGAGATGGTGCAGCTAATAAAATGGCGTATCTACATTTTCCCAAACTGACAGAACCTGAAGACAGTGCAGTGTATTTCTGTGCTGCTAGCAAACCGGGACAGGGGGCGGGCTCGTACTCGGAGGCATATTTTGGAGCCGGCACCAAACTCACCGTTTTAGATCCAAACATCAAAGTCACTGAACCCACAGTGGAAGTCCTAGCACCCTCGGCAAAGGAGTGTAAAGATAGAAACAAGAAGAAGAAGAAGACCCTGGTGTGTGTAGCCACCCGCTTCTACCCCGACCATGTCACGGTCTTCTGGCAAGTC
>724-10
AGTTCAACTCACCTGCAGCCACACTGATCCAAGATACGACATGATACTGTGGTACCAACAGTCAGCCCAAAACACTGCTCTGAAACTCATTGGGTATGTGAGATTCACCAGTCCAACGGTGGAAGATTCCTTTAAAGGGCGTTTTAATGTCAGTGGAGATGGTGCAGCTAGTAAAATGGCGTATCTACATTGTCCCAAACTGACAGAAGCTGAAGACAGTGCAGTGTATATTTCTGTGCTGCTAGTAAAAGGGGCGAACTATGAGGCACATTTTGGATCAGGCACCAAATTAACAGTTCTCGATCCAAACATCAAAGTCACTGAACCCACAGTGGAAGTCCTAGCACCCTCGGCAAAGGAGTGTAAAGATAGAAACAAGAAGAAGAAGAAGACCCTGGTGTGTGTAGCCACCCGCTTCTACCCCGACCATGTCACGGTCTTCTGGCAAGTC
>725-10
AGTTCAACTGACCTGCAGCCACACTGATTCAAGATACGACATGATACTGTGGTACCAACAGTCAGCCCAAAACACTGCTCTGAAACTCATTGGAAGCTGAAGACAGTTCAGTGTATTTCTGTGCTGCTAGTGAGGCCGGACAGGGGGCGACAACCCGGCATTCTTCGGCAGTGGCACCAAACTCACAGTTCTAGATCCAAACATCAAAGTCACTGAACCCACAGTGGAAGTCCTAGCACCCTCGGCAAAGGAGTGTAAAGATAGAAACAAGAAGAAGAAGAAGACCCTGGTGTGTGTAGCCACCCGCTTCTACCCCGACCATGTCACGGTCTTCTGGCAAGTC
>726-10
AGTTCAACTGACCTGCAGCCACACTGATTCAAGATACGACATGATACTGTGGTACCAACTGTCAGCCCAAAACACTGCTCTGAAACTCATTGGGTATGTGTGGAACACCAGTCCAACGGTGGAAGATTCCTTTAAAGGGCGTTTTAATGTCAGTGGAGAAGGTGCAGCTAATAAAATGGCGTATCTACATTTTCCCAAAGTAACAGAAGCTGAAGACAGTGCAGTGTATTTCTGTGCTGCCCGGACAGGGGGCTATGATCCTGCATTCTTTGGAGCAGGGACCAAACTGAGTGTTCTGGATCCAAACATCAAAGTCACTGAACCCACAGTGGAAGTCCTAGCACCCTCGGCAAAGGAGTGTAAAGATAGAAACAAGAAGAAGAAGAAGACCCTGGTGTGTGTAGCCACCCGCTTCTACCCCGACCATGTCACGGTCTTCTGGCAAGTC
>727-10
AGTTCAACTGACCTGCAGCCACACTGTTTCAAGATACGACATGATACTGTGGTACCAACAGTCAGCCCAAAACACTGCTCTGAAACTCATTGGGTATGTGAGATTCACCAGTCCAACTGTGGAAGATTCCTTTAAAGGGCGTTTTAATGTCAGTGGAGATGGTGCAGCTAATAAAATGGCGTATCTACATTGTCCCAAACTGACAGAAGCTGAAGACAGTTCAGTGTATTTCTGTGCTGCTAGAAGGGACAGGGACTATGAGGCACATTTTGGATCAGGCACCAAATTAACAGTTCTCGATCCAAACATCAAAGTCACTGAACCCACAGTGGAAGTCCTAGCACCCTCGGCAAAGGAGTGTAAAGATAGAAACAAGAAGAAGAAGAAGACCCTGGTGTGTGTAGCCACCCGCTTCTACCCCGACCATGTCACGGTCTTCTGGCAAGTC
>728-10
AGTTCAACTCACCTGCAGCCACACTGATTCAAGATACGACATGATACTGTGGTACCAACTGTCAGCCCAAAACACTGCTCTGAAACTCATTGGGTATGTGTGGAACACCAGTCCAACGGTGGAAGATTCCTTTAAAGGGCGTTTTAATGTCAGTGGAGAAGGTGCAGCTAATAAAATGGCGTATCTACATTTTCCCAAAGTAACAGAAGCTGAAGACAGTGCAGTGTATTTCTGTGCTGCTAGTAAAGACAAATATGAGGCACATTTTGGATCAGGCACCAAATTAACAGTTCTCGATCCAAACATCAAAGTCACTGAACCCACAGTGGAAGTCCTAGCACCCTCGGCAAAGGAGTGTAAAGATAGAAACAAGAAGAAGAAGAAGACCCTGGTGTGTGTAGCCACCCGCTTCTACCCCGACCATGTCACGGTCTTCTGGCAAGTC
>729-10
AGTTCAACTCAACTGCAGCCACACTGTTTCAAGATACGACATGATACTGTGGTACCAACAGTCAGCCCAAAACACTGCTCTGAAACTCATTGGGTATGTGAGATTCACCAGTCCAACGGTGGAAGATTCCTTTAAAGGGCGTTTTAATGTCAGTGGAGATGGTGCAGCTAATAAAATGGCGTATCTACATTTTCCCAAACTGACAGAACCTGAAGACAGTGCAGTGTATTTCTGTGCTGCTAGTGAAGGTCAGTTCACTGGAAGTGAGGCCTACTTTGGGAATGGAACCAAACTCACTGTTTTAGATCCAAACATCAAAGTCACTGAACCCACAGTGGAAGTCCTAGCACCCTCGGCAAAGGAGTGTAAAGATAGAAACAAGAAGAAGAAGAAGACCCTGGTGTGTGTAGCCACCCGCTTCTACCCCGACCATGTCACGGTCTTCTGGCAAGTC
>730-10
AGTTCAACTGAACTGCAGCCACACTGTTTCAAGATACGACATGATACTGTGGTACCAACAGTCAGCCCAAAACACTGCTCTGAAACTCATTGGGTATGTGAGATTCACCAGTCCAACTGTGGAAGATTCCTTTAAAGGGCGTTTTAATGTCAGTGGAGATGGTGCAGCTAATAAAATGGCGTATCTACATTGTCCCAAACTGACAGAAGCTGAAGACAGTTCAGTGTATTTCTGTGCTGCTAGTAGGACAGGCTCGTACTCGGAGGCATATTTTGGAGCCGGCACCAAACTCACCGTTTTAGATCCAAACATCAAAGTCACTGAACCCACAGTGGAAGTCCTAGCACCCTCGGCAAAGGAGTGTAAAGATAGAAACAAGAAGAAGAAGAAGACCCTGGTGTGTGTAGCCACCCGCTTCTACCCCGACCATGTCACGGTCTTCTGGCAAGTC
>731-10
AGTTCAACTGACCTGCAGCCATACTATCCCTAACTACTACATGATACTATGGTACAAACAGTCAGCAGGAGACACTACTATGAAACTCATTGGTTATGCATATACCAAGTCAATAACCATGGAGAAATCTTTTGAAAAGCACTTCAATGTGAGTGGAGACGGTGAGAAAGAGGCTTATCTTCATCTAGTGAGCCTGAGAGGACCTGAACACAGTGCAGTTTATTACTGTGTAGCCAGCGAGGGAGGTTACTCGGAGGCATATTTTGGAGCCGGCACCAAACTCACCGTTTTAGATCCAAACATCAAAGTCACTGAACCCACAGTGGAAGTCCTAGCACCCTCGGCAAAGGAGTGTAAAGATAGAAACAAGAAGAAGAAGAAGACCCTGGTGTGTGTAGCCACCCGCTTCTACCCCGACCATGTCACGGTCTTCTGGCAAGTC
>732-10
AGTTCAACTGAACTGCAGCCATACTATCCCTAACTACTACATGATACTATGGTACAAACAGTCAGCAGGAGACACTGCTATGAAACTCATTGGTTATGCATATACCAAGTCAATAACCATGGAGAAATCTTTTGAAAAGCACTTCAATGTGAGTGGAGACGGTGAGAAAGAGGCTTATCTTCATCTAGTGAGCCTGAGAGGACCTGAACACAGTGCAGTTTATTACTGTGTAGCCAGCAGGGGTCAACCAGCCTTCTTTGGCAATGGAACGAAACTCACTGTTTTAGATCCAAACATCAAAGTCACTGAACCCACAGTGGAAGTCCTAGCACCCTCGGCAAAGGAGTGTAAAGATAGAAACAAGAAGAAGAAGAAGACCCTGGTGTGTGTAGCCACCCGCTTCTACCCCGACCATGTCACGGTCTTCTGGCAAGTC
>733-9
AGTTCAACTGACCTGCAGACACACTGTTTCAAGTTACGACATGATACTGTGGTACCAACAGGCAGCCCAAAACTCTGCTCTGAAACTCATTGGGTATGTGTGGAACACCAGTCCAACGGTGGAAGATTCCTTTAAAGGGCGTTTTAATGTCAGTGGAGATGGTGCAGCTAATAAAATGGCGTATCTACATTTTCCCAAAGTGACAGAAGCTGAAGACAGTGCAGTGTATTTCTGTGCTGATAGGACAGGGGTTGAAGTGAGGCCTACTTTGGGAATGGAACCAAACTCACTGTTTTAGATCCAAACATCAAAGTCACTGAACCCACAGTGGAAGTCCTAGCACCCTCGGCAAAGGAGTGTAAAGATAGAAACAAGAAGAAGAAGAAGACCCTGGTGTGTGTAGCCACCCGCTTCTACCCCGACCATGTCACGGTCTTCTGGCAAGTC
>734-9
AGTTCAACTGAACTGCAGCCATACTATCCCTAACTACTACGTGATACTATGGTACAAACAGTCAGCAGGAGACACTGCTATGAAACTCATTGGTTATGCATATACCAAGTCAATAACCATGGAGAAATCGTTTGAAAAGCACTTCAATGTGAGTGGAGACGGTGAGAAAGAGGCTTATCTTCATCTAGTGAGTCTGAGAGGACCTGAACACAGTGCAGTTTATTACTGTGCAGCCAGACAACTCAACCAGCCTTCTTTGGCAATGGAACGAAACTCACTGTTTTAGATCCAAACATCAAAGTCACTGAACCCACAGTGGAAGTCCTAGCACCCTCGGCAAAGGAGTGTAAAGATAGAAACAAGAAGAAGAAGAAGACCCTGGTGTGTGTAGCCACCCGCTTCTACCCCGACCATGTCACGGTCTTCTGGCAAGTC
>735-9
AGTTCAACTGAACTGCAGCCACACTGATTCAAGATACGACATGATACTGTGGTACCAACTGTCAGCCCAAAACACTGCTCTGAAACTCATTGGGTATGTGTGGAACACCAGTCCAACGGTGGAAGATTCCTTTAAAGGGCGTTTTAATGTCAGTGGAGAAGGTGCAGCTAATAAAATGGCGTATCTACATTTTCCCAAAGTAACAGAAGCTGAAGACAGTGCAGTGTATTTCTGTGCTGCTACGGGACAAGTACACGGATAAGGCAGAGTTTGGTCCAGGTACCAGACTCACTGTTCTAGATCCAAACATCAAAGTCACTGAACCCACAGTGGAAGTCCTAGCACCCTCGGCAAAGGAGTGTAAAGATAGAAACAAGAAGAAGAAGAAGACCCTGGTGTGTGTAGCCACCCGCTTCTACCCCGACCATGTCACGGTCTTCTGGCAAGTC
>736-9
AGTTCAACTGACCTGCAGCCATACTATCCCTAACTACTACATGATACTATGGTACAAACAGTCAGCAGGAGACACTGCTATGAAACTCATTGGTTATGCATATACCAAGTCAATAACCATGGAGAAATCTTTTGAAAAGCACTTCAATGTGAGTGGAGACGGTGAGAAAGAGGCTTATCTTCATCTAGTGAGCCTGAGAGGACCTGAACACAGTGCAGTTTATTACTGTGTAGCCAGCCAAGGGGCCTCGTACTCGGAGGCATATTTTGGAGCCGGCACCAAACTCACCGTTTTAGATCCAAACATCAAAGTCACTGAACCCACAGTGGAAGTCCTAGCACCCTCGGCAAAGGAGTGTAAAGATAGAAACAAGAAGAAGAAGAAGACCCTGGTGTGTGTAGCCACCCGCTTCTACCCCGACCATGTCACGGTCTTCTGGCAAGTC
>737-9
AGTTCAACTGAACTGCAGCCACACTGTTTCAAGATACGACATGATACTGTGGTACCAACAGTCAGCCCAAAACACTGCTCTGAAACTCATTGGGTATGTGAGATTCACCAGTCCAACGGTGGAAGATTCCTTTAAAGGGCGTTTTAATGTCAGTGGAGATGGTGCAGCTAATAAAATGGCGTATCTACATTTTCCCAAACTGACAGAACCTGAAGACAGTGCAGTGTATTTCTGTGCTGCTAGTGAAGCGGCACAGGGGGCCTCTGGTGGTTATGCTGCCTACTTTGGAGAGGGAACTAAGCTAACAGTTCTGGATCCAAACATCAAAGTCACTGAACCCACAGTGGAAGTCCTAGCACCCTCGGCAAAGGAGTGTAAAGATAGAAACAAGAAGAAGAAGAAGACCCTGGTGTGTGTAGCCACCCGCTTCTACCCCGACCATGTCACGGTCTTCTGGCAAGTC
>738-9
AGTTCAACTCACCTGCAGCCACACTGTTTCAAGATACGACATGATACTGTGGTACCAACAGTCAGCCCAAAACACTGCTCTGAAACTCATTGGAACCTGAAGACAGTGCAGTGTATTTCTGTGCTGCTAGTGAAGGTTCAACTCAACCAGCCTTCTTTGGCAATGGAACGAAACTCACTGTTTTAGATCCAAACATCAAAGTCACTGAACCCACAGTGGAAGTCCTAGCACCCTCGGCAAAGGAGTGTAAAGATAGAAACAAGAAGAAGAAGAAGACCCTGGTGTGTGTAGCCACCCGCTTCTACCCCGACCATGTCACGGTCTTCTGGCAAGTC
>739-9
AGTTCAACTGACCTGCAGCCACACTGTTTCAAGATACGACATGATACTGTGGTACCAACAGTCAGCCCAAAACACTGCTCTGAAACTCATTGGGTATGTGAGATTCACCAGTCCAACGGTGGAAGATTCCTTTAAAGGGCGTTTTAATGTCAGTGGAGATGGTGCAGCTAATAAAATGGCGTATCTACATTTTCCCAAACTGACAGAACCTGAAGACAGTGCAGTGTATTTCTGTGCTGCTAGTGAATCTGGTGGTTATGCTGCCTACTTTGGAGAAGGAACTAAGCTAACAGTTCTGGATCCAAACATCAAAGTCACTGAACCCACAGTGGAAGTCCTAGCACCCTCGGCAAAGGAGTGTAAAGATAGAAACAAGAAGAAGAAGAAGACCCTGGTGTGTGTAGCCACCCGCTTCTACCCCGACCATGTCACGGTCTTCTGGCAAGTC
>740-9
AGTTCAACTGACCTGCAGCCACACTGATCCAAGATACGACATGATACTGTGGTACCAACAGTCAGCCCAAAACACTGCTCTGAAACTCATTGGGTATGTGAGATTCACCAGTCCAACGGTGGAAGATTCCTTTAAAGGGCGTTTTAATGTCAGTGGAGATGGTGCAGCTAGTAAAATGGCGTATCTACATTGTCCCAAACTGACAGAAGCTGAAGACAGTGCAGTGTATATTTCTGTGCTGCCGGACAGGGAGCGTACACGGATAAGGCAGAGTTTGGTCCAGGTACCAGACTCACTGTTCTAGATCCAAACATCAAAGTCACTGAACCCACAGTGGAAGTCCTAGCACCCTCGGCAAAGGAGTGTAAAGATAGAAACAAGAAGAAGAAGAAGACCCTGGTGTGTGTAGCCACCCGCTTCTACCCCGACCATGTCACGGTCTTCTGGCAAGTC
>741-9
AGTTCAACTCAACTGCAGCCACACTGATCCAAGATACGACATGATACTGTGGTACCAACAGTCAGCCCAAAACACTGCTCTGAAACTCATTGGGTATGTGAGATTCACCAGTCCAACGGTGGAAGATTCCTTTAAAGGGCGTTTTAATGTCAGTGGAGATGGTGCAGCTAGTAAAATGGCGTATCTACATTGTCCCAAACTGACAGAAGCTGAAGACAGTGCAGTGTATATTTCTGTGCTGCTAGCCAGGACAGGGGGCAACTCGGAGGCATATTTTGGAGCCGGCACCAAACTCACCGTTTTAGATCCAAACATCAAAGTCACTGAACCCACAGTGGAAGTCCTAGCACCCTCGGCAAAGGAGTGTAAAGATAGAAACAAGAAGAAGAAGAAGACCCTGGTGTGTGTAGCCACCCGCTTCTACCCCGACCATGTCACGGTCTTCTGGCAAGTC
>742-9
AGTTCAACTGAACTGCAGCCACACTGATTCAAGATACGACATGATACTGTGGTACCAACTGTCAGCCCAAAACACTGCTCTGAAACTCATTGGGTATGTGTGGAACACCAGTCCAACGGTGGAAGATTCCTTTAAAGGGCGTTTTAATGTCAGTGGAGAAGGTGCAGCTAATAAAATGGCGTATCTACATTTTCCCAAAGTAACAGAAGCTGAAGACAGTGCAGTGTATTTCTGTGCTGCTCGGGACAATGGTGGTTATGCTGCCTACTTTGGAGAGGGAACTAAGCTAACAGTTCTGGATCCAAACATCAAAGTCACTGAACCCACAGTGGAAGTCCTAGCACCCTCGGCAAAGGAGTGTAAAGATAGAAACAAGAAGAAGAAGAAGACCCTGGTGTGTGTAGCCACCCGCTTCTACCCCGACCATGTCACGGTCTTCTGGCAAGTC
>743-9
AGTTCAACTGACCTGCAGCCACACTGTTTCAAGTTACAACATGATACTTTGGTACCAACAGTCACCCCAAAACAATGCTCTGAAACTCATTGGGTATGTGTGGAACACCAGTCCAACTGTGGAAGATTCCTTTAAAGGGCGTTTTAATGTCAGTGGAGATGCTGCAGCTAATAAAATGGCGTATCTACATTTTCCCAAACTGACAGAAGCTGAAGACAGTGCAGTGTATTTCTGTGCCGCTAGTTCGTACTCGGAGGCATATTTTGGAGCCGGCACCAAACTCACCGTTTTAGATCCAAACATCAAAGTCACTGAACCCACAGTGGAAGTCCTAGCACCCTCGGCAAAGGAGTGTAAAGATAGAAACAAGAAGAAGAAGAAGACCCTGGTGTGTGTAGCCACCCGCTTCTACCCCGACCATGTCACGGTCTTCTGGCAAGTC
>744-9
AGTTCAACTGACCTGCAGCCACACTGATCCAAGATACGACATGATACTGTGGTACCAACAGTCAGCCCAAAACACTGCTCTGAAACTCATTGGGTATGTGAGATTCACCAGTCCAACGGTGGAAGATTCCTTTAAAGGGCGTTTTAATGTCAGTGGAGATGGTGCAGCTAGTAAAATGGCGTATCTACATTGTCCCAAACTGACAGAAGCTGAAGACAGTGCAGTGTATATTTCTGTGCTGCTAGTCGGGCCGTACACGGATAAGGCAGAGTTTGGTCCAGGTACCAGACTCACTGTTCTAGATCCAAACATCAAAGTCACTGAACCCACAGTGGAAGTCCTAGCACCCTCGGCAAAGGAGTGTAAAGATAGAAACAAGAAGAAGAAGAAGACCCTGGTGTGTGTAGCCACCCGCTTCTACCCCGACCATGTCACGGTCTTCTGGCAAGTC
>745-9
AGTTCAACTCACCTGCAGCCACACTGATTCAAGATACGACATGATACTGTGGTACCAACTGTCAGCCCAAAACACTGCTCTGAAACTCATTGGGTATGTGTGGAACACCAGTCCAACGGTGGAAGATTCCTTTAAAGGGCGTTTTAATGTCAGTGGAGAAGGTGCAGCTAATAAAATGGCGTATCTACATTTTCCCAAAGTAACAGAAGCTGAAGACAGTGCAGTGTATTTCTGTGCTGCTACGAGAGACTAAACAACCCGGCATTCTTCGGCAGTGGCACCAAACTCACAGTTCTAGATCCAAACATCAAAGTCACTGAACCCACAGTGGAAGTCCTAGCACCCTCGGCAAAGGAGTGTAAAGATAGAAACAAGAAGAAGAAGAAGACCCTGGTGTGTGTAGCCACCCGCTTCTACCCCGACCATGTCACGGTCTTCTGGCAAGTC
>746-9
AGTTCAACTGACCTGCAGCCACACTGTTTCAAGATACGACATGATACTGTGGTACCAACAGTCAGCCCAAAACACTGCTCTGAAACTCATTGGGTATGTGAGATTCACCAGTCCAACGGTGGAAGATTCCTTTAAAGGGCGTTTTAATGTCAGTGGAGATGGTGCAGCTAATAAAATGGCGTATCTACATTTTCCCAAACTGACAGAACCTGAAGACAGTGCAGTGTATTTCTGTGCTGCTAGTGGGACAGACAACCCGGCATTCTTCGGCAGTGGCACCAAACTCACAGTTCTAGATCCAAACATCAAAGTCACTGAACCCACAGTGGAAGTCCTAGCACCCTCGGCAAAGGAGTGTAAAGATAGAAACAAGAAGAAGAAGAAGACCCTGGTGTGTGTAGCCACCCGCTTCTACCCCGACCATGTCACGGTCTTCTGGCAAGTC
>747-9
AGTTCAACTCAACTGCAGCCATACTATCCCTAACTACTACATGATACTATGGTACAAACAGTCAGCAGGAGACACTGCTATGAAACTCATTGGTTATGCATATACCAAGTCAATAACCATGGAGAAATCTTTTGAAAAGCACTTCAATGTGAGTGGAGACGGTGAGAAAGAGGCTTATCTTCATCTAGTGAGCCTGAGAGGACCTGAACACAGTGCAGTTTATTACTGTGTAGCCAGCCAAGGGGCCTCGTACTCGGAGGCATATTTTGGAGCCGGCACCAAACTCACCGTTTTAGATCCAAACATCAAAGTCACTGAACCCACAGTGGAAGTCCTAGCACCCTCGGCAAAGGAGTGTAAAGATAGAAACAAGAAGAAGAAGAAGACCCTGGTGTGTGTAGCCACCCGCTTCTACCCCGACCATGTCACGGTCTTCTGGCAAGTC
>748-9
AGTTCAACTCAACTGCAGCCACACTGATTCAAGATACGACATGATACTGTGGTACCAACTGTCAGCCCAAAACACTGCTCTGAAACTCATTGGGTATGTGTGGAACACCAGTCCAACGGTGGAAGATTCCTTTAAAGGGCGTTTTAATGTCAGTGGAGAAGGTGCAGCTAATAAAATGGCGTATCTACATTTTCCCAAAGTAACAGAAGCTGAAGACAGTGCAGTGTATTTCTGTGCTGCTAGACACAGGAACAACCCGGCATTCTTCGGCAGTGGCACCAAACTCACAGTTCTAGATCCAAACATCAAAGTCACTGAACCCACAGTGGAAGTCCTAGCACCCTCGGCAAAGGAGTGTAAAGATAGAAACAAGAAGAAGAAGAAGACCCTGGTGTGTGTAGCCACCCGCTTCTACCCCGACCATGTCACGGTCTTCTGGCAAGTC
>749-9
AGTTCAACTGACCTGCAGCCACACTGATTCAAGATACGACATGATACTGTGGTACCAACTGTCAGCCCAAAACACTGCTCTGAAACTCATTGGGTATGTGTGGAACACCAGTCCAACGGTGGAAGATTCCTTTAAAGGGCGTTTTAATGTCAGTGGAGAAGGTGCAGCTAATAAAATGGCGTATCTACATTTTCCCAAAGTAACAGAAGCTGAAGACAGTGCAGTGTATTTCTGTGCTGCTACCGGACAGGGAGCCAACTATGAGGCACATTTTGGATCAGGCACCAAATTAACAGTTCTCGATCCAAACATCAAAGTCACTGAACCCACAGTGGAAGTCCTAGCACCCTCGGCAAAGGAGTGTAAAGATAGAAACAAGAAGAAGAAGAAGACCCTGGTGTGTGTAGCCACCCGCTTCTACCCCGACCATGTCACGGTCTTCTGGCAAGTC
>750-9
AGTTCAACTGAACTGCAGCCACACTGTTTCAAGATACGACATGATACTGTGGTACCAACAGTCAGCCCAAAACACTGCTCTGAAACTCATTGGGTATGTGAGATTCACCAGTCCAACGGTGGAAGATTCCTTTAAAGGGCGTTTTAATGTCAGTGGAGATGGTGCAGCTAATAAAATGGCGTATCTACATTTTCCCAAACTGACAGAACCTGAAGACAGTGCAGTGTATTTCTGTGCTGCTAGTGAAGCGCGCAGGGGGCAAGTGAGGCCTACTTTGGGAATGGAACCAAACTCACTGTTTTAGATCCAAACATCAAAGTCACTGAACCCACAGTGGAAGTCCTAGCACCCTCGGCAAAGGAGTGTAAAGATAGAAACAAGAAGAAGAAGAAGACCCTGGTGTGTGTAGCCACCCGCTTCTACCCCGACCATGTCACGGTCTTCTGGCAAGTC
>751-9
AGTTCAACTCAACTGCAGCCACACTGATTCAAGATACGACATGATACTGTGGTACCAACAGTCAGCCCAAAACACTGCTCTGAAACTCATTGGGTATGTGTGGAACACCAGTCCAACGGTGGAAGATTCCTTTAAAGGGCGTTTTAATGTCAGTGGAGAAGGTGCAGCTAATAAAATGGCGTATCTACATTTTCCCAAAGTAACAGAAGCTGAAGACAGTGCAGTGTATTTCTGTGCTGCTAGTAAGGAGAGCGACTATGATCCTGCATTCTTTGGAGCAGGGACCAAACTGAGTGTTCTGGATCCAAACATCAAAGTCACTGAACCCACAGTGGAAGTCCTAGCACCCTCGGCAAAGGAGTGTAAAGATAGAAACAAGAAGAAGAAGAAGACCCTGGTGTGTGTAGCCACCCGCTTCTACCCCGACCATGTCACGGTCTTCTGGCAAGTC
>752-9
AGTTCAACTCAACTGCAGCCACACTGATCCAAGATACGACATGATACTGTGGTACCAACAGTCAGCCCAAAACACTGCTCTGAAACTCATTGGGTATGTGAGATTCACCAGTCCAACGGTGGAAGATTCCTTTAAAGGGCGTTTTAATGTCAGTGGAGATGGTGCAGCTAGTAAAATGGCGTATCTACATTGTCCCAAACTGACAGAAGCTGAAGACAGTGCAGTGTATTTCTGTGCTGCTAAGACAGGGGGCGACTATGATCCTGCATTCTTTGGAGCAGGGACCAAACTGAGTGTTCTGGATCCAAACATCAAAGTCACTGAACCCACAGTGGAAGTCCTAGCACCCTCGGCAAAGGAGTGTAAAGATAGAAACAAGAAGAAGAAGAAGACCCTGGTGTGTGTAGCCACCCGCTTCTACCCCGACCATGTCACGGTCTTCTGGCAAGTC
>753-9
AGTTCAACTCAACTGCAGCCACACTGATCCAAGATACGACATGATACTGTGGTACCAACAGTCAGCCCAAAACACTGCTCTGAAACTCATTGGGTATGTGAGATTCACCAGTCCAACGGTGGAAGATTCCTTTAAAGGGCGTTTTAATGTCAGTGGAGATGGTGCAGCTAGTAAAATGGCGTATCTACATTGTCCCAAACTGACAGAAGCTGAAGACAGTGCAGTGTATTTCTGTGCTGCTAGTATCGACATCAACTATGAGGCACATTTTGGATCAGGCACCAAATTAACAGTTCTCGATCCAAACATCAAAGTCACTGAACCCACAGTGGAAGTCCTAGCACCCTCGGCAAAGGAGTGTAAAGATAGAAACAAGAAGAAGAAGAAGACCCTGGTGTGTGTAGCCACCCGCTTCTACCCCGACCATGTCACGGTCTTCTGGCAAGTC
>754-9
AGTTCAACTCACCTGCAGCCACACTGATTCAAATTACAACATGATACTGTGGTACCAACAGTCAGCCCAAAACACTGAAACTCATTGGGTATGTGAGTAACACCATTCCAACGGTGGAAGATTCCTTTAAAGGGCGTTTTAATGTCAGTGGAGATGGTGCAGCTAATAAAATGGCGTATCTACATTGTCCCAAACTGACAGAAGCTGAAGACAGTTCAGTGTATTTCTGTGCTGCTAGTAAGGGCAGGGGGCGCCTCTCCACGGATAAGGCAGAGTTTGGTCCAGGTACCAGACTCACTGTTCTAGATCCAAACATCAAAGTCACTGAACCCACAGTGGAAGTCCTAGCACCCTCGGCAAAGGAGTGTAAAGATAGAAACAAGAAGAAGAAGAAGACCCTGGTGTGTGTAGCCACCCGCTTCTACCCCGACCATGTCACGGTCTTCTGGCAAGTC
>755-9
AGTTCAACTCACCTGCAGCCACACTGTTTCAAGATACGACATGATACTGTGGTACCAACAGTCAGCCCAAAACACTGCTCTGAAACTCATTGGGTATGTGAGATTCACCAGTCCAACGGTGGAAGATTCCTTTAAAGGGCGTTTTAATGTCAGTGGAGATGGTGCAGCTAATAAAATGGCGTATCTACATTTTCCCAAACTGACAGAACCTGAAGACAGTGCAGTGTATTTCTGTGCTGCTAGTCGGGACAACAACTATGAGGCACATTTTGGATCAGGCACCAAATTAACAGTTCTCGATCCAAACATCAAAGTCACTGAACCCACAGTGGAAGTCCTAGCACCCTCGGCAAAGGAGTGTAAAGATAGAAACAAGAAGAAGAAGAAGACCCTGGTGTGTGTAGCCACCCGCTTCTACCCCGACCATGTCACGGTCTTCTGGCAAGTC
>756-9
AGTTCAACTCACCTGCAGCCACACTGTTTCAAGATACGACATGATACTGTGGTACCAACAGTCAGCCCAAAACACTGCTCTGAAACTCATTGGGTATGTGAGATTCACCAGTCCAACTGTGGAAGATTCCTTTAAAGGGCGTTTTAATGTCAGTGGAGATGGTGCAGCTAATAAAATGGCGTATCTACATTGTCCCAAACTGACAGAAGCTGAAGACAGTTCAGTGTATTTCTGTGCTGCTAGTAAAGGATCAGGGGACTATGAGGCACATTTTGGATCAGGCACCAAATTAACAGTTCTCGATCCAAACATCAAAGTCACTGAACCCACAGTGGAAGTCCTAGCACCCTCGGCAAAGGAGTGTAAAGATAGAAACAAGAAGAAGAAGAAGACCCTGGTGTGTGTAGCCACCCGCTTCTACCCCGACCATGTCACGGTCTTCTGGCAAGTC
>757-9
AGTTCAACTCAACTGCAGCCACACTGATTCAAGATACGACATGATACTGTGGTACCAACTGTCAGCCCAAAACACTGCTCTGAAACTCATTGGGTATGTGTGGAACACCAGTCCAACGGTGGAAGATTCCTTTAAAGGGCGTTTTAATGTCAGTGGAGAAGGTGCAGCTAATAAAATGGCGTATCTACATTTTCCCAAAGTAACAGAAGCTGAAGACAGTGCAGTGTATTTCTGTGCTGCTAGGGCAAGAAGCTCGTACTCGGAGGCATATTTTGGAGCCGGCACCAAACTCACCGTTTTAGATCCAAACATCAAAGTCACTGAACCCACAGTGGAAGTCCTAGCACCCTCGGCAAAGGAGTGTAAAGATAGAAACAAGAAGAAGAAGAAGACCCTGGTGTGTGTAGCCACCCGCTTCTACCCCGACCATGTCACGGTCTTCTGGCAAGTC
>758-9
AGTTCAACTCACCTGCAGACACACTGATTCAAATTACAACATGATACTGTGGTACCAACAGTCAGCCCAAAACACTGAAACTCATTGGATCCAAACATCAAAGTCACTGAACCCACAGTGGAAGTCCTAGCACCCTCGGCAAAGGAGTGTAAAGATAGAAACAAGAAGAAGAAGAAGACCCTGGTGTGTGTAGCCACCCGCTTCTACCCCGACCATGTCACGGTCTTCTGGCAAGTC
>759-9
AGTTCAACTGAACTGCAGCCACACTGTTTCAAGTTACAACATGATACTTTGGTACCAACAGTCACCCCAAAACAATGCTCTGAAACTCATTGGAAGCTGAAGACAGTGCAGTGTATTTCTGTGCCGCTAGTGAAGCCGACAGGGGTACACTGGAAGTGAGGCCTACTTTGGGAATGGAACCAAACTCACTGTTTTAGATCCAAACATCAAAGTCACTGAACCCACAGTGGAAGTCCTAGCACCCTCGGCAAAGGAGTGTAAAGATAGAAACAAGAAGAAGAAGAAGACCCTGGTGTGTGTAGCCACCCGCTTCTACCCCGACCATGTCACGGTCTTCTGGCAAGTC
>760-9
AGTTCAACTGACCTGCAGCCACACTGATTCAAGATACGACATGATACTGTGGTACCAACTGTCAGCCCAAAACACTGCTCTGAAACTCATTGGGTATGTGTGGAACACCAGTCCAACGGTGGAAGATTCCTTTAAAGGGCGTTTTAATGTCAGTGGAGAAGGTGCAGCTAATAAAATGGCGTATCTACATTTTCCCAAAGTAACAGAAGCTGAAGACAGTGCAGTGTATTTCTGTGCTGCTAGTATAGGGACAGGGCGCCCTGCATTCTTTGGAGCAGGGACCAAACTGAGTGTTCTGGATCCAAACATCAAAGTCACTGAACCCACAGTGGAAGTCCTAGCACCCTCGGCAAAGGAGTGTAAAGATAGAAACAAGAAGAAGAAGAAGACCCTGGTGTGTGTAGCCACCCGCTTCTACCCCGACCATGTCACGGTCTTCTGGCAAGTC
>761-9
AGTTCAACTGAACTGCAGCCACACTGATTCAAGATACGACATGATACTGTGGTACCAACTGTCAGCCCAAAACACTGCTCTGAAACTCATTGGGTATGTGTGGAACACCAGTCCAACGGTGGAAGATTCCTTTAAAGGGCGTTTTAATGTCAGTGGAGAAGGTGCAGCTAATAAAATGGCGTATCTACATTTTCCCAAAGTAACAGAAGCTGAAGACAGTGCAGTGTATTTCTGTGCTGCTAGGACCCGGGGCATGATCCTGCATTCTTTGGAGCAGGGACCAAACTGAGTGTTCTGGATCCAAACATCAAAGTCACTGAACCCACAGTGGAAGTCCTAGCACCCTCGGCAAAGGAGTGTAAAGATAGAAACAAGAAGAAGAAGAAGACCCTGGTGTGTGTAGCCACCCGCTTCTACCCCGACCATGTCACGGTCTTCTGGCAAGTC
>762-9
AGTTCAACTCAACTGCAGCCACACTGTTTCAAGTTACAACATGATACTTTGGTACCAACAGTCACCCCAAAACAATGCTCTGAAACTCATTGGGTATGTGTGGAACACCAGTCCAACTGTGGAAGATTCCTTTAAAGGGCGTTTTAATGTCAGTGGAGATGCTGCAGCTAATAAAATGGCGTATCTACATTTTCCCAAACTGACAGAAGCTGAAGACAGTGCAGTGTATTTCTGTGCCGCTAGAAGGTACTCGGAGGCATATTTTGGAGCCGGCACCAAACTCACCGTTTTAGATCCAAACATCAAAGTCACTGAACCCACAGTGGAAGTCCTAGCACCCTCGGCAAAGGAGTGTAAAGATAGAAACAAGAAGAAGAAGAAGACCCTGGTGTGTGTAGCCACCCGCTTCTACCCCGACCATGTCACGGTCTTCTGGCAAGTC
>763-9
AGTTCAACTGAACTGCAGCCACACTGATTCAAGATACGACATGATACTGTGGTACCAACTGTCAGCCCAAAACACTGCTCTGAAACTCATTGGGTATGTGTGGAACACCAGTCCAACGGTGGAAGATTCCTTTAAAGGGCGTTTTAATGTCAGTGGAGAAGGTGCAGCTAATAAAATGGCGTATCTACATTTTCCCAAAGTAACAGAAGCTGAAGACAGTGCAGTGTATTTCTGTGCTGCCGGACAGGCCAACTATGAGGCACATTTTGGATCAGGCACCAAATTAACAGTTCTCGATCCAAACATCAAAGTCACTGAACCCACAGTGGAAGTCCTAGCACCCTCGGCAAAGGAGTGTAAAGATAGAAACAAGAAGAAGAAGAAGACCCTGGTGTGTGTAGCCACCCGCTTCTACCCCGACCATGTCACGGTCTTCTGGCAAGTC
>764-9
AGTTCAACTCAACTGCAGCCACACTGATCCAAGATACGACATGATACTGTGGTACCAACAGTCAGCCCAAAACACTGCTCTGAAACTCATTGGGTATGTGAGATTCACCAGTCCAACGGTGGAAGATTCCTTTAAAGGGCGTTTTAATGTCAGTGGAGATGGTGCAGCTAGTAAAATGGCGTATCTACATTGTCCCAAACTGACAGAAGCTGAAGACAGTGCAGTGTATATTTCTGTGCCCCTGCATTCTTTGGAGCAGGGACCAAACTGAGTGTTCTGGATCCAAACATCAAAGTCACTGAACCCACAGTGGAAGTCCTAGCACCCTCGGCAAAGGAGTGTAAAGATAGAAACAAGAAGAAGAAGAAGACCCTGGTGTGTGTAGCCACCCGCTTCTACCCCGACCATGTCACGGTCTTCTGGCAAGTC
>765-9
AGTTCAACTGAACTGCAGCCACACTGTTTCAAGTTACTACATGATACTGTGGTACCAACAGTCAGCCCAAAACACTGCTCTGAAACTCATTGGGTATGTGAGATACACCAGTCCAATGGTGGAAGATTCCTTTAAAGGGCGTTTTAATGTCAGTGGAGATGGTGCAGCTAATAAAATGGCATATCTACATTTTCCCAAACTGACAGAAGCTGAAGACAGTTCAGTGTATTTCTGTGCTGCTAGTGAATTCGACAGGAATCGACAACTATGATCCTGCATTCTTTGGAGCAGGGACCAAACTGAGTGTTCTGGATCCAAACATCAAAGTCACTGAACCCACAGTGGAAGTCCTAGCACCCTCGGCAAAGGAGTGTAAAGATAGAAACAAGAAGAAGAAGAAGACCCTGGTGTGTGTAGCCACCCGCTTCTACCCCGACCATGTCACGGTCTTCTGGCAAGTC
>766-9
AGTTCAACTGACCTGCAGCCACACTGTTTCAAGATACGACATGATACTGTGGTACCAACAGTCAGCCCAAAACACTGCTCTGAAACTCATTGGGTATGTGAGATTCACCAGTCCAACTGTGGAAGATTCCTTTAAAGGGCGTTTTAATGTCAGTGGAGATGGTGCAGCTAATAAAATGGCGTATCTACATTGTCCCAAACTGACAGAAGCTGAAGACAGTTCAGTGTATTTCTGTGCTGCTAGTCCGACAGGGGGCGCCGGTGGTTATGCTGCCTACTTTGGAGAAGGAACTAAGCTAACAGTTCTGGATCCAAACATCAAAGTCACTGAACCCACAGTGGAAGTCCTAGCACCCTCGGCAAAGGAGTGTAAAGATAGAAACAAGAAGAAGAAGAAGACCCTGGTGTGTGTAGCCACCCGCTTCTACCCCGACCATGTCACGGTCTTCTGGCAAGTC
>767-9
AGTTCAACTGAACTGCAGCCACACTGATTCAAGATACGACATGATACTGTGGTACCAACTGTCAGCCCAAAACACTGCTCTGAAACTCATTGGGTATGTGTGGAACACCAGTCCAACGGTGGAAGATTCCTTTAAAGGGCGTTTTAATGTCAGTGGAGAAGGTGCAGCTAATAAAATGGCGTATCTACATTTTCCCAAAGTAACAGAAGCTGAAGACAGTGCAGTGTATTTCTGTGCTGCTAGGACAGGTGGTTATGCTGCCTACTTTGGAGAGGGAACTAAGCTAACAGTTCTGGATCCAAACATCAAAGTCACTGAACCCACAGTGGAAGTCCTAGCACCCTCGGCAAAGGAGTGTAAAGATAGAAACAAGAAGAAGAAGAAGACCCTGGTGTGTGTAGCCACCCGCTTCTACCCCGACCATGTCACGGTCTTCTGGCAAGTC
>768-9
AGTTCAACTGACCTGCAGCCACACTGTTTCAAGTTACAACATGATACTTTGGTACCAACAGTCACCCCAAAACAATGCTCTGAAACTCATTGGGTATGTGTGGAACACCAGTCCAACTGTGGAAGATTCCTTTAAAGGGCGTTTTAATGTCAGTGGAGATGCTGCAGCTAATAAAATGGCGTATCTACATTTTCCCAAACTGACAGAAGCTGAAGACAGTGCAGTGTATTTCTGTGCCGCTAGTTCGGGACAGCTCTGGTGGTTATGCTGCCTACTTTGGAGAGGGAACTAAGCTAACAGTTCTGGATCCAAACATCAAAGTCACTGAACCCACAGTGGAAGTCCTAGCACCCTCGGCAAAGGAGTGTAAAGATAGAAACAAGAAGAAGAAGAAGACCCTGGTGTGTGTAGCCACCCGCTTCTACCCCGACCATGTCACGGTCTTCTGGCAAGTC
>769-9
AGTTCAACTCAACTGCAGCCACACTGTTTCAAGTTACAACATGATACTTTGGTACCAACAGTCACCCCAAAACAATGCTCTGAAACTCATTGGAAGCTGAAGACAGTGCAGTGTATTTCTGTGCCGCTAGCGGGACAGGGAAGCTATGAGGCACATTTTGGATCAGGCACCAAATTAACAGTTCTCGATCCAAACATCAAAGTCACTGAACCCACAGTGGAAGTCCTAGCACCCTCGGCAAAGGAGTGTAAAGATAGAAACAAGAAGAAGAAGAAGACCCTGGTGTGTGTAGCCACCCGCTTCTACCCCGACCATGTCACGGTCTTCTGGCAAGTC
>770-9
AGTTCAACTCAACTGCAGCCACACTGATTCAAGATACGACATGATACTGTGGTACCAACTGTCAGCCCAAAACACTGCTCTGAAACTCATTGGGTATGTGTGGAACACCAGTCCAACGGTGGAAGATTCCTTTAAAGGGCGTTTTAATGTCAGTGGAGAAGGTGCAGCTAATAAAATGGCGTATCTACATTTTCCCAAAGTAACAGAAGCTGAAGACAGTGCAGTGTATTTCTGTGCTGCCGGACAGAGCTCGTACTCGGAGGCATATTTTGGAGCCGGCACCAAACTCACCGTTTTAGATCCAAACATCAAAGTCACTGAACCCACAGTGGAAGTCCTAGCACCCTCGGCAAAGGAGTGTAAAGATAGAAACAAGAAGAAGAAGAAGACCCTGGTGTGTGTAGCCACCCGCTTCTACCCCGACCATGTCACGGTCTTCTGGCAAGTC
>771-9
AGTTCAACTGAACTGCAGCCACACTGATTCAAGATACGACATGATACTGTGGTACCAACTGTCAGCCCAAAACACTGCTCTGAAACTCATTGGGTATGTGTGGAACACCAGTCCAACGGTGGAAGATTCCTTTAAAGGGCGTTTTAATGTCAGTGGAGAAGGTGCAGCTAATAAAATGGCGTATCTACATTTTCCCAAAGTAACAGAAGCTGAAGACAGTGCAGTGTATTTCTGTGCTGCTAGTAGGCCGTACTCGGAGGCATATTTTGGAGCCGGCACCAAACTCACCGTTTTAGATCCAAACATCAAAGTCACTGAACCCACAGTGGAAGTCCTAGCACCCTCGGCAAAGGAGTGTAAAGATAGAAACAAGAAGAAGAAGAAGACCCTGGTGTGTGTAGCCACCCGCTTCTACCCCGACCATGTCACGGTCTTCTGGCAAGTC
>772-9
AGTTCAACTCAACTGCAGCCACACTGTTTCAAGTTACAACATGATACTTTGGTACCAACAGTCACCCCAAAACAATGCTCTGAAACTCATTGGGTATGTGTGGAACACCAGTCCAACTGTGGAAGATTCCTTTAAAGGGCGTTTTAATGTCAGTGGAGATGCTGCAGCTAATAAAATGGCGTATCTACATTTTCCCAAACTGACAGAAGCTGAAGACAGTGCAGTGTATTTCTGTGCCGCTAGACAGGGGAACTATGAGGCACATTTTGGATCAGGCACCAAATTAACAGTTCTCGATCCAAACATCAAAGTCACTGAACCCACAGTGGAAGTCCTAGCACCCTCGGCAAAGGAGTGTAAAGATAGAAACAAGAAGAAGAAGAAGACCCTGGTGTGTGTAGCCACCCGCTTCTACCCCGACCATGTCACGGTCTTCTGGCAAGTC
>773-9
AGTTCAACTGAACTGCAGCCACACTGTTTCAAGATACGACATGATACTGTGGTACCAACAGTCAGCCCAAAACACTGCTCTGAAACTCATTGGGTATGTGAGATTCACCAGTCCAACGGTGGAAGATTCCTTTAAAGGGCGTTTTAATGTCAGTGGAGATGGTGCAGCTAATAAAATGGCGTATCTACATTTTCCCAAACTGACAGAACCTGAAGACAGTGCAGTGTATTTCTGTGCTGCTAGTGGGGGACAGGGGAACCCGGCATTCTTCGGCAGTGGCACCAAACTCACAGTTCTAGATCCAAACATCAAAGTCACTGAACCCACAGTGGAAGTCCTAGCACCCTCGGCAAAGGAGTGTAAAGATAGAAACAAGAAGAAGAAGAAGACCCTGGTGTGTGTAGCCACCCGCTTCTACCCCGACCATGTCACGGTCTTCTGGCAAGTC
>774-9
AGTTCAACTGACCTGCAGCCACACTGATTCAAGATACGACATGATACTGTGGTACCAACTGTCAGCCCAAAACACTGCTCTGAAACTCATTGGGTATGTGTGGAACACCAGTCCAACGGTGGAAGATTCCTTTAAAGGGCGTTTTAATGTCAGTGGAGAAGGTGCAGCTAATAAAATGGCGTATCTACATTTTCCCAAAGTAACAGAAGCTGAAGACAGTGCAGTGTATTTCTGTGCTGCTAAATGGACAGGGGCGCCGTACTCGGAGGCATATTTTGGAGCCGGCACCAAACTCACCGTTTTAGATCCAAACATCAAAGTCACTGAACCCACAGTGGAAGTCCTAGCACCCTCGGCAAAGGAGTGTAAAGATAGAAACAAGAAGAAGAAGAAGACCCTGGTGTGTGTAGCCACCCGCTTCTACCCCGACCATGTCACGGTCTTCTGGCAAGTC
>775-9
AGTTCAACTCACCTGCAGCCACACTGATTCAAGATACGACATGATACTGTGGTACCAACTGTCAGCCCAAAACACTGCTCTGAAACTCATTGGGTATGTGTGGAACACCAGTCCAACGGTGGAAGATTCCTTTAAAGGGCGTTTTAATGTCAGTGGAGAAGGTGCAGCTAATAAAATGGCGTATCTACATTTTCCCAAAGTAACAGAAGCTGAAGACAGTGCAGTGTATTTCTGTGCTGCTAGTAAGGGGGGCGGTGGTGCCAGCCAGGCTTACTTCGGTGGAGGAACCAGGTTAACTGTTCTAGATCCAAACATCAAAGTCACTGAACCCACAGTGGAAGTCCTAGCACCCTCGGCAAAGGAGTGTAAAGATAGAAACAAGAAGAAGAAGAAGACCCTGGTGTGTGTAGCCACCCGCTTCTACCCCGACCATGTCACGGTCTTCTGGCAAGTC
>776-9
AGTTCAACTGACCTGCAGCCACACTGTTTCAAGATACGACATGATACTGTGGTACCAACAGTCAGCCCAAAACACTGCTCTGAAACTCATTGGGTATGTGAGATTCACCAGTCCAACGGTGGAAGATTCCTTTAAAGGGCGTTTTAATGTCAGTGGAGATGGTGCAGCTAATAAAATGGCGTATCTACATTTTCCCAAACTGACAGAACCTGAAGACAGTGCAGTGTATTTCTGTGCTGCTAGTGAAAACAACTATGAGGCACATTTTGGATCAGGCACCAAATTAACAGTTCTCGATCCAAACATCAAAGTCACTGAACCCACAGTGGAAGTCCTAGCACCCTCGGCAAAGGAGTGTAAAGATAGAAACAAGAAGAAGAAGAAGACCCTGGTGTGTGTAGCCACCCGCTTCTACCCCGACCATGTCACGGTCTTCTGGCAAGTC
>777-9
AGTTCAACTCACCTGCAGCCACACTGTTTCAAGTTACAACATGATACTTTGGTACCAACAGTCACCCCAAAACAATGCTCTGAAACTCATTGGAAGCTGAAGACAGTGCAGTGTATTTCTGTGCCGCTAGTGAAGCGAGGGGACAGGGGGCGTGAACTATGAGGCACATTTTGGATCAGGCACCAAATTAACAGTTCTCGATCCAAACATCAAAGTCACTGAACCCACAGTGGAAGTCCTAGCACCCTCGGCAAAGGAGTGTAAAGATAGAAACAAGAAGAAGAAGAAGACCCTGGTGTGTGTAGCCACCCGCTTCTACCCCGACCATGTCACGGTCTTCTGGCAAGTC
>778-9
AGTTCAACTCACCTGCAGCCACACTGTTTCAAGATACGACATGATACTGTGGTACCAACAGTCAGCCCAAAACACTGCTCTGAAACTCATTGGGTATGTGAGATTCACCAGTCCAACTGTGGAAGATTCCTTTAAAGGGCGTTTTAATGTCAGTGGAGATGGTGCAGCTAATAAAATGGCGTATCTACATTGTCCCAAACTGACAGAAGCTGAAGACAGTTCAGTGTATTTCTGTGCTGCTAGTAAAGCCGGGGCTGGTGGTGCCAGCCAGGCTTACTTCGGTGGAGGAACCAGGTTAACTGTTCTAGATCCAAACATCAAAGTCACTGAACCCACAGTGGAAGTCCTAGCACCCTCGGCAAAGGAGTGTAAAGATAGAAACAAGAAGAAGAAGAAGACCCTGGTGTGTGTAGCCACCCGCTTCTACCCCGACCATGTCACGGTCTTCTGGCAAGTC
>779-9
AGTTCAACTGAACTGCAGCCACACTGATCCAAGATACGACATGATACTGTGGTACCAACAGTCAGCCCAAAACACTGCTCTGAAACTCATTGGGTATGTGAGATTCACCAGTCCAACGGTGGAAGATTCCTTTAAAGGGCGTTTTAATGTCAGTGGAGATGGTGCAGCTAGTAAAATGGCGTATCTACATTGTCCCAAACTGACAGAAGCTGAAGACAGTGCAGTGTATTTCTGTGCTGCTACCAATGATCCTGCATTCTTTGGAGCAGGGACCAAACTGAGTGTTCTGGATCCAAACATCAAAGTCACTGAACCCACAGTGGAAGTCCTAGCACCCTCGGCAAAGGAGTGTAAAGATAGAAACAAGAAGAAGAAGAAGACCCTGGTGTGTGTAGCCACCCGCTTCTACCCCGACCATGTCACGGTCTTCTGGCAAGTC
>780-9
AGTTCAACTGACCTGCAGCCACACTGTTTCAAGATACGACATGATACTGTGGTACCAACAGTCAGCCCAAAACACTGCTCTGAAACTCATTGGGTATGTGAGATTCACCAGTCCAACTGTGGAAGATTCCTTTAAAGGGCGTTTTAATGTCAGTGGAGATGGTGCAGCTAATAAAATGGCGTATCTACATTGTCCCAAACTGACAGAAGCTGAAGACAGTTCAGTGTATTTCTGTGCTGCACGGGACAGTTTTGGAAGTGAGGCCTACTTTGGGAATGGAACCAAACTCACTGTTTTAGATCCAAACATCAAAGTCACTGAACCCACAGTGGAAGTCCTAGCACCCTCGGCAAAGGAGTGTAAAGATAGAAACAAGAAGAAGAAGAAGACCCTGGTGTGTGTAGCCACCCGCTTCTACCCCGACCATGTCACGGTCTTCTGGCAAGTC
>781-9
AGTTCAACTGACCTGCAGCCACACTGTTTCAAGATACGACATGATACTGTGGTACCAACAGTCAGCCCAAAACACTGCTCTGAAACTCATTGGGTATGTGAGATTCACCAGTCCAACGGTGGAAGATTCCTTTAAAGGGCGTTTTAATGTCAGTGGAGATGGTGCAGCTAATAAAATGGCGTATCTACATTTTCCCAAACTGACAGAACCTGAAGACAGTGCAGTGTATTTCTGTGCTGCTAGCCCGGGGCTCTACACGGATAAGGCAGAGTTTGGTCCAGGTACCAGACTCACTGTTCTAGATCCAAACATCAAAGTCACTGAACCCACAGTGGAAGTCCTAGCACCCTCGGCAAAGGAGTGTAAAGATAGAAACAAGAAGAAGAAGAAGACCCTGGTGTGTGTAGCCACCCGCTTCTACCCCGACCATGTCACGGTCTTCTGGCAAGTC
>782-9
AGTTCAACTGAACTGCAGCCACACTGATTCAAGATACGACATGATACTGTGGTACCAACTGTCAGCCCAAAACACTGCTCTGAAACTCATTGGGTATGTGTGGAACACCAGTCCAACGGTGGAAGATTCCTTTAAAGGGCGTTTTAATGTCAGTGGAGAAGGTGCAGCTAATAAAATGGCGTATCTACATTTTCCCAAAGTAACAGAAGCTGAAGACAGTGCAGTGTATTTCTGTGCTGCTAGTAAAGACAGGGGGTTCGTACTCGGAGGCATATTTTGGAGCCGGCACCAAACTCACCGTTTTAGATCCAAACATCAAAGTCACTGAACCCACAGTGGAAGTCCTAGCACCCTCGGCAAAGGAGTGTAAAGATAGAAACAAGAAGAAGAAGAAGACCCTGGTGTGTGTAGCCACCCGCTTCTACCCCGACCATGTCACGGTCTTCTGGCAAGTC
>783-9
AGTTCAACTCACCTGCAGCCACACTGTTTCAAGATACGACATGATACTGTGGTACCAACAGTCAGCCCAAAACACTGCTCTGAAACTCATTGGGTATGTGAGATTCACCAGTCCAACGGTGGAAGATTCCTTTAAAGGGCGTTTTAATGTCAGTGGAGATGGTGCAGCTAATAAAATGGCGTATCTACATTTTCCCAAACTGACAGAACCTGAAGACAGTGCAGTGTATTTCTGTGCTGCTAGTGTGACAGGGAGCTCGTACTCGGAGGCATATTTTGGAGCCGGCACCAAACTCACCGTTTTAGATCCAAACATCAAAGTCACTGAACCCACAGTGGAAGTCCTAGCACCCTCGGCAAAGGAGTGTAAAGATAGAAACAAGAAGAAGAAGAAGACCCTGGTGTGTGTAGCCACCCGCTTCTACCCCGACCATGTCACGGTCTTCTGGCAAGTC
>784-9
AGTTCAACTGACCTGCAGCCACACTGTTTCAAGATACGACATGATACTGTGGTACCAACAGTCAGCCCAAAACACTGCTCTGAAACTCATTGGGTATGTGAGATTCACCAGTCCAACTGTGGAAGATTCCTTTAAAGGGCGTTTTAATGTCAGTGGAGATGCTGCAGCTAATAAAATGGCGTATCTACATTTTCCCAAACTGACAGAAGCTGAAGACAGTGCAGTGTATTTCTGTGCTGCTAGTAGGGGAGAGGCACATTTTGGATCAGGCACCAAATTAACAGTTCTCGATCCAAACATCAAAGTCACTGAACCCACAGTGGAAGTCCTAGCACCCTCGGCAAAGGAGTGTAAAGATAGAAACAAGAAGAAGAAGAAGACCCTGGTGTGTGTAGCCACCCGCTTCTACCCCGACCATGTCACGGTCTTCTGGCAAGTC
>785-9
AGTTCAACTCAACTGCAGCCACACTGATTCAAGATACGACATGATACTGTGGTACCAACTGTCAGCCCAAAACACTGCTCTGAAACTCATTGGGTATGTGTGGAACACCAGTCCAACGGTGGAAGATTCCTTTAAAGGGCGTTTTAATGTCAGTGGAGAAGGTGCAGCTAATAAAATGGCGTATCTACATTTTCCCAAAGTAACAGAAGCTGAAGACAGTGCAGTGTATTTCTGTGCTGCTAGTATTCGGCGTCGGACAGGGATGAGGCACATTTTGGATCAGGCACCAAATTAACAGTTCTCGATCCAAACATCAAAGTCACTGAACCCACAGTGGAAGTCCTAGCACCCTCGGCAAAGGAGTGTAAAGATAGAAACAAGAAGAAGAAGAAGACCCTGGTGTGTGTAGCCACCCGCTTCTACCCCGACCATGTCACGGTCTTCTGGCAAGTC
>786-9
AGTTCAACTCAACTGCAGCCACACTGATTCAAGATACGACATGATACTGTGGTACCAACTGTCAGCCCAAAACACTGCTCTGAAACTCATTGGGTATGTGTGGAACACCAGTCCAACGGTGGAAGATTCCTTTAAAGGGCGTTTTAATGTCAGTGGAGAAGGTGCAGCTAATAAAATGGCGTATCTACATTTTCCCAAAGTAACAGAAGCTGAAGACAGTGCAGTGTATTTCTGTGCTGCTAGGACAAGTACACGGATAAGGCAGAGTTTGGTCCAGGTACCAGACTCACTGTTCTAGATCCAAACATCAAAGTCACTGAACCCACAGTGGAAGTCCTAGCACCCTCGGCAAAGGAGTGTAAAGATAGAAACAAGAAGAAGAAGAAGACCCTGGTGTGTGTAGCCACCCGCTTCTACCCCGACCATGTCACGGTCTTCTGGCAAGTC
>787-9
AGTTCAACTGAACTGCAGCCACACTGATTCAAGATACGACATGATACTGTGGTACCAACTGTCAGCCCAAAACACTGCTCTGAAACTCATTGGGTATGTGTGGAACACCAGTCCAACGGTGGAAGATTCCTTTAAAGGGCGTTTTAATGTCAGTGGAGAAGGTGCAGCTAATAAAATGGCGTATCTACATTTTCCCAAAGTAACAGAAGCTGAAGACAGTGCAGTGTATTTCTGTGCTGCTAGTACGACAACTAGTGGTGCCAGCCAGGCTTACTTCGGTGGAGGAACCAGGTTAACTGTTCTAGATCCAAACATCAAAGTCACTGAACCCACAGTGGAAGTCCTAGCACCCTCGGCAAAGGAGTGTAAAGATAGAAACAAGAAGAAGAAGAAGACCCTGGTGTGTGTAGCCACCCGCTTCTACCCCGACCATGTCACGGTCTTCTGGCAAGTC
>788-9
AGTTCAACTCACCTGCAGCCATACTATGCCTAACTACTACATGATACTATGGTACAAACAGTCAGCAGGAGACACTGCTATGAAACTCATTGGTTATGCATATACCAAGTCAATAACCATGGAGAAATCGTTTGAAAAGCACTTCAATGTGAGTGGAGACGGTGAGAAAGAGGCTTATCTTCATCTAGTGAGTCTGAGAGGACCTGAACACAGTGCAGTTTATTACTGTGCAGCCAGCCGCGGCAGCTCGTACACGGATAAGGCAGAGTTTGGTCCAGGTACCAGACTCACTGTTCTAGATCCAAACATCAAAGTCACTGAACCCACAGTGGAAGTCCTAGCACCCTCGGCAAAGGAGTGTAAAGATAGAAACAAGAAGAAGAAGAAGACCCTGGTGTGTGTAGCCACCCGCTTCTACCCCGACCATGTCACGGTCTTCTGGCAAGTC
>789-9
AGTTCAACTGACCTGCAGCCACACTGATTCAAGATACGACATGATACTGTGGTACCAACTGTCAGCCCAAAACACTGCTCTGAAACTCATTGGGTATGTGTGGAACACCAGTCCAACGGTGGAAGATTCCTTTAAAGGGCGTTTTAATGTCAGTGGAGAAGGTGCAGCTAATAAAATGGCGTATCTACATTTTCCCAAAGTAACAGAAGCTGAAGACAGTGCAGTGTATTTCTGTGCTGCTAGATCCGGGAGTGGAAGTGAGGCCTACTTTGGGAATGGAACCAAACTCACTGTTTTAGATCCAAACATCAAAGTCACTGAACCCACAGTGGAAGTCCTAGCACCCTCGGCAAAGGAGTGTAAAGATAGAAACAAGAAGAAGAAGAAGACCCTGGTGTGTGTAGCCACCCGCTTCTACCCCGACCATGTCACGGTCTTCTGGCAAGTC
>790-9
AGTTCAACTCAACTGCAGCCACACTGTTTCAAGATACGACATGATACTGTGGTACCAACAGTCAGCCCAAAACACTGCTCTGAAACTCATTGGGTATGTGAGATTCACCAGTCCAACTGTGGAAGATTCCTTTAAAGGGCGTTTTAATGTCAGTGGAGATGGTGCAGCTAATAAAATGGCGTATCTACATTGTCCCAAACTGACAGAAGCTGAAGACAGTTCAGTGTATTTCTGTGCTGCTAGTAAAAGGCGCGGACAGAGCCTAGCTCTGGTGGTTATGCTGCCTACTTTGGAGAAGGAACTAAGCTAACAGTTCTGGATCCAAACATCAAAGTCACTGAACCCACAGTGGAAGTCCTAGCACCCTCGGCAAAGGAGTGTAAAGATAGAAACAAGAAGAAGAAGAAGACCCTGGTGTGTGTAGCCACCCGCTTCTACCCCGACCATGTCACGGTCTTCTGGCAAGTC
>791-9
AGTTCAACTGAACTGCAGCCACACTGTTTCAAGTTACAACATGATACTTTGGTACCAACAGTCACCCCAAAACAATGCTCTGAAACTCATTGGGTATGTGTGGAACACCAGTCCAACTGTGGAAGATTCCTTTAAAGGGCGTTTTAATGTCAGTGGAGATGCTGCAGCTAATAAAATGGCGTATCTACATTTTCCCAAACTGACAGAAGCTGAAGACAGTGCAGTGTATTTCTGTGCCGCTAGCCGGGACAGGGGGCAAACTCAACCAGCCTTCTTTGGCAATGGAACGAAACTCACTGTTTTAGATCCAAACATCAAAGTCACTGAACCCACAGTGGAAGTCCTAGCACCCTCGGCAAAGGAGTGTAAAGATAGAAACAAGAAGAAGAAGAAGACCCTGGTGTGTGTAGCCACCCGCTTCTACCCCGACCATGTCACGGTCTTCTGGCAAGTC
>792-9
AGTTCAACTGACCTGCAGCCACACTGTTTCAAGATACGACATGATACTGTGGTACCAACAGTCAGCCCAAAACACTGCTCTGAAACTCATTGGGTATGTGAGATTCACCAGTCCAACTGTGGAAGATTCCTTTAAAGGGCGTTTTAATGTCAGTGGAGATGCTGCAGCTAATAAAATGGCGTATCTACATTTTCCCAAACTGACAGAAGCTGAAGACAGTGCAGTGTATTTCTGTGCTGCTAGTATTCTCCGGGACAGGGCCCACTATGAGGCACATTTTGGATCAGGCACCAAATTAACAGTTCTCGATCCAAACATCAAAGTCACTGAACCCACAGTGGAAGTCCTAGCACCCTCGGCAAAGGAGTGTAAAGATAGAAACAAGAAGAAGAAGAAGACCCTGGTGTGTGTAGCCACCCGCTTCTACCCCGACCATGTCACGGTCTTCTGGCAAGTC
>793-9
AGTTCAACTCACCTGCAGCCACACTGATCCAAGATACGACATGATACTGTGGTACCAACAGTCAGCCCAAAACACTGCTCTGAAACTCATTGGGTATGTGAGATTCACCAGTCCAACGGTGGAAGATTCCTTTAAAGGGCGTTTTAATGTCAGTGGAGATGGTGCAGCTAGTAAAATGGCGTATCTACATTGTCCCAAACTGACAGAAGCTGAAGACAGTGCAGTGTATTTCTGTGCTGCTACGGACAACAACCCGGCATTCTTCGGCAGTGGCACCAAACTCACAGTTCTAGATCCAAACATCAAAGTCACTGAACCCACAGTGGAAGTCCTAGCACCCTCGGCAAAGGAGTGTAAAGATAGAAACAAGAAGAAGAAGAAGACCCTGGTGTGTGTAGCCACCCGCTTCTACCCCGACCATGTCACGGTCTTCTGGCAAGTC
>794-9
AGTTCAACTCACCTGCAGCCACACTGATTCAAGATACGACATGATACTGTGGTACCAACTGTCAGCCCAAAACACTGCTCTGAAACTCATTGGGTATGTGTGGAACACCAGTCCAACGGTGGAAGATTCCTTTAAAGGGCGTTTTAATGTCAGTGGAGAAGGTGCAGCTAATAAAATGGCGTATCTACATTTTCCCAAAGTAACAGAAGCTGAAGACAGTGCAGTGTATTTCTGTGCTGCTAGTACAGGGAATGAGGCACATTTTGGATCAGGCACCAAATTAACAGTTCTCGATCCAAACATCAAAGTCACTGAACCCACAGTGGAAGTCCTAGCACCCTCGGCAAAGGAGTGTAAAGATAGAAACAAGAAGAAGAAGAAGACCCTGGTGTGTGTAGCCACCCGCTTCTACCCCGACCATGTCACGGTCTTCTGGCAAGTC
>795-9
AGTTCAACTGAACTGCAGCCATACTATCCCTAACTACTACATGATACTATGGTACAAACAGTCAGCAGGAGACACTGCTATGAAACTCATTGGTTATGCATATACCAAGTCAATAACCATGGAGAAATCTTTTGAAAAGCACTTCAATGTGAGTGGAGACGGTGAGAAAGAGGCTTATCTTCATCTAGTGAGCCTGAGAGGACCTGAACACAGTGCAGTTTATTACTGTGTAGCCAGCCAAGGGACAGGGGAGCTCAACCAGCCTTCTTTGGCAATGGAACGAAACTCACTGTTTTAGATCCAAACATCAAAGTCACTGAACCCACAGTGGAAGTCCTAGCACCCTCGGCAAAGGAGTGTAAAGATAGAAACAAGAAGAAGAAGAAGACCCTGGTGTGTGTAGCCACCCGCTTCTACCCCGACCATGTCACGGTCTTCTGGCAAGTC
>796-9
AGTTCAACTGACCTGCAGCCACACTGATTCAAGATACGACATGATACTGTGGTACCAACTGTCAGCCCAAAACACTGCTCTGAAACTCATTGGGTATGTGTGGAACACCAGTCCAACGGTGGAAGATTCCTTTAAAGGGCGTTTTAATGTCAGTGGAGAAGGTGCAGCTAATAAAATGGCGTATCTACATTTTCCCAAAGTAACAGAAGCTGAAGACAGTGCAGTGTATTTCTGTGCTGCTAGTAGGGGACGTGCCAGCCAGGCTTACTTCGGTGGAGGAACCAGGTTAACTGTTCTAGATCCAAACATCAAAGTCACTGAACCCACAGTGGAAGTCCTAGCACCCTCGGCAAAGGAGTGTAAAGATAGAAACAAGAAGAAGAAGAAGACCCTGGTGTGTGTAGCCACCCGCTTCTACCCCGACCATGTCACGGTCTTCTGGCAAGTC
>797-9
AGTTCAACTCACCTGCAGCCACACTGTTTCAAGATACGACATGATACTGTGGTACCAACAGTCAGCCCAAAACACTGCTCTGAAACTCATTGGAACCTGAAGACAGTGCAGTGTATTTCTGTGCTGCTAGTGAAGCCGGGACAGGGGTGCCAGCCAGGCTTACTTCGGTGGAGGAACCAGGTTAACTGTTCTAGATCCAAACATCAAAGTCACTGAACCCACAGTGGAAGTCCTAGCACCCTCGGCAAAGGAGTGTAAAGATAGAAACAAGAAGAAGAAGAAGACCCTGGTGTGTGTAGCCACCCGCTTCTACCCCGACCATGTCACGGTCTTCTGGCAAGTC
>798-9
AGTTCAACTGACCTGCAGCCACACTGATTCAAGATACGACATGATACTGTGGTACCAACTGTCAGCCCAAAACACTGCTCTGAAACTCATTGGGTATGTGTGGAACACCAGTCCAACGGTGGAAGATTCCTTTAAAGGGCGTTTTAATGTCAGTGGAGAAGGTGCAGCTAATAAAATGGCGTATCTACATTTTCCCAAAGTAACAGAAGCTGAAGACAGTGCAGTGTATTTCTGTGCTGCTATACAGCTAGAAACTCAAACTCAACCAGCCTTCTTTGGCAATGGAACGAAACTCACTGTTTTAGATCCAAACATCAAAGTCACTGAACCCACAGTGGAAGTCCTAGCACCCTCGGCAAAGGAGTGTAAAGATAGAAACAAGAAGAAGAAGAAGACCCTGGTGTGTGTAGCCACCCGCTTCTACCCCGACCATGTCACGGTCTTCTGGCAAGTC
>799-9
AGTTCAACTGAACTGCAGCCATACTATGCCTAACTACTACATGATACTATGGTACAAACAGTCAGCAGGAGACACTGCTATGAAACTCATTGGTTATGCATATACCAAGTCAATAACCATGGAGAAATCGTTTGAAAAGCACTTCAATGTGAGTGGAGACGGTGAGAAAGAGGCTTATCTTCATCTAGTGAGTCTGAGAGGACCTGAACACAGTGCAGTTTATTACTGTGCAGCCGGGACAGGGGGCGTACTCGGAGGCATATTTTGGAGCCGGCACCAAACTCACCGTTTTAGATCCAAACATCAAAGTCACTGAACCCACAGTGGAAGTCCTAGCACCCTCGGCAAAGGAGTGTAAAGATAGAAACAAGAAGAAGAAGAAGACCCTGGTGTGTGTAGCCACCCGCTTCTACCCCGACCATGTCACGGTCTTCTGGCAAGTC
>800-9
AGTTCAACTGAACTGCAGCCACACTGATTCAAGATACGACATGATACTGTGGTACCAACTGTCAGCCCAAAACACTGCTCTGAAACTCATTGGGTATGTGTGGAACACCAGTCCAACGGTGGAAGATTCCTTTAAAGGGCGTTTTAATGTCAGTGGAGAAGGTGCAGCTAATAAAATGGCGTATCTACATTTTCCCAAAGTAACAGAAGCTGAAGACAGTGCAGTGTATTTCTGTGCTGCTAGTCGGGACGCGGATAAGGCAGAGTTTGGTCCAGGTACCAGACTCACTGTTCTAGATCCAAACATCAAAGTCACTGAACCCACAGTGGAAGTCCTAGCACCCTCGGCAAAGGAGTGTAAAGATAGAAACAAGAAGAAGAAGAAGACCCTGGTGTGTGTAGCCACCCGCTTCTACCCCGACCATGTCACGGTCTTCTGGCAAGTC
>801-9
AGTTCAACTGAACTGCAGCCACACTGATTCAAGATACGACATGATACTGTGGTACCAACTGTCAGCCCAAAACACTGCTCTGAAACTCATTGGGTATGTGTGGAACACCAGTCCAACGGTGGAAGATTCCTTTAAAGGGCGTTTTAATGTCAGTGGAGAAGGTGCAGCTAATAAAATGGCGTATCTACATTTTCCCAAAGTAACAGAAGCTGAAGACAGTGCAGTGTATTTCTGTGCTGCTAGTAGACAGGGGGTGAGGCACATTTTGGATCAGGCACCAAATTAACAGTTCTCGATCCAAACATCAAAGTCACTGAACCCACAGTGGAAGTCCTAGCACCCTCGGCAAAGGAGTGTAAAGATAGAAACAAGAAGAAGAAGAAGACCCTGGTGTGTGTAGCCACCCGCTTCTACCCCGACCATGTCACGGTCTTCTGGCAAGTC
>802-9
AGTTCAACTCACCTGCAGCCACACTGATCCAAGATACGACATGATACTGTGGTACCAACAGTCAGCCCAAAACACTGCTCTGAAACTCATTGGGTATGTGAGATTCACCAGTCCAACGGTGGAAGATTCCTTTAAAGGGCGTTTTAATGTCAGTGGAGATGGTGCAGCTAGTAAAATGGCGTATCTACATTGTCCCAAACTGACAGAAGCTGAAGACAGTGCAGTGTATATTTCTGTGCTGCTAGTACCGGGGGTCAACTATGAGGCACATTTTGGATCAGGCACCAAATTAACAGTTCTCGATCCAAACATCAAAGTCACTGAACCCACAGTGGAAGTCCTAGCACCCTCGGCAAAGGAGTGTAAAGATAGAAACAAGAAGAAGAAGAAGACCCTGGTGTGTGTAGCCACCCGCTTCTACCCCGACCATGTCACGGTCTTCTGGCAAGTC
>803-9
AGTTCAACTGACCTGCAGCCACACTGATTCAAGATACGACATGATACTGTGGTACCAACTGTCAGCCCAAAACACTGCTCTGAAACTCATTGGGTATGTGTGGAACACCAGTCCAACGGTGGAAGATTCCTTTAAAGGGCGTTTTAATGTCAGTGGAGAAGGTGCAGCTAATAAAATGGCGTATCTACATTTTCCCAAAGTAACAGAAGCTGAAGACAGTGCAGTGTATTTCTGTGCTGCTCGGACAGGCCGCTATGATCCTGCATTCTTTGGAGCAGGGACCAAACTGAGTGTTCTGGATCCAAACATCAAAGTCACTGAACCCACAGTGGAAGTCCTAGCACCCTCGGCAAAGGAGTGTAAAGATAGAAACAAGAAGAAGAAGAAGACCCTGGTGTGTGTAGCCACCCGCTTCTACCCCGACCATGTCACGGTCTTCTGGCAAGTC
>804-9
AGTTCAACTCACCTGCAGCCACACTGATTCAAGATACGACATGATACTGTGGTACCAACTGTCAGCCCAAAACACTGCTCTGAAACTCATTGGGTATGTGTGGAACACCAGTCCAACGGTGGAAGATTCCTTTAAAGGGCGTTTTAATGTCAGTGGAGAAGGTGCAGCTAATAAAATGGCGTATCTACATTTTCCCAAAGTAACAGAAGCTGAAGACAGTGCAGTGTATTTCTGTGCTGCCGGGACATCGAGCTCGTACTCGGAGGCATATTTTGGAGCCGGCACCAAACTCACCGTTTTAGATCCAAACATCAAAGTCACTGAACCCACAGTGGAAGTCCTAGCACCCTCGGCAAAGGAGTGTAAAGATAGAAACAAGAAGAAGAAGAAGACCCTGGTGTGTGTAGCCACCCGCTTCTACCCCGACCATGTCACGGTCTTCTGGCAAGTC
>805-9
AGTTCAACTGACCTGCAGCCACACTGTTTCAAGTTACAACATGATACTTTGGTACCAACAGTCACCCCAAAACAATGCTCTGAAACTCATTGGGTATGTGTGGAACACCAGTCCAACTGTGGAAGATTCCTTTAAAGGGCGTTTTAATGTCAGTGGAGATGCTGCAGCTAATAAAATGGCGTATCTACATTTTCCCAAACTGACAGAAGCTGAAGACAGTGCAGTGTATTTCTGTGCCGCTAGTGGAACAGGGGATGAGGCACATTTTGGATCAGGCACCAAATTAACAGTTCTCGATCCAAACATCAAAGTCACTGAACCCACAGTGGAAGTCCTAGCACCCTCGGCAAAGGAGTGTAAAGATAGAAACAAGAAGAAGAAGAAGACCCTGGTGTGTGTAGCCACCCGCTTCTACCCCGACCATGTCACGGTCTTCTGGCAAGTC
>806-9
AGTTCAACTGACCTGCAGCCACACTGTTTCAAGTTACAACATGATACTTTGGTACCAACAGTCACCCCAAAACAATGCTCTGAAACTCATTGGGTATGTGTGGAACACCAGTCCAACTGTGGAAGATTCCTTTAAAGGGCGTTTTAATGTCAGTGGAGATGCTGCAGCTAATAAAATGGCGTATCTACATTTTCCCAAACTGACAGAAGCTGAAGACAGTGCAGTGTATTTCTGTGCCGCTAGTACAGGGGGCGCAACCCGGCATTCTTCGGCAGTGGCACCAAACTCACAGTTCTAGATCCAAACATCAAAGTCACTGAACCCACAGTGGAAGTCCTAGCACCCTCGGCAAAGGAGTGTAAAGATAGAAACAAGAAGAAGAAGAAGACCCTGGTGTGTGTAGCCACCCGCTTCTACCCCGACCATGTCACGGTCTTCTGGCAAGTC
>807-9
AGTTCAACTGACCTGCAGCCACACTGTTTCAAGATACGACATGATACTGTGGTACCAACAGTCAGCCCAAAACACTGCTCTGAAACTCATTGGGTATGTGAGATTCACCAGTCCAACTGTGGAAGATTCCTTTAAAGGGCGTTTTAATGTCAGTGGAGATGCTGCAGCTAATAAAATGGCGTATCTACATTTTCCCAAACTGACAGAAGCTGAAGACAGTGCAGTGTATTTCTGTGCTGCTAGTAACCGGACAGACTATGATCCTGCATTCTTTGGAGCAGGGACCAAACTGAGTGTTCTGGATCCAAACATCAAAGTCACTGAACCCACAGTGGAAGTCCTAGCACCCTCGGCAAAGGAGTGTAAAGATAGAAACAAGAAGAAGAAGAAGACCCTGGTGTGTGTAGCCACCCGCTTCTACCCCGACCATGTCACGGTCTTCTGGCAAGTC
>808-9
AGTTCAACTGAACTGCAGCCACACTGATTCAAGATACGACATGATACTGTGGTACCAACTGTCAGCCCAAAACACTGCTCTGAAACTCATTGGGTATGTGTGGAACACCAGTCCAACGGTGGAAGATTCCTTTAAAGGGCGTTTTAATGTCAGTGGAGAAGGTGCAGCTAATAAAATGGCGTATCTACATTTTCCCAAAGTAACAGAAGCTGAAGACAGTGCAGTGTATTTCTGTGCTGCTAGTGACAGGGGGCGCGCTGGAAGTGAGGCCTACTTTGGGAATGGAACCAAACTCACTGTTTTAGATCCAAACATCAAAGTCACTGAACCCACAGTGGAAGTCCTAGCACCCTCGGCAAAGGAGTGTAAAGATAGAAACAAGAAGAAGAAGAAGACCCTGGTGTGTGTAGCCACCCGCTTCTACCCCGACCATGTCACGGTCTTCTGGCAAGTC
>809-9
AGTTCAACTCACCTGCAGCCACACTGATTCAAGATACGACATGATACTGTGGTACCAACTGTCAGCCCAAAACACTGCTCTGAAACTCATTGGGTATGTGTGGAACACCAGTCCAACGGTGGAAGATTCCTTTAAAGGGCGTTTTAATGTCAGTGGAGAAGGTGCAGCTAATAAAATGGCGTATCTACATTTTCCCAAAGTAACAGAAGCTGAAGACAGTGCAGTGTATTTCTGTGCTGCTCGGGCTAGTGGTGCCAGCCAGGCTTACTTCGGTGGAGGAACCAGGTTAACTGTTCTAGATCCAAACATCAAAGTCACTGAACCCACAGTGGAAGTCCTAGCACCCTCGGCAAAGGAGTGTAAAGATAGAAACAAGAAGAAGAAGAAGACCCTGGTGTGTGTAGCCACCCGCTTCTACCCCGACCATGTCACGGTCTTCTGGCAAGTC
>810-9
AGTTCAACTGACCTGCAGCCACACTGATTCAAGATACGACATGATACTGTGGTACCAACTGTCAGCCCAAAACACTGCTCTGAAACTCATTGGGTATGTGTGGAACACCAGTCCAACGGTGGAAGATTCCTTTAAAGGGCGTTTTAATGTCAGTGGAGAAGGTGCAGCTAATAAAATGGCGTATCTACATTTTCCCAAAGTAACAGAAGCTGAAGACAGTGCAGTGTATTTCTGTGCTGCGGGACAGGCTGGTGGTGCCAGCCAGGCTTACTTCGGTGGAGGAACCAGGTTAACTGTTCTAGATCCAAACATCAAAGTCACTGAACCCACAGTGGAAGTCCTAGCACCCTCGGCAAAGGAGTGTAAAGATAGAAACAAGAAGAAGAAGAAGACCCTGGTGTGTGTAGCCACCCGCTTCTACCCCGACCATGTCACGGTCTTCTGGCAAGTC
>811-9
AGTTCAACTGAACTGCAGCCACACTGTTTCAAGATACGACATGATACTGTGGTACCAACAGTCAGCCCAAAACACTGCTCTGAAACTCATTGGGTATGTGAGATTCACCAGTCCAACTGTGGAAGATTCCTTTAAAGGGCGTTTTAATGTCAGTGGAGATGGTGCAGCTAATAAAATGGCGTATCTACATTGTCCCAAACTGACAGAAGCTGAAGACAGTTCAGTGTATTTCTGTGCTGCTAGTAACACCAACTATGAGGCACATTTTGGATCAGGCACCAAATTAACAGTTCTCGATCCAAACATCAAAGTCACTGAACCCACAGTGGAAGTCCTAGCACCCTCGGCAAAGGAGTGTAAAGATAGAAACAAGAAGAAGAAGAAGACCCTGGTGTGTGTAGCCACCCGCTTCTACCCCGACCATGTCACGGTCTTCTGGCAAGTC
>812-9
AGTTCAACTGAACTGCAGCCACACTGTTTCAAGATACGACATGATACTGTGGTACCAACAGTCAGCCCAAAACACTGCTCTGAAACTCATTGGGTATGTGAGATTCACCAGTCCAACTGTGGAAGATTCCTTTAAAGGGCGTTTTAATGTCAGTGGAGATGGTGCAGCTAATAAAATGGCGTATCTACATTGTCCCAAACTGACAGAAGCTGAAGACAGTTCAGTGTATTTCTGTGCTGCTAGTCTACCCGGGACAGAAACTCAACCAGCCTTCTTTGGCAATGGAACGAAACTCACTGTTTTAGATCCAAACATCAAAGTCACTGAACCCACAGTGGAAGTCCTAGCACCCTCGGCAAAGGAGTGTAAAGATAGAAACAAGAAGAAGAAGAAGACCCTGGTGTGTGTAGCCACCCGCTTCTACCCCGACCATGTCACGGTCTTCTGGCAAGTC
>813-9
AGTTCAACTGAACTGCAGCCACACTGTTTCAAGATACGACATGATACTGTGGTACCAACAGTCAGCCCAAAACACTGCTCTGAAACTCATTGGAACCTGAAGACAGTGCAGTGTATTTCTGTGCTGCTAGTGAAGGTTCAACTCAACCAGCCTTCTTTGGCAATGGAACGAAACTCACTGTTTTAGATCCAAACATCAAAGTCACTGAACCCACAGTGGAAGTCCTAGCACCCTCGGCAAAGGAGTGTAAAGATAGAAACAAGAAGAAGAAGAAGACCCTGGTGTGTGTAGCCACCCGCTTCTACCCCGACCATGTCACGGTCTTCTGGCAAGTC
>814-9
AGTTCAACTGACCTGCAGCCACACTGATTCAAGATACGACATGATACTGTGGTACCAACTGTCAGCCCAAAACACTGCTCTGAAACTCATTGGGTATGTGTGGAACACCAGTCCAACGGTGGAAGATTCCTTTAAAGGGCGTTTTAATGTCAGTGGAGAAGGTGCAGCTAATAAAATGGCGTATCTACATTTTCCCAAAGTAACAGAAGCTGAAGACAGTGCAGTGTATTTCTGTGCTGCTGGTCGAAGATCTACTCAAACTCAACCAGCCTTCTTTGGCAATGGAACGAAACTCACTGTTTTAGATCCAAACATCAAAGTCACTGAACCCACAGTGGAAGTCCTAGCACCCTCGGCAAAGGAGTGTAAAGATAGAAACAAGAAGAAGAAGAAGACCCTGGTGTGTGTAGCCACCCGCTTCTACCCCGACCATGTCACGGTCTTCTGGCAAGTC
>815-9
AGTTCAACTGAACTGCAGCCACACTGATTCAAGATACGACATGATACTGTGGTACCAACTGTCAGCCCAAAACACTGCTCTGAAACTCATTGGGTATGTGTGGAACACCAGTCCAACGGTGGAAGATTCCTTTAAAGGGCGTTTTAATGTCAGTGGAGAAGGTGCAGCTAATAAAATGGCGTATCTACATTTTCCCAAAGTAACAGAAGCTGAAGACAGTGCAGTGTATTTCTGTGCTGCTAGTCTCAGGGACAGTCAAACTCAACCAGCCTTCTTTGGCAATGGAACGAAACTCACTGTTTTAGATCCAAACATCAAAGTCACTGAACCCACAGTGGAAGTCCTAGCACCCTCGGCAAAGGAGTGTAAAGATAGAAACAAGAAGAAGAAGAAGACCCTGGTGTGTGTAGCCACCCGCTTCTACCCCGACCATGTCACGGTCTTCTGGCAAGTC
>816-9
AGTTCAACTGACCTGCAGCCACACTGATTCAAATTACAACATGATACTGTGGTACCAACAGTCAGCCCAAAACACTGAAACTCATTGGGTATGTGAGTAACACCATTCCAACGGTGGAAGATTCCTTTAAAGGGCGTTTTAATGTCAGTGGAGATGGTGCAGCTAATAAAATGGCGTATCTACATTGTCCCAAACTGACAGAAGCTGAAGACAGTTCAGTGTATTTCTGTGCTGCTAGTCGGGACATAAACAACAACCCGGCATTCTTCGGCAGTGGCACCAAACTCACAGTTCTAGATCCAAACATCAAAGTCACTGAACCCACAGTGGAAGTCCTAGCACCCTCGGCAAAGGAGTGTAAAGATAGAAACAAGAAGAAGAAGAAGACCCTGGTGTGTGTAGCCACCCGCTTCTACCCCGACCATGTCACGGTCTTCTGGCAAGTC
>817-9
AGTTCAACTGACCTGCAGCCACACTGTTTCAAGTTACTACATGATACTGTGGTACCAACAGTCAGCCCAAAACACTGCTCTGAAACTCATTGGGTATGTGAGATACACCAGTCCAATGGTGGAAGATTCCTTTAAAGGGCGTTTTAATGTCAGTGGAGATGGTGCAGCTAATAAAATGGCATATCTACATTTTCCCAAACTGACAGAAGCTGAAGACAGTTCAGTGTATTTCTGTGCTGCTAGTGAAGCGGCGGGAACGGATAAGGCAGAGTTTGGTCCAGGTACCAGACTCACTGTTCTAGATCCAAACATCAAAGTCACTGAACCCACAGTGGAAGTCCTAGCACCCTCGGCAAAGGAGTGTAAAGATAGAAACAAGAAGAAGAAGAAGACCCTGGTGTGTGTAGCCACCCGCTTCTACCCCGACCATGTCACGGTCTTCTGGCAAGTC
>818-9
AGTTCAACTCACCTGCAGCCACACTGATTCAAGATACGACATGATACTGTGGTACCAACTGTCAGCCCAAAACACTGCTCTGAAACTCATTGGGTATGTGTGGAACACCAGTCCAACGGTGGAAGATTCCTTTAAAGGGCGTTTTAATGTCAGTGGAGAAGGTGCAGCTAATAAAATGGCGTATCTACATTTTCCCAAAGTAACAGAAGCTGAAGACAGTGCAGTGTATTTCTGTGCTGCTACAGGCATTACTCAAACTCAACCAGCCTTCTTTGGCAATGGAACGAAACTCACTGTTTTAGATCCAAACATCAAAGTCACTGAACCCACAGTGGAAGTCCTAGCACCCTCGGCAAAGGAGTGTAAAGATAGAAACAAGAAGAAGAAGAAGACCCTGGTGTGTGTAGCCACCCGCTTCTACCCCGACCATGTCACGGTCTTCTGGCAAGTC
>819-9
AGTTCAACTGACCTGCAGCCACACTGTTTCAAGATACGACATGATACTGTGGTACCAACAGTCAGCCCAAAACACTGCTCTGAAACTCATTGGGTATGTGAGATTCACCAGTCCAACTGTGGAAGATTCCTTTAAAGGGCGTTTTAATGTCAGTGGAGATGGTGCAGCTAATAAAATGGCGTATCTACATTGTCCCAAACTGACAGAAGCTGAAGACAGTTCAGTGTATTTCTGTGCTGCTAGTTTCGGTACTGGAAGTGAGGCCTACTTTGGGAATGGAACCAAACTCACTGTTTTAGATCCAAACATCAAAGTCACTGAACCCACAGTGGAAGTCCTAGCACCCTCGGCAAAGGAGTGTAAAGATAGAAACAAGAAGAAGAAGAAGACCCTGGTGTGTGTAGCCACCCGCTTCTACCCCGACCATGTCACGGTCTTCTGGCAAGTC
>820-9
AGTTCAACTGAACTGCAGCCACACTGTTTCAAGATACGACATGATACTGTGGTACCAACAGTCAGCCCAAAACACTGCTCTGAAACTCATTGGGTATGTGAGATTCACCAGTCCAACGGTGGAAGATTCCTTTAAAGGGCGTTTTAATGTCAGTGGAGATGGTGCAGCTAATAAAATGGCGTATCTACATTTTCCCAAACTGACAGAACCTGAAGACAGTGCAGTGTATTTCTGTGCTGCTAGCGACAGGGGTGGTGCCAGCCAGGCTTACTTCGGTGGAGGAACCAGGTTAACTGTTCTAGATCCAAACATCAAAGTCACTGAACCCACAGTGGAAGTCCTAGCACCCTCGGCAAAGGAGTGTAAAGATAGAAACAAGAAGAAGAAGAAGACCCTGGTGTGTGTAGCCACCCGCTTCTACCCCGACCATGTCACGGTCTTCTGGCAAGTC
>821-9
AGTTCAACTGACCTGCAGCCACACTGATTCAAGATACGACATGATACTGTGGTACCAACTGTCAGCCCAAAACACTGCTCTGAAACTCATTGGGTATGTGTGGAACACCAGTCCAACGGTGGAAGATTCCTTTAAAGGGCGTTTTAATGTCAGTGGAGAAGGTGCAGCTAATAAAATGGCGTATCTACATTTTCCCAAAGTAACAGAAGCTGAAGACAGTGCAGTGTATTTCTGTGCTGCTAGTAAGGCGGGAGGTGCCAGCCAGGCTTACTTCGGTGGAGGAACCAGGTTAACTGTTCTAGATCCAAACATCAAAGTCACTGAACCCACAGTGGAAGTCCTAGCACCCTCGGCAAAGGAGTGTAAAGATAGAAACAAGAAGAAGAAGAAGACCCTGGTGTGTGTAGCCACCCGCTTCTACCCCGACCATGTCACGGTCTTCTGGCAAGTC
>822-9
AGTTCAACTCACCTGCAAACACACTGTTTCAAGTTACAACATGATACTGTGGTACCAACAGTCAGCCCAAAACACTGAAACTCATTGGGTATATCCAAACATCAAAGTCACTGAACCCACAGTGGAAGTCCTAGCACCCTCGGCAAAGGAGTGTAAAGATAGAAACAAGAAGAAGAAGAAGACCCTGGTGTGTGTAGCCACCCGCTTCTACCCCGACCATGTCACGGTCTTCTGGCAAGTC
>823-9
AGTTCAACTCACCTGCAGCCACACTGATTCAAGATACGACATGATACTGTGGTACCAACTGTCAGCCCAAAACACTGCTCTGAAACTCATTGGGTATGTGTGGAACACCAGTCCAACGGTGGAAGATTCCTTTAAAGGGCGTTTTAATGTCAGTGGAGAAGGTGCAGCTAATAAAATGGCGTATCTACATTTTCCCAAAGTAACAGAAGCTGAAGACAGTGCAGTGTATTTCTGTGCTGCTAGTCGGGACACCTCGGAGGCATATTTTGGAGCCGGCACCAAACTCACCGTTTTAGATCCAAACATCAAAGTCACTGAACCCACAGTGGAAGTCCTAGCACCCTCGGCAAAGGAGTGTAAAGATAGAAACAAGAAGAAGAAGAAGACCCTGGTGTGTGTAGCCACCCGCTTCTACCCCGACCATGTCACGGTCTTCTGGCAAGTC
>824-9
AGTTCAACTGAACTGCAGCCACACTGATTCAAGATACGACATGATACTGTGGTACCAACTGTCAGCCCAAAACACTGCTCTGAAACTCATTGGGTATGTGTGGAACACCAGTCCAACGGTGGAAGATTCCTTTAAAGGGCGTTTTAATGTCAGTGGAGAAGGTGCAGCTAATAAAATGGCGTATCTACATTTTCCCAAAGTAACAGAAGCTGAAGACAGTGCAGTGTATTTCTGTGCTGCTAGTAAGGCAGTCCAAACTCAACCAGCCTTCTTTGGCAATGGAACGAAACTCACTGTTTTAGATCCAAACATCAAAGTCACTGAACCCACAGTGGAAGTCCTAGCACCCTCGGCAAAGGAGTGTAAAGATAGAAACAAGAAGAAGAAGAAGACCCTGGTGTGTGTAGCCACCCGCTTCTACCCCGACCATGTCACGGTCTTCTGGCAAGTC
>825-9
AGTTCAACTGACCTGCAGCCACACTGATCCAAGATACGACATGATACTGTGGTACCAACAGTCAGCCCAAAACACTGCTCTGAAACTCATTGGGTATGTGAGATTCACCAGTCCAACGGTGGAAGATTCCTTTAAAGGGCGTTTTAATGTCAGTGGAGATGGTGCAGCTAGTAAAATGGCGTATCTACATTGTCCCAAACTGACAGAAGCTGAAGACAGTGCAGTGTATATTTCTGTGCTGCTAGTAACCGGGGCTGGAAGTGAGGCCTACTTTGGGAATGGAACCAAACTCACTGTTTTAGATCCAAACATCAAAGTCACTGAACCCACAGTGGAAGTCCTAGCACCCTCGGCAAAGGAGTGTAAAGATAGAAACAAGAAGAAGAAGAAGACCCTGGTGTGTGTAGCCACCCGCTTCTACCCCGACCATGTCACGGTCTTCTGGCAAGTC
>826-9
AGTTCAACTCACCTGCAGCCACACTGATCCAAGATACGACATGATACTGTGGTACCAACAGTCAGCCCAAAACACTGCTCTGAAACTCATTGGGTATGTGAGATTCACCAGTCCAACGGTGGAAGATTCCTTTAAAGGGCGTTTTAATGTCAGTGGAGATGGTGCAGCTAGTAAAATGGCGTATCTACATTGTCCCAAACTGACAGAAGCTGAAGACAGTGCAGTGTATATTTCTGTGCTGCTAGCCAGGACAGGGGGCAACTCGGAGGCATATTTTGGAGCCGGCACCAAACTCACCGTTTTAGATCCAAACATCAAAGTCACTGAACCCACAGTGGAAGTCCTAGCACCCTCGGCAAAGGAGTGTAAAGATAGAAACAAGAAGAAGAAGAAGACCCTGGTGTGTGTAGCCACCCGCTTCTACCCCGACCATGTCACGGTCTTCTGGCAAGTC
>827-9
AGTTCAACTGACCTGCAGCCACACTGATTCAAGATACGACATGATACTGTGGTACCAACTGTCAGCCCAAAACACTGCTCTGAAACTCATTGGGTATGTGTGGAACACCAGTCCAACGGTGGAAGATTCCTTTAAAGGGCGTTTTAATGTCAGTGGAGAAGGTGCAGCTAATAAAATGGCGTATCTACATTTTCCCAAAGTAACAGAAGCTGAAGACAGTGCAGTGTATTTCTGTGCTGCTAGAAGAAGGGGGCCGTACTCGGAGGCATATTTTGGAGCCGGCACCAAACTCACCGTTTTAGATCCAAACATCAAAGTCACTGAACCCACAGTGGAAGTCCTAGCACCCTCGGCAAAGGAGTGTAAAGATAGAAACAAGAAGAAGAAGAAGACCCTGGTGTGTGTAGCCACCCGCTTCTACCCCGACCATGTCACGGTCTTCTGGCAAGTC
>828-9
AGTTCAACTGACCTGCAGCCACACTGATTCAAGATACGACATGATACTGTGGTACCAACTGTCAGCCCAAAACACTGCTCTGAAACTCATTGGGTATGTGTGGAACACCAGTCCAACGGTGGAAGATTCCTTTAAAGGGCGTTTTAATGTCAGTGGAGAAGGTGCAGCTAATAAAATGGCGTATCTACATTTTCCCAAAGTAACAGAAGCTGAAGACAGTGCAGTGTATTTCTGTGCTGCCCGGACAGGGGGAACGTACTCGGAGGCATATTTTGGAGCCGGCACCAAACTCACCGTTTTAGATCCAAACATCAAAGTCACTGAACCCACAGTGGAAGTCCTAGCACCCTCGGCAAAGGAGTGTAAAGATAGAAACAAGAAGAAGAAGAAGACCCTGGTGTGTGTAGCCACCCGCTTCTACCCCGACCATGTCACGGTCTTCTGGCAAGTC
>829-9
AGTTCAACTCAACTGCAGCCACACTGATTCAAGATACGACATGATACTGTGGTACCAACTGTCAGCCCAAAACACTGCTCTGAAACTCATTGGGTATGTGTGGAACACCAGTCCAACGGTGGAAGATTCCTTTAAAGGGCGTTTTAATGTCAGTGGAGAAGGTGCAGCTAATAAAATGGCGTATCTACATTTTCCCAAAGTAACAGAAGCTGAAGACAGTGCAGTGTATTTCTGTGCTGCTAGTAAAGAGACAGGGGGCTCCTATGAGGCACATTTTGGATCAGGCACCAAATTAACAGTTCTCGATCCAAACATCAAAGTCACTGAACCCACAGTGGAAGTCCTAGCACCCTCGGCAAAGGAGTGTAAAGATAGAAACAAGAAGAAGAAGAAGACCCTGGTGTGTGTAGCCACCCGCTTCTACCCCGACCATGTCACGGTCTTCTGGCAAGTC
>830-9
AGTTCAACTCAACTGCAGCCACACTGATCCAAGATACGACATGATACTGTGGTACCAACAGTCAGCCCAAAACACTGCTCTGAAACTCATTGGGTATGTGAGATTCACCAGTCCAACGGTGGAAGATTCCTTTAAAGGGCGTTTTAATGTCAGTGGAGATGGTGCAGCTAGTAAAATGGCGTATCTACATTGTCCCAAACTGACAGAAGCTGAAGACAGTGCAGTGTATTTCTGTGCTGCTAGTAAAGAACAGAACTCGTACTCGGAGGCATATTTTGGAGCCGGCACCAAACTCACCGTTTTAGATCCAAACATCAAAGTCACTGAACCCACAGTGGAAGTCCTAGCACCCTCGGCAAAGGAGTGTAAAGATAGAAACAAGAAGAAGAAGAAGACCCTGGTGTGTGTAGCCACCCGCTTCTACCCCGACCATGTCACGGTCTTCTGGCAAGTC
>831-9
AGTTCAACTGACCTGCAGCCACACTGATTCAAGATACGACATGATACTGTGGTACCAACTGTCAGCCCAAAACACTGCTCTGAAACTCATTGGGTATGTGTGGAACACCAGTCCAACGGTGGAAGATTCCTTTAAAGGGCGTTTTAATGTCAGTGGAGAAGGTGCAGCTAATAAAATGGCGTATCTACATTTTCCCAAAGTAACAGAAGCTGAAGACAGTGCAGTGTATTTCTGTGCGGAGGCACATTTTGGATCAGGCACCAAATTAACAGTTCTCGATCCAAACATCAAAGTCACTGAACCCACAGTGGAAGTCCTAGCACCCTCGGCAAAGGAGTGTAAAGATAGAAACAAGAAGAAGAAGAAGACCCTGGTGTGTGTAGCCACCCGCTTCTACCCCGACCATGTCACGGTCTTCTGGCAAGTC
>832-9
AGTTCAACTGAACTGCAGCCACACTGATTCAAGATACGACATGATACTGTGGTACCAACTGTCAGCCCAAAACACTGCTCTGAAACTCATTGGGTATGTGTGGAACACCAGTCCAACGGTGGAAGATTCCTTTAAAGGGCGTTTTAATGTCAGTGGAGAAGGTGCAGCTAATAAAATGGCGTATCTACATTTTCCCAAAGTAACAGAAGCTGAAGACAGTGCAGTGTATTTCTGTGCTGCTACCAGGGGGTACTCGGAGGCATATTTTGGAGCCGGCACCAAACTCACCGTTTTAGATCCAAACATCAAAGTCACTGAACCCACAGTGGAAGTCCTAGCACCCTCGGCAAAGGAGTGTAAAGATAGAAACAAGAAGAAGAAGAAGACCCTGGTGTGTGTAGCCACCCGCTTCTACCCCGACCATGTCACGGTCTTCTGGCAAGTC
>833-9
AGTTCAACTGACCTGCAGCCACACTGATTCAAGATACGACATGATACTGTGGTACCAACTGTCAGCCCAAAACACTGCTCTGAAACTCATTGGGTATGTGTGGAACACCAGTCCAACGGTGGAAGATTCCTTTAAAGGGCGTTTTAATGTCAGTGGAGAAGGTGCAGCTAATAAAATGGCGTATCTACATTTTCCCAAAGTAACAGAAGCTGAAGACAGTGCAGTGTATTTCTGTGCTGCTAGTAGGCAGGGGGCCAACAACAACCCGGCATTCTTCGGCAGTGGCACCAAACTCACAGTTCTAGATCCAAACATCAAAGTCACTGAACCCACAGTGGAAGTCCTAGCACCCTCGGCAAAGGAGTGTAAAGATAGAAACAAGAAGAAGAAGAAGACCCTGGTGTGTGTAGCCACCCGCTTCTACCCCGACCATGTCACGGTCTTCTGGCAAGTC
>834-9
AGTTCAACTGACCTGCAGCCACACTGATTCAAGATACGACATGATACTGTGGTACCAACAGTCAGCCCAAAACACTGCTCTGAAACTCATTGGGTATGTGTGGAACACCAGTCCAACGGTGGAAGATTCCTTTAAAGGGCGTTTTAATGTCAGTGGAGAAGGTGCAGCTAATAAAATGGCGTATCTACATTTTCCCAAAGTAACAGAAGCTGAAGACAGTGCAGTGTATTTCTGTGCTGCTAGTCAGGACAGGGGTCGCTATGAGGCACATTTTGGATCAGGCACCAAATTAACAGTTCTCGATCCAAACATCAAAGTCACTGAACCCACAGTGGAAGTCCTAGCACCCTCGGCAAAGGAGTGTAAAGATAGAAACAAGAAGAAGAAGAAGACCCTGGTGTGTGTAGCCACCCGCTTCTACCCCGACCATGTCACGGTCTTCTGGCAAGTC
>835-9
AGTTCAACTGACCTGCAGCCACACTGATTCAAGATACGACATGATACTGTGGTACCAACTGTCAGCCCAAAACACTGCTCTGAAACTCATTGGGTATGTGTGGAACACCAGTCCAACGGTGGAAGATTCCTTTAAAGGGCGTTTTAATGTCAGTGGAGAAGGTGCAGCTAATAAAATGGCGTATCTACATTTTCCCAAAGTAACAGAAGCTGAAGACAGTGCAGTGTATTTCTGTGCTGCTAGTAACGCCAACTATGAGGCACATTTTGGATCAGGCACCAAATTAACAGTTCTCGATCCAAACATCAAAGTCACTGAACCCACAGTGGAAGTCCTAGCACCCTCGGCAAAGGAGTGTAAAGATAGAAACAAGAAGAAGAAGAAGACCCTGGTGTGTGTAGCCACCCGCTTCTACCCCGACCATGTCACGGTCTTCTGGCAAGTC
>836-9
AGTTCAACTGAACTGCAGCCACACTGTTTCAAGATACGACATGATACTGTGGTACCAACAGTCAGCCCAAAACACTGCTCTGAAACTCATTGGGTATGTGAGATTCACCAGTCCAACTGTGGAAGATTCCTTTAAAGGGCGTTTTAATGTCAGTGGAGATGGTGCAGCTAATAAAATGGCGTATCTACATTGTCCCAAACTGACAGAAGCTGAAGACAGTTCAGTGTATTTCTGTGCTGCTAGAGGGGGGAACTATGAGGCACATTTTGGATCAGGCACCAAATTAACAGTTCTCGATCCAAACATCAAAGTCACTGAACCCACAGTGGAAGTCCTAGCACCCTCGGCAAAGGAGTGTAAAGATAGAAACAAGAAGAAGAAGAAGACCCTGGTGTGTGTAGCCACCCGCTTCTACCCCGACCATGTCACGGTCTTCTGGCAAGTC
>837-9
AGTTCAACTGAACTGCAGCCACACTGTTTCAAGATACGACATGATACTGTGGTACCAACAGTCAGCCCAAAACACTGCTCTGAAACTCATTGGGTATGTGAGATTCACCAGTCCAACTGTGGAAGATTCCTTTAAAGGGCGTTTTAATGTCAGTGGAGATGGTGCAGCTAATAAAATGGCGTATCTACATTGTCCCAAACTGACAGAAGCTGAAGACAGTTCAGTGTATTTCTGTGCTGCTAGACAGGGGGGTAAACTTTGGGCACATTTTGGATCAGGCACCAAATTAACAGTTCTCGATCCAAACATCAAAGTCACTGAACCCACAGTGGAAGTCCTAGCACCCTCGGCAAAGGAGTGTAAAGATAGAAACAAGAAGAAGAAGAAGACCCTGGTGTGTGTAGCCACCCGCTTCTACCCCGACCATGTCACGGTCTTCTGGCAAGTC
>838-9
AGTTCAACTCACCTGCAGCCACACTGATTCAAGATACGACATGATACTGTGGTACCAACTGTCAGCCCAAAACACTGCTCTGAAACTCATTGGGTATGTGTGGAACACCAGTCCAACGGTGGAAGATTCCTTTAAAGGGCGTTTTAATGTCAGTGGAGAAGGTGCAGCTAATAAAATGGCGTATCTACATTTTCCCAAAGTAACAGAAGCTGAAGACAGTGCAGTGTATTTCTGTGCTGCTAGCCCCGGGACAGGGGGGGGCAACCCGGCATTCTTCGGCAGTGGCACCAAACTCACAGTTCTAGATCCAAACATCAAAGTCACTGAACCCACAGTGGAAGTCCTAGCACCCTCGGCAAAGGAGTGTAAAGATAGAAACAAGAAGAAGAAGAAGACCCTGGTGTGTGTAGCCACCCGCTTCTACCCCGACCATGTCACGGTCTTCTGGCAAGTC
>839-9
AGTTCAACTGACCTGCAGCCACACTGATTCAAGATACGACATGATACTGTGGTACCAACTGTCAGCCCAAAACACTGCTCTGAAACTCATTGGGTATGTGTGGAACACCAGTCCAACGGTGGAAGATTCCTTTAAAGGGCGTTTTAATGTCAGTGGAGAAGGTGCAGCTAATAAAATGGCGTATCTACATTTTCCCAAAGTAACAGAAGCTGAAGACAGTGCAGTGTATTTCTGTGCTGCTAGCCAGTACACGGATAAGGCAGAGTTTGGTCCAGGTACCAGACTCACTGTTCTAGATCCAAACATCAAAGTCACTGAACCCACAGTGGAAGTCCTAGCACCCTCGGCAAAGGAGTGTAAAGATAGAAACAAGAAGAAGAAGAAGACCCTGGTGTGTGTAGCCACCCGCTTCTACCCCGACCATGTCACGGTCTTCTGGCAAGTC
>840-9
AGTTCAACTGACCTGCAGCCACACTGATTCAAGATACGACATGATACTGTGGTACCAACTGTCAGCCCAAAACACTGCTCTGAAACTCATTGGTAACAGAAGCTGAAGACAGTGCAGTGTATTTCTGTGCTGCTAGACAGGGAAGCACAACCCGGCATTCTTCGGCAGTGGCACCAAACTCACAGTTCTAGATCCAAACATCAAAGTCACTGAACCCACAGTGGAAGTCCTAGCACCCTCGGCAAAGGAGTGTAAAGATAGAAACAAGAAGAAGAAGAAGACCCTGGTGTGTGTAGCCACCCGCTTCTACCCCGACCATGTCACGGTCTTCTGGCAAGTC
>841-9
AGTTCAACTGACCTGCAGCCACACTGTTTCAAGTTACAACATGATACTTTGGTACCAACAGTCACCCCAAAACAATGCTCTGAAACTCATTGGGTATGTGTGGAACACCAGTCCAACTGTGGAAGATTCCTTTAAAGGGCGTTTTAATGTCAGTGGAGATGCTGCAGCTAATAAAATGGCGTATCTACATTTTCCCAAACTGACAGAAGCTGAAGACAGTGCAGTGTATTTCTGTGCCGCTAGCCGGGACAGGGGGGACACTGGAAGTGAGGCCTACTTTGGGAATGGAACCAAACTCACTGTTTTAGATCCAAACATCAAAGTCACTGAACCCACAGTGGAAGTCCTAGCACCCTCGGCAAAGGAGTGTAAAGATAGAAACAAGAAGAAGAAGAAGACCCTGGTGTGTGTAGCCACCCGCTTCTACCCCGACCATGTCACGGTCTTCTGGCAAGTC
>842-9
AGTTCAACTCAACTGCAGCCACACTGATTCAAGATACGACATGATACTGTGGTACCAACAGTCAGCCCAAAACACTGCTCTGAAACTCATTGGGTATGTGTGGAACACCAGTCCAACGGTGGAAGATTCCTTTAAAGGGCGTTTTAATGTCAGTGGAGAAGGTGCAGCTAATAAAATGGCGTATCTACATTTTCCCAAAGTAACAGAAGCTGAAGACAGTGCAGTGTATTTCTGTGCTGCTAGTCAGGACAGGGGTCGCTATGAGGCACATTTTGGATCAGGCACCAAATTAACAGTTCTCGATCCAAACATCAAAGTCACTGAACCCACAGTGGAAGTCCTAGCACCCTCGGCAAAGGAGTGTAAAGATAGAAACAAGAAGAAGAAGAAGACCCTGGTGTGTGTAGCCACCCGCTTCTACCCCGACCATGTCACGGTCTTCTGGCAAGTC
>843-9
AGTTCAACTGAACTGCAGCCACACTGATTCAAGATACGACATGATACTGTGGTACCAACTGTCAGCCCAAAACACTGCTCTGAAACTCATTGGGTATGTGTGGAACACCAGTCCAACGGTGGAAGATTCCTTTAAAGGGCGTTTTAATGTCAGTGGAGAAGGTGCAGCTAATAAAATGGCGTATCTACATTTTCCCAAAGTAACAGAAGCTGAAGACAGTGCAGTGTATTTCTGTGCTGCTAGTAAAGGGGGCTATGAGGCACATTTTGGATCAGGCACCAAATTAACAGTTCTCGATCCAAACATCAAAGTCACTGAACCCACAGTGGAAGTCCTAGCACCCTCGGCAAAGGAGTGTAAAGATAGAAACAAGAAGAAGAAGAAGACCCTGGTGTGTGTAGCCACCCGCTTCTACCCCGACCATGTCACGGTCTTCTGGCAAGTC
>844-9
AGTTCAACTGAACTGCAGCCACACTGATTCAAGATACGACATGATACTGTGGTACCAACTGTCAGCCCAAAACACTGCTCTGAAACTCATTGGGTATGTGTGGAACACCAGTCCAACGGTGGAAGATTCCTTTAAAGGGCGTTTTAATGTCAGTGGAGAAGGTGCAGCTAATAAAATGGCGTATCTACATTTTCCCAAAGTAACAGAAGCTGAAGACAGTGCAGTGTATTTCTGTGCTGCTACTCGGACGGCTTCAACTCAACCAGCCTTCTTTGGCAATGGAACGAAACTCACTGTTTTAGATCCAAACATCAAAGTCACTGAACCCACAGTGGAAGTCCTAGCACCCTCGGCAAAGGAGTGTAAAGATAGAAACAAGAAGAAGAAGAAGACCCTGGTGTGTGTAGCCACCCGCTTCTACCCCGACCATGTCACGGTCTTCTGGCAAGTC
>845-9
AGTTCAACTCACCTGCAGCCACACTGATTCAAGATACGACATGATACTGTGGTACCAACTGTCAGCCCAAAACACTGCTCTGAAACTCATTGGGTATGTGTGGAACACCAGTCCAACGGTGGAAGATTCCTTTAAAGGGCGTTTTAATGTCAGTGGAGAAGGTGCAGCTAATAAAATGGCGTATCTACATTTTCCCAAAGTAACAGAAGCTGAAGACAGTGCAGTGTATTTCTGTGCTGCTAGGGATAACTCGGAGGCATATTTTGGAGCCGGCACCAAACTCACCGTTTTAGATCCAAACATCAAAGTCACTGAACCCACAGTGGAAGTCCTAGCACCCTCGGCAAAGGAGTGTAAAGATAGAAACAAGAAGAAGAAGAAGACCCTGGTGTGTGTAGCCACCCGCTTCTACCCCGACCATGTCACGGTCTTCTGGCAAGTC
>846-9
AGTTCAACTGACCTGCAGCCACACTGATTCAAGATACGACATGATACTGTGGTACCAACTGTCAGCCCAAAACACTGCTCTGAAACTCATTGGGTATGTGTGGAACACCAGTCCAACGGTGGAAGATTCCTTTAAAGGGCGTTTTAATGTCAGTGGAGAAGGTGCAGCTAATAAAATGGCGTATCTACATTTTCCCAAAGTAACAGAAGCTGAAGACAGTGCAGTGTATTTCTGTGCTGCTAGTTTGGTCGACAGGGGGGTACTCGGAGGCATATTTTGGAGCCGGCACCAAACTCACCGTTTTAGATCCAAACATCAAAGTCACTGAACCCACAGTGGAAGTCCTAGCACCCTCGGCAAAGGAGTGTAAAGATAGAAACAAGAAGAAGAAGAAGACCCTGGTGTGTGTAGCCACCCGCTTCTACCCCGACCATGTCACGGTCTTCTGGCAAGTC
>847-9
AGTTCAACTCAACTGCAGCCACACTGTTTCAAGATACGACATGATACTGTGGTACCAACAGTCAGCCCAAAACACTGCTCTGAAACTCATTGGAACCTGAAGACAGTGCAGTGTATTTCTGTGCTGCCTCCGGGACAGGGGGCTCTGGTGCCAGCCAGGCTTACTTCGGTGGAGGAACCAGGTTAACTGTTCTAGATCCAAACATCAAAGTCACTGAACCCACAGTGGAAGTCCTAGCACCCTCGGCAAAGGAGTGTAAAGATAGAAACAAGAAGAAGAAGAAGACCCTGGTGTGTGTAGCCACCCGCTTCTACCCCGACCATGTCACGGTCTTCTGGCAAGTC
>848-9
AGTTCAACTCACCTGCAGCCACACTGTTTCAAGATACGACATGATACTGTGGTACCAACAGTCAGCCCAAAACACTGCTCTGAAACTCATTGGGTATGTGAGATTCACCAGTCCAACGGTGGAAGATTCCTTTAAAGGGCGTTTTAATGTCAGTGGAGATGGTGCAGCTAATAAAATGGCGTATCTACATTTTCCCAAACTGACAGAACCTGAAGACAGTGCAGTGTATTTCTGTGCTGCTAGAAGGGGCGAGACTCAACCAGCCTTCTTTGGCAATGGAACGAAACTCACTGTTTTAGATCCAAACATCAAAGTCACTGAACCCACAGTGGAAGTCCTAGCACCCTCGGCAAAGGAGTGTAAAGATAGAAACAAGAAGAAGAAGAAGACCCTGGTGTGTGTAGCCACCCGCTTCTACCCCGACCATGTCACGGTCTTCTGGCAAGTC
>849-9
AGTTCAACTGAACTGCAGCCACACTGTTTCAAGATACGACATGATACTGTGGTACCAACAGTCAGCCCAAAACACTGCTCTGAAACTCATTGGGTATGTGAGATTCACCAGTCCAACTGTGGAAGATTCCTTTAAAGGGCGTTTTAATGTCAGTGGAGATGCTGCAGCTAATAAAATGGCGTATCTACATTTTCCCAAACTGACAGAAGCTGAAGACAGTGCAGTGTATTTCTGTGCTAGTACTCAAACTCAACCAGCCTTCTTTGGCAATGGAACGAAACTCACTGTTTTAGATCCAAACATCAAAGTCACTGAACCCACAGTGGAAGTCCTAGCACCCTCGGCAAAGGAGTGTAAAGATAGAAACAAGAAGAAGAAGAAGACCCTGGTGTGTGTAGCCACCCGCTTCTACCCCGACCATGTCACGGTCTTCTGGCAAGTC
>850-9
AGTTCAACTCAACTGCAGCCACACTGATTCAAGATACGACATGATACTGTGGTACCAACTGTCAGCCCAAAACACTGCTCTGAAACTCATTGGGTATGTGTGGAACACCAGTCCAACGGTGGAAGATTCCTTTAAAGGGCGTTTTAATGTCAGTGGAGAAGGTGCAGCTAATAAAATGGCGTATCTACATTTTCCCAAAGTAACAGAAGCTGAAGACAGTGCAGTGTATTTCAGGGGGCACTCGGAGGCATATTTTGGAGCCGGCACCAAACTCACCGTTTTAGATCCAAACATCAAAGTCACTGAACCCACAGTGGAAGTCCTAGCACCCTCGGCAAAGGAGTGTAAAGATAGAAACAAGAAGAAGAAGAAGACCCTGGTGTGTGTAGCCACCCGCTTCTACCCCGACCATGTCACGGTCTTCTGGCAAGTC
>851-9
AGTTCAACTGAACTGCAGCCACACTGATTCAAGATACGACATGATACTGTGGTACCAACTGTCAGCCCAAAACACTGCTCTGAAACTCATTGGGTATGTGTGGAACACCAGTCCAACGGTGGAAGATTCCTTTAAAGGGCGTTTTAATGTCAGTGGAGAAGGTGCAGCTAATAAAATGGCGTATCTACATTTTCCCAAAGTAACAGAAGCTGAAGACAGTGCAGTGTATTTCTGTGCTGCTAGTAACAACTATGAGGCACATTTTGGATCAGGCACCAAATTAACAGTTCTCGATCCAAACATCAAAGTCACTGAACCCACAGTGGAAGTCCTAGCACCCTCGGCAAAGGAGTGTAAAGATAGAAACAAGAAGAAGAAGAAGACCCTGGTGTGTGTAGCCACCCGCTTCTACCCCGACCATGTCACGGTCTTCTGGCAAGTC
>852-9
AGTTCAACTGACCTGCAGCCATACTATCCCTAACTACTACATGATACTATGGTACAAACAGTCAGCAGGAGACACTGCTATGAAACTCATTGGTTATGCATATACCAAGTCAATAACCATGGAGAAATCTTTTGAAAAGCACTTCAATGTGAGTGGAGACGGTGAGAAAGAGGCTTATCTTCATCTAGTGAGCCTGAGAGGACCTGAACACAGTGCAGTTTATTACTGTGTAGCCACCGGGACAACTATGAGGCACATTTTGGATCAGGCACCAAATTAACAGTTCTCGATCCAAACATCAAAGTCACTGAACCCACAGTGGAAGTCCTAGCACCCTCGGCAAAGGAGTGTAAAGATAGAAACAAGAAGAAGAAGAAGACCCTGGTGTGTGTAGCCACCCGCTTCTACCCCGACCATGTCACGGTCTTCTGGCAAGTC
>853-9
AGTTCAACTCAACTGCAGCCACACTGTTTCAAGATACGACATGATACTGTGGTACCAACAGTCAGCCCAAAACACTGCTCTGAAACTCATTGGGTATGTGAGATTCACCAGTCCAACGGTGGAAGATTCCTTTAAAGGGCGTTTTAATGTCAGTGGAGATGGTGCAGCTAATAAAATGGCGTATCTACATTTTCCCAAACTGACAGAACCTGAAGACAGTGCAGTGTATTTCTGTGCTGCTAGGGAGGGGTTCACTGGAAGTGAGGCCTACTTTGGGAATGGAACCAAACTCACTGTTTTAGATCCAAACATCAAAGTCACTGAACCCACAGTGGAAGTCCTAGCACCCTCGGCAAAGGAGTGTAAAGATAGAAACAAGAAGAAGAAGAAGACCCTGGTGTGTGTAGCCACCCGCTTCTACCCCGACCATGTCACGGTCTTCTGGCAAGTC
>854-9
AGTTCAACTGACCTGCAGCCACACTGATCCAAGATACGACATGATACTGTGGTACCAACAGTCAGCCCAAAACACTGCTCTGAAACTCATTGGGTATGTGAGATTCACCAGTCCAACGGTGGAAGATTCCTTTAAAGGGCGTTTTAATGTCAGTGGAGATGGTGCAGCTAGTAAAATGGCGTATCTACATTGTCCCAAACTGACAGAAGCTGAAGACAGTGCAGTGTATATTTCTGTGCTGGGACACAACTATGAGGCACATTTTGGATCAGGCACCAAATTAACAGTTCTCGATCCAAACATCAAAGTCACTGAACCCACAGTGGAAGTCCTAGCACCCTCGGCAAAGGAGTGTAAAGATAGAAACAAGAAGAAGAAGAAGACCCTGGTGTGTGTAGCCACCCGCTTCTACCCCGACCATGTCACGGTCTTCTGGCAAGTC
>855-9
AGTTCAACTGACCTGCAGCCACACTGTTTCAAGATACGACATGATACTGTGGTACCAACAGTCAGCCCAAAACACTGCTCTGAAACTCATTGGGTATGTGAGATTCACCAGTCCAACGGTGGAAGATTCCTTTAAAGGGCGTTTTAATGTCAGTGGAGATGGTGCAGCTAATAAAATGGCGTATCTACATTTTCCCAAACTGACAGAACCTGAAGACAGTGCAGTGTATTTCTGTGCTGCTAGTGAAGCGGCGACAGGGGGCGGAGGTGGTTATGCTGCCTACTTTGGAGAAGGAACTAAGCTAACAGTTCTGGATCCAAACATCAAAGTCACTGAACCCACAGTGGAAGTCCTAGCACCCTCGGCAAAGGAGTGTAAAGATAGAAACAAGAAGAAGAAGAAGACCCTGGTGTGTGTAGCCACCCGCTTCTACCCCGACCATGTCACGGTCTTCTGGCAAGTC
>856-9
AGTTCAACTCAACTGCAGCCACACTGTTTCAAGTTACAACATGATACTTTGGTACCAACAGTCACCCCAAAACAATGCTCTGAAACTCATTGGGTATGTGTGGAACACCAGTCCAACTGTGGAAGATTCCTTTAAAGGGCGTTTTAATGTCAGTGGAGATGCTGCAGCTAATAAAATGGCGTATCTACATTTTCCCAAACTGACAGAAGCTGAAGACAGTGCAGTGTATTTCTGTGCCGCTAGCGCGGGACAGGGGAACTATGAGGCACATTTTGGATCAGGCACCAAATTAACAGTTCTCGATCCAAACATCAAAGTCACTGAACCCACAGTGGAAGTCCTAGCACCCTCGGCAAAGGAGTGTAAAGATAGAAACAAGAAGAAGAAGAAGACCCTGGTGTGTGTAGCCACCCGCTTCTACCCCGACCATGTCACGGTCTTCTGGCAAGTC
>857-9
AGTTCAACTGAACTGCAGCCACACTGATCCAAGATACGACATGATACTGTGGTACCAACAGTCAGCCCAAAACACTGCTCTGAAACTCATTGGGTATGTGAGATTCACCAGTCCAACGGTGGAAGATTCCTTTAAAGGGCGTTTTAATGTCAGTGGAGATGGTGCAGCTAGTAAAATGGCGTATCTACATTGTCCCAAACTGACAGAAGCTGAAGACAGTGCAGTGTATATTTCTGTGCTGCTAGTAATAGGACAGGGTGGTGCCAGCCAGGCTTACTTCGGTGGAGGAACCAGGTTAACTGTTCTAGATCCAAACATCAAAGTCACTGAACCCACAGTGGAAGTCCTAGCACCCTCGGCAAAGGAGTGTAAAGATAGAAACAAGAAGAAGAAGAAGACCCTGGTGTGTGTAGCCACCCGCTTCTACCCCGACCATGTCACGGTCTTCTGGCAAGTC
>858-9
AGTTCAACTGAACTGCAGCCACACTGTTTCAAGATACGACATGATACTGTGGTACCAACAGTCAGCCCAAAACACTGCTCTGAAACTCATTGGGTATGTGAGATTCACCAGTCCAACGGTGGAAGATTCCTTTAAAGGGCGTTTTAATGTCAGTGGAGATGGTGCAGCTAATAAAATGGCGTATCTACATTTTCCCAAACTGACAGAACCTGAAGACAGTGCAGTGTATTTCTGTGCAGCCCGGACAGGGGGCGCGACTCAAACTCAACCAGCCTTCTTTGGCAATGGAACGAAACTCACTGTTTTAGATCCAAACATCAAAGTCACTGAACCCACAGTGGAAGTCCTAGCACCCTCGGCAAAGGAGTGTAAAGATAGAAACAAGAAGAAGAAGAAGACCCTGGTGTGTGTAGCCACCCGCTTCTACCCCGACCATGTCACGGTCTTCTGGCAAGTC
>859-9
AGTTCAACTCACCTGCAGCCACACTGATCCAAGATACGACATGATACTGTGGTACCAACAGTCAGCCCAAAACACTGCTCTGAAACTCATTGGGTATGTGAGATTCACCAGTCCAACGGTGGAAGATTCCTTTAAAGGGCGTTTTAATGTCAGTGGAGATGGTGCAGCTAGTAAAATGGCGTATCTACATTGTCCCAAACTGACAGAAGCTGAAGACAGTGCAGTGTATTTCTGTGCTGCTAGTATTCAAGGGTATGATCCTGCATTCTTTGGAGCAGGGACCAAACTGAGTGTTCTGGATCCAAACATCAAAGTCACTGAACCCACAGTGGAAGTCCTAGCACCCTCGGCAAAGGAGTGTAAAGATAGAAACAAGAAGAAGAAGAAGACCCTGGTGTGTGTAGCCACCCGCTTCTACCCCGACCATGTCACGGTCTTCTGGCAAGTC
>860-9
AGTTCAACTCAACTGCAGCCACACTGATTCAAGATACGACATGATACTGTGGTACCAACTGTCAGCCCAAAACACTGCTCTGAAACTCATTGGGTATGTGTGGAACACCAGTCCAACGGTGGAAGATTCCTTTAAAGGGCGTTTTAATGTCAGTGGAGAAGGTGCAGCTAATAAAATGGCGTATCTACATTTTCCCAAAGTAACAGAAGCTGAAGACAGTGCAGTGTATTTCTGTGCTGCTAGGACAGCTCAAACTCAACCAGCCTTCTTTGGCAATGGAACGAAACTCACTGTTTTAGATCCAAACATCAAAGTCACTGAACCCACAGTGGAAGTCCTAGCACCCTCGGCAAAGGAGTGTAAAGATAGAAACAAGAAGAAGAAGAAGACCCTGGTGTGTGTAGCCACCCGCTTCTACCCCGACCATGTCACGGTCTTCTGGCAAGTC
>861-9
AGTTCAACTGACCTGCAGCCACACTGATTCAAGATACGACATGATACTGTGGTACCAACTGTCAGCCCAAAACACTGCTCTGAAACTCATTGGGTATGTGTGGAACACCAGTCCAACGGTGGAAGATTCCTTTAAAGGGCGTTTTAATGTCAGTGGAGAAGGTGCAGCTAATAAAATGGCGTATCTACATTTTCCCAAAGTAACAGAAGCTGAAGACAGTGCAGTGTATTTCTGTGCTGCTAGACACAGGAACAACCCGGCATTCTTCGGCAGTGGCACCAAACTCACAGTTCTAGATCCAAACATCAAAGTCACTGAACCCACAGTGGAAGTCCTAGCACCCTCGGCAAAGGAGTGTAAAGATAGAAACAAGAAGAAGAAGAAGACCCTGGTGTGTGTAGCCACCCGCTTCTACCCCGACCATGTCACGGTCTTCTGGCAAGTC
>862-9
AGTTCAACTGACCTGCAGCCACACTGTTTCAAGATACGACATGATACTGTGGTACCAACAGTCAGCCCAAAACACTGCTCTGAAACTCATTGGGTATGTGAGATTCACCAGTCCAACGGTGGAAGATTCCTTTAAAGGGCGTTTTAATGTCAGTGGAGATGGTGCAGCTAATAAAATGGCGTATCTACATTTTCCCAAACTGACAGAACCTGAAGACAGTGCAGTGTATTTCTGTGCAGCCCGGACAGGGGGCGCGACTCAAACTCAACCAGCCTTCTTTGGCAATGGAACGAAACTCACTGTTTTAGATCCAAACATCAAAGTCACTGAACCCACAGTGGAAGTCCTAGCACCCTCGGCAAAGGAGTGTAAAGATAGAAACAAGAAGAAGAAGAAGACCCTGGTGTGTGTAGCCACCCGCTTCTACCCCGACCATGTCACGGTCTTCTGGCAAGTC
>863-9
AGTTCAACTGACCTGCAGCCACACTGATTCAAGATACGACATGATACTGTGGTACCAACTGTCAGCCCAAAACACTGCTCTGAAACTCATTGGGTATGTGTGGAACACCAGTCCAACGGTGGAAGATTCCTTTAAAGGGCGTTTTAATGTCAGTGGAGAAGGTGCAGCTAATAAAATGGCGTATCTACATTTTCCCAAAGTAACAGAAGCTGAAGACAGTGCAGTGTATTTCTGTGCTGCTAGTAAACCCTCTGGTGGTTATGCTGCCTACTTTGGAGAAGGAACTAAGCTAACAGTTCTGGATCCAAACATCAAAGTCACTGAACCCACAGTGGAAGTCCTAGCACCCTCGGCAAAGGAGTGTAAAGATAGAAACAAGAAGAAGAAGAAGACCCTGGTGTGTGTAGCCACCCGCTTCTACCCCGACCATGTCACGGTCTTCTGGCAAGTC
>864-9
AGTTCAACTCACCTGCAGCCACACTGATTCAAGATACGACATGATACTGTGGTACCAACTGTCAGCCCAAAACACTGCTCTGAAACTCATTGGGTATGTGTGGAACACCAGTCCAACGGTGGAAGATTCCTTTAAAGGGCGTTTTAATGTCAGTGGAGAAGGTGCAGCTAATAAAATGGCGTATCTACATTTTCCCAAAGTAACAGAAGCTGAAGACAGTGCAGTGTATTTCTGTGCGGAGGCACATTTTGGATCAGGCACCAAATTAACAGTTCTCGATCCAAACATCAAAGTCACTGAACCCACAGTGGAAGTCCTAGCACCCTCGGCAAAGGAGTGTAAAGATAGAAACAAGAAGAAGAAGAAGACCCTGGTGTGTGTAGCCACCCGCTTCTACCCCGACCATGTCACGGTCTTCTGGCAAGTC
>865-9
AGTTCAACTCACCTGCAGCCACACTGTTTCAAGATACGACATGATACTGTGGTACCAACAGTCAGCCCAAAACACTGCTCTGAAACTCATTGGGTATGTGAGATTCACCAGTCCAACGGTGGAAGATTCCTTTAAAGGGCGTTTTAATGTCAGTGGAGATGGTGCAGCTAATAAAATGGCGTATCTACATTTTCCCAAACTGACAGAACCTGAAGACAGTGCAGTGTATTTCTGTGCTGCTAGTGAGGGAAATACTCAAACTCAACCAGCCTTCTTTGGCAATGGAACGAAACTCACTGTTTTAGATCCAAACATCAAAGTCACTGAACCCACAGTGGAAGTCCTAGCACCCTCGGCAAAGGAGTGTAAAGATAGAAACAAGAAGAAGAAGAAGACCCTGGTGTGTGTAGCCACCCGCTTCTACCCCGACCATGTCACGGTCTTCTGGCAAGTC
>866-9
AGTTCAACTGACCTGCAGCCACACTGTTTCAAGATACGACATGATACTGTGGTACCAACAGTCAGCCCAAAACACTGCTCTGAAACTCATTGGGTATGTGAGATTCACCAGTCCAACTGTGGAAGATTCCTTTAAAGGGCGTTTTAATGTCAGTGGAGATGGTGCAGCTAATAAAATGGCGTATCTACATTGTCCCAAACTGACAGAAGCTGAAGACAGTTCAGTGTATTTCTGTGCTGCTAGTACAGTATGAGGCACATTTTGGATCAGGCACCAAATTAACAGTTCTCGATCCAAACATCAAAGTCACTGAACCCACAGTGGAAGTCCTAGCACCCTCGGCAAAGGAGTGTAAAGATAGAAACAAGAAGAAGAAGAAGACCCTGGTGTGTGTAGCCACCCGCTTCTACCCCGACCATGTCACGGTCTTCTGGCAAGTC
>867-9
AGTTCAACTGAACTGCAGCCACACTGATTCAAGATACGACATGATACTGTGGTACCAACTGTCAGCCCAAAACACTGCTCTGAAACTCATTGGGTATGTGTGGAACACCAGTCCAACGGTGGAAGATTCCTTTAAAGGGCGTTTTAATGTCAGTGGAGAAGGTGCAGCTAATAAAATGGCGTATCTACATTTTCCCAAAGTAACAGAAGCTGAAGACAGTGCAGTGTATTTCTGTGCTGCTCGGGACAGGGGCTCTGGTGGTTATGCTGCCTACTTTGGAGAGGGAACTAAGCTAACAGTTCTGGATCCAAACATCAAAGTCACTGAACCCACAGTGGAAGTCCTAGCACCCTCGGCAAAGGAGTGTAAAGATAGAAACAAGAAGAAGAAGAAGACCCTGGTGTGTGTAGCCACCCGCTTCTACCCCGACCATGTCACGGTCTTCTGGCAAGTC
>868-9
AGTTCAACTGACCTGCAGCCACACTGATCCAAGATACGACATGATACTGTGGTACCAACAGTCAGCCCAAAACACTGCTCTGAAACTCATTGGGTATGTGAGATTCACCAGTCCAACGGTGGAAGATTCCTTTAAAGGGCGTTTTAATGTCAGTGGAGATGGTGCAGCTAGTAAAATGGCGTATCTACATTGTCCCAAACTGACAGAAGCTGAAGACAGTGCAGTGTATTTCTGTGCTAGAGCAGCTACTCAACCAGCCTTCTTTGGCAATGGAACGAAACTCACTGTTTTAGATCCAAACATCAAAGTCACTGAACCCACAGTGGAAGTCCTAGCACCCTCGGCAAAGGAGTGTAAAGATAGAAACAAGAAGAAGAAGAAGACCCTGGTGTGTGTAGCCACCCGCTTCTACCCCGACCATGTCACGGTCTTCTGGCAAGTC
>869-9
AGTTCAACTCAACTGCAGCCACACTGATTCAAGATACGACATGATACTGTGGTACCAACTGTCAGCCCAAAACACTGCTCTGAAACTCATTGGGTATGTGTGGAACACCAGTCCAACGGTGGAAGATTCCTTTAAAGGGCGTTTTAATGTCAGTGGAGAAGGTGCAGCTAATAAAATGGCGTATCTACATTTTCCCAAAGTAACAGAAGCTGAAGACAGTGCAGTGTATTTCTGTGCTGCTAGTACAGCTGGTGGTGCCAGCCAGGCTTACTTCGGTGGAGGAACCAGGTTAACTGTTCTAGATCCAAACATCAAAGTCACTGAACCCACAGTGGAAGTCCTAGCACCCTCGGCAAAGGAGTGTAAAGATAGAAACAAGAAGAAGAAGAAGACCCTGGTGTGTGTAGCCACCCGCTTCTACCCCGACCATGTCACGGTCTTCTGGCAAGTC
>870-9
AGTTCAACTGACCTGCAGCCACACTGATTCAAGATACGACATGATACTGTGGTACCAACTGTCAGCCCAAAACACTGCTCTGAAACTCATTGGGTATGTGTGGAACACCAGTCCAACGGTGGAAGATTCCTTTAAAGGGCGTTTTAATGTCAGTGGAGAAGGTGCAGCTAATAAAATGGCGTATCTACATTTTCCCAAAGTAACAGAAGCTGAAGACAGTGCAGTGTATTTCTGTGCTGCTAGGACAGGGGGCAGTGATCCTGCATTCTTTGGAGCAGGGACCAAACTGAGTGTTCTGGATCCAAACATCAAAGTCACTGAACCCACAGTGGAAGTCCTAGCACCCTCGGCAAAGGAGTGTAAAGATAGAAACAAGAAGAAGAAGAAGACCCTGGTGTGTGTAGCCACCCGCTTCTACCCCGACCATGTCACGGTCTTCTGGCAAGTC
>871-9
AGTTCAACTGAACTGCAGCCATACTATCCCTAACTACTACGTGATACTATGGTACAAACAGTCAGCAGGAGACACTGCTATGAAACTCATTGGTTATGCATATACCAAGTCAATAACCATGGAGAAATCGTTTGAAAAGCACTTCAATGTGAGTGGAGACGGTGAGAAAGAGGCTTATCTTCATCTAGTGAGTCTGAGAGGACCTGAACACAGTGCAGTTTATTACTGTGCAGCCAGAATCCGGGACAGGGGAGACTATGAGGCACATTTTGGATCAGGCACCAAATTAACAGTTCTCGATCCAAACATCAAAGTCACTGAACCCACAGTGGAAGTCCTAGCACCCTCGGCAAAGGAGTGTAAAGATAGAAACAAGAAGAAGAAGAAGACCCTGGTGTGTGTAGCCACCCGCTTCTACCCCGACCATGTCACGGTCTTCTGGCAAGTC
>872-9
AGTTCAACTGACCTGCAGCCACACTGATCCAAGATACGACATGATACTGTGGTACCAACAGTCAGCCCAAAACACTGCTCTGAAACTCATTGGGTATGTGAGATTCACCAGTCCAACGGTGGAAGATTCCTTTAAAGGGCGTTTTAATGTCAGTGGAGATGGTGCAGCTAGTAAAATGGCGTATCTACATTGTCCCAAACTGACAGAAGCTGAAGACAGTGCAGTGTATATTTCTGTGCTGCCGACAGGGGGCAGGGGATCAACTATGAGGCACATTTTGGATCAGGCACCAAATTAACAGTTCTCGATCCAAACATCAAAGTCACTGAACCCACAGTGGAAGTCCTAGCACCCTCGGCAAAGGAGTGTAAAGATAGAAACAAGAAGAAGAAGAAGACCCTGGTGTGTGTAGCCACCCGCTTCTACCCCGACCATGTCACGGTCTTCTGGCAAGTC
>873-9
AGTTCAACTGACCTGCAGCCACACTGATTCAAGATACGACATGATACTGTGGTACCAACAGTCAGCCCAAAACACTGCTCTGAAACTCATTGGGTATGTGTGGAACACCAGTCCAACGGTGGAAGATTCCTTTAAAGGGCGTTTTAATGTCAGTGGAGAAGGTGCAGCTAATAAAATGGCGTATCTACATTTTCCCAAAGTAACAGAAGCTGAAGACAGTGCAGTGTATTTCTGTGCTGCCGGGACAGGGGGCGCGGACTATGATCCTGCATTCTTTGGAGCAGGGACCAAACTGAGTGTTCTGGATCCAAACATCAAAGTCACTGAACCCACAGTGGAAGTCCTAGCACCCTCGGCAAAGGAGTGTAAAGATAGAAACAAGAAGAAGAAGAAGACCCTGGTGTGTGTAGCCACCCGCTTCTACCCCGACCATGTCACGGTCTTCTGGCAAGTC
>874-9
AGTTCAACTGACCTGCAGCCACACTGTTTCAAGATACGACATGATACTGTGGTACCAACAGTCAGCCCAAAACACTGCTCTGAAACTCATTGGGTATGTGAGATTCACCAGTCCAACGGTGGAAGATTCCTTTAAAGGGCGTTTTAATGTCAGTGGAGATGGTGCAGCTAATAAAATGGCGTATCTACATTTTCCCAAACTGACAGAACCTGAAGACAGTGCAGTGTATTTCTGTGCTGCTAGTGTTCAGGGTGGTTATGCTGCCTACTTTGGAGAAGGAACTAAGCTAACAGTTCTGGATCCAAACATCAAAGTCACTGAACCCACAGTGGAAGTCCTAGCACCCTCGGCAAAGGAGTGTAAAGATAGAAACAAGAAGAAGAAGAAGACCCTGGTGTGTGTAGCCACCCGCTTCTACCCCGACCATGTCACGGTCTTCTGGCAAGTC
>875-9
AGTTCAACTGACCTGCAGACACACTGTTTCAAGTTACGACATGATACTGTGGTACCAACAGGCAGCCCAAAACTCTGCTCTGAAACTCATTGGGTATGTGTGGAACACCAGTCCAACGGTGGAAGATTCCTTTAAAGGGCGTTTTAATGTCAGTGGAGATGGTGCAGCTAATAAAATGGCGTATCTACATTTTCCCAAAGTGACAGAAGCTGAAGACAGTGCAGTGTATTTCTGTGCTGATAGAAAAATCGTGCTATGATCCTGCATTCTTTGGAGCAGGGACCAAACTGAGTGTTCTGGATCCAAACATCAAAGTCACTGAACCCACAGTGGAAGTCCTAGCACCCTCGGCAAAGGAGTGTAAAGATAGAAACAAGAAGAAGAAGAAGACCCTGGTGTGTGTAGCCACCCGCTTCTACCCCGACCATGTCACGGTCTTCTGGCAAGTC
>876-9
AGTTCAACTGACCTGCAGCCACACTGATTCAAGATACGACATGATACTGTGGTACCAACTGTCAGCCCAAAACACTGCTCTGAAACTCATTGGGTATGTGTGGAACACCAGTCCAACGGTGGAAGATTCCTTTAAAGGGCGTTTTAATGTCAGTGGAGAAGGTGCAGCTAATAAAATGGCGTATCTACATTTTCCCAAAGTAACAGAAGCTGAAGACAGTGCAGTGTATTTCTGTGCTGCTAGGGGGAGGTACTCGGAGGCATATTTTGGAGCCGGCACCAAACTCACCGTTTTAGATCCAAACATCAAAGTCACTGAACCCACAGTGGAAGTCCTAGCACCCTCGGCAAAGGAGTGTAAAGATAGAAACAAGAAGAAGAAGAAGACCCTGGTGTGTGTAGCCACCCGCTTCTACCCCGACCATGTCACGGTCTTCTGGCAAGTC
>877-9
AGTTCAACTCAACTGCAGCCACACTGTTTCAAGATACGACATGATACTGTGGTACCAACAGTCAGCCCAAAACACTGCTCTGAAACTCATTGGGTATGTGAGATTCACCAGTCCAACTGTGGAAGATTCCTTTAAAGGGCGTTTTAATGTCAGTGGAGATGCTGCAGCTAATAAAATGGCGTATCTACATTTTCCCAAACTGACAGAAGCTGAAGACAGTGCAGTGTATTTCTGTGCTGCTAGTCGGGACAGGGGGTTCACGGATAAGGCAGAGTTTGGTCCAGGTACCAGACTCACTGTTCTAGATCCAAACATCAAAGTCACTGAACCCACAGTGGAAGTCCTAGCACCCTCGGCAAAGGAGTGTAAAGATAGAAACAAGAAGAAGAAGAAGACCCTGGTGTGTGTAGCCACCCGCTTCTACCCCGACCATGTCACGGTCTTCTGGCAAGTC
>878-9
AGTTCAACTGACCTGCAGCCACACTGATCCAAGATACGACATGATACTGTGGTACCAACAGTCAGCCCAAAACACTGCTCTGAAACTCATTGGGTATGTGAGATTCACCAGTCCAACGGTGGAAGATTCCTTTAAAGGGCGTTTTAATGTCAGTGGAGATGGTGCAGCTAGTAAAATGGCGTATCTACATTGTCCCAAACTGACAGAAGCTGAAGACAGTGCAGTGTATTTCTGTGCTGCTAGTAAAGCTCAGGGGTTCGGGGATAAGGCAGAGTTTGGTCCAGGTACCAGACTCACTGTTCTAGATCCAAACATCAAAGTCACTGAACCCACAGTGGAAGTCCTAGCACCCTCGGCAAAGGAGTGTAAAGATAGAAACAAGAAGAAGAAGAAGACCCTGGTGTGTGTAGCCACCCGCTTCTACCCCGACCATGTCACGGTCTTCTGGCAAGTC
>879-9
AGTTCAACTCACCTGCAGCCACACTGTTTCAAGATACGACATGATACTGTGGTACCAACAGTCAGCCCAAAACACTGCTCTGAAACTCATTGGGTATGTGAGATTCACCAGTCCAACGGTGGAAGATTCCTTTAAAGGGCGTTTTAATGTCAGTGGAGATGGTGCAGCTAATAAAATGGCGTATCTACATTTTCCCAAACTGACAGAACCTGAAGACAGTGCAGTGTATTTCTGTGCTGCTAGTGGCCCGGGACAGGATAACTATGAGGCACATTTTGGATCAGGCACCAAATTAACAGTTCTCGATCCAAACATCAAAGTCACTGAACCCACAGTGGAAGTCCTAGCACCCTCGGCAAAGGAGTGTAAAGATAGAAACAAGAAGAAGAAGAAGACCCTGGTGTGTGTAGCCACCCGCTTCTACCCCGACCATGTCACGGTCTTCTGGCAAGTC
>880-9
AGTTCAACTCACCTGCAGCCACACTGATTCAAGATACGACATGATACTGTGGTACCAACTGTCAGCCCAAAACACTGCTCTGAAACTCATTGGGTATGTGTGGAACACCAGTCCAACGGTGGAAGATTCCTTTAAAGGGCGTTTTAATGTCAGTGGAGAAGGTGCAGCTAATAAAATGGCGTATCTACATTTTCCCAAAGTAACAGAAGCTGAAGACAGTGCAGTGTATTTCTGTGCTGCTAGTAACAGGGATTATGAGGCACATTTTGGATCAGGCACCAAATTAACAGTTCTCGATCCAAACATCAAAGTCACTGAACCCACAGTGGAAGTCCTAGCACCCTCGGCAAAGGAGTGTAAAGATAGAAACAAGAAGAAGAAGAAGACCCTGGTGTGTGTAGCCACCCGCTTCTACCCCGACCATGTCACGGTCTTCTGGCAAGTC
>881-9
AGTTCAACTCACCTGCAGCCACACTGTTTCAAGATACGACATGATACTGTGGTACCAACAGTCAGCCCAAAACACTGCTCTGAAACTCATTGGGTATGTGAGATTCACCAGTCCAACTGTGGAAGATTCCTTTAAAGGGCGTTTTAATGTCAGTGGAGATGCTGCAGCTAATAAAATGGCGTATCTACATTTTCCCAAACTGACAGAAGCTGAAGACAGTGCAGTGTATTTCTGTGCTGCTACCGACAGAAACTATGAGGCACATTTTGGATCAGGCACCAAATTAACAGTTCTCGATCCAAACATCAAAGTCACTGAACCCACAGTGGAAGTCCTAGCACCCTCGGCAAAGGAGTGTAAAGATAGAAACAAGAAGAAGAAGAAGACCCTGGTGTGTGTAGCCACCCGCTTCTACCCCGACCATGTCACGGTCTTCTGGCAAGTC
>882-9
AGTTCAACTGACCTGCAAACACACTGTTTCAAGTTACAACATGATACTGTGGTACCAACAGTCAGCCCAAAACACTGAAACTCATTGGGTATATCCAAACATCAAAGTCACTGAACCCACAGTGGAAGTCCTAGCACCCTCGGCAAAGGAGTGTAAAGATAGAAACAAGAAGAAGAAGAAGACCCTGGTGTGTGTAGCCACCCGCTTCTACCCCGACCATGTCACGGTCTTCTGGCAAGTC
>883-9
AGTTCAACTGAACTGCAGCCACACTGATTCAAGATACGACATGATACTGTGGTACCAACTGTCAGCCCAAAACACTGCTCTGAAACTCATTGGGTATGTGTGGAACACCAGTCCAACGGTGGAAGATTCCTTTAAAGGGCGTTTTAATGTCAGTGGAGAAGGTGCAGCTAATAAAATGGCGTATCTACATTTTCCCAAAGTAACAGAAGCTGAAGACAGTGCAGTGTATTTCTGTGCTGCTAGTAACTATGATCCTGCATTCTTTGGAGCAGGGACCAAACTGAGTGTTCTGGATCCAAACATCAAAGTCACTGAACCCACAGTGGAAGTCCTAGCACCCTCGGCAAAGGAGTGTAAAGATAGAAACAAGAAGAAGAAGAAGACCCTGGTGTGTGTAGCCACCCGCTTCTACCCCGACCATGTCACGGTCTTCTGGCAAGTC
>884-9
AGTTCAACTGACCTGCAGCCACACTGATCCAAGATACGACATGATACTGTGGTACCAACAGTCAGCCCAAAACACTGCTCTGAAACTCATTGGGTATGTGAGATTCACCAGTCCAACGGTGGAAGATTCCTTTAAAGGGCGTTTTAATGTCAGTGGAGATGGTGCAGCTAGTAAAATGGCGTATCTACATTGTCCCAAACTGACAGAAGCTGAAGACAGTGCAGTGTATTTCTGTGCTGCTAGTAACGGACAGGGGGCGGATAAGGCAGAGTTTGGTCCAGGTACCAGACTCACTGTTCTAGATCCAAACATCAAAGTCACTGAACCCACAGTGGAAGTCCTAGCACCCTCGGCAAAGGAGTGTAAAGATAGAAACAAGAAGAAGAAGAAGACCCTGGTGTGTGTAGCCACCCGCTTCTACCCCGACCATGTCACGGTCTTCTGGCAAGTC
>885-9
AGTTCAACTGAACTGCAGCCACACTGTTTCAAGATACGACATGATACTGTGGTACCAACAGTCAGCCCAAAACACTGCTCTGAAACTCATTGGGTATGTGAGATTCACCAGTCCAACTGTGGAAGATTCCTTTAAAGGGCGTTTTAATGTCAGTGGAGATGGTGCAGCTAATAAAATGGCGTATCTACATTGTCCCAAACTGACAGAAGCTGAAGACAGTTCAGTGTATTTCTGTGCTGCTAGTATACAGAATCTGGTGGTTATGCTGCCTACTTTGGAGAAGGAACTAAGCTAACAGTTCTGGATCCAAACATCAAAGTCACTGAACCCACAGTGGAAGTCCTAGCACCCTCGGCAAAGGAGTGTAAAGATAGAAACAAGAAGAAGAAGAAGACCCTGGTGTGTGTAGCCACCCGCTTCTACCCCGACCATGTCACGGTCTTCTGGCAAGTC
>886-9
AGTTCAACTCACCTGCAGCCACACTGTTTCAAGATACGACATGATACTGTGGTACCAACAGTCAGCCCAAAACACTGCTCTGAAACTCATTGGGTATGTGAGATTCACCAGTCCAACTGTGGAAGATTCCTTTAAAGGGCGTTTTAATGTCAGTGGAGATGGTGCAGCTAATAAAATGGCGTATCTACATTGTCCCAAACTGACAGAAGCTGAAGACAGTTCAGTGTATTTCTGTGCTGCTAGTAAAGGGGGCGACTATGATCCTGCATTCTTTGGAGCAGGGACCAAACTGAGTGTTCTGGATCCAAACATCAAAGTCACTGAACCCACAGTGGAAGTCCTAGCACCCTCGGCAAAGGAGTGTAAAGATAGAAACAAGAAGAAGAAGAAGACCCTGGTGTGTGTAGCCACCCGCTTCTACCCCGACCATGTCACGGTCTTCTGGCAAGTC
>887-9
AGTTCAACTGACCTGCAGCCACACTGATTCAAGATACGACATGATACTGTGGTACCAACTGTCAGCCCAAAACACTGCTCTGAAACTCATTGGGTATGTGTGGAACACCAGTCCAACGGTGGAAGATTCCTTTAAAGGGCGTTTTAATGTCAGTGGAGAAGGTGCAGCTAATAAAATGGCGTATCTACATTTTCCCAAAGTAACAGAAGCTGAAGACAGTGCAGTGTATTTCTGTGCTGCTAGCTCGTACTCGGAGGCATATTTTGGAGCCGGCACCAAACTCACCGTTTTAGATCCAAACATCAAAGTCACTGAACCCACAGTGGAAGTCCTAGCACCCTCGGCAAAGGAGTGTAAAGATAGAAACAAGAAGAAGAAGAAGACCCTGGTGTGTGTAGCCACCCGCTTCTACCCCGACCATGTCACGGTCTTCTGGCAAGTC
>888-9
AGTTCAACTGACCTGCAGACACACTGTTTCAAGTTACGACATGATACTGTGGTACCAACAGGCAGCCCAAAACTCTGCTCTGAAACTCATTGGGTATGTGTGGAACACCAGTCCAACGGTGGAAGATTCCTTTAAAGGGCGTTTTAATGTCAGTGGAGATGGTGCAGCTAATAAAATGGCGTATCTACATTTTCCCAAAGTGACAGAAGCTGAAGACAGTGCAGTGTATTTCTGTGCTGATAGTAAAAGTCCGACTTCAACTCAACCAGCCTTCTTTGGCAATGGAACGAAACTCACTGTTTTAGATCCAAACATCAAAGTCACTGAACCCACAGTGGAAGTCCTAGCACCCTCGGCAAAGGAGTGTAAAGATAGAAACAAGAAGAAGAAGAAGACCCTGGTGTGTGTAGCCACCCGCTTCTACCCCGACCATGTCACGGTCTTCTGGCAAGTC
>889-9
AGTTCAACTCACCTGCAGCCACACTGATTCAAGATACGACATGATACTGTGGTACCAACTGTCAGCCCAAAACACTGCTCTGAAACTCATTGGGTATGTGTGGAACACCAGTCCAACGGTGGAAGATTCCTTTAAAGGGCGTTTTAATGTCAGTGGAGAAGGTGCAGCTAATAAAATGGCGTATCTACATTTTCCCAAAGTAACAGAAGCTGAAGACAGTGCAGTGTATTTCTGTGCTGCTAGGACAGACTCTGGTGGTTATGCTGCCTACTTTGGAGAGGGAACTAAGCTAACAGTTCTGGATCCAAACATCAAAGTCACTGAACCCACAGTGGAAGTCCTAGCACCCTCGGCAAAGGAGTGTAAAGATAGAAACAAGAAGAAGAAGAAGACCCTGGTGTGTGTAGCCACCCGCTTCTACCCCGACCATGTCACGGTCTTCTGGCAAGTC
>890-9
AGTTCAACTGAACTGCAGCCATACTATCCCTAACTACTACATGATACTATGGTACAAACAGTCAGCAGGAGACACTGCTATGAAACTCATTGGTTATGCATATACCAAGTCAATAACCATGGAGAAATCTTTTGAAAAGCACTTCAATGTGAGTGGAGACGGTGAGAAAGAGGCTTATCTTCATCTAGTGAGCCTGAGAGGACCTGAACACAGTGCAGTTTATTACTGTGTAGCCAGCGGGACAGGGGAGTACTCGGAGGCATATTTTGGAGCCGGCACCAAACTCACCGTTTTAGATCCAAACATCAAAGTCACTGAACCCACAGTGGAAGTCCTAGCACCCTCGGCAAAGGAGTGTAAAGATAGAAACAAGAAGAAGAAGAAGACCCTGGTGTGTGTAGCCACCCGCTTCTACCCCGACCATGTCACGGTCTTCTGGCAAGTC
>891-9
AGTTCAACTGAACTGCAGCCACACTGTTTCAAGTTACTACATGATACTGTGGTACCAACAGTCAGCCCAAAACACTGCTCTGAAACTCATTGGAAGCTGAAGACAGTTCAGTGTATTTCTGTGCTGCAACAGGGCGACTCAACCAGCCTTCTTTGGCAATGGAACGAAACTCACTGTTTTAGATCCAAACATCAAAGTCACTGAACCCACAGTGGAAGTCCTAGCACCCTCGGCAAAGGAGTGTAAAGATAGAAACAAGAAGAAGAAGAAGACCCTGGTGTGTGTAGCCACCCGCTTCTACCCCGACCATGTCACGGTCTTCTGGCAAGTC
>892-9
AGTTCAACTGACCTGCAGCCACACTGATTCAAATTACAACATGATACTGTGGTACCAACAGTCAGCCCAAAACACTGAAACTCATTGGGTATGTGAGTAACACCATTCCAACGGTGGAAGATTCCTTTAAAGGGCGTTTTAATGTCAGTGGAGATGGTGCAGCTAATAAAATGGCGTATCTACATTGTCCCAAACTGACAGAAGCTGAAGACAGTTCAGTGTATTTCTGTGCTGGTCGGACAGGGGGCGAACGGATAAGGCAGAGTTTGGTCCAGGTACCAGACTCACTGTTCTAGATCCAAACATCAAAGTCACTGAACCCACAGTGGAAGTCCTAGCACCCTCGGCAAAGGAGTGTAAAGATAGAAACAAGAAGAAGAAGAAGACCCTGGTGTGTGTAGCCACCCGCTTCTACCCCGACCATGTCACGGTCTTCTGGCAAGTC
>893-9
AGTTCAACTGACCTGCAGCCACACTGATTCAAGATACGACATGATACTGTGGTACCAACTGTCAGCCCAAAACACTGCTCTGAAACTCATTGGGTATGTGTGGAACACCAGTCCAACGGTGGAAGATTCCTTTAAAGGGCGTTTTAATGTCAGTGGAGAAGGTGCAGCTAATAAAATGGCGTATCTACATTTTCCCAAAGTAACAGAAGCTGAAGACAGTGCAGTGTATTTCTGTGCTGCTAGTAAAGACAGCTATGAGGCACATTTTGGATCAGGCACCAAATTAACAGTTCTCGATCCAAACATCAAAGTCACTGAACCCACAGTGGAAGTCCTAGCACCCTCGGCAAAGGAGTGTAAAGATAGAAACAAGAAGAAGAAGAAGACCCTGGTGTGTGTAGCCACCCGCTTCTACCCCGACCATGTCACGGTCTTCTGGCAAGTC
>894-9
AGTTCAACTGACCTGCAGCCACACTGATTCAAGATACGACATGATACTGTGGTACCAACTGTCAGCCCAAAACACTGCTCTGAAACTCATTGGGTATGTGTGGAACACCAGTCCAACGGTGGAAGATTCCTTTAAAGGGCGTTTTAATGTCAGTGGAGAAGGTGCAGCTAATAAAATGGCGTATCTACATTTTCCCAAAGTAACAGAAGCTGAAGACAGTGCAGTGTATTTCTGTGCTGCAACAGATGAGGCACATTTTGGATCAGGCACCAAATTAACAGTTCTCGATCCAAACATCAAAGTCACTGAACCCACAGTGGAAGTCCTAGCACCCTCGGCAAAGGAGTGTAAAGATAGAAACAAGAAGAAGAAGAAGACCCTGGTGTGTGTAGCCACCCGCTTCTACCCCGACCATGTCACGGTCTTCTGGCAAGTC
>895-9
AGTTCAACTCACCTGCAGCCACACTGTTTCAAGATACGACATGATACTGTGGTACCAACAGTCAGCCCAAAACACTGCTCTGAAACTCATTGGGTATGTGAGATTCACCAGTCCAACGGTGGAAGATTCCTTTAAAGGGCGTTTTAATGTCAGTGGAGATGGTGCAGCTAATAAAATGGCGTATCTACATTTTCCCAAACTGACAGAACCTGAAGACAGTGCAGTGTATTTCTGTGCTGCCCGGACAGGGCGGTACACGGATAAGGCAGAGTTTGGTCCAGGTACCAGACTCACTGTTCTAGATCCAAACATCAAAGTCACTGAACCCACAGTGGAAGTCCTAGCACCCTCGGCAAAGGAGTGTAAAGATAGAAACAAGAAGAAGAAGAAGACCCTGGTGTGTGTAGCCACCCGCTTCTACCCCGACCATGTCACGGTCTTCTGGCAAGTC
>896-9
AGTTCAACTGAACTGCAGCCACACTGATCCAAGATACGACATGATACTGTGGTACCAACAGTCAGCCCAAAACACTGCTCTGAAACTCATTGGGTATGTGAGATTCACCAGTCCAACGGTGGAAGATTCCTTTAAAGGGCGTTTTAATGTCAGTGGAGATGGTGCAGCTAGTAAAATGGCGTATCTACATTGTCCCAAACTGACAGAAGCTGAAGACAGTGCAGTGTATATTTCTGTGCTGCTAGTACAACAATAGCTATATTATAGCAGTGTTCCACTGTACTGTGCTGGTGGTGCCAGCCAGGCTTACTTCGGTGGAGGAACCAGGTTAACTGTTCTAGATCCAAACATCAAAGTCACTGAACCCACAGTGGAAGTCCTAGCACCCTCGGCAAAGGAGTGTAAAGATAGAAACAAGAAGAAGAAGAAGACCCTGGTGTGTGTAGCCACCCGCTTCTACCCCGACCATGTCACGGTCTTCTGGCAAGTC
>897-9
AGTTCAACTCACCTGCAGCCACACTGATTCAAGATACGACATGATACTGTGGTACCAACTGTCAGCCCAAAACACTGCTCTGAAACTCATTGGGTATGTGTGGAACACCAGTCCAACGGTGGAAGATTCCTTTAAAGGGCGTTTTAATGTCAGTGGAGAAGGTGCAGCTAATAAAATGGCGTATCTACATTTTCCCAAAGTAACAGAAGCTGAAGACAGTGCAGTGTATTTCTGTGCTGCCGCCGTCTCTAGTGGTGCCAGCCAGGCTTACTTCGGTGGAGGAACCAGGTTAACTGTTCTAGATCCAAACATCAAAGTCACTGAACCCACAGTGGAAGTCCTAGCACCCTCGGCAAAGGAGTGTAAAGATAGAAACAAGAAGAAGAAGAAGACCCTGGTGTGTGTAGCCACCCGCTTCTACCCCGACCATGTCACGGTCTTCTGGCAAGTC
>898-9
AGTTCAACTCACCTGCAGCCACACTGATTCAAGATACGACATGATACTGTGGTACCAACTGTCAGCCCAAAACACTGCTCTGAAACTCATTGGGTATGTGTGGAACACCAGTCCAACGGTGGAAGATTCCTTTAAAGGGCGTTTTAATGTCAGTGGAGAAGGTGCAGCTAATAAAATGGCGTATCTACATTTTCCCAAAGTAACAGAAGCTGAAGACAGTGCAGTGTATTTCTGTGCTGCCGGACAGGGCGGTGGAAGTGAGGCCTACTTTGGGAATGGAACCAAACTCACTGTTTTAGATCCAAACATCAAAGTCACTGAACCCACAGTGGAAGTCCTAGCACCCTCGGCAAAGGAGTGTAAAGATAGAAACAAGAAGAAGAAGAAGACCCTGGTGTGTGTAGCCACCCGCTTCTACCCCGACCATGTCACGGTCTTCTGGCAAGTC
>899-9
AGTTCAACTGACCTGCAGCCACACTGTTTCAAGATACGACATGATACTGTGGTACCAACAGTCAGCCCAAAACACTGCTCTGAAACTCATTGGGTATGTGAGATTCACCAGTCCAACGGTGGAAGATTCCTTTAAAGGGCGTTTTAATGTCAGTGGAGATGGTGCAGCTAATAAAATGGCGTATCTACATTTTCCCAAACTGACAGAACCTGAAGACAGTGCAGTGTATTTCTGTGCTGCTAGTGAAGAGTACAGGGCCACGGATAAGGCAGAGTTTGGTCCAGGTACCAGACTCACTGTTCTAGATCCAAACATCAAAGTCACTGAACCCACAGTGGAAGTCCTAGCACCCTCGGCAAAGGAGTGTAAAGATAGAAACAAGAAGAAGAAGAAGACCCTGGTGTGTGTAGCCACCCGCTTCTACCCCGACCATGTCACGGTCTTCTGGCAAGTC
>900-9
AGTTCAACTGACCTGCAGCCACACTGTTTCAAGATACGACATGATACTGTGGTACCAACAGTCAGCCCAAAACACTGCTCTGAAACTCATTGGGTATGTGAGATTCACCAGTCCAACTGTGGAAGATTCCTTTAAAGGGCGTTTTAATGTCAGTGGAGATGCTGCAGCTAATAAAATGGCGTATCTACATTTTCCCAAACTGACAGAAGCTGAAGACAGTGCAGTGTATTTCTGTGCTGCTAGTAAGGGGGAGGCTCGGAGGCATATTTTGGAGCCGGCACCAAACTCACCGTTTTAGATCCAAACATCAAAGTCACTGAACCCACAGTGGAAGTCCTAGCACCCTCGGCAAAGGAGTGTAAAGATAGAAACAAGAAGAAGAAGAAGACCCTGGTGTGTGTAGCCACCCGCTTCTACCCCGACCATGTCACGGTCTTCTGGCAAGTC
>901-9
AGTTCAACTCACCTGCAGCCACACTGATTCAAGATACGACATGATACTGTGGTACCAACTGTCAGCCCAAAACACTGCTCTGAAACTCATTGGGTATGTGTGGAACACCAGTCCAACGGTGGAAGATTCCTTTAAAGGGCGTTTTAATGTCAGTGGAGAAGGTGCAGCTAATAAAATGGCGTATCTACATTTTCCCAAAGTAACAGAAGCTGAAGACAGTGCAGTGTATTTCTGTGCTGCTAGGACAGCTCAAACTCAACCAGCCTTCTTTGGCAATGGAACGAAACTCACTGTTTTAGATCCAAACATCAAAGTCACTGAACCCACAGTGGAAGTCCTAGCACCCTCGGCAAAGGAGTGTAAAGATAGAAACAAGAAGAAGAAGAAGACCCTGGTGTGTGTAGCCACCCGCTTCTACCCCGACCATGTCACGGTCTTCTGGCAAGTC
>902-9
AGTTCAACTCACCTGCAGCCACACTGATTCAAGATACGACATGATACTGTGGTACCAACTGTCAGCCCAAAACACTGCTCTGAAACTCATTGGGTATGTGTGGAACACCAGTCCAACGGTGGAAGATTCCTTTAAAGGGCGTTTTAATGTCAGTGGAGAAGGTGCAGCTAATAAAATGGCGTATCTACATTTTCCCAAAGTAACAGAAGCTGAAGACAGTGCAGTGTATTTCTGTGCTGCTAGGACAGACAACTATGAGGCACATTTTGGATCAGGCACCAAATTAACAGTTCTCGATCCAAACATCAAAGTCACTGAACCCACAGTGGAAGTCCTAGCACCCTCGGCAAAGGAGTGTAAAGATAGAAACAAGAAGAAGAAGAAGACCCTGGTGTGTGTAGCCACCCGCTTCTACCCCGACCATGTCACGGTCTTCTGGCAAGTC
>903-9
AGTTCAACTCACCTGCAGCCACACTGATTCAAGATACGACATGATACTGTGGTACCAACTGTCAGCCCAAAACACTGCTCTGAAACTCATTGGGTATGTGTGGAACACCAGTCCAACGGTGGAAGATTCCTTTAAAGGGCGTTTTAATGTCAGTGGAGAAGGTGCAGCTAATAAAATGGCGTATCTACATTTTCCCAAAGTAACAGAAGCTGAAGACAGTGCAGTGTATTTCTGTGCTGCTAGCCAGGGGCCTGGAAGTGAGGCCTACTTTGGGAATGGAACCAAACTCACTGTTTTAGATCCAAACATCAAAGTCACTGAACCCACAGTGGAAGTCCTAGCACCCTCGGCAAAGGAGTGTAAAGATAGAAACAAGAAGAAGAAGAAGACCCTGGTGTGTGTAGCCACCCGCTTCTACCCCGACCATGTCACGGTCTTCTGGCAAGTC
>904-9
AGTTCAACTGACCTGCAGCCACACTGATTCAAGATACGACATGATACTGTGGTACCAACTGTCAGCCCAAAACACTGCTCTGAAACTCATTGGGTATGTGTGGAACACCAGTCCAACGGTGGAAGATTCCTTTAAAGGGCGTTTTAATGTCAGTGGAGAAGGTGCAGCTAATAAAATGGCGTATCTACATTTTCCCAAAGTAACAGAAGCTGAAGACAGTGCAGTGTATTTCTGTGCTGCTAGGGACACCAACTATGAGGCACATTTTGGATCAGGCACCAAATTAACAGTTCTCGATCCAAACATCAAAGTCACTGAACCCACAGTGGAAGTCCTAGCACCCTCGGCAAAGGAGTGTAAAGATAGAAACAAGAAGAAGAAGAAGACCCTGGTGTGTGTAGCCACCCGCTTCTACCCCGACCATGTCACGGTCTTCTGGCAAGTC
>905-9
AGTTCAACTGAACTGCAGCCACACTGATACAAGTTACTACATGATACTGTGGTACCAACAGTCAGCCCAAAACACTGCTCTGAAACTCATTGGGTATGTGAGATTCACCAGTCCAACGGTGGAAGATTCCTTTAAAGGGCGTTTTAATGTCAGTGGAGATGGTGCAGCTAATAAAATGGCGTATCTACATTTTCCCAAACTGACAGAACCTGAAGACAGTGCAGTGTATTTCTGTGCTGCCAGGGGGCCGGATAAGGCAGAGTTTGGTCCAGGTACCAGACTCACTGTTCTAGATCCAAACATCAAAGTCACTGAACCCACAGTGGAAGTCCTAGCACCCTCGGCAAAGGAGTGTAAAGATAGAAACAAGAAGAAGAAGAAGACCCTGGTGTGTGTAGCCACCCGCTTCTACCCCGACCATGTCACGGTCTTCTGGCAAGTC
>906-9
AGTTCAACTCAACTGCAGCCACACTGTTTCAAGATACGACATGATACTGTGGTACCAACAGTCAGCCCAAAACACTGCTCTGAAACTCATTGGGTATGTGAGATTCACCAGTCCAACTGTGGAAGATTCCTTTAAAGGGCGTTTTAATGTCAGTGGAGATGCTGCAGCTAATAAAATGGCGTATCTACATTTTCCCAAACTGACAGAAGCTGAAGACAGTGCAGTGTATTTCTGTGCTGCTATTCTCGACTATGAGGCACATTTTGGATCAGGCACCAAATTAACAGTTCTCGATCCAAACATCAAAGTCACTGAACCCACAGTGGAAGTCCTAGCACCCTCGGCAAAGGAGTGTAAAGATAGAAACAAGAAGAAGAAGAAGACCCTGGTGTGTGTAGCCACCCGCTTCTACCCCGACCATGTCACGGTCTTCTGGCAAGTC
>907-9
AGTTCAACTGACCTGCAGCCACACTGTTTCAAGATACGACATGATACTGTGGTACCAACAGTCAGCCCAAAACACTGCTCTGAAACTCATTGGGTATGTGAGATTCACCAGTCCAACGGTGGAAGATTCCTTTAAAGGGCGTTTTAATGTCAGTGGAGATGGTGCAGCTAATAAAATGGCGTATCTACATTTTCCCAAACTGACAGAACCTGAAGACAGTGCAGTGTATTTCTGTGCTGCTAGTGAAGAGAGACAAAACACTGGAAGTGAGGCCTACTTTGGGAATGGAACCAAACTCACTGTTTTAGATCCAAACATCAAAGTCACTGAACCCACAGTGGAAGTCCTAGCACCCTCGGCAAAGGAGTGTAAAGATAGAAACAAGAAGAAGAAGAAGACCCTGGTGTGTGTAGCCACCCGCTTCTACCCCGACCATGTCACGGTCTTCTGGCAAGTC
>908-9
AGTTCAACTGAACTGCAGCCACACTGATTCAAGATACGACATGATACTGTGGTACCAACTGTCAGCCCAAAACACTGCTCTGAAACTCATTGGGTATGTGTGGAACACCAGTCCAACGGTGGAAGATTCCTTTAAAGGGCGTTTTAATGTCAGTGGAGAAGGTGCAGCTAATAAAATGGCGTATCTACATTTTCCCAAAGTAACAGAAGCTGAAGACAGTGCAGTGTATTTCTGTGCTGCTAGATGGGGAACTCAACCAGCCTTCTTTGGCAATGGAACGAAACTCACTGTTTTAGATCCAAACATCAAAGTCACTGAACCCACAGTGGAAGTCCTAGCACCCTCGGCAAAGGAGTGTAAAGATAGAAACAAGAAGAAGAAGAAGACCCTGGTGTGTGTAGCCACCCGCTTCTACCCCGACCATGTCACGGTCTTCTGGCAAGTC
>909-9
AGTTCAACTGACCTGCAGCCACACTGATTCAAGATACGACATGATACTGTGGTACCAACTGTCAGCCCAAAACACTGCTCTGAAACTCATTGGGTATGTGTGGAACACCAGTCCAACGGTGGAAGATTCCTTTAAAGGGCGTTTTAATGTCAGTGGAGAAGGTGCAGCTAATAAAATGGCGTATCTACATTTTCCCAAAGTAACAGAAGCTGAAGACAGTGCAGTGTATTTCTGTGCTGCTAGGCAGCCTAGTGGTGCCAGCCAGGCTTACTTCGGTGGAGGAACCAGGTTAACTGTTCTAGATCCAAACATCAAAGTCACTGAACCCACAGTGGAAGTCCTAGCACCCTCGGCAAAGGAGTGTAAAGATAGAAACAAGAAGAAGAAGAAGACCCTGGTGTGTGTAGCCACCCGCTTCTACCCCGACCATGTCACGGTCTTCTGGCAAGTC
>910-9
AGTTCAACTGAACTGCAGCCACACTGATTCAAATTACAACATGATACTGTGGTACCAACAGTCAGCCCAAAACACTGAAACTCATTGGAAGCTGAAGACAGTTCAGTGTATTTCTGTGCTGCTAGCGACAGAGAGCTCGTACTCGGAGGCATATTTTGGAGCCGGCACCAAACTCACCGTTTTAGATCCAAACATCAAAGTCACTGAACCCACAGTGGAAGTCCTAGCACCCTCGGCAAAGGAGTGTAAAGATAGAAACAAGAAGAAGAAGAAGACCCTGGTGTGTGTAGCCACCCGCTTCTACCCCGACCATGTCACGGTCTTCTGGCAAGTC
>911-9
AGTTCAACTGACCTGCAGCCACACTGTTTCAAGATACGACATGATACTGTGGTACCAACAGTCAGCCCAAAACACTGCTCTGAAACTCATTGGGTATGTGAGATTCACCAGTCCAACTGTGGAAGATTCCTTTAAAGGGCGTTTTAATGTCAGTGGAGATGGTGCAGCTAATAAAATGGCGTATCTACATTGTCCCAAACTGACAGAAGCTGAAGACAGTTCAGTGTATTTCTGTGCTGCTAGTAGCCAGGGGGCGTACTCGGAGGCATATTTTGGAGCCGGCACCAAACTCACCGTTTTAGATCCAAACATCAAAGTCACTGAACCCACAGTGGAAGTCCTAGCACCCTCGGCAAAGGAGTGTAAAGATAGAAACAAGAAGAAGAAGAAGACCCTGGTGTGTGTAGCCACCCGCTTCTACCCCGACCATGTCACGGTCTTCTGGCAAGTC
>912-9
AGTTCAACTGACCTGCAGCCACACTGATTCAAGATACGACATGATACTGTGGTACCAACTGTCAGCCCAAAACACTGCTCTGAAACTCATTGGGTATGTGTGGAACACCAGTCCAACGGTGGAAGATTCCTTTAAAGGGCGTTTTAATGTCAGTGGAGAAGGTGCAGCTAATAAAATGGCGTATCTACATTTTCCCAAAGTAACAGAAGCTGAAGACAGTGCAGTGTATTTCTGTGCTGCGAAGACAGGGGGGTACTCGGAGGCATATTTTGGAGCCGGCACCAAACTCACCGTTTTAGATCCAAACATCAAAGTCACTGAACCCACAGTGGAAGTCCTAGCACCCTCGGCAAAGGAGTGTAAAGATAGAAACAAGAAGAAGAAGAAGACCCTGGTGTGTGTAGCCACCCGCTTCTACCCCGACCATGTCACGGTCTTCTGGCAAGTC
>913-9
AGTTCAACTCAACTGCAGCCACACTGTTTCAAGATACGACATGATACTGTGGTACCAACAGTCAGCCCAAAACACTGCTCTGAAACTCATTGGGTATGTGAGATTCACCAGTCCAACTGTGGAAGATTCCTTTAAAGGGCGTTTTAATGTCAGTGGAGATGGTGCAGCTAATAAAATGGCGTATCTACATTGTCCCAAACTGACAGAAGCTGAAGACAGTTCAGTGTATTTCTGTGCTGCTAGTAAAGAGGGCAGGTACACGGATAAGGCAGAGTTTGGTCCAGGTACCAGACTCACTGTTCTAGATCCAAACATCAAAGTCACTGAACCCACAGTGGAAGTCCTAGCACCCTCGGCAAAGGAGTGTAAAGATAGAAACAAGAAGAAGAAGAAGACCCTGGTGTGTGTAGCCACCCGCTTCTACCCCGACCATGTCACGGTCTTCTGGCAAGTC
>914-9
AGTTCAACTGAACTGCAGCCACACTGTTTCAAGATACGACATGATACTGTGGTACCAACAGTCAGCCCAAAACACTGCTCTGAAACTCATTGGGTATGTGAGATTCACCAGTCCAACGGTGGAAGATTCCTTTAAAGGGCGTTTTAATGTCAGTGGAGATGGTGCAGCTAATAAAATGGCGTATCTACATTTTCCCAAACTGACAGAACCTGAAGACAGTGCAGTGTATTTCTGTGCTGCTAGGACAGACTATGATCCTGCATTCTTTGGAGCAGGGACCAAACTGAGTGTTCTGGATCCAAACATCAAAGTCACTGAACCCACAGTGGAAGTCCTAGCACCCTCGGCAAAGGAGTGTAAAGATAGAAACAAGAAGAAGAAGAAGACCCTGGTGTGTGTAGCCACCCGCTTCTACCCCGACCATGTCACGGTCTTCTGGCAAGTC
>915-9
AGTTCAACTCACCTGCAGCCACACTGATTCAAGATACGACATGATACTGTGGTACCAACAGTCAGCCCAAAACACTGCTCTGAAACTCATTGGAAGCTGAAGACAGTTCAGTGTATTTCTGTGCTGCTAGTGAAGCGACAGGGGAACAACCCGGCATTCTTCGGCAGTGGCACCAAACTCACAGTTCTAGATCCAAACATCAAAGTCACTGAACCCACAGTGGAAGTCCTAGCACCCTCGGCAAAGGAGTGTAAAGATAGAAACAAGAAGAAGAAGAAGACCCTGGTGTGTGTAGCCACCCGCTTCTACCCCGACCATGTCACGGTCTTCTGGCAAGTC
>916-9
AGTTCAACTGACCTGCAGCCACACTGATTCAAGATACGACATGATACTGTGGTACCAACTGTCAGCCCAAAACACTGCTCTGAAACTCATTGGGTATGTGTGGAACACCAGTCCAACGGTGGAAGATTCCTTTAAAGGGCGTTTTAATGTCAGTGGAGAAGGTGCAGCTAATAAAATGGCGTATCTACATTTTCCCAAAGTAACAGAAGCTGAAGACAGTGCAGTGTATTTCTGTGCTGCTAGTAAGGGGGGCGGTGGTGCCAGCCAGGCTTACTTCGGTGGAGGAACCAGGTTAACTGTTCTAGATCCAAACATCAAAGTCACTGAACCCACAGTGGAAGTCCTAGCACCCTCGGCAAAGGAGTGTAAAGATAGAAACAAGAAGAAGAAGAAGACCCTGGTGTGTGTAGCCACCCGCTTCTACCCCGACCATGTCACGGTCTTCTGGCAAGTC
>917-9
AGTTCAACTGACCTGCAGCCACACTGATTCAAGATACGACATGATACTGTGGTACCAACTGTCAGCCCAAAACACTGCTCTGAAACTCATTGGGTATGTGTGGAACACCAGTCCAACGGTGGAAGATTCCTTTAAAGGGCGTTTTAATGTCAGTGGAGAAGGTGCAGCTAATAAAATGGCGTATCTACATTTTCCCAAAGTAACAGAAGCTGAAGACAGTGCAGTGTATTTCTGTGCTGCTAGGGAGATTGGTTATGCTGCCTACTTTGGAGAGGGAACTAAGCTAACAGTTCTGGATCCAAACATCAAAGTCACTGAACCCACAGTGGAAGTCCTAGCACCCTCGGCAAAGGAGTGTAAAGATAGAAACAAGAAGAAGAAGAAGACCCTGGTGTGTGTAGCCACCCGCTTCTACCCCGACCATGTCACGGTCTTCTGGCAAGTC
>918-9
AGTTCAACTGAACTGCAGCCACACTGTTTCAAGATACGACATGATACTGTGGTACCAACAGTCAGCCCAAAACACTGCTCTGAAACTCATTGGGTATGTGAGATTCACCAGTCCAACGGTGGAAGATTCCTTTAAAGGGCGTTTTAATGTCAGTGGAGATGGTGCAGCTAATAAAATGGCGTATCTACATTTTCCCAAACTGACAGAACCTGAAGACAGTGCAGTGTATTTCTGTGCTGCTAGTGAACAGGGCTCGTACTCGGAGGCATATTTTGGAGCCGGCACCAAACTCACCGTTTTAGATCCAAACATCAAAGTCACTGAACCCACAGTGGAAGTCCTAGCACCCTCGGCAAAGGAGTGTAAAGATAGAAACAAGAAGAAGAAGAAGACCCTGGTGTGTGTAGCCACCCGCTTCTACCCCGACCATGTCACGGTCTTCTGGCAAGTC
>919-9
AGTTCAACTGAACTGCAGCCACACTGTTTCAAGATACGACATGATACTGTGGTACCAACAGTCAGCCCAAAACACTGCTCTGAAACTCATTGGGTATGTGAGATTCACCAGTCCAACTGTGGAAGATTCCTTTAAAGGGCGTTTTAATGTCAGTGGAGATGCTGCAGCTAATAAAATGGCGTATCTACATTTTCCCAAACTGACAGAAGCTGAAGACAGTGCAGTGTATTTCTGTGCTGCTAGTCGGCCTGGTGGTGCCAGCCAGGCTTACTTCGGTGGAGGAACCAGGTTAACTGTTCTAGATCCAAACATCAAAGTCACTGAACCCACAGTGGAAGTCCTAGCACCCTCGGCAAAGGAGTGTAAAGATAGAAACAAGAAGAAGAAGAAGACCCTGGTGTGTGTAGCCACCCGCTTCTACCCCGACCATGTCACGGTCTTCTGGCAAGTC
>920-9
AGTTCAACTCAACTGCAGCCACACTGATTCAAGATACGACATGATACTGTGGTACCAACTGTCAGCCCAAAACACTGCTCTGAAACTCATTGGGTATGTGTGGAACACCAGTCCAACGGTGGAAGATTCCTTTAAAGGGCGTTTTAATGTCAGTGGAGAAGGTGCAGCTAATAAAATGGCGTATCTACATTTTCCCAAAGTAACAGAAGCTGAAGACAGTGCAGTGTATTTCTGTGCTGCTAGTCGGGACAGTCAAACTCAACCAGCCTTCTTTGGCAATGGAACGAAACTCACTGTTTTAGATCCAAACATCAAAGTCACTGAACCCACAGTGGAAGTCCTAGCACCCTCGGCAAAGGAGTGTAAAGATAGAAACAAGAAGAAGAAGAAGACCCTGGTGTGTGTAGCCACCCGCTTCTACCCCGACCATGTCACGGTCTTCTGGCAAGTC
>921-9
AGTTCAACTGAACTGCAGCCACACTGATTCAAGATACGACATGATACTGTGGTACCAACTGTCAGCCCAAAACACTGCTCTGAAACTCATTGGGTATGTGTGGAACACCAGTCCAACGGTGGAAGATTCCTTTAAAGGGCGTTTTAATGTCAGTGGAGAAGGTGCAGCTAATAAAATGGCGTATCTACATTTTCCCAAAGTAACAGAAGCTGAAGACAGTGCAGTGTATTTCTGTGCTGCTAGGACAGCTACTCAAACTCAACCAGCCTTCTTTGGCAATGGAACGAAACTCACTGTTTTAGATCCAAACATCAAAGTCACTGAACCCACAGTGGAAGTCCTAGCACCCTCGGCAAAGGAGTGTAAAGATAGAAACAAGAAGAAGAAGAAGACCCTGGTGTGTGTAGCCACCCGCTTCTACCCCGACCATGTCACGGTCTTCTGGCAAGTC
>922-9
AGTTCAACTGACCTGCAGCCACACTGATTCAAGATACGACATGATACTGTGGTACCAACTGTCAGCCCAAAACACTGCTCTGAAACTCATTGGGTATGTGTGGAACACCAGTCCAACGGTGGAAGATTCCTTTAAAGGGCGTTTTAATGTCAGTGGAGAAGGTGCAGCTAATAAAATGGCGTATCTACATTTTCCCAAAGTAACAGAAGCTGAAGACAGTGCAGTGTATTTCTGTGCTGCTAGTAAAGCGACTCAAACTCAACCAGCCTTCTTTGGCAATGGAACGAAACTCACTGTTTTAGATCCAAACATCAAAGTCACTGAACCCACAGTGGAAGTCCTAGCACCCTCGGCAAAGGAGTGTAAAGATAGAAACAAGAAGAAGAAGAAGACCCTGGTGTGTGTAGCCACCCGCTTCTACCCCGACCATGTCACGGTCTTCTGGCAAGTC
>923-9
AGTTCAACTCACCTGCAGCCACACTGATTCAAGATACGACATGATACTGTGGTACCAACTGTCAGCCCAAAACACTGCTCTGAAACTCATTGGTAACAGAAGCTGAAGACAGTGCAGTGTATTTCTGTGCTGCTCCCTCGACAGGGGGCGACGGATAAGGCAGAGTTTGGTCCAGGTACCAGACTCACTGTTCTAGATCCAAACATCAAAGTCACTGAACCCACAGTGGAAGTCCTAGCACCCTCGGCAAAGGAGTGTAAAGATAGAAACAAGAAGAAGAAGAAGACCCTGGTGTGTGTAGCCACCCGCTTCTACCCCGACCATGTCACGGTCTTCTGGCAAGTC
>924-9
AGTTCAACTGACCTGCAGCCACACTGTTTCAAGATACGACATGATACTGTGGTACCAACAGTCAGCCCAAAACACTGCTCTGAAACTCATTGGGTATGTGAGATTCACCAGTCCAACTGTGGAAGATTCCTTTAAAGGGCGTTTTAATGTCAGTGGAGATGGTGCAGCTAATAAAATGGCGTATCTACATTGTCCCAAACTGACAGAAGCTGAAGACAGTTCAGTGTATTTCTGTGCTGCTAGTACGTATGATCCTGCATTCTTTGGAGCAGGGACCAAACTGAGTGTTCTGGATCCAAACATCAAAGTCACTGAACCCACAGTGGAAGTCCTAGCACCCTCGGCAAAGGAGTGTAAAGATAGAAACAAGAAGAAGAAGAAGACCCTGGTGTGTGTAGCCACCCGCTTCTACCCCGACCATGTCACGGTCTTCTGGCAAGTC
>925-9
AGTTCAACTGACCTGCAGCCATACTATCCCTAACTACTACATGATACTATGGTACAAACAGTCAGCAGGAGACACTGCTATGAAACTCATTGGTTATGCATATACCAAGTCAATAACCATGGAGAAATCTTTTGAAAAGCACTTCAATGTGAGTGGAGACGGTGAGAAAGAGGCTTATCTTCATCTAGTGAGCCTGAGAGGACCTGAACACAGTGCAGTTTATTACTGTGTAGCCAGCAGGGGTCAACCAGCCTTCTTTGGCAATGGAACGAAACTCACTGTTTTAGATCCAAACATCAAAGTCACTGAACCCACAGTGGAAGTCCTAGCACCCTCGGCAAAGGAGTGTAAAGATAGAAACAAGAAGAAGAAGAAGACCCTGGTGTGTGTAGCCACCCGCTTCTACCCCGACCATGTCACGGTCTTCTGGCAAGTC
>926-9
AGTTCAACTGAACTGCAGCCACACTGTTTCAAGATACGACATGATACTGTGGTACCAACAGTCAGCCCAAAACACTGCTCTGAAACTCATTGGGTATGTGAGATTCACCAGTCCAACTGTGGAAGATTCCTTTAAAGGGCGTTTTAATGTCAGTGGAGATGCTGCAGCTAATAAAATGGCGTATCTACATTTTCCCAAACTGACAGAAGCTGAAGACAGTGCAGTGTATTTCTGTGCTGCTACGGACAGGGCTGGAAGTGAGGCCTACTTTGGGAATGGAACCAAACTCACTGTTTTAGATCCAAACATCAAAGTCACTGAACCCACAGTGGAAGTCCTAGCACCCTCGGCAAAGGAGTGTAAAGATAGAAACAAGAAGAAGAAGAAGACCCTGGTGTGTGTAGCCACCCGCTTCTACCCCGACCATGTCACGGTCTTCTGGCAAGTC
>927-9
AGTTCAACTGACCTGCAGCCACACTGTTTCAAGATACGACATGATACTGTGGTACCAACAGTCAGCCCAAAACACTGCTCTGAAACTCATTGGGTATGTGAGATTCACCAGTCCAACGGTGGAAGATTCCTTTAAAGGGCGTTTTAATGTCAGTGGAGATGGTGCAGCTAATAAAATGGCGTATCTACATTTTCCCAAACTGACAGAACCTGAAGACAGTGCAGTGTATTTCTGTGCTGCTAGTGACAGGGACTATGAGGCACATTTTGGATCAGGCACCAAATTAACAGTTCTCGATCCAAACATCAAAGTCACTGAACCCACAGTGGAAGTCCTAGCACCCTCGGCAAAGGAGTGTAAAGATAGAAACAAGAAGAAGAAGAAGACCCTGGTGTGTGTAGCCACCCGCTTCTACCCCGACCATGTCACGGTCTTCTGGCAAGTC
>928-9
AGTTCAACTGACCTGCAGCCACACTGATTCAAGATACGACATGATACTGTGGTACCAACTGTCAGCCCAAAACACTGCTCTGAAACTCATTGGGTATGTGTGGAACACCAGTCCAACGGTGGAAGATTCCTTTAAAGGGCGTTTTAATGTCAGTGGAGAAGGTGCAGCTAATAAAATGGCGTATCTACATTTTCCCAAAGTAACAGAAGCTGAAGACAGTGCAGTGTATTTCTGTGCTGCTAGGGGGGCGGGTGGTGCCAGCCAGGCTTACTTCGGTGGAGGAACCAGGTTAACTGTTCTAGATCCAAACATCAAAGTCACTGAACCCACAGTGGAAGTCCTAGCACCCTCGGCAAAGGAGTGTAAAGATAGAAACAAGAAGAAGAAGAAGACCCTGGTGTGTGTAGCCACCCGCTTCTACCCCGACCATGTCACGGTCTTCTGGCAAGTC
>929-9
AGTTCAACTGACCTGCAGCCACACTGTTTCAAGTTACTACATGATACTGTGGTACCAACAGTCAGCCCAAAACACTGCTCTGAAACTCATTGGAAGCTGAAGACAGTTCAGTGTATTTCTGTGCTGCTAGTGACAGGGGCAACAACCCGGCATTCTTCGGCAGTGGCACCAAACTCACAGTTCTAGATCCAAACATCAAAGTCACTGAACCCACAGTGGAAGTCCTAGCACCCTCGGCAAAGGAGTGTAAAGATAGAAACAAGAAGAAGAAGAAGACCCTGGTGTGTGTAGCCACCCGCTTCTACCCCGACCATGTCACGGTCTTCTGGCAAGTC
>930-9
AGTTCAACTGACCTGCAGCCACACTGTTTCAAGATACGACATGATACTGTGGTACCAACAGTCAGCCCAAAACACTGCTCTGAAACTCATTGGGTATGTGAGATTCACCAGTCCAACTGTGGAAGATTCCTTTAAAGGGCGTTTTAATGTCAGTGGAGATGCTGCAGCTAATAAAATGGCGTATCTACATTTTCCCAAACTGACAGAAGCTGAAGACAGTGCAGTGTATTTCTGTGCTGCTAGTAAGGACAGGGAGGACACTGGAAGTGAGGCCTACTTTGGGAATGGAACCAAACTCACTGTTTTAGATCCAAACATCAAAGTCACTGAACCCACAGTGGAAGTCCTAGCACCCTCGGCAAAGGAGTGTAAAGATAGAAACAAGAAGAAGAAGAAGACCCTGGTGTGTGTAGCCACCCGCTTCTACCCCGACCATGTCACGGTCTTCTGGCAAGTC
>931-9
[truncated: 13,505,229 more chars]
