# Supplementary material for: Tetraploid Ancestry Provided Atlantic Salmon With Two Paralogue Functional T Cell Receptor Beta Regions Whereof One Is Completely Novel
Source: Front Immunol. 2022 Jun 17;13:930312. doi: 10.3389/fimmu.2022.930312 (PMC9247247; doi:10.3389/fimmu.2022.930312)
Supplement: Supplementary file 3 [file DataSheet_3.zip › Supplementary file 3 (SF3) Collapsed data/Run1_ssVB4F_TRB09R.collapsed.fa]

>1-349
GCCTAATGCCTCTGTCACACTCAACTGCAGTCATAAAATCCCCAGCTATGACACTATCCTCTGGTACCAGCGTTCTGTGGAAGACACGGCTCTAAACCTCATAGCTTATGCATACTATAAAACCCCTACAGTTGAACCCTCATATAAAGGTTACTTTGATGTGAAAGGAGATGGAGAGAACGAAGCCTTCCTTCATATCCTCAAACTGAGACAAGCTGAAGACAGTGGGGAGTATTTCTGTGCTGCAAGTAACAGAAAGTACTCGGAGGCATATTTTGGAGCCGGCACCAAACTCACCGTTTTAGATCCAAACATCAAAGTCACTGAACCCACAGTGGAAGTCCTAGCACCCTCGGCAAAGGAGTGTAAAGATAGAAACAAGAAGAAGAAGAAGACCCTGGTGTGTGTAGCCACCCGCTTCTACCCCGACCATGTCACGGTCTTCTGGCAAGTC
>2-115
GCCTAATGCCTCTGTCACACTCAACTGCAGTCATAAAATCCCCAGCTATGACACTATCCTCTGGTACCAGCGTTCTGTGGAAGACACGGCTCTAAACCTCATAGCTTATGCATACTATAAAACCCCTACAGTTGAACCCTCATATAAAGGTTACTTTGATGTGAAAGGAGATGGAGAGAACGAAGCCTTCCTTCATATCCTCAAACTGAGACAAGCTGAAGACAGTGGGGAGTATTTCTGTGCTGCAAGTGTCCGGGACAGGGGCTACTATGAGGCACATTTTGGATCAGGCACCAAATTAACAGTTCTCGATCCAAACATCAAAGTCACTGAACCCACAGTGGAAGTCCTAGCACCCTCGGCAAAGGAGTGTAAAGATAGAAACAAGAAGAAGAAGAAGACCCTGGTGTGTGTAGCCACCCGCTTCTACCCCGACCATGTCACGGTCTTCTGGCAAGTC
>3-109
GCCTAATGCCTCTGTCACACTCAACTGCAGTCATAAAATCCCCAGCTATGACACTATCCTCTGGTACCAGCGTTCTGTGGAAGACACGGCTCTAAACCTCATAGCTTATGCATACTATAAAACCCCTACAGTTGAACCCTCATATAAAGGTTACTTTGATGTGAAAGGAGATGGAGAGAACGAAGCCTTCCTTCATATCCTCAAACTGAGACAAGCTGAAGACAGTGGGGAGTATTTCTGTGCTGCAAGTGAAAGCTCGTACTCGGAGGCATATTTTGGAGCCGGCACCAAACTCACCGTTTTAGATCCAAACATCAAAGTCACTGAACCCACAGTGGAAGTCCTAGCACCCTCGGCAAAGGAGTGTAAAGATAGAAACAAGAAGAAGAAGAAGACCCTGGTGTGTGTAGCCACCCGCTTCTACCCCGACCATGTCACGGTCTTCTGGCAAGTC
>4-105
GCCTAATGCCTCTGTCACACTCAACTGCAGTCATAAAATCCCCAGCTATGACACTATCCTCTGGTACCAGCGTTCTGTGGAAGACACGGCTCTAAACCTCATAGCTTATGCATACTATAAAACCCCTACAGTTGAACCCTCATATAAAGGTTACTTTGATGTGAAAGGAGATGGAGAGAACGAAGCCTTCCTTCATATCCTCAAACTGAGACAAGCTGAAGACAGTGGGGAGTATTTCTGTGCTGCAAGTGAAAGAACAGGGGGCGAGGCACATTTTGGATCAGGCACCAAATTAACAGTTCTCGATCCAAACATCAAAGTCACTGAACCCACAGTGGAAGTCCTAGCACCCTCGGCAAAGGAGTGTAAAGATAGAAACAAGAAGAAGAAGAAGACCCTGGTGTGTGTAGCCACCCGCTTCTACCCCGACCATGTCACGGTCTTCTGGCAAGTC
>5-98
GCCTAATGCCTCTGTCACACTCAACTGCAGTCATAAAATCCCCAGCTATGACACTATCCTCTGGTACCAGCGTTCTGTGGAAGACACGGCTCTAAACCTCATAGCTTATGCATACTATAAAACCCCTACAGTTGAACCCTCATATAAAGGTTACTTTGATGTGAAAGGAGATGGAGAGAACGAAGCCTTCCTTCATATCCTCAAACTGAGACAAGCTGAAGACAGTGGGGAGTATTTCTGTGCTGCCAGTCTCGGGACAGGGGGTGGTTATGCTGCCTACTTTGGAGAAGGAACTAAGCTAACAGTTCTGGATCCAAACATCAAAGTCACTGAACCCACAGTGGAAGTCCTAGCACCCTCGGCAAAGGAGTGTAAAGATAGAAACAAGAAGAAGAAGAAGACCCTGGTGTGTGTAGCCACCCGCTTCTACCCCGACCATGTCACGGTCTTCTGGCAAGTC
>6-94
GCCTAATGCCTCTGTCACACTCAACTGCAGTCATAAAATCCCCAGCTATGACACTATCCTCTGGTACCAGCGTTCTGTGGAAGACACGGCTCTAAACCTCATAGCTTATGCATACTATAAAACCCCTACAGTTGAACCCTCATATAAAGGTTACTTTGATGTGAAAGGAGATGGAGAGAACGAAGCCTTCCTTCATATCCTCAAACTGAGACAAGCTGAAGACAGTGGGGAGTATTTCTGTGCTGCAAGTGAAAGGACAGGGAACAACCCGGCATTCTTCGGCAGTGGCACCAAACTCACAGTTCTAGATCCAAACATCAAAGTCACTGAACCCACAGTGGAAGTCCTAGCACCCTCGGCAAAGGAGTGTAAAGATAGAAACAAGAAGAAGAAGAAGACCCTGGTGTGTGTAGCCACCCGCTTCTACCCCGACCATGTCACGGTCTTCTGGCAAGTC
>7-87
GCCTAATGCCTCTGTCACACTCAACTGCAGTCATAAAATCCCCAGCTATGACACTATCCTCTGGTACCAGCGTTCTGTGGAAGACACGGCTCTAAACCTCATAGCTTATGCATACTATAAAACCCCTACAGTTGAACCCTCATATAAAGGTTACTTTGATGTGAAAGGAGATGGAGAGAACAAAGCCTTCCTTCATATCCTCAAACTGAGACAAGCTGAAGACAGTGGGGAGTATTTCTGTGCTGCCAGTACTCAAACTCAACCAGCCTTCTTTGGCAATGGAACGAAACTCACTGTTTTAGATCCAAACATCAAAGTCACTGAACCCACAGTGGAAGTCCTAGCACCCTCGGCAAAGGAGTGTAAAGATAGAAACAAGAAGAAGAAGAAGACCCTGGTGTGTGTAGCCACCCGCTTCTACCCCGACCATGTCACGGTCTTCTGGCAAGTC
>8-77
GCCTAATGCCTCTGTCACACTCAACTGCAGTCATAAAATCCCCAGCTATGACACTATCCTCTGGTACCAGCGTTCTGTGGAAGACACGGCTCTAAACCTCATAGCTTATGCATACTATAAAACCCCTACAGTTGAACCCTCATATAAAGGTTACTTTGATGTGAAAGGAGATGGAGAGAACGAAGCCTTCCTTCATATCCTCAAACTGAGACAAGCTGAAGACAGTGGGGAGTATTTCTGTGCTGCCAGTAGCGGGAAATATGAGGCACATTTTGGATCAGGCACCAAATTAACAGTTCTCGATCCAAACATCAAAGTCACTGAACCCACAGTGGAAGTCCTAGCACCCTCGGCAAAGGAGTGTAAAGATAGAAACAAGAAGAAGAAGAAGACCCTGGTGTGTGTAGCCACCCGCTTCTACCCCGACCATGTCACGGTCTTCTGGCAAGTC
>9-74
GCCTAATGCCTCTGTCACACTCAACTGCAGTCATAAAATCCCCAGCTATGACACTATCCTCTGGTACCAGCGTTCTGTGGAAGACACGGCTCTAAACCTCATAGCTTATGCATACTATAAAACCCCTACAGTTGAACCCTCATATAAAGGTTACTTTGATGTGAAAGGAGATGGAGAGAACGAAGCCTTCCTTCATATCCTCAAACTGAGACAAGCTGAAGACAGTGGGGAGTATTTCTGTGCTGCAAGTGAAAGCGCTGGGGGAAACTATGATCCTGCATTCTTTGGAGCAGGGACCAAACTGAGTGTTCTGGATCCAAACATCAAAGTCACTGAACCCACAGTGGAAGTCCTAGCACCCTCGGCAAAGGAGTGTAAAGATAGAAACAAGAAGAAGAAGAAGACCCTGGTGTGTGTAGCCACCCGCTTCTACCCCGACCATGTCACGGTCTTCTGGCAAGTC
>10-74
GCCTAATGCCTCTGTCACACTCAACTGCAGTCATAAAATCCCCAGCTATGACACTATCCTCTGGTACCAGCGTTCTGTGGAAGACACGGCTCTAAACCTCATAGCTTATGCATACTATAAAACCCCTACAGTTGAACCCTCATATAAAGGTTACTTTGATGTGAAAGGAGATGGAGAGAACAAAGCCTTCCTTCATATCCTCAAACTGAGACAAGCTGAAGACAGTGGGGAGTATTTCTGTGCTGCCGTGGACAGGGAGTACTCGGAGGCATATTTTGGAGCCGGCACCAAACTCACCGTTTTAGATCCAAACATCAAAGTCACTGAACCCACAGTGGAAGTCCTAGCACCCTCGGCAAAGGAGTGTAAAGATAGAAACAAGAAGAAGAAGAAGACCCTGGTGTGTGTAGCCACCCGCTTCTACCCCGACCATGTCACGGTCTTCTGGCAAGTC
>11-66
GCCTAATGCCTCTGTCACACTCAACTGCAGTCATAAAATCCCCAGCTATGACACTATCCTCTGGTACCAGCGTTCTGTGGAAGATCGGCAGAACACTGGAAGTGAGGCCTACTTTGGGAATGGAACCAAACTCACTGTTTTAGATCCAAACATCAAAGTCACTGAACCCACAGTGGAAGTCCTAGCACCCTCGGCAAAGGAGTGTAAAGATAGAAACAAGAAGAAGAAGAAGACCCTGGTGTGTGTAGCCACCCGCTTCTACCCCGACCATGTCACGGTCTTCTGGCAAGTC
>12-66
GCCTAATGCCTCTGTCACACTCAACTGCAGTCATAAAATCCCCAGCTATGACACTATCCTCTGGTACCAGCGTTCTGTGGAAGACACGGCTCTAAACCTCATAGCTTATGCATACTATAAAACCCCTACAGTTGAACCCTCATATAAAGGTTACTTTGATGTGAAAGGAGATGGAGAGAACAAAGCCTTCCTTCATATCCTCAAACTGAGACAAGCTGAAGACAGTGGGGAGTATTTCTGTGCTGCCAGTAAAGACAACTATGATCCTGCATTCTTTGGAGCAGGGACCAAACTGAGTGTTCTGGATCCAAACATCAAAGTCACTGAACCCACAGTGGAAGTCCTAGCACCCTCGGCAAAGGAGTGTAAAGATAGAAACAAGAAGAAGAAGAAGACCCTGGTGTGTGTAGCCACCCGCTTCTACCCCGACCATGTCACGGTCTTCTGGCAAGTC
>13-65
GCCTAATGCCTCTGTCACACTCAACTGCAGTCATAAAATCCCCAGCTATGACACTATCCTCTGGTACCAGCGTTCTGTGGAAGACACGGCTCTAAACCTCATAGCTTATGCATACTATAAAACCCCTACAGTTGAACCCTCATATAAAGGTTACTTTGATGTGAAAGGAGATGGAGAGAACGAAGCCTTCCTTCATATCCTCAAACTGAGACAAGCTGAAGACAGTGGGGAGTATTTCTGTGCTGCCAGTCAACACAGGGGAGGCAACCCGGCATTCTTCGGCAGTGGCACCAAACTCACAGTTCTAGATCCAAACATCAAAGTCACTGAACCCACAGTGGAAGTCCTAGCACCCTCGGCAAAGGAGTGTAAAGATAGAAACAAGAAGAAGAAGAAGACCCTGGTGTGTGTAGCCACCCGCTTCTACCCCGACCATGTCACGGTCTTCTGGCAAGTC
>14-59
GCCTAATGCCTCTGTCACACTCAACTGCAGTCATAAAATCCCCAGCTATGACACTATCCTCTGGTACCAGCGTTCTGTGGAAGACACGGCTCTAAACCTCATAGCTTATGCATACTATAAAACCCCTACAGTTGAACCCTCATATAAAGGTTACTTTGATGTGAAAGGAGATGGAGAGAACGAAGCCTTCCTTCATATCCTCAAACTGAGACAAGCTGAAGACAGTGGGGAGTATTTCTGTGCTGCCAGTCTAGGGACAGGGGGCAGCTATGAGGCACATTTTGGATCAGGCACCAAATTAACAGTTCTCGATCCAAACATCAAAGTCACTGAACCCACAGTGGAAGTCCTAGCACCCTCGGCAAAGGAGTGTAAAGATAGAAACAAGAAGAAGAAGAAGACCCTGGTGTGTGTAGCCACCCGCTTCTACCCCGACCATGTCACGGTCTTCTGGCAAGTC
>15-57
GCCTAATGCCTCTGTCACACTCAACTGCAGTCATAAAATCCCCAGCTATGACACTATCCTCTGGTACCAGCGTTCTGTGGAAGACACGGCTCTAAACCTCATAGCTTATGCATACTATAAAACCCCTACAGTTGAACCCTCATATAAAGGTTACTTTGATGTGAAAGGAGATGGAGAGAACGAAGCCTTCCTTCATATCCTCAAACTGAGACAAGCTGAAGACAGTGGGGAGTATTTCTGTGCTGCAAGTGAAAGCGCAGGGGGCGATTATGAGGCACATTTTGGATCAGGCACCAAATTAACAGTTCTCGATCCAAACATCAAAGTCACTGAACCCACAGTGGAAGTCCTAGCACCCTCGGCAAAGGAGTGTAAAGATAGAAACAAGAAGAAGAAGAAGACCCTGGTGTGTGTAGCCACCCGCTTCTACCCCGACCATGTCACGGTCTTCTGGCAAGTC
>16-55
GCCTAATGCCTCTGTCACACTCAACTGCAGTCATAAAATCCCCAGCTATGACACTATCCTCTGGTACCAGCGTTCTGTGGACGGACAGCAACTATGAGGCACATTTTGGATCAGGCACCAAATTAACAGTTCTCGATCCAAACATCAAAGTCACTGAACCCACAGTGGAAGTCCTAGCACCCTCGGCAAAGGAGTGTAAAGATAGAAACAAGAAGAAGAAGAAGACCCTGGTGTGTGTAGCCACCCGCTTCTACCCCGACCATGTCACGGTCTTCTGGCAAGTC
>17-54
GCCTAATGCCTCTGTCACACTCAACTGCAGTCATAAAATCCCCAGCTATGACACTATCCTCTGGTACCAGCGTTCTGTGGAAGACACGGCTCTAAACCTCATAGCTTATGCATACTATAAAACCCCTACAGTTGAACCCTCATATAAAGGTTACTTTGATGTGAAAGGAGATGGAGAGAACGAAGCCTTCCTTCATATCCTCAAACTGAGACAAGCTGAAGACAGTGGGGAGTATTTCTGTGCTGCCCCGACAGAAAATTCAACTCAACCAGCCTTCTTTGGCAATGGAACGAAACTCACTGTTTTAGATCCAAACATCAAAGTCACTGAACCCACAGTGGAAGTCCTAGCACCCTCGGCAAAGGAGTGTAAAGATAGAAACAAGAAGAAGAAGAAGACCCTGGTGTGTGTAGCCACCCGCTTCTACCCCGACCATGTCACGGTCTTCTGGCAAGTC
>18-53
GCCTAATGCCTCTGTCACACTCAACTGCAGTCATAAAATCCCCAGCTATGACACTATCCTCTGGTACCAGCGTTCTGTGGAAGACACGGCTCTAAACCTCATAGCTTATGCATACTATAAAACCCCTACAGTTGAACCCTCATATAAAGGTTACTTTGATGTGAAAGGAGATGGAGAGAACGAAGCCTTCCTTCATATCCTCAAACTGAGACAAGCTGAAGACAGTGGGGAGTATTTCTGTGCTGCAAGGGGCGACGAAATATGATCCTGCATTCTTTGGAGCAGGGACCAAACTGAGTGTTCTGGATCCAAACATCAAAGTCACTGAACCCACAGTGGAAGTCCTAGCACCCTCGGCAAAGGAGTGTAAAGATAGAAACAAGAAGAAGAAGAAGACCCTGGTGTGTGTAGCCACCCGCTTCTACCCCGACCATGTCACGGTCTTCTGGCAAGTC
>19-53
GCCTAATGCCTCTGTCACACTCAACTGCAGTCATAAAATCCCCAGCTATGACACTATCCTCTGGTACCAGCGTTCTGTGGAAGACACGGCTCTAAACCTCATAGCTTATGCATACTATAAAACCCCTACAGTTGAACCCTCATATAAAGGTTACTTTGATGTGAAAGGAGATGGAGAGAACAAAGCCTTCCTTCATATCCTCAAACTGAGACAAGCTGAAGACAGTGGGGAGTATTTCTGTGCTGCCAGCTCGTACTCGGAGGCATATTTTGGAGCCGGCACCAAACTCACCGTTTTAGATCCAAACATCAAAGTCACTGAACCCACAGTGGAAGTCCTAGCACCCTCGGCAAAGGAGTGTAAAGATAGAAACAAGAAGAAGAAGAAGACCCTGGTGTGTGTAGCCACCCGCTTCTACCCCGACCATGTCACGGTCTTCTGGCAAGTC
>20-50
GCCTAATGCCTCTGTCACACTCAACTGCAGTCATAAAATCCCCAGCTATGACACTATCCTCTGGTACCAGCGTTCTGTGGAAGACACGGCTCTAAACCTCATAGCTTATGCATACTATAAAACCCCTACAGTTGAACCCTCATATAAAGGTTACTTTGATGTGAAAGGAGATGGAGAGAACGAAGCCTTCCTTCATATCCTCAAACTGAGACAAGCTGAAGACAGTGGGGAGTATTTCTGTGCTGCCAGTCTGGGGTATGAGGCACATTTTGGATCAGGCACCAAATTAACAGTTCTCGATCCAAACATCAAAGTCACTGAACCCACAGTGGAAGTCCTAGCACCCTCGGCAAAGGAGTGTAAAGATAGAAACAAGAAGAAGAAGAAGACCCTGGTGTGTGTAGCCACCCGCTTCTACCCCGACCATGTCACGGTCTTCTGGCAAGTC
>21-48
GCCTAATGCCTCTGTCACACTCAACTGCAGTCATAAAATCCCCAGCTATGACACTATCCTCTGGTACCAGCGTTCTGTGGAAGACACGGCTCTAAACCTCATAGCTTATGCATACTATAAAACCCCTACAGTTGAACCCTCATATAAAGGTTACTTTGATGTGAAAGGAGATGGAGAGAACGAAGCCTTCCTTCATATCCTCAAACTGAGACAAGCTGAAGACAGTGGGGAGTATTTCTGTGCTGCAAGTGAATGGGACAGGGGTAGCAACCCGGCATTCTTCGGCAGTGGCACCAAACTCACAGTTCTAGATCCAAACATCAAAGTCACTGAACCCACAGTGGAAGTCCTAGCACCCTCGGCAAAGGAGTGTAAAGATAGAAACAAGAAGAAGAAGAAGACCCTGGTGTGTGTAGCCACCCGCTTCTACCCCGACCATGTCACGGTCTTCTGGCAAGTC
>22-48
GCCTAATGCCTCTGTCACACTCAACTGCAGTCATAAAATCCCCAGCTATGACACTATCCTCTGGTACCAGCGTTCTGTGGAAGATCGGCCAGGGGGGACTCAAACTCAACCAGCCTTCTTTGGCAATGGAACGAAACTCACTGTTTTAGATCCAAACATCAAAGTCACTGAACCCACAGTGGAAGTCCTAGCACCCTCGGCAAAGGAGTGTAAAGATAGAAACAAGAAGAAGAAGAAGACCCTGGTGTGTGTAGCCACCCGCTTCTACCCCGACCATGTCACGGTCTTCTGGCAAGTC
>23-48
GCCTAATGCCTCTGTCACACTCAACTGCAGTCATAAAATCCCCAGCTATGACACTATCCTCTGGTACCAGCGTTCTGTGGAAGACACGGCTCTAAACCTCATAGCTTATGCATACTATAAAACCCCTACAGTTGAACCCTCATATAAAGGTTACTTTGATGTGAAAGGAGATGGAGAGAACGAAGCCTTCCTTCATATCCTCAAACTGAGACAAGCTGAAGACAGTGGGGAGTATTTCTGTGCTGCAAGTGAAATGGCAGATCCAAACATCAAAGTCACTGAACCCACAGTGGAAGTCCTAGCACCCTCGGCAAAGGAGTGTAAAGATAGAAACAAGAAGAAGAAGAAGACCCTGGTGTGTGTAGCCACCCGCTTCTACCCCGACCATGTCACGGTCTTCTGGCAAGTC
>24-47
GCCTAATGCCTCTGTCACACTCAACTGCAGTCATAAAATCCCCAGCTATAACACTATCCTCTGGTCCCAGCGTCCTGTATAAAACCCCTACAGTTGAACCCTCATATAAAGTTTACTTTGATGTGAAAGGAGATGGAGAGAATGAAGCCTTCCTTCATATCCTCAAACTGAGACAAGCTGAAGACAGTGGGGAGTATTTCTGTGCTGCCAGTCAGGGACACTGGAAGTGAGGCCTACTTTGGGAATGGAACCAAACTCACTGTTTTAGATCCAAACATCAAAGTCACTGAACCCACAGTGGAAGTCCTAGCACCCTCGGCAAAGGAGTGTAAAGATAGAAACAAGAAGAAGAAGAAGACCCTGGTGTGTGTAGCCACCCGCTTCTACCCCGACCATGTCACGGTCTTCTGGCAAGTC
>25-46
GCCTAATGCCTCTGTCACACTCAACTGCAGTCATAAAATCCCCAGCTATGACACTATCCTCTGGTACCAGCGTTCTGTGGAAGACACGGCTCTAAACCTCATAGCTTATGCATACTATAAAACCCCTACAGTTGAACCCTCATATAAAGGTTACTTTGATGTGAAAGGAGATGGAGAGAACGAAGCCTTCCTTCATATCCTCAAACTGAGACAAGCTGAAGACAGTGGGGAGTATTTCTGTGCTGCAAGTGTCGGGACAGGGCTTGCCAGCCAGGCTTACTTCGGTGGAGGAACCAGGTTAACTGTTCTAGATCCAAACATCAAAGTCACTGAACCCACAGTGGAAGTCCTAGCACCCTCGGCAAAGGAGTGTAAAGATAGAAACAAGAAGAAGAAGAAGACCCTGGTGTGTGTAGCCACCCGCTTCTACCCCGACCATGTCACGGTCTTCTGGCAAGTC
>26-46
GCCTAATGCCTCTGTCACACTCAACTGCAGTCATAAAATCCCCAGCTATGACACTATCCTCTGGTACCAGCGTTCTGTGGAAGACACGGCTCTAAACCTCATAGCTTATGCATACTATAAAACCCCTACAGTTGAACCCTCATATAAAGGTTACTTTGATGTGAAAGGAGATGGAGAGAACGAAGCCTTCCTTCATATCCTCAAACTGAGACAAGCTGAAGACAGTGGGGAGTATTTCTGTGCTGCAAGTGAAAGCAACAACCCGGCATTCTTCGGCAGTGGCACCAAACTCACAGTTCTAGATCCAAACATCAAAGTCACTGAACCCACAGTGGAAGTCCTAGCACCCTCGGCAAAGGAGTGTAAAGATAGAAACAAGAAGAAGAAGAAGACCCTGGTGTGTGTAGCCACCCGCTTCTACCCCGACCATGTCACGGTCTTCTGGCAAGTC
>27-46
GCCTAATGCCTCTGTCACACTCAACTGCAGTCATAAAATCCCCAGCTATGACACTATCCTCTGGTACCAGCGTTCTGTGGAAGACACGGCTCTAAACCTCATAGCTTATGCATACTATAAAACCCCTACAGTTGAACCCTCATATAAAGGTTACTTTGATGTGAAAGGAGATGGAGAGAACAAAGCCTTCCTTCATATCCTCAAACTGAGACAAGCTGAAGACAGTGGGGAGTATTTCTGTGCTGCCAGTCGACAAACTCAACCAGCCTTCTTTGGCAATGGAACGAAACTCACTGTTTTAGATCCAAACATCAAAGTCACTGAACCCACAGTGGAAGTCCTAGCACCCTCGGCAAAGGAGTGTAAAGATAGAAACAAGAAGAAGAAGAAGACCCTGGTGTGTGTAGCCACCCGCTTCTACCCCGACCATGTCACGGTCTTCTGGCAAGTC
>28-46
GCCTAATGCCTCTGTCACACTCAACTGCAGTCATAAAATCCCCAGCTATGACACTATCCTCTGGTACCAGCGTTCTGTGGAAGACACGGCTCTAAACCTCATAGCTTATGCATACTATAAAACCCCTACAGTTGAACCCTCATATAAAGGTTACTTTGATGTGAAAGGAGATGGAGAGAACAAAGCCTTCCTTCATATCCTCAAACTGAGACAAGCTGAAGACAGTGGGGAGTATTTCTGTGCTGCCAGGACAGGGGGCAAACGGATAAGGCAGAGTTTGGTCCAGGTACCAGACTCACTGTTCTAGATCCAAACATCAAAGTCACTGAACCCACAGTGGAAGTCCTAGCACCCTCGGCAAAGGAGTGTAAAGATAGAAACAAGAAGAAGAAGAAGACCCTGGTGTGTGTAGCCACCCGCTTCTACCCCGACCATGTCACGGTCTTCTGGCAAGTC
>29-46
GCCTAATGCCTCTGTCACACTCAACTGCAGTCATAAAATCCCCAGCTATGACACTATCCTCTGGTACCAGCGTTCTGTGGAAGACACGGCTCTAAACCTCATAGCTTATGCATACTATAAAACCCCTACAGTTGAACCCTCATATAAAGGTTACTTTGATGTGAAAGGAGATGGAGAGAACGAAGCCTTCCTTCATATCCTCAAACTGAGACAAGCTGAAGACAGTGGGGAGTATTTCTGTGCTGCCAGTCGACTAAACTATGATCCTGCATTCTTTGGAGCAGGGACCAAACTGAGTGTTCTGGATCCAAACATCAAAGTCACTGAACCCACAGTGGAAGTCCTAGCACCCTCGGCAAAGGAGTGTAAAGATAGAAACAAGAAGAAGAAGAAGACCCTGGTGTGTGTAGCCACCCGCTTCTACCCCGACCATGTCACGGTCTTCTGGCAAGTC
>30-44
GCCTAATGCCTCTGTCACACTCAACTGCAGTCATAAAATCCCCAGCTATGACACTATCCTCTGGTACCAGCGTTCTGTGGAAGACACGGCTCTAAACCTCATAGCTTATGCATACTATAAAACCCCTACAGTTGAACCCTCATATAAAGGTTACTTTGATGTGAAAGGAGATGGAGAGAACGAAGCCTTCCTTCATATCCTCAAACTGAGACAAGCTGAAGACAGTGGGGAGTATTTCTGTGCTGCCACCGGACAGGGGAGCACGGATAAGGCAGAGTTTGGTCCAGGTACCAGACTCACTGTTCTAGATCCAAACATCAAAGTCACTGAACCCACAGTGGAAGTCCTAGCACCCTCGGCAAAGGAGTGTAAAGATAGAAACAAGAAGAAGAAGAAGACCCTGGTGTGTGTAGCCACCCGCTTCTACCCCGACCATGTCACGGTCTTCTGGCAAGTC
>31-44
GCCTAATGCCTCTGTCACACTCAACTGCAGTCATAAAATCCCCAGCTATGACACTATCCTCTGGTACCAGCGTTCTGTGGAAGACACGGCTCTAAACCTCATAGCTTATGCATACTATAAAACCCCTACAGTTGAACCCTCATATAAAGGTTACTTTGATGTGAAAGGAGATGGAGAGAACAAAGCCTTCCTTCATATCCTCAAACTGAGACAAGCTGAAGACAGTGGGGAGTATTTCTGTGCTGCCAGGACAGGGGGTAACTATGAGGCACATTTTGGATCAGGCACCAAATTAACAGTTCTCGATCCAAACATCAAAGTCACTGAACCCACAGTGGAAGTCCTAGCACCCTCGGCAAAGGAGTGTAAAGATAGAAACAAGAAGAAGAAGAAGACCCTGGTGTGTGTAGCCACCCGCTTCTACCCCGACCATGTCACGGTCTTCTGGCAAGTC
>32-44
GCCTAATGCCTCTGTCACACTCAACTGCAGTCATAAAATCCCCAGCTATGACACTATCCTCTGGTACCAGCGTTCTGTGGAAGACACGGCTCTAAACCTCATAGCTTATGCATACTATAAAACCCCTACAGTTGAACCCTCATATAAAGGTTACTTTGATGTGAAAGGAGATGGAGAGAACGAAGCCTTCCTTCATATCCTCAAACTGAGACAAGCTGAAGACAGTGGGGAGTATTTCTGTGCTGCAAGTGAAGGACAGAGCAACTATGAGGCACATTTTGGATCAGGCACCAAATTAACAGTTCTCGATCCAAACATCAAAGTCACTGAACCCACAGTGGAAGTCCTAGCACCCTCGGCAAAGGAGTGTAAAGATAGAAACAAGAAGAAGAAGAAGACCCTGGTGTGTGTAGCCACCCGCTTCTACCCCGACCATGTCACGGTCTTCTGGCAAGTC
>33-44
GCCTAATGCCTCTGTCACACTCAACTGCAGTCATAAAATCCCCAGCTATGACACTATCCTCTGGTACCAGCGTTCTGTGGAAGACACGGCTCTAAACCTCATAGCTTATGCATACTATAAAACCCCTACAGTTGAACCCTCATATAAAGGTTACTTTGATGTGAAAGGAGATGGAGAGAACAAAGCCTTCCTTCATATCCTCAAACTGAGACAAGCTGAAGACAGTGGGGAGTATTTCTGTGCTGCCAGGACAGGGGGGAAACTCAACCAGCCTTCTTTGGCAATGGAACGAAACTCACTGTTTTAGATCCAAACATCAAAGTCACTGAACCCACAGTGGAAGTCCTAGCACCCTCGGCAAAGGAGTGTAAAGATAGAAACAAGAAGAAGAAGAAGACCCTGGTGTGTGTAGCCACCCGCTTCTACCCCGACCATGTCACGGTCTTCTGGCAAGTC
>34-44
GCCTAATGCCTCTGTCACACTCAACTGCAGTCATAAAATCCCCAGCTATGACACTATCCTCTGGTACCAGCGTTCTGTGGAAGACACGGCTCTAAACCTCATAGCTTATGCATACTATAAAACCCCTACAGTTGAACCCTCATATAAAGGTTACTTTGATGTGAAAGGAGATGGAGAGAACGAAGCCTTCCTTCATATCCTCAAACTGAGACAAGCTGAAGACAGTGGGGAGTATTTCTGTGCTGCCAGTCAGGGGGCCGGCAACAACCCGGCATTCTTCGGCAGTGGCACCAAACTCACAGTTCTAGATCCAAACATCAAAGTCACTGAACCCACAGTGGAAGTCCTAGCACCCTCGGCAAAGGAGTGTAAAGATAGAAACAAGAAGAAGAAGAAGACCCTGGTGTGTGTAGCCACCCGCTTCTACCCCGACCATGTCACGGTCTTCTGGCAAGTC
>35-43
GCCTAATGCCTCTGTCACACTCAACTGCAGTCATAAAATCCCCAGCTATGACACTATCCTCTGGTACCAGCGTTCTGTGGAAGACACGGCTCTAAACCTCATAGCTTATGCATACTATAAAACCCCTACAGTTGAACCCTCATATAAAGGTTACTTTGATGTGAAAGGAGATGGAGAGAACGAAGCCTTCCTTCATATCCTCAAACTGAGACAAGCTGAAGACAGTGGGGAGTATTTCTGTGCTGCCAGTCTACGGGACAGCAACTATGAGGCACATTTTGGATCAGGCACCAAATTAACAGTTCTCGATCCAAACATCAAAGTCACTGAACCCACAGTGGAAGTCCTAGCACCCTCGGCAAAGGAGTGTAAAGATAGAAACAAGAAGAAGAAGAAGACCCTGGTGTGTGTAGCCACCCGCTTCTACCCCGACCATGTCACGGTCTTCTGGCAAGTC
>36-43
GCCTAATGCCTCTGTCACACTCAACTGCAGTCATAAAATCCCCAGCTATGACACTATCCTCTGGTACCAGCGTTCTGTGGAAGACACGGCTCTAAACCTCATAGCTTATGCATACTATAAAACCCCTACAGTTGAACCCTCATATAAAGGTTACTTTGATGTGAAAGGAGATGGAGAGAACGAAGCCTTCCTTCATATCCTCAAACTGAGACAAGCTGAAGACAGTGGGGAGTATTTCTGTGCTGCAAAGCGGGACAGGCAACAACCCGGCATTCTTCGGCAGTGGCACCAAACTCACAGTTCTAGATCCAAACATCAAAGTCACTGAACCCACAGTGGAAGTCCTAGCACCCTCGGCAAAGGAGTGTAAAGATAGAAACAAGAAGAAGAAGAAGACCCTGGTGTGTGTAGCCACCCGCTTCTACCCCGACCATGTCACGGTCTTCTGGCAAGTC
>37-43
GCCTAATGCCTCTGTCACACTCAACTGCAGTCATAAAATCCCCAGCTATGACACTATCCTCTGGTACCAGCGTTCTGTGGAAGACACGGCTCTAAACCTCATAGCTTATGCATACTATAAAACCCCTACAGTTGAACCCTCATATAAAGGTTACTTTGATGTGAAAGGAGATGGAGAGAACGAAGCCTTCCTTCATATCCTCAAACTGAGACAAGCTGAAGACAGTGGGGAGTATTTCTGTGCTGCAAGTGAAAAGGGACAGGGATATGAGGCACATTTTGGATCAGGCACCAAATTAACAGTTCTCGATCCAAACATCAAAGTCACTGAACCCACAGTGGAAGTCCTAGCACCCTCGGCAAAGGAGTGTAAAGATAGAAACAAGAAGAAGAAGAAGACCCTGGTGTGTGTAGCCACCCGCTTCTACCCCGACCATGTCACGGTCTTCTGGCAAGTC
>38-42
GCCTAATGCCTCTGTCACACTCAACTGCAGTCATAAAATCCCCAGCTATAACACTATCCTCTGGTCCCAGCGTCCTGTATAAAACCCCTACAGTTGAACCCTCATATAAAGTTTACTTTGATGTGAAAGGAGATGGAGAGAATGAAGCCTTCCTTCATATCCTCAAACTGAGACAAGCTGAAGACAGTGGGGAGTATTTCTGTGCTGCCAGTCTACAGTACACTGGAAGTGAGGCCTACTTTGGGAATGGAACCAAACTCACTGTTTTAGATCCAAACATCAAAGTCACTGAACCCACAGTGGAAGTCCTAGCACCCTCGGCAAAGGAGTGTAAAGATAGAAACAAGAAGAAGAAGAAGACCCTGGTGTGTGTAGCCACCCGCTTCTACCCCGACCATGTCACGGTCTTCTGGCAAGTC
>39-42
GCCTAATGCCTCTGTCACACTCAACTGCAGTCATAAAATCCCCAGCTATGACACTATCCTCTGGTACCAGCGTTCTGTGGAAGACACGGCTCTAAACCTCATAGCTTATGCATACTATAAAACCCCTACAGTTGAACCCTCATATAAAGGTTACTTTGATGTGAAAGGAGATGGAGAGAACGAAGCCTTCCTTCATATCCTCAAACTGAGACAAGCTGAAGACAGTGGGGAGTATTTCTGTGCTGCAAGTGAAACCCGGCAACCAGCCTTCTTTGGCAATGGAACGAAACTCACTGTTTTAGATCCAAACATCAAAGTCACTGAACCCACAGTGGAAGTCCTAGCACCCTCGGCAAAGGAGTGTAAAGATAGAAACAAGAAGAAGAAGAAGACCCTGGTGTGTGTAGCCACCCGCTTCTACCCCGACCATGTCACGGTCTTCTGGCAAGTC
>40-42
GCCTAATGCCTCTGTCACACTCAACTGCAGTCATAAAATCCCCAGCTATGACACTATCCTCTGGTACCAGCGTTCTGTGGAAGACACGGCTCTAAACCTCATAGCTTATGCATACTATAAAACCCCTACAGTTGAACCCTCATATAAAGGTTACTTTGATGTGAAAGGAGATGGAGAGAACGAAGCCTTCCTTCATATCCTCAAACTGAGACAAGCTGAAGACAGTGGGGAGTATTTCTGTGCTGACGGACAGGGGGCTTATGAGGCACATTTTGGATCAGGCACCAAATTAACAGTTCTCGATCCAAACATCAAAGTCACTGAACCCACAGTGGAAGTCCTAGCACCCTCGGCAAAGGAGTGTAAAGATAGAAACAAGAAGAAGAAGAAGACCCTGGTGTGTGTAGCCACCCGCTTCTACCCCGACCATGTCACGGTCTTCTGGCAAGTC
>41-42
GCCTAATGCCTCTGTCACACTCAACTGCAGTCATAAAATCCCCAGCTATAACACTATCCTCTGGTCCCAGCGTCCTGTATAAAACCCCTACAGTTGAACCCTCATATAAAGTTTACTTTGATGTGAAAGGAGATGGAGAGAATGAAGCCTTCCTTCATATCCTCAAACTGAGACAAGCTGAAGACAGTGGGGAGTATTTCTGTGCTGCCAACCGGACAGGGGTAGCCAACTATGAGGCACATTTTGGATCAGGCACCAAATTAACAGTTCTCGATCCAAACATCAAAGTCACTGAACCCACAGTGGAAGTCCTAGCACCCTCGGCAAAGGAGTGTAAAGATAGAAACAAGAAGAAGAAGAAGACCCTGGTGTGTGTAGCCACCCGCTTCTACCCCGACCATGTCACGGTCTTCTGGCAAGTC
>42-42
GCCTAATGCCTCTGTCACACTCAACTGCAGTCATAAAATCCCCAGCTATGACACTATCCTCTGGTACCAGCGTTCTGTGGAAGACACGGCTCTAAACCTCATAGCTTATGCATACTATAAAACCCCTACAGTTGAACCCTCATATAAAGGTTACTTTGATGTGAAAGGAGATGGAGAGAACGAAGCCTTCCTTCATATCCTCAAACTGAGACAAGCTGAAGACAGTGGGGAGTATTTCTGTGCTGCAAGTGTAATGGACAACAACTATGATCCTGCATTCTTTGGAGCAGGGACCAAACTGAGTGTTCTGGATCCAAACATCAAAGTCACTGAACCCACAGTGGAAGTCCTAGCACCCTCGGCAAAGGAGTGTAAAGATAGAAACAAGAAGAAGAAGAAGACCCTGGTGTGTGTAGCCACCCGCTTCTACCCCGACCATGTCACGGTCTTCTGGCAAGTC
>43-41
GCCTAATGCCTCTGTCACACTCAACTGCAGTCATAAAATCCCCAGCTATGACACTATCCTCTGGTACCAGCGTTCTGTGGAAGACACGGCTCTAAACCTCATAGCTTATGCATACTATAAAACCCCTACAGTTGAACCCTCATATAAAGGTTACTTTGATGTGAAAGGAGATGGAGAGAACAAAGCCTTCCTTCATATCCTCAAACTGAGACAAGCTGAAGACAGTGGGGAGTATTTCTGTGCTGCCAGTCAGGGGCGCACTCAACCAGCCTTCTTTGGCAATGGAACGAAACTCACTGTTTTAGATCCAAACATCAAAGTCACTGAACCCACAGTGGAAGTCCTAGCACCCTCGGCAAAGGAGTGTAAAGATAGAAACAAGAAGAAGAAGAAGACCCTGGTGTGTGTAGCCACCCGCTTCTACCCCGACCATGTCACGGTCTTCTGGCAAGTC
>44-41
GCCTAATGCCTCTGTCACACTCAACTGCAGTCATAAAATCCCCAGCTATAACACTATCCTCTGGTCCCAGCGTCCTGTATAAAACCCCTACAGTTGAACCCTCATATAAAGTTTACTTTGATGTGAAAGGAGATGGAGAGAATGAAGCCTTCCTTCATATCCTCAAACTGAGACAAGCTGAAGACAGTGGGGAGTATTTCTGTGCTGCCAAGACAGGGGGCTTGATCCTGCATTCTTTGGAGCAGGGACCAAACTGAGTGTTCTGGATCCAAACATCAAAGTCACTGAACCCACAGTGGAAGTCCTAGCACCCTCGGCAAAGGAGTGTAAAGATAGAAACAAGAAGAAGAAGAAGACCCTGGTGTGTGTAGCCACCCGCTTCTACCCCGACCATGTCACGGTCTTCTGGCAAGTC
>45-41
GCCTAATGCCTCTGTCACACTCAACTGCAGTCATAAAATCCCCAGCTATGACACTATCCTCTGGTACCAGCGTTCTGTGGAAGACACGGCTCTAAACCTCATAGCTTATGCATACTATAAAACCCCTACAGTTGAACCCTCATATAAAGGTTACTTTGATGTGAAAGGAGATGGAGAGAACGAAGCCTTCCTTCATATCCTCAAACTGAGACAAGCTGAAGACAGTGGGGAGTATTTCTGTGCTGCAAGTGAAAGCGGCAGGGATGCACATTTTGGATCAGGCACCAAATTAACAGTTCTCGATCCAAACATCAAAGTCACTGAACCCACAGTGGAAGTCCTAGCACCCTCGGCAAAGGAGTGTAAAGATAGAAACAAGAAGAAGAAGAAGACCCTGGTGTGTGTAGCCACCCGCTTCTACCCCGACCATGTCACGGTCTTCTGGCAAGTC
>46-41
GCCTAATGCCTCTGTCACACTCAACTGCAGTCATAAAATCCCCAGCTATGACACTATCCTCTGGTACCAGCGTTCTGTGGAAGACACGGCTCTAAACCTCATAGCTTATGCATACTATAAAACCCCTACAGTTGAACCCTCATATAAAGGTTACTTTGATGTGAAAGGAGATGGAGAGAACGAAGCCTTCCTTCATATCCTCAAACTGAGACAAGCTGAAGACAGTGGGGAGTATTTCTGTGCTGCAAGTGAAAGCTACAACTATGAGGCACATTTTGGATCAGGCACCAAATTAACAGTTCTCGATCCAAACATCAAAGTCACTGAACCCACAGTGGAAGTCCTAGCACCCTCGGCAAAGGAGTGTAAAGATAGAAACAAGAAGAAGAAGAAGACCCTGGTGTGTGTAGCCACCCGCTTCTACCCCGACCATGTCACGGTCTTCTGGCAAGTC
>47-41
GCCTAATGCCTCTGTCACACTCAACTGCAGTCATAAAATCCCCAGCTATGACACTATCCTCTGGTACCAGCGTTCTGTGGAAGACACGGCTCTAAACCTCATAGCTTATGCATACTATAAAACCCCTACAGTTGAACCCTCATATAAAGGTTACTTTGATGTGAAAGGAGATGGAGAGAACGAAGCCTTCCTTCATATCCTCAAACTGAGACAAGCTGAAGACAGTGGGGAGTATTTCTGTGCTGCAAGTGGGACAGGAAACTATGATCCTGCATTCTTTGGAGCAGGGACCAAACTGAGTGTTCTGGATCCAAACATCAAAGTCACTGAACCCACAGTGGAAGTCCTAGCACCCTCGGCAAAGGAGTGTAAAGATAGAAACAAGAAGAAGAAGAAGACCCTGGTGTGTGTAGCCACCCGCTTCTACCCCGACCATGTCACGGTCTTCTGGCAAGTC
>48-41
GCCTAATGCCTCTGTCACACTCAACTGCAGTCATAAAATCCCCAGCTATGACACTATCCTCTGGTACCAGCGTTCTGTGGAAGACACGGCTCTAAACCTCATAGCTTATGCATACTATAAAACCCCTACAGTTGAACCCTCATATAAAGGTTACTTTGATGTGAAAGGAGATGGAGAGAACAAAGCCTTCCTTCATATCCTCAAACTGAGACAAGCTGAAGACAGTGGGGAGTATTTCTGTGCTGCCATCGGGACAGGGGGCGCCGGCTCGGAGGCATATTTTGGAGCCGGCACCAAACTCACCGTTTTAGATCCAAACATCAAAGTCACTGAACCCACAGTGGAAGTCCTAGCACCCTCGGCAAAGGAGTGTAAAGATAGAAACAAGAAGAAGAAGAAGACCCTGGTGTGTGTAGCCACCCGCTTCTACCCCGACCATGTCACGGTCTTCTGGCAAGTC
>49-41
GCCTAATGCCTCTGTCACACTCAACTGCAGTCATAAAATCCCCAGCTATGACACTATCCTCTGGTACCAGCGTTCTGTGGAAGACACGGCTCTAAACCTCATAGCTTATGCATACTATAAAACCCCTACAGTTGAACCCTCATATAAAGGTTACTTTGATGTGAAAGGAGATGGAGAGAACGAAGCCTTCCTTCATATCCTCAAACTGAGACAAGCTGAAGACAGTGGGGAGTATTTCTGTGCTGCAAGTGAAAGACAACACTGGAAGTGAGGCCTACTTTGGGAATGGAACCAAACTCACTGTTTTAGATCCAAACATCAAAGTCACTGAACCCACAGTGGAAGTCCTAGCACCCTCGGCAAAGGAGTGTAAAGATAGAAACAAGAAGAAGAAGAAGACCCTGGTGTGTGTAGCCACCCGCTTCTACCCCGACCATGTCACGGTCTTCTGGCAAGTC
>50-41
GCCTAATGCCTCTGTCACACTCAACTGCAGTCATAAAATCCCCAGCTATGACACTATCCTCTGGTACCAGCGTTCTGTGGAAGACACGGCTCTAAACCTCATAGCTTATGCATACTATAAAACCCCTACAGTTGAACCCTCATATAAAGGTTACTTTGATGTGAAAGGAGATGGAGAGAACAAAGCCTTCCTTCATATCCTCAAACTGAGACAAGCTGAAGACAGTGGGGAGTATTTCTGTGCTGCCAGCGACAGGGAATGATCCTGCATTCTTTGGAGCAGGGACCAAACTGAGTGTTCTGGATCCAAACATCAAAGTCACTGAACCCACAGTGGAAGTCCTAGCACCCTCGGCAAAGGAGTGTAAAGATAGAAACAAGAAGAAGAAGAAGACCCTGGTGTGTGTAGCCACCCGCTTCTACCCCGACCATGTCACGGTCTTCTGGCAAGTC
>51-40
GCCTAATGCCTCTGTCACACTCAACTGCAGTCATAAAATCCCCAGCTATGACACTATCCTCTGGTACCAGCGTTCTGTGGAAGACACGGCTCTAAACCTCATAGCTTATGCATACTATAAAACCCCTACAGTTGAACCCTCATATAAAGGTTACTTTGATGTGAAAGGAGATGGAGAGAACAAAGCCTTCCTTCATATCCTCAAACTGAGACAAGCTGAAGACAGTGGGGAGTATTTCTGTGCTGCCAGATCGAACACCTATGATCCTGCATTCTTTGGAGCAGGGACCAAACTGAGTGTTCTGGATCCAAACATCAAAGTCACTGAACCCACAGTGGAAGTCCTAGCACCCTCGGCAAAGGAGTGTAAAGATAGAAACAAGAAGAAGAAGAAGACCCTGGTGTGTGTAGCCACCCGCTTCTACCCCGACCATGTCACGGTCTTCTGGCAAGTC
>52-40
GCCTAATGCCTCTGTCACACTCAACTGCAGTCATAAAATCCCCAGCTATGACACTATCCTCTGGTACCAGCGTTCTGTGGAAGACACGGCTCTAAACCTCATAGCTTATGCATACTATAAAACCCCTACAGTTGAACCCTCATATAAAGGTTACTTTGATGTGAAAGGAGATGGAGAGAACAAAGCCTTCCTTCATATCCTCAAACTGAGACAAGCTGAAGACAGTGGGGAGTATTTCTGTGCTGCCAGTCTCGGGACAGGGGAGTATGATCCTGCATTCTTTGGAGCAGGGACCAAACTGAGTGTTCTGGATCCAAACATCAAAGTCACTGAACCCACAGTGGAAGTCCTAGCACCCTCGGCAAAGGAGTGTAAAGATAGAAACAAGAAGAAGAAGAAGACCCTGGTGTGTGTAGCCACCCGCTTCTACCCCGACCATGTCACGGTCTTCTGGCAAGTC
>53-40
GCCTAATGCCTCTGTCACACTCAACTGCAGTCATAAAATCCCCAGCTATGACACTATCCTCTGGTACCAGCGTTCTGTGGAAGACACGGCTCTAAACCTCATAGCTTATGCATACTATAAAACCCCTACAGTTGAACCCTCATATAAAGGTTACTTTGATGTGAAAGGAGATGGAGAGAACGAAGCCTTCCTTCATATCCTCAAACTGAGACAAGCTGAAGACAGTGGGGAGTATTTCTGTGCTGCAAGTGAAAGCGTACAGGGGGCGCGTTATGAGGCACATTTTGGATCAGGCACCAAATTAACAGTTCTCGATCCAAACATCAAAGTCACTGAACCCACAGTGGAAGTCCTAGCACCCTCGGCAAAGGAGTGTAAAGATAGAAACAAGAAGAAGAAGAAGACCCTGGTGTGTGTAGCCACCCGCTTCTACCCCGACCATGTCACGGTCTTCTGGCAAGTC
>54-40
GCCTAATGCCTCTGTCACACTCAACTGCAGTCATAAAATCCCCAGCTATAACACTATCCTCTGGTCCCAGCGTCCTGTATAAAACCCCTACAGTTGAACCCTCATATAAAGTTTACTTTGATGTGAAAGGAGATGGAGAGAATGAAGCCTTCCTTCATATCCTCAAACTGAGACAAGCTGAAGACAGTGGGGAGTATTTCTGTGCTGCCAGTCGAGACAGGGGGCGATTGAGGCACATTTTGGATCAGGCACCAAATTAACAGTTCTCGATCCAAACATCAAAGTCACTGAACCCACAGTGGAAGTCCTAGCACCCTCGGCAAAGGAGTGTAAAGATAGAAACAAGAAGAAGAAGAAGACCCTGGTGTGTGTAGCCACCCGCTTCTACCCCGACCATGTCACGGTCTTCTGGCAAGTC
>55-40
GCCTAATGCCTCTGTCACACTCAACTGCAGTCATAAAATCCCCAGCTATGACACTATCCTCTGGTACCAGCGTTCTGTGGAAGACACGGCTCTAAACCTCATAGCTTATGCATACTATAAAACCCCTACAGTTGAACCCTCATATAAAGGTTACTTTGATGTGAAAGGAGATGGAGAGAACGAAGCCTTCCTTCATATCCTCAAACTGAGACAAGCTGAAGACAGTGGGGAGTATTTCTGTGCTGCCAGTGTTAGGGAACTATGATCCTGCATTCTTTGGAGCAGGGACCAAACTGAGTGTTCTGGATCCAAACATCAAAGTCACTGAACCCACAGTGGAAGTCCTAGCACCCTCGGCAAAGGAGTGTAAAGATAGAAACAAGAAGAAGAAGAAGACCCTGGTGTGTGTAGCCACCCGCTTCTACCCCGACCATGTCACGGTCTTCTGGCAAGTC
>56-40
GCCTAATGCCTCTGTCACACTCAACTGCAGTCATAAAATCCCCAGCTATAACACTATCCTCTGGTCCCAGCGTCCTGTATAAAACCCCTACAGTTGAACCCTCATATAAAGTTTACTTTGATGTGAAAGGAGATGGAGAGAATGAAGCCTTCCTTCATATCCTCAAACTGAGACAAGCTGAAGACAGTGGGGAGTATTTCTGTGCTGCCAGTCTCAGGGAATGATCCTGCATTCTTTGGAGCAGGGACCAAACTGAGTGTTCTGGATCCAAACATCAAAGTCACTGAACCCACAGTGGAAGTCCTAGCACCCTCGGCAAAGGAGTGTAAAGATAGAAACAAGAAGAAGAAGAAGACCCTGGTGTGTGTAGCCACCCGCTTCTACCCCGACCATGTCACGGTCTTCTGGCAAGTC
>57-40
GCCTAATGCCTCTGTCACACTCAACTGCAGTCATAAAATCCCCAGCTATGACACTATCCTCTGGTACCAGCGTTCTGTGGAAGACACGGCTCTAAACCTCATAGCTTATGCATACTATAAAACCCCTACAGTTGAACCCTCATATAAAGGTTACTTTGATGTGAAAGGAGATGGAGAGAACGAAGCCTTCCTTCATATCCTCAAACTGAGACAAGCTGAAGACAGTGGGGAGTATTTCTGTGCTGCAAGTGAAAGCGTCGGGAGTACACGGATAAGGCAGAGTTTGGTCCAGGTACCAGACTCACTGTTCTAGATCCAAACATCAAAGTCACTGAACCCACAGTGGAAGTCCTAGCACCCTCGGCAAAGGAGTGTAAAGATAGAAACAAGAAGAAGAAGAAGACCCTGGTGTGTGTAGCCACCCGCTTCTACCCCGACCATGTCACGGTCTTCTGGCAAGTC
>58-40
GCCTAATGCCTCTGTCACACTCAACTGCAGTCATAAAATCCCCAGCTATGACACTATCCTCTGGTACCAGCGTTCTGTGGAAGACACGGCTCTAAACCTCATAGCTTATGCATACTATAAAACCCCTACAGTTGAACCCTCATATAAAGGTTACTTTGATGTGAAAGGAGATGGAGAGAACGAAGCCTTCCTTCATATCCTCAAACTGAGACAAGCTGAAGACAGTGGGGAGTATTTCTGTGCTGCCAGGGACTCTGGTGGTTATGCTGCCTACTTTGGAGAGGGAACTAAGCTAACAGTTCTGGATCCAAACATCAAAGTCACTGAACCCACAGTGGAAGTCCTAGCACCCTCGGCAAAGGAGTGTAAAGATAGAAACAAGAAGAAGAAGAAGACCCTGGTGTGTGTAGCCACCCGCTTCTACCCCGACCATGTCACGGTCTTCTGGCAAGTC
>59-40
GCCTAATGCCTCTGTCACACTCAACTGCAGTCATAAAATCCCCAGCTATGACACTATCCTCTGGTACCAGCGTTCTGTGGAAGACACGGCTCTAAACCTCATAGCTTATGCATACTATAAAACCCCTACAGTTGAACCCTCATATAAAGGTTACTTTGATGTGAAAGGAGATGGAGAGAACGAAGCCTTCCTTCATATCCTCAAACTGAGACAAGCTGAAGACAGTGGGGAGTATTTCTGTGCTGCAAGTGAAAGCGCGCAGGGGTACTCAAACTCAACCAGCCTTCTTTGGCAATGGAACGAAACTCACTGTTTTAGATCCAAACATCAAAGTCACTGAACCCACAGTGGAAGTCCTAGCACCCTCGGCAAAGGAGTGTAAAGATAGAAACAAGAAGAAGAAGAAGACCCTGGTGTGTGTAGCCACCCGCTTCTACCCCGACCATGTCACGGTCTTCTGGCAAGTC
>60-40
GCCTAATGCCTCTGTCACACTCAACTGCAGTCATAAAATCCCCAGCTATGACACTATCCTCTGGTACCAGCGTTCTGTGGAAGACACGGCTCTAAACCTCATAGCTTATGCATACTATAAAACCCCTACAGTTGAACCCTCATATAAAGGTTACTTTGATGTGAAAGGAGATGGAGAGAACGAAGCCTTCCTTCATATCCTCAAACTGAGACAAGCTGAAGACAGTGGGGAGTATTTCTGTGCTGCAAGTGAAAGCTCCGGGGCGCAGACGGATAAGGCAGAGTTTGGTCCAGGTACCAGACTCACTGTTCTAGATCCAAACATCAAAGTCACTGAACCCACAGTGGAAGTCCTAGCACCCTCGGCAAAGGAGTGTAAAGATAGAAACAAGAAGAAGAAGAAGACCCTGGTGTGTGTAGCCACCCGCTTCTACCCCGACCATGTCACGGTCTTCTGGCAAGTC
>61-40
GCCTAATGCCTCTGTCACACTCAACTGCAGTCATAAAATCCCCAGCTATGACACTATCCTCTGGTACCAGCGTTCTGTGGAAGACACGGCTCTAAACCTCATAGCTTATGCATACTATAAAACCCCTACAGTTGAACCCTCATATAAAGGTTACTTTGATGTGAAAGGAGATGGAGAGAACGAAGCCTTCCTTCATATCCTCAAACTGAGACAAGCTGAAGACAGTGGGGAGTATTTCTGTGCTGCCAGGACAGGGCGTGGTGCCAGCCAGGCTTACTTCGGTGGAGGAACCAGGTTAACTGTTCTAGATCCAAACATCAAAGTCACTGAACCCACAGTGGAAGTCCTAGCACCCTCGGCAAAGGAGTGTAAAGATAGAAACAAGAAGAAGAAGAAGACCCTGGTGTGTGTAGCCACCCGCTTCTACCCCGACCATGTCACGGTCTTCTGGCAAGTC
>62-40
GCCTAATGCCTCTGTCACACTCAACTGCAGTCATAAAATCCCCAGCTATGACACTATCCTCTGGTACCAGCGTTCTGTGGAAGACACGGCTCTAAACCTCATAGCTTATGCATACTATAAAACCCCTACAGTTGAACCCTCATATAAAGGTTACTTTGATGTGAAAGGAGATGGAGAGAACAAAGCCTTCCTTCATATCCTCAAACTGAGACAAGCTGAAGACAGTGGGGAGTATTTCTGTGCTGCCAGTCTAACAGGGGGCGGGCCTCAACCAGCCTTCTTTGGCAATGGAACGAAACTCACTGTTTTAGATCCAAACATCAAAGTCACTGAACCCACAGTGGAAGTCCTAGCACCCTCGGCAAAGGAGTGTAAAGATAGAAACAAGAAGAAGAAGAAGACCCTGGTGTGTGTAGCCACCCGCTTCTACCCCGACCATGTCACGGTCTTCTGGCAAGTC
>63-40
GCCTAATGCCTCTGTCACACTCAACTGCAGTCATAAAATCCCCAGCTATAACACTATCCTCTGGTCCCAGCGTCCTGTATAAAACCCCTACAGTTGAACCCTCATATAAAGTTTACTTTGATGTGAAAGGAGATGGAGAGAATGAAGCCTTCCTTCATATCCTCAAACTGAGACAAGCTGAAGACAGTGGGGAGTATTTCTGTGCTGCCAGTCTAGGGGATGGTGGTTATGCTGCCTACTTTGGAGAAGGAACTAAGCTAACAGTTCTGGATCCAAACATCAAAGTCACTGAACCCACAGTGGAAGTCCTAGCACCCTCGGCAAAGGAGTGTAAAGATAGAAACAAGAAGAAGAAGAAGACCCTGGTGTGTGTAGCCACCCGCTTCTACCCCGACCATGTCACGGTCTTCTGGCAAGTC
>64-39
GCCTAATGCCTCTGTCACACTCAACTGCAGTCATAAAATCCCCAGCTATGACACTATCCTCTGGTACCAGCGTTCTGTGGAAGACACGGCTCTAAACCTCATAGCTTATGCATACTATAAAACCCCTACAGTTGAACCCTCATATAAAGGTTACTTTGATGTGAAAGGAGATGGAGAGAACAAAGCCTTCCTTCATATCCTCAAACTGAGACAAGCTGAAGACAGTGGGGAGTATTTCTGTGCTGCCAGTCCGGGACAGTCAACTATGAGGCACATTTTGGATCAGGCACCAAATTAACAGTTCTCGATCCAAACATCAAAGTCACTGAACCCACAGTGGAAGTCCTAGCACCCTCGGCAAAGGAGTGTAAAGATAGAAACAAGAAGAAGAAGAAGACCCTGGTGTGTGTAGCCACCCGCTTCTACCCCGACCATGTCACGGTCTTCTGGCAAGTC
>65-39
GCCTAATGCCTCTGTCACACTCAACTGCAGTCATAAAATCCCCAGCTATGACACTATCCTCTGGTACCAGCGTTCTGTGGAAGACACGGCTCTAAACCTCATAGCTTATGCATACTATAAAACCCCTACAGTTGAACCCTCATATAAAGGTTACTTTGATGTGAAAGGAGATGGAGAGAACGAAGCCTTCCTTCATATCCTCAAACTGAGACAAGCTGAAGACAGTGGGGAGTATTTCTGTGCTGCAAGTGAAAGCGCCCTTTATGAGGCACATTTTGGATCAGGCACCAAATTAACAGTTCTCGATCCAAACATCAAAGTCACTGAACCCACAGTGGAAGTCCTAGCACCCTCGGCAAAGGAGTGTAAAGATAGAAACAAGAAGAAGAAGAAGACCCTGGTGTGTGTAGCCACCCGCTTCTACCCCGACCATGTCACGGTCTTCTGGCAAGTC
>66-39
GCCTAATGCCTCTGTCACACTCAACTGCAGTCATAAAATCCCCAGCTATGACACTATCCTCTGGTACCAGCGTTCTGTGGAAGACACGGCTCTAAACCTCATAGCTTATGCATACTATAAAACCCCTACAGTTGAACCCTCATATAAAGGTTACTTTGATGTGAAAGGAGATGGAGAGAACGAAGCCTTCCTTCATATCCTCAAACTGAGACAAGCTGAAGACAGTGGGGAGTATTTCTGTGCTGCAAGTGAAAGCGGGGAAACTCAACCAGCCTTCTTTGGCAATGGAACGAAACTCACTGTTTTAGATCCAAACATCAAAGTCACTGAACCCACAGTGGAAGTCCTAGCACCCTCGGCAAAGGAGTGTAAAGATAGAAACAAGAAGAAGAAGAAGACCCTGGTGTGTGTAGCCACCCGCTTCTACCCCGACCATGTCACGGTCTTCTGGCAAGTC
>67-39
GCCTAATGCCTCTGTCACACTCAACTGCAGTCATAAAATCCCCAGCTATGACACTATCCTCTGGTACCAGCGTTCTGTGGAAGACACGGCTCTAAACCTCATAGCTTATGCATACTATAAAACCCCTACAGTTGAACCCTCATATAAAGGTTACTTTGATGTGAAAGGAGATGGAGAGAACGAAGCCTTCCTTCATATCCTCAAACTGAGACAAGCTGAAGACAGTGGGGAGTATTTCTGTGCTGCCGAAGGGACAGGGGGCGGGGAGGCACATTTTGGATCAGGCACCAAATTAACAGTTCTCGATCCAAACATCAAAGTCACTGAACCCACAGTGGAAGTCCTAGCACCCTCGGCAAAGGAGTGTAAAGATAGAAACAAGAAGAAGAAGAAGACCCTGGTGTGTGTAGCCACCCGCTTCTACCCCGACCATGTCACGGTCTTCTGGCAAGTC
>68-39
GCCTAATGCCTCTGTCACACTCAACTGCAGTCATAAAATCCCCAGCTATGACACTATCCTCTGGTACCAGCGTTCTGTGGAAGACACGGCTCTAAACCTCATAGCTTATGCATACTATAAAACCCCTACAGTTGAACCCTCATATAAAGGTTACTTTGATGTGAAAGGAGATGGAGAGAACGAAGCCTTCCTTCATATCCTCAAACTGAGACAAGCTGAAGACAGTGGGGAGTATTTCTGTGCTGCAAGTGAAATAGGACAGGGCAACTATGAGGCACATTTTGGATCAGGCACCAAATTAACAGTTCTCGATCCAAACATCAAAGTCACTGAACCCACAGTGGAAGTCCTAGCACCCTCGGCAAAGGAGTGTAAAGATAGAAACAAGAAGAAGAAGAAGACCCTGGTGTGTGTAGCCACCCGCTTCTACCCCGACCATGTCACGGTCTTCTGGCAAGTC
>69-39
GCCTAATGCCTCTGTCACACTCAACTGCAGTCATAAAATCCCCAGCTATAACACTATCCTCTGGTCCCAGCGTCCTGTATAAAACCCCTACAGTTGAACCCTCATATAAAGTTTACTTTGATGTGAAAGGAGATGGAGAGAATGAAGCCTTCCTTCATATCCTCAAACTGAGACAAGCTGAAGACAGTGGGGAGTATTTCTGTGCTGCCAGTCGGGACAGGGATGGCAACCCGGCATTCTTCGGCAGTGGCACCAAACTCACAGTTCTAGATCCAAACATCAAAGTCACTGAACCCACAGTGGAAGTCCTAGCACCCTCGGCAAAGGAGTGTAAAGATAGAAACAAGAAGAAGAAGAAGACCCTGGTGTGTGTAGCCACCCGCTTCTACCCCGACCATGTCACGGTCTTCTGGCAAGTC
>70-39
GCCTAATGCCTCTGTCACACTCAACTGCAGTCATAAAATCCCCAGCTATGACACTATCCTCTGGTACCAGCGTTCTGTGGAAGACACGGCTCTAAACCTCATAGCTTATGCATACTATAAAACCCCTACAGTTGAACCCTCATATAAAGGTTACTTTGATGTGAAAGGAGATGGAGAGAACGAAGCCTTCCTTCATATCCTCAAACTGAGACAAGCTGAAGACAGTGGGGAGTATTTCTGTGCTGCAAGTGAAGCCTCTGGTGGTTATGCTGCCTACTTTGGAGAAGGAACTAAGCTAACAGTTCTGGATCCAAACATCAAAGTCACTGAACCCACAGTGGAAGTCCTAGCACCCTCGGCAAAGGAGTGTAAAGATAGAAACAAGAAGAAGAAGAAGACCCTGGTGTGTGTAGCCACCCGCTTCTACCCCGACCATGTCACGGTCTTCTGGCAAGTC
>71-39
GCCTAATGCCTCTGTCACACTCAACTGCAGTCATAAAATCCCCAGCTATGACACTATCCTCTGGTACCAGCGTTCTGTGGAAGACACGGCTCTAAACCTCATAGCTTATGCATACTATAAAACCCCTACAGTTGAACCCTCATATAAAGGTTACTTTGATGTGAAAGGAGATGGAGAGAACGAAGCCTTCCTTCATATCCTCAAACTGAGACAAGCTGAAGACAGTGGGGAGTATTTCTGTGCTGCAAGTGAAGCCGGACAGGAAACTCAACCAGCCTTCTTTGGCAATGGAACGAAACTCACTGTTTTAGATCCAAACATCAAAGTCACTGAACCCACAGTGGAAGTCCTAGCACCCTCGGCAAAGGAGTGTAAAGATAGAAACAAGAAGAAGAAGAAGACCCTGGTGTGTGTAGCCACCCGCTTCTACCCCGACCATGTCACGGTCTTCTGGCAAGTC
>72-39
GCCTAATGCCTCTGTCACACTCAACTGCAGTCATAAAATCCCCAGCTATGACACTATCCTCTGGTACCAGCGTTCTGTGGAAGACACGGCTCTAAACCTCATAGCTTATGCATACTATAAAACCCCTACAGTTGAACCCTCATATAAAGGTTACTTTGATGTGAAAGGAGATGGAGAGAACGAAGCCTTCCTTCATATCCTCAAACTGAGACAAGCTGAAGACAGTGGGGAGTATTTCTGTGCTGCCAGGGACAGCAACTATGAGGCACATTTTGGATCAGGCACCAAATTAACAGTTCTCGATCCAAACATCAAAGTCACTGAACCCACAGTGGAAGTCCTAGCACCCTCGGCAAAGGAGTGTAAAGATAGAAACAAGAAGAAGAAGAAGACCCTGGTGTGTGTAGCCACCCGCTTCTACCCCGACCATGTCACGGTCTTCTGGCAAGTC
>73-39
GCCTAATGCCTCTGTCACACTCAACTGCAGTCATAAAATCCCCAGCTATGACACTATCCTCTGGTACCAGCGTTCTGTGGAAGACACGGCTCTAAACCTCATAGCTTATGCATACTATAAAACCCCTACAGTTGAACCCTCATATAAAGGTTACTTTGATGTGAAAGGAGATGGAGAGAACGAAGCCTTCCTTCATATCCTCAAACTGAGACAAGCTGAAGACAGTGGGGAGTATTTCTGTGCTGCAAGTGAAAGCGGACAGGGGGCTCAAACTCAACCAGCCTTCTTTGGCAATGGAACGAAACTCACTGTTTTAGATCCAAACATCAAAGTCACTGAACCCACAGTGGAAGTCCTAGCACCCTCGGCAAAGGAGTGTAAAGATAGAAACAAGAAGAAGAAGAAGACCCTGGTGTGTGTAGCCACCCGCTTCTACCCCGACCATGTCACGGTCTTCTGGCAAGTC
>74-39
GCCTAATGCCTCTGTCACACTCAACTGCAGTCATAAAATCCCCAGCTATGACACTATCCTCTGGTACCAGCGTTCTGTGGAAGACACGGCTCTAAACCTCATAGCTTATGCATACTATAAAACCCCTACAGTTGAACCCTCATATAAAGGTTACTTTGATGTGAAAGGAGATGGAGAGAACGAAGCCTTCCTTCATATCCTCAAACTGAGACAAGCTGAAGACAGTGGGGAGTATTTCTGTGCTGCCAAAGGGACAGGTGGTTATGCTGCCTACTTTGGAGAAGGAACTAAGCTAACAGTTCTGGATCCAAACATCAAAGTCACTGAACCCACAGTGGAAGTCCTAGCACCCTCGGCAAAGGAGTGTAAAGATAGAAACAAGAAGAAGAAGAAGACCCTGGTGTGTGTAGCCACCCGCTTCTACCCCGACCATGTCACGGTCTTCTGGCAAGTC
>75-39
GCCTAATGCCTCTGTCACACTCAACTGCAGTCATAAAATCCCCAGCTATGACACTATCCTCTGGTACCAGCGTTCTGTGGAAGACACGGCTCTAAACCTCATAGCTTATGCATACTATAAAACCCCTACAGTTGAACCCTCATATAAAGGTTACTTTGATGTGAAAGGAGATGGAGAGAACGAAGCCTTCCTTCATATCCTCAAACTGAGACAAGCTGAAGACAGTGGGGAGTATTTCTGTGCTGCCGGACAGGGCTCGTACTCGGAGGCATATTTTGGAGCCGGCACCAAACTCACCGTTTTAGATCCAAACATCAAAGTCACTGAACCCACAGTGGAAGTCCTAGCACCCTCGGCAAAGGAGTGTAAAGATAGAAACAAGAAGAAGAAGAAGACCCTGGTGTGTGTAGCCACCCGCTTCTACCCCGACCATGTCACGGTCTTCTGGCAAGTC
>76-39
GCCTAATGCCTCTGTCACACTCAACTGCAGTCATAAAATCCCCAGCTATGACACTATCCTCTGGTACCAGCGTTCTGTGGAAGACACGGCTCTAAACCTCATAGCTTATGCATACTATAAAACCCCTACAGTTGAACCCTCATATAAAGGTTACTTTGATGTGAAAGGAGATGGAGAGAACGAAGCCTTCCTTCATATCCTCAAACTGAGACAAGCTGAAGACAGTGGGGAGTATTTCTGTGCTGCAAGTGAAGAGGGACAGGGCGCGGATAAGGCAGAGTTTGGTCCAGGTACCAGACTCACTGTTCTAGATCCAAACATCAAAGTCACTGAACCCACAGTGGAAGTCCTAGCACCCTCGGCAAAGGAGTGTAAAGATAGAAACAAGAAGAAGAAGAAGACCCTGGTGTGTGTAGCCACCCGCTTCTACCCCGACCATGTCACGGTCTTCTGGCAAGTC
>77-39
GCCTAATGCCTCTGTCACACTCAACTGCAGTCATAAAATCCCCAGCTATGACACTATCCTCTGGTACCAGCGTTCTGTGGAAGACACGGCTCTAAACCTCATAGCTTATGCATACTATAAAACCCCTACAGTTGAACCCTCATATAAAGGTTACTTTGATGTGAAAGGAGATGGAGAGAACAAAGCCTTCCTTCATATCCTCAAACTGAGACAAGCTGAAGACAGTGGGGATGAGGCACATTTTGGATCAGGCACCAAATTAACAGTTCTCGATCCAAACATCAAAGTCACTGAACCCACAGTGGAAGTCCTAGCACCCTCGGCAAAGGAGTGTAAAGATAGAAACAAGAAGAAGAAGAAGACCCTGGTGTGTGTAGCCACCCGCTTCTACCCCGACCATGTCACGGTCTTCTGGCAAGTC
>78-39
GCCTAATGCCTCTGTCACACTCAACTGCAGTCATAAAATCCCCAGCTATGACACTATCCTCTGGTACCAGCGTTCTGTGGAAGACACGGCTCTAAACCTCATAGCTTATGCATACTATAAAACCCCTACAGTTGAACCCTCATATAAAGGTTACTTTGATGTGAAAGGAGATGGAGAGAACGAAGCCTTCCTTCATATCCTCAAACTGAGACAAGCTGAAGACAGTGGGGAGTATTTCTGTGCTGCCAAACAGGGTTCTGGAAGTGAGGCCTACTTTGGGAATGGAACCAAACTCACTGTTTTAGATCCAAACATCAAAGTCACTGAACCCACAGTGGAAGTCCTAGCACCCTCGGCAAAGGAGTGTAAAGATAGAAACAAGAAGAAGAAGAAGACCCTGGTGTGTGTAGCCACCCGCTTCTACCCCGACCATGTCACGGTCTTCTGGCAAGTC
>79-39
GCCTAATGCCTCTGTCACACTCAACTGCAGTCATAAAATCCCCAGCTATGACACTATCCTCTGGTACCAGCGTTCTGTGGAAGACACGGCTCTAAACCTCATAGCTTATGCATACTATAAAACCCCTACAGTTGAACCCTCATATAAAGGTTACTTTGATGTGAAAGGAGATGGAGAGAACAAAGCCTTCCTTCATATCCTCAAACTGAGACAAGCTGAAGACAGTGGGGAGTATTTCTGTGCTGCCAGTCGGGACAGAACTCAACCAGCCTTCTTTGGCAATGGAACGAAACTCACTGTTTTAGATCCAAACATCAAAGTCACTGAACCCACAGTGGAAGTCCTAGCACCCTCGGCAAAGGAGTGTAAAGATAGAAACAAGAAGAAGAAGAAGACCCTGGTGTGTGTAGCCACCCGCTTCTACCCCGACCATGTCACGGTCTTCTGGCAAGTC
>80-39
GCCTAATGCCTCTGTCACACTCAACTGCAGTCATAAAATCCCCAGCTATGACACTATCCTCTGGTACCAGCGTTCTGTGGAAGACACGGCTCTAAACCTCATAGCTTATGCATACTATAAAACCCCTACAGTTGAACCCTCATATAAAGGTTACTTTGATGTGAAAGGAGATGGAGAGAACGAAGCCTTCCTTCATATCCTCAAACTGAGACAAGCTGAAGACAGTGGGGAGTATTTCTGTGCTGCCAGGGACAGGGGCAACTATGAGGCACATTTTGGATCAGGCACCAAATTAACAGTTCTCGATCCAAACATCAAAGTCACTGAACCCACAGTGGAAGTCCTAGCACCCTCGGCAAAGGAGTGTAAAGATAGAAACAAGAAGAAGAAGAAGACCCTGGTGTGTGTAGCCACCCGCTTCTACCCCGACCATGTCACGGTCTTCTGGCAAGTC
>81-38
GCCTAATGCCTCTGTCACACTCAACTGCAGTCATAAAATCCCCAGCTATGACACTATCCTCTGGTACCAGCGTTCTGTGGAAGACACGGCTCTAAACCTCATAGCTTATGCATACTATAAAACCCCTACAGTTGAACCCTCATATAAAGGTTACTTTGATGTGAAAGGAGATGGAGAGAACAAAGCCTTCCTTCATATCCTCAAACTGAGACAAGCTGAAGACAGTGGGGAGTATTTCTGTGCTGCCAGTCGGACAGGGGCCAACTATGAGGCACATTTTGGATCAGGCACCAAATTAACAGTTCTCGATCCAAACATCAAAGTCACTGAACCCACAGTGGAAGTCCTAGCACCCTCGGCAAAGGAGTGTAAAGATAGAAACAAGAAGAAGAAGAAGACCCTGGTGTGTGTAGCCACCCGCTTCTACCCCGACCATGTCACGGTCTTCTGGCAAGTC
>82-38
GCCTAATGCCTCTGTCACACTCAACTGCAGTCATAAAATCCCCAGCTATGACACTATCCTCTGGTACCAGCGTTCTGTGGAAGACACGGCTCTAAACCTCATAGCTTATGCATACTATAAAACCCCTACAGTTGAACCCTCATATAAAGGTTACTTTGATGTGAAAGGAGATGGAGAGAACGAAGCCTTCCTTCATATCCTCAAACTGAGACAAGCTGAAGACAGTGGGGAGTATTTCTGTGCTGCCAGGGACAATGGTGGTTATGCTGCCTACTTTGGAGAAGGAACTAAGCTAACAGTTCTGGATCCAAACATCAAAGTCACTGAACCCACAGTGGAAGTCCTAGCACCCTCGGCAAAGGAGTGTAAAGATAGAAACAAGAAGAAGAAGAAGACCCTGGTGTGTGTAGCCACCCGCTTCTACCCCGACCATGTCACGGTCTTCTGGCAAGTC
>83-38
GCCTAATGCCTCTGTCACACTCAACTGCAGTCATAAAATCCCCAGCTATGACACTATCCTCTGGTACCAGCGTTCTGTGGAAGACACGGCTCTAAACCTCATAGCTTATGCATACTATAAAACCCCTACAGTTGAACCCTCATATAAAGGTTACTTTGATGTGAAAGGAGATGGAGAGAACGAAGCCTTCCTTCATATCCTCAAACTGAGACAAGCTGAAGACAGTGGGGAGTATTTCTGTGCTGCCACGGCTCTCTATGAGGCACATTTTGGATCAGGCACCAAATTAACAGTTCTCGATCCAAACATCAAAGTCACTGAACCCACAGTGGAAGTCCTAGCACCCTCGGCAAAGGAGTGTAAAGATAGAAACAAGAAGAAGAAGAAGACCCTGGTGTGTGTAGCCACCCGCTTCTACCCCGACCATGTCACGGTCTTCTGGCAAGTC
>84-38
GCCTAATGCCTCTGTCACACTCAACTGCAGTCATAAAATCCCCAGCTATGACACTATCCTCTGGTACCAGCGTTCTGTGGAAGACACGGCTCTAAACCTCATAGCTTATGCATACTATAAAACCCCTACAGTTGAACCCTCATATAAAGGTTACTTTGATGTGAAAGGAGATGGAGAGAACGAAGCCTTCCTTCATATCCTCAAACTGAGACAAGCTGAAGACAGTGGGGAGTATTTCTGTGCTGCCGGACAGGGTAGTGCCAGCCAGGCTTACTTCGGTGGAGGAACCAGGTTAACTGTTCTAGATCCAAACATCAAAGTCACTGAACCCACAGTGGAAGTCCTAGCACCCTCGGCAAAGGAGTGTAAAGATAGAAACAAGAAGAAGAAGAAGACCCTGGTGTGTGTAGCCACCCGCTTCTACCCCGACCATGTCACGGTCTTCTGGCAAGTC
>85-38
GCCTAATGCCTCTGTCACACTCAACTGCAGTCATAAAATCCCCAGCTATGACACTATCCTCTGGTACCAGCGTTCTGTGGAAGACACGGCTCTAAACCTCATAGCTTATGCATACTATAAAACCCCTACAGTTGAACCCTCATATAAAGGTTACTTTGATGTGAAAGGAGATGGAGAGAACGAAGCCTTCCTTCATATCCTCAAACTGAGACAAGCTGAAGACAGTGGGGAGTATTTCTGTGCTGCCAGACAATCAACTCAACCAGCCTTCTTTGGCAATGGAACGAAACTCACTGTTTTAGATCCAAACATCAAAGTCACTGAACCCACAGTGGAAGTCCTAGCACCCTCGGCAAAGGAGTGTAAAGATAGAAACAAGAAGAAGAAGAAGACCCTGGTGTGTGTAGCCACCCGCTTCTACCCCGACCATGTCACGGTCTTCTGGCAAGTC
>86-38
GCCTAATGCCTCTGTCACACTCAACTGCAGTCATAAAATCCCCAGCTATGACACTATCCTCTGGTACCAGCGTTCTGTGGAAGACACGGCTCTAAACCTCATAGCTTATGCATACTATAAAACCCCTACAGTTGAACCCTCATATAAAGGTTACTTTGATGTGAAAGGAGATGGAGAGAACAAAGCCTTCCTTCATATCCTCAAACTGAGACAAGCTGAAGACAGTGGGGAGTATTTCTGTGCTGCCAGTCTACAGGGAACTCAACCAGCCTTCTTTGGCAATGGAACGAAACTCACTGTTTTAGATCCAAACATCAAAGTCACTGAACCCACAGTGGAAGTCCTAGCACCCTCGGCAAAGGAGTGTAAAGATAGAAACAAGAAGAAGAAGAAGACCCTGGTGTGTGTAGCCACCCGCTTCTACCCCGACCATGTCACGGTCTTCTGGCAAGTC
>87-38
GCCTAATGCCTCTGTCACACTCAACTGCAGTCATAAAATCCCCAGCTATGACACTATCCTCTGGTACCAGCGTTCTGTGGAAGACACGGCTCTAAACCTCATAGCTTATGCATACTATAAAACCCCTACAGTTGAACCCTCATATAAAGGTTACTTTGATGTGAAAGGAGATGGAGAGAACGAAGCCTTCCTTCATATCCTCAAACTGAGACAAGCTGAAGACAGTGGGGAGTATTTCTGTGCTGCAAGTGAAAGCGACAGGGGGATTGGTGGTTATGCTGCCTACTTTGGAGAAGGAACTAAGCTAACAGTTCTGGATCCAAACATCAAAGTCACTGAACCCACAGTGGAAGTCCTAGCACCCTCGGCAAAGGAGTGTAAAGATAGAAACAAGAAGAAGAAGAAGACCCTGGTGTGTGTAGCCACCCGCTTCTACCCCGACCATGTCACGGTCTTCTGGCAAGTC
>88-38
GCCTAATGCCTCTGTCACACTCAACTGCAGTCATAAAATCCCCAGCTATGACACTATCCTCTGGTACCAGCGTTCTGTGGAAGACACGGCTCTAAACCTCATAGCTTATGCATACTATAAAACCCCTACAGTTGAACCCTCATATAAAGGTTACTTTGATGTGAAAGGAGATGGAGAGAACGAAGCCTTCCTTCATATCCTCAAACTGAGACAAGCTGAAGACAGTGGGGAGTATTTCTGTGCTGCAAGTGAAAGTAAGGGCGCTCAAACTCAACCAGCCTTCTTTGGCAATGGAACGAAACTCACTGTTTTAGATCCAAACATCAAAGTCACTGAACCCACAGTGGAAGTCCTAGCACCCTCGGCAAAGGAGTGTAAAGATAGAAACAAGAAGAAGAAGAAGACCCTGGTGTGTGTAGCCACCCGCTTCTACCCCGACCATGTCACGGTCTTCTGGCAAGTC
>89-38
GCCTAATGCCTCTGTCACACTCAACTGCAGTCATAAAATCCCCAGCTATGACACTATCCTCTGGTACCAGCGTTCTGTGGAAGACACGGCTCTAAACCTCATAGCTTATGCATACTATAAAACCCCTACAGTTGAACCCTCATATAAAGGTTACTTTGATGTGAAAGGAGATGGAGAGAACGAAGCCTTCCTTCATATCCTCAAACTGAGACAAGCTGAAGACAGTGGGGAGTATTTCTGTGCTGCCACGGACAGGGCTGGAAGTGAGGCCTACTTTGGGAATGGAACCAAACTCACTGTTTTAGATCCAAACATCAAAGTCACTGAACCCACAGTGGAAGTCCTAGCACCCTCGGCAAAGGAGTGTAAAGATAGAAACAAGAAGAAGAAGAAGACCCTGGTGTGTGTAGCCACCCGCTTCTACCCCGACCATGTCACGGTCTTCTGGCAAGTC
>90-38
GCCTAATGCCTCTGTCACACTCAACTGCAGTCATAAAATCCCCAGCTATGACACTATCCTCTGGTACCAGCGTTCTGTGGAAGACACGGCTCTAAACCTCATAGCTTATGCATACTATAAAACCCCTACAGTTGAACCCTCATATAAAGGTTACTTTGATGTGAAAGGAGATGGAGAGAACAAAGCCTTCCTTCATATCCTCAAACTGAGACAAGCTGAAGACAGTGGGGAGTATTTCTGTGCTGCCAGTCCCGGGACAGATTATGAGGCACATTTTGGATCAGGCACCAAATTAACAGTTCTCGATCCAAACATCAAAGTCACTGAACCCACAGTGGAAGTCCTAGCACCCTCGGCAAAGGAGTGTAAAGATAGAAACAAGAAGAAGAAGAAGACCCTGGTGTGTGTAGCCACCCGCTTCTACCCCGACCATGTCACGGTCTTCTGGCAAGTC
>91-38
GCCTAATGCCTCTGTCACACTCAACTGCAGTCATAAAATCCCCAGCTATAACACTATCCTCTGGTCCCAGCGTCCTGTATAAAACCCCTACAGTTGAACCCTCATATAAAGTTTACTTTGATGTGAAAGGAGATGGAGAGAATGAAGCCTTCCTTCATATCCTCAAACTGAGACAAGCTGAAGACAGTGGGGAGTATTTCTGTGCTGACAGAAGTACACGGATAAGGCAGAGTTTGGTCCAGGTACCAGACTCACTGTTCTAGATCCAAACATCAAAGTCACTGAACCCACAGTGGAAGTCCTAGCACCCTCGGCAAAGGAGTGTAAAGATAGAAACAAGAAGAAGAAGAAGACCCTGGTGTGTGTAGCCACCCGCTTCTACCCCGACCATGTCACGGTCTTCTGGCAAGTC
>92-38
GCCTAATGCCTCTGTCACACTCAACTGCAGTCATAAAATCCCCAGCTATGACACTATCCTCTGGTACCAGCGTTCTGTGGAAGACACGGCTCTAAACCTCATAGCTTATGCATACTATAAAACCCCTACAGTTGAACCCTCATATAAAGGTTACTTTGATGTGAAAGGAGATGGAGAGAACGAAGCCTTCCTTCATATCCTCAAACTGAGACAAGCTGAAGACAGTGGGGAGTATTTCTGTGCTGCCAGCAGGGAAACGGATAAGGCAGAGTTTGGTCCAGGTACCAGACTCACTGTTCTAGATCCAAACATCAAAGTCACTGAACCCACAGTGGAAGTCCTAGCACCCTCGGCAAAGGAGTGTAAAGATAGAAACAAGAAGAAGAAGAAGACCCTGGTGTGTGTAGCCACCCGCTTCTACCCCGACCATGTCACGGTCTTCTGGCAAGTC
>93-37
GCCTAATGCCTCTGTCACACTCAACTGCAGTCATAAAATCCCCAGCTATGACACTATCCTCTGGTACCAGCGTTCTGTGGAAGACACGGCTCTAAACCTCATAGCTTATGCATACTATAAAACCCCTACAGTTGAACCCTCATATAAAGGTTACTTTGATGTGAAAGGAGATGGAGAGAACGAAGCCTTCCTTCATATCCTCAAACTGAGACAAGCTGAAGACAGTGGGGAGTATTTCTGTGCTGCCAGCGGACAGACTGGAAGTGAGGCCTACTTTGGGAATGGAACCAAACTCACTGTTTTAGATCCAAACATCAAAGTCACTGAACCCACAGTGGAAGTCCTAGCACCCTCGGCAAAGGAGTGTAAAGATAGAAACAAGAAGAAGAAGAAGACCCTGGTGTGTGTAGCCACCCGCTTCTACCCCGACCATGTCACGGTCTTCTGGCAAGTC
>94-37
GCCTAATGCCTCTGTCACACTCAACTGCAGTCATAAAATCCCCAGCTATGACACTATCCTCTGGTACCAGCGTTCTGTGGAAGACACGGCTCTAAACCTCATAGCTTATGCATACTATAAAACCCCTACAGTTGAACCCTCATATAAAGGTTACTTTGATGTGAAAGGAGATGGAGAGAACGAAGCCTTCCTTCATATCCTCAAACTGAGACAAGCTGAAGACAGTGGGGAGTATTTCTGTGCTGCCACCGACAGGGTACGAACTCAACCAGCCTTCTTTGGCAATGGAACGAAACTCACTGTTTTAGATCCAAACATCAAAGTCACTGAACCCACAGTGGAAGTCCTAGCACCCTCGGCAAAGGAGTGTAAAGATAGAAACAAGAAGAAGAAGAAGACCCTGGTGTGTGTAGCCACCCGCTTCTACCCCGACCATGTCACGGTCTTCTGGCAAGTC
>95-37
GCCTAATGCCTCTGTCACACTCAACTGCAGTCATAAAATCCCCAGCTATAACACTATCCTCTGGTCCCAGCGTCCTGTATAAAACCCCTACAGTTGAACCCTCATATAAAGTTTACTTTGATGTGAAAGGAGATGGAGAGAATGAAGCCTTCCTTCATATCCTCAAACTGAGACAAGCTGAAGACAGTGGGGAGTATTTCTGTGCTGCCAGAACAGGGGAGGGTGGTTATGCTGCCTACTTTGGAGAGGGAACTAAGCTAACAGTTCTGGATCCAAACATCAAAGTCACTGAACCCACAGTGGAAGTCCTAGCACCCTCGGCAAAGGAGTGTAAAGATAGAAACAAGAAGAAGAAGAAGACCCTGGTGTGTGTAGCCACCCGCTTCTACCCCGACCATGTCACGGTCTTCTGGCAAGTC
>96-37
GCCTAATGCCTCTGTCACACTCAACTGCAGTCATAAAATCCCCAGCTATGACACTATCCTCTGGTACCAGCGTTCTGTGGAAGACACGGCTCTAAACCTCATAGCTTATGCATACTATAAAACCCCTACAGTTGAACCCTCATATAAAGGTTACTTTGATGTGAAAGGAGATGGAGAGAACAAAGCCTTCCTTCATATCCTCAAACTGAGACAAGCTGAAGACAGTGGGGAGTATTTCTGTGCTGCCAGTCAGAGAGCCAACTATGAGGCACATTTTGGATCAGGCACCAAATTAACAGTTCTCGATCCAAACATCAAAGTCACTGAACCCACAGTGGAAGTCCTAGCACCCTCGGCAAAGGAGTGTAAAGATAGAAACAAGAAGAAGAAGAAGACCCTGGTGTGTGTAGCCACCCGCTTCTACCCCGACCATGTCACGGTCTTCTGGCAAGTC
>97-37
GCCTAATGCCTCTGTCACACTCAACTGCAGTCATAAAATCCCCAGCTATGACACTATCCTCTGGTACCAGCGTTCTGTGGAAGACACGGCTCTAAACCTCATAGCTTATGCATACTATAAAACCCCTACAGTTGAACCCTCATATAAAGGTTACTTTGATGTGAAAGGAGATGGAGAGAACAAAGCCTTCCTTCATATCCTCAAACTGAGACAAGCTGAAGACAGTGGGGAGTATTTCTGTGCTGCCGAGCAGGGAACACTGGAAGTGAGGCCTACTTTGGGAATGGAACCAAACTCACTGTTTTAGATCCAAACATCAAAGTCACTGAACCCACAGTGGAAGTCCTAGCACCCTCGGCAAAGGAGTGTAAAGATAGAAACAAGAAGAAGAAGAAGACCCTGGTGTGTGTAGCCACCCGCTTCTACCCCGACCATGTCACGGTCTTCTGGCAAGTC
>98-37
GCCTAATGCCTCTGTCACACTCAACTGCAGTCATAAAATCCCCAGCTATAACACTATCCTCTGGTCCCAGCGTCCTGTGGAAGACACGGCTCTAAACCTCATAGCTTATGCATACTATAAAACCCCTACAGTTGAACCCTCATATAAAGTTTACTTTGATGTGAAAGGAGATGGAGAGAATGAAGCCTTCCTTCATATCCTCAAACTGAGACAAGCTGAAGACAGTGGGGAGTATTTCTGTGCTGACAGGGAGCTGGAAGTGAGGCCTACTTTGGGAATGGAACCAAACTCACTGTTTTAGATCCAAACATCAAAGTCACTGAACCCACAGTGGAAGTCCTAGCACCCTCGGCAAAGGAGTGTAAAGATAGAAACAAGAAGAAGAAGAAGACCCTGGTGTGTGTAGCCACCCGCTTCTACCCCGACCATGTCACGGTCTTCTGGCAAGTC
>99-37
GCCTAATGCCTCTGTCACACTCAACTGCAGTCATAAAATCCCCAGCTATGACACTATCCTCTGGTACCAGCGTTCTGTGGAAGACACGGCTCTAAACCTCATAGCTTATGCATACTATAAAACCCCTACAGTTGAACCCTCATATAAAGGTTACTTTGATGTGAAAGGAGATGGAGAGAACAAAGCCTTCCTTCATATCCTCAAACTGAGACAAGCTGAAGACAGTGGGGAGTATTTCTGTGCTGCCAGCCGGGACAGGCCAACTATGAGGCACATTTTGGATCAGGCACCAAATTAACAGTTCTCGATCCAAACATCAAAGTCACTGAACCCACAGTGGAAGTCCTAGCACCCTCGGCAAAGGAGTGTAAAGATAGAAACAAGAAGAAGAAGAAGACCCTGGTGTGTGTAGCCACCCGCTTCTACCCCGACCATGTCACGGTCTTCTGGCAAGTC
>100-37
GCCTAATGCCTCTGTCACACTCAACTGCAGTCATAAAATCCCCAGCTATGACACTATCCTCTGGTACCAGCGTTCTGTGGAAGACACGGCTCTAAACCTCATAGCTTATGCATACTATAAAACCCCTACAGTTGAACCCTCATATAAAGGTTACTTTGATGTGAAAGGAGATGGAGAGAACGAAGCCTTCCTTCATATCCTCAAACTGAGACAAGCTGAAGACAGTGGGGAGTATTTCTGTGCTGCAAGTGAAAGAGACAGAAACTATGATCCTGCATTCTTTGGAGCAGGGACCAAACTGAGTGTTCTGGATCCAAACATCAAAGTCACTGAACCCACAGTGGAAGTCCTAGCACCCTCGGCAAAGGAGTGTAAAGATAGAAACAAGAAGAAGAAGAAGACCCTGGTGTGTGTAGCCACCCGCTTCTACCCCGACCATGTCACGGTCTTCTGGCAAGTC
>101-37
GCCTAATGCCTCTGTCACACTCAACTGCAGTCATAAAATCCCCAGCTATGACACTATCCTCTGGTACCAGCGTTCTGTGGAAGACACGGCTCTAAACCTCATAGCTTATGCATACTATAAAACCCCTACAGTTGAACCCTCATATAAAGGTTACTTTGATGTGAAAGGAGATGGAGAGAACAAAGCCTTCCTTCATATCCTCAAACTGAGACAAGCTGAAGACAGTGGGGAGTATTTCTGTGCTGCCAGAAAGGACAGGGGAACTGGAAGTGAGGCCTACTTTGGGAATGGAACCAAACTCACTGTTTTAGATCCAAACATCAAAGTCACTGAACCCACAGTGGAAGTCCTAGCACCCTCGGCAAAGGAGTGTAAAGATAGAAACAAGAAGAAGAAGAAGACCCTGGTGTGTGTAGCCACCCGCTTCTACCCCGACCATGTCACGGTCTTCTGGCAAGTC
>102-37
GCCTAATGCCTCTGTCACACTCAACTGCAGTCATAAAATCCCCAGCTATGACACTATCCTCTGGTACCAGCGTTCTGTGGAAGACACGGCTCTAAACCTCATAGCTTATGCATACTATAAAACCCCTACAGTTGAACCCTCATATAAAGGTTACTTTGATGTGAAAGGAGATGGAGAGAACGAAGCCTTCCTTCATATCCTCAAACTGAGACAAGCTGAAGACAGTGGGGAGTATTTCTGTGCTGCAAGTGAAAGCAGCAGGGACAACCCGGCATTCTTCGGCAGTGGCACCAAACTCACAGTTCTAGATCCAAACATCAAAGTCACTGAACCCACAGTGGAAGTCCTAGCACCCTCGGCAAAGGAGTGTAAAGATAGAAACAAGAAGAAGAAGAAGACCCTGGTGTGTGTAGCCACCCGCTTCTACCCCGACCATGTCACGGTCTTCTGGCAAGTC
>103-37
GCCTAATGCCTCTGTCACACTCAACTGCAGTCATAAAATCCCCAGCTATGACACTATCCTCTGGTACCAGCGTTCTGTGGAAGACACGGCTCTAAACCTCATAGCTTATGCATACTATAAAACCCCTACAGTTGAACCCTCATATAAAGGTTACTTTGATGTGAAAGGAGATGGAGAGAACGAAGCCTTCCTTCATATCCTCAAACTGAGACAAGCTGAAGACAGTGGGGAGTATTTCTGTGCTGCAAGTGAAAGCGGGACACCTTCAACTCAACCAGCCTTCTTTGGCAATGGAACGAAACTCACTGTTTTAGATCCAAACATCAAAGTCACTGAACCCACAGTGGAAGTCCTAGCACCCTCGGCAAAGGAGTGTAAAGATAGAAACAAGAAGAAGAAGAAGACCCTGGTGTGTGTAGCCACCCGCTTCTACCCCGACCATGTCACGGTCTTCTGGCAAGTC
>104-37
GCCTAATGCCTCTGTCACACTCAACTGCAGTCATAAAATCCCCAGCTATGACACTATCCTCTGGTACCAGCGTTCTGTGGAAGACACGGCTCTAAACCTCATAGCTTATGCATACTATAAAACCCCTACAGTTGAACCCTCATATAAAGGTTACTTTGATGTGAAAGGAGATGGAGAGAACGAAGCCTTCCTTCATATCCTCAAACTGAGACAAGCTGAAGACAGTGGGGAGTATTTCTGTGCTGCCAGTCTGCGACAGGGCTCTGGTGGTTATGCTGCCTACTTTGGAGAAGGAACTAAGCTAACAGTTCTGGATCCAAACATCAAAGTCACTGAACCCACAGTGGAAGTCCTAGCACCCTCGGCAAAGGAGTGTAAAGATAGAAACAAGAAGAAGAAGAAGACCCTGGTGTGTGTAGCCACCCGCTTCTACCCCGACCATGTCACGGTCTTCTGGCAAGTC
>105-37
GCCTAATGCCTCTGTCACACTCAACTGCAGTCATAAAATCCCCAGCTATGACACTATCCTCTGGTACCAGCGTTCTGTGGAAGACACGGCTCTAAACCTCATAGCTTATGCATACTATAAAACCCCTACAGTTGAACCCTCATATAAAGGTTACTTTGATGTGAAAGGAGATGGAGAGAACGAAGCCTTCCTTCATATCCTCAAACTGAGACAAGCTGAAGACAGTGGGGAGTATTTCTGTGCTGCAAGTGAAAGCACACGGATAAGGCAGAGTTTGGTCCAGGTACCAGACTCACTGTTCTAGATCCAAACATCAAAGTCACTGAACCCACAGTGGAAGTCCTAGCACCCTCGGCAAAGGAGTGTAAAGATAGAAACAAGAAGAAGAAGAAGACCCTGGTGTGTGTAGCCACCCGCTTCTACCCCGACCATGTCACGGTCTTCTGGCAAGTC
>106-37
GCCTAATGCCTCTGTCACACTCAACTGCAGTCATAAAATCCCCAGCTATGACACTATCCTCTGGTACCAGCGTTCTGTGGAAGACACGGCTCTAAACCTCATAGCTTATGCATACTATAAAACCCCTACAGTTGAACCCTCATATAAAGGTTACTTTGATGTGAAAGGAGATGGAGAGAACAAAGCCTTCCTTCATATCCTCAAACTGAGACAAGCTGAAGACAGTGGGGAGTATTTCTGTGCTGCCAGTCTACACAGAAAATTCACTGGAAGTGAGGCCTACTTTGGGAATGGAACCAAACTCACTGTTTTAGATCCAAACATCAAAGTCACTGAACCCACAGTGGAAGTCCTAGCACCCTCGGCAAAGGAGTGTAAAGATAGAAACAAGAAGAAGAAGAAGACCCTGGTGTGTGTAGCCACCCGCTTCTACCCCGACCATGTCACGGTCTTCTGGCAAGTC
>107-37
GCCTAATGCCTCTGTCACACTCAACTGCAGTCATAAAATCCCCAGCTATGACACTATCCTCTGGTACCAGCGTTCTGTGGAAGACACGGCTCTAAACCTCATAGCTTATGCATACTATAAAACCCCTACAGTTGAACCCTCATATAAAGGTTACTTTGATGTGAAAGGAGATGGAGAGAACGAAGCCTTCCTTCATATCCTCAAACTGAGACAAGCTGAAGACAGTGGGGAGTATTTCTGTGCTGCAAGTGAAAGCAGGACAGGGGGGCAACCCGGCATTCTTCGGCAGTGGCACCAAACTCACAGTTCTAGATCCAAACATCAAAGTCACTGAACCCACAGTGGAAGTCCTAGCACCCTCGGCAAAGGAGTGTAAAGATAGAAACAAGAAGAAGAAGAAGACCCTGGTGTGTGTAGCCACCCGCTTCTACCCCGACCATGTCACGGTCTTCTGGCAAGTC
>108-37
GCCTAATGCCTCTGTCACACTCAACTGCAGTCATAAAATCCCCAGCTATGACACTATCCTCTGGTACCAGCGTTCTGTGGAAGACACGGCTCTAAACCTCATAGCTTATGCATACTATAAAACCCCTACAGTTGAACCCTCATATAAAGGTTACTTTGATGTGAAAGGAGATGGAGAGAACGAAGCCTTCCTTCATATCCTCAAACTGAGACAAGCTGAAGACAGTGGGGAGTATTTCTGTGCTGCCAGTCTGGTCTATGAGGCACATTTTGGATCAGGCACCAAATTAACAGTTCTCGATCCAAACATCAAAGTCACTGAACCCACAGTGGAAGTCCTAGCACCCTCGGCAAAGGAGTGTAAAGATAGAAACAAGAAGAAGAAGAAGACCCTGGTGTGTGTAGCCACCCGCTTCTACCCCGACCATGTCACGGTCTTCTGGCAAGTC
>109-37
GCCTAATGCCTCTGTCACACTCAACTGCAGTCATAAAATCCCCAGCTATGACACTATCCTCTGGTACCAGCGTTCTGTGGAAGACACGGCTCTAAACCTCATAGCTTATGCATACTATAAAACCCCTACAGTTGAACCCTCATATAAAGGTTACTTTGATGTGAAAGGAGATGGAGAGAACAAAGCCTTCCTTCATATCCTCAAACTGAGACAAGCTGAAGACAGTGGGGAGTATTTCTGTGCTGCCAGACAGGGCTCGTACTCGGAGGCATATTTTGGAGCCGGCACCAAACTCACCGTTTTAGATCCAAACATCAAAGTCACTGAACCCACAGTGGAAGTCCTAGCACCCTCGGCAAAGGAGTGTAAAGATAGAAACAAGAAGAAGAAGAAGACCCTGGTGTGTGTAGCCACCCGCTTCTACCCCGACCATGTCACGGTCTTCTGGCAAGTC
>110-37
GCCTAATGCCTCTGTCACACTCAACTGCAGTCATAAAATCCCCAGCTATGACACTATCCTCTGGTACCAGCGTTCTGTGGAAGACACGGCTCTAAACCTCATAGCTTATGCATACTATAAAACCCCTACAGTTGAACCCTCATATAAAGGTTACTTTGATGTGAAAGGAGATGGAGAGAACGAAGCCTTCCTTCATATCCTCAAACTGAGACAAGCTGAAGACAGTGGGGAGTATTTCTGTGCTGCAAGTGAAAGGGGGGCAACTCAACCAGCCTTCTTTGGCAATGGAACGAAACTCACTGTTTTAGATCCAAACATCAAAGTCACTGAACCCACAGTGGAAGTCCTAGCACCCTCGGCAAAGGAGTGTAAAGATAGAAACAAGAAGAAGAAGAAGACCCTGGTGTGTGTAGCCACCCGCTTCTACCCCGACCATGTCACGGTCTTCTGGCAAGTC
>111-37
GCCTAATGCCTCTGTCACACTCAACTGCAGTCATAAAATCCCCAGCTATGACACTATCCTCTGGTACCAGCGTTCTGTGGAAGACACGGCTCTAAACCTCATAGCTTATGCATACTATAAAACCCCTACAGTTGAACCCTCATATAAAGGTTACTTTGATGTGAAAGGAGATGGAGAGAACGAAGCCTTCCTTCATATCCTCAAACTGAGACAAGCTGAAGACAGTGGGGAGTATTTCTGTGCTGCCAGTCTGACAGGGAACTATGAGGCACATTTTGGATCAGGCACCAAATTAACAGTTCTCGATCCAAACATCAAAGTCACTGAACCCACAGTGGAAGTCCTAGCACCCTCGGCAAAGGAGTGTAAAGATAGAAACAAGAAGAAGAAGAAGACCCTGGTGTGTGTAGCCACCCGCTTCTACCCCGACCATGTCACGGTCTTCTGGCAAGTC
>112-37
GCCTAATGCCTCTGTCACACTCAACTGCAGTCATAAAATCCCCAGCTATGACACTATCCTCTGGTACCAGCGTTCTGTGGAAGACACGGCTCTAAACCTCATAGCTTATGCATACTATAAAACCCCTACAGTTGAACCCTCATATAAAGGTTACTTTGATGTGAAAGGAGATGGAGAGAACGAAGCCTTCCTTCATATCCTCAAACTGAGACAAGCTGAAGACAGTGGGGAGTATTTCTGTGCTGCAAGTGAAAGGGACACGTACACGGATAAGGCAGAGTTTGGTCCAGGTACCAGACTCACTGTTCTAGATCCAAACATCAAAGTCACTGAACCCACAGTGGAAGTCCTAGCACCCTCGGCAAAGGAGTGTAAAGATAGAAACAAGAAGAAGAAGAAGACCCTGGTGTGTGTAGCCACCCGCTTCTACCCCGACCATGTCACGGTCTTCTGGCAAGTC
>113-37
GCCTAATGCCTCTGTCACACTCAACTGCAGTCATAAAATCCCCAGCTATGACACTATCCTCTGGTACCAGCGTTCTGTGGAAGACACGGCTCTAAACCTCATAGCTTATGCATACTATAAAACCCCTACAGTTGAACCCTCATATAAAGGTTACTTTGATGTGAAAGGAGATGGAGAGAACAAAGCCTTCCTTCATATCCTCAAACTGAGACAAGCTGAAGACAGTGGGGAGTATTTCTGTGCTGCCAGTCGGGACAGGGAGGCTCAACCAGCCTTCTTTGGCAATGGAACGAAACTCACTGTTTTAGATCCAAACATCAAAGTCACTGAACCCACAGTGGAAGTCCTAGCACCCTCGGCAAAGGAGTGTAAAGATAGAAACAAGAAGAAGAAGAAGACCCTGGTGTGTGTAGCCACCCGCTTCTACCCCGACCATGTCACGGTCTTCTGGCAAGTC
>114-37
GCCTAATGCCTCTGTCACACTCAACTGCAGTCATAAAATCCCCAGCTATAACACTATCCTCTGGTCCCAGCGTCCTGTGGAAGACACGGCTCTAAACCTCATAGCTTATGCATACTATAAAACCCCTACAGTTGAACCCTCATATAAAGTTTACTTTGATGTGAAAGGAGATGGAGAGAATGAAGCCTTCCTTCATATCCTCAAACTGAGACAAGCTGAAGACAGTGGGGAGTATTTCTGTGCTGCCAGGCAGGGCCAACTATGAGGCACATTTTGGATCAGGCACCAAATTAACAGTTCTCGATCCAAACATCAAAGTCACTGAACCCACAGTGGAAGTCCTAGCACCCTCGGCAAAGGAGTGTAAAGATAGAAACAAGAAGAAGAAGAAGACCCTGGTGTGTGTAGCCACCCGCTTCTACCCCGACCATGTCACGGTCTTCTGGCAAGTC
>115-37
GCCTAATGCCTCTGTCACACTCAACTGCAGTCATAAAATCCCCAGCTATGACACTATCCTCTGGTACCAGCGTTCTGTGGAAGACACGGCTCTAAACCTCATAGCTTATGCATACTATAAAACCCCTACAGTTGAACCCTCATATAAAGGTTACTTTGATGTGAAAGGAGATGGAGAGAACGAAGCCTTCCTTCATATCCTCAAACTGAGACAAGCTGAAGACAGTGGGGAGTATTTCTGTGCTGCAAGTGAAAGCCCGGGGACGACTCAACCAGCCTTCTTTGGCAATGGAACGAAACTCACTGTTTTAGATCCAAACATCAAAGTCACTGAACCCACAGTGGAAGTCCTAGCACCCTCGGCAAAGGAGTGTAAAGATAGAAACAAGAAGAAGAAGAAGACCCTGGTGTGTGTAGCCACCCGCTTCTACCCCGACCATGTCACGGTCTTCTGGCAAGTC
>116-37
GCCTAATGCCTCTGTCACACTCAACTGCAGTCATAAAATCCCCAGCTATGACACTATCCTCTGGTACCAGCGTTCTGTGGAAGACACGGCTCTAAACCTCATAGCTTATGCATACTATAAAACCCCTACAGTTGAACCCTCATATAAAGGTTACTTTGATGTGAAAGGAGATGGAGAGAACGAAGCCTTCCTTCATATCCTCAAACTGAGACAAGCTGAAGACAGTGGGGAGTATTTCTGTGCTGCAAGTGAAAACGGACAGGGGGCTGGAAGTGAGGCCTACTTTGGGAATGGAACCAAACTCACTGTTTTAGATCCAAACATCAAAGTCACTGAACCCACAGTGGAAGTCCTAGCACCCTCGGCAAAGGAGTGTAAAGATAGAAACAAGAAGAAGAAGAAGACCCTGGTGTGTGTAGCCACCCGCTTCTACCCCGACCATGTCACGGTCTTCTGGCAAGTC
>117-36
GCCTAATGCCTCTGTCACACTCAACTGCAGTCATAAAATCCCCAGCTATGACACTATCCTCTGGTACCAGCGTTCTGTGGAAGACACGGCTCTAAACCTCATAGCTTATGCATACTATAAAACCCCTACAGTTGAACCCTCATATAAAGGTTACTTTGATGTGAAAGGAGATGGAGAGAACGAAGCCTTCCTTCATATCCTCAAACTGAGACAAGCTGAAGACAGTGGGGAGTATTTCTGTGCTGCAAGTGAAAGCTACAGGGTTGAGGCACATTTTGGATCAGGCACCAAATTAACAGTTCTCGATCCAAACATCAAAGTCACTGAACCCACAGTGGAAGTCCTAGCACCCTCGGCAAAGGAGTGTAAAGATAGAAACAAGAAGAAGAAGAAGACCCTGGTGTGTGTAGCCACCCGCTTCTACCCCGACCATGTCACGGTCTTCTGGCAAGTC
>118-36
GCCTAATGCCTCTGTCACACTCAACTGCAGTCATAAAATCCCCAGCTATGACACTATCCTCTGGTACCAGCGTTCTGTGGAAGACACGGCTCTAAACCTCATAGCTTATGCATACTATAAAACCCCTACAGTTGAACCCTCATATAAAGGTTACTTTGATGTGAAAGGAGATGGAGAGAACAAAGCCTTCCTTCATATCCTCAAACTGAGACAAGCTGAAGACAGTGGGGAGTATTTCTGTGCTGCCAGTCTTACAGGGGAGGATAAGGCAGAGTTTGGTCCAGGTACCAGACTCACTGTTCTAGATCCAAACATCAAAGTCACTGAACCCACAGTGGAAGTCCTAGCACCCTCGGCAAAGGAGTGTAAAGATAGAAACAAGAAGAAGAAGAAGACCCTGGTGTGTGTAGCCACCCGCTTCTACCCCGACCATGTCACGGTCTTCTGGCAAGTC
>119-36
GCCTAATGCCTCTGTCACACTCAACTGCAGTCATAAAATCCCCAGCTATGACACTATCCTCTGGTACCAGCGTTCTGTGGAAGACACGGCTCTAAACCTCATAGCTTATGCATACTATAAAACCCCTACAGTTGAACCCTCATATAAAGGTTACTTTGATGTGAAAGGAGATGGAGAGAACAAAGCCTTCCTTCATATCCTCAAACTGAGACAAGCTGAAGACAGTGGGGAGTATTTCTGTGCTGCCAGTCGAGTACTCAAACTCAACCAGCCTTCTTTGGCAATGGAACGAAACTCACTGTTTTAGATCCAAACATCAAAGTCACTGAACCCACAGTGGAAGTCCTAGCACCCTCGGCAAAGGAGTGTAAAGATAGAAACAAGAAGAAGAAGAAGACCCTGGTGTGTGTAGCCACCCGCTTCTACCCCGACCATGTCACGGTCTTCTGGCAAGTC
>120-36
GCCTAATGCCTCTGTCACACTCAACTGCAGTCATAAAATCCCCAGCTATGACACTATCCTCTGGTACCAGCGTTCTGTGGAAGACACGGCTCTAAACCTCATAGCTTATGCATACTATAAAACCCCTACAGTTGAACCCTCATATAAAGGTTACTTTGATGTGAAAGGAGATGGAGAGAACGAAGCCTTCCTTCATATCCTCAAACTGAGACAAGCTGAAGACAGTGGGGAGTATTTCTGTGCTGCCAGTCTCGAGGGACAGGAAGAGGCACATTTTGGATCAGGCACCAAATTAACAGTTCTCGATCCAAACATCAAAGTCACTGAACCCACAGTGGAAGTCCTAGCACCCTCGGCAAAGGAGTGTAAAGATAGAAACAAGAAGAAGAAGAAGACCCTGGTGTGTGTAGCCACCCGCTTCTACCCCGACCATGTCACGGTCTTCTGGCAAGTC
>121-36
GCCTAATGCCTCTGTCACACTCAACTGCAGTCATAAAATCCCCAGCTATGACACTATCCTCTGGTACCAGCGTTCTGTGGAAGACACGGCTCTAAACCTCATAGCTTATGCATACTATAAAACCCCTACAGTTGAACCCTCATATAAAGGTTACTTTGATGTGAAAGGAGATGGAGAGAACAAAGCCTTCCTTCATATCCTCAAACTGAGACAAGCTGAAGACAGTGGGGAGTATTTCTGTGCTGCCAGTCTAGGGGCCGAAACTCAACCAGCCTTCTTTGGCAATGGAACGAAACTCACTGTTTTAGATCCAAACATCAAAGTCACTGAACCCACAGTGGAAGTCCTAGCACCCTCGGCAAAGGAGTGTAAAGATAGAAACAAGAAGAAGAAGAAGACCCTGGTGTGTGTAGCCACCCGCTTCTACCCCGACCATGTCACGGTCTTCTGGCAAGTC
>122-36
GCCTAATGCCTCTGTCACACTCAACTGCAGTCATAAAATCCCCAGCTATGACACTATCCTCTGGTACCAGCGTTCTGTGGAAGACACGGCTCTAAACCTCATAGCTTATGCATACTATAAAACCCCTACAGTTGAACCCTCATATAAAGGTTACTTTGATGTGAAAGGAGATGGAGAGAACGAAGCCTTCCTTCATATCCTCAAACTGAGACAAGCTGAAGACAGTGGGGAGTATTTCTGTGCTGCAAGTGGAAACTATGAGGCACATTTTGGATCAGGCACCAAATTAACAGTTCTCGATCCAAACATCAAAGTCACTGAACCCACAGTGGAAGTCCTAGCACCCTCGGCAAAGGAGTGTAAAGATAGAAACAAGAAGAAGAAGAAGACCCTGGTGTGTGTAGCCACCCGCTTCTACCCCGACCATGTCACGGTCTTCTGGCAAGTC
>123-36
GCCTAATGCCTCTGTCACACTCAACTGCAGTCATAAAATCCCCAGCTATGACACTATCCTCTGGTACCAGCGTTCTGTGGAAGACACGGCTCTAAACCTCATAGCTTATGCATACTATAAAACCCCTACAGTTGAACCCTCATATAAAGGTTACTTTGATGTGAAAGGAGATGGAGAGAACAAAGCCTTCCTTCATATCCTCAAACTGAGACAAGCTGAAGACAGTGGGGAGTATTTCTGTGCTGCCAGCCGACAGGGCTCGTACTCGGAGGCATATTTTGGAGCCGGCACCAAACTCACCGTTTTAGATCCAAACATCAAAGTCACTGAACCCACAGTGGAAGTCCTAGCACCCTCGGCAAAGGAGTGTAAAGATAGAAACAAGAAGAAGAAGAAGACCCTGGTGTGTGTAGCCACCCGCTTCTACCCCGACCATGTCACGGTCTTCTGGCAAGTC
>124-36
GCCTAATGCCTCTGTCACACTCAACTGCAGTCATAAAATCCCCAGCTATGACACTATCCTCTGGTACCAGCGTTCTGTGGAAGACACGGCTCTAAACCTCATAGCTTATGCATACTATAAAACCCCTACAGTTGAACCCTCATATAAAGGTTACTTTGATGTGAAAGGAGATGGAGAGAACGAAGCCTTCCTTCATATCCTCAAACTGAGACAAGCTGAAGACAGTGGGGAGTATTTCTGTGCTGCAAGTGATGGACAGGGGACAACTCAACCAGCCTTCTTTGGCAATGGAACGAAACTCACTGTTTTAGATCCAAACATCAAAGTCACTGAACCCACAGTGGAAGTCCTAGCACCCTCGGCAAAGGAGTGTAAAGATAGAAACAAGAAGAAGAAGAAGACCCTGGTGTGTGTAGCCACCCGCTTCTACCCCGACCATGTCACGGTCTTCTGGCAAGTC
>125-36
GCCTAATGCCTCTGTCACACTCAACTGCAGTCATAAAATCCCCAGCTATGACACTATCCTCTGGTACCAGCGTTCTGTGGAAGACACGGCTCTAAACCTCATAGCTTATGCATACTATAAAACCCCTACAGTTGAACCCTCATATAAAGGTTACTTTGATGTGAAAGGAGATGGAGAGAACAAAGCCTTCCTTCATATCCTCAAACTGAGACAAGCTGAAGACAGTGGGGAGTATTTCTGTGCTGCCAGGGGACAACTATGATCCTGCATTCTTTGGAGCAGGGACCAAACTGAGTGTTCTGGATCCAAACATCAAAGTCACTGAACCCACAGTGGAAGTCCTAGCACCCTCGGCAAAGGAGTGTAAAGATAGAAACAAGAAGAAGAAGAAGACCCTGGTGTGTGTAGCCACCCGCTTCTACCCCGACCATGTCACGGTCTTCTGGCAAGTC
>126-36
GCCTAATGCCTCTGTCACACTCAACTGCAGTCATAAAATCCCCAGCTATGACACTATCCTCTGGTACCAGCGTTCTGTGGAAGACACGGCTCTAAACCTCATAGCTTATGCATACTATAAAACCCCTACAGTTGAACCCTCATATAAAGGTTACTTTGATGTGAAAGGAGATGGAGAGAACGAAGCCTTCCTTCATATCCTCAAACTGAGACAAGCTGAAGACAGTGGGGAGTATTTCTGTGCTGCAAGGTCGACAGGGGGCAAAACTCAACCAGCCTTCTTTGGCAATGGAACGAAACTCACTGTTTTAGATCCAAACATCAAAGTCACTGAACCCACAGTGGAAGTCCTAGCACCCTCGGCAAAGGAGTGTAAAGATAGAAACAAGAAGAAGAAGAAGACCCTGGTGTGTGTAGCCACCCGCTTCTACCCCGACCATGTCACGGTCTTCTGGCAAGTC
>127-36
GCCTAATGCCTCTGTCACACTCAACTGCAGTCATAAAATCCCCAGCTATGACACTATCCTCTGGTACCAGCGTTCTGTGGAAGACACGGCTCTAAACCTCATAGCTTATGCATACTATAAAACCCCTACAGTTGAACCCTCATATAAAGGTTACTTTGATGTGAAAGGAGATGGAGAGAACAAAGCCTTCCTTCATATCCTCAAACTGAGACAAGCTGAAGACAGTGGGGAGTATTTCTGTGCTGCCAGACAGGACTATGATCCTGCATTCTTTGGAGCAGGGACCAAACTGAGTGTTCTGGATCCAAACATCAAAGTCACTGAACCCACAGTGGAAGTCCTAGCACCCTCGGCAAAGGAGTGTAAAGATAGAAACAAGAAGAAGAAGAAGACCCTGGTGTGTGTAGCCACCCGCTTCTACCCCGACCATGTCACGGTCTTCTGGCAAGTC
>128-36
GCCTAATGCCTCTGTCACACTCAACTGCAGTCATAAAATCCCCAGCTATGACACTATCCTCTGGTACCAGCGTTCTGTGGAAGACACGGCTCTAAACCTCATAGCTTATGCATACTATAAAACCCCTACAGTTGAACCCTCATATAAAGGTTACTTTGATGTGAAAGGAGATGGAGAGAACAAAGCCTTCCTTCATATCCTCAAACTGAGACAAGCTGAAGACAGTGGGGAGTATTTCTGTGCTGCCAGTCGGACAGCTGGAAGTGAGGCCTACTTTGGGAATGGAACCAAACTCACTGTTTTAGATCCAAACATCAAAGTCACTGAACCCACAGTGGAAGTCCTAGCACCCTCGGCAAAGGAGTGTAAAGATAGAAACAAGAAGAAGAAGAAGACCCTGGTGTGTGTAGCCACCCGCTTCTACCCCGACCATGTCACGGTCTTCTGGCAAGTC
>129-36
GCCTAATGCCTCTGTCACACTCAACTGCAGTCATAAAATCCCCAGCTATGACACTATCCTCTGGTACCAGCGTTCTGTGGAAGACACGGCTCTAAACCTCATAGCTTATGCATACTATAAAACCCCTACAGTTGAACCCTCATATAAAGGTTACTTTGATGTGAAAGGAGATGGAGAGAACAAAGCCTTCCTTCATATCCTCAAACTGAGACAAGCTGAAGACAGTGGGGAGTATTTCTGTGCTGCCAGTCTAAACAACAACCCGGCATTCTTCGGCAGTGGCACCAAACTCACAGTTCTAGATCCAAACATCAAAGTCACTGAACCCACAGTGGAAGTCCTAGCACCCTCGGCAAAGGAGTGTAAAGATAGAAACAAGAAGAAGAAGAAGACCCTGGTGTGTGTAGCCACCCGCTTCTACCCCGACCATGTCACGGTCTTCTGGCAAGTC
>130-36
GCCTAATGCCTCTGTCACACTCAACTGCAGTCATAAAATCCCCAGCTATGACACTATCCTCTGGTACCAGCGTTCTGTGGAAGACACGGCTCTAAACCTCATAGCTTATGCATACTATAAAACCCCTACAGTTGAACCCTCATATAAAGGTTACTTTGATGTGAAAGGAGATGGAGAGAACGAAGCCTTCCTTCATATCCTCAAACTGAGACAAGCTGAAGACAGTGGGGAGTATTTCTGTGCTGCAAGTGAACGGACAGTCCTCACTCACCAGCCTTCTTTGGCAATGGAACGAAACTCACTGTTTTAGATCCAAACATCAAAGTCACTGAACCCACAGTGGAAGTCCTAGCACCCTCGGCAAAGGAGTGTAAAGATAGAAACAAGAAGAAGAAGAAGACCCTGGTGTGTGTAGCCACCCGCTTCTACCCCGACCATGTCACGGTCTTCTGGCAAGTC
>131-36
GCCTAATGCCTCTGTCACACTCAACTGCAGTCATAAAATCCCCAGCTATAACACTATCCTCTGGTCCCAGCGTCCTGTATAAAACCCCTACAGTTGAACCCTCATATAAAGTTTACTTTGATGTGAAAGGAGATGGAGAGAATGAAGCCTTCCTTCATATCCTCAAACTGAGACAAGCTGAAGACAGTGGGGAGTATTTCTGTGCTGCCAGGGACAGGGACCTATGAGGCACATTTTGGATCAGGCACCAAATTAACAGTTCTCGATCCAAACATCAAAGTCACTGAACCCACAGTGGAAGTCCTAGCACCCTCGGCAAAGGAGTGTAAAGATAGAAACAAGAAGAAGAAGAAGACCCTGGTGTGTGTAGCCACCCGCTTCTACCCCGACCATGTCACGGTCTTCTGGCAAGTC
>132-36
GCCTAATGCCTCTGTCACACTCAACTGCAGTCATAAAATCCCCAGCTATGACACTATCCTCTGGTACCAGCGTTCTGTGGAAGACACGGCTCTAAACCTCATAGCTTATGCATACTATAAAACCCCTACAGTTGAACCCTCATATAAAGGTTACTTTGATGTGAAAGGAGATGGAGAGAACAAAGCCTTCCTTCATATCCTCAAACTGAGACAAGCTGAAGACAGTGGGGAGTATTTCTGTGCTGCCAGGCCGGACAGCACTGGAAGTGAGGCCTACTTTGGGAATGGAACCAAACTCACTGTTTTAGATCCAAACATCAAAGTCACTGAACCCACAGTGGAAGTCCTAGCACCCTCGGCAAAGGAGTGTAAAGATAGAAACAAGAAGAAGAAGAAGACCCTGGTGTGTGTAGCCACCCGCTTCTACCCCGACCATGTCACGGTCTTCTGGCAAGTC
>133-36
GCCTAATGCCTCTGTCACACTCAACTGCAGTCATAAAATCCCCAGCTATGACACTATCCTCTGGTACCAGCGTTCTGTGGAAGACACGGCTCTAAACCTCATAGCTTATGCATACTATAAAACCCCTACAGTTGAACCCTCATATAAAGGTTACTTTGATGTGAAAGGAGATGGAGAGAACGAAGCCTTCCTTCATATCCTCAAACTGAGACAAGCTGAAGACAGTGGGGAGTATTTCTGTGCTGCAAGTGAAAGACAGGGAACTCAACCAGCCTTCTTTGGCAATGGAACGAAACTCACTGTTTTAGATCCAAACATCAAAGTCACTGAACCCACAGTGGAAGTCCTAGCACCCTCGGCAAAGGAGTGTAAAGATAGAAACAAGAAGAAGAAGAAGACCCTGGTGTGTGTAGCCACCCGCTTCTACCCCGACCATGTCACGGTCTTCTGGCAAGTC
>134-36
GCCTAATGCCTCTGTCACACTCAACTGCAGTCATAAAATCCCCAGCTATGACACTATCCTCTGGTACCAGCGTTCTGTGGAAGACACGGCTCTAAACCTCATAGCTTATGCATACTATAAAACCCCTACAGTTGAACCCTCATATAAAGGTTACTTTGATGTGAAAGGAGATGGAGAGAACGAAGCCTTCCTTCATATCCTCAAACTGAGACAAGCTGAAGACAGTGGGGAGTATTTCTGTGCTGCAAGTGGGTTACAGGGATTTGAGGCACATTTTGGATCAGGCACCAAATTAACAGTTCTCGATCCAAACATCAAAGTCACTGAACCCACAGTGGAAGTCCTAGCACCCTCGGCAAAGGAGTGTAAAGATAGAAACAAGAAGAAGAAGAAGACCCTGGTGTGTGTAGCCACCCGCTTCTACCCCGACCATGTCACGGTCTTCTGGCAAGTC
>135-35
GCCTAATGCCTCTGTCACACTCAACTGCAGTCATAAAATCCCCAGCTATGACACTATCCTCTGGTACCAGCGTTCTGTGGAAGACACGGCTCTAAACCTCATAGCTTATGCATACTATAAAACCCCTACAGTTGAACCCTCATATAAAGGTTACTTTGATGTGAAAGGAGATGGAGAGAACGAAGCCTTCCTTCATATCCTCAAACTGAGACAAGCTGAAGACAGTGGGGAGTATTTCTGTGCTGCAAGTGAAAGCCGGGACAACAACTATGAGGCACATTTTGGATCAGGCACCAAATTAACAGTTCTCGATCCAAACATCAAAGTCACTGAACCCACAGTGGAAGTCCTAGCACCCTCGGCAAAGGAGTGTAAAGATAGAAACAAGAAGAAGAAGAAGACCCTGGTGTGTGTAGCCACCCGCTTCTACCCCGACCATGTCACGGTCTTCTGGCAAGTC
>136-35
GCCTAATGCCTCTGTCACACTCAACTGCAGTCATAAAATCCCCAGCTATGACACTATCCTCTGGTACCAGCGTTCTGTGGAAGACACGGCTCTAAACCTCATAGCTTATGCATACTATAAAACCCCTACAGTTGAACCCTCATATAAAGGTTACTTTGATGTGAAAGGAGATGGAGAGAACGAAGCCTTCCTTCATATCCTCAAACTGAGACAAGCTGAAGACAGTGGGGAGTATTTCTGTGCTGCAAGTGATAGGACAGGGGGACCGGAGGCATATTTTGGAGCCGGCACCAAACTCACCGTTTTAGATCCAAACATCAAAGTCACTGAACCCACAGTGGAAGTCCTAGCACCCTCGGCAAAGGAGTGTAAAGATAGAAACAAGAAGAAGAAGAAGACCCTGGTGTGTGTAGCCACCCGCTTCTACCCCGACCATGTCACGGTCTTCTGGCAAGTC
>137-35
GCCTAATGCCTCTGTCACACTCAACTGCAGTCATAAAATCCCCAGCTATAACACTATCCTCTGGTCCCAGCGTCCTGTATAAAACCCCTACAGTTGAACCCTCATATAAAGTTTACTTTGATGTGAAAGGAGATGGAGAGAATGAAGCCTTCCTTCATATCCTCAAACTGAGACAAGCTGAAGACAGTGGGGAGTATTTCTGTGCTGCCAGGGACAGATCAACTCAACCAGCCTTCTTTGGCAATGGAACGAAACTCACTGTTTTAGATCCAAACATCAAAGTCACTGAACCCACAGTGGAAGTCCTAGCACCCTCGGCAAAGGAGTGTAAAGATAGAAACAAGAAGAAGAAGAAGACCCTGGTGTGTGTAGCCACCCGCTTCTACCCCGACCATGTCACGGTCTTCTGGCAAGTC
>138-35
GCCTAATGCCTCTGTCACACTCAACTGCAGTCATAAAATCCCCAGCTATGACACTATCCTCTGGTACCAGCGTTCTGTGGAAGACACGGCTCTAAACCTCATAGCTTATGCATACTATAAAACCCCTACAGTTGAACCCTCATATAAAGGTTACTTTGATGTGAAAGGAGATGGAGAGAACGAAGCCTTCCTTCATATCCTCAAACTGAGACAAGCTGAAGACAGTGGGGAGTATTTCTGTGCTGCCAGTCTTCGGGAGAGTGGAAGTGAGGCCTACTTTGGGAATGGAACCAAACTCACTGTTTTAGATCCAAACATCAAAGTCACTGAACCCACAGTGGAAGTCCTAGCACCCTCGGCAAAGGAGTGTAAAGATAGAAACAAGAAGAAGAAGAAGACCCTGGTGTGTGTAGCCACCCGCTTCTACCCCGACCATGTCACGGTCTTCTGGCAAGTC
>139-35
GCCTAATGCCTCTGTCACACTCAACTGCAGTCATAAAATCCCCAGCTATGACACTATCCTCTGGTACCAGCGTTCTGTGGAAGACACGGCTCTAAACCTCATAGCTTATGCATACTATAAAACCCCTACAGTTGAACCCTCATATAAAGGTTACTTTGATGTGAAAGGAGATGGAGAGAACAAAGCCTTCCTTCATATCCTCAAACTGAGACAAGCTGAAGACAGTGGGGAGTATTTCTGTGCTGCGGGCTCGTACTCGGAGGCATATTTTGGAGCCGGCACCAAACTCACCGTTTTAGATCCAAACATCAAAGTCACTGAACCCACAGTGGAAGTCCTAGCACCCTCGGCAAAGGAGTGTAAAGATAGAAACAAGAAGAAGAAGAAGACCCTGGTGTGTGTAGCCACCCGCTTCTACCCCGACCATGTCACGGTCTTCTGGCAAGTC
>140-35
GCCTAATGCCTCTGTCACACTCAACTGCAGTCATAAAATCCCCAGCTATGACACTATCCTCTGGTACCAGCGTTCTGTGGAAGACACGGCTCTAAACCTCATAGCTTATGCATACTATAAAACCCCTACAGTTGAACCCTCATATAAAGGTTACTTTGATGTGAAAGGAGATGGAGAGAACGAAGCCTTCCTTCATATCCTCAAACTGAGACAAGCTGAAGACAGTGGGGAGTATTTCTGTGCTGCAAGTGAAAGCGGGACAGGGGCGCCCACTCAACCAGCCTTCTTTGGCAATGGAACGAAACTCACTGTTTTAGATCCAAACATCAAAGTCACTGAACCCACAGTGGAAGTCCTAGCACCCTCGGCAAAGGAGTGTAAAGATAGAAACAAGAAGAAGAAGAAGACCCTGGTGTGTGTAGCCACCCGCTTCTACCCCGACCATGTCACGGTCTTCTGGCAAGTC
>141-35
GCCTAATGCCTCTGTCACACTCAACTGCAGTCATAAAATCCCCAGCTATGACACTATCCTCTGGTACCAGCGTTCTGTGGAAGACACGGCTCTAAACCTCATAGCTTATGCATACTATAAAACCCCTACAGTTGAACCCTCATATAAAGGTTACTTTGATGTGAAAGGAGATGGAGAGAACGAAGCCTTCCTTCATATCCTCAAACTGAGACAAGCTGAAGACAGTGGGGAGTATTTCTGTGCTGCAAGTGAAAGCGACAGATCCAAACATCAAAGTCACTGAACCCACAGTGGAAGTCCTAGCACCCTCGGCAAAGGAGTGTAAAGATAGAAACAAGAAGAAGAAGAAGACCCTGGTGTGTGTAGCCACCCGCTTCTACCCCGACCATGTCACGGTCTTCTGGCAAGTC
>142-35
GCCTAATGCCTCTGTCACACTCAACTGCAGTCATAAAATCCCCAGCTATAACACTATCCTCTGGTCCCAGCGTCCTGTATAAAACCCCTACAGTTGAACCCTCATATAAAGTTTACTTTGATGTGAAAGGAGATGGAGAGAATGAAGCCTTCCTTCATATCCTCAAACTGAGACAAGCTGAAGACAGTGGGGAGTATTTCTGTGCTGCCAGAAAATGGTGGTTATGCTGCCTACTTTGGAGAAGGAACTAAGCTAACAGTTCTGGATCCAAACATCAAAGTCACTGAACCCACAGTGGAAGTCCTAGCACCCTCGGCAAAGGAGTGTAAAGATAGAAACAAGAAGAAGAAGAAGACCCTGGTGTGTGTAGCCACCCGCTTCTACCCCGACCATGTCACGGTCTTCTGGCAAGTC
>143-35
GCCTAATGCCTCTGTCACACTCAACTGCAGTCATAAAATCCCCAGCTATGACACTATCCTCTGGTACCAGCGTTCTGTGGAAGACACGGCTCTAAACCTCATAGCTTATGCATACTATAAAACCCCTACAGTTGAACCCTCATATAAAGGTTACTTTGATGTGAAAGGAGATGGAGAGAACAAAGCCTTCCTTCATATCCTCAAACTGAGACAAGCTGAAGACAGTGGGGAGTATTTCTGTGCTGCCAGAGGGACAGTCAACAACCCGGCATTCTTCGGCAGTGGCACCAAACTCACAGTTCTAGATCCAAACATCAAAGTCACTGAACCCACAGTGGAAGTCCTAGCACCCTCGGCAAAGGAGTGTAAAGATAGAAACAAGAAGAAGAAGAAGACCCTGGTGTGTGTAGCCACCCGCTTCTACCCCGACCATGTCACGGTCTTCTGGCAAGTC
>144-35
GCCTAATGCCTCTGTCACACTCAACTGCAGTCATAAAATCCCCAGCTATGACACTATCCTCTGGTACCAGCGTTCTGTGGAAGACACGGCTCTAAACCTCATAGCTTATGCATACTATAAAACCCCTACAGTTGAACCCTCATATAAAGGTTACTTTGATGTGAAAGGAGATGGAGAGAACGAAGCCTTCCTTCATATCCTCAAACTGAGACAAGCTGAAGACAGTGGGGAGTATTTCTGTGCTGCAAGTGAAGGGTCTGAGGCACATTTTGGATCAGGCACCAAATTAACAGTTCTCGATCCAAACATCAAAGTCACTGAACCCACAGTGGAAGTCCTAGCACCCTCGGCAAAGGAGTGTAAAGATAGAAACAAGAAGAAGAAGAAGACCCTGGTGTGTGTAGCCACCCGCTTCTACCCCGACCATGTCACGGTCTTCTGGCAAGTC
>145-35
GCCTAATGCCTCTGTCACACTCAACTGCAGTCATAAAATCCCCAGCTATGACACTATCCTCTGGTACCAGCGTTCTGTGGAAGACACGGCTCTAAACCTCATAGCTTATGCATACTATAAAACCCCTACAGTTGAACCCTCATATAAAGGTTACTTTGATGTGAAAGGAGATGGAGAGAACGAAGCCTTCCTTCATATCCTCAAACTGAGACAAGCTGAAGACAGTGGGGAGTATTTCTGTGCTGCCAGTCTAGGGGGGATACAACTATGATCCTGCATTCTTTGGAGCAGGGACCAAACTGAGTGTTCTGGATCCAAACATCAAAGTCACTGAACCCACAGTGGAAGTCCTAGCACCCTCGGCAAAGGAGTGTAAAGATAGAAACAAGAAGAAGAAGAAGACCCTGGTGTGTGTAGCCACCCGCTTCTACCCCGACCATGTCACGGTCTTCTGGCAAGTC
>146-35
GCCTAATGCCTCTGTCACACTCAACTGCAGTCATAAAATCCCCAGCTATGACACTATCCTCTGGTACCAGCGTTCTGTGGAAGACACGGCTCTAAACCTCATAGCTTATGCATACTATAAAACCCCTACAGTTGAACCCTCATATAAAGGTTACTTTGATGTGAAAGGAGATGGAGAGAACGAAGCCTTCCTTCATATCCTCAAACTGAGACAAGCTGAAGACAGTGGGGAGTATTTCTGTGCTGCAAGTGAAAGCGGACAGGGATCGTACACTGGAAGTGAGGCCTACTTTGGGAATGGAACCAAACTCACTGTTTTAGATCCAAACATCAAAGTCACTGAACCCACAGTGGAAGTCCTAGCACCCTCGGCAAAGGAGTGTAAAGATAGAAACAAGAAGAAGAAGAAGACCCTGGTGTGTGTAGCCACCCGCTTCTACCCCGACCATGTCACGGTCTTCTGGCAAGTC
>147-35
GCCTAATGCCTCTGTCACACTCAACTGCAGTCATAAAATCCCCAGCTATGACACTATCCTCTGGTACCAGCGTTCTGTGGAAGACACGGCTCTAAACCTCATAGCTTATGCATACTATAAAACCCCTACAGTTGAACCCTCATATAAAGGTTACTTTGATGTGAAAGGAGATGGAGAGAACGAAGCCTTCCTTCATATCCTCAAACTGAGACAAGCTGAAGACAGTGGGGAGTATTTCTGTGCTGCAAGTGGACCGGGACAGGGCAACTATGAGGCACATTTTGGATCAGGCACCAAATTAACAGTTCTCGATCCAAACATCAAAGTCACTGAACCCACAGTGGAAGTCCTAGCACCCTCGGCAAAGGAGTGTAAAGATAGAAACAAGAAGAAGAAGAAGACCCTGGTGTGTGTAGCCACCCGCTTCTACCCCGACCATGTCACGGTCTTCTGGCAAGTC
>148-35
GCCTAATGCCTCTGTCACACTCAACTGCAGTCATAAAATCCCCAGCTATGACACTATCCTCTGGTACCAGCGTTCTGTGGAAGACACGGCTCTAAACCTCATAGCTTATGCATACTATAAAACCCCTACAGTTGAACCCTCATATAAAGGTTACTTTGATGTGAAAGGAGATGGAGAGAACGAAGCCTTCCTTCATATCCTCAAACTGAGACAAGCTGAAGACAGTGGGGAGTATTTCTGTGCTGCCACTGGGGGCAACTATGAGGCACATTTTGGATCAGGCACCAAATTAACAGTTCTCGATCCAAACATCAAAGTCACTGAACCCACAGTGGAAGTCCTAGCACCCTCGGCAAAGGAGTGTAAAGATAGAAACAAGAAGAAGAAGAAGACCCTGGTGTGTGTAGCCACCCGCTTCTACCCCGACCATGTCACGGTCTTCTGGCAAGTC
>149-35
GCCTAATGCCTCTGTCACACTCAACTGCAGTCATAAAATCCCCAGCTATAACACTATCCTCTGGTCCCAGCGTCCTGTATAAAACCCCTACAGTTGAACCCTCATATAAAGTTTACTTTGATGTGAAAGGAGATGGAGAGAATGAAGCCTTCCTTCATATCCTCAAACTGAGACAAGCTGAAGACAGTGGGGAGTATTTCTGTGCTGCCAGAGAGCCCTCCCCTTAACTATGAGGCACATTTTGGATCAGGCACCAAATTAACAGTTCTCGATCCAAACATCAAAGTCACTGAACCCACAGTGGAAGTCCTAGCACCCTCGGCAAAGGAGTGTAAAGATAGAAACAAGAAGAAGAAGAAGACCCTGGTGTGTGTAGCCACCCGCTTCTACCCCGACCATGTCACGGTCTTCTGGCAAGTC
>150-35
GCCTAATGCCTCTGTCACACTCAACTGCAGTCATAAAATCCCCAGCTATGACACTATCCTCTGGTACCAGCGTTCTGTGGAAGACACGGCTCTAAACCTCATAGCTTATGCATACTATAAAACCCCTACAGTTGAACCCTCATATAAAGGTTACTTTGATGTGAAAGGAGATGGAGAGAACGAAGCCTTCCTTCATATCCTCAAACTGAGACAAGCTGAAGACAGTGGGGAGTATTTCTGTGCTGCCAGTCCGGACAGGTATGATCCTGCATTCTTTGGAGCAGGGACCAAACTGAGTGTTCTGGATCCAAACATCAAAGTCACTGAACCCACAGTGGAAGTCCTAGCACCCTCGGCAAAGGAGTGTAAAGATAGAAACAAGAAGAAGAAGAAGACCCTGGTGTGTGTAGCCACCCGCTTCTACCCCGACCATGTCACGGTCTTCTGGCAAGTC
>151-35
GCCTAATGCCTCTGTCACACTCAACTGCAGTCATAAAATCCCCAGCTATGACACTATCCTCTGGTACCAGCGTTCTGTGGAAGACACGGCTCTAAACCTCATAGCTTATGCATACTATAAAACCCCTACAGTTGAACCCTCATATAAAGGTTACTTTGATGTGAAAGGAGATGGAGAGAACAAAGCCTTCCTTCATATCCTCAAACTGAGACAAGCTGAAGACAGTGGGGAGTATTTCTGTGCTGCCAGTCTTGGGCTCACGGATAAGGCAGAGTTTGGTCCAGGTACCAGACTCACTGTTCTAGATCCAAACATCAAAGTCACTGAACCCACAGTGGAAGTCCTAGCACCCTCGGCAAAGGAGTGTAAAGATAGAAACAAGAAGAAGAAGAAGACCCTGGTGTGTGTAGCCACCCGCTTCTACCCCGACCATGTCACGGTCTTCTGGCAAGTC
>152-35
GCCTAATGCCTCTGTCACACTCAACTGCAGTCATAAAATCCCCAGCTATGACACTATCCTCTGGTACCAGCGTTCTGTGGAAGACACGGCTCTAAACCTCATAGCTTATGCATACTATAAAACCCCTACAGTTGAACCCTCATATAAAGGTTACTTTGATGTGAAAGGAGATGGAGAGAACGAAGCCTTCCTTCATATCCTCAAACTGAGACAAGCTGAAGACAGTGGGGAGTATTTCTGTGCTGCAAGTGAAACCGGGACACCCAACTATGAGGCACATTTTGGATCAGGCACCAAATTAACAGTTCTCGATCCAAACATCAAAGTCACTGAACCCACAGTGGAAGTCCTAGCACCCTCGGCAAAGGAGTGTAAAGATAGAAACAAGAAGAAGAAGAAGACCCTGGTGTGTGTAGCCACCCGCTTCTACCCCGACCATGTCACGGTCTTCTGGCAAGTC
>153-35
GCCTAATGCCTCTGTCACACTCAACTGCAGTCATAAAATCCCCAGCTATGACACTATCCTCTGGTACCAGCGTTCTGTGGAAGACACGGCTCTAAACCTCATAGCTTATGCATACTATAAAACCCCTACAGTTGAACCCTCATATAAAGGTTACTTTGATGTGAAAGGAGATGGAGAGAACGAAGCCTTCCTTCATATCCTCAAACTGAGACAAGCTGAAGACAGTGGGGAGTATTTCTGTGCTGCAAGTGAAAGCGGGACAGGGGCGTATGAGGCACATTTTGGATCAGGCACCAAATTAACAGTTCTCGATCCAAACATCAAAGTCACTGAACCCACAGTGGAAGTCCTAGCACCCTCGGCAAAGGAGTGTAAAGATAGAAACAAGAAGAAGAAGAAGACCCTGGTGTGTGTAGCCACCCGCTTCTACCCCGACCATGTCACGGTCTTCTGGCAAGTC
>154-35
GCCTAATGCCTCTGTCACACTCAACTGCAGTCATAAAATCCCCAGCTATGACACTATCCTCTGGTACCAGCGTTCTGTGGAAGACACGGCTCTAAACCTCATAGCTTATGCATACTATAAAACCCCTACAGTTGAACCCTCATATAAAGGTTACTTTGATGTGAAAGGAGATGGAGAGAACAAAGCCTTCCTTCATATCCTCAAACTGAGACAAGCTGAAGACAGTGGGGAGTATTTCTGTGCTGCCCGGGACACTGGTGGTGCCAGCCAGGCTTACTTCGGTGGAGGAACCAGGTTAACTGTTCTAGATCCAAACATCAAAGTCACTGAACCCACAGTGGAAGTCCTAGCACCCTCGGCAAAGGAGTGTAAAGATAGAAACAAGAAGAAGAAGAAGACCCTGGTGTGTGTAGCCACCCGCTTCTACCCCGACCATGTCACGGTCTTCTGGCAAGTC
>155-35
GCCTAATGCCTCTGTCACACTCAACTGCAGTCATAAAATCCCCAGCTATGACACTATCCTCTGGTACCAGCGTTCTGTGGAAGACACGGCTCTAAACCTCATAGCTTATGCATACTATAAAACCCCTACAGTTGAACCCTCATATAAAGGTTACTTTGATGTGAAAGGAGATGGAGAGAACAAAGCCTTCCTTCATATCCTCAAACTGAGACAAGCTGAAGACAGTGGGGAGTATTTCTGTGCTGCCAGTCTAGACAGGGGGAGCTATGAGGCACATTTTGGATCAGGCACCAAATTAACAGTTCTCGATCCAAACATCAAAGTCACTGAACCCACAGTGGAAGTCCTAGCACCCTCGGCAAAGGAGTGTAAAGATAGAAACAAGAAGAAGAAGAAGACCCTGGTGTGTGTAGCCACCCGCTTCTACCCCGACCATGTCACGGTCTTCTGGCAAGTC
>156-35
GCCTAATGCCTCTGTCACACTCAACTGCAGTCATAAAATCCCCAGCTATGACACTATCCTCTGGTACCAGCGTTCTGTGGAAGACACGGCTCTAAACCTCATAGCTTATGCATACTATAAAACCCCTACAGTTGAACCCTCATATAAAGGTTACTTTGATGTGAAAGGAGATGGAGAGAACGAAGCCTTCCTTCATATCCTCAAACTGAGACAAGCTGAAGACAGTGGGGAGTATTTCTGTGCTGCCACAGCGAAGTACACGGATAAGGCAGAGTTTGGTCCAGGTACCAGACTCACTGTTCTAGATCCAAACATCAAAGTCACTGAACCCACAGTGGAAGTCCTAGCACCCTCGGCAAAGGAGTGTAAAGATAGAAACAAGAAGAAGAAGAAGACCCTGGTGTGTGTAGCCACCCGCTTCTACCCCGACCATGTCACGGTCTTCTGGCAAGTC
>157-35
GCCTAATGCCTCTGTCACACTCAACTGCAGTCATAAAATCCCCAGCTATGACACTATCCTCTGGTACCAGCGTTCTGTGGAAGACACGGCTCTAAACCTCATAGCTTATGCATACTATAAAACCCCTACAGTTGAACCCTCATATAAAGGTTACTTTGATGTGAAAGGAGATGGAGAGAACGAAGCCTTCCTTCATATCCTCAAACTGAGACAAGCTGAAGACAGTGGGGAGTATTTCTGTGCTGCAAGTGAAAGGGGCGCGACTCAACCAGCCTTCTTTGGCAATGGAACGAAACTCACTGTTTTAGATCCAAACATCAAAGTCACTGAACCCACAGTGGAAGTCCTAGCACCCTCGGCAAAGGAGTGTAAAGATAGAAACAAGAAGAAGAAGAAGACCCTGGTGTGTGTAGCCACCCGCTTCTACCCCGACCATGTCACGGTCTTCTGGCAAGTC
>158-35
GCCTAATGCCTCTGTCACACTCAACTGCAGTCATAAAATCCCCAGCTATGACACTATCCTCTGGTACCAGCGTTCTGTGGAAGACACGGCTCTAAACCTCATAGCTTATGCATACTATAAAACCCCTACAGTTGAACCCTCATATAAAGGTTACTTTGATGTGAAAGGAGATGGAGAGAACGAAGCCTTCCTTCATATCCTCAAACTGAGACAAGCTGAAGACAGTGGGGAGTATTTCTGTGCTGCAAGTGAAAGCGCCCAGCAAACTCAACCAGCCTTCTTTGGCAATGGAACGAAACTCACTGTTTTAGATCCAAACATCAAAGTCACTGAACCCACAGTGGAAGTCCTAGCACCCTCGGCAAAGGAGTGTAAAGATAGAAACAAGAAGAAGAAGAAGACCCTGGTGTGTGTAGCCACCCGCTTCTACCCCGACCATGTCACGGTCTTCTGGCAAGTC
>159-35
GCCTAATGCCTCTGTCACACTCAACTGCAGTCATAAAATCCCCAGCTATGACACTATCCTCTGGTACCAGCGTTCTGTGGAAGACACGGCTCTAAACCTCATAGCTTATGCATACTATAAAACCCCTACAGTTGAACCCTCATATAAAGGTTACTTTGATGTGAAAGGAGATGGAGAGAACGAAGCCTTCCTTCATATCCTCAAACTGAGACAAGCTGAAGACAGTGGGGAGTATTTCTGTGCTGCAAGTGAAAGGAGCGGGACAGGAGGCTATGAGGCACATTTTGGATCAGGCACCAAATTAACAGTTCTCGATCCAAACATCAAAGTCACTGAACCCACAGTGGAAGTCCTAGCACCCTCGGCAAAGGAGTGTAAAGATAGAAACAAGAAGAAGAAGAAGACCCTGGTGTGTGTAGCCACCCGCTTCTACCCCGACCATGTCACGGTCTTCTGGCAAGTC
>160-35
GCCTAATGCCTCTGTCACACTCAACTGCAGTCATAAAATCCCCAGCTATAACACTATCCTCTGGTCCCAGCGTCCTGTGGAAGACACGGCTCTAAACCTCATAGCTTATGCATACTATAAAACCCCTACAGTTGAACCCTCATATAAAGTTTACTTTGATGTGAAAGGAGATGGAGAGAATGAAGCCTTCCTTCATATCCTCAAACTGAGACAAGCTGAAGACAGTGGGGAGTATTTCTGTGCTGCCAAGGACAGGGGGCGAAGACAGGCTAGTGGTGCCAGCCAGGCTTACTTCGGTGGAGGAACCAGGTTAACTGTTCTAGATCCAAACATCAAAGTCACTGAACCCACAGTGGAAGTCCTAGCACCCTCGGCAAAGGAGTGTAAAGATAGAAACAAGAAGAAGAAGAAGACCCTGGTGTGTGTAGCCACCCGCTTCTACCCCGACCATGTCACGGTCTTCTGGCAAGTC
>161-34
GCCTAATGCCTCTGTCACACTCAACTGCAGTCATAAAATCCCCAGCTATAACACTATCCTCTGGTCCCAGCGTCCTGTGGAAGACACGGCTCTAAACCTCATAGCTTATGCATACTATAAAACCCCTACAGTTGAACCCTCATATAAAGTTTACTTTGATGTGAAAGGAGATGGAGAGAATGAAGCCTTCCTTCATATCCTCAAACTGAGACAAGCTGAAGACAGTGGGGAGTATTTCTGTGCTGCCGGACAGGGGTAAGCGGATAAGGCAGAGTTTGGTCCAGGTACCAGACTCACTGTTCTAGATCCAAACATCAAAGTCACTGAACCCACAGTGGAAGTCCTAGCACCCTCGGCAAAGGAGTGTAAAGATAGAAACAAGAAGAAGAAGAAGACCCTGGTGTGTGTAGCCACCCGCTTCTACCCCGACCATGTCACGGTCTTCTGGCAAGTC
>162-34
GCCTAATGCCTCTGTCACACTCAACTGCAGTCATAAAATCCCCAGCTATAACACTATCCTCTGGTCCCAGCGTCCTGTATAAAACCCCTACAGTTGAACCCTCATATAAAGTTTACTTTGATGTGAAAGGAGATGGAGAGAATGAAGCCTTCCTTCATATCCTCAAACTGAGACAAGCTGAAGACAGTGGGGAGTATTTCTGTGCTGCCGGGGACACTGGAAGTGAGGCCTACTTTGGGAATGGAACCAAACTCACTGTTTTAGATCCAAACATCAAAGTCACTGAACCCACAGTGGAAGTCCTAGCACCCTCGGCAAAGGAGTGTAAAGATAGAAACAAGAAGAAGAAGAAGACCCTGGTGTGTGTAGCCACCCGCTTCTACCCCGACCATGTCACGGTCTTCTGGCAAGTC
>163-34
GCCTAATGCCTCTGTCACACTCAACTGCAGTCATAAAATCCCCAGCTATGACACTATCCTCTGGTACCAGCGTTCTGTGGAAGACACGGCTCTAAACCTCATAGCTTATGCATACTATAAAACCCCTACAGTTGAACCCTCATATAAAGGTTACTTTGATGTGAAAGGAGATGGAGAGAACAAAGCCTTCCTTCATATCCTCAAACTGAGACAAGCTGAAGACAGTGGGGAGTATTTCTGTGCTGCCAGACAGGGGAACTATGATCCTGCATTCTTTGGAGCAGGGACCAAACTGAGTGTTCTGGATCCAAACATCAAAGTCACTGAACCCACAGTGGAAGTCCTAGCACCCTCGGCAAAGGAGTGTAAAGATAGAAACAAGAAGAAGAAGAAGACCCTGGTGTGTGTAGCCACCCGCTTCTACCCCGACCATGTCACGGTCTTCTGGCAAGTC
>164-34
GCCTAATGCCTCTGTCACACTCAACTGCAGTCATAAAATCCCCAGCTATGACACTATCCTCTGGTACCAGCGTTCTGTGGAAGACACGGCTCTAAACCTCATAGCTTATGCATACTATAAAACCCCTACAGTTGAACCCTCATATAAAGGTTACTTTGATGTGAAAGGAGATGGAGAGAACGAAGCCTTCCTTCATATCCTCAAACTGAGACAAGCTGAAGACAGTGGGGAGTATTTCTGTGCTGCCAGTCTATACGGTCTCTCTGGTGGTTATGCTGCCTACTTTGGAGAAGGAACTAAGCTAACAGTTCTGGATCCAAACATCAAAGTCACTGAACCCACAGTGGAAGTCCTAGCACCCTCGGCAAAGGAGTGTAAAGATAGAAACAAGAAGAAGAAGAAGACCCTGGTGTGTGTAGCCACCCGCTTCTACCCCGACCATGTCACGGTCTTCTGGCAAGTC
>165-34
GCCTAATGCCTCTGTCACACTCAACTGCAGTCATAAAATCCCCAGCTATGACACTATCCTCTGGTACCAGCGTTCTGTGGAAGACACGGCTCTAAACCTCATAGCTTATGCATACTATAAAACCCCTACAGTTGAACCCTCATATAAAGGTTACTTTGATGTGAAAGGAGATGGAGAGAACGAAGCCTTCCTTCATATCCTCAAACTGAGACAAGCTGAAGACAGTGGGGAGTATTTCTGTGCTGCAAGTGACCGACAGGGGGCGACGGATAAGGCAGAGTTTGGTCCAGGTACCAGACTCACTGTTCTAGATCCAAACATCAAAGTCACTGAACCCACAGTGGAAGTCCTAGCACCCTCGGCAAAGGAGTGTAAAGATAGAAACAAGAAGAAGAAGAAGACCCTGGTGTGTGTAGCCACCCGCTTCTACCCCGACCATGTCACGGTCTTCTGGCAAGTC
>166-34
GCCTAATGCCTCTGTCACACTCAACTGCAGTCATAAAATCCCCAGCTATGACACTATCCTCTGGTACCAGCGTTCTGTGGAAGACACGGCTCTAAACCTCATAGCTTATGCATACTATAAAACCCCTACAGTTGAACCCTCATATAAAGGTTACTTTGATGTGAAAGGAGATGGAGAGAACAAAGCCTTCCTTCATATCCTCAAACTGAGACAAGCTGAAGACAGTGGGGAGTATTTCTGTGCTGCCAGTCTCGGGAACACTGGAAGTGAGGCCTACTTTGGGAATGGAACCAAACTCACTGTTTTAGATCCAAACATCAAAGTCACTGAACCCACAGTGGAAGTCCTAGCACCCTCGGCAAAGGAGTGTAAAGATAGAAACAAGAAGAAGAAGAAGACCCTGGTGTGTGTAGCCACCCGCTTCTACCCCGACCATGTCACGGTCTTCTGGCAAGTC
>167-34
GCCTAATGCCTCTGTCACACTCAACTGCAGTCATAAAATCCCCAGCTATAACACTATCCTCTGGTCCCAGCGTCCTGTGGAAGACACGGCTCTAAACCTCATAGCTTATGCATACTATAAAACCCCTACAGTTGAACCCTCATATAAAGTTTACTTTGATGTGAAAGGAGATGGAGAGAATGAAGCCTTCCTTCATATCCTCAAACTGAGACAAGCTGAAGACAGTGGGGAGTATTTCTGTGCTGCCAGTCTACGGGACAGGGGGAGAGGTGGTTATGCTGCCTACTTTGGAGAGGGAACTAAGCTAACAGTTCTGGATCCAAACATCAAAGTCACTGAACCCACAGTGGAAGTCCTAGCACCCTCGGCAAAGGAGTGTAAAGATAGAAACAAGAAGAAGAAGAAGACCCTGGTGTGTGTAGCCACCCGCTTCTACCCCGACCATGTCACGGTCTTCTGGCAAGTC
>168-34
GCCTAATGCCTCTGTCACACTCAACTGCAGTCATAAAATCCCCAGCTATGACACTATCCTCTGGTACCAGCGTTCTGTGGAAGACACGGCTCTAAACCTCATAGCTTATGCATACTATAAAACCCCTACAGTTGAACCCTCATATAAAGGTTACTTTGATGTGAAAGGAGATGGAGAGAACAAAGCCTTCCTTCATATCCTCAAACTGAGACAAGCTGAAGACAGTGGGGAGTATTTCTGTGCTGCCAGCTGGGACAGGGGGCTGGTGGTTATGCTGCCTACTTTGGAGAAGGAACTAAGCTAACAGTTCTGGATCCAAACATCAAAGTCACTGAACCCACAGTGGAAGTCCTAGCACCCTCGGCAAAGGAGTGTAAAGATAGAAACAAGAAGAAGAAGAAGACCCTGGTGTGTGTAGCCACCCGCTTCTACCCCGACCATGTCACGGTCTTCTGGCAAGTC
>169-34
GCCTAATGCCTCTGTCACACTCAACTGCAGTCATAAAATCCCCAGCTATGACACTATCCTCTGGTACCAGCGTTCTGTGGAAGACACGGCTCTAAACCTCATAGCTTATGCATACTATAAAACCCCTACAGTTGAACCCTCATATAAAGGTTACTTTGATGTGAAAGGAGATGGAGAGAACGAAGCCTTCCTTCATATCCTCAAACTGAGACAAGCTGAAGACAGTGGGGAGTATTTCTGTGCTGCAAGTGAAAGCGCGCGACGCCTCGGAGGCATATTTTGGAGCCGGCACCAAACTCACCGTTTTAGATCCAAACATCAAAGTCACTGAACCCACAGTGGAAGTCCTAGCACCCTCGGCAAAGGAGTGTAAAGATAGAAACAAGAAGAAGAAGAAGACCCTGGTGTGTGTAGCCACCCGCTTCTACCCCGACCATGTCACGGTCTTCTGGCAAGTC
>170-34
GCCTAATGCCTCTGTCACACTCAACTGCAGTCATAAAATCCCCAGCTATGACACTATCCTCTGGTACCAGCGTTCTGTGGAAGACACGGCTCTAAACCTCATAGCTTATGCATACTATAAAACCCCTACAGTTGAACCCTCATATAAAGGTTACTTTGATGTGAAAGGAGATGGAGAGAACAAAGCCTTCCTTCATATCCTCAAACTGAGACAAGCTGAAGACAGTGGGGAGTATTTCTGTGCTGCCAGAACTAGGGACACCACTCAACCAGCCTTCTTTGGCAATGGAACGAAACTCACTGTTTTAGATCCAAACATCAAAGTCACTGAACCCACAGTGGAAGTCCTAGCACCCTCGGCAAAGGAGTGTAAAGATAGAAACAAGAAGAAGAAGAAGACCCTGGTGTGTGTAGCCACCCGCTTCTACCCCGACCATGTCACGGTCTTCTGGCAAGTC
>171-34
GCCTAATGCCTCTGTCACACTCAACTGCAGTCATAAAATCCCCAGCTATAACACTATCCTCTGGTCCCAGCGTCCTGTATAAAACCCCTACAGTTGAACCCTCATATAAAGTTTACTTTGATGTGAAAGGAGATGGAGAGAATGAAGCCTTCCTTCATATCCTCAAACTGAGACAAGCTGAAGACAGTGGGGAGTATTTCTGTGCTGCCGGGGACAGGGGGGATGAGGCACATTTTGGATCAGGCACCAAATTAACAGTTCTCGATCCAAACATCAAAGTCACTGAACCCACAGTGGAAGTCCTAGCACCCTCGGCAAAGGAGTGTAAAGATAGAAACAAGAAGAAGAAGAAGACCCTGGTGTGTGTAGCCACCCGCTTCTACCCCGACCATGTCACGGTCTTCTGGCAAGTC
>172-34
GCCTAATGCCTCTGTCACACTCAACTGCAGTCATAAAATCCCCAGCTATGACACTATCCTCTGGTACCAGCGTTCTGTGGAAGACACGGCTCTAAACCTCATAGCTTATGCATACTATAAAACCCCTACAGTTGAACCCTCATATAAAGGTTACTTTGATGTGAAAGGAGATGGAGAGAACGAAGCCTTCCTTCATATCCTCAAACTGAGACAAGCTGAAGACAGTGGGGAGTATTTCTGTGCTGCCAGTCTGGGGGCGAGTGCCAGCCAGGCTTACTTCGGTGGAGGAACCAGGTTAACTGTTCTAGATCCAAACATCAAAGTCACTGAACCCACAGTGGAAGTCCTAGCACCCTCGGCAAAGGAGTGTAAAGATAGAAACAAGAAGAAGAAGAAGACCCTGGTGTGTGTAGCCACCCGCTTCTACCCCGACCATGTCACGGTCTTCTGGCAAGTC
>173-34
GCCTAATGCCTCTGTCACACTCAACTGCAGTCATAAAATCCCCAGCTATGACACTATCCTCTGGTACCAGCGTTCTGTGGAAGACACGGCTCTAAACCTCATAGCTTATGCATACTATAAAACCCCTACAGTTGAACCCTCATATAAAGGTTACTTTGATGTGAAAGGAGATGGAGAGAACGAAGCCTTCCTTCATATCCTCAAACTGAGACAAGCTGAAGACAGTGGGGAGTATTTCTGTGCTGCAAGTGAAAGCGCGTACACGGATAAGGCAGAGTTTGGTCCAGGTACCAGACTCACTGTTCTAGATCCAAACATCAAAGTCACTGAACCCACAGTGGAAGTCCTAGCACCCTCGGCAAAGGAGTGTAAAGATAGAAACAAGAAGAAGAAGAAGACCCTGGTGTGTGTAGCCACCCGCTTCTACCCCGACCATGTCACGGTCTTCTGGCAAGTC
>174-34
GCCTAATGCCTCTGTCACACTCAACTGCAGTCATAAAATCCCCAGCTATGACACTATCCTCTGGTACCAGCGTTCTGTGGAAGACACGGCTCTAAACCTCATAGCTTATGCATACTATAAAACCCCTACAGTTGAACCCTCATATAAAGGTTACTTTGATGTGAAAGGAGATGGAGAGAACGAAGCCTTCCTTCATATCCTCAAACTGAGACAAGCTGAAGACAGTGGGGAGTATTTCTGTGCTGCAAGTGAACGGACAGGGCCGGAGGCATATTTTGGAGCCGGCACCAAACTCACCGTTTTAGATCCAAACATCAAAGTCACTGAACCCACAGTGGAAGTCCTAGCACCCTCGGCAAAGGAGTGTAAAGATAGAAACAAGAAGAAGAAGAAGACCCTGGTGTGTGTAGCCACCCGCTTCTACCCCGACCATGTCACGGTCTTCTGGCAAGTC
>175-34
GCCTAATGCCTCTGTCACACTCAACTGCAGTCATAAAATCCCCAGCTATGACACTATCCTCTGGTACCAGCGTTCTGTGGAAGACACGGCTCTAAACCTCATAGCTTATGCATACTATAAAACCCCTACAGTTGAACCCTCATATAAAGGTTACTTTGATGTGAAAGGAGATGGAGAGAACAAAGCCTTCCTTCATATCCTCAAACTGAGACAAGCTGAAGACAGTGGGGAGTATTTCTGTGCTGCCAGCCGGACAGGGGGAGGTGGTTATGCTGCCTACTTTGGAGAAGGAACTAAGCTAACAGTTCTGGATCCAAACATCAAAGTCACTGAACCCACAGTGGAAGTCCTAGCACCCTCGGCAAAGGAGTGTAAAGATAGAAACAAGAAGAAGAAGAAGACCCTGGTGTGTGTAGCCACCCGCTTCTACCCCGACCATGTCACGGTCTTCTGGCAAGTC
>176-34
GCCTAATGCCTCTGTCACACTCAACTGCAGTCATAAAATCCCCAGCTATGACACTATCCTCTGGTACCAGCGTTCTGTGGAAGACACGGCTCTAAACCTCATAGCTTATGCATACTATAAAACCCCTACAGTTGAACCCTCATATAAAGGTTACTTTGATGTGAAAGGAGATGGAGAGAACGAAGCCTTCCTTCATATCCTCAAACTGAGACAAGCTGAAGACAGTGGGGAGTATTTCTGTGCTGCCAGTCCAACAAGTGGTGGTGCCAGCCAGGCTTACTTCGGTGGAGGAACCAGGTTAACTGTTCTAGATCCAAACATCAAAGTCACTGAACCCACAGTGGAAGTCCTAGCACCCTCGGCAAAGGAGTGTAAAGATAGAAACAAGAAGAAGAAGAAGACCCTGGTGTGTGTAGCCACCCGCTTCTACCCCGACCATGTCACGGTCTTCTGGCAAGTC
>177-34
GCCTAATGCCTCTGTCACACTCAACTGCAGTCATAAAATCCCCAGCTATAACACTATCCTCTGGTCCCAGCGTCCTGTGGAAGACACGGCTCTAAACCTCATAGCTTATGCATACTATAAAACCCCTACAGTTGAACCCTCATATAAAGTTTACTTTGATGTGAAAGGAGATGGAGAGAATGAAGCCTTCCTTCATATCCTCAAACTGAGACAAGCTGAAGACAGTGGGGAGTATTTCTGTGCTGCCAGTCTGTTTAGCATCAAACTCAACCAGCCTTCTTTGGCAATGGAACGAAACTCACTGTTTTAGATCCAAACATCAAAGTCACTGAACCCACAGTGGAAGTCCTAGCACCCTCGGCAAAGGAGTGTAAAGATAGAAACAAGAAGAAGAAGAAGACCCTGGTGTGTGTAGCCACCCGCTTCTACCCCGACCATGTCACGGTCTTCTGGCAAGTC
>178-34
GCCTAATGCCTCTGTCACACTCAACTGCAGTCATAAAATCCCCAGCTATGACACTATCCTCTGGTACCAGCGTTCTGTGGAAGACACGGCTCTAAACCTCATAGCTTATGCATACTATAAAACCCCTACAGTTGAACCCTCATATAAAGGTTACTTTGATGTGAAAGGAGATGGAGAGAACAAAGCCTTCCTTCATATCCTCAAACTGAGACAAGCTGAAGACAGTGGGGAGTATTTCTGTGCTGCCAGGGACAGAAGTGAGGCCTACTTTGGGAATGGAACCAAACTCACTGTTTTAGATCCAAACATCAAAGTCACTGAACCCACAGTGGAAGTCCTAGCACCCTCGGCAAAGGAGTGTAAAGATAGAAACAAGAAGAAGAAGAAGACCCTGGTGTGTGTAGCCACCCGCTTCTACCCCGACCATGTCACGGTCTTCTGGCAAGTC
>179-34
GCCTAATGCCTCTGTCACACTCAACTGCAGTCATAAAATCCCCAGCTATGACACTATCCTCTGGTACCAGCGTTCTGTGGAAGACACGGCTCTAAACCTCATAGCTTATGCATACTATAAAACCCCTACAGTTGAACCCTCATATAAAGGTTACTTTGATGTGAAAGGAGATGGAGAGAACGAAGCCTTCCTTCATATCCTCAAACTGAGACAAGCTGAAGACAGTGGGGAGTATTTCTGTGCTGCAAGTGAAAGCGAGGCTCAGTACACTGGAAGTGAGGCCTACTTTGGGAATGGAACCAAACTCACTGTTTTAGATCCAAACATCAAAGTCACTGAACCCACAGTGGAAGTCCTAGCACCCTCGGCAAAGGAGTGTAAAGATAGAAACAAGAAGAAGAAGAAGACCCTGGTGTGTGTAGCCACCCGCTTCTACCCCGACCATGTCACGGTCTTCTGGCAAGTC
>180-34
GCCTAATGCCTCTGTCACACTCAACTGCAGTCATAAAATCCCCAGCTATGACACTATCCTCTGGTACCAGCGTTCTGTGGAAGACACGGCTCTAAACCTCATAGCTTATGCATACTATAAAACCCCTACAGTTGAACCCTCATATAAAGGTTACTTTGATGTGAAAGGAGATGGAGAGAACGAAGCCTTCCTTCATATCCTCAAACTGAGACAAGCTGAAGACAGTGGGGAGTATTTCTGTGCTGCAAGTGAAAGGACATACACTGGAAGTGAGGCCTACTTTGGGAATGGAACCAAACTCACTGTTTTAGATCCAAACATCAAAGTCACTGAACCCACAGTGGAAGTCCTAGCACCCTCGGCAAAGGAGTGTAAAGATAGAAACAAGAAGAAGAAGAAGACCCTGGTGTGTGTAGCCACCCGCTTCTACCCCGACCATGTCACGGTCTTCTGGCAAGTC
>181-34
GCCTAATGCCTCTGTCACACTCAACTGCAGTCATAAAATCCCCAGCTATGACACTATCCTCTGGTACCAGCGTTCTGTGGAAGACACGGCTCTAAACCTCATAGCTTATGCATACTATAAAACCCCTACAGTTGAACCCTCATATAAAGGTTACTTTGATGTGAAAGGAGATGGAGAGAACAAAGCCTTCCTTCATATCCTCAAACTGAGACAAGCTGAAGACAGTGGGGAGTATTTCTGTGCTGCCAGTCTATCGCAGGGGACGAACAACAACCCGGCATTCTTCGGCAGTGGCACCAAACTCACAGTTCTAGATCCAAACATCAAAGTCACTGAACCCACAGTGGAAGTCCTAGCACCCTCGGCAAAGGAGTGTAAAGATAGAAACAAGAAGAAGAAGAAGACCCTGGTGTGTGTAGCCACCCGCTTCTACCCCGACCATGTCACGGTCTTCTGGCAAGTC
>182-34
GCCTAATGCCTCTGTCACACTCAACTGCAGTCATAAAATCCCCAGCTATGACACTATCCTCTGGTACCAGCGTTCTGTGGAAGACACGGCTCTAAACCTCATAGCTTATGCATACTATAAAACCCCTACAGTTGAACCCTCATATAAAGGTTACTTTGATGTGAAAGGAGATGGAGAGAACGAAGCCTTCCTTCATATCCTCAAACTGAGACAAGCTGAAGACAGTGGGGAGTATTTCTGTGCTGCCAGTGGTTATGCTGCCTACTTTGGAGAGGGAACTAAGCTAACAGTTCTGGATCCAAACATCAAAGTCACTGAACCCACAGTGGAAGTCCTAGCACCCTCGGCAAAGGAGTGTAAAGATAGAAACAAGAAGAAGAAGAAGACCCTGGTGTGTGTAGCCACCCGCTTCTACCCCGACCATGTCACGGTCTTCTGGCAAGTC
>183-34
GCCTAATGCCTCTGTCACACTCAACTGCAGTCATAAAATCCCCAGCTATGACACTATCCTCTGGTACCAGCGTTCTGTGGAAGACACGGCTCTAAACCTCATAGCTTATGCATACTATAAAACCCCTACAGTTGAACCCTCATATAAAGGTTACTTTGATGTGAAAGGAGATGGAGAGAACGAAGCCTTCCTTCATATCCTCAAACTGAGACAAGCTGAAGACAGTGGGGAGTATTTCTGTGCTGCAAGTGAAATCGACAGGGGGCGTGAGGCACATTTTGGATCAGGCACCAAATTAACAGTTCTCGATCCAAACATCAAAGTCACTGAACCCACAGTGGAAGTCCTAGCACCCTCGGCAAAGGAGTGTAAAGATAGAAACAAGAAGAAGAAGAAGACCCTGGTGTGTGTAGCCACCCGCTTCTACCCCGACCATGTCACGGTCTTCTGGCAAGTC
>184-34
GCCTAATGCCTCTGTCACACTCAACTGCAGTCATAAAATCCCCAGCTATGACACTATCCTCTGGTACCAGCGTTCTGTGGAAGACACGGCTCTAAACCTCATAGCTTATGCATACTATAAAACCCCTACAGTTGAACCCTCATATAAAGGTTACTTTGATGTGAAAGGAGATGGAGAGAACAAAGCCTTCCTTCATATCCTCAAACTGAGACAAGCTGAAGACAGTGGGGAGTATTTCTGTGCTGCCAGCAAGGGGAACTATGATCCTGCATTCTTTGGAGCAGGGACCAAACTGAGTGTTCTGGATCCAAACATCAAAGTCACTGAACCCACAGTGGAAGTCCTAGCACCCTCGGCAAAGGAGTGTAAAGATAGAAACAAGAAGAAGAAGAAGACCCTGGTGTGTGTAGCCACCCGCTTCTACCCCGACCATGTCACGGTCTTCTGGCAAGTC
>185-34
GCCTAATGCCTCTGTCACACTCAACTGCAGTCATAAAATCCCCAGCTATGACACTATCCTCTGGTACCAGCGTTCTGTGGAAGACACGGCTCTAAACCTCATAGCTTATGCATACTATAAAACCCCTACAGTTGAACCCTCATATAAAGGTTACTTTGATGTGAAAGGAGATGGAGAGAACGAAGCCTTCCTTCATATCCTCAAACTGAGACAAGCTGAAGACAGTGGGGAGTATTTCTGTGCTGCCAGCTCGTACTCGGAGGCATATTTTGGAGCCGGCACCAAACTCACCGTTTTAGATCCAAACATCAAAGTCACTGAACCCACAGTGGAAGTCCTAGCACCCTCGGCAAAGGAGTGTAAAGATAGAAACAAGAAGAAGAAGAAGACCCTGGTGTGTGTAGCCACCCGCTTCTACCCCGACCATGTCACGGTCTTCTGGCAAGTC
>186-34
GCCTAATGCCTCTGTCACACTCAACTGCAGTCATAAAATCCCCAGCTATGACACTATCCTCTGGTACCAGCGTTCTGTGGAAGACACGGCTCTAAACCTCATAGCTTATGCATACTATAAAACCCCTACAGTTGAACCCTCATATAAAGGTTACTTTGATGTGAAAGGAGATGGAGAGAACGAAGCCTTCCTTCATATCCTCAAACTGAGACAAGCTGAAGACAGTGGGGAGTATTTCTGTGCTGCAAGTGAAAGACGCGCGGGACGGAACAACAACCCGGCATTCTTCGGCAGTGGCACCAAACTCACAGTTCTAGATCCAAACATCAAAGTCACTGAACCCACAGTGGAAGTCCTAGCACCCTCGGCAAAGGAGTGTAAAGATAGAAACAAGAAGAAGAAGAAGACCCTGGTGTGTGTAGCCACCCGCTTCTACCCCGACCATGTCACGGTCTTCTGGCAAGTC
>187-34
GCCTAATGCCTCTGTCACACTCAACTGCAGTCATAAAATCCCCAGCTATGACACTATCCTCTGGTACCAGCGTTCTGTGGAAGACACGGCTCTAAACCTCATAGCTTATGCATACTATAAAACCCCTACAGTTGAACCCTCATATAAAGGTTACTTTGATGTGAAAGGAGATGGAGAGAACGAAGCCTTCCTTCATATCCTCAAACTGAGACAAGCTGAAGACAGTGGGGAGTATTTCTGTGCTGCAAGTGAAATAACAGGGAACTATGAGGCACATTTTGGATCAGGCACCAAATTAACAGTTCTCGATCCAAACATCAAAGTCACTGAACCCACAGTGGAAGTCCTAGCACCCTCGGCAAAGGAGTGTAAAGATAGAAACAAGAAGAAGAAGAAGACCCTGGTGTGTGTAGCCACCCGCTTCTACCCCGACCATGTCACGGTCTTCTGGCAAGTC
>188-34
GCCTAATGCCTCTGTCACACTCAACTGCAGTCATAAAATCCCCAGCTATAACACTATCCTCTGGTCCCAGCGTCCTGTATAAAACCCCTACAGTTGAACCCTCATATAAAGTTTACTTTGATGTGAAAGGAGATGGAGAGAATGAAGCCTTCCTTCATATCCTCAAACTGAGACAAGCTGAAGACAGTGGGGAGTATTTCTGTGCTGCCAGGTTATCCGGGACTCAACTCGGAGGCATATTTTGGAGCCGGCACCAAACTCACCGTTTTAGATCCAAACATCAAAGTCACTGAACCCACAGTGGAAGTCCTAGCACCCTCGGCAAAGGAGTGTAAAGATAGAAACAAGAAGAAGAAGAAGACCCTGGTGTGTGTAGCCACCCGCTTCTACCCCGACCATGTCACGGTCTTCTGGCAAGTC
>189-34
GCCTAATGCCTCTGTCACACTCAACTGCAGTCATAAAATCCCCAGCTATGACACTATCCTCTGGTACCAGCGTTCTGTGGAAGACACGGCTCTAAACCTCATAGCTTATGCATACTATAAAACCCCTACAGTTGAACCCTCATATAAAGGTTACTTTGATGTGAAAGGAGATGGAGAGAACGAAGCCTTCCTTCATATCCTCAAACTGAGACAAGCTGAAGACAGTGGGGAGTATTTCTGTGCTGCAAGTGAAAGCGCCGGACAGGGGACCAACCCGGCATTCTTCGGCAGTGGCACCAAACTCACAGTTCTAGATCCAAACATCAAAGTCACTGAACCCACAGTGGAAGTCCTAGCACCCTCGGCAAAGGAGTGTAAAGATAGAAACAAGAAGAAGAAGAAGACCCTGGTGTGTGTAGCCACCCGCTTCTACCCCGACCATGTCACGGTCTTCTGGCAAGTC
>190-34
GCCTAATGCCTCTGTCACACTCAACTGCAGTCATAAAATCCCCAGCTATGACACTATCCTCTGGTACCAGCGTTCTGTGGAAGACACGGCTCTAAACCTCATAGCTTATGCATACTATAAAACCCCTACAGTTGAACCCTCATATAAAGGTTACTTTGATGTGAAAGGAGATGGAGAGAACGAAGCCTTCCTTCATATCCTCAAACTGAGACAAGCTGAAGACAGTGGGGAGTATTTCTGTGCTGCCAGTCTCAGTACTTCAACTCAACCAGCCTTCTTTGGCAATGGAACGAAACTCACTGTTTTAGATCCAAACATCAAAGTCACTGAACCCACAGTGGAAGTCCTAGCACCCTCGGCAAAGGAGTGTAAAGATAGAAACAAGAAGAAGAAGAAGACCCTGGTGTGTGTAGCCACCCGCTTCTACCCCGACCATGTCACGGTCTTCTGGCAAGTC
>191-34
GCCTAATGCCTCTGTCACACTCAACTGCAGTCATAAAATCCCCAGCTATAACACTATCCTCTGGTCCCAGCGTCCTGTGGAAGACACGGCTCTAAACCTCATAGCTTATGCATACTATAAAACCCCTACAGTTGAACCCTCATATAAAGTTTACTTTGATGTGAAAGGAGATGGAGAGAATGAAGCCTTCCTTCATATCCTCAAACTGAGACAAGCTGAAGACAGTGGGGAGTATTTCTGTGCTGCCAGACAGGGAAACTCAACCAGCCTTCTTTGGCAATGGAACGAAACTCACTGTTTTAGATCCAAACATCAAAGTCACTGAACCCACAGTGGAAGTCCTAGCACCCTCGGCAAAGGAGTGTAAAGATAGAAACAAGAAGAAGAAGAAGACCCTGGTGTGTGTAGCCACCCGCTTCTACCCCGACCATGTCACGGTCTTCTGGCAAGTC
>192-33
GCCTAATGCCTCTGTCACACTCAACTGCAGTCATAAAATCCCCAGCTATGACACTATCCTCTGGTACCAGCGTTCTGTGGAAGACACGGCTCTAAACCTCATAGCTTATGCATACTATAAAACCCCTACAGTTGAACCCTCATATAAAGGTTACTTTGATGTGAAAGGAGATGGAGAGAACGAAGCCTTCCTTCATATCCTCAAACTGAGACAAGCTGAAGACAGTGGGGAGTATTTCTGTGCTGCCAGTCTATATCGGGGGGCAGGTGGTTATGCTGCCTACTTTGGAGAGGGAACTAAGCTAACAGTTCTGGATCCAAACATCAAAGTCACTGAACCCACAGTGGAAGTCCTAGCACCCTCGGCAAAGGAGTGTAAAGATAGAAACAAGAAGAAGAAGAAGACCCTGGTGTGTGTAGCCACCCGCTTCTACCCCGACCATGTCACGGTCTTCTGGCAAGTC
>193-33
GCCTAATGCCTCTGTCACACTCAACTGCAGTCATAAAATCCCCAGCTATGACACTATCCTCTGGTACCAGCGTTCTGTGGAAGACACGGCTCTAAACCTCATAGCTTATGCATACTATAAAACCCCTACAGTTGAACCCTCATATAAAGGTTACTTTGATGTGAAAGGAGATGGAGAGAACGAAGCCTTCCTTCATATCCTCAAACTGAGACAAGCTGAAGACAGTGGGGAGTATTTCTGTGCTGCAAGTGAAAGACAGTATGATCCTGCATTCTTTGGAGCAGGGACCAAACTGAGTGTTCTGGATCCAAACATCAAAGTCACTGAACCCACAGTGGAAGTCCTAGCACCCTCGGCAAAGGAGTGTAAAGATAGAAACAAGAAGAAGAAGAAGACCCTGGTGTGTGTAGCCACCCGCTTCTACCCCGACCATGTCACGGTCTTCTGGCAAGTC
>194-33
GCCTAATGCCTCTGTCACACTCAACTGCAGTCATAAAATCCCCAGCTATGACACTATCCTCTGGTACCAGCGTTCTGTGGAAGACACGGCTCTAAACCTCATAGCTTATGCATACTATAAAACCCCTACAGTTGAACCCTCATATAAAGGTTACTTTGATGTGAAAGGAGATGGAGAGAACGAAGCCTTCCTTCATATCCTCAAACTGAGACAAGCTGAAGACAGTGGGGAGTATTTCTGTGCTGCAAGTGAAAGCGGACAGGGGAGTGGTTATGCTGCCTACTTTGGAGAAGGAACTAAGCTAACAGTTCTGGATCCAAACATCAAAGTCACTGAACCCACAGTGGAAGTCCTAGCACCCTCGGCAAAGGAGTGTAAAGATAGAAACAAGAAGAAGAAGAAGACCCTGGTGTGTGTAGCCACCCGCTTCTACCCCGACCATGTCACGGTCTTCTGGCAAGTC
>195-33
GCCTAATGCCTCTGTCACACTCAACTGCAGTCATAAAATCCCCAGCTATGACACTATCCTCTGGTACCAGCGTTCTGTGGAAGACACGGCTCTAAACCTCATAGCTTATGCATACTATAAAACCCCTACAGTTGAACCCTCATATAAAGGTTACTTTGATGTGAAAGGAGATGGAGAGAACAAAGCCTTCCTTCATATCCTCAAACTGAGACAAGCTGAAGACAGTGGGGAGTATTTCTGTGCTGCCAACAGGGGGCTGGTGGTGCCAGCCAGGCTTACTTCGGTGGAGGAACCAGGTTAACTGTTCTAGATCCAAACATCAAAGTCACTGAACCCACAGTGGAAGTCCTAGCACCCTCGGCAAAGGAGTGTAAAGATAGAAACAAGAAGAAGAAGAAGACCCTGGTGTGTGTAGCCACCCGCTTCTACCCCGACCATGTCACGGTCTTCTGGCAAGTC
>196-33
GCCTAATGCCTCTGTCACACTCAACTGCAGTCATAAAATCCCCAGCTATGACACTATCCTCTGGTACCAGCGTTCTGTGGAAGACACGGCTCTAAACCTCATAGCTTATGCATACTATAAAACCCCTACAGTTGAACCCTCATATAAAGGTTACTTTGATGTGAAAGGAGATGGAGAGAACGAAGCCTTCCTTCATATCCTCAAACTGAGACAAGCTGAAGACAGTGGGGAGTATTTCTGTGCTGCAAGTGAAAGCGCAGGACAGGGCTTTGAGGCACATTTTGGATCAGGCACCAAATTAACAGTTCTCGATCCAAACATCAAAGTCACTGAACCCACAGTGGAAGTCCTAGCACCCTCGGCAAAGGAGTGTAAAGATAGAAACAAGAAGAAGAAGAAGACCCTGGTGTGTGTAGCCACCCGCTTCTACCCCGACCATGTCACGGTCTTCTGGCAAGTC
>197-33
GCCTAATGCCTCTGTCACACTCAACTGCAGTCATAAAATCCCCAGCTATGACACTATCCTCTGGTACCAGCGTTCTGTGGAAGACACGGCTCTAAACCTCATAGCTTATGCATACTATAAAACCCCTACAGTTGAACCCTCATATAAAGGTTACTTTGATGTGAAAGGAGATGGAGAGAACGAAGCCTTCCTTCATATCCTCAAACTGAGACAAGCTGAAGACAGTGGGGAGTATTTCTGTGCTGCCAGTCTTCCAACTAGTGGTGCCAGCCAGGCTTACTTCGGTGGAGGAACCAGGTTAACTGTTCTAGATCCAAACATCAAAGTCACTGAACCCACAGTGGAAGTCCTAGCACCCTCGGCAAAGGAGTGTAAAGATAGAAACAAGAAGAAGAAGAAGACCCTGGTGTGTGTAGCCACCCGCTTCTACCCCGACCATGTCACGGTCTTCTGGCAAGTC
>198-33
GCCTAATGCCTCTGTCACACTCAACTGCAGTCATAAAATCCCCAGCTATGACACTATCCTCTGGTACCAGCGTTCTGTGGAAGACACGGCTCTAAACCTCATAGCTTATGCATACTATAAAACCCCTACAGTTGAACCCTCATATAAAGGTTACTTTGATGTGAAAGGAGATGGAGAGAACGAAGCCTTCCTTCATATCCTCAAACTGAGACAAGCTGAAGACAGTGGGGAGTATTTCTGTGCTGCAAGTGAAAGCAGTAGGTACACGGATAAGGCAGAGTTTGGTCCAGGTACCAGACTCACTGTTCTAGATCCAAACATCAAAGTCACTGAACCCACAGTGGAAGTCCTAGCACCCTCGGCAAAGGAGTGTAAAGATAGAAACAAGAAGAAGAAGAAGACCCTGGTGTGTGTAGCCACCCGCTTCTACCCCGACCATGTCACGGTCTTCTGGCAAGTC
>199-33
GCCTAATGCCTCTGTCACACTCAACTGCAGTCATAAAATCCCCAGCTATGACACTATCCTCTGGTACCAGCGTTCTGTGGAAGACACGGCTCTAAACCTCATAGCTTATGCATACTATAAAACCCCTACAGTTGAACCCTCATATAAAGGTTACTTTGATGTGAAAGGAGATGGAGAGAACGAAGCCTTCCTTCATATCCTCAAACTGAGACAAGCTGAAGACAGTGGGGAGTATTTCTGTGCTGCAAGTGAAAGCGCGCATCAAACTCAACCAGCCTTCTTTGGCAATGGAACGAAACTCACTGTTTTAGATCCAAACATCAAAGTCACTGAACCCACAGTGGAAGTCCTAGCACCCTCGGCAAAGGAGTGTAAAGATAGAAACAAGAAGAAGAAGAAGACCCTGGTGTGTGTAGCCACCCGCTTCTACCCCGACCATGTCACGGTCTTCTGGCAAGTC
>200-33
GCCTAATGCCTCTGTCACACTCAACTGCAGTCATAAAATCCCCAGCTATGACACTATCCTCTGGTACCAGCGTTCTGTGGAAGACACGGCTCTAAACCTCATAGCTTATGCATACTATAAAACCCCTACAGTTGAACCCTCATATAAAGGTTACTTTGATGTGAAAGGAGATGGAGAGAACGAAGCCTTCCTTCATATCCTCAAACTGAGACAAGCTGAAGACAGTGGGGAGTATTTCTGTGCTGCAAGTGAAAGCGGAAACAACCCGGCATTCTTCGGCAGTGGCACCAAACTCACAGTTCTAGATCCAAACATCAAAGTCACTGAACCCACAGTGGAAGTCCTAGCACCCTCGGCAAAGGAGTGTAAAGATAGAAACAAGAAGAAGAAGAAGACCCTGGTGTGTGTAGCCACCCGCTTCTACCCCGACCATGTCACGGTCTTCTGGCAAGTC
>201-33
GCCTAATGCCTCTGTCACACTCAACTGCAGTCATAAAATCCCCAGCTATGACACTATCCTCTGGTACCAGCGTTCTGTGGAAGACACGGCTCTAAACCTCATAGCTTATGCATACTATAAAACCCCTACAGTTGAACCCTCATATAAAGGTTACTTTGATGTGAAAGGAGATGGAGAGAACGAAGCCTTCCTTCATATCCTCAAACTGAGACAAGCTGAAGACAGTGGGGAGTATTTCTGTGCTGCAAGTGAAAGCGGGACAGGGAGGAGTGAGGCCTACTTTGGGAATGGAACCAAACTCACTGTTTTAGATCCAAACATCAAAGTCACTGAACCCACAGTGGAAGTCCTAGCACCCTCGGCAAAGGAGTGTAAAGATAGAAACAAGAAGAAGAAGAAGACCCTGGTGTGTGTAGCCACCCGCTTCTACCCCGACCATGTCACGGTCTTCTGGCAAGTC
>202-33
GCCTAATGCCTCTGTCACACTCAACTGCAGTCATAAAATCCCCAGCTATGACACTATCCTCTGGTACCAGCGTTCTGTGGAAGACACGGCTCTAAACCTCATAGCTTATGCATACTATAAAACCCCTACAGTTGAACCCTCATATAAAGGTTACTTTGATGTGAAAGGAGATGGAGAGAACAAAGCCTTCCTTCATATCCTCAAACTGAGACAAGCTGAAGACAGTGGGGAGTATTTCTGTGCTGCCAAACGGACAGGCGAGGGTGGTTATGCTGCCTACTTTGGAGAAGGAACTAAGCTAACAGTTCTGGATCCAAACATCAAAGTCACTGAACCCACAGTGGAAGTCCTAGCACCCTCGGCAAAGGAGTGTAAAGATAGAAACAAGAAGAAGAAGAAGACCCTGGTGTGTGTAGCCACCCGCTTCTACCCCGACCATGTCACGGTCTTCTGGCAAGTC
>203-33
GCCTAATGCCTCTGTCACACTCAACTGCAGTCATAAAATCCCCAGCTATGACACTATCCTCTGGTACCAGCGTTCTGTGGAAGACACGGCTCTAAACCTCATAGCTTATGCATACTATAAAACCCCTACAGTTGAACCCTCATATAAAGGTTACTTTGATGTGAAAGGAGATGGAGAGAACGAAGCCTTCCTTCATATCCTCAAACTGAGACAAGCTGAAGACAGTGGGGAGTATTTCTGTGCTGCAAGTGAAAGCGACGGGACAGGGCTCTATGAGGCACATTTTGGATCAGGCACCAAATTAACAGTTCTCGATCCAAACATCAAAGTCACTGAACCCACAGTGGAAGTCCTAGCACCCTCGGCAAAGGAGTGTAAAGATAGAAACAAGAAGAAGAAGAAGACCCTGGTGTGTGTAGCCACCCGCTTCTACCCCGACCATGTCACGGTCTTCTGGCAAGTC
>204-33
GCCTAATGCCTCTGTCACACTCAACTGCAGTCATAAAATCCCCAGCTATGACACTATCCTCTGGTACCAGCGTTCTGTGGAAGACACGGCTCTAAACCTCATAGCTTATGCATACTATAAAACCCCTACAGTTGAACCCTCATATAAAGGTTACTTTGATGTGAAAGGAGATGGAGAGAACGAAGCCTTCCTTCATATCCTCAAACTGAGACAAGCTGAAGACAGTGGGGAGTATTTCTGTGCTGCAAGTGAAAGGACAGGGGCCAACTATGAGGCACATTTTGGATCAGGCACCAAATTAACAGTTCTCGATCCAAACATCAAAGTCACTGAACCCACAGTGGAAGTCCTAGCACCCTCGGCAAAGGAGTGTAAAGATAGAAACAAGAAGAAGAAGAAGACCCTGGTGTGTGTAGCCACCCGCTTCTACCCCGACCATGTCACGGTCTTCTGGCAAGTC
>205-33
GCCTAATGCCTCTGTCACACTCAACTGCAGTCATAAAATCCCCAGCTATGACACTATCCTCTGGTACCAGCGTTCTGTGGAAGACACGGCTCTAAACCTCATAGCTTATGCATACTATAAAACCCCTACAGTTGAACCCTCATATAAAGGTTACTTTGATGTGAAAGGAGATGGAGAGAACGAAGCCTTCCTTCATATCCTCAAACTGAGACAAGCTGAAGACAGTGGGGAGTATTTCTGTGCTGCCAGTCTAGGGTACACGGATAAGGCAGAGTTTGGTCCAGGTACCAGACTCACTGTTCTAGATCCAAACATCAAAGTCACTGAACCCACAGTGGAAGTCCTAGCACCCTCGGCAAAGGAGTGTAAAGATAGAAACAAGAAGAAGAAGAAGACCCTGGTGTGTGTAGCCACCCGCTTCTACCCCGACCATGTCACGGTCTTCTGGCAAGTC
>206-33
GCCTAATGCCTCTGTCACACTCAACTGCAGTCATAAAATCCCCAGCTATGACACTATCCTCTGGTACCAGCGTTCTGTGGAAGACACGGCTCTAAACCTCATAGCTTATGCATACTATAAAACCCCTACAGTTGAACCCTCATATAAAGGTTACTTTGATGTGAAAGGAGATGGAGAGAACAAAGCCTTCCTTCATATCCTCAAACTGAGACAAGCTGAAGACAGTGGGGAGTATTTCTGTGCTGCCATAACCTCGGATCACTCAAACTCAACCAGCCTTCTTTGGCAATGGAACGAAACTCACTGTTTTAGATCCAAACATCAAAGTCACTGAACCCACAGTGGAAGTCCTAGCACCCTCGGCAAAGGAGTGTAAAGATAGAAACAAGAAGAAGAAGAAGACCCTGGTGTGTGTAGCCACCCGCTTCTACCCCGACCATGTCACGGTCTTCTGGCAAGTC
>207-33
GCCTAATGCCTCTGTCACACTCAACTGCAGTCATAAAATCCCCAGCTATGACACTATCCTCTGGTACCAGCGTTCTGTGGAAGACACGGCTCTAAACCTCATAGCTTATGCATACTATAAAACCCCTACAGTTGAACCCTCATATAAAGGTTACTTTGATGTGAAAGGAGATGGAGAGAACGAAGCCTTCCTTCATATCCTCAAACTGAGACAAGCTGAAGACAGTGGGGAGTATTTCTGTGCTGCAAGTGAGCCGACAGGGGACGACAACCCGGCATTCTTCGGCAGTGGCACCAAACTCACAGTTCTAGATCCAAACATCAAAGTCACTGAACCCACAGTGGAAGTCCTAGCACCCTCGGCAAAGGAGTGTAAAGATAGAAACAAGAAGAAGAAGAAGACCCTGGTGTGTGTAGCCACCCGCTTCTACCCCGACCATGTCACGGTCTTCTGGCAAGTC
>208-33
GCCTAATGCCTCTGTCACACTCAACTGCAGTCATAAAATCCCCAGCTATGACACTATCCTCTGGTACCAGCGTTCTGTGGAAGACACGGCTCTAAACCTCATAGCTTATGCATACTATAAAACCCCTACAGTTGAACCCTCATATAAAGGTTACTTTGATGTGAAAGGAGATGGAGAGAACAAAGCCTTCCTTCATATCCTCAAACTGAGACAAGCTGAAGACAGTGGGGAGTATTTCTGTGCTGCCAGCCCAGGGGGCGGGTATGATCCTGCATTCTTTGGAGCAGGGACCAAACTGAGTGTTCTGGATCCAAACATCAAAGTCACTGAACCCACAGTGGAAGTCCTAGCACCCTCGGCAAAGGAGTGTAAAGATAGAAACAAGAAGAAGAAGAAGACCCTGGTGTGTGTAGCCACCCGCTTCTACCCCGACCATGTCACGGTCTTCTGGCAAGTC
>209-33
GCCTAATGCCTCTGTCACACTCAACTGCAGTCATAAAATCCCCAGCTATGACACTATCCTCTGGTACCAGCGTTCTGTGGAAGACACGGCTCTAAACCTCATAGCTTATGCATACTATAAAACCCCTACAGTTGAACCCTCATATAAAGGTTACTTTGATGTGAAAGGAGATGGAGAGAACGAAGCCTTCCTTCATATCCTCAAACTGAGACAAGCTGAAGACAGTGGGGAGTATTTCTGTGCTGCAAGTGAAAGCGGACACACTCAAACTCAACCAGCCTTCTTTGGCAATGGAACGAAACTCACTGTTTTAGATCCAAACATCAAAGTCACTGAACCCACAGTGGAAGTCCTAGCACCCTCGGCAAAGGAGTGTAAAGATAGAAACAAGAAGAAGAAGAAGACCCTGGTGTGTGTAGCCACCCGCTTCTACCCCGACCATGTCACGGTCTTCTGGCAAGTC
>210-33
GCCTAATGCCTCTGTCACACTCAACTGCAGTCATAAAATCCCCAGCTATGACACTATCCTCTGGTACCAGCGTTCTGTGGAAGACACGGCTCTAAACCTCATAGCTTATGCATACTATAAAACCCCTACAGTTGAACCCTCATATAAAGGTTACTTTGATGTGAAAGGAGATGGAGAGAACAAAGCCTTCCTTCATATCCTCAAACTGAGACAAGCTGAAGACAGTGGGGAGTATTTCTGTGCTGCCAGTCTTCGGACAGGGGGGCTCGTACTCGGAGGCATATTTTGGAGCCGGCACCAAACTCACCGTTTTAGATCCAAACATCAAAGTCACTGAACCCACAGTGGAAGTCCTAGCACCCTCGGCAAAGGAGTGTAAAGATAGAAACAAGAAGAAGAAGAAGACCCTGGTGTGTGTAGCCACCCGCTTCTACCCCGACCATGTCACGGTCTTCTGGCAAGTC
>211-33
GCCTAATGCCTCTGTCACACTCAACTGCAGTCATAAAATCCCCAGCTATGACACTATCCTCTGGTACCAGCGTTCTGTGGAAGACACGGCTCTAAACCTCATAGCTTATGCATACTATAAAACCCCTACAGTTGAACCCTCATATAAAGGTTACTTTGATGTGAAAGGAGATGGAGAGAACGAAGCCTTCCTTCATATCCTCAAACTGAGACAAGCTGAAGACAGTGGGGAGTATTTCTGTGCTGCAAGTGAAAGCGGACAGGGTGCTCAACCAGCCTTCTTTGGCAATGGAACGAAACTCACTGTTTTAGATCCAAACATCAAAGTCACTGAACCCACAGTGGAAGTCCTAGCACCCTCGGCAAAGGAGTGTAAAGATAGAAACAAGAAGAAGAAGAAGACCCTGGTGTGTGTAGCCACCCGCTTCTACCCCGACCATGTCACGGTCTTCTGGCAAGTC
>212-33
GCCTAATGCCTCTGTCACACTCAACTGCAGTCATAAAATCCCCAGCTATGACACTATCCTCTGGTACCAGCGTTCTGTGGAAGACACGGCTCTAAACCTCATAGCTTATGCATACTATAAAACCCCTACAGTTGAACCCTCATATAAAGGTTACTTTGATGTGAAAGGAGATGGAGAGAACAAAGCCTTCCTTCATATCCTCAAACTGAGACAAGCTGAAGACAGTGGGGAGTATTTCTGTGCTGCCAGTCGGAGAATTGGAAGTGAGGCCTACTTTGGGAATGGAACCAAACTCACTGTTTTAGATCCAAACATCAAAGTCACTGAACCCACAGTGGAAGTCCTAGCACCCTCGGCAAAGGAGTGTAAAGATAGAAACAAGAAGAAGAAGAAGACCCTGGTGTGTGTAGCCACCCGCTTCTACCCCGACCATGTCACGGTCTTCTGGCAAGTC
>213-33
GCCTAATGCCTCTGTCACACTCAACTGCAGTCATAAAATCCCCAGCTATAACACTATCCTCTGGTCCCAGCGTCCTGTGGAAGACACGGCTCTAAACCTCATAGCTTATGCATACTATAAAACCCCTACAGTTGAACCCTCATATAAAGTTTACTTTGATGTGAAAGGAGATGGAGAGAATGAAGCCTTCCTTCATATCCTCAAACTGAGACAAGCTGAAGACAGTGGGGAGTATTTCTGTGCTGCCAGTCTTAGGCTACTCAAACTCAACCAGCCTTCTTTGGCAATGGAACGAAACTCACTGTTTTAGATCCAAACATCAAAGTCACTGAACCCACAGTGGAAGTCCTAGCACCCTCGGCAAAGGAGTGTAAAGATAGAAACAAGAAGAAGAAGAAGACCCTGGTGTGTGTAGCCACCCGCTTCTACCCCGACCATGTCACGGTCTTCTGGCAAGTC
>214-33
GCCTAATGCCTCTGTCACACTCAACTGCAGTCATAAAATCCCCAGCTATGACACTATCCTCTGGTACCAGCGTTCTGTGGAAGACACGGCTCTAAACCTCATAGCTTATGCATACTATAAAACCCCTACAGTTGAACCCTCATATAAAGGTTACTTTGATGTGAAAGGAGATGGAGAGAACGAAGCCTTCCTTCATATCCTCAAACTGAGACAAGCTGAAGACAGTGGGGAGTATTTCTGTGCTGCAAGTGATTACAGGGGAACGGATAAGGCAGAGTTTGGTCCAGGTACCAGACTCACTGTTCTAGATCCAAACATCAAAGTCACTGAACCCACAGTGGAAGTCCTAGCACCCTCGGCAAAGGAGTGTAAAGATAGAAACAAGAAGAAGAAGAAGACCCTGGTGTGTGTAGCCACCCGCTTCTACCCCGACCATGTCACGGTCTTCTGGCAAGTC
>215-33
GCCTAATGCCTCTGTCACACTCAACTGCAGTCATAAAATCCCCAGCTATGACACTATCCTCTGGTACCAGCGTTCTGTGGAAGACACGGCTCTAAACCTCATAGCTTATGCATACTATAAAACCCCTACAGTTGAACCCTCATATAAAGGTTACTTTGATGTGAAAGGAGATGGAGAGAACGAAGCCTTCCTTCATATCCTCAAACTGAGACAAGCTGAAGACAGTGGGGAGTATTTCTGTGCTGCAAGTGAAGGACAGGGGAACTCAACCAGCCTTCTTTGGCAATGGAACGAAACTCACTGTTTTAGATCCAAACATCAAAGTCACTGAACCCACAGTGGAAGTCCTAGCACCCTCGGCAAAGGAGTGTAAAGATAGAAACAAGAAGAAGAAGAAGACCCTGGTGTGTGTAGCCACCCGCTTCTACCCCGACCATGTCACGGTCTTCTGGCAAGTC
>216-33
GCCTAATGCCTCTGTCACACTCAACTGCAGTCATAAAATCCCCAGCTATAACACTATCCTCTGGTCCCAGCGTCCTGTGGAAGACACGGCTCTAAACCTCATAGCTTATGCATACTATAAAACCCCTACAGTTGAACCCTCATATAAAGTTTACTTTGATGTGAAAGGAGATGGAGAGAATGAAGCCTTCCTTCATATCCTCAAACTGAGACAAGCTGAAGACAGTGGGGAGTATTTCTGTGCTGCCAGTCTCAGACTCAAACTCAACCAGCCTTCTTTGGCAATGGAACGAAACTCACTGTTTTAGATCCAAACATCAAAGTCACTGAACCCACAGTGGAAGTCCTAGCACCCTCGGCAAAGGAGTGTAAAGATAGAAACAAGAAGAAGAAGAAGACCCTGGTGTGTGTAGCCACCCGCTTCTACCCCGACCATGTCACGGTCTTCTGGCAAGTC
>217-33
GCCTAATGCCTCTGTCACACTCAACTGCAGTCATAAAATCCCCAGCTATGACACTATCCTCTGGTACCAGCGTTCTGTGGAAGACACGGCTCTAAACCTCATAGCTTATGCATACTATAAAACCCCTACAGTTGAACCCTCATATAAAGGTTACTTTGATGTGAAAGGAGATGGAGAGAACGAAGCCTTCCTTCATATCCTCAAACTGAGACAAGCTGAAGACAGTGGGGAGTATTTCTGTGCTGCAAGTGAAAGGACAGGGGACTATGATCCTGCATTCTTTGGAGCAGGGACCAAACTGAGTGTTCTGGATCCAAACATCAAAGTCACTGAACCCACAGTGGAAGTCCTAGCACCCTCGGCAAAGGAGTGTAAAGATAGAAACAAGAAGAAGAAGAAGACCCTGGTGTGTGTAGCCACCCGCTTCTACCCCGACCATGTCACGGTCTTCTGGCAAGTC
>218-33
GCCTAATGCCTCTGTCACACTCAACTGCAGTCATAAAATCCCCAGCTATGACACTATCCTCTGGTACCAGCGTTCTGTGGAAGACACGGCTCTAAACCTCATAGCTTATGCATACTATAAAACCCCTACAGTTGAACCCTCATATAAAGGTTACTTTGATGTGAAAGGAGATGGAGAGAACAAAGCCTTCCTTCATATCCTCAAACTGAGACAAGCTGAAGACAGTGGGGAGTATTTCTGTGCTGCCAGTCTAAGCTCGTACTCGGAGGCATATTTTGGAGCCGGCACCAAACTCACCGTTTTAGATCCAAACATCAAAGTCACTGAACCCACAGTGGAAGTCCTAGCACCCTCGGCAAAGGAGTGTAAAGATAGAAACAAGAAGAAGAAGAAGACCCTGGTGTGTGTAGCCACCCGCTTCTACCCCGACCATGTCACGGTCTTCTGGCAAGTC
>219-33
GCCTAATGCCTCTGTCACACTCAACTGCAGTCATAAAATCCCCAGCTATGACACTATCCTCTGGTACCAGCGTTCTGTGGAAGACACGGCTCTAAACCTCATAGCTTATGCATACTATAAAACCCCTACAGTTGAACCCTCATATAAAGGTTACTTTGATGTGAAAGGAGATGGAGAGAACGAAGCCTTCCTTCATATCCTCAAACTGAGACAAGCTGAAGACAGTGGGGAGTATTTCTGTGCTGCAAGTGAAAGATACACTCAAACTCAACCAGCCTTCTTTGGCAATGGAACGAAACTCACTGTTTTAGATCCAAACATCAAAGTCACTGAACCCACAGTGGAAGTCCTAGCACCCTCGGCAAAGGAGTGTAAAGATAGAAACAAGAAGAAGAAGAAGACCCTGGTGTGTGTAGCCACCCGCTTCTACCCCGACCATGTCACGGTCTTCTGGCAAGTC
>220-33
GCCTAATGCCTCTGTCACACTCAACTGCAGTCATAAAATCCCCAGCTATGACACTATCCTCTGGTACCAGCGTTCTGTGGAAGACACGGCTCTAAACCTCATAGCTTATGCATACTATAAAACCCCTACAGTTGAACCCTCATATAAAGGTTACTTTGATGTGAAAGGAGATGGAGAGAACAAAGCCTTCCTTCATATCCTCAAACTGAGACAAGCTGAAGACAGTGGGGAGTATTTCTGTGCTGCCAGTCGAGGGTACTCGGAGGCATATTTTGGAGCCGGCACCAAACTCACCGTTTTAGATCCAAACATCAAAGTCACTGAACCCACAGTGGAAGTCCTAGCACCCTCGGCAAAGGAGTGTAAAGATAGAAACAAGAAGAAGAAGAAGACCCTGGTGTGTGTAGCCACCCGCTTCTACCCCGACCATGTCACGGTCTTCTGGCAAGTC
>221-33
GCCTAATGCCTCTGTCACACTCAACTGCAGTCATAAAATCCCCAGCTATGACACTATCCTCTGGTACCAGCGTTCTGTGGAAGACACGGCTCTAAACCTCATAGCTTATGCATACTATAAAACCCCTACAGTTGAACCCTCATATAAAGGTTACTTTGATGTGAAAGGAGATGGAGAGAACGAAGCCTTCCTTCATATCCTCAAACTGAGACAAGCTGAAGACAGTGGGGAGTATTTCTGTGCTGCCAGACGACAGGGGTACACGGATAAGGCAGAGTTTGGTCCAGGTACCAGACTCACTGTTCTAGATCCAAACATCAAAGTCACTGAACCCACAGTGGAAGTCCTAGCACCCTCGGCAAAGGAGTGTAAAGATAGAAACAAGAAGAAGAAGAAGACCCTGGTGTGTGTAGCCACCCGCTTCTACCCCGACCATGTCACGGTCTTCTGGCAAGTC
>222-33
GCCTAATGCCTCTGTCACACTCAACTGCAGTCATAAAATCCCCAGCTATGACACTATCCTCTGGTACCAGCGTTCTGTGGAAGACACGGCTCTAAACCTCATAGCTTATGCATACTATAAAACCCCTACAGTTGAACCCTCATATAAAGGTTACTTTGATGTGAAAGGAGATGGAGAGAACGAAGCCTTCCTTCATATCCTCAAACTGAGACAAGCTGAAGACAGTGGGGAGTATTTCTGTGCTGCAAGTGAAAGCGCAAGCATCAACTATGATCCTGCATTCTTTGGAGCAGGGACCAAACTGAGTGTTCTGGATCCAAACATCAAAGTCACTGAACCCACAGTGGAAGTCCTAGCACCCTCGGCAAAGGAGTGTAAAGATAGAAACAAGAAGAAGAAGAAGACCCTGGTGTGTGTAGCCACCCGCTTCTACCCCGACCATGTCACGGTCTTCTGGCAAGTC
>223-33
GCCTAATGCCTCTGTCACACTCAACTGCAGTCATAAAATCCCCAGCTATGACACTATCCTCTGGTACCAGCGTTCTGTGGAAGACACGGCTCTAAACCTCATAGCTTATGCATACTATAAAACCCCTACAGTTGAACCCTCATATAAAGGTTACTTTGATGTGAAAGGAGATGGAGAGAACGAAGCCTTCCTTCATATCCTCAAACTGAGACAAGCTGAAGACAGTGGGGAGTATTTCTGTGCTGCAAGTGAAAGCGGCCAAACTCAACCAGCCTTCTTTGGCAATGGAACGAAACTCACTGTTTTAGATCCAAACATCAAAGTCACTGAACCCACAGTGGAAGTCCTAGCACCCTCGGCAAAGGAGTGTAAAGATAGAAACAAGAAGAAGAAGAAGACCCTGGTGTGTGTAGCCACCCGCTTCTACCCCGACCATGTCACGGTCTTCTGGCAAGTC
>224-33
GCCTAATGCCTCTGTCACACTCAACTGCAGTCATAAAATCCCCAGCTATGACACTATCCTCTGGTACCAGCGTTCTGTGGAAGACACGGCTCTAAACCTCATAGCTTATGCATACTATAAAACCCCTACAGTTGAACCCTCATATAAAGGTTACTTTGATGTGAAAGGAGATGGAGAGAACAAAGCCTTCCTTCATATCCTCAAACTGAGACAAGCTGAAGACAGTGGGGAGTATTTCTGTGCTGCTCGGGACAGATATGATCCTGCATTCTTTGGAGCAGGGACCAAACTGAGTGTTCTGGATCCAAACATCAAAGTCACTGAACCCACAGTGGAAGTCCTAGCACCCTCGGCAAAGGAGTGTAAAGATAGAAACAAGAAGAAGAAGAAGACCCTGGTGTGTGTAGCCACCCGCTTCTACCCCGACCATGTCACGGTCTTCTGGCAAGTC
>225-33
GCCTAATGCCTCTGTCACACTCAACTGCAGTCATAAAATCCCCAGCTATGACACTATCCTCTGGTACCAGCGTTCTGTGGAAGACACGGCTCTAAACCTCATAGCTTATGCATACTATAAAACCCCTACAGTTGAACCCTCATATAAAGGTTACTTTGATGTGAAAGGAGATGGAGAGAACGAAGCCTTCCTTCATATCCTCAAACTGAGACAAGCTGAAGACAGTGGGGAGTATTTCTGTGCTGCAAGTGAAAGAGCTGGTGGTTATGCTGCCTACTTTGGAGAAGGAACTAAGCTAACAGTTCTGGATCCAAACATCAAAGTCACTGAACCCACAGTGGAAGTCCTAGCACCCTCGGCAAAGGAGTGTAAAGATAGAAACAAGAAGAAGAAGAAGACCCTGGTGTGTGTAGCCACCCGCTTCTACCCCGACCATGTCACGGTCTTCTGGCAAGTC
>226-32
GCCTAATGCCTCTGTCACACTCAACTGCAGTCATAAAATCCCCAGCTATGACACTATCCTCTGGTACCAGCGTTCTGTGGAAGACACGGCTCTAAACCTCATAGCTTATGCATACTATAAAACCCCTACAGTTGAACCCTCATATAAAGGTTACTTTGATGTGAAAGGAGATGGAGAGAACGAAGCCTTCCTTCATATCCTCAAACTGAGACAAGCTGAAGACAGTGGGGAGTATTTCTGTGCTGCAAGTGAAAGCGCCGGGAGAACTCAACCAGCCTTCTTTGGCAATGGAACGAAACTCACTGTTTTAGATCCAAACATCAAAGTCACTGAACCCACAGTGGAAGTCCTAGCACCCTCGGCAAAGGAGTGTAAAGATAGAAACAAGAAGAAGAAGAAGACCCTGGTGTGTGTAGCCACCCGCTTCTACCCCGACCATGTCACGGTCTTCTGGCAAGTC
>227-32
GCCTAATGCCTCTGTCACACTCAACTGCAGTCATAAAATCCCCAGCTATGACACTATCCTCTGGTACCAGCGTTCTGTGGAAGACACGGCTCTAAACCTCATAGCTTATGCATACTATAAAACCCCTACAGTTGAACCCTCATATAAAGGTTACTTTGATGTGAAAGGAGATGGAGAGAACGAAGCCTTCCTTCATATCCTCAAACTGAGACAAGCTGAAGACAGTGGGGAGTATTTCTGTGCTGCAAGTGAAAAGGGGAGATCCTGCATTCTTTGGAGCAGGGACCAAACTGAGTGTTCTGGATCCAAACATCAAAGTCACTGAACCCACAGTGGAAGTCCTAGCACCCTCGGCAAAGGAGTGTAAAGATAGAAACAAGAAGAAGAAGAAGACCCTGGTGTGTGTAGCCACCCGCTTCTACCCCGACCATGTCACGGTCTTCTGGCAAGTC
>228-32
GCCTAATGCCTCTGTCACACTCAACTGCAGTCATAAAATCCCCAGCTATGACACTATCCTCTGGTACCAGCGTTCTGTGGAAGACACGGCTCTAAACCTCATAGCTTATGCATACTATAAAACCCCTACAGTTGAACCCTCATATAAAGGTTACTTTGATGTGAAAGGAGATGGAGAGAACGAAGCCTTCCTTCATATCCTCAAACTGAGACAAGCTGAAGACAGTGGGGAGTATTTCTGTGCTGCAAGTGAGGGGACAGGAAACTATGAGGCACATTTTGGATCAGGCACCAAATTAACAGTTCTCGATCCAAACATCAAAGTCACTGAACCCACAGTGGAAGTCCTAGCACCCTCGGCAAAGGAGTGTAAAGATAGAAACAAGAAGAAGAAGAAGACCCTGGTGTGTGTAGCCACCCGCTTCTACCCCGACCATGTCACGGTCTTCTGGCAAGTC
>229-32
GCCTAATGCCTCTGTCACACTCAACTGCAGTCATAAAATCCCCAGCTATGACACTATCCTCTGGTACCAGCGTTCTGTGGAAGACACGGCTCTAAACCTCATAGCTTATGCATACTATAAAACCCCTACAGTTGAACCCTCATATAAAGGTTACTTTGATGTGAAAGGAGATGGAGAGAACAAAGCCTTCCTTCATATCCTCAAACTGAGACAAGCTGAAGACAGTGGGGAGTATTTCTGTGCTGCCAGTCTCCGGGACAGGGGGCTATGAGGCACATTTTGGATCAGGCACCAAATTAACAGTTCTCGATCCAAACATCAAAGTCACTGAACCCACAGTGGAAGTCCTAGCACCCTCGGCAAAGGAGTGTAAAGATAGAAACAAGAAGAAGAAGAAGACCCTGGTGTGTGTAGCCACCCGCTTCTACCCCGACCATGTCACGGTCTTCTGGCAAGTC
>230-32
GCCTAATGCCTCTGTCACACTCAACTGCAGTCATAAAATCCCCAGCTATGACACTATCCTCTGGTACCAGCGTTCTGTGGAAGACACGGCTCTAAACCTCATAGCTTATGCATACTATAAAACCCCTACAGTTGAACCCTCATATAAAGGTTACTTTGATGTGAAAGGAGATGGAGAGAACGAAGCCTTCCTTCATATCCTCAAACTGAGACAAGCTGAAGACAGTGGGGAGTATTTCTGTGCTGCCGGGACGGCGTACTCGGAGGCATATTTTGGAGCCGGCACCAAACTCACCGTTTTAGATCCAAACATCAAAGTCACTGAACCCACAGTGGAAGTCCTAGCACCCTCGGCAAAGGAGTGTAAAGATAGAAACAAGAAGAAGAAGAAGACCCTGGTGTGTGTAGCCACCCGCTTCTACCCCGACCATGTCACGGTCTTCTGGCAAGTC
>231-32
GCCTAATGCCTCTGTCACACTCAACTGCAGTCATAAAATCCCCAGCTATAACACTATCCTCTGGTCCCAGCGTCCTGTATAAAACCCCTACAGTTGAACCCTCATATAAAGTTTACTTTGATGTGAAAGGAGATGGAGAGAATGAAGCCTTCCTTCATATCCTCAAACTGAGACAAGCTGAAGACAGTGGGGAGTATTTCTGTGCTGCCAGGACAGGGGGTCCTCGGAGGCATATTTTGGAGCCGGCACCAAACTCACCGTTTTAGATCCAAACATCAAAGTCACTGAACCCACAGTGGAAGTCCTAGCACCCTCGGCAAAGGAGTGTAAAGATAGAAACAAGAAGAAGAAGAAGACCCTGGTGTGTGTAGCCACCCGCTTCTACCCCGACCATGTCACGGTCTTCTGGCAAGTC
>232-32
GCCTAATGCCTCTGTCACACTCAACTGCAGTCATAAAATCCCCAGCTATAACACTATCCTCTGGTCCCAGCGTCCTGTGGAAGACACGGCTCTAAACCTCATAGCTTATGCATACTATAAAACCCCTACAGTTGAACCCTCATATAAAGTTTACTTTGATGTGAAAGGAGATGGAGAGAATGAAGCCTTCCTTCATATCCTCAAACTGAGACAAGCTGAAGACAGTGGGGAGTATTTCTGTGCTGCCATTACAGGGGTAAACGGATAAGGCAGAGTTTGGTCCAGGTACCAGACTCACTGTTCTAGATCCAAACATCAAAGTCACTGAACCCACAGTGGAAGTCCTAGCACCCTCGGCAAAGGAGTGTAAAGATAGAAACAAGAAGAAGAAGAAGACCCTGGTGTGTGTAGCCACCCGCTTCTACCCCGACCATGTCACGGTCTTCTGGCAAGTC
>233-32
GCCTAATGCCTCTGTCACACTCAACTGCAGTCATAAAATCCCCAGCTATGACACTATCCTCTGGTACCAGCGTTCTGTGGAAGACACGGCTCTAAACCTCATAGCTTATGCATACTATAAAACCCCTACAGTTGAACCCTCATATAAAGGTTACTTTGATGTGAAAGGAGATGGAGAGAACAAAGCCTTCCTTCATATCCTCAAACTGAGACAAGCTGAAGACAGTGGGGAGTATTTCTGTGCTGCCGGACAGGGGATTGGTTATGCTGCCTACTTTGGAGAAGGAACTAAGCTAACAGTTCTGGATCCAAACATCAAAGTCACTGAACCCACAGTGGAAGTCCTAGCACCCTCGGCAAAGGAGTGTAAAGATAGAAACAAGAAGAAGAAGAAGACCCTGGTGTGTGTAGCCACCCGCTTCTACCCCGACCATGTCACGGTCTTCTGGCAAGTC
>234-32
GCCTAATGCCTCTGTCACACTCAACTGCAGTCATAAAATCCCCAGCTATGACACTATCCTCTGGTACCAGCGTTCTGTGGAAGACACGGCTCTAAACCTCATAGCTTATGCATACTATAAAACCCCTACAGTTGAACCCTCATATAAAGGTTACTTTGATGTGAAAGGAGATGGAGAGAACGAAGCCTTCCTTCATATCCTCAAACTGAGACAAGCTGAAGACAGTGGGGAGTATTTCTGTGCTGCCAGTCGAACATGAGATGAGGCACATTTTGGATCAGGCACCAAATTAACAGTTCTCGATCCAAACATCAAAGTCACTGAACCCACAGTGGAAGTCCTAGCACCCTCGGCAAAGGAGTGTAAAGATAGAAACAAGAAGAAGAAGAAGACCCTGGTGTGTGTAGCCACCCGCTTCTACCCCGACCATGTCACGGTCTTCTGGCAAGTC
>235-32
GCCTAATGCCTCTGTCACACTCAACTGCAGTCATAAAATCCCCAGCTATGACACTATCCTCTGGTACCAGCGTTCTGTGGAAGACACGGCTCTAAACCTCATAGCTTATGCATACTATAAAACCCCTACAGTTGAACCCTCATATAAAGGTTACTTTGATGTGAAAGGAGATGGAGAGAACGAAGCCTTCCTTCATATCCTCAAACTGAGACAAGCTGAAGACAGTGGGGAGTATTTCTGTGCTGCAAGTGACCGGACAGAAACTCAACCAGCCTTCTTTGGCAATGGAACGAAACTCACTGTTTTAGATCCAAACATCAAAGTCACTGAACCCACAGTGGAAGTCCTAGCACCCTCGGCAAAGGAGTGTAAAGATAGAAACAAGAAGAAGAAGAAGACCCTGGTGTGTGTAGCCACCCGCTTCTACCCCGACCATGTCACGGTCTTCTGGCAAGTC
>236-32
GCCTAATGCCTCTGTCACACTCAACTGCAGTCATAAAATCCCCAGCTATGACACTATCCTCTGGTACCAGCGTTCTGTGGAAGACACGGCTCTAAACCTCATAGCTTATGCATACTATAAAACCCCTACAGTTGAACCCTCATATAAAGGTTACTTTGATGTGAAAGGAGATGGAGAGAACGAAGCCTTCCTTCATATCCTCAAACTGAGACAAGCTGAAGACAGTGGGGAGTATTTCTGTGCTGCCAGCGGGACAAGTGGTGGTTATGCTGCCTACTTTGGAGAAGGAACTAAGCTAACAGTTCTGGATCCAAACATCAAAGTCACTGAACCCACAGTGGAAGTCCTAGCACCCTCGGCAAAGGAGTGTAAAGATAGAAACAAGAAGAAGAAGAAGACCCTGGTGTGTGTAGCCACCCGCTTCTACCCCGACCATGTCACGGTCTTCTGGCAAGTC
>237-32
GCCTAATGCCTCTGTCACACTCAACTGCAGTCATAAAATCCCCAGCTATAACACTATCCTCTGGTCCCAGCGTCCTGTATAAAACCCCTACAGTTGAACCCTCATATAAAGTTTACTTTGATGTGAAAGGAGATGGAGAGAATGAAGCCTTCCTTCATATCCTCAAACTGAGACAAGCTGAAGACAGTGGGGAGTATTTCTGTGCTGCCAGTCTCCCCGGGACAGCAACTATGAGGCACATTTTGGATCAGGCACCAAATTAACAGTTCTCGATCCAAACATCAAAGTCACTGAACCCACAGTGGAAGTCCTAGCACCCTCGGCAAAGGAGTGTAAAGATAGAAACAAGAAGAAGAAGAAGACCCTGGTGTGTGTAGCCACCCGCTTCTACCCCGACCATGTCACGGTCTTCTGGCAAGTC
>238-32
GCCTAATGCCTCTGTCACACTCAACTGCAGTCATAAAATCCCCAGCTATAACACTATCCTCTGGTCCCAGCGTCCTGTATAAAACCCCTACAGTTGAACCCTCATATAAAGTTTACTTTGATGTGAAAGGAGATGGAGAGAATGAAGCCTTCCTTCATATCCTCAAACTGAGACAAGCTGAAGACAGTGGGGAGTATTTCTGTGCTGCCAGTCTATATCAGGGTGGAAGTGAGGCCTACTTTGGGAATGGAACCAAACTCACTGTTTTAGATCCAAACATCAAAGTCACTGAACCCACAGTGGAAGTCCTAGCACCCTCGGCAAAGGAGTGTAAAGATAGAAACAAGAAGAAGAAGAAGACCCTGGTGTGTGTAGCCACCCGCTTCTACCCCGACCATGTCACGGTCTTCTGGCAAGTC
>239-32
GCCTAATGCCTCTGTCACACTCAACTGCAGTCATAAAATCCCCAGCTATGACACTATCCTCTGGTACCAGCGTTCTGTGGAAGACACGGCTCTAAACCTCATAGCTTATGCATACTATAAAACCCCTACAGTTGAACCCTCATATAAAGGTTACTTTGATGTGAAAGGAGATGGAGAGAACGAAGCCTTCCTTCATATCCTCAAACTGAGACAAGCTGAAGACAGTGGGGAGTATTTCTGTGCTGCAAGTGAAACGGGGGTTGACTATGATCCTGCATTCTTTGGAGCAGGGACCAAACTGAGTGTTCTGGATCCAAACATCAAAGTCACTGAACCCACAGTGGAAGTCCTAGCACCCTCGGCAAAGGAGTGTAAAGATAGAAACAAGAAGAAGAAGAAGACCCTGGTGTGTGTAGCCACCCGCTTCTACCCCGACCATGTCACGGTCTTCTGGCAAGTC
>240-32
GCCTAATGCCTCTGTCACACTCAACTGCAGTCATAAAATCCCCAGCTATGACACTATCCTCTGGTACCAGCGTTCTGTGGAAGACACGGCTCTAAACCTCATAGCTTATGCATACTATAAAACCCCTACAGTTGAACCCTCATATAAAGGTTACTTTGATGTGAAAGGAGATGGAGAGAACAAAGCCTTCCTTCATATCCTCAAACTGAGACAAGCTGAAGACAGTGGGGAGTATTTCTGTGCTGCCAGTCGAGGGAGGGCTCAAACTCAACCAGCCTTCTTTGGCAATGGAACGAAACTCACTGTTTTAGATCCAAACATCAAAGTCACTGAACCCACAGTGGAAGTCCTAGCACCCTCGGCAAAGGAGTGTAAAGATAGAAACAAGAAGAAGAAGAAGACCCTGGTGTGTGTAGCCACCCGCTTCTACCCCGACCATGTCACGGTCTTCTGGCAAGTC
>241-32
GCCTAATGCCTCTGTCACACTCAACTGCAGTCATAAAATCCCCAGCTATGACACTATCCTCTGGTACCAGCGTTCTGTGGAAGACACGGCTCTAAACCTCATAGCTTATGCATACTATAAAACCCCTACAGTTGAACCCTCATATAAAGGTTACTTTGATGTGAAAGGAGATGGAGAGAACAAAGCCTTCCTTCATATCCTCAAACTGAGACAAGCTGAAGACAGTGGGGAGTATTTCTGTGCTGCCAGTTCGGACAGGGTTCTTATATGAGGCACATTTTGGATCAGGCACCAAATTAACAGTTCTCGATCCAAACATCAAAGTCACTGAACCCACAGTGGAAGTCCTAGCACCCTCGGCAAAGGAGTGTAAAGATAGAAACAAGAAGAAGAAGAAGACCCTGGTGTGTGTAGCCACCCGCTTCTACCCCGACCATGTCACGGTCTTCTGGCAAGTC
>242-32
GCCTAATGCCTCTGTCACACTCAACTGCAGTCATAAAATCCCCAGCTATGACACTATCCTCTGGTACCAGCGTTCTGTGGAAGACACGGCTCTAAACCTCATAGCTTATGCATACTATAAAACCCCTACAGTTGAACCCTCATATAAAGGTTACTTTGATGTGAAAGGAGATGGAGAGAACGAAGCCTTCCTTCATATCCTCAAACTGAGACAAGCTGAAGACAGTGGGGAGTATTTCTGTGCTGCAAGTGAAAGCGGGACAGCGGATCCTGCATTCTTTGGAGCAGGGACCAAACTGAGTGTTCTGGATCCAAACATCAAAGTCACTGAACCCACAGTGGAAGTCCTAGCACCCTCGGCAAAGGAGTGTAAAGATAGAAACAAGAAGAAGAAGAAGACCCTGGTGTGTGTAGCCACCCGCTTCTACCCCGACCATGTCACGGTCTTCTGGCAAGTC
>243-32
GCCTAATGCCTCTGTCACACTCAACTGCAGTCATAAAATCCCCAGCTATGACACTATCCTCTGGTACCAGCGTTCTGTGGAAGACACGGCTCTAAACCTCATAGCTTATGCATACTATAAAACCCCTACAGTTGAACCCTCATATAAAGGTTACTTTGATGTGAAAGGAGATGGAGAGAACGAAGCCTTCCTTCATATCCTCAAACTGAGACAAGCTGAAGACAGTGGGGAGTATTTCTGTGCTCCGGGACACCACACGGATAAGGCAGAGTTTGGTCCAGGTACCAGACTCACTGTTCTAGATCCAAACATCAAAGTCACTGAACCCACAGTGGAAGTCCTAGCACCCTCGGCAAAGGAGTGTAAAGATAGAAACAAGAAGAAGAAGAAGACCCTGGTGTGTGTAGCCACCCGCTTCTACCCCGACCATGTCACGGTCTTCTGGCAAGTC
>244-32
GCCTAATGCCTCTGTCACACTCAACTGCAGTCATAAAATCCCCAGCTATGACACTATCCTCTGGTACCAGCGTTCTGTGGAAGACACGGCTCTAAACCTCATAGCTTATGCATACTATAAAACCCCTACAGTTGAACCCTCATATAAAGGTTACTTTGATGTGAAAGGAGATGGAGAGAACAAAGCCTTCCTTCATATCCTCAAACTGAGACAAGCTGAAGACAGTGGGGAGTATTTCTGTGCTGCCAGTCTGCAGGTTGGTTATGCTGCCTACTTTGGAGAAGGAACTAAGCTAACAGTTCTGGATCCAAACATCAAAGTCACTGAACCCACAGTGGAAGTCCTAGCACCCTCGGCAAAGGAGTGTAAAGATAGAAACAAGAAGAAGAAGAAGACCCTGGTGTGTGTAGCCACCCGCTTCTACCCCGACCATGTCACGGTCTTCTGGCAAGTC
>245-32
GCCTAATGCCTCTGTCACACTCAACTGCAGTCATAAAATCCCCAGCTATGACACTATCCTCTGGTACCAGCGTTCTGTGGAAGACACGGCTCTAAACCTCATAGCTTATGCATACTATAAAACCCCTACAGTTGAACCCTCATATAAAGGTTACTTTGATGTGAAAGGAGATGGAGAGAACGAAGCCTTCCTTCATATCCTCAAACTGAGACAAGCTGAAGACAGTGGGGAGTATTTCTGTGCTGCAAGTGAAAGCGTAGCAGGGGAGAACAACAACCCGGCATTCTTCGGCAGTGGCACCAAACTCACAGTTCTAGATCCAAACATCAAAGTCACTGAACCCACAGTGGAAGTCCTAGCACCCTCGGCAAAGGAGTGTAAAGATAGAAACAAGAAGAAGAAGAAGACCCTGGTGTGTGTAGCCACCCGCTTCTACCCCGACCATGTCACGGTCTTCTGGCAAGTC
>246-32
GCCTAATGCCTCTGTCACACTCAACTGCAGTCATAAAATCCCCAGCTATAACACTATCCTCTGGTCCCAGCGTCCTGTGGAAGACACGGCTCTAAACCTCATAGCTTATGCATACTATAAAACCCCTACAGTTGAACCCTCATATAAAGTTTACTTTGATGTGAAAGGAGATGGAGAGAATGAAGCCTTCCTTCATATCCTCAAACTGAGACAAGCTGAAGACAGTGGGGAGTATTTCTGTGCGCAGGAACTATGAGGCACATTTTGGATCAGGCACCAAATTAACAGTTCTCGATCCAAACATCAAAGTCACTGAACCCACAGTGGAAGTCCTAGCACCCTCGGCAAAGGAGTGTAAAGATAGAAACAAGAAGAAGAAGAAGACCCTGGTGTGTGTAGCCACCCGCTTCTACCCCGACCATGTCACGGTCTTCTGGCAAGTC
>247-32
GCCTAATGCCTCTGTCACACTCAACTGCAGTCATAAAATCCCCAGCTATGACACTATCCTCTGGTACCAGCGTTCTGTGGAAGACACGGCTCTAAACCTCATAGCTTATGCATACTATAAAACCCCTACAGTTGAACCCTCATATAAAGGTTACTTTGATGTGAAAGGAGATGGAGAGAACGAAGCCTTCCTTCATATCCTCAAACTGAGACAAGCTGAAGACAGTGGGGAGTATTTCTGTGCTGCAAGTGAGGACAGGGGGCGTGAGGCACATTTTGGATCAGGCACCAAATTAACAGTTCTCGATCCAAACATCAAAGTCACTGAACCCACAGTGGAAGTCCTAGCACCCTCGGCAAAGGAGTGTAAAGATAGAAACAAGAAGAAGAAGAAGACCCTGGTGTGTGTAGCCACCCGCTTCTACCCCGACCATGTCACGGTCTTCTGGCAAGTC
>248-32
GCCTAATGCCTCTGTCACACTCAACTGCAGTCATAAAATCCCCAGCTATGACACTATCCTCTGGTACCAGCGTTCTGTGGAAGACACGGCTCTAAACCTCATAGCTTATGCATACTATAAAACCCCTACAGTTGAACCCTCATATAAAGGTTACTTTGATGTGAAAGGAGATGGAGAGAACAAAGCCTTCCTTCATATCCTCAAACTGAGACAAGCTGAAGACAGTGGGGAGTATTTCTGTGCTGCCAGTCTTTCGTCTCGGAGGGGGGCCAACTATGAGGCACATTTTGGATCAGGCACCAAATTAACAGTTCTCGATCCAAACATCAAAGTCACTGAACCCACAGTGGAAGTCCTAGCACCCTCGGCAAAGGAGTGTAAAGATAGAAACAAGAAGAAGAAGAAGACCCTGGTGTGTGTAGCCACCCGCTTCTACCCCGACCATGTCACGGTCTTCTGGCAAGTC
>249-32
GCCTAATGCCTCTGTCACACTCAACTGCAGTCATAAAATCCCCAGCTATGACACTATCCTCTGGTACCAGCGTTCTGTGGAAGACACGGCTCTAAACCTCATAGCTTATGCATACTATAAAACCCCTACAGTTGAACCCTCATATAAAGGTTACTTTGATGTGAAAGGAGATGGAGAGAACAAAGCCTTCCTTCATATCCTCAAACTGAGACAAGCTGAAGACAGTGGGGAGTATTTCTGTGCTGCCAGTCGGGACAAAAACAACAACCCGGCATTCTTCGGCAGTGGCACCAAACTCACAGTTCTAGATCCAAACATCAAAGTCACTGAACCCACAGTGGAAGTCCTAGCACCCTCGGCAAAGGAGTGTAAAGATAGAAACAAGAAGAAGAAGAAGACCCTGGTGTGTGTAGCCACCCGCTTCTACCCCGACCATGTCACGGTCTTCTGGCAAGTC
>250-32
GCCTAATGCCTCTGTCACACTCAACTGCAGTCATAAAATCCCCAGCTATGACACTATCCTCTGGTACCAGCGTTCTGTGGAAGACACGGCTCTAAACCTCATAGCTTATGCATACTATAAAACCCCTACAGTTGAACCCTCATATAAAGGTTACTTTGATGTGAAAGGAGATGGAGAGAACGAAGCCTTCCTTCATATCCTCAAACTGAGACAAGCTGAAGACAGTGGGGAGTATTTCTGTGCTGCAAGTGAACAGGGAACGTACACGGATAAGGCAGAGTTTGGTCCAGGTACCAGACTCACTGTTCTAGATCCAAACATCAAAGTCACTGAACCCACAGTGGAAGTCCTAGCACCCTCGGCAAAGGAGTGTAAAGATAGAAACAAGAAGAAGAAGAAGACCCTGGTGTGTGTAGCCACCCGCTTCTACCCCGACCATGTCACGGTCTTCTGGCAAGTC
>251-32
GCCTAATGCCTCTGTCACACTCAACTGCAGTCATAAAATCCCCAGCTATGACACTATCCTCTGGTACCAGCGTTCTGTGGAAGACACGGCTCTAAACCTCATAGCTTATGCATACTATAAAACCCCTACAGTTGAACCCTCATATAAAGGTTACTTTGATGTGAAAGGAGATGGAGAGAACGAAGCCTTCCTTCATATCCTCAAACTGAGACAAGCTGAAGACAGTGGGGAGTATTTCTGTGCTGCAAGTGAAAGCGACAGAAACTATGATCCTGCATTCTTTGGAGCAGGGACCAAACTGAGTGTTCTGGATCCAAACATCAAAGTCACTGAACCCACAGTGGAAGTCCTAGCACCCTCGGCAAAGGAGTGTAAAGATAGAAACAAGAAGAAGAAGAAGACCCTGGTGTGTGTAGCCACCCGCTTCTACCCCGACCATGTCACGGTCTTCTGGCAAGTC
>252-32
GCCTAATGCCTCTGTCACACTCAACTGCAGTCATAAAATCCCCAGCTATGACACTATCCTCTGGTACCAGCGTTCTGTGGAAGACACGGCTCTAAACCTCATAGCTTATGCATACTATAAAACCCCTACAGTTGAACCCTCATATAAAGGTTACTTTGATGTGAAAGGAGATGGAGAGAACGAAGCCTTCCTTCATATCCTCAAACTGAGACAAGCTGAAGACAGTGGGGAGTATTTCTGTGCTGCCAGTCTGACAGGGGGCGATGATCCTGCATTCTTTGGAGCAGGGACCAAACTGAGTGTTCTGGATCCAAACATCAAAGTCACTGAACCCACAGTGGAAGTCCTAGCACCCTCGGCAAAGGAGTGTAAAGATAGAAACAAGAAGAAGAAGAAGACCCTGGTGTGTGTAGCCACCCGCTTCTACCCCGACCATGTCACGGTCTTCTGGCAAGTC
>253-32
GCCTAATGCCTCTGTCACACTCAACTGCAGTCATAAAATCCCCAGCTATGACACTATCCTCTGGTACCAGCGTTCTGTGGAAGATAGGCAGGGAGGCAACAACCCGGCATTCTTCGGCAGTGGCACCAAACTCACAGTTCTAGATCCAAACATCAAAGTCACTGAACCCACAGTGGAAGTCCTAGCACCCTCGGCAAAGGAGTGTAAAGATAGAAACAAGAAGAAGAAGAAGACCCTGGTGTGTGTAGCCACCCGCTTCTACCCCGACCATGTCACGGTCTTCTGGCAAGTC
>254-32
GCCTAATGCCTCTGTCACACTCAACTGCAGTCATAAAATCCCCAGCTATGACACTATCCTCTGGTACCAGCGTTCTGTGGAAGACACGGCTCTAAACCTCATAGCTTATGCATACTATAAAACCCCTACAGTTGAACCCTCATATAAAGGTTACTTTGATGTGAAAGGAGATGGAGAGAACAAAGCCTTCCTTCATATCCTCAAACTGAGACAAGCTGAAGACAGTGGGGAGTATTTCTGTGCTGCCAGCCGGGACAGGGGCAACTATGAGGCACATTTTGGATCAGGCACCAAATTAACAGTTCTCGATCCAAACATCAAAGTCACTGAACCCACAGTGGAAGTCCTAGCACCCTCGGCAAAGGAGTGTAAAGATAGAAACAAGAAGAAGAAGAAGACCCTGGTGTGTGTAGCCACCCGCTTCTACCCCGACCATGTCACGGTCTTCTGGCAAGTC
>255-32
GCCTAATGCCTCTGTCACACTCAACTGCAGTCATAAAATCCCCAGCTATGACACTATCCTCTGGTACCAGCGTTCTGTGGAAGACACGGCTCTAAACCTCATAGCTTATGCATACTATAAAACCCCTACAGTTGAACCCTCATATAAAGGTTACTTTGATGTGAAAGGAGATGGAGAGAACGAAGCCTTCCTTCATATCCTCAAACTGAGACAAGCTGAAGACAGTGGGGAGTATTTCTGTGCTGCAAGTGAGAAGGGGGCGCGCTCGGAGGCATATTTTGGAGCCGGCACCAAACTCACCGTTTTAGATCCAAACATCAAAGTCACTGAACCCACAGTGGAAGTCCTAGCACCCTCGGCAAAGGAGTGTAAAGATAGAAACAAGAAGAAGAAGAAGACCCTGGTGTGTGTAGCCACCCGCTTCTACCCCGACCATGTCACGGTCTTCTGGCAAGTC
>256-32
GCCTAATGCCTCTGTCACACTCAACTGCAGTCATAAAATCCCCAGCTATGACACTATCCTCTGGTACCAGCGTTCTGTGGAAGACACGGCTCTAAACCTCATAGCTTATGCATACTATAAAACCCCTACAGTTGAACCCTCATATAAAGGTTACTTTGATGTGAAAGGAGATGGAGAGAACAAAGCCTTCCTTCATATCCTCAAACTGAGACAAGCTGAAGACAGTGGGGAGTATTTCTGTGCTGCCGGACAGGGCGCTGGAAGTGAGGCCTACTTTGGGAATGGAACCAAACTCACTGTTTTAGATCCAAACATCAAAGTCACTGAACCCACAGTGGAAGTCCTAGCACCCTCGGCAAAGGAGTGTAAAGATAGAAACAAGAAGAAGAAGAAGACCCTGGTGTGTGTAGCCACCCGCTTCTACCCCGACCATGTCACGGTCTTCTGGCAAGTC
>257-32
GCCTAATGCCTCTGTCACACTCAACTGCAGTCATAAAATCCCCAGCTATGACACTATCCTCTGGTACCAGCGTTCTGTGGAAGACACGGCTCTAAACCTCATAGCTTATGCATACTATAAAACCCCTACAGTTGAACCCTCATATAAAGGTTACTTTGATGTGAAAGGAGATGGAGAGAACAAAGCCTTCCTTCATATCCTCAAACTGAGACAAGCTGAAGACAGTGGGGAGTATTTCTGTGCTGCCAGTCTATAATGAGGCACATTTTGGATCAGGCACCAAATTAACAGTTCTCGATCCAAACATCAAAGTCACTGAACCCACAGTGGAAGTCCTAGCACCCTCGGCAAAGGAGTGTAAAGATAGAAACAAGAAGAAGAAGAAGACCCTGGTGTGTGTAGCCACCCGCTTCTACCCCGACCATGTCACGGTCTTCTGGCAAGTC
>258-32
GCCTAATGCCTCTGTCACACTCAACTGCAGTCATAAAATCCCCAGCTATAACACTATCCTCTGGTCCCAGCGTCCTGTATAAAACCCCTACAGTTGAACCCTCATATAAAGTTTACTTTGATGTGAAAGGAGATGGAGAGAATGAAGCCTTCCTTCATATCCTCAAACTGAGACAAGCTGAAGACAGTGGGGAGTATTTCTGTGCTGCCAGCGGACAGCTGGTGGTTATGCTGCCTACTTTGGAGAAGGAACTAAGCTAACAGTTCTGGATCCAAACATCAAAGTCACTGAACCCACAGTGGAAGTCCTAGCACCCTCGGCAAAGGAGTGTAAAGATAGAAACAAGAAGAAGAAGAAGACCCTGGTGTGTGTAGCCACCCGCTTCTACCCCGACCATGTCACGGTCTTCTGGCAAGTC
>259-32
GCCTAATGCCTCTGTCACACTCAACTGCAGTCATAAAATCCCCAGCTATGACACTATCCTCTGGTACCAGCGTTCTGTGGAAGACACGGCTCTAAACCTCATAGCTTATGCATACTATAAAACCCCTACAGTTGAACCCTCATATAAAGGTTACTTTGATGTGAAAGGAGATGGAGAGAACGAAGCCTTCCTTCATATCCTCAAACTGAGACAAGCTGAAGACAGTGGGGAGTATTTCTGTGCTGCCAGTCAGGGTGGTGGTTATGCTGCCTACTTTGGAGAAGGAACTAAGCTAACAGTTCTGGATCCAAACATCAAAGTCACTGAACCCACAGTGGAAGTCCTAGCACCCTCGGCAAAGGAGTGTAAAGATAGAAACAAGAAGAAGAAGAAGACCCTGGTGTGTGTAGCCACCCGCTTCTACCCCGACCATGTCACGGTCTTCTGGCAAGTC
>260-32
GCCTAATGCCTCTGTCACACTCAACTGCAGTCATAAAATCCCCAGCTATGACACTATCCTCTGGTACCAGCGTTCTGTGGAAGACACGGCTCTAAACCTCATAGCTTATGCATACTATAAAACCCCTACAGTTGAACCCTCATATAAAGGTTACTTTGATGTGAAAGGAGATGGAGAGAACGAAGCCTTCCTTCATATCCTCAAACTGAGACAAGCTGAAGACAGTGGGGAGTATTTCTGTGCTGCCAGGGACAGGAACACGGATAAGGCAGAGTTTGGTCCAGGTACCAGACTCACTGTTCTAGATCCAAACATCAAAGTCACTGAACCCACAGTGGAAGTCCTAGCACCCTCGGCAAAGGAGTGTAAAGATAGAAACAAGAAGAAGAAGAAGACCCTGGTGTGTGTAGCCACCCGCTTCTACCCCGACCATGTCACGGTCTTCTGGCAAGTC
>261-32
GCCTAATGCCTCTGTCACACTCAACTGCAGTCATAAAATCCCCAGCTATAACACTATCCTCTGGTCCCAGCGTCCTGTATAAAACCCCTACAGTTGAACCCTCATATAAAGTTTACTTTGATGTGAAAGGAGATGGAGAGAATGAAGCCTTCCTTCATATCCTCAAACTGAGACAAGCTGAAGACAGTGGGGAGTATTTCTGTGCTGCCAGTCTAGCCTTTCAACTCAACCAGCCTTCTTTGGCAATGGAACGAAACTCACTGTTTTAGATCCAAACATCAAAGTCACTGAACCCACAGTGGAAGTCCTAGCACCCTCGGCAAAGGAGTGTAAAGATAGAAACAAGAAGAAGAAGAAGACCCTGGTGTGTGTAGCCACCCGCTTCTACCCCGACCATGTCACGGTCTTCTGGCAAGTC
>262-31
GCCTAATGCCTCTGTCACACTCAACTGCAGTCATAAAATCCCCAGCTATGACACTATCCTCTGGTACCAGCGTTCTGTGGAAGACACGGCTCTAAACCTCATAGCTTATGCATACTATAAAACCCCTACAGTTGAACCCTCATATAAAGGTTACTTTGATGTGAAAGGAGATGGAGAGAACGAAGCCTTCCTTCATATCCTCAAACTGAGACAAGCTGAAGACAGTGGGGAGTATTTCTGTGCTGCAAGTGAAAGACCGGGACAGGGAGCTGGAAGTGAGGCCTACTTTGGGAATGGAACCAAACTCACTGTTTTAGATCCAAACATCAAAGTCACTGAACCCACAGTGGAAGTCCTAGCACCCTCGGCAAAGGAGTGTAAAGATAGAAACAAGAAGAAGAAGAAGACCCTGGTGTGTGTAGCCACCCGCTTCTACCCCGACCATGTCACGGTCTTCTGGCAAGTC
>263-31
GCCTAATGCCTCTGTCACACTCAACTGCAGTCATAAAATCCCCAGCTATGACACTATCCTCTGGTACCAGCGTTCTGTGGAAGACACGGCTCTAAACCTCATAGCTTATGCATACTATAAAACCCCTACAGTTGAACCCTCATATAAAGGTTACTTTGATGTGAAAGGAGATGGAGAGAACGAAGCCTTCCTTCATATCCTCAAACTGAGACAAGCTGAAGACAGTGGGGAGTATTTCTGTGCTGCAAGTGAAAGGAGCCCGACACGACAGATTACTCAAACTCAACCAGCCTTCTTTGGCAATGGAACGAAACTCACTGTTTTAGATCCAAACATCAAAGTCACTGAACCCACAGTGGAAGTCCTAGCACCCTCGGCAAAGGAGTGTAAAGATAGAAACAAGAAGAAGAAGAAGACCCTGGTGTGTGTAGCCACCCGCTTCTACCCCGACCATGTCACGGTCTTCTGGCAAGTC
>264-31
GCCTAATGCCTCTGTCACACTCAACTGCAGTCATAAAATCCCCAGCTATGACACTATCCTCTGGTACCAGCGTTCTGTGGAAGACACGGCTCTAAACCTCATAGCTTATGCATACTATAAAACCCCTACAGTTGAACCCTCATATAAAGGTTACTTTGATGTGAAAGGAGATGGAGAGAACGAAGCCTTCCTTCATATCCTCAAACTGAGACAAGCTGAAGACAGTGGGGAGTATTTCTGTGCTGCAAGTTGGACAGACACTGGAAGTGAGGCCTACTTTGGGAATGGAACCAAACTCACTGTTTTAGATCCAAACATCAAAGTCACTGAACCCACAGTGGAAGTCCTAGCACCCTCGGCAAAGGAGTGTAAAGATAGAAACAAGAAGAAGAAGAAGACCCTGGTGTGTGTAGCCACCCGCTTCTACCCCGACCATGTCACGGTCTTCTGGCAAGTC
>265-31
GCCTAATGCCTCTGTCACACTCAACTGCAGTCATAAAATCCCCAGCTATGACACTATCCTCTGGTACCAGCGTTCTGTGGAAGACACGGCTCTAAACCTCATAGCTTATGCATACTATAAAACCCCTACAGTTGAACCCTCATATAAAGGTTACTTTGATGTGAAAGGAGATGGAGAGAACAAAGCCTTCCTTCATATCCTCAAACTGAGACAAGCTGAAGACAGTGGGGAGTATTTCTGTGCTGCCAGCCGGACAGGATACACTGGAAGTGAGGCCTACTTTGGGAATGGAACCAAACTCACTGTTTTAGATCCAAACATCAAAGTCACTGAACCCACAGTGGAAGTCCTAGCACCCTCGGCAAAGGAGTGTAAAGATAGAAACAAGAAGAAGAAGAAGACCCTGGTGTGTGTAGCCACCCGCTTCTACCCCGACCATGTCACGGTCTTCTGGCAAGTC
>266-31
GCCTAATGCCTCTGTCACACTCAACTGCAGTCATAAAATCCCCAGCTATGACACTATCCTCTGGTACCAGCGTTCTGTGGAAGACACGGCTCTAAACCTCATAGCTTATGCATACTATAAAACCCCTACAGTTGAACCCTCATATAAAGGTTACTTTGATGTGAAAGGAGATGGAGAGAACAAAGCCTTCCTTCATATCCTCAAACTGAGACAAGCTGAAGACAGTGGGGAGTATTTCTGTGCTGCCAGTCTACGACAGGGGAAGGCAGAGTTTGGTCCAGGTACCAGACTCACTGTTCTAGATCCAAACATCAAAGTCACTGAACCCACAGTGGAAGTCCTAGCACCCTCGGCAAAGGAGTGTAAAGATAGAAACAAGAAGAAGAAGAAGACCCTGGTGTGTGTAGCCACCCGCTTCTACCCCGACCATGTCACGGTCTTCTGGCAAGTC
>267-31
GCCTAATGCCTCTGTCACACTCAACTGCAGTCATAAAATCCCCAGCTATGACACTATCCTCTGGTACCAGCGTTCTGTGGAAGACACGGCTCTAAACCTCATAGCTTATGCATACTATAAAACCCCTACAGTTGAACCCTCATATAAAGGTTACTTTGATGTGAAAGGAGATGGAGAGAACGAAGCCTTCCTTCATATCCTCAAACTGAGACAAGCTGAAGACAGTGGGGAGTATTTCTGTGCTGCAAGTGGACAGAGCACTGGAAGTGAGGCCTACTTTGGGAATGGAACCAAACTCACTGTTTTAGATCCAAACATCAAAGTCACTGAACCCACAGTGGAAGTCCTAGCACCCTCGGCAAAGGAGTGTAAAGATAGAAACAAGAAGAAGAAGAAGACCCTGGTGTGTGTAGCCACCCGCTTCTACCCCGACCATGTCACGGTCTTCTGGCAAGTC
>268-31
GCCTAATGCCTCTGTCACACTCAACTGCAGTCATAAAATCCCCAGCTATGACACTATCCTCTGGTACCAGCGTTCTGTGGAAGACACGGCTCTAAACCTCATAGCTTATGCATACTATAAAACCCCTACAGTTGAACCCTCATATAAAGGTTACTTTGATGTGAAAGGAGATGGAGAGAACGAAGCCTTCCTTCATATCCTCAAACTGAGACAAGCTGAAGACAGTGGGGAGTATTTCTGTGCTGCCAGGGACAAGTACACGGATAAGGCAGAGTTTGGTCCAGGTACCAGACACACTGTTCTAGATCCAAACATCAAAGTCACTGAACCCACAGTGGAAGTCCTAGCACCCTCGGCAAAGGAGTGTAAAGATAGAAACAAGAAGAAGAAGAAGACCCTGGTGTGTGTAGCCACCCGCTTCTACCCCGACCATGTCACGGTCTTCTGGCAAGTC
>269-31
GCCTAATGCCTCTGTCACACTCAACTGCAGTCATAAAATCCCCAGCTATGACACTATCCTCTGGTACCAGCGTTCTGTGGAAGACACGGCTCTAAACCTCATAGCTTATGCATACTATAAAACCCCTACAGTTGAACCCTCATATAAAGGTTACTTTGATGTGAAAGGAGATGGAGAGAACAAAGCCTTCCTTCATATCCTCAAACTGAGACAAGCTGAAGACAGTGGGGAGTATTTCTGTGCTGCCAGTCTGGGACAGGGAAACTATGAGGCACATTTTGGATCAGGCACCAAATTAACAGTTCTCGATCCAAACATCAAAGTCACTGAACCCACAGTGGAAGTCCTAGCACCCTCGGCAAAGGAGTGTAAAGATAGAAACAAGAAGAAGAAGAAGACCCTGGTGTGTGTAGCCACCCGCTTCTACCCCGACCATGTCACGGTCTTCTGGCAAGTC
>270-31
GCCTAATGCCTCTGTCACACTCAACTGCAGTCATAAAATCCCCAGCTATGACACTATCCTCTGGTACCAGCGTTCTGTGGAAGACACGGCTCTAAACCTCATAGCTTATGCATACTATAAAACCCCTACAGTTGAACCCTCATATAAAGGTTACTTTGATGTGAAAGGAGATGGAGAGAACGAAGCCTTCCTTCATATCCTCAAACTGAGACAAGCTGAAGACAGTGGGGAGTATTTCTGTGCTGCCAGACAAGACACGGATAAGGCAGAGTTTGGTCCAGGTACCAGACTCACTGTTCTAGATCCAAACATCAAAGTCACTGAACCCACAGTGGAAGTCCTAGCACCCTCGGCAAAGGAGTGTAAAGATAGAAACAAGAAGAAGAAGAAGACCCTGGTGTGTGTAGCCACCCGCTTCTACCCCGACCATGTCACGGTCTTCTGGCAAGTC
>271-31
GCCTAATGCCTCTGTCACACTCAACTGCAGTCATAAAATCCCCAGCTATGACACTATCCTCTGGTACCAGCGTTCTGTGGAAGACACGGCTCTAAACCTCATAGCTTATGCATACTATAAAACCCCTACAGTTGAACCCTCATATAAAGGTTACTTTGATGTGAAAGGAGATGGAGAGAACGAAGCCTTCCTTCATATCCTCAAACTGAGACAAGCTGAAGACAGTGGGGAGTATTTCTGTGCTGCCAGTCTTCGACACGGGACAGGGGAAGACAACCCGGCATTCTTCGGCAGTGGCACCAAACTCACAGTTCTAGATCCAAACATCAAAGTCACTGAACCCACAGTGGAAGTCCTAGCACCCTCGGCAAAGGAGTGTAAAGATAGAAACAAGAAGAAGAAGAAGACCCTGGTGTGTGTAGCCACCCGCTTCTACCCCGACCATGTCACGGTCTTCTGGCAAGTC
>272-31
GCCTAATGCCTCTGTCACACTCAACTGCAGTCATAAAATCCCCAGCTATGACACTATCCTCTGGTACCAGCGTTCTGTGGAAGACACGGCTCTAAACCTCATAGCTTATGCATACTATAAAACCCCTACAGTTGAACCCTCATATAAAGGTTACTTTGATGTGAAAGGAGATGGAGAGAACGAAGCCTTCCTTCATATCCTCAAACTGAGACAAGCTGAAGACAGTGGGGAGTATTTCTGTGCTGCAAGTGAAAGCGAGAGGGAGGCACATTTTGGATCAGGCACCAAATTAACAGTTCTCGATCCAAACATCAAAGTCACTGAACCCACAGTGGAAGTCCTAGCACCCTCGGCAAAGGAGTGTAAAGATAGAAACAAGAAGAAGAAGAAGACCCTGGTGTGTGTAGCCACCCGCTTCTACCCCGACCATGTCACGGTCTTCTGGCAAGTC
>273-31
GCCTAATGCCTCTGTCACACTCAACTGCAGTCATAAAATCCCCAGCTATGACACTATCCTCTGGTACCAGCGTTCTGTGGAAGACACGGCTCTAAACCTCATAGCTTATGCATACTATAAAACCCCTACAGTTGAACCCTCATATAAAGGTTACTTTGATGTGAAAGGAGATGGAGAGAACGAAGCCTTCCTTCATATCCTCAAACTGAGACAAGCTGAAGACAGTGGGGAGTATTTCTGTGCTGCAAGTGAGACAGGGTGGTGCCAGCCAGGCTTACTTCGGTGGAGGAACCAGGTTAACTGTTCTAGATCCAAACATCAAAGTCACTGAACCCACAGTGGAAGTCCTAGCACCCTCGGCAAAGGAGTGTAAAGATAGAAACAAGAAGAAGAAGAAGACCCTGGTGTGTGTAGCCACCCGCTTCTACCCCGACCATGTCACGGTCTTCTGGCAAGTC
>274-31
GCCTAATGCCTCTGTCACACTCAACTGCAGTCATAAAATCCCCAGCTATGACACTATCCTCTGGTACCAGCGTTCTGTGGAAGACACGGCTCTAAACCTCATAGCTTATGCATACTATAAAACCCCTACAGTTGAACCCTCATATAAAGGTTACTTTGATGTGAAAGGAGATGGAGAGAACGAAGCCTTCCTTCATATCCTCAAACTGAGACAAGCTGAAGACAGTGGGGAGTATTTCTGTGCTGCAAGTGACGGGACAATCACTCAAACTCAACCAGCCTTCTTTGGCAATGGAACGAAACTCACTGTTTTAGATCCAAACATCAAAGTCACTGAACCCACAGTGGAAGTCCTAGCACCCTCGGCAAAGGAGTGTAAAGATAGAAACAAGAAGAAGAAGAAGACCCTGGTGTGTGTAGCCACCCGCTTCTACCCCGACCATGTCACGGTCTTCTGGCAAGTC
>275-31
GCCTAATGCCTCTGTCACACTCAACTGCAGTCATAAAATCCCCAGCTATGACACTATCCTCTGGTACCAGCGTTCTGTGGAAGACACGGCTCTAAACCTCATAGCTTATGCATACTATAAAACCCCTACAGTTGAACCCTCATATAAAGGTTACTTTGATGTGAAAGGAGATGGAGAGAACGAAGCCTTCCTTCATATCCTCAAACTGAGACAAGCTGAAGACAGTGGGGAGTATTTCTGTGCTGCCAGTCAGTACACGGATAAGGCAGAGTTTGGTCCAGGTACCAGACTCACTGTTCTAGATCCAAACATCAAAGTCACTGAACCCACAGTGGAAGTCCTAGCACCCTCGGCAAAGGAGTGTAAAGATAGAAACAAGAAGAAGAAGAAGACCCTGGTGTGTGTAGCCACCCGCTTCTACCCCGACCATGTCACGGTCTTCTGGCAAGTC
>276-31
GCCTAATGCCTCTGTCACACTCAACTGCAGTCATAAAATCCCCAGCTATGACACTATCCTCTGGTACCAGCGTTCTGTGGAAGACACGGCTCTAAACCTCATAGCTTATGCATACTATAAAACCCCTACAGTTGAACCCTCATATAAAGGTTACTTTGATGTGAAAGGAGATGGAGAGAACGAAGCCTTCCTTCATATCCTCAAACTGAGACAAGCTGAAGACAGTGGGGAGTATTTCTGTGCTGCAAGTGAAAGAGGACAGGGAGGTACACGGATAAGGCAGAGTTTGGTCCAGGTACCAGACTCACTGTTCTAGATCCAAACATCAAAGTCACTGAACCCACAGTGGAAGTCCTAGCACCCTCGGCAAAGGAGTGTAAAGATAGAAACAAGAAGAAGAAGAAGACCCTGGTGTGTGTAGCCACCCGCTTCTACCCCGACCATGTCACGGTCTTCTGGCAAGTC
>277-31
GCCTAATGCCTCTGTCACACTCAACTGCAGTCATAAAATCCCCAGCTATAACACTATCCTCTGGTCCCAGCGTCCTGTGGAAGACACGGCTCTAAACCTCATAGCTTATGCATACTATAAAACCCCTACAGTTGAACCCTCATATAAAGTTTACTTTGATGTGAAAGGAGATGGAGAGAATGAAGCCTTCCTTCATATCCTCAAACTGAGACAAGCTGAAGACAGTGGGGAGTATTTCTGTGCTGCCAGTCGAACTCTCTGGTGGTTATGCTGCCTACTTTGGAGAAGGAACTAAGCTAACAGTTCTGGATCCAAACATCAAAGTCACTGAACCCACAGTGGAAGTCCTAGCACCCTCGGCAAAGGAGTGTAAAGATAGAAACAAGAAGAAGAAGAAGACCCTGGTGTGTGTAGCCACCCGCTTCTACCCCGACCATGTCACGGTCTTCTGGCAAGTC
>278-31
GCCTAATGCCTCTGTCACACTCAACTGCAGTCATAAAATCCCCAGCTATGACACTATCCTCTGGTACCAGCGTTCTGTGGAAGACACGGCTCTAAACCTCATAGCTTATGCATACTATAAAACCCCTACAGTTGAACCCTCATATAAAGGTTACTTTGATGTGAAAGGAGATGGAGAGAACGAAGCCTTCCTTCATATCCTCAAACTGAGACAAGCTGAAGACAGTGGGGAGTATTTCTGTGCTGCAAGTGAAAGCCCGGGGTGGTTATGCTGCCTACTTTGGAGAAGGAACTAAGCTAACAGTTCTGGATCCAAACATCAAAGTCACTGAACCCACAGTGGAAGTCCTAGCACCCTCGGCAAAGGAGTGTAAAGATAGAAACAAGAAGAAGAAGAAGACCCTGGTGTGTGTAGCCACCCGCTTCTACCCCGACCATGTCACGGTCTTCTGGCAAGTC
>279-31
GCCTAATGCCTCTGTCACACTCAACTGCAGTCATAAAATCCCCAGCTATGACACTATCCTCTGGTACCAGCGTTCTGTGGAAGACACGGCTCTAAACCTCATAGCTTATGCATACTATAAAACCCCTACAGTTGAACCCTCATATAAAGGTTACTTTGATGTGAAAGGAGATGGAGAGAACGAAGCCTTCCTTCATATCCTCAAACTGAGACAAGCTGAAGACAGTGGGGAGTATTTCTGTGCTGCAAGTGAAAGCGCCGGGAATGGTGGTTATGCTGCCTACTTTGGAGAAGGAACTAAGCTAACAGTTCTGGATCCAAACATCAAAGTCACTGAACCCACAGTGGAAGTCCTAGCACCCTCGGCAAAGGAGTGTAAAGATAGAAACAAGAAGAAGAAGAAGACCCTGGTGTGTGTAGCCACCCGCTTCTACCCCGACCATGTCACGGTCTTCTGGCAAGTC
>280-31
GCCTAATGCCTCTGTCACACTCAACTGCAGTCATAAAATCCCCAGCTATGACACTATCCTCTGGTACCAGCGTTCTGTGGAAGACACGGCTCTAAACCTCATAGCTTATGCATACTATAAAACCCCTACAGTTGAACCCTCATATAAAGGTTACTTTGATGTGAAAGGAGATGGAGAGAACGAAGCCTTCCTTCATATCCTCAAACTGAGACAAGCTGAAGACAGTGGGGAGTATTTCTGTGCTGCAAGTGAAGTGGACAGGGGGCTCTACGAGGCACATTTTGGATCAGGCACCAAATTAACAGTTCTCGATCCAAACATCAAAGTCACTGAACCCACAGTGGAAGTCCTAGCACCCTCGGCAAAGGAGTGTAAAGATAGAAACAAGAAGAAGAAGAAGACCCTGGTGTGTGTAGCCACCCGCTTCTACCCCGACCATGTCACGGTCTTCTGGCAAGTC
>281-31
GCCTAATGCCTCTGTCACACTCAACTGCAGTCATAAAATCCCCAGCTATGACACTATCCTCTGGTACCAGCGTTCTGTGGAAGACACGGCTCTAAACCTCATAGCTTATGCATACTATAAAACCCCTACAGTTGAACCCTCATATAAAGGTTACTTTGATGTGAAAGGAGATGGAGAGAACGAAGCCTTCCTTCATATCCTCAAACTGAGACAAGCTGAAGACAGTGGGGAGTATTTCTGTGCTGCCAGCCCGGACAGGGGGCGCGGTGCCAGCCAGGCTTACTTCGGTGGAGGAACCAGGTTAACTGTTCTAGATCCAAACATCAAAGTCACTGAACCCACAGTGGAAGTCCTAGCACCCTCGGCAAAGGAGTGTAAAGATAGAAACAAGAAGAAGAAGAAGACCCTGGTGTGTGTAGCCACCCGCTTCTACCCCGACCATGTCACGGTCTTCTGGCAAGTC
>282-31
GCCTAATGCCTCTGTCACACTCAACTGCAGTCATAAAATCCCCAGCTATGACACTATCCTCTGGTACCAGCGTTCTGTGGAAGACACGGCTCTAAACCTCATAGCTTATGCATACTATAAAACCCCTACAGTTGAACCCTCATATAAAGGTTACTTTGATGTGAAAGGAGATGGAGAGAACGAAGCCTTCCTTCATATCCTCAAACTGAGACAAGCTGAAGACAGTGGGGAGTATTTCTGTGCTGCAAGTGAAAAGGGCAGGGGATTCTATGAGGCACATTTTGGATCAGGCACCAAATTAACAGTTCTCGATCCAAACATCAAAGTCACTGAACCCACAGTGGAAGTCCTAGCACCCTCGGCAAAGGAGTGTAAAGATAGAAACAAGAAGAAGAAGAAGACCCTGGTGTGTGTAGCCACCCGCTTCTACCCCGACCATGTCACGGTCTTCTGGCAAGTC
>283-31
GCCTAATGCCTCTGTCACACTCAACTGCAGTCATAAAATCCCCAGCTATGACACTATCCTCTGGTACCAGCGTTCTGTGGAAGACACGGCTCTAAACCTCATAGCTTATGCATACTATAAAACCCCTACAGTTGAACCCTCATATAAAGGTTACTTTGATGTGAAAGGAGATGGAGAGAACAAAGCCTTCCTTCATATCCTCAAACTGAGACAAGCTGAAGACAGTGGGGAGTATTTCTGTGCTGCCATCCGGGACAGGGGCTATGAGGCACATTTTGGATCAGGCACCAAATTAACAGTTCTCGATCCAAACATCAAAGTCACTGAACCCACAGTGGAAGTCCTAGCACCCTCGGCAAAGGAGTGTAAAGATAGAAACAAGAAGAAGAAGAAGACCCTGGTGTGTGTAGCCACCCGCTTCTACCCCGACCATGTCACGGTCTTCTGGCAAGTC
>284-31
GCCTAATGCCTCTGTCACACTCAACTGCAGTCATAAAATCCCCAGCTATGACACTATCCTCTGGTACCAGCGTTCTGTGGAAGACACGGCTCTAAACCTCATAGCTTATGCATACTATAAAACCCCTACAGTTGAACCCTCATATAAAGGTTACTTTGATGTGAAAGGAGATGGAGAGAACGAAGCCTTCCTTCATATCCTCAAACTGAGACAAGCTGAAGACAGTGGGGAGTATTTCTGTGCTGCAAGTGAAGGGGGGACGTACTCGGAGGCATATTTTGGAGCCGGCACCAAACTCACCGTTTTAGATCCAAACATCAAAGTCACTGAACCCACAGTGGAAGTCCTAGCACCCTCGGCAAAGGAGTGTAAAGATAGAAACAAGAAGAAGAAGAAGACCCTGGTGTGTGTAGCCACCCGCTTCTACCCCGACCATGTCACGGTCTTCTGGCAAGTC
>285-31
GCCTAATGCCTCTGTCACACTCAACTGCAGTCATAAAATCCCCAGCTATGACACTATCCTCTGGTACCAGCGTTCTGTGGAAGACACGGCTCTAAACCTCATAGCTTATGCATACTATAAAACCCCTACAGTTGAACCCTCATATAAAGGTTACTTTGATGTGAAAGGAGATGGAGAGAACGAAGCCTTCCTTCATATCCTCAAACTGAGACAAGCTGAAGACAGTGGGGAGTATTTCTGTGCTGCAAGAGGACAGGGGGGTCTGGTGGTTATGCTGCCTACTTTGGAGAAGGAACTAAGCTAACAGTTCTGGATCCAAACATCAAAGTCACTGAACCCACAGTGGAAGTCCTAGCACCCTCGGCAAAGGAGTGTAAAGATAGAAACAAGAAGAAGAAGAAGACCCTGGTGTGTGTAGCCACCCGCTTCTACCCCGACCATGTCACGGTCTTCTGGCAAGTC
>286-31
GCCTAATGCCTCTGTCACACTCAACTGCAGTCATAAAATCCCCAGCTATGACACTATCCTCTGGTACCAGCGTTCTGTGGAAGACACGGCTCTAAACCTCATAGCTTATGCATACTATAAAACCCCTACAGTTGAACCCTCATATAAAGGTTACTTTGATGTGAAAGGAGATGGAGAGAACGAAGCCTTCCTTCATATCCTCAAACTGAGACAAGCTGAAGACAGTGGGGAGTATTTCTGTGCTGCAAGTGAAAGGAGGGGGGGACCAGCCTTCTTTGGCAATGGAACGAAACTCACTGTTTTAGATCCAAACATCAAAGTCACTGAACCCACAGTGGAAGTCCTAGCACCCTCGGCAAAGGAGTGTAAAGATAGAAACAAGAAGAAGAAGAAGACCCTGGTGTGTGTAGCCACCCGCTTCTACCCCGACCATGTCACGGTCTTCTGGCAAGTC
>287-31
GCCTAATGCCTCTGTCACACTCAACTGCAGTCATAAAATCCCCAGCTATGACACTATCCTCTGGTACCAGCGTTCTGTGGAAGACACGGCTCTAAACCTCATAGCTTATGCATACTATAAAACCCCTACAGTTGAACCCTCATATAAAGGTTACTTTGATGTGAAAGGAGATGGAGAGAACAAAGCCTTCCTTCATATCCTCAAACTGAGACAAGCTGAAGACAGTGGGGAGTATTTCTGTGCTGCCAGTCTCGGGACAGGGGAGACAACGCTATGATCCTGCATTCTTTGGAGCAGGGACCAAACTGAGTGTTCTGGATCCAAACATCAAAGTCACTGAACCCACAGTGGAAGTCCTAGCACCCTCGGCAAAGGAGTGTAAAGATAGAAACAAGAAGAAGAAGAAGACCCTGGTGTGTGTAGCCACCCGCTTCTACCCCGACCATGTCACGGTCTTCTGGCAAGTC
>288-31
GCCTAATGCCTCTGTCACACTCAACTGCAGTCATAAAATCCCCAGCTATGACACTATCCTCTGGTACCAGCGTTCTGTGGAAGACACGGCTCTAAACCTCATAGCTTATGCATACTATAAAACCCCTACAGTTGAACCCTCATATAAAGGTTACTTTGATGTGAAAGGAGATGGAGAGAACGAAGCCTTCCTTCATATCCTCAAACTGAGACAAGCTGAAGACAGTGGGGAGTATTTCTGTGCTGCAAGTGACGACAGGGGGAGCTCGTACTCGGAGGCATATTTTGGAGCCGGCACCAAACTCACCGTTTTAGATCCAAACATCAAAGTCACTGAACCCACAGTGGAAGTCCTAGCACCCTCGGCAAAGGAGTGTAAAGATAGAAACAAGAAGAAGAAGAAGACCCTGGTGTGTGTAGCCACCCGCTTCTACCCCGACCATGTCACGGTCTTCTGGCAAGTC
>289-31
GCCTAATGCCTCTGTCACACTCAACTGCAGTCATAAAATCCCCAGCTATGACACTATCCTCTGGTACCAGCGTTCTGTGGAAGACACGGCTCTAAACCTCATAGCTTATGCATACTATAAAACCCCTACAGTTGAACCCTCATATAAAGGTTACTTTGATGTGAAAGGAGATGGAGAGAACGAAGCCTTCCTTCATATCCTCAAACTGAGACAAGCTGAAGACAGTGGGGAGTATTTCTGTGCTGCAAGTGAAAGAGCGGGGACCAACTATGAGGCACATTTTGGATCAGGCACCAAATTAACAGTTCTCGATCCAAACATCAAAGTCACTGAACCCACAGTGGAAGTCCTAGCACCCTCGGCAAAGGAGTGTAAAGATAGAAACAAGAAGAAGAAGAAGACCCTGGTGTGTGTAGCCACCCGCTTCTACCCCGACCATGTCACGGTCTTCTGGCAAGTC
>290-31
GCCTAATGCCTCTGTCACACTCAACTGCAGTCATAAAATCCCCAGCTATGACACTATCCTCTGGTACCAGCGTTCTGTGGAAGACACGGCTCTAAACCTCATAGCTTATGCATACTATAAAACCCCTACAGTTGAACCCTCATATAAAGGTTACTTTGATGTGAAAGGAGATGGAGAGAACGAAGCCTTCCTTCATATCCTCAAACTGAGACAAGCTGAAGACAGTGGGGAGTATTTCTGTGCTGCCGGACAGGGGGACAACTATGAGGCACATTTTGGATCAGGCACCAAATTAACAGTTCTCGATCCAAACATCAAAGTCACTGAACCCACAGTGGAAGTCCTAGCACCCTCGGCAAAGGAGTGTAAAGATAGAAACAAGAAGAAGAAGAAGACCCTGGTGTGTGTAGCCACCCGCTTCTACCCCGACCATGTCACGGTCTTCTGGCAAGTC
>291-31
GCCTAATGCCTCTGTCACACTCAACTGCAGTCATAAAATCCCCAGCTATAACACTATCCTCTGGTCCCAGCGTCCTGTATAAAACCCCTACAGTTGAACCCTCATATAAAGTTTACTTTGATGTGAAAGGAGATGGAGAGAATGAAGCCTTCCTTCATATCCTCAAACTGAGACAAGCTGAAGACAGTGGGGAGTATTTCTGTGCTGCCGGGACAGGGGCCAACTATGATCCTGCATTCTTTGGAGCAGGGACCAAACTGAGTGTTCTGGATCCAAACATCAAAGTCACTGAACCCACAGTGGAAGTCCTAGCACCCTCGGCAAAGGAGTGTAAAGATAGAAACAAGAAGAAGAAGAAGACCCTGGTGTGTGTAGCCACCCGCTTCTACCCCGACCATGTCACGGTCTTCTGGCAAGTC
>292-31
GCCTAATGCCTCTGTCACACTCAACTGCAGTCATAAAATCCCCAGCTATGACACTATCCTCTGGTACCAGCGTTCTGTGGAAGACACGGCTCTAAACCTCATAGCTTATGCATACTATAAAACCCCTACAGTTGAACCCTCATATAAAGGTTACTTTGATGTGAAAGGAGATGGAGAGAACGAAGCCTTCCTTCATATCCTCAAACTGAGACAAGCTGAAGACAGTGGGGAGTATTTCTGTGCTGCAAGTGAAAGCGGCAGGGGGAACTATGAGGCACATTTTGGATCAGGCACCAAATTAACAGTTCTCGATCCAAACATCAAAGTCACTGAACCCACAGTGGAAGTCCTAGCACCCTCGGCAAAGGAGTGTAAAGATAGAAACAAGAAGAAGAAGAAGACCCTGGTGTGTGTAGCCACCCGCTTCTACCCCGACCATGTCACGGTCTTCTGGCAAGTC
>293-31
GCCTAATGCCTCTGTCACACTCAACTGCAGTCATAAAATCCCCAGCTATGACACTATCCTCTGGTACCAGCGTTCTGTGGAAGACACGGCTCTAAACCTCATAGCTTATGCATACTATAAAACCCCTACAGTTGAACCCTCATATAAAGGTTACTTTGATGTGAAAGGAGATGGAGAGAACGAAGCCTTCCTTCATATCCTCAAACTGAGACAAGCTGAAGACAGTGGGGAGTATTTCTGTGCTGCAAGTGAAGGGGGGGAGGCACATTTTGGATCAGGCACCAAATTAACAGTTCTCGATCCAAACATCAAAGTCACTGAACCCACAGTGGAAGTCCTAGCACCCTCGGCAAAGGAGTGTAAAGATAGAAACAAGAAGAAGAAGAAGACCCTGGTGTGTGTAGCCACCCGCTTCTACCCCGACCATGTCACGGTCTTCTGGCAAGTC
>294-31
GCCTAATGCCTCTGTCACACTCAACTGCAGTCATAAAATCCCCAGCTATGACACTATCCTCTGGTACCAGCGTTCTGTGGAAGACACGGCTCTAAACCTCATAGCTTATGCATACTATAAAACCCCTACAGTTGAACCCTCATATAAAGGTTACTTTGATGTGAAAGGAGATGGAGAGAACGAAGCCTTCCTTCATATCCTCAAACTGAGACAAGCTGAAGACAGTGGGGAGTATTTCTGTGCTGCAAGTGAATCGACAGGGCCGGCTCAACCAGCCTTCTTTGGCAATGGAACGAAACTCACTGTTTTAGATCCAAACATCAAAGTCACTGAACCCACAGTGGAAGTCCTAGCACCCTCGGCAAAGGAGTGTAAAGATAGAAACAAGAAGAAGAAGAAGACCCTGGTGTGTGTAGCCACCCGCTTCTACCCCGACCATGTCACGGTCTTCTGGCAAGTC
>295-31
GCCTAATGCCTCTGTCACACTCAACTGCAGTCATAAAATCCCCAGCTATGACACTATCCTCTGGTACCAGCGTTCTGTGGAAGACACGGCTCTAAACCTCATAGCTTATGCATACTATAAAACCCCTACAGTTGAACCCTCATATAAAGGTTACTTTGATGTGAAAGGAGATGGAGAGAACGAAGCCTTCCTTCATATCCTCAAACTGAGACAAGCTGAAGACAGTGGGGAGTATTTCTGTGCTGCCAATCGACAGGGCGCTGGAAGTGAGGCCTACTTTGGGAATGGAACCAAACTCACTGTTTTAGATCCAAACATCAAAGTCACTGAACCCACAGTGGAAGTCCTAGCACCCTCGGCAAAGGAGTGTAAAGATAGAAACAAGAAGAAGAAGAAGACCCTGGTGTGTGTAGCCACCCGCTTCTACCCCGACCATGTCACGGTCTTCTGGCAAGTC
>296-30
GCCTAATGCCTCTGTCACACTCAACTGCAGTCATAAAATCCCCAGCTATGACACTATCCTCTGGTACCAGCGTTCTGTGGAAGACACGGCTCTAAACCTCATAGCTTATGCATACTATAAAACCCCTACAGTTGAACCCTCATATAAAGGTTACTTTGATGTGAAAGGAGATGGAGAGAACGAAGCCTTCCTTCATATCCTCAAACTGAGACAAGCTGAAGACAGTGGGGAGTATTTCTGTGCTGCAAGTGAAAGCGCAGGGGGCGAACTCAACCAGCCTTCTTTGGCAATGGAACGAAACTCACTGTTTTAGATCCAAACATCAAAGTCACTGAACCCACAGTGGAAGTCCTAGCACCCTCGGCAAAGGAGTGTAAAGATAGAAACAAGAAGAAGAAGAAGACCCTGGTGTGTGTAGCCACCCGCTTCTACCCCGACCATGTCACGGTCTTCTGGCAAGTC
>297-30
GCCTAATGCCTCTGTCACACTCAACTGCAGTCATAAAATCCCCAGCTATGACACTATCCTCTGGTACCAGCGTTCTGTGGAAGACACGGCTCTAAACCTCATAGCTTATGCATACTATAAAACCCCTACAGTTGAACCCTCATATAAAGGTTACTTTGATGTGAAAGGAGATGGAGAGAACGAAGCCTTCCTTCATATCCTCAAACTGAGACAAGCTGAAGACAGTGGGGAGTATTTCTGTGCTGCAAGTGAAAGCGCACATAACAACAACCCGGCATTCTTCGGCAGTGGCACCAAACTCACAGTTCTAGATCCAAACATCAAAGTCACTGAACCCACAGTGGAAGTCCTAGCACCCTCGGCAAAGGAGTGTAAAGATAGAAACAAGAAGAAGAAGAAGACCCTGGTGTGTGTAGCCACCCGCTTCTACCCCGACCATGTCACGGTCTTCTGGCAAGTC
>298-30
GCCTAATGCCTCTGTCACACTCAACTGCAGTCATAAAATCCCCAGCTATGACACTATCCTCTGGTACCAGCGTTCTGTGGAAGACACGGCTCTAAACCTCATAGCTTATGCATACTATAAAACCCCTACAGTTGAACCCTCATATAAAGGTTACTTTGATGTGAAAGGAGATGGAGAGAACGAAGCCTTCCTTCATATCCTCAAACTGAGACAAGCTGAAGACAGTGGGGAGTATTTCTGTGCTGCCAGTCTAGGACAGGGGAGTGGTGCCAGCCAGGCTTACTTCGGTGGAGGAACCAGGTTAACTGTTCTAGATCCAAACATCAAAGTCACTGAACCCACAGTGGAAGTCCTAGCACCCTCGGCAAAGGAGTGTAAAGATAGAAACAAGAAGAAGAAGAAGACCCTGGTGTGTGTAGCCACCCGCTTCTACCCCGACCATGTCACGGTCTTCTGGCAAGTC
>299-30
GCCTAATGCCTCTGTCACACTCAACTGCAGTCATAAAATCCCCAGCTATGACACTATCCTCTGGTACCAGCGTTCTGTGGAAGACACGGCTCTAAACCTCATAGCTTATGCATACTATAAAACCCCTACAGTTGAACCCTCATATAAAGGTTACTTTGATGTGAAAGGAGATGGAGAGAACGAAGCCTTCCTTCATATCCTCAAACTGAGACAAGCTGAAGACAGTGGGGAGTATTTCTGTGCTGCAAGGGAGGGGTCTCGTACTCGGAGGCATATTTTGGAGCCGGCACCAAACTCACCGTTTTAGATCCAAACATCAAAGTCACTGAACCCACAGTGGAAGTCCTAGCACCCTCGGCAAAGGAGTGTAAAGATAGAAACAAGAAGAAGAAGAAGACCCTGGTGTGTGTAGCCACCCGCTTCTACCCCGACCATGTCACGGTCTTCTGGCAAGTC
>300-30
GCCTAATGCCTCTGTCACACTCAACTGCAGTCATAAAATCCCCAGCTATGACACTATCCTCTGGTACCAGCGTTCTGTGGAAGACACGGCTCTAAACCTCATAGCTTATGCATACTATAAAACCCCTACAGTTGAACCCTCATATAAAGGTTACTTTGATGTGAAAGGAGATGGAGAGAACGAAGCCTTCCTTCATATCCTCAAACTGAGACAAGCTGAAGACAGTGGGGAGTATTTCTGTGCTGCAAGTGGGACGCAACAACAACCCGGCATTCTTCGGCAGTGGCACCAAACTCACAGTTCTAGATCCAAACATCAAAGTCACTGAACCCACAGTGGAAGTCCTAGCACCCTCGGCAAAGGAGTGTAAAGATAGAAACAAGAAGAAGAAGAAGACCCTGGTGTGTGTAGCCACCCGCTTCTACCCCGACCATGTCACGGTCTTCTGGCAAGTC
>301-30
GCCTAATGCCTCTGTCACACTCAACTGCAGTCATAAAATCCCCAGCTATGACACTATCCTCTGGTACCAGCGTTCTGTGGAAGACACGGCTCTAAACCTCATAGCTTATGCATACTATAAAACCCCTACAGTTGAACCCTCATATAAAGGTTACTTTGATGTGAAAGGAGATGGAGAGAACGAAGCCTTCCTTCATATCCTCAAACTGAGACAAGCTGAAGACAGTGGGGAGTATTTCTGTGCTGCAAGTGAAAGCGCGAGGGCGGACTCAACCAGCCTTCTTTGGCAATGGAACGAAACTCACTGTTTTAGATCCAAACATCAAAGTCACTGAACCCACAGTGGAAGTCCTAGCACCCTCGGCAAAGGAGTGTAAAGATAGAAACAAGAAGAAGAAGAAGACCCTGGTGTGTGTAGCCACCCGCTTCTACCCCGACCATGTCACGGTCTTCTGGCAAGTC
>302-30
GCCTAATGCCTCTGTCACACTCAACTGCAGTCATAAAATCCCCAGCTATGACACTATCCTCTGGTACCAGCGTTCTGTGGAAGACACGGCTCTAAACCTCATAGCTTATGCATACTATAAAACCCCTACAGTTGAACCCTCATATAAAGGTTACTTTGATGTGAAAGGAGATGGAGAGAACGAAGCCTTCCTTCATATCCTCAAACTGAGACAAGCTGAAGACAGTGGGGAGTATTTCTGTGCTGCCAGGGACAGAAACTATGAGGCACATTTTGGATCAGGCACCAAATTAACAGTTCTCGATCCAAACATCAAAGTCACTGAACCCACAGTGGAAGTCCTAGCACCCTCGGCAAAGGAGTGTAAAGATAGAAACAAGAAGAAGAAGAAGACCCTGGTGTGTGTAGCCACCCGCTTCTACCCCGACCATGTCACGGTCTTCTGGCAAGTC
>303-30
GCCTAATGCCTCTGTCACACTCAACTGCAGTCATAAAATCCCCAGCTATGACACTATCCTCTGGTACCAGCGTTCTGTGGAAGACACGGCTCTAAACCTCATAGCTTATGCATACTATAAAACCCCTACAGTTGAACCCTCATATAAAGGTTACTTTGATGTGAAAGGAGATGGAGAGAACGAAGCCTTCCTTCATATCCTCAAACTGAGACAAGCTGAAGACAGTGGGGAGTATTTCTGTGCTGCAAGTGAAAGCGGGACAGGGGACTATGAGGCACATTTTGGATCAGGCACCAAATTAACAGTTCTCGATCCAAACATCAAAGTCACTGAACCCACAGTGGAAGTCCTAGCACCCTCGGCAAAGGAGTGTAAAGATAGAAACAAGAAGAAGAAGAAGACCCTGGTGTGTGTAGCCACCCGCTTCTACCCCGACCATGTCACGGTCTTCTGGCAAGTC
>304-30
GCCTAATGCCTCTGTCACACTCAACTGTAGTCATAAAATCCCCAGCTATGACACTATCCTCTGGTACCAGCGTTCTGTGGAAGACACGGCTCTAAACCTCATAGCTTATGCATACTATAAAACCCCTACAGTTGAACCCTCATATAAAGGTTACTTTGATGTGAAAGGAGATGGAGAGAACGAAGCCTTCCTTCATATCCTCAAACTGAGACAAGCTGAAGACAGTGGGGAGTATTTCTGTGCTGCAAGTGAAAGCGCGACAGGTGGTTATGCTGCCTACTTTGGAGAAGGAACTAAGCTAACAGTTCTGGATCCAAACATCAAAGTCACTGAACCCACAGTGGAAGTCCTAGCACCCTCGGCAAAGGAGTGTAAAGATAGAAACAAGAAGAAGAAGAAGACCCTGGTGTGTGTAGCCACCCGCTTCTACCCCGACCATGTCACGGTCTTCTGGCAAGTC
>305-30
GCCTAATGCCTCTGTCACACTCAACTGCAGTCATAAAATCCCCAGCTATGACACTATCCTCTGGTACCAGCGTTCTGTGGAAGACACGGCTCTAAACCTCATAGCTTATGCATACTATAAAACCCCTACAGTTGAACCCTCATATAAAGGTTACTTTGATGTGAAAGGAGATGGAGAGAACGAAGCCTTCCTTCATATCCTCAAACTGAGACAAGCTGAAGACAGTGGGGAGTATTTCTGTGCTGCCAGGGACAGGGGTTCTGGAAGTGAGGCCTACTTTGGGAATGGAACCAAACTCACTGTTTTAGATCCAAACATCAAAGTCACTGAACCCACAGTGGAAGTCCTAGCACCCTCGGCAAAGGAGTGTAAAGATAGAAACAAGAAGAAGAAGAAGACCCTGGTGTGTGTAGCCACCCGCTTCTACCCCGACCATGTCACGGTCTTCTGGCAAGTC
>306-30
GCCTAATGCCTCTGTCACACTCAACTGCAGTCATAAAATCCCCAGCTATGACACTATCCTCTGGTACCAGCGTTCTGTGGAAGACACGGCTCTAAACCTCATAGCTTATGCATACTATAAAACCCCTACAGTTGAACCCTCATATAAAGGTTACTTTGATGTGAAAGGAGATGGAGAGAACGAAGCCTTCCTTCATATCCTCAAACTGAGACAAGCTGAAGACAGTGGGGAGTATTTCTGTGCTGCAAGTGAAAGCGGACAGTCTAACACCCCGGCATTCTTCGGCAGTGGCACCAAACTCACAGTTCTAGTGGAAGTCCTAGCACCCTCGGCAAAGGAGTGTAAAGATAGAAACAAGAAGAAGAAGAAGACCCTGGTGTGTGTAGCCACCCGCTTCTACCCCGACCATGTCACGGTCTTCTGGCAAGTC
>307-30
GCCTAATGCCTCTGTCACACTCAACTGCAGTCATAAAATCCCCAGCTATGACACTATCCTCTGGTACCAGCGTTCTGTGGAAGACACGGCTCTAAACCTCATAGCTTATGCATACTATAAAACCCCTACAGTTGAACCCTCATATAAAGGTTACTTTGATGTGAAAGGAGATGGAGAGAACGAAGCCTTCCTTCATATCCTCAAACTGAGACAAGCTGAAGACAGTGGGGAGTATTTCTGTGCTGCAAGTGAAAGCGGGGGCTTGGTGCCAGCCAGGCTTACTTCGGTGGAGGAACCAGGTTAACTGTTCTAGATCCAAACATCAAAGTCACTGAACCCACAGTGGAAGTCCTAGCACCCTCGGCAAAGGAGTGTAAAGATAGAAACAAGAAGAAGAAGAAGACCCTGGTGTGTGTAGCCACCCGCTTCTACCCCGACCATGTCACGGTCTTCTGGCAAGTC
>308-30
GCCTAATGCCTCTGTCACACTCAACTGCAGTCATAAAATCCCCAGCTATAACACTATCCTCTGGTCCCAGCGTCCTGTGGAAGACACGGCTCTAAACCTCATAGCTTATGCATACTATAAAACCCCTACAGTTGAACCCTCATATAAAGTTTACTTTGATGTGAAAGGAGATGGAGAGAATGAAGCCTTCCTTCATATCCTCAAACTGAGACAAGCTGAAGACAGTGGGGAGTATTTCTGTGCTGCCAGTCGGGACGCGAGTCTTCTGGTGGTGCCAGCCAGGCTTACTTCGGTGGAGGAACCAGGTTAACTGTTCTAGATCCAAACATCAAAGTCACTGAACCCACAGTGGAAGTCCTAGCACCCTCGGCAAAGGAGTGTAAAGATAGAAACAAGAAGAAGAAGAAGACCCTGGTGTGTGTAGCCACCCGCTTCTACCCCGACCATGTCACGGTCTTCTGGCAAGTC
>309-30
GCCTAATGCCTCTGTCACACTCAACTGCAGTCATAAAATCCCCAGCTATGACACTATCCTCTGGTACCAGCGTTCTGTGGAAGACACGGCTCTAAACCTCATAGCTTATGCATACTATAAAACCCCTACAGTTGAACCCTCATATAAAGGTTACTTTGATGTGAAAGGAGATGGAGAGAACGAAGCCTTCCTTCATATCCTCAAACTGAGACAAGCTGAAGACAGTGGGGAGTATTTCTGTGCTGCAAGTGAAAGGGACAGGGCCAACTATGAGGCACATTTTGGATCAGGCACCAAATTAACAGTTCTCGATCCAAACATCAAAGTCACTGAACCCACAGTGGAAGTCCTAGCACCCTCGGCAAAGGAGTGTAAAGATAGAAACAAGAAGAAGAAGAAGACCCTGGTGTGTGTAGCCACCCGCTTCTACCCCGACCATGTCACGGTCTTCTGGCAAGTC
>310-30
GCCTAATGCCTCTGTCACACTCAACTGCAGTCATAAAATCCCCAGCTATGACACTATCCTCTGGTACCAGCGTTCTGTGGAAGACACGGCTCTAAACCTCATAGCTTATGCATACTATAAAACCCCTACAGTTGAACCCTCATATAAAGGTTACTTTGATGTGAAAGGAGATGGAGAGAACGAAGCCTTCCTTCATATCCTCAAACTGAGACAAGCTGAAGACAGTGGGGAGTATTTCTGTGCTGCAAGTGAAAGCGAGGACAGGGGACTATGAGGCACATTTTGGATCAGGCACCAAATTAACAGTTCTCGATCCAAACATCAAAGTCACTGAACCCACAGTGGAAGTCCTAGCACCCTCGGCAAAGGAGTGTAAAGATAGAAACAAGAAGAAGAAGAAGACCCTGGTGTGTGTAGCCACCCGCTTCTACCCCGACCATGTCACGGTCTTCTGGCAAGTC
>311-30
GCCTAATGCCTCTGTCACACTCAACTGCAGTCATAAAATCCCCAGCTATAACACTATCCTCTGGTCCCAGCGTCCTGTGGAAGACACGGCTCTAAACCTCATAGCTTATGCATACTATAAAACCCCTACAGTTGAACCCTCATATAAAGTTTACTTTGATGTGAAAGGAGATGGAGAGAATGAAGCCTTCCTTCATATCCTCAAACTGAGACAAGCTGAAGACAGTGGGGAGTATTTCTGTGCTGCCAGTCCAGGACAGGGACACGGATAAGGCAGAGTTTGGTCCAGGTACCAGACTCACTGTTCTAGATCCAAACATCAAAGTCACTGAACCCACAGTGGAAGTCCTAGCACCCTCGGCAAAGGAGTGTAAAGATAGAAACAAGAAGAAGAAGAAGACCCTGGTGTGTGTAGCCACCCGCTTCTACCCCGACCATGTCACGGTCTTCTGGCAAGTC
>312-30
GCCTAATGCCTCTGTCACACTCAACTGCAGTCATAAAATCCCCAGCTATGACACTATCCTCTGGTACCAGCGTTCTGTGGAAGACACGGCTCTAAACCTCATAGCTTATGCATACTATAAAACCCCTACAGTTGAACCCTCATATAAAGGTTACTTTGATGTGAAAGGAGATGGAGAGAACGAAGCCTTCCTTCATATCCTCAAACTGAGACAAGCTGAAGACAGTGGGGAGTATTTCTGTGCTGCAAGTGAAAGAGGCTCGGAGGCATATTTTGGAGCCGGCACCAAACTCACCGTTTTAGATCCAAACATCAAAGTCACTGAACCCACAGTGGAAGTCCTAGCACCCTCGGCAAAGGAGTGTAAAGATAGAAACAAGAAGAAGAAGAAGACCCTGGTGTGTGTAGCCACCCGCTTCTACCCCGACCATGTCACGGTCTTCTGGCAAGTC
>313-30
GCCTAATGCCTCTGTCACACTCAACTGCAGTCATAAAATCCCCAGCTATGACACTATCCTCTGGTACCAGCGTTCTGTGGAAGACACGGCTCTAAACCTCATAGCTTATGCATACTATAAAACCCCTACAGTTGAACCCTCATATAAAGGTTACTTTGATGTGAAAGGAGATGGAGAGAACGAAGCCTTCCTTCATATCCTCAAACTGAGACAAGCTGAAGACAGTGGGGAGTATTTCTGTGCTGCAAGTGAAAGGGGGCAGGGAGGCTATGAGGCACATTTTGGATCAGGCACCAAATTAACAGTTCTCGATCCAAACATCAAAGTCACTGAACCCACAGTGGAAGTCCTAGCACCCTCGGCAAAGGAGTGTAAAGATAGAAACAAGAAGAAGAAGAAGACCCTGGTGTGTGTAGCCACCCGCTTCTACCCCGACCATGTCACGGTCTTCTGGCAAGTC
>314-30
GCCTAATGCCTCTGTCACACTCAACTGCAGTCATAAAATCCCCAGCTATGACACTATCCTCTGGTACCAGCGTTCTGTGGAAGACACGGCTCTAAACCTCATAGCTTATGCATACTATAAAACCCCTACAGTTGAACCCTCATATAAAGGTTACTTTGATGTGAAAGGAGATGGAGAGAACGAAGCCTTCCTTCATATCCTCAAACTGAGACAAGCTGAAGACAGTGGGGAGTATTTCTGTGCTGCCAGTCTTACACGTGAGGCACATTTTGGATCAGGCACCAAATTAACAGTTCTCGATCCAAACATCAAAGTCACTGAACCCACAGTGGAAGTCCTAGCACCCTCGGCAAAGGAGTGTAAAGATAGAAACAAGAAGAAGAAGAAGACCCTGGTGTGTGTAGCCACCCGCTTCTACCCCGACCATGTCACGGTCTTCTGGCAAGTC
>315-30
GCCTAATGCCTCTGTCACACTCAACTGCAGTCATAAAATCCCCAGCTATGACACTATCCTCTGGTACCAGCGTTCTGTGGAAGACACGGCTCTAAACCTCATAGCTTATGCATACTATAAAACCCCTACAGTTGAACCCTCATATAAAGGTTACTTTGATGTGAAAGGAGATGGAGAGAACAAAGCCTTCCTTCATATCCTCAAACTGAGACAAGCTGAAGACAGTGGGGAGTATTTCTGTGCTGCCAGGACAGGGAGGAAAACTCAACCAGCCTTCTTTGGCAATGGAACGAAACTCACTGTTTTAGATCCAAACATCAAAGTCACTGAACCCACAGTGGAAGTCCTAGCACCCTCGGCAAAGGAGTGTAAAGATAGAAACAAGAAGAAGAAGAAGACCCTGGTGTGTGTAGCCACCCGCTTCTACCCCGACCATGTCACGGTCTTCTGGCAAGTC
>316-30
GCCTAATGCCTCTGTCACACTCAACTGCAGTCATAAAATCCCCAGCTATGACACTATCCTCTGGTACCAGCGTTCTGTGGAAGACACGGCTCTAAACCTCATAGCTTATGCATACTATAAAACCCCTACAGTTGAACCCTCATATAAAGGTTACTTTGATGTGAAAGGAGATGGAGAGAACAAAGCCTTCCTTCATATCCTCAAACTGAGACAAGCTGAAGACAGTGGGGAGTATTTCTGTGCTGCCAGTCTACAGGGGAGGTATGAGGCACATTTTGGATCAGGCACCAAATTAACAGTTCTCGATCCAAACATCAAAGTCACTGAACCCACAGTGGAAGTCCTAGCACCCTCGGCAAAGGAGTGTAAAGATAGAAACAAGAAGAAGAAGAAGACCCTGGTGTGTGTAGCCACCCGCTTCTACCCCGACCATGTCACGGTCTTCTGGCAAGTC
>317-30
GCCTAATGCCTCTGTCACACTCAACTGCAGTCATAAAATCCCCAGCTATGACACTATCCTCTGGTACCAGCGTTCTGTGGAAGACACGGCTCTAAACCTCATAGCTTATGCATACTATAAAACCCCTACAGTTGAACCCTCATATAAAGGTTACTTTGATGTGAAAGGAGATGGAGAGAACGAAGCCTTCCTTCATATCCTCAAACTGAGACAAGCTGAAGACAGTGGGGAGTATTTCTGTGCTGCCAAGCGGGACACTTCAACTCAACCAGCCTTCTTTGGCAATGGAACGAAACTCACTGTTTTAGATCCAAACATCAAAGTCACTGAACCCACAGTGGAAGTCCTAGCACCCTCGGCAAAGGAGTGTAAAGATAGAAACAAGAAGAAGAAGAAGACCCTGGTGTGTGTAGCCACCCGCTTCTACCCCGACCATGTCACGGTCTTCTGGCAAGTC
>318-30
GCCTAATGCCTCTGTCACACTCAACTGCAGTCATAAAATCCCCAGCTATAACACTATCCTCTGGTCCCAGCGTCCTGTATAAAACCCCTACAGTTGAACCCTCATATAAAGTTTACTTTGATGTGAAAGGAGATGGAGAGAATGAAGCCTTCCTTCATATCCTCAAACTGAGACAAGCTGAAGACAGTGGGGAGTATTTCTGTGCTGCCAGACAGGGGTCAACTCAACCAGCCTTCTTTGGCAATGGAACGAAACTCACTGTTTTAGATCCAAACATCAAAGTCACTGAACCCACAGTGGAAGTCCTAGCACCCTCGGCAAAGGAGTGTAAAGATAGAAACAAGAAGAAGAAGAAGACCCTGGTGTGTGTAGCCACCCGCTTCTACCCCGACCATGTCACGGTCTTCTGGCAAGTC
>319-30
GCCTAATGCCTCTGTCACACTCAACTGCAGTCATAAAATCCCCAGCTATGACACTATCCTCTGGTACCAGCGTTCTGTGGAAGACACGGCTCTAAACCTCATAGCTTATGCATACTATAAAACCCCTACAGTTGAACCCTCATATAAAGGTTACTTTGATGTGAAAGGAGATGGAGAGAACGAAGCCTTCCTTCATATCCTCAAACTGAGACAAGCTGAAGACAGTGGGGAGTATTTCTGTGCTGCAAGTGAAAGCGGCAGGGGTAACTATGAGGCACATTTTGGATCAGGCACCAAATTAACAGTTCTCGATCCAAACATCAAAGTCACTGAACCCACAGTGGAAGTCCTAGCACCCTCGGCAAAGGAGTGTAAAGATAGAAACAAGAAGAAGAAGAAGACCCTGGTGTGTGTAGCCACCCGCTTCTACCCCGACCATGTCACGGTCTTCTGGCAAGTC
>320-30
GCCTAATGCCTCTGTCACACTCAACTGCAGTCATAAAATCCCCAGCTATGACACTATCCTCTGGTACCAGCGTTCTGTGGAAGACACGGCTCTAAACCTCATAGCTTATGCATACTATAAAACCCCTACAGTTGAACCCTCATATAAAGGTTACTTTGATGTGAAAGGAGATGGAGAGAACGAAGCCTTCCTTCATATCCTCAAACTGAGACAAGCTGAAGACAGTGGGGAGTATTTCTGTGCTGCAAGTGAAAGCGGACAGGTACACGGATAAGGCAGAGTTTGGTCCAGGTACCAGACTCACTGTTCTAGATCCAAACATCAAAGTCACTGAACCCACAGTGGAAGTCCTAGCACCCTCGGCAAAGGAGTGTAAAGATAGAAACAAGAAGAAGAAGAAGACCCTGGTGTGTGTAGCCACCCGCTTCTACCCCGACCATGTCACGGTCTTCTGGCAAGTC
>321-30
GCCTAATGCCTCTGTCACACTCAACTGCAGTCATAAAATCCCCAGCTATAACACTATCCTCTGGTCCCAGCGTCCTGTATAAAACCCCTACAGTTGAACCCTCATATAAAGTTTACTTTGATGTGAAAGGAGATGGAGAGAATGAAGCCTTCCTTCATATCCTCAAACTGAGACAAGCTGAAGACAGTGGGGAGTATTTCTGTGCTGCCAGTCAGGGGGCGGGTACTCGGAGGCATATTTTGGAGCCGGCACCAAACTCACCGTTTTAGATCCAAACATCAAAGTCACTGAACCCACAGTGGAAGTCCTAGCACCCTCGGCAAAGGAGTGTAAAGATAGAAACAAGAAGAAGAAGAAGACCCTGGTGTGTGTAGCCACCCGCTTCTACCCCGACCATGTCACGGTCTTCTGGCAAGTC
>322-30
GCCTAATGCCTCTGTCACACTCAACTGCAGTCATAAAATCCCCAGCTATGACACTATCCTCTGGTACCAGCGTTCTGTGGAAGACACGGCTCTAAACCTCATAGCTTATGCATACTATAAAACCCCTACAGTTGAACCCTCATATAAAGGTTACTTTGATGTGAAAGGAGATGGAGAGAACGAAGCCTTCCTTCATATCCTCAAACTGAGACAAGCTGAAGACAGTGGGGAGTATTTCTGTGCTGCAAGTGAGAAGAGGACAGGGGTCGAGACTCAAACTCAACCAGCCTTCTTTGGCAATGGAACGAAACTCACTGTTTTAGATCCAAACATCAAAGTCACTGAACCCACAGTGGAAGTCCTAGCACCCTCGGCAAAGGAGTGTAAAGATAGAAACAAGAAGAAGAAGAAGACCCTGGTGTGTGTAGCCACCCGCTTCTACCCCGACCATGTCACGGTCTTCTGGCAAGTC
>323-30
GCCTAATGCCTCTGTCACACTCAACTGCAGTCATAAAATCCCCAGCTATGACACTATCCTCTGGTACCAGCGTTCTGTGGAAGACACGGCTCTAAACCTCATAGCTTATGCATACTATAAAACCCCTACAGTTGAACCCTCATATAAAGGTTACTTTGATGTGAAAGGAGATGGAGAGAACAAAGCCTTCCTTCATATCCTCAAACTGAGACAAGCTGAAGACAGTGGGGAGTATTTCTGTGCTGCCAGTCGAGGACAGGGGTCCAACTATGAGGCACATTTTGGATCAGGCACCAAATTAACAGTTCTCGATCCAAACATCAAAGTCACTGAACCCACAGTGGAAGTCCTAGCACCCTCGGCAAAGGAGTGTAAAGATAGAAACAAGAAGAAGAAGAAGACCCTGGTGTGTGTAGCCACCCGCTTCTACCCCGACCATGTCACGGTCTTCTGGCAAGTC
>324-30
GCCTAATGCCTCTGTCACACTCAACTGCAGTCATAAAATCCCCAGCTATGACACTATCCTCTGGTACCAGCGTTCTGTGGAAGACACGGCTCTAAACCTCATAGCTTATGCATACTATAAAACCCCTACAGTTGAACCCTCATATAAAGGTTACTTTGATGTGAAAGGAGATGGAGAGAACAAAGCCTTCCTTCATATCCTCAAACTGAGACAAGCTGAAGACAGTGGGGAGTATTTCTGTGCTGCCGGACAGGATCAAACTCAACCAGCCTTCTTTGGCAATGGAACGAAACTCACTGTTTTAGATCCAAACATCAAAGTCACTGAACCCACAGTGGAAGTCCTAGCACCCTCGGCAAAGGAGTGTAAAGATAGAAACAAGAAGAAGAAGAAGACCCTGGTGTGTGTAGCCACCCGCTTCTACCCCGACCATGTCACGGTCTTCTGGCAAGTC
>325-30
GCCTAATGCCTCTGTCACACTCAACTGCAGTCATAAAATCCCCAGCTATGACACTATCCTCTGGTACCAGCGTTCTGTGGAAGACACGGCTCTAAACCTCATAGCTTATGCATACTATAAAACCCCTACAGTTGAACCCTCATATAAAGGTTACTTTGATGTGAAAGGAGATGGAGAGAACGAAGCCTTCCTTCATATCCTCAAACTGAGACAAGCTGAAGACAGTGGGGAGTATTTCTGTGCTGCCAGGGCGTACTCGGAGGCATATTTTGGAGCCGGCACCAAACTCACCGTTTTAGATCCAAACATCAAAGTCACTGAACCCACAGTGGAAGTCCTAGCACCCTCGGCAAAGGAGTGTAAAGATAGAAACAAGAAGAAGAAGAAGACCCTGGTGTGTGTAGCCACCCGCTTCTACCCCGACCATGTCACGGTCTTCTGGCAAGTC
>326-30
GCCTAATGCCTCTGTCACACTCAACTGCAGTCATAAAATCCCCAGCTATAACACTATCCTCTGGTCCCAGCGTCCTGTGGAAGACACGGCTCTAAACCTCATAGCTTATGCATACTATAAAACCCCTACAGTTGAACCCTCATATAAAGTTTACTTTGATGTGAAAGGAGATGGAGAGAATGAAGCCTTCCTTCATATCCTCAAACTGAGACAAGCTGAAGACAGTGGGGAGTATTTCTGTGCTGCCAGACAGGGAGGACTCGGAGGCATATTTTGGAGCCGGCACCAAACTCACCGTTTTAGATCCAAACATCAAAGTCACTGAACCCACAGTGGAAGTCCTAGCACCCTCGGCAAAGGAGTGTAAAGATAGAAACAAGAAGAAGAAGAAGACCCTGGTGTGTGTAGCCACCCGCTTCTACCCCGACCATGTCACGGTCTTCTGGCAAGTC
>327-30
GCCTAATGCCTCTGTCACACTCAACTGCAGTCATAAAATCCCCAGCTATGACACTATCCTCTGGTACCAGCGTTCTGTGGAAGACACGGCTCTAAACCTCATAGCTTATGCATACTATAAAACCCCTACAGTTGAACCCTCATATAAAGGTTACTTTGATGTGAAAGGAGATGGAGAGAACAAAGCCTTCCTTCATATCCTCAAACTGAGACAAGCTGAAGACAGTGGGGAGTATTTCTGTGCTGCCATTCGACTGAACTATGAGGCACATTTTGGATCAGGCACCAAATTAACAGTTCTCGATCCAAACATCAAAGTCACTGAACCCACAGTGGAAGTCCTAGCACCCTCGGCAAAGGAGTGTAAAGATAGAAACAAGAAGAAGAAGAAGACCCTGGTGTGTGTAGCCACCCGCTTCTACCCCGACCATGTCACGGTCTTCTGGCAAGTC
>328-30
GCCTAATGCCTCTGTCACACTCAACTGCAGTCATAAAATCCCCAGCTATGACACTATCCTCTGGTACCAGCGTTCTGTGGAAGACACGGCTCTAAACCTCATAGCTTATGCATACTATAAAACCCCTACAGTTGAACCCTCATATAAAGGTTACTTTGATGTGAAAGGAGATGGAGAGAACGAAGCCTTCCTTCATATCCTCAAACTGAGACAAGCTGAAGACAGTGGGGAGTATTTCTGTGCTGCAAGTGAAAGAGGACAGGGAAGCTATGAGGCACATTTTGGATCAGGCACCAAATTAACAGTTCTCGATCCAAACATCAAAGTCACTGAACCCACAGTGGAAGTCCTAGCACCCTCGGCAAAGGAGTGTAAAGATAGAAACAAGAAGAAGAAGAAGACCCTGGTGTGTGTAGCCACCCGCTTCTACCCCGACCATGTCACGGTCTTCTGGCAAGTC
>329-30
GCCTAATGCCTCTGTCACACTCAACTGCAGTCATAAAATCCCCAGCTATGACACTATCCTCTGGTACCAGCGTTCTGTGGAAGACACGGCTCTAAACCTCATAGCTTATGCATACTATAAAACCCCTACAGTTGAACCCTCATATAAAGGTTACTTTGATGTGAAAGGAGATGGAGAGAACGAAGCCTTCCTTCATATCCTCAAACTGAGACAAGCTGAAGACAGTGGGGAGTATTTCTGTGCTGCAAGTGAACGGACAGGGACTATGAGGCACATTTTGGATCAGGCACCAAATTAACAGTTCTCGATCCAAACATCAAAGTCACTGAACCCACAGTGGAAGTCCTAGCACCCTCGGCAAAGGAGTGTAAAGATAGAAACAAGAAGAAGAAGAAGACCCTGGTGTGTGTAGCCACCCGCTTCTACCCCGACCATGTCACGGTCTTCTGGCAAGTC
>330-30
GCCTAATGCCTCTGTCACACTCAACTGCAGTCATAAAATCCCCAGCTATGACACTATCCTCTGGTACCAGCGTTCTGTGGAAGACACGGCTCTAAACCTCATAGCTTATGCATACTATAAAACCCCTACAGTTGAACCCTCATATAAAGGTTACTTTGATGTGAAAGGAGATGGAGAGAACGAAGCCTTCCTTCATATCCTCAAACTGAGACAAGCTGAAGACAGTGGGGAGTATTTCTGTGCTGCCAGTCTGAGAGCGTTAACTCAACCAGCCTTCTTTGGCAATGGAACGAAACTCACTGTTTTAGATCCAAACATCAAAGTCACTGAACCCACAGTGGAAGTCCTAGCACCCTCGGCAAAGGAGTGTAAAGATAGAAACAAGAAGAAGAAGAAGACCCTGGTGTGTGTAGCCACCCGCTTCTACCCCGACCATGTCACGGTCTTCTGGCAAGTC
>331-30
GCCTAATGCCTCTGTCACACTCAACTGCAGTCATAAAATCCCCAGCTATGACACTATCCTCTGGTACCAGCGTTCTGTGGAAGACACGGCTCTAAACCTCATAGCTTATGCATACTATAAAACCCCTACAGTTGAACCCTCATATAAAGGTTACTTTGATGTGAAAGGAGATGGAGAGAACGAAGCCTTCCTTCATATCCTCAAACTGAGACAAGCTGAAGACAGTGGGGAGTATTTCTGTGCTGCCAGAAGTGGTGGTGCCAGCCAGGCTTACTTCGGTGGAGGAACCAGGTTAACTGTTCTAGATCCAAACATCAAAGTCACTGAACCCACAGTGGAAGTCCTAGCACCCTCGGCAAAGGAGTGTAAAGATAGAAACAAGAAGAAGAAGAAGACCCTGGTGTGTGTAGCCACCCGCTTCTACCCCGACCATGTCACGGTCTTCTGGCAAGTC
>332-30
GCCTAATGCCTCTGTCACACTCAACTGCAGTCATAAAATCCCCAGCTATGACACTATCCTCTGGTACCAGCGTTCTGTGGAAGACACGGCTCTAAACCTCATAGCTTATGCATACTATAAAACCCCTACAGTTGAACCCTCATATAAAGGTTACTTTGATGTGAAAGGAGATGGAGAGAACGAAGCCTTCCTTCATATCCTCAAACTGAGACAAGCTGAAGACAGTGGGGAGTATTTCTGTGCTGCCAGCCGGGGACAGGGGTACTATGAGGCACATTTTGGATCAGGCACCAAATTAACAGTTCTCGATCCAAACATCAAAGTCACTGAACCCACAGTGGAAGTCCTAGCACCCTCGGCAAAGGAGTGTAAAGATAGAAACAAGAAGAAGAAGAAGACCCTGGTGTGTGTAGCCACCCGCTTCTACCCCGACCATGTCACGGTCTTCTGGCAAGTC
>333-30
GCCTAATGCCTCTGTCACACTCAACTGCAGTCATAAAATCCCCAGCTATGACACTATCCTCTGGTACCAGCGTTCTGTGGAAGACACGGCTCTAAACCTCATAGCTTATGCATACTATAAAACCCCTACAGTTGAACCCTCATATAAAGGTTACTTTGATGTGAAAGGAGATGGAGAGAACGAAGCCTTCCTTCATATCCTCAAACTGAGACAAGCTGAAGACAGTGGGGAGTATTTCTGTGCTGTCGGGACAGCTAACAACCCGGCATTCTTCGGCAGTGGCACCAAACTCACAGTTCTAGATCCAAACATCAAAGTCACTGAACCCACAGTGGAAGTCCTAGCACCCTCGGCAAAGGAGTGTAAAGATAGAAACAAGAAGAAGAAGAAGACCCTGGTGTGTGTAGCCACCCGCTTCTACCCCGACCATGTCACGGTCTTCTGGCAAGTC
>334-30
GCCTAATGCCTCTGTCACACTCAACTGCAGTCATAAAATCCCCAGCTATGACACTATCCTCTGGTACCAGCGTTCTGTGGAAGACACGGCTCTAAACCTCATAGCTTATGCATACTATAAAACCCCTACAGTTGAACCCTCATATAAAGGTTACTTTGATGTGAAAGGAGATGGAGAGAACGAAGCCTTCCTTCATATCCTCAAACTGAGACAAGCTGAAGACAGTGGGGAGTATTTCTGTGCTGCAAGTGAAAGCTCTGGTGGTTATGCTGCCTACTTTGGAGAAGGAACTAAGCTAACAGTTCTGGATCCAAACATCAAAGTCACTGAACCCACAGTGGAAGTCCTAGCACCCTCGGCAAAGGAGTGTAAAGATAGAAACAAGAAGAAGAAGAAGACCCTGGTGTGTGTAGCCACCCGCTTCTACCCCGACCATGTCACGGTCTTCTGGCAAGTC
>335-30
GCCTAATGCCTCTGTCACACTCAACTGCAGTCATAAAATCCCCAGCTATGACACTATCCTCTGGTACCAGCGTTCTGTGGAAGACACGGCTCTAAACCTCATAGCTTATGCATACTATAAAACCCCTACAGTTGAACCCTCATATAAAGGTTACTTTGATGTGAAAGGAGATGGAGAGAACGAAGCCTTCCTTCATATCCTCAAACTGAGACAAGCTGAAGACAGTGGGGAGTATTTCTGTGCTGCCAGTCGGACAGGGGGCGGCAACCCGGCATTCTTCGGCAGTGGCACCAAACTCACAGTTCTAGATCCAAACATCAAAGTCACTGAACCCACAGTGGAAGTCCTAGCACCCTCGGCAAAGGAGTGTAAAGATAGAAACAAGAAGAAGAAGAAGACCCTGGTGTGTGTAGCCACCCGCTTCTACCCCGACCATGTCACGGTCTTCTGGCAAGTC
>336-30
GCCTAATGCCTCTGTCACACTCAACTGCAGTCATAAAATCCCCAGCTATGACACTATCCTCTGGTACCAGCGTTCTGTGGAAGACACGGCTCTAAACCTCATAGCTTATGCATACTATAAAACCCCTACAGTTGAACCCTCATATAAAGGTTACTTTGATGTGAAAGGAGATGGAGAGAACGAAGCCTTCCTTCATATCCTCAAACTGAGACAAGCTGAAGACAGTGGGGAGTATTTCTGTGCTGCAAGTGAAAGCGAGGGAGAGTACTCGGAGGCATATTTTGGAGCCGGCACCAAACTCACCGTTTTAGATCCAAACATCAAAGTCACTGAACCCACAGTGGAAGTCCTAGCACCCTCGGCAAAGGAGTGTAAAGATAGAAACAAGAAGAAGAAGAAGACCCTGGTGTGTGTAGCCACCCGCTTCTACCCCGACCATGTCACGGTCTTCTGGCAAGTC
>337-30
GCCTAATGCCTCTGTCACACTCAACTGCAGTCATAAAATCCCCAGCTATGACACTATCCTCTGGTACCAGCGTTCTGTGGAAGACACGGCTCTAAACCTCATAGCTTATGCATACTATAAAACCCCTACAGTTGAACCCTCATATAAAGGTTACTTTGATGTGAAAGGAGATGGAGAGAACAAAGCCTTCCTTCATATCCTCAAACTGAGACAAGCTGAAGACAGTGGGGAGTATTTCTGTGCTGCCAGTACACTTACTCAAACTCAACCAGCCTTCTTTGGCAATGGAACGAAACTCACTGTTTTAGATCCAAACATCAAAGTCACTGAACCCACAGTGGAAGTCCTAGCACCCTCGGCAAAGGAGTGTAAAGATAGAAACAAGAAGAAGAAGAAGACCCTGGTGTGTGTAGCCACCCGCTTCTACCCCGACCATGTCACGGTCTTCTGGCAAGTC
>338-30
GCCTAATGCCTCTGTCACACTCAACTGCAGTCATAAAATCCCCAGCTATGACACTATCCTCTGGTACCAGCGTTCTGTGGAAGACACGGCTCTAAACCTCATAGCTTATGCATACTATAAAACCCCTACAGTTGAACCCTCATATAAAGGTTACTTTGATGTGAAAGGAGATGGAGAGAACGAAGCCTTCCTTCATATCCTCAAACTGAGACAAGCTGAAGACAGTGGGGAGTATTTCTGTGCTGCCAGGGAGACACGGATAAGGCAGAGTTTGGTCCAGGTACCAGACTCACTGTTCTAGATCCAAACATCAAAGTCACTGAACCCACAGTGGAAGTCCTAGCACCCTCGGCAAAGGAGTGTAAAGATAGAAACAAGAAGAAGAAGAAGACCCTGGTGTGTGTAGCCACCCGCTTCTACCCCGACCATGTCACGGTCTTCTGGCAAGTC
>339-30
GCCTAATGCCTCTGTCACACTCAACTGCAGTCATAAAATCCCCAGCTATGACACTATCCTCTGGTACCAGCGTTCTGTGGAAGACACGGCTCTAAACCTCATAGCTTATGCATACTATAAAACCCCTACAGTTGAACCCTCATATAAAGGTTACTTTGATGTGAAAGGAGATGGAGAGAACGAAGCCTTCCTTCATATCCTCAAACTGAGACAAGCTGAAGACAGTGGGGAGTATTTCTGTGCTGCAAGTGAAAGGGACAGGGGTTACTCGGAGGCATATTTTGGAGCCGGCACCAAACTCACCGTTTTAGATCCAAACATCAAAGTCACTGAACCCACAGTGGAAGTCCTAGCACCCTCGGCAAAGGAGTGTAAAGATAGAAACAAGAAGAAGAAGAAGACCCTGGTGTGTGTAGCCACCCGCTTCTACCCCGACCATGTCACGGTCTTCTGGCAAGTC
>340-29
GCCTAATGCCTCTGTCACACTCAACTGCAGTCATAAAATCCCCAGCTATGACACTATCCTCTGGTACCAGCGTTCTGTGGAAGACACGGCTCTAAACCTCATAGCTTATGCATACTATAAAACCCCTACAGTTGAACCCTCATATAAAGGTTACTTTGATGTGAAAGGAGATGGAGAGAACGAAGCCTTCCTTCATATCCTCAAACTGAGACAAGCTGAAGACAGTGGGGAGTATTTCTGTGCTGCAAGTGAAACGGACAGGGGGTACTCGGAGGCATATTTTGGAGCCGGCACCAAACTCACCGTTTTAGATCCAAACATCAAAGTCACTGAACCCACAGTGGAAGTCCTAGCACCCTCGGCAAAGGAGTGTAAAGATAGAAACAAGAAGAAGAAGAAGACCCTGGTGTGTGTAGCCACCCGCTTCTACCCCGACCATGTCACGGTCTTCTGGCAAGTC
>341-29
GCCTAATGCCTCTGTCACACTCAACTGCAGTCATAAAATCCCCAGCTATGACACTATCCTCTGGTACCAGCGTTCTGTGGAAGACACGGCTCTAAACCTCATAGCTTATGCATACTATAAAACCCCTACAGTTGAACCCTCATATAAAGGTTACTTTGATGTGAAAGGAGATGGAGAGAACGAAGCCTTCCTTCATATCCTCAAACTGAGACAAGCTGAAGACAGTGGGGAGTATTTCTGTGCTGCCAGGGACGGAACTATGATCCTGCATTCTTTGGAGCAGGGACCAAACTGAGTGTTCTGGATCCAAACATCAAAGTCACTGAACCCACAGTGGAAGTCCTAGCACCCTCGGCAAAGGAGTGTAAAGATAGAAACAAGAAGAAGAAGAAGACCCTGGTGTGTGTAGCCACCCGCTTCTACCCCGACCATGTCACGGTCTTCTGGCAAGTC
>342-29
GCCTAATGCCTCTGTCACACTCAACTGCAGTCATAAAATCCCCAGCTATGACACTATCCTCTGGTACCAGCGTTCTGTGGAAGACACGGCTCTAAACCTCATAGCTTATGCATACTATAAAACCCCTACAGTTGAACCCTCATATAAAGGTTACTTTGATGTGAAAGGAGATGGAGAGAACGAAGCCTTCCTTCATATCCTCAAACTGAGACAAGCTGAAGACAGTGGGGAGTATTTCTGTGCTGCAAGTGACGGACAGATCAACTATGAGGCACATTTTGGATCAGGCACCAAATTAACAGTTCTCGATCCAAACATCAAAGTCACTGAACCCACAGTGGAAGTCCTAGCACCCTCGGCAAAGGAGTGTAAAGATAGAAACAAGAAGAAGAAGAAGACCCTGGTGTGTGTAGCCACCCGCTTCTACCCCGACCATGTCACGGTCTTCTGGCAAGTC
>343-29
GCCTAATGCCTCTGTCACACTCAACTGCAGTCATAAAATCCCCAGCTATGACACTATCCTCTGGTACCAGCGTTCTGTGGAAGACACGGCTCTAAACCTCATAGCTTATGCATACTATAAAACCCCTACAGTTGAACCCTCATATAAAGGTTACTTTGATGTGAAAGGAGATGGAGAGAACGAAGCCTTCCTTCATATCCTCAAACTGAGACAAGCTGAAGACAGTGGGGAGTATTTCTGTGCTGCAAGTGAAAAGGGACAAAACTATGATCCTGCATTCTTTGGAGCAGGGACCAAACTGAGTGTTCTGGATCCAAACATCAAAGTCACTGAACCCACAGTGGAAGTCCTAGCACCCTCGGCAAAGGAGTGTAAAGATAGAAACAAGAAGAAGAAGAAGACCCTGGTGTGTGTAGCCACCCGCTTCTACCCCGACCATGTCACGGTCTTCTGGCAAGTC
>344-29
GCCTAATGCCTCTGTCACACTCAACTGCAGTCATAAAATCCCCAGCTATGACACTATCCTCTGGTACCAGCGTTCTGTGGAAGACACGGCTCTAAACCTCATAGCTTATGCATACTATAAAACCCCTACAGTTGAACCCTCATATAAAGGTTACTTTGATGTGAAAGGAGATGGAGAGAACGAAGCCTTCCTTCATATCCTCAAACTGAGACAAGCTGAAGACAGTGGGGAGTATTTCTGTGCTGCAAGTGAAAGCGACAGGGATAAGGCAGAGTTTGGTCCAGGTACCAGACTCACTGTTCTAGATCCAAACATCAAAGTCACTGAACCCACAGTGGAAGTCCTAGCACCCTCGGCAAAGGAGTGTAAAGATAGAAACAAGAAGAAGAAGAAGACCCTGGTGTGTGTAGCCACCCGCTTCTACCCCGACCATGTCACGGTCTTCTGGCAAGTC
>345-29
GCCTAATGCCTCTGTCACACTCAACTGCAGTCATAAAATCCCCAGCTATGACACTATCCTCTGGTACCAGCGTTCTGTGGAAGACACGGCTCTAAACCTCATAGCTTATGCATACTATAAAACCCCTACAGTTGAACCCTCATATAAAGGTTACTTTGATGTGAAAGGAGATGGAGAGAACAAAGCCTTCCTTCATATCCTCAAACTGAGACAAGCTGAAGACAGTGGGGAGTATTTCTGTGCTGCCAGTCTGACAGGGGTTGGTGGTTATGCTGCCTACTTTGGAGAAGGAACTAAGCTAACAGTTCTGGATCCAAACATCAAAGTCACTGAACCCACAGTGGAAGTCCTAGCACCCTCGGCAAAGGAGTGTAAAGATAGAAACAAGAAGAAGAAGAAGACCCTGGTGTGTGTAGCCACCCGCTTCTACCCCGACCATGTCACGGTCTTCTGGCAAGTC
>346-29
GCCTAATGCCTCTGTCACACTCAACTGCAGTCATAAAATCCCCAGCTATGACACTATCCTCTGGTACCAGCGTTCTGTGGAAGACACGGCTCTAAACCTCATAGCTTATGCATACTATAAAACCCCTACAGTTGAACCCTCATATAAAGGTTACTTTGATGTGAAAGGAGATGGAGAGAACGAAGCCTTCCTTCATATCCTCAAACTGAGACAAGCTGAAGACAGTGGGGAGTATTTCTGTGCTGCCCTCCGGGACACCTATGATCCTGCATTCTTTGGAGCAGGGACCAAACTGAGTGTTCTGGATCCAAACATCAAAGTCACTGAACCCACAGTGGAAGTCCTAGCACCCTCGGCAAAGGAGTGTAAAGATAGAAACAAGAAGAAGAAGAAGACCCTGGTGTGTGTAGCCACCCGCTTCTACCCCGACCATGTCACGGTCTTCTGGCAAGTC
>347-29
GCCTAATGCCTCTGTCACACTCAACTGCAGTCATAAAATCCCCAGCTATGACACTATCCTCTGGTACCAGCGTTCTGTGGAAGACACGGCTCTAAACCTCATAGCTTATGCATACTATAAAACCCCTACAGTTGAACCCTCATATAAAGGTTACTTTGATGTGAAAGGAGATGGAGAGAACAAAGCCTTCCTTCATATCCTCAAACTGAGACAAGCTGAAGACAGTGGGGAGTATTTCTGTGCTGCCAGTCTTTGGGTACACTGGAAGTGAGGCCTACTTTGGGAATGGAACCAAACTCACTGTTTTAGATCCAAACATCAAAGTCACTGAACCCACAGTGGAAGTCCTAGCACCCTCGGCAAAGGAGTGTAAAGATAGAAACAAGAAGAAGAAGAAGACCCTGGTGTGTGTAGCCACCCGCTTCTACCCCGACCATGTCACGGTCTTCTGGCAAGTC
>348-29
GCCTAATGCCTCTGTCACACTCAACTGCAGTCATAAAATCCCCAGCTATGACACTATCCTCTGGTACCAGCGTTCTGTGGAAGACACGGCTCTAAACCTCATAGCTTATGCATACTATAAAACCCCTACAGTTGAACCCTCATATAAAGGTTACTTTGATGTGAAAGGAGATGGAGAGAACGAAGCCTTCCTTCATATCCTCAAACTGAGACAAGCTGAAGACAGTGGGGAGTATTTCTGTGCTGCAAGTGAAAGCGGGACAGGGTCCTATGAGGCACATTTTGGATCAGGCACCAAATTAACAGTTCTCGATCCAAACATCAAAGTCACTGAACCCACAGTGGAAGTCCTAGCACCCTCGGCAAAGGAGTGTAAAGATAGAAACAAGAAGAAGAAGAAGACCCTGGTGTGTGTAGCCACCCGCTTCTACCCCGACCATGTCACGGTCTTCTGGCAAGTC
>349-29
GCCTAATGCCTCTGTCACACTCAACTGCAGTCATAAAATCCCCAGCTATAACACTATCCTCTGGTCCCAGCGTCCTGTATAAAACCCCTACAGTTGAACCCTCATATAAAGTTTACTTTGATGTGAAAGGAGATGGAGAGAATGAAGCCTTCCTTCATATCCTCAAACTGAGACAAGCTGAAGACAGTGGGGAGTATTTCTGTGCTGCCAGCCGGGACAACTATGAGGCACATTTTGGATCAGGCACCAAATTAACAGTTCTCGATCCAAACATCAAAGTCACTGAACCCACAGTGGAAGTCCTAGCACCCTCGGCAAAGGAGTGTAAAGATAGAAACAAGAAGAAGAAGAAGACCCTGGTGTGTGTAGCCACCCGCTTCTACCCCGACCATGTCACGGTCTTCTGGCAAGTC
>350-29
GCCTAATGCCTCTGTCACACTCAACTGCAGTCATAAAATCCCCAGCTATGACACTATCCTCTGGTACCAGCGTTCTGTGGAAGACACGGCTCTAAACCTCATAGCTTATGCATACTATAAAACCCCTACAGTTGAACCCTCATATAAAGGTTACTTTGATGTGAAAGGAGATGGAGAGAACAAAGCCTTCCTTCATATCCTCAAACTGAGACAAGCTGAAGACAGTGGGGAGTATTTCTGTGCTGCCACCCGAAACTCGGAGGCATATTTTGGAGCCGGCACCAAACTCACCGTTTTAGATCCAAACATCAAAGTCACTGAACCCACAGTGGAAGTCCTAGCACCCTCGGCAAAGGAGTGTAAAGATAGAAACAAGAAGAAGAAGAAGACCCTGGTGTGTGTAGCCACCCGCTTCTACCCCGACCATGTCACGGTCTTCTGGCAAGTC
>351-29
GCCTAATGCCTCTGTCACACTCAACTGCAGTCATAAAATCCCCAGCTATGACACTATCCTCTGGTACCAGCGTTCTGTGGAAGACACGGCTCTAAACCTCATAGCTTATGCATACTATAAAACCCCTACAGTTGAACCCTCATATAAAGGTTACTTTGATGTGAAAGGAGATGGAGAGAACGAAGCCTTCCTTCATATCCTCAAACTGAGACAAGCTGAAGACAGTGGGGAGTATTTCTGTGCTGCCAGTCTTGACAGGGGGCGACTCAACCAGCCTTCTTTGGCAATGGAACGAAACTCACTGTTTTAGATCCAAACATCAAAGTCACTGAACCCACAGTGGAAGTCCTAGCACCCTCGGCAAAGGAGTGTAAAGATAGAAACAAGAAGAAGAAGAAGACCCTGGTGTGTGTAGCCACCCGCTTCTACCCCGACCATGTCACGGTCTTCTGGCAAGTC
>352-29
GCCTAATGCCTCTGTCACACTCAACTGCAGTCATAAAATCCCCAGCTATAACACTATCCTCTGGTCCCAGCGTCCTGTATAAAACCCCTACAGTTGAACCCTCATATAAAGTTTACTTTGATGTGAAAGGAGATGGAGAGAATGAAGCCTTCCTTCATATCCTCAAACTGAGACAAGCTGAAGACAGTGGGGAGTATTTCTGTGCTGCCAGTCTCGGACAACACAACAACCCGGCATTCTTCGGCAGTGGCACCAAACTCACAGTTCTAGATCCAAACATCAAAGTCACTGAACCCACAGTGGAAGTCCTAGCACCCTCGGCAAAGGAGTGTAAAGATAGAAACAAGAAGAAGAAGAAGACCCTGGTGTGTGTAGCCACCCGCTTCTACCCCGACCATGTCACGGTCTTCTGGCAAGTC
>353-29
GCCTAATGCCTCTGTCACACTCAACTGCAGTCATAAAATCCCCAGCTATGACACTATCCTCTGGTACCAGCGTTCTGTGGAAGACACGGCTCTAAACCTCATAGCTTATGCATACTATAAAACCCCTACAGTTGAACCCTCATATAAAGGTTACTTTGATGTGAAAGGAGATGGAGAGAACGAAGCCTTCCTTCATATCCTCAAACTGAGACAAGCTGAAGACAGTGGGGAGTATTTCTGTGCTGCAAGTGAAAGCGAGGGTTACTCGGAGGCATATTTTGGAGCCGGCACCAAACTCACCGTTTTAGATCCAAACATCAAAGTCACTGAACCCACAGTGGAAGTCCTAGCACCCTCGGCAAAGGAGTGTAAAGATAGAAACAAGAAGAAGAAGAAGACCCTGGTGTGTGTAGCCACCCGCTTCTACCCCGACCATGTCACGGTCTTCTGGCAAGTC
>354-29
GCCTAATGCCTCTGTCACACTCAACTGCAGTCATAAAATCCCCAGCTATGACACTATCCTCTGGTACCAGCGTTCTGTGGAAGACACGGCTCTAAACCTCATAGCTTATGCATACTATAAAACCCCTACAGTTGAACCCTCATATAAAGGTTACTTTGATGTGAAAGGAGATGGAGAGAACAAAGCCTTCCTTCATATCCTCAAACTGAGACAAGCTGAAGACAGTGGGGAGTATTTCTGTGCTGCCAGTCGTGGGCCGGGACAGGGGCTTCTCTGGTGGTTATGCTGCCTACTTTGGAGAAGGAACTAAGCTAACAGTTCTGGATCCAAACATCAAAGTCACTGAACCCACAGTGGAAGTCCTAGCACCCTCGGCAAAGGAGTGTAAAGATAGAAACAAGAAGAAGAAGAAGACCCTGGTGTGTGTAGCCACCCGCTTCTACCCCGACCATGTCACGGTCTTCTGGCAAGTC
>355-29
GCCTAATGCCTCTGTCACACTCAACTGCAGTCATAAAATCCCCAGCTATGACACTATCCTCTGGTACCAGCGTTCTGTGGAAGACACGGCTCTAAACCTCATAGCTTATGCATACTATAAAACCCCTACAGTTGAACCCTCATATAAAGGTTACTTTGATGTGAAAGGAGATGGAGAGAACGAAGCCTTCCTTCATATCCTCAAACTGAGACAAGCTGAAGACAGTGGGGAGTATTTCTGTGCTGCAAGTGAATGGGACAGTACACGGATAAGGCAGAGTTTGGTCCAGGTACCAGACTCACTGTTCTAGATCCAAACATCAAAGTCACTGAACCCACAGTGGAAGTCCTAGCACCCTCGGCAAAGGAGTGTAAAGATAGAAACAAGAAGAAGAAGAAGACCCTGGTGTGTGTAGCCACCCGCTTCTACCCCGACCATGTCACGGTCTTCTGGCAAGTC
>356-29
GCCTAATGCCTCTGTCACACTCAACTGCAGTCATAAAATCCCCAGCTATGACACTATCCTCTGGTACCAGCGTTCTGTGGAAGACACGGCTCTAAACCTCATAGCTTATGCATACTATAAAACCCCTACAGTTGAACCCTCATATAAAGGTTACTTTGATGTGAAAGGAGATGGAGAGAACGAAGCCTTCCTTCATATCCTCAAACTGAGACAAGCTGAAGACAGTGGGGAGTATTTCTGTGCTGCAAGTGAAAGCGGCAGAAACACTGGAAGTGAGGCCTACTTTGGGAATGGAACCAAACTCACTGTTTTAGATCCAAACATCAAAGTCACTGAACCCACAGTGGAAGTCCTAGCACCCTCGGCAAAGGAGTGTAAAGATAGAAACAAGAAGAAGAAGAAGACCCTGGTGTGTGTAGCCACCCGCTTCTACCCCGACCATGTCACGGTCTTCTGGCAAGTC
>357-29
GCCTAATGCCTCTGTCACACTCAACTGCAGTCATAAAATCCCCAGCTATGACACTATCCTCTGGTACCAGCGTTCTGTGGAAGACACGGCTCTAAACCTCATAGCTTATGCATACTATAAAACCCCTACAGTTGAACCCTCATATAAAGGTTACTTTGATGTGAAAGGAGATGGAGAGAACGAAGCCTTCCTTCATATCCTCAAACTGAGACAAGCTGAAGACAGTGGGGAGTATTTCTGTGCTGCAAGTGAAAGCTCTGATCCTGCATTCTTTGGAGCAGGGACCAAACTGAGTGTTCTGGATCCAAACATCAAAGTCACTGAACCCACAGTGGAAGTCCTAGCACCCTCGGCAAAGGAGTGTAAAGATAGAAACAAGAAGAAGAAGAAGACCCTGGTGTGTGTAGCCACCCGCTTCTACCCCGACCATGTCACGGTCTTCTGGCAAGTC
>358-29
GCCTAATGCCTCTGTCACACTCAACTGCAGTCATAAAATCCCCAGCTATGACACTATCCTCTGGTACCAGCGTTCTGTGGAAGACACGGCTCTAAACCTCATAGCTTATGCATACTATAAAACCCCTACAGTTGAACCCTCATATAAAGGTTACTTTGATGTGAAAGGAGATGGAGAGAACAAAGCCTTCCTTCATATCCTCAAACTGAGACAAGCTGAAGACAGTGGGGAGTATTTCTGTGCTGCCGGGACAGGTACTCAAACTCAACCAGCCTTCTTTGGCAATGGAACGAAACTCACTGTTTTAGATCCAAACATCAAAGTCACTGAACCCACAGTGGAAGTCCTAGCACCCTCGGCAAAGGAGTGTAAAGATAGAAACAAGAAGAAGAAGAAGACCCTGGTGTGTGTAGCCACCCGCTTCTACCCCGACCATGTCACGGTCTTCTGGCAAGTC
>359-29
GCCTAATGCCTCTGTCACACTCAACTGCAGTCATAAAATCCCCAGCTATGACACTATCCTCTGGTACCAGCGTTCTGTGGAAGACACGGCTCTAAACCTCATAGCTTATGCATACTATAAAACCCCTACAGTTGAACCCTCATATAAAGGTTACTTTGATGTGAAAGGAGATGGAGAGAACGAAGCCTTCCTTCATATCCTCAAACTGAGACAAGCTGAAGACAGTGGGGAGTATTTCTGTGCTGCCAGGGACAGGGGGCAGGGAACTCAACCAGCCTTCTTTGGCAATGGAACGAAACTCACTGTTTTAGATCCAAACATCAAAGTCACTGAACCCACAGTGGAAGTCCTAGCACCCTCGGCAAAGGAGTGTAAAGATAGAAACAAGAAGAAGAAGAAGACCCTGGTGTGTGTAGCCACCCGCTTCTACCCCGACCATGTCACGGTCTTCTGGCAAGTC
>360-29
GCCTAATGCCTCTGTCACACTCAACTGCAGTCATAAAATCCCCAGCTATGACACTATCCTCTGGTACCAGCGTTCTGTGGAAGACACGGCTCTAAACCTCATAGCTTATGCATACTATAAAACCCCTACAGTTGAACCCTCATATAAAGGTTACTTTGATGTGAAAGGAGATGGAGAGAACGAAGCCTTCCTTCATATCCTCAAACTGAGACAAGCTGAAGACAGTGGGGAGTATTTCTGTGCTGCCAATCGGGACAGTAACAACAACCCGGCATTCTTCGGCAGTGGCACCAAACTCACAGTTCTAGATCCAAACATCAAAGTCACTGAACCCACAGTGGAAGTCCTAGCACCCTCGGCAAAGGAGTGTAAAGATAGAAACAAGAAGAAGAAGAAGACCCTGGTGTGTGTAGCCACCCGCTTCTACCCCGACCATGTCACGGTCTTCTGGCAAGTC
>361-29
GCCTAATGCCTCTGTCACACTCAACTGCAGTCATAAAATCCCCAGCTATGACACTATCCTCTGGTACCAGCGTTCTGTGGAAGACACGGCTCTAAACCTCATAGCTTATGCATACTATAAAACCCCTACAGTTGAACCCTCATATAAAGGTTACTTTGATGTGAAAGGAGATGGAGAGAACGAAGCCTTCCTTCATATCCTCAAACTGAGACAAGCTGAAGACAGTGGGGAGTATTTCTGTGCTGCAAGTGAAACCCCGGATAAGGCAGAGTTTGGTCCAGGTACCAGACTCACTGTTCTAGATCCAAACATCAAAGTCACTGAACCCACAGTGGAAGTCCTAGCACCCTCGGCAAAGGAGTGTAAAGATAGAAACAAGAAGAAGAAGAAGACCCTGGTGTGTGTAGCCACCCGCTTCTACCCCGACCATGTCACGGTCTTCTGGCAAGTC
>362-29
GCCTAATGCCTCTGTCACACTCAACTGCAGTCATAAAATCCCCAGCTATGACACTATCCTCTGGTACCAGCGTTCTGTGGAAGACACGGCTCTAAACCTCATAGCTTATGCATACTATAAAACCCCTACAGTTGAACCCTCATATAAAGGTTACTTTGATGTGAAAGGAGATGGAGAGAACGAAGCCTTCCTTCATATCCTCAAACTGAGACAAGCTGAAGACAGTGGGGAGTATTTCTGTGCTGCAAGTGAAAGCGGGGGAGATGAGGCACATTTTGGATCAGGCACCAAATTAACAGTTCTCGATCCAAACATCAAAGTCACTGAACCCACAGTGGAAGTCCTAGCACCCTCGGCAAAGGAGTGTAAAGATAGAAACAAGAAGAAGAAGAAGACCCTGGTGTGTGTAGCCACCCGCTTCTACCCCGACCATGTCACGGTCTTCTGGCAAGTC
>363-29
GCCTAATGCCTCTGTCACACTCAACTGCAGTCATAAAATCCCCAGCTATGACACTATCCTCTGGTACCAGCGTTCTGTGGAAGACACGGCTCTAAACCTCATAGCTTATGCATACTATAAAACCCCTACAGTTGAACCCTCATATAAAGGTTACTTTGATGTGAAAGGAGATGGAGAGAACGAAGCCTTCCTTCATATCCTCAAACTGAGACAAGCTGAAGACAGTGGGGAGTATTTCTGTGCTGCAAGTGAAAGCCAGGGGAGCTCGTACTCGGAGGCATATTTTGGAGCCGGCACCAAACTCACCGTTTTAGATCCAAACATCAAAGTCACTGAACCCACAGTGGAAGTCCTAGCACCCTCGGCAAAGGAGTGTAAAGATAGAAACAAGAAGAAGAAGAAGACCCTGGTGTGTGTAGCCACCCGCTTCTACCCCGACCATGTCACGGTCTTCTGGCAAGTC
>364-29
GCCTAATGCCTCTGTCACACTCAACTGCAGTCATAAAATCCCCAGCTATGACACTATCCTCTGGTACCAGCGTTCTGTGGAAGACACGGCTCTAAACCTCATAGCTTATGCATACTATAAAACCCCTACAGTTGAACCCTCATATAAAGGTTACTTTGATGTGAAAGGAGATGGAGAGAACAAAGCCTTCCTTCATATCCTCAAACTGAGACAAGCTGAAGACAGTGGGGAGTATTTCTGTGCTGCCAGTCTGACAGGGGCGACTCAACCAGCCTTCTTTGGCAATGGAACGAAACTCACTGTTTTAGATCCAAACATCAAAGTCACTGAACCCACAGTGGAAGTCCTAGCACCCTCGGCAAAGGAGTGTAAAGATAGAAACAAGAAGAAGAAGAAGACCCTGGTGTGTGTAGCCACCCGCTTCTACCCCGACCATGTCACGGTCTTCTGGCAAGTC
>365-29
GCCTAATGCCTCTGTCACACTCAACTGCAGTCATAAAATCCCCAGCTATAACACTATCCTCTGGTCCCAGCGTCCTGTGGAAGACACGGCTCTAAACCTCATAGCTTATGCATACTATAAAACCCCTACAGTTGAACCCTCATATAAAGTTTACTTTGATGTGAAAGGAGATGGAGAGAATGAAGCCTTCCTTCATATCCTCAAACTGAGACAAGCTGAAGACAGTGGGGAGTATTTCTGTGCTGCCAGTCTCGGGACATTACTCTGGTGGTTATGCTGCCTACTTTGGAGAAGGAACTAAGCTAACAGTTCTGGATCCAAACATCAAAGTCACTGAACCCACAGTGGAAGTCCTAGCACCCTCGGCAAAGGAGTGTAAAGATAGAAACAAGAAGAAGAAGAAGACCCTGGTGTGTGTAGCCACCCGCTTCTACCCCGACCATGTCACGGTCTTCTGGCAAGTC
>366-29
GCCTAATGCCTCTGTCACACTCAACTGCAGTCATAAAATCCCCAGCTATGACACTATCCTCTGGTACCAGCGTTCTGTGGAAGACACGGCTCTAAACCTCATAGCTTATGCATACTATAAAACCCCTACAGTTGAACCCTCATATAAAGGTTACTTTGATGTGAAAGGAGATGGAGAGAACGAAGCCTTCCTTCATATCCTCAAACTGAGACAAGCTGAAGACAGTGGGGAGTATTTCTGTGCTGCAAGTGAACGACAGGGAACAACTCAACCAGCCTTCTTTGGCAATGGAACGAAACTCACTGTTTTAGATCCAAACATCAAAGTCACTGAACCCACAGTGGAAGTCCTAGCACCCTCGGCAAAGGAGTGTAAAGATAGAAACAAGAAGAAGAAGAAGACCCTGGTGTGTGTAGCCACCCGCTTCTACCCCGACCATGTCACGGTCTTCTGGCAAGTC
>367-29
GCCTAATGCCTCTGTCACACTCAACTGCAGTCATAAAATCCCCAGCTATGACACTATCCTCTGGTACCAGCGTTCTGTGGAAGACACGGCTCTAAACCTCATAGCTTATGCATACTATAAAACCCCTACAGTTGAACCCTCATATAAAGGTTACTTTGATGTGAAAGGAGATGGAGAGAACGAAGCCTTCCTTCATATCCTCAAACTGAGACAAGCTGAAGACAGTGGGGAGTATTTCTGTGCTGCCGGGCTAGCGACAGGGGGCAACTATGAGGCACATTTTGGATCAGGCACCAAATTAACAGTTCTCGATCCAAACATCAAAGTCACTGAACCCACAGTGGAAGTCCTAGCACCCTCGGCAAAGGAGTGTAAAGATAGAAACAAGAAGAAGAAGAAGACCCTGGTGTGTGTAGCCACCCGCTTCTACCCCGACCATGTCACGGTCTTCTGGCAAGTC
>368-29
GCCTAATGCCTCTGTCACACTCAACTGCAGTCATAAAATCCCCAGCTATGACACTATCCTCTGGTACCAGCGTTCTGTGGAAGACACGGCTCTAAACCTCATAGCTTATGCATACTATAAAACCCCTACAGTTGAACCCTCATATAAAGGTTACTTTGATGTGAAAGGAGATGGAGAGAACGAAGCCTTCCTTCATATCCTCAAACTGAGACAAGCTGAAGACAGTGGGGAGTATTTCTGTGCTGCAAGTGAAAGCGCCGGGACGGACTCGGAGGCATATTTTGGAGCCGGCACCAAACTCACCGTTTTAGATCCAAACATCAAAGTCACTGAACCCACAGTGGAAGTCCTAGCACCCTCGGCAAAGGAGTGTAAAGATAGAAACAAGAAGAAGAAGAAGACCCTGGTGTGTGTAGCCACCCGCTTCTACCCCGACCATGTCACGGTCTTCTGGCAAGTC
>369-29
GCCTAATGCCTCTGTCACACTCAACTGCAGTCATAAAATCCCCAGCTATGACACTATCCTCTGGTACCAGCGTTCTGTGGAAGACACGGCTCTAAACCTCATAGCTTATGCATACTATAAAACCCCTACAGTTGAACCCTCATATAAAGGTTACTTTGATGTGAAAGGAGATGGAGAGAACGAAGCCTTCCTTCATATCCTCAAACTGAGACAAGCTGAAGACAGTGGGGAGTATTTCTGTGCTGCCAGTGGACAAACTATGAGGCACATTTTGGATCAGGCACCAAATTAACAGTTCTCGATCCAAACATCAAAGTCACTGAACCCACAGTGGAAGTCCTAGCACCCTCGGCAAAGGAGTGTAAAGATAGAAACAAGAAGAAGAAGAAGACCCTGGTGTGTGTAGCCACCCGCTTCTACCCCGACCATGTCACGGTCTTCTGGCAAGTC
>370-29
GCCTAATGCCTCTGTCACACTCAACTGCAGTCATAAAATCCCCAGCTATGACACTATCCTCTGGTACCAGCGTTCTGTGGAAGACACGGCTCTAAACCTCATAGCTTATGCATACTATAAAACCCCTACAGTTGAACCCTCATATAAAGGTTACTTTGATGTGAAAGGAGATGGAGAGAACAAAGCCTTCCTTCATATCCTCAAACTGAGACAAGCTGAAGACAGTGGGGAGTATTTCTGTGCTGCCAGTCTGACTCAAACTCAACCAGCCTTCTTTGGCAATGGAACGAAACTCACTGTTTTAGATCCAAACATCAAAGTCACTGAACCCACAGTGGAAGTCCTAGCACCCTCGGCAAAGGAGTGTAAAGATAGAAACAAGAAGAAGAAGAAGACCCTGGTGTGTGTAGCCACCCGCTTCTACCCCGACCATGTCACGGTCTTCTGGCAAGTC
>371-29
GCCTAATGCCTCTGTCACACTCAACTGCAGTCATAAAATCCCCAGCTATGACACTATCCTCTGGTACCAGCGTTCTGTGGAAGACACGGCTCTAAACCTCATAGCTTATGCATACTATAAAACCCCTACAGTTGAACCCTCATATAAAGGTTACTTTGATGTGAAAGGAGATGGAGAGAACGAAGCCTTCCTTCATATCCTCAAACTGAGACAAGCTGAAGACAGTGGGGAGTATTTCTGTGCTGCAAGTGAAAGCGACAGGGACAACAACCCGGCATTCTTCGGCAGTGGCACCAAACTCACAGTTCTAGATCCAAACATCAAAGTCACTGAACCCACAGTGGAAGTCCTAGCACCCTCGGCAAAGGAGTGTAAAGATAGAAACAAGAAGAAGAAGAAGACCCTGGTGTGTGTAGCCACCCGCTTCTACCCCGACCATGTCACGGTCTTCTGGCAAGTC
>372-29
GCCTAATGCCTCTGTCACACTCAACTGCAGTCATAAAATCCCCAGCTATGACACTATCCTCTGGTACCAGCGTTCTGTGGAAGACACGGCTCTAAACCTCATAGCTTATGCATACTATAAAACCCCTACAGTTGAACCCTCATATAAAGGTTACTTTGATGTGAAAGGAGATGGAGAGAACGAAGCCTTCCTTCATATCCTCAAACTGAGACAAGCTGAAGACAGTGGGGAGTATTTCTGTGCTGCAAGTGAAAGCGGACTCAAACTCAACCAGCCTTCTTTGGCAATGGAACGAAACTCACTGTTTTAGATCCAAACATCAAAGTCACTGAACCCACAGTGGAAGTCCTAGCACCCTCGGCAAAGGAGTGTAAAGATAGAAACAAGAAGAAGAAGAAGACCCTGGTGTGTGTAGCCACCCGCTTCTACCCCGACCATGTCACGGTCTTCTGGCAAGTC
>373-29
GCCTAATGCCTCTGTCACACTCAACTGCAGTCATAAAATCCCCAGCTATAACACTATCCTCTGGTCCCAGCGTCCTGTGGAAGACACGGCTCTAAACCTCATAGCTTATGCATACTATAAAACCCCTACAGTTGAACCCTCATATAAAGTTTACTTTGATGTGAAAGGAGATGGAGAGAATGAAGCCTTCCTTCATATCCTCAAACTGAGACAAGCTGAAGACAGTGGGGAGTATTTCTGTGCTGCCGGGCCTCGTACTCGGAGGCATATTTTGGAGCCGGCACCAAACTCACCGTTTTAGATCCAAACATCAAAGTCACTGAACCCACAGTGGAAGTCCTAGCACCCTCGGCAAAGGAGTGTAAAGATAGAAACAAGAAGAAGAAGAAGACCCTGGTGTGTGTAGCCACCCGCTTCTACCCCGACCATGTCACGGTCTTCTGGCAAGTC
>374-29
GCCTAATGCCTCTGTCACACTCAACTGCAGTCATAAAATCCCCAGCTATGACACTATCCTCTGGTACCAGCGTTCTGTGGAAGACACGGCTCTAAACCTCATAGCTTATGCATACTATAAAACCCCTACAGTTGAACCCTCATATAAAGGTTACTTTGATGTGAAAGGAGATGGAGAGAACAAAGCCTTCCTTCATATCCTCAAACTGAGACAAGCTGAAGACAGTGGGGAGTATTTCTGTGCTGCCAGACAGGGGGCCTATGATCCTGCATTCTTTGGAGCAGGGACCAAACTGAGTGTTCTGGATCCAAACATCAAAGTCACTGAACCCACAGTGGAAGTCCTAGCACCCTCGGCAAAGGAGTGTAAAGATAGAAACAAGAAGAAGAAGAAGACCCTGGTGTGTGTAGCCACCCGCTTCTACCCCGACCATGTCACGGTCTTCTGGCAAGTC
>375-29
GCCTAATGCCTCTGTCACACTCAACTGCAGTCATAAAATCCCCAGCTATGACACTATCCTCTGGTACCAGCGTTCTGTGGAAGACACGGCTCTAAACCTCATAGCTTATGCATACTATAAAACCCCTACAGTTGAACCCTCATATAAAGGTTACTTTGATGTGAAAGGAGATGGAGAGAACGAAGCCTTCCTTCATATCCTCAAACTGAGACAAGCTGAAGACAGTGGGGAGTATTTCTGTGCTGCAAGTGAAAGCGGGACATACTCTGGTGGTTATGCTGCCTACTTTGGAGAAGGAACTAAGCTAACAGTTCTGGATCCAAACATCAAAGTCACTGAACCCACAGTGGAAGTCCTAGCACCCTCGGCAAAGGAGTGTAAAGATAGAAACAAGAAGAAGAAGAAGACCCTGGTGTGTGTAGCCACCCGCTTCTACCCCGACCATGTCACGGTCTTCTGGCAAGTC
>376-29
GCCTAATGCCTCTGTCACACTCAACTGCAGTCATAAAATCCCCAGCTATGACACTATCCTCTGGTACCAGCGTTCTGTGGAAGACACGGCTCTAAACCTCATAGCTTATGCATACTATAAAACCCCTACAGTTGAACCCTCATATAAAGGTTACTTTGATGTGAAAGGAGATGGAGAGAACAAAGCCTTCCTTCATATCCTCAAACTGAGACAAGCTGAAGACAGTGGGGAGTATTTCTGTGCTGCCAGTCTTGGGTATGAGGCACATTTTGGATCAGGCACCAAATTAACAGTTCTCGATCCAAACATCAAAGTCACTGAACCCACAGTGGAAGTCCTAGCACCCTCGGCAAAGGAGTGTAAAGATAGAAACAAGAAGAAGAAGAAGACCCTGGTGTGTGTAGCCACCCGCTTCTACCCCGACCATGTCACGGTCTTCTGGCAAGTC
>377-29
GCCTAATGCCTCTGTCACACTCAACTGCAGTCATAAAATCCCCAGCTATGACACTATCCTCTGGTACCAGCGTTCTGTGGAAGACACGGCTCTAAACCTCATAGCTTATGCATACTATAAAACCCCTACAGTTGAACCCTCATATAAAGGTTACTTTGATGTGAAAGGAGATGGAGAGAACGAAGCCTTCCTTCATATCCTCAAACTGAGACAAGCTGAAGACAGTGGGGAGTATTTCTGTGCTGCAAGTGAAAGCGGGACAGGGGGCAACTATGAGGCACATTTTGGATCAGGCACCAAATTAACAGTTCTCGATCCAAACATCAAAGTCACTGAACCCACAGTGGAAGTCCTAGCACCCTCGGCAAAGGAGTGTAAAGATAGAAACAAGAAGAAGAAGAAGACCCTGGTGTGTGTAGCCACCCGCTTCTACCCCGACCATGTCACGGTCTTCTGGCAAGTC
>378-29
GCCTAATGCCTCTGTCACACTCAACTGCAGTCATAAAATCCCCAGCTATGACACTATCCTCTGGTACCAGCGTTCTGTGGAAGACACGGCTCTAAACCTCATAGCTTATGCATACTATAAAACCCCTACAGTTGAACCCTCATATAAAGGTTACTTTGATGTGAAAGGAGATGGAGAGAACGAAGCCTTCCTTCATATCCTCAAACTGAGACAAGCTGAAGACAGTGGGGAGTATTTCTGTGCTGCAAGTGAAAGAAAGGGCTCGTACTCGGAGGCATATTTTGGAGCCGGCACCAAACTCACCGTTTTAGATCCAAACATCAAAGTCACTGAACCCACAGTGGAAGTCCTAGCACCCTCGGCAAAGGAGTGTAAAGATAGAAACAAGAAGAAGAAGAAGACCCTGGTGTGTGTAGCCACCCGCTTCTACCCCGACCATGTCACGGTCTTCTGGCAAGTC
>379-29
GCCTAATGCCTCTGTCACACTCAACTGCAGTCATAAAATCCCCAGCTATGACACTATCCTCTGGTACCAGCGTTCTGTGGAAGACACGGCTCTAAACCTCATAGCTTATGCATACTATAAAACCCCTACAGTTGAACCCTCATATAAAGGTTACTTTGATGTGAAAGGAGATGGAGAGAACGAAGCCTTCCTTCATATCCTCAAACTGAGACAAGCTGAAGACAGTGGGGAGTATTTCTGTGCTGCAAGTGAAAGCAGGGACGAGGCACATTTTGGATCAGGCACCAAATTAACAGTTCTCGATCCAAACATCAAAGTCACTGAACCCACAGTGGAAGTCCTAGCACCCTCGGCAAAGGAGTGTAAAGATAGAAACAAGAAGAAGAAGAAGACCCTGGTGTGTGTAGCCACCCGCTTCTACCCCGACCATGTCACGGTCTTCTGGCAAGTC
>380-29
GCCTAATGCCTCTGTCACACTCAACTGCAGTCATAAAATCCCCAGCTATAACACTATCCTCTGGTCCCAGCGTCCTGTGGAAGACACGGCTCTAAACCTCATAGCTTATGCATACTATAAAACCCCTACAGTTGAACCCTCATATAAAGTTTACTTTGATGTGAAAGGAGATGGAGAGAATGAAGCCTTCCTTCATATCCTCAAACTGAGACAAGCTGAAGACAGTGGGGAGTATTTCTGTGCTGCCAGTCTCCGGACAATCAACTATGAGGCACATTTTGGATCAGGCACCAAATTAACAGTTCTCGATCCAAACATCAAAGTCACTGAACCCACAGTGGAAGTCCTAGCACCCTCGGCAAAGGAGTGTAAAGATAGAAACAAGAAGAAGAAGAAGACCCTGGTGTGTGTAGCCACCCGCTTCTACCCCGACCATGTCACGGTCTTCTGGCAAGTC
>381-29
GCCTAATGCCTCTGTCACACTCAACTGCAGTCATAAAATCCCCAGCTATGACACTATCCTCTGGTACCAGCGTTCTGTGGAAGACACGGCTCTAAACCTCATAGCTTATGCATACTATAAAACCCCTACAGTTGAACCCTCATATAAAGGTTACTTTGATGTGAAAGGAGATGGAGAGAACGAAGCCTTCCTTCATATCCTCAAACTGAGACAAGCTGAAGACAGTGGGGAGTATTTCTGTGCTGCAAGTGAAACAGGGCCGCTCTCTGGTGGTTATGCTGCCTACTTTGGAGAAGGAACTAAGCTAACAGTTCTGGATCCAAACATCAAAGTCACTGAACCCACAGTGGAAGTCCTAGCACCCTCGGCAAAGGAGTGTAAAGATAGAAACAAGAAGAAGAAGAAGACCCTGGTGTGTGTAGCCACCCGCTTCTACCCCGACCATGTCACGGTCTTCTGGCAAGTC
>382-29
GCCTAATGCCTCTGTCACACTCAACTGCAGTCATAAAATCCCCAGCTATGACACTATCCTCTGGTACCAGCGTTCTGTGGAAGACACGGCTCTAAACCTCATAGCTTATGCATACTATAAAACCCCTACAGTTGAACCCTCATATAAAGGTTACTTTGATGTGAAAGGAGATGGAGAGAACGAAGCCTTCCTTCATATCCTCAAACTGAGACAAGCTGAAGACAGTGGGGAGTATTTCTGTGCTGCCAGTCTCGGGGATCAACTATGAGGCACATTTTGGATCAGGCACCAAATTAACAGTTCTCGATCCAAACATCAAAGTCACTGAACCCACAGTGGAAGTCCTAGCACCCTCGGCAAAGGAGTGTAAAGATAGAAACAAGAAGAAGAAGAAGACCCTGGTGTGTGTAGCCACCCGCTTCTACCCCGACCATGTCACGGTCTTCTGGCAAGTC
>383-28
GCCTAATGCCTCTGTCACACTCAACTGCAGTCATAAAATCCCCAGCTATAACACTATCCTCTGGTCCCAGCGTCCTGTGGAAGACACGGCTCTAAACCTCATAGCTTATGCATACTATAAAACCCCTACAGTTGAACCCTCATATAAAGTTTACTTTGATGTGAAAGGAGATGGAGAGAATGAAGCCTTCCTTCATATCCTCAAACTGAGACAAGCTGAAGACAGTGGGGAGTATTTCTGTGCTGCCAGTCGAGGACAGGGGGCGCGACACGGATAAGGCAGAGTTTGGTCCAGGTACCAGACTCACTGTTCTAGATCCAAACATCAAAGTCACTGAACCCACAGTGGAAGTCCTAGCACCCTCGGCAAAGGAGTGTAAAGATAGAAACAAGAAGAAGAAGAAGACCCTGGTGTGTGTAGCCACCCGCTTCTACCCCGACCATGTCACGGTCTTCTGGCAAGTC
>384-28
GCCTAATGCCTCTGTCACACTCAACTGCAGTCATAAAATCCCCAGCTATGACACTATCCTCTGGTACCAGCGTTCTGTGGAAGACACGGCTCTAAACCTCATAGCTTATGCATACTATAAAACCCCTACAGTTGAACCCTCATATAAAGGTTACTTTGATGTGAAAGGAGATGGAGAGAACGAAGCCTTCCTTCATATCCTCAAACTGAGACAAGCTGAAGACAGTGGGGAGTATTTCTGTGCTGCCAGTTCCCGGGACAGGAGCTATGAGGCACATTTTGGATCAGGCACCAAATTAACAGTTCTCGATCCAAACATCAAAGTCACTGAACCCACAGTGGAAGTCCTAGCACCCTCGGCAAAGGAGTGTAAAGATAGAAACAAGAAGAAGAAGAAGACCCTGGTGTGTGTAGCCACCCGCTTCTACCCCGACCATGTCACGGTCTTCTGGCAAGTC
>385-28
GCCTAATGCCTCTGTCACACTCAACTGCAGTCATAAAATCCCCAGCTATGACACTATCCTCTGGTACCAGCGTTCTGTGGAAGACACGGCTCTAAACCTCATAGCTTATGCATACTATAAAACCCCTACAGTTGAACCCTCATATAAAGGTTACTTTGATGTGAAAGGAGATGGAGAGAACAAAGCCTTCCTTCATATCCTCAAACTGAGACAAGCTGAAGACAGTGGGGAGTATTTCTGTGCTGCCAGTCTAGACAGGGGCTCTGGTGGTTATGCTGCCTACTTTGGAGAAGGAACTAAGCTAACAGTTCTGGATCCAAACATCAAAGTCACTGAACCCACAGTGGAAGTCCTAGCACCCTCGGCAAAGGAGTGTAAAGATAGAAACAAGAAGAAGAAGAAGACCCTGGTGTGTGTAGCCACCCGCTTCTACCCCGACCATGTCACGGTCTTCTGGCAAGTC
>386-28
GCCTAATGCCTCTGTCACACTCAACTGCAGTCATAAAATCCCCAGCTATGACACTATCCTCTGGTACCAGCGTTCTGTGGAAGACACGGCTCTAAACCTCATAGCTTATGCATACTATAAAACCCCTACAGTTGAACCCTCATATAAAGGTTACTTTGATGTGAAAGGAGATGGAGAGAACGAAGCCTTCCTTCATATCCTCAAACTGAGACAAGCTGAAGACAGTGGGGAGTATTTCTGTGCTGCAAGTGAAAGCGGGACAGGTGGTTATGCTGCCTACTTTGGAGAAGGAACTAAGCTAACAGTTCTGGATCCAAACATCAAAGTCACTGAACCCACAGTGGAAGTCCTAGCACCCTCGGCAAAGGAGTGTAAAGATAGAAACAAGAAGAAGAAGAAGACCCTGGTGTGTGTAGCCACCCGCTTCTACCCCGACCATGTCACGGTCTTCTGGCAAGTC
>387-28
GCCTAATGCCTCTGTCACACTCAACTGCAGTCATAAAATCCCCAGCTATGACACTATCCTCTGGTACCAGCGTTCTGTGGAAGACACGGCTCTAAACCTCATAGCTTATGCATACTATAAAACCCCTACAGTTGAACCCTCATATAAAGGTTACTTTGATGTGAAAGGAGATGGAGAGAACGAAGCCTTCCTTCATATCCTCAAACTGAGACAAGCTGAAGACAGTGGGGAGTATTTCTGTGCTGCCAGTCTTCGGGGAAACAACCCGGCATTCTTCGGCAGTGGCACCAAACTCACAGTTCTAGATCCAAACATCAAAGTCACTGAACCCACAGTGGAAGTCCTAGCACCCTCGGCAAAGGAGTGTAAAGATAGAAACAAGAAGAAGAAGAAGACCCTGGTGTGTGTAGCCACCCGCTTCTACCCCGACCATGTCACGGTCTTCTGGCAAGTC
>388-28
GCCTAATGCCTCTGTCACACTCAACTGCAGTCATAAAATCCCCAGCTATGACACTATCCTCTGGTACCAGCGTTCTGTGGAAGACACGGCTCTAAACCTCATAGCTTATGCATACTATAAAACCCCTACAGTTGAACCCTCATATAAAGGTTACTTTGATGTGAAAGGAGATGGAGAGAACAAAGCCTTCCTTCATATCCTCAAACTGAGACAAGCTGAAGACAGTGGGGAGTATTTCTGTGCTGCCAGTCGGACGGTTTCTGGAAGTGAGGCCTACTTTGGGAATGGAACCAAACTCACTGTTTTAGATCCAAACATCAAAGTCACTGAACCCACAGTGGAAGTCCTAGCACCCTCGGCAAAGGAGTGTAAAGATAGAAACAAGAAGAAGAAGAAGACCCTGGTGTGTGTAGCCACCCGCTTCTACCCCGACCATGTCACGGTCTTCTGGCAAGTC
>389-28
GCCTAATGCCTCTGTCACACTCAACTGCAGTCATAAAATCCCCAGCTATAACACTATCCTCTGGTCCCAGCGTCCTGTGGAAGACACGGCTCTAAACCTCATAGCTTATGCATACTATAAAACCCCTACAGTTGAACCCTCATATAAAGTTTACTTTGATGTGAAAGGAGATGGAGAGAATGAAGCCTTCCTTCATATCCTCAAACTGAGACAAGCTGAAGACAGTGGGGAGTATTTCTGTGCTGCCAGTCTATACACGGATAAGGCAGAGTTTGGTCCAGGTACCAGACTCACTGTTCTAGATCCAAACATCAAAGTCACTGAACCCACAGTGGAAGTCCTAGCACCCTCGGCAAAGGAGTGTAAAGATAGAAACAAGAAGAAGAAGAAGACCCTGGTGTGTGTAGCCACCCGCTTCTACCCCGACCATGTCACGGTCTTCTGGCAAGTC
>390-28
GCCTAATGCCTCTGTCACACTCAACTGCAGTCATAAAATCCCCAGCTATGACACTATCCTCTGGTACCAGCGTTCTGTGGAAGACACGGCTCTAAACCTCATAGCTTATGCATACTATAAAACCCCTACAGTTGAACCCTCATATAAAGGTTACTTTGATGTGAAAGGAGATGGAGAGAACGAAGCCTTCCTTCATATCCTCAAACTGAGACAAGCTGAAGACAGTGGGGAGTATTTCTGTGCTGCAAGTGAAAGCAGGGCGATCAACTATGAGGCACATTTTGGATCAGGCACCAAATTAACAGTTCTCGATCCAAACATCAAAGTCACTGAACCCACAGTGGAAGTCCTAGCACCCTCGGCAAAGGAGTGTAAAGATAGAAACAAGAAGAAGAAGAAGACCCTGGTGTGTGTAGCCACCCGCTTCTACCCCGACCATGTCACGGTCTTCTGGCAAGTC
>391-28
GCCTAATGCCTCTGTCACACTCAACTGCAGTCATAAAATCCCCAGCTATGACACTATCCTCTGGTACCAGCGTTCTGTGGAAGACACGGCTCTAAACCTCATAGCTTATGCATACTATAAAACCCCTACAGTTGAACCCTCATATAAAGGTTACTTTGATGTGAAAGGAGATGGAGAGAACAAAGCCTTCCTTCATATCCTCAAACTGAGACAAGCTGAAGACAGTGGGGAGTATTTCTGTGCTGCCAGTCTAAGGGACAGGGATGAGGCACATTTTGGATCAGGCACCAAATTAACAGTTCTCGATCCAAACATCAAAGTCACTGAACCCACAGTGGAAGTCCTAGCACCCTCGGCAAAGGAGTGTAAAGATAGAAACAAGAAGAAGAAGAAGACCCTGGTGTGTGTAGCCACCCGCTTCTACCCCGACCATGTCACGGTCTTCTGGCAAGTC
>392-28
GCCTAATGCCTCTGTCACACTCAACTGCAGTCATAAAATCCCCAGCTATGACACTATCCTCTGGTACCAGCGTTCTGTGGAAGACACGGCTCTAAACCTCATAGCTTATGCATACTATAAAACCCCTACAGTTGAACCCTCATATAAAGGTTACTTTGATGTGAAAGGAGATGGAGAGAACGAAGCCTTCCTTCATATCCTCAAACTGAGACAAGCTGAAGACAGTGGGGAGTATTTCTGTGCTGCAAGTGGAGGACAGGGGGCATACTCGGAGGCATATTTTGGAGCCGGCACCAAACTCACCGTTTTAGATCCAAACATCAAAGTCACTGAACCCACAGTGGAAGTCCTAGCACCCTCGGCAAAGGAGTGTAAAGATAGAAACAAGAAGAAGAAGAAGACCCTGGTGTGTGTAGCCACCCGCTTCTACCCCGACCATGTCACGGTCTTCTGGCAAGTC
>393-28
GCCTAATGCCTCTGTCACACTCAACTGCAGTCATAAAATCCCCAGCTATGACACTATCCTCTGGTACCAGCGTTCTGTGGAAGACACGGCTCTAAACCTCATAGCTTATGCATACTATAAAACCCCTACAGTTGAACCCTCATATAAAGGTTACTTTGATGTGAAAGGAGATGGAGAGAACGAAGCCTTCCTTCATATCCTCAAACTGAGACAAGCTGAAGACAGTGGGGAGTATTTCTGTGCTGCAAGTGAATCGACAGGGAATTTTTACTCGGAGGCATATTTTGGAGCCGGCACCAAACTCACCGTTTTAGATCCAAACATCAAAGTCACTGAACCCACAGTGGAAGTCCTAGCACCCTCGGCAAAGGAGTGTAAAGATAGAAACAAGAAGAAGAAGAAGACCCTGGTGTGTGTAGCCACCCGCTTCTACCCCGACCATGTCACGGTCTTCTGGCAAGTC
>394-28
GCCTAATGCCTCTGTCACACTCAACTGCAGTCATAAAATCCCCAGCTATGACACTATCCTCTGGTACCAGCGTTCTGTGGAAGACACGGCTCTAAACCTCATAGCTTATGCATACTATAAAACCCCTACAGTTGAACCCTCATATAAAGGTTACTTTGATGTGAAAGGAGATGGAGAGAACGAAGCCTTCCTTCATATCCTCAAACTGAGACAAGCTGAAGACAGTGGGGAGTATTTCTGTGCTGCAAGTGAAACCGGGACAGGAGACTATGAGGCACATTTTGGATCAGGCACCAAATTAACAGTTCTCGATCCAAACATCAAAGTCACTGAACCCACAGTGGAAGTCCTAGCACCCTCGGCAAAGGAGTGTAAAGATAGAAACAAGAAGAAGAAGAAGACCCTGGTGTGTGTAGCCACCCGCTTCTACCCCGACCATGTCACGGTCTTCTGGCAAGTC
>395-28
GCCTAATGCCTCTGTCACACTCAACTGCAGTCATAAAATCCCCAGCTATAACACTATCCTCTGGTCCCAGCGTCCTGTGGAAGACACGGCTCTAAACCTCATAGCTTATGCATACTATAAAACCCCTACAGTTGAACCCTCATATAAAGTTTACTTTGATGTGAAAGGAGATGGAGAGAATGAAGCCTTCCTTCATATCCTCAAACTGAGACAAGCTGAAGACAGTGGGGAGTATTTCTGTGCTGCCAGTCTCGGGACACTCAAACTCAACCAGCCTTCTTTGGCAATGGAACGAAACTCACTGTTTTAGATCCAAACATCAAAGTCACTGAACCCACAGTGGAAGTCCTAGCACCCTCGGCAAAGGAGTGTAAAGATAGAAACAAGAAGAAGAAGAAGACCCTGGTGTGTGTAGCCACCCGCTTCTACCCCGACCATGTCACGGTCTTCTGGCAAGTC
>396-28
GCCTAATGCCTCTGTCACACTCAACTGCAGTCATAAAATCCCCAGCTATGACACTATCCTCTGGTACCAGCGTTCTGTGGAAGACACGGCTCTAAACCTCATAGCTTATGCATACTATAAAACCCCTACAGTTGAACCCTCATATAAAGGTTACTTTGATGTGAAAGGAGATGGAGAGAACGAAGCCTTCCTTCATATCCTCAAACTGAGACAAGCTGAAGACAGTGGGGAGTATTTCTGTGCTGCAAGTGAAAATGGACAGGGGGGCTCGGAGGCATATTTTGGAGCCGGCACCAAACTCACCGTTTTAGATCCAAACATCAAAGTCACTGAACCCACAGTGGAAGTCCTAGCACCCTCGGCAAAGGAGTGTAAAGATAGAAACAAGAAGAAGAAGAAGACCCTGGTGTGTGTAGCCACCCGCTTCTACCCCGACCATGTCACGGTCTTCTGGCAAGTC
>397-28
GCCTAATGCCTCTGTCACACTCAACTGCAGTCATAAAATCCCCAGCTATGACACTATCCTCTGGTACCAGCGTTCTGTGGAAGACACGGCTCTAAACCTCATAGCTTATGCATACTATAAAACCCCTACAGTTGAACCCTCATATAAAGGTTACTTTGATGTGAAAGGAGATGGAGAGAACGAAGCCTTCCTTCATATCCTCAAACTGAGACAAGCTGAAGACAGTGGGGAGTATTTCTGTGCTGCCAGTCTACGTCTAGGGAACTATGATCCTGCATTCTTTGGAGCAGGGACCAAACTGAGTGTTCTGGATCCAAACATCAAAGTCACTGAACCCACAGTGGAAGTCCTAGCACCCTCGGCAAAGGAGTGTAAAGATAGAAACAAGAAGAAGAAGAAGACCCTGGTGTGTGTAGCCACCCGCTTCTACCCCGACCATGTCACGGTCTTCTGGCAAGTC
>398-28
GCCTAATGCCTCTGTCACACTCAACTGCAGTCATAAAATCCCCAGCTATGACACTATCCTCTGGTACCAGCGTTCTGTGGAAGACACGGCTCTAAACCTCATAGCTTATGCATACTATAAAACCCCTACAGTTGAACCCTCATATAAAGGTTACTTTGATGTGAAAGGAGATGGAGAGAACGAAGCCTTCCTTCATATCCTCAAACTGAGACAAGCTGAAGACAGTGGGGAGTATTTCTGTGCTGCCAGTGTTCGGACAGGAACAACTATGAGGCACATTTTGGATCAGGCACCAAATTAACAGTTCTCGATCCAAACATCAAAGTCACTGAACCCACAGTGGAAGTCCTAGCACCCTCGGCAAAGGAGTGTAAAGATAGAAACAAGAAGAAGAAGAAGACCCTGGTGTGTGTAGCCACCCGCTTCTACCCCGACCATGTCACGGTCTTCTGGCAAGTC
>399-28
GCCTAATGCCTCTGTCACACTCAACTGCAGTCATAAAATCCCCAGCTATGACACTATCCTCTGGTACCAGCGTTCTGTGGAAGACACGGCTCTAAACCTCATAGCTTATGCATACTATAAAACCCCTACAGTTGAACCCTCATATAAAGGTTACTTTGATGTGAAAGGAGATGGAGAGAACGAAGCCTTCCTTCATATCCTCAAACTGAGACAAGCTGAAGACAGTGGGGAGTATTTCTGTGCTGCCAGAAGGACAGGTGCCAGCCAGGCTTACTTCGGTGGAGGAACCAGGTTAACTGTTCTAGATCCAAACATCAAAGTCACTGAACCCACAGTGGAAGTCCTAGCACCCTCGGCAAAGGAGTGTAAAGATAGAAACAAGAAGAAGAAGAAGACCCTGGTGTGTGTAGCCACCCGCTTCTACCCCGACCATGTCACGGTCTTCTGGCAAGTC
>400-28
GCCTAATGCCTCTGTCACACTCAACTGCAGTCATAAAATCCCCAGCTATAACACTATCCTCTGGTCCCAGCGTCCTGTGGAAGACACGGCTCTAAACCTCATAGCTTATGCATACTATAAAACCCCTACAGTTGAACCCTCATATAAAGTTTACTTTGATGTGAAAGGAGATGGAGAGAATGAAGCCTTCCTTCATATCCTCAAACTGAGACAAGCTGAAGACAGTGGGGAGTATTTCTGTGCTGCCAGGAGCCGGGACAGGGGACTATGAGGCACATTTTGGATCAGGCACCAAATTAACAGTTCTCGATCCAAACATCAAAGTCACTGAACCCACAGTGGAAGTCCTAGCACCCTCGGCAAAGGAGTGTAAAGATAGAAACAAGAAGAAGAAGAAGACCCTGGTGTGTGTAGCCACCCGCTTCTACCCCGACCATGTCACGGTCTTCTGGCAAGTC
>401-28
GCCTAATGCCTCTGTCACACTCAACTGCAGTCATAAAATCCCCAGCTATGACACTATCCTCTGGTACCAGCGTTCTGTGGAAGACACGGCTCTAAACCTCATAGCTTATGCATACTATAAAACCCCTACAGTTGAACCCTCATATAAAGGTTACTTTGATGTGAAAGGAGATGGAGAGAACGAAGCCTTCCTTCATATCCTCAAACTGAGACAAGCTGAAGACAGTGGGGAGTATTTCTGTGCTGCAAGTGAAAGCAAGGGGGCGGCGGATAAGGCAGAGTTTGGTCCAGGTACCAGACTCACTGTTCTAGATCCAAACATCAAAGTCACTGAACCCACAGTGGAAGTCCTAGCACCCTCGGCAAAGGAGTGTAAAGATAGAAACAAGAAGAAGAAGAAGACCCTGGTGTGTGTAGCCACCCGCTTCTACCCCGACCATGTCACGGTCTTCTGGCAAGTC
>402-28
GCCTAATGCCTCTGTCACACTCAACTGCAGTCATAAAATTCCCAGCTATGACACTATCCTCTGGTACCAGCGTTCTGTGGAAGACACGGCTCTAAACCTCATAGCTTATGCATACTATAAAACCCCTACAGTTGAACCCTCATATAAAGGTTACTTTGATGTGAAAGGAGATGGAGAGAACGAAGCCTTCCTTCATATCCTCAAACTGAGACAAGCTGAAGACAGTGGGGAGTATTTCTGTGCTGCCAGGGGAGCTATGATCCTGCATTCTTTGGAGCAGGGACCAAACTGAGTGTTCTGGATCCAAACATCAAAGTCACTGAACCCACAGTGGAAGTCCTAGCACCCTCGGCAAAGGAGTGTAAAGATAGAAACAAGAAGAAGAAGAAGACCCTGGTGTGTGTAGCCACCCGCTTCTACCCCGACCATGTCACGGTCTTCTGGCAAGTC
>403-28
GCCTAATGCCTCTGTCACACTCAACTGCAGTCATAAAATCCCCAGCTATGACACTATCCTCTGGTACCAGCGTTCTGTGGAAGACACGGCTCTAAACCTCATAGCTTATGCATACTATAAAACCCCTACAGTTGAACCCTCATATAAAGGTTACTTTGATGTGAAAGGAGATGGAGAGAACAAAGCCTTCCTTCATATCCTCAAACTGAGACAAGCTGAAGACAGTGGGGAGTATTTCTACCGGGACAGGGGCTATGAGGCACATTTTGGATCAGGCACCAAATTAACAGTTCTCGATCCAAACATCAAAGTCACTGAACCCACAGTGGAAGTCCTAGCACCCTCGGCAAAGGAGTGTAAAGATAGAAACAAGAAGAAGAAGAAGACCCTGGTGTGTGTAGCCACCCGCTTCTACCCCGACCATGTCACGGTCTTCTGGCAAGTC
>404-28
GCCTAATGCCTCTGTCACACTCAACTGCAGTCATAAAATCCCCAGCTATGACACTATCCTCTGGTACCAGCGTTCTGTGGAAGACACGGCTCTAAACCTCATAGCTTATGCATACTATAAAACCCCTACAGTTGAACCCTCATATAAAGGTTACTTTGATGTGAAAGGAGATGGAGAGAACGAAGCCTTCCTTCATATCCTCAAACTGAGACAAGCTGAAGACAGTGGGGAGTATTTCTGTGCTGCCAGTCTAGGACACATATATGAGGCACATTTTGGATCAGGCACCAAATTAACAGTTCTCGATCCAAACATCAAAGTCACTGAACCCACAGTGGAAGTCCTAGCACCCTCGGCAAAGGAGTGTAAAGATAGAAACAAGAAGAAGAAGAAGACCCTGGTGTGTGTAGCCACCCGCTTCTACCCCGACCATGTCACGGTCTTCTGGCAAGTC
>405-28
GCCTAATGCCTCTGTCACACTCAACTGCAGTCATAAAATCCCCAGCTATGACACTATCCTCTGGTACCAGCGTTCTGTGGAAGACACGGCTCTAAACCTCATAGCTTATGCATACTATAAAACCCCTACAGTTGAACCCTCATATAAAGGTTACTTTGATGTGAAAGGAGATGGAGAGAACGAAGCCTTCCTTCATATCCTCAAACTGAGACAAGCTGAAGACAGTGGGGAGTATTTCTGTGCTGCCGGGACAGGGCACACGGATAAGGCAGAGTTTGGTCCAGGTACCAGACTCACTGTTCTAGATCCAAACATCAAAGTCACTGAACCCACAGTGGAAGTCCTAGCACCCTCGGCAAAGGAGTGTAAAGATAGAAACAAGAAGAAGAAGAAGACCCTGGTGTGTGTAGCCACCCGCTTCTACCCCGACCATGTCACGGTCTTCTGGCAAGTC
>406-28
GCCTAATGCCTCTGTCACACTCAACTGCAGTCATAAAATCCCCAGCTATGACACTATCCTCTGGTACCAGCGTTCTGTGGAAGACACGGCTCTAAACCTCATAGCTTATGCATACTATAAAACCCCTACAGTTGAACCCTCATATAAAGGTTACTTTGATGTGAAAGGAGATGGAGAGAACGAAGCCTTCCTTCATATCCTCAAACTGAGACAAGCTGAAGACAGTGGGGAGTATTTCTGTGCTGCAAGTGAAACCGGACAGGGGGCGCGAAGTGAGGCCTACTTTGGGAATGGAACCAAACTCACTGTTTTAGATCCAAACATCAAAGTCACTGAACCCACAGTGGAAGTCCTAGCACCCTCGGCAAAGGAGTGTAAAGATAGAAACAAGAAGAAGAAGAAGACCCTGGTGTGTGTAGCCACCCGCTTCTACCCCGACCATGTCACGGTCTTCTGGCAAGTC
>407-28
GCCTAATGCCTCTGTCACACTCAACTGCAGTCATAAAATCCCCAGCTATAACACTATCCTCTGGTCCCAGCGTCCTGTATAAAACCCCTACAGTTGAACCCTCATATAAAGTTTACTTTGATGTGAAAGGAGATGGAGAGAATGAAGCCTTCCTTCATATCCTCAAACTGAGACAAGCTGAAGACAGTGGGGAGTATTTCTGTGCTGCCAGTCCGGGACAGTGGTGCCAGCCAGGCTTACTTCGGTGGAGGAACCAGGTTAACTGTTCTAGATCCAAACATCAAAGTCACTGAACCCACAGTGGAAGTCCTAGCACCCTCGGCAAAGGAGTGTAAAGATAGAAACAAGAAGAAGAAGAAGACCCTGGTGTGTGTAGCCACCCGCTTCTACCCCGACCATGTCACGGTCTTCTGGCAAGTC
>408-28
GCCTAATGCCTCTGTCACACTCAACTGCAGTCATAAAATCCCCAGCTATGACACTATCCTCTGGTACCAGCGTTCTGTGGAAGACACGGCTCTAAACCTCATAGCTTATGCATACTATAAAACCCCTACAGTTGAACCCTCATATAAAGGTTACTTTGATGTGAAAGGAGATGGAGAGAACGAAGCCTTCCTTCATATCCTCAAACTGAGACAAGCTGAAGACAGTGGGGAGTATTTCTGTGCTGCCAGTCTGACAGGGGGCGCTGGAAGTGAGGCCTACTTTGGGAATGGAACCAAACTCACTGTTTTAGATCCAAACATCAAAGTCACTGAACCCACAGTGGAAGTCCTAGCACCCTCGGCAAAGGAGTGTAAAGATAGAAACAAGAAGAAGAAGAAGACCCTGGTGTGTGTAGCCACCCGCTTCTACCCCGACCATGTCACGGTCTTCTGGCAAGTC
>409-28
GCCTAATGCCTCTGTCACACTCAACTGCAGTCATAAAATCCCCAGCTATGACACTATCCTCTGGTACCAGCGTTCTGTGGAAGACACGGCTCTAAACCTCATAGCTTATGCATACTATAAAACCCCTACAGTTGAACCCTCATATAAAGGTTACTTTGATGTGAAAGGAGATGGAGAGAACGAAGCCTTCCTTCATATCCTCAAACTGAGACAAGCTGAAGACAGTGGGGAGTATTTCTGTGCTGCAAGTGAAAGCGACATCTCTGGTGGTTATGCTGCCTACTTTGGAGAAGGAACTAAGCTAACAGTTCTGGATCCAAACATCAAAGTCACTGAACCCACAGTGGAAGTCCTAGCACCCTCGGCAAAGGAGTGTAAAGATAGAAACAAGAAGAAGAAGAAGACCCTGGTGTGTGTAGCCACCCGCTTCTACCCCGACCATGTCACGGTCTTCTGGCAAGTC
>410-28
GCCTAATGCCTCTGTCACACTCAACTGCAGTCATAAAATCCCCAGCTATAACACTATCCTCTGGTCCCAGCGTCCTGTGGAAGACACGGCTCTAAACCTCATAGCTTATGCATACTATAAAACCCCTACAGTTGAACCCTCATATAAAGTTTACTTTGATGTGAAAGGAGATGGAGAGAATGAAGCCTTCCTTCATATCCTCAAACTGAGACAAGCTGAAGACAGTGGGGAGTATTTCTGTGCTGCCAATCAATGCTATGAGGCACATTTTGGATCAGGCACCAAATTAACAGTTCTCGATCCAAACATCAAAGTCACTGAACCCACAGTGGAAGTCCTAGCACCCTCGGCAAAGGAGTGTAAAGATAGAAACAAGAAGAAGAAGAAGACCCTGGTGTGTGTAGCCACCCGCTTCTACCCCGACCATGTCACGGTCTTCTGGCAAGTC
>411-28
GCCTAATGCCTCTGTCACACTCAACTGCAGTCATAAAATCCCCAGCTATGACACTATCCTCTGGTACCAGCGTTCTGTGGAAGACACGGCTCTAAACCTCATAGCTTATGCATACTATAAAACCCCTACAGTTGAACCCTCATATAAAGGTTACTTTGATGTGAAAGGAGATGGAGAGAACGAAGCCTTCCTTCATATCCTCAAACTGAGACAAGCTGAAGACAGTGGGGAGTATTTCTGTGCTGCAAGTGAAAAGGGGGGAAGTGAGGCCTACTTTGGGAATGGAACCAAACTCACTGTTTTAGATCCAAACATCAAAGTCACTGAACCCACAGTGGAAGTCCTAGCACCCTCGGCAAAGGAGTGTAAAGATAGAAACAAGAAGAAGAAGAAGACCCTGGTGTGTGTAGCCACCCGCTTCTACCCCGACCATGTCACGGTCTTCTGGCAAGTC
>412-28
GCCTAATGCCTCTGTCACACTCAACTGCAGTCATAAAATCCCCAGCTATGACACTATCCTCTGGTACCAGCGTTCTGTGGAAGACACGGCTCTAAACCTCATAGCTTATGCATACTATAAAACCCCTACAGTTGAACCCTCATATAAAGGTTACTTTGATGTGAAAGGAGATGGAGAGAACGAAGCCTTCCTTCATATCCTCAAACTGAGACAAGCTGAAGACAGTGGGGAGTATTTCTGTGCTGCCAGAGGACAGGGAGGTGGTGCCAGCCAGGCTTACTTCGGTGGAGGAACCAGGTTAACTGTTCTAGATCCAAACATCAAAGTCACTGAACCCACAGTGGAAGTCCTAGCACCCTCGGCAAAGGAGTGTAAAGATAGAAACAAGAAGAAGAAGAAGACCCTGGTGTGTGTAGCCACCCGCTTCTACCCCGACCATGTCACGGTCTTCTGGCAAGTC
>413-28
GCCTAATGCCTCTGTCACACTCAACTGCAGTCATAAAATCCCCAGCTATAACACTATCCTCTGGTCCCAGCGTCCTGTGGAAGACACGGCTCTAAACCTCATAGCTTATGCATACTATAAAACCCCTACAGTTGAACCCTCATATAAAGTTTACTTTGATGTGAAAGGAGATGGAGAGAATGAAGCCTTCCTTCATATCCTCAAACTGAGACAAGCTGAAGACAGTGGGGAGTATTTCTGTGCTGCCAGACAGGGACGGTGGTTATGCTGCCTACTTTGGAGAGGGAACTAAGCTAACAGTTCTGGATCCAAACATCAAAGTCACTGAACCCACAGTGGAAGTCCTAGCACCCTCGGCAAAGGAGTGTAAAGATAGAAACAAGAAGAAGAAGAAGACCCTGGTGTGTGTAGCCACCCGCTTCTACCCCGACCATGTCACGGTCTTCTGGCAAGTC
>414-28
GCCTAATGCCTCTGTCACACTCAACTGCAGTCATAAAATCCCCAGCTATGACACTATCCTCTGGTACCAGCGTTCTGTGGAAGACACGGCTCTAAACCTCATAGCTTATGCATACTATAAAACCCCTACAGTTGAACCCTCATATAAAGGTTACTTTGATGTGAAAGGAGATGGAGAGAACGAAGCCTTCCTTCATATCCTCAAACTGAGACAAGCTGAAGACAGTGGGGAGTATTTCTGTGCTGCAAGTGAAAGCAGGGCGTACTCGGAGGCATATTTTGGAGCCGGCACCAAACTCACCGTTTTAGATCCAAACATCAAAGTCACTGAACCCACAGTGGAAGTCCTAGCACCCTCGGCAAAGGAGTGTAAAGATAGAAACAAGAAGAAGAAGAAGACCCTGGTGTGTGTAGCCACCCGCTTCTACCCCGACCATGTCACGGTCTTCTGGCAAGTC
>415-28
GCCTAATGCCTCTGTCACACTCAACTGCAGTCATAAAATCCCCAGCTATGACACTATCCTCTGGTACCAGCGTTCTGTGGAAGACACGGCTCTAAACCTCATAGCTTATGCATACTATAAAACCCCTACAGTTGAACCCTCATATAAAGGTTACTTTGATGTGAAAGGAGATGGAGAGAACGAAGCCTTCCTTCATATCCTCAAACTGAGACAAGCTGAAGACAGTGGGGAGTATTTCTGTGCTGCAAGTGAAAGTTAGCAGGGGGACGGATAAGGCAGAGTTTGGTCCAGGTACCAGACTCACTGTTCTAGATCCAAACATCAAAGTCACTGAACCCACAGTGGAAGTCCTAGCACCCTCGGCAAAGGAGTGTAAAGATAGAAACAAGAAGAAGAAGAAGACCCTGGTGTGTGTAGCCACCCGCTTCTACCCCGACCATGTCACGGTCTTCTGGCAAGTC
>416-28
GCCTAATGCCTCTGTCACACTCAACTGCAGTCATAAAATCCCCAGCTATGACACTATCCTCTGGTACCAGCGTTCTGTGGAAGACACGGCTCTAAACCTCATAGCTTATGCATACTATAAAACCCCTACAGTTGAACCCTCATATAAAGGTTACTTTGATGTGAAAGGAGATGGAGAGAACGAAGCCTTCCTTCATATCCTCAAACTGAGACAAGCTGAAGACAGTGGGGAGTATTTCTGTGCTGCAAGTGAAAGCGGATACACTGGAAGTGAGGCCTACTTTGGGAATGGAACCAAACTCACTGTTTTAGATCCAAACATCAAAGTCACTGAACCCACAGTGGAAGTCCTAGCACCCTCGGCAAAGGAGTGTAAAGATAGAAACAAGAAGAAGAAGAAGACCCTGGTGTGTGTAGCCACCCGCTTCTACCCCGACCATGTCACGGTCTTCTGGCAAGTC
>417-28
GCCTAATGCCTCTGTCACACTCAACTGCAGTCATAAAATCCCCAGCTATGACACTATCCTCTGGTACCAGCGTTCTGTGGAAGACACGGCTCTAAACCTCATAGCTTATGCATACTATAAAACCCCTACAGTTGAACCCTCATATAAAGGTTACTTTGATGTGAAAGGAGATGGAGAGAACGAAGCCTTCCTTCATATCCTCAAACTGAGACAAGCTGAAGACAGTGGGGAGTATTTCTGTGCTGCAAGTGAAAGCGGACAAACTCAACCAGCCTTCTTTGGCAATGGAACGAAACTCACTGTTTTAGATCCAAACATCAAAGTCACTGAACCCACAGTGGAAGTCCTAGCACCCTCGGCAAAGGAGTGTAAAGATAGAAACAAGAAGAAGAAGAAGACCCTGGTGTGTGTAGCCACCCGCTTCTACCCCGACCATGTCACGGTCTTCTGGCAAGTC
>418-28
GCCTAATGCCTCTGTCACACTCAACTGCAGTCATAAAATCCCCAGCTATGACACTATCCTCTGGTACCAGCGTTCTGTGGAAGACACGGCTCTAAACCTCATAGCTTATGCATACTATAAAACCCCTACAGTTGAACCCTCATATAAAGGTTACTTTGATGTGAAAGGAGATGGAGAGAACGAAGCCTTCCTTCATATCCTCAAACTGAGACAAGCTGAAGACAGTGGGGAGTATTTCTGTGCTGCAAGTGAAGGGACAGGGGGCGAAGGTGGTTATGCTGCCTACTTTGGAGAAGGAACTAAGCTAACAGTTCTGGATCCAAACATCAAAGTCACTGAACCCACAGTGGAAGTCCTAGCACCCTCGGCAAAGGAGTGTAAAGATAGAAACAAGAAGAAGAAGAAGACCCTGGTGTGTGTAGCCACCCGCTTCTACCCCGACCATGTCACGGTCTTCTGGCAAGTC
>419-28
GCCTAATGCCTCTGTCACACTCAACTGCAGTCATAAAATCCCCAGCTATAACACTATCCTCTGGTCCCAGCGTCCTGTGGAAGACACGGCTCTAAACCTCATAGCTTATGCATACTATAAAACCCCTACAGTTGAACCCTCATATAAAGTTTACTTTGATGTGAAAGGAGATGGAGAGAATGAAGCCTTCCTTCATATCCTCAAACTGAGACAAGCTGAAGACAGTGGGGAGTATTTCTGTGCTGCCAGCTCCGGGACAGGGGTTGGAAGTGAGGCCTACTTTGGGAATGGAACCAAACTCACTGTTTTAGATCCAAACATCAAAGTCACTGAACCCACAGTGGAAGTCCTAGCACCCTCGGCAAAGGAGTGTAAAGATAGAAACAAGAAGAAGAAGAAGACCCTGGTGTGTGTAGCCACCCGCTTCTACCCCGACCATGTCACGGTCTTCTGGCAAGTC
>420-28
GCCTAATGCCTCTGTCACACTCAACTGCAGTCATAAAATCCCCAGCTATGACACTATCCTCTGGTACCAGCGTTCTGTGGAAGACACGGCTCTAAACCTCATAGCTTATGCATACTATAAAACCCCTACAGTTGAACCCTCATATAAAGGTTACTTTGATGTGAAAGGAGATGGAGAGAACGAAGCCTTCCTTCATATCCTCAAACTGAGACAAGCTGAAGACAGTGGGGAGTATTTCTGTGCTGCCATCTCGTACTCGGAGGCATATTTTGGAGCCGGCACCAAACTCACCGTTTTAGATCCAAACATCAAAGTCACTGAACCCACAGTGGAAGTCCTAGCACCCTCGGCAAAGGAGTGTAAAGATAGAAACAAGAAGAAGAAGAAGACCCTGGTGTGTGTAGCCACCCGCTTCTACCCCGACCATGTCACGGTCTTCTGGCAAGTC
>421-28
GCCTAATGCCTCTGTCACACTCAACTGCAGTCATAAAATCCCCAGCTATAACACTATCCTCTGGTCCCAGCGTCCTGTGGAAGACACGGCTCTAAACCTCATAGCTTATGCATACTATAAAACCCCTACAGTTGAACCCTCATATAAAGTTTACTTTGATGTGAAAGGAGATGGAGAGAATGAAGCCTTCCTTCATATCCTCAAACTGAGACAAGCTGAAGACAGTGGGGAGTATTTCTGTGCTGCCAGTCTGAGTTACACGGATAAGGCAGAGTTTGGTCCAGGTACCAGACTCACTGTTCTAGATCCAAACATCAAAGTCACTGAACCCACAGTGGAAGTCCTAGCACCCTCGGCAAAGGAGTGTAAAGATAGAAACAAGAAGAAGAAGAAGACCCTGGTGTGTGTAGCCACCCGCTTCTACCCCGACCATGTCACGGTCTTCTGGCAAGTC
>422-28
GCCTAATGCCTCTGTCACACTCAACTGCAGTCATAAAATCCCCAGCTATGACACTATCCTCTGGTACCAGCGTTCTGTGGAAGACACGGCTCTAAACCTCATAGCTTATGCATACTATAAAACCCCTACAGTTGAACCCTCATATAAAGGTTACTTTGATGTGAAAGGAGATGGAGAGAACAAAGCCTTCCTTCATATCCTCAAACTGAGACAAGCTGAAGACAGTGGGGAGTATTTCTGTGCTGCCAGGGTTGGTGGTTATGCTGCCTACTTTGGAGAAGGAACTAAGCTAACAGTTCTGGATCCAAACATCAAAGTCACTGAACCCACAGTGGAAGTCCTAGCACCCTCGGCAAAGGAGTGTAAAGATAGAAACAAGAAGAAGAAGAAGACCCTGGTGTGTGTAGCCACCCGCTTCTACCCCGACCATGTCACGGTCTTCTGGCAAGTC
>423-28
GCCTAATGCCTCTGTCACACTCAACTGCAGTCATAAAATCCCCAGCTATGACACTATCCTCTGGTACCAGCGTTCTGTGGAAGACACGGCTCTAAACCTCATAGCTTATGCATACTATAAAACCCCTACAGTTGAACCCTCATATAAAGGTTACTTTGATGTGAAAGGAGATGGAGAGAACAAAGCCTTCCTTCATATCCTCAAACTGAGACAAGCTGAAGACAGTGGGGAGTATTTCTGTGCTGCCAGTCGGGACAGGGCCAAACTCAACCAGCCTTCTTTGGCAATGGAACGAAACTCACTGTTTTAGATCCAAACATCAAAGTCACTGAACCCACAGTGGAAGTCCTAGCACCCTCGGCAAAGGAGTGTAAAGATAGAAACAAGAAGAAGAAGAAGACCCTGGTGTGTGTAGCCACCCGCTTCTACCCCGACCATGTCACGGTCTTCTGGCAAGTC
>424-28
GCCTAATGCCTCTGTCACACTCAACTGCAGTCATAAAATCCCCAGCTATAACACTATCCTCTGGTCCCAGCGTCCTGTGGAAGACACGGCTCTAAACCTCATAGCTTATGCATACTATAAAACCCCTACAGTTGAACCCTCATATAAAGTTTACTTTGATGTGAAAGGAGATGGAGAGAATGAAGCCTTCCTTCATATCCTCAAACTGAGACAAGCTGAAGACAGTGGGGAGTATTTCTGTGCTGCCAGGACAGGGAACACGGATAAGGCAGAGTTTGGTCCAGGTACCAGACTCACTGTTCTAGATCCAAACATCAAAGTCACTGAACCCACAGTGGAAGTCCTAGCACCCTCGGCAAAGGAGTGTAAAGATAGAAACAAGAAGAAGAAGAAGACCCTGGTGTGTGTAGCCACCCGCTTCTACCCCGACCATGTCACGGTCTTCTGGCAAGTC
>425-28
GCCTAATGCCTCTGTCACACTCAACTGCAGTCATAAAATCCCCAGCTATGACACTATCCTCTGGTACCAGCGTTCTGTGGAAGACACGGCTCTAAACCTCATAGCTTATGCATACTATAAAACCCCTACAGTTGAACCCTCATATAAAGGTTACTTTGATGTGAAAGGAGATGGAGAGAACGAAGCCTTCCTTCATATCCTCAAACTGAGACAAGCTGAAGACAGTGGGGAGTATTTCTGTGCTGCCAGTCTATAAGGGACAGGGGTACTTCAACTCAACCAGCCTTCTTTGGCAATGGAACGAAACTCACTGTTTTAGATCCAAACATCAAAGTCACTGAACCCACAGTGGAAGTCCTAGCACCCTCGGCAAAGGAGTGTAAAGATAGAAACAAGAAGAAGAAGAAGACCCTGGTGTGTGTAGCCACCCGCTTCTACCCCGACCATGTCACGGTCTTCTGGCAAGTC
>426-28
GCCTAATGCCTCTGTCACACTCAACTGCAGTCATAAAATCCCCAGCTATGACACTATCCTCTGGTACCAGCGTTCTGTGGAAGACACGGCTCTAAACCTCATAGCTTATGCATACTATAAAACCCCTACAGTTGAACCCTCATATAAAGGTTACTTTGATGTGAAAGGAGATGGAGAGAACGAAGCCTTCCTTCATATCCTCAAACTGAGACAAGCTGAAGACAGTGGGGAGTATTTCTGTGCTGCCGGGACAGGGGGCTATGAGGCACATTTTGGATCAGGCACCAAATTAACAGTTCTCGATCCAAACATCAAAGTCACTGAACCCACAGTGGAAGTCCTAGCACCCTCGGCAAAGGAGTGTAAAGATAGAAACAAGAAGAAGAAGAAGACCCTGGTGTGTGTAGCCACCCGCTTCTACCCCGACCATGTCACGGTCTTCTGGCAAGTC
>427-28
GCCTAATGCCTCTGTCACACTCAACTGCAGTCATAAAATCCCCAGCTATGACACTATCCTCTGGTACCAGCGTTCTGTGGAAGACACGGCTCTAAACCTCATAGCTTATGCATACTATAAAACCCCTACAGTTGAACCCTCATATAAAGGTTACTTTGATGTGAAAGGAGATGGAGAGAACGAAGCCTTCCTTCATATCCTCAAACTGAGACAAGCTGAAGACAGTGGGGAGTATTTCTGTGCTGCAAGTGAAAGGGCTGAGGCACATTTTGGATCAGGCACCAAATTAACAGTTCTCGATCCAAACATCAAAGTCACTGAACCCACAGTGGAAGTCCTAGCACCCTCGGCAAAGGAGTGTAAAGATAGAAACAAGAAGAAGAAGAAGACCCTGGTGTGTGTAGCCACCCGCTTCTACCCCGACCATGTCACGGTCTTCTGGCAAGTC
>428-28
GCCTAATGCCTCTGTCACACTCAACTGCAGTCATAAAATCCCCAGCTATGACACTATCCTCTGGTACCAGCGTTCTGTGGAAGACACGGCTCTAAACCTCATAGCTTATGCATACTATAAAACCCCTACAGTTGAACCCTCATATAAAGGTTACTTTGATGTGAAAGGAGATGGAGAGAACAAAGCCTTCCTTCATATCCTCAAACTGAGACAAGCTGAAGACAGTGGGGAGTATTTCTGTGCTGCCAATACAGGGGGCGAACTCGGAGGCATATTTTGGAGCCGGCACCAAACTCACCGTTTTAGATCCAAACATCAAAGTCACTGAACCCACAGTGGAAGTCCTAGCACCCTCGGCAAAGGAGTGTAAAGATAGAAACAAGAAGAAGAAGAAGACCCTGGTGTGTGTAGCCACCCGCTTCTACCCCGACCATGTCACGGTCTTCTGGCAAGTC
>429-28
GCCTAATGCCTCTGTCACACTCAACTGCAGTCATAAAATCCCCAGCTATGACACTATCCTCTGGTACCAGCGTTCTGTGGAAGACACGGCTCTAAACCTCATAGCTTATGCATACTATAAAACCCCTACAGTTGAACCCTCATATAAAGGTTACTTTGATGTGAAAGGAGATGGAGAGAACAAAGCCTTCCTTCATATCCTCAAACTGAGACAAGCTGAAGACAGTGGGGAGTATTTCTGTGCTGCCAGTCTAGTCGGAACTATGAGGCACATTTTGGATCAGGCACCAAATTAACAGTTCTCGATCCAAACATCAAAGTCACTGAACCCACAGTGGAAGTCCTAGCACCCTCGGCAAAGGAGTGTAAAGATAGAAACAAGAAGAAGAAGAAGACCCTGGTGTGTGTAGCCACCCGCTTCTACCCCGACCATGTCACGGTCTTCTGGCAAGTC
>430-28
GCCTAATGCCTCTGTCACACTCAACTGCAGTCATAAAATCCCCAGCTATGACACTATCCTCTGGTACCAGCGTTCTGTGGAAGACACGGCTCTAAACCTCATAGCTTATGCATACTATAAAACCCCTACAGTTGAACCCTCATATAAAGGTTACTTTGATGTGAAAGGAGATGGAGAGAACGAAGCCTTCCTTCATATCCTCAAACTGAGACAAGCTGAAGACAGTGGGGAGTATTTCTGTGCTGCAAGTGAAAGGACAGGGGAGTACTCGGAGGCATATTTTGGAGCCGGCACCAAACTCACCGTTTTAGATCCAAACATCAAAGTCACTGAACCCACAGTGGAAGTCCTAGCACCCTCGGCAAAGGAGTGTAAAGATAGAAACAAGAAGAAGAAGAAGACCCTGGTGTGTGTAGCCACCCGCTTCTACCCCGACCATGTCACGGTCTTCTGGCAAGTC
>431-27
GCCTAATGCCTCTGTCACACTCAACTGCAGTCATAAAATCCCCAGCTATGACACTATCCTCTGGTACCAGCGTTCTGTGGAAGACACGGCTCTAAACCTCATAGCTTATGCATACTATAAAACCCCTACAGTTGAACCCTCATATAAAGGTTACTTTGATGTGAAAGGAGATGGAGAGAACGAAGCCTTCCTTCATATCCTCAAACTGAGACAAGCTGAAGACAGTGGGGAGTATTTCTGTGCTGCCAGTCGACAGTATGATCCTGCATTCTTTGGAGCAGGGACCAAACTGAGTGTTCTGGATCCAAACATCAAAGTCACTGAACCCACAGTGGAAGTCCTAGCACCCTCGGCAAAGGAGTGTAAAGATAGAAACAAGAAGAAGAAGAAGACCCTGGTGTGTGTAGCCACCCGCTTCTACCCCGACCATGTCACGGTCTTCTGGCAAGTC
>432-27
GCCTAATGCCTCTGTCACACTCAACTGCAGTCATAAAATCCCCAGCTATGACACTATCCTCTGGTACCAGCGTTCTGTGGAAGACACGGCTCTAAACCTCATAGCTTATGCATACTATAAAACCCCTACAGTTGAACCCTCATATAAAGGTTACTTTGATGTGAAAGGAGATGGAGAGAACGAAGCCTTCCTTCATATCCTCAAACTGAGACAAGCTGAAGACAGTGGGGAGTATTTCTGTGCTGCCAGTCGGACAGGGGGCTATGAGGCACATTTTGGATCAGGCACCAAATTAACAGTTCTCGATCCAAACATCAAAGTCACTGAACCCACAGTGGAAGTCCTAGCACCCTCGGCAAAGGAGTGTAAAGATAGAAACAAGAAGAAGAAGAAGACCCTGGTGTGTGTAGCCACCCGCTTCTACCCCGACCATGTCACGGTCTTCTGGCAAGTC
>433-27
GCCTAATGCCTCTGTCACACTCAACTGCAGTCATAAAATCCCCAGCTATGACACTATCCTCTGGTACCAGCGTTCTGTGGAAGACACGGCTCTAAACCTCATAGCTTATGCATACTATAAAACCCCTACAGTTGAACCCTCATATAAAGGTTACTTTGATGTGAAAGGAGATGGAGAGAACGAAGCCTTCCTTCATATCCTCAAACTGAGACAAGCTGAAGACAGTGGGGAGTATTTCTGTGCTGCAAGTGAAAGCGCGCACTCGGAGGCATATTTTGGAGCCGGCACCAAACTCACCGTTTTAGATCCAAACATCAAAGTCACTGAACCCACAGTGGAAGTCCTAGCACCCTCGGCAAAGGAGTGTAAAGATAGAAACAAGAAGAAGAAGAAGACCCTGGTGTGTGTAGCCACCCGCTTCTACCCCGACCATGTCACGGTCTTCTGGCAAGTC
>434-27
GCCTAATGCCTCTGTCACACTCAACTGCAGTCATAAAATCCCCAGCTATAACACTATCCTCTGGTCCCAGCGTCCTGTGGAAGACACGGCTCTAAACCTCATAGCTTATGCATACTATAAAACCCCTACAGTTGAACCCTCATATAAAGTTTACTTTGATGTGAAAGGAGATGGAGAGAATGAAGCCTTCCTTCATATCCTCAAACTGAGACAAGCTGAAGACAGTGGGGAGTATTTCTGTGCTGCCAGGGACAGGGGGCTATGAGGCACATTTTGGATCAGGCACCAAATTAACAGTTCTCGATCCAAACATCAAAGTCACTGAACCCACAGTGGAAGTCCTAGCACCCTCGGCAAAGGAGTGTAAAGATAGAAACAAGAAGAAGAAGAAGACCCTGGTGTGTGTAGCCACCCGCTTCTACCCCGACCATGTCACGGTCTTCTGGCAAGTC
>435-27
GCCTAATGCCTCTGTCACACTCAACTGCAGTCATAAAATCCCCAGCTATGACACTATCCTCTGGTACCAGCGTTCTGTGGAAGACACGGCTCTAAACCTCATAGCTTATGCATACTATAAAACCCCTACAGTTGAACCCTCATATAAAGGTTACTTTGATGTGAAAGGAGATGGAGAGAACGAAGCCTTCCTTCATATCCTCAAACTGAGACAAGCTGAAGACAGTGGGGAGTATTTCTGTGCTGCCAGTCTAGGACAGGGGGTTCGCGGATAAGGCAGAGTTTGGTCCAGGTACCAGACTCACTGTTCTAGATCCAAACATCAAAGTCACTGAACCCACAGTGGAAGTCCTAGCACCCTCGGCAAAGGAGTGTAAAGATAGAAACAAGAAGAAGAAGAAGACCCTGGTGTGTGTAGCCACCCGCTTCTACCCCGACCATGTCACGGTCTTCTGGCAAGTC
>436-27
GCCTAATGCCTCTGTCACACTCAACTGCAGTCATAAAATCCCCAGCTATGACACTATCCTCTGGTACCAGCGTTCTGTGGAAGACACGGCTCTAAACCTCATAGCTTATGCATACTATAAAACCCCTACAGTTGAACCCTCATATAAAGGTTACTTTGATGTGAAAGGAGATGGAGAGAACGAAGCCTTCCTTCATATCCTCAAACTGAGACAAGCTGAAGACAGTGGGGAGTATTTCTGTGCTGCCAGAAAAACTCAAAATTGGACAGCTATGAGGCACATTTTGGATCAGGCACCAAATTAACAGTTCTCGATCCAAACATCAAAGTCACTGAACCCACAGTGGAAGTCCTAGCACCCTCGGCAAAGGAGTGTAAAGATAGAAACAAGAAGAAGAAGAAGACCCTGGTGTGTGTAGCCACCCGCTTCTACCCCGACCATGTCACGGTCTTCTGGCAAGTC
>437-27
GCCTAATGCCTCTGTCACACTCAACTGCAGTCATAAAATCCCCAGCTATAACACTATCCTCTGGTCCCAGCGTCCTGTGGAAGACACGGCTCTAAACCTCATAGCTTATGCATACTATAAAACCCCTACAGTTGAACCCTCATATAAAGTTTACTTTGATGTGAAAGGAGATGGAGAGAATGAAGCCTTCCTTCATATCCTCAAACTGAGACAAGCTGAAGACAGTGGGGAGTATTTCTGTGCTGCCAGTCTATTCCTTGCAGCGGAGTACACGGATAAGGCAGAGTTTGGTCCAGGTACCAGACTCACTGTTCTAGATCCAAACATCAAAGTCACTGAACCCACAGTGGAAGTCCTAGCACCCTCGGCAAAGGAGTGTAAAGATAGAAACAAGAAGAAGAAGAAGACCCTGGTGTGTGTAGCCACCCGCTTCTACCCCGACCATGTCACGGTCTTCTGGCAAGTC
>438-27
GCCTAATGCCTCTGTCACACTCAACTGCAGTCATAAAATCCCCAGCTATGACACTATCCTCTGGTACCAGCGTTCTGTGGAAGACACGGCTCTAAACCTCATAGCTTATGCATACTATAAAACCCCTACAGTTGAACCCTCATATAAAGGTTACTTTGATGTGAAAGGAGATGGAGAGAACGAAGCCTTCCTTCATATCCTCAAACTGAGACAAGCTGAAGACAGTGGGGAGTATTTCTGTGCTGCCAGTCTTTATGAGGCACATTTTGGATCAGGCACCAAATTAACAGTTCTCGATCCAAACATCAAAGTCACTGAACCCACAGTGGAAGTCCTAGCACCCTCGGCAAAGGAGTGTAAAGATAGAAACAAGAAGAAGAAGAAGACCCTGGTGTGTGTAGCCACCCGCTTCTACCCCGACCATGTCACGGTCTTCTGGCAAGTC
>439-27
GCCTAATGCCTCTGTCACACTCAACTGCAGTCATAAAATCCCCAGCTATGACACTATCCTCTGGTACCAGCGTTCTGTGGAAGACACGGCTCTAAACCTCATAGCTTATGCATACTATAAAACCCCTACAGTTGAACCCTCATATAAAGGTTACTTTGATGTGAAAGGAGATGGAGAGAACAAAGCCTTCCTTCATATCCTCAAACTGAGACAAGCTGAAGACAGTGGGGAGTATTTCTGTGCTGCCAGGGGAACTCAACCAGCCTTCTTTGGCAATGGAACGAAACTCACTGTTTTAGATCCAAACATCAAAGTCACTGAACCCACAGTGGAAGTCCTAGCACCCTCGGCAAAGGAGTGTAAAGATAGAAACAAGAAGAAGAAGAAGACCCTGGTGTGTGTAGCCACCCGCTTCTACCCCGACCATGTCACGGTCTTCTGGCAAGTC
>440-27
GCCTAATGCCTCTGTCACACTCAACTGCAGTCATAAAATCCCCAGCTATGACACTATCCTCTGGTACCAGCGTTCTGTGGAAGACACGGCTCTAAACCTCATAGCTTATGCATACTATAAAACCCCTACAGTTGAACCCTCATATAAAGGTTACTTTGATGTGAAAGGAGATGGAGAGAACGAAGCCTTCCTTCATATCCTCAAACTGAGACAAGCTGAAGACAGTGGGGAGTATTTCTGTGCTGCCAGTCGACAGGGGGCGCGGTACTCGGAGGCATATTTTGGAGCCGGCACCAAACTCACCGTTTTAGATCCAAACATCAAAGTCACTGAACCCACAGTGGAAGTCCTAGCACCCTCGGCAAAGGAGTGTAAAGATAGAAACAAGAAGAAGAAGAAGACCCTGGTGTGTGTAGCCACCCGCTTCTACCCCGACCATGTCACGGTCTTCTGGCAAGTC
>441-27
GCCTAATGCCTCTGTCACACTCAACTGCAGTCATAAAATCCCCAGCTATGACACTATCCTCTGGTACCAGCGTTCTGTGGAAGACACGGCTCTAAACCTCATAGCTTATGCATACTATAAAACCCCTACAGTTGAACCCTCATATAAAGGTTACTTTGATGTGAAAGGAGATGGAGAGAACGAAGCCTTCCTTCATATCCTCAAACTGAGACAAGCTGAAGACAGTGGGGAGTATTTCTGTGCTGCAAGTGAAAGCGCAGGGTCCAACTATGAGGCACATTTTGGATCAGGCACCAAATTAACAGTTCTCGATCCAAACATCAAAGTCACTGAACCCACAGTGGAAGTCCTAGCACCCTCGGCAAAGGAGTGTAAAGATAGAAACAAGAAGAAGAAGAAGACCCTGGTGTGTGTAGCCACCCGCTTCTACCCCGACCATGTCACGGTCTTCTGGCAAGTC
>442-27
GCCTAATGCCTCTGTCACACTCAACTGCAGTCATAAAATCCCCAGCTATGACACTATCCTCTGGTACCAGCGTTCTGTGGAAGACACGGCTCTAAACCTCATAGCTTATGCATACTATAAAACCCCTACAGTTGAACCCTCATATAAAGGTTACTTTGATGTGAAAGGAGATGGAGAGAACGAAGCCTTCCTTCATATCCTCAAACTGAGACAAGCTGAAGACAGTGGGGAGTATTTCTGTGCTGCCAGCCGGGACAGGGTTGCTCAACCAGCCTTCTTTGGCAATGGAACGAAACTCACTGTTTTAGATCCAAACATCAAAGTCACTGAACCCACAGTGGAAGTCCTAGCACCCTCGGCAAAGGAGTGTAAAGATAGAAACAAGAAGAAGAAGAAGACCCTGGTGTGTGTAGCCACCCGCTTCTACCCCGACCATGTCACGGTCTTCTGGCAAGTC
>443-27
GCCTAATGCCTCTGTCACACTCAACTGCAGTCATAAAATCCCCAGCTATGACACTATCCTCTGGTACCAGCGTTCTGTGGAAGACACGGCTCTAAACCTCATAGCTTATGCATACTATAAAACCCCTACAGTTGAACCCTCATATAAAGGTTACTTTGATGTGAAAGGAGATGGAGAGAACGAAGCCTTCCTTCATATCCTCAAACTGAGACAAGCTGAAGACAGTGGGGAGTATTTCTGTGCTGCAAGTGAAAGCGCGAGGGAACTCTCGTACTCGGAGGCATATTTTGGAGCCGGCACCAAACTCACCGTTTTAGATCCAAACATCAAAGTCACTGAACCCACAGTGGAAGTCCTAGCACCCTCGGCAAAGGAGTGTAAAGATAGAAACAAGAAGAAGAAGAAGACCCTGGTGTGTGTAGCCACCCGCTTCTACCCCGACCATGTCACGGTCTTCTGGCAAGTC
>444-27
GCCTAATGCCTCTGTCACACTCAACTGCAGTCATAAAATCCCCAGCTATGACACTATCCTCTGGTACCAGCGTTCTGTGGAAGACACGGCTCTAAACCTCATAGCTTATGCATACTATAAAACCCCTACAGTTGAACCCTCATATAAAGGTTACTTTGATGTGAAAGGAGATGGAGAGAACAAAGCCTTCCTTCATATCCTCAAACTGAGACAAGCTGAAGACAGTGGGGAGTATTTCTGTGCTGCCAGCGGCACGTACTCGGAGGCATATTTTGGAGCCGGCACCAAACTCACCGTTTTAGATCCAAACATCAAAGTCACTGAACCCACAGTGGAAGTCCTAGCACCCTCGGCAAAGGAGTGTAAAGATAGAAACAAGAAGAAGAAGAAGACCCTGGTGTGTGTAGCCACCCGCTTCTACCCCGACCATGTCACGGTCTTCTGGCAAGTC
>445-27
GCCTAATGCCTCTGTCACACTCAACTGCAGTCATAAAATCCCCAGCTATGACACTATCCTCTGGTACCAGCGTTCTGTGGAAGACACGGCTCTAAACCTCATAGCTTATGCATACTATAAAACCCCTACAGTTGAACCCTCATATAAAGGTTACTTTGATGTGAAAGGAGATGGAGAGAACGAAGCCTTCCTTCATATCCTCAAACTGAGACAAGCTGAAGACAGTGGGGAGTATTTCTGTGCTGCCAGTCTTGGGACAGTCGTACTCGGAGGCATATTTTGGAGCCGGCACCAAACTCACCGTTTTAGATCCAAACATCAAAGTCACTGAACCCACAGTGGAAGTCCTAGCACCCTCGGCAAAGGAGTGTAAAGATAGAAACAAGAAGAAGAAGAAGACCCTGGTGTGTGTAGCCACCCGCTTCTACCCCGACCATGTCACGGTCTTCTGGCAAGTC
>446-27
GCCTAATGCCTCTGTCACACTCAACTGCAGTCATAAAATCCCCAGCTATGACACTATCCTCTGGTACCAGCGTTCTGTGGAAGACACGGCTCTAAACCTCATAGCTTATGCATACTATAAAACCCCTACAGTTGAACCCTCATATAAAGGTTACTTTGATGTGAAAGGAGATGGAGAGAACGAAGCCTTCCTTCATATCCTCAAACTGAGACAAGCTGAAGACAGTGGGGAGTATTTCTGTGCTGCAAGTGAAAGCGACAGCTCGTACTCGGAGGCATATTTTGGAGCCGGCACCAAACTCACCGTTTTAGATCCAAACATCAAAGTCACTGAACCCACAGTGGAAGTCCTAGCACCCTCGGCAAAGGAGTGTAAAGATAGAAACAAGAAGAAGAAGAAGACCCTGGTGTGTGTAGCCACCCGCTTCTACCCCGACCATGTCACGGTCTTCTGGCAAGTC
>447-27
GCCTAATGCCTCTGTCACACTCAACTGCAGTCATAAAATCCCCAGCTATGACACTATCCTCTGGTACCAGCGTTCTGTGGAAGACACGGCTCTAAACCTCATAGCTTATGCATACTATAAAACCCCTACAGTTGAACCCTCATATAAAGGTTACTTTGATGTGAAAGGAGATGGAGAGAACGAAGCCTTCCTTCATATCCTCAAACTGAGACAAGCTGAAGACAGTGGGGAGTATTTCTGTGCTGCAAGGACAGTACTCAAACTCAACCAGCCTTCTTTGGCAATGGAACGAAACTCACTGTTTTAGATCCAAACATCAAAGTCACTGAACCCACAGTGGAAGTCCTAGCACCCTCGGCAAAGGAGTGTAAAGATAGAAACAAGAAGAAGAAGAAGACCCTGGTGTGTGTAGCCACCCGCTTCTACCCCGACCATGTCACGGTCTTCTGGCAAGTC
>448-27
GCCTAATGCCTCTGTCACACTCAACTGCAGTCATAAAATCCCCAGCTATGACACTATCCTCTGGTACCAGCGTTCTGTGGAAGACACGGCTCTAAACCTCATAGCTTATGCATACTATAAAACCCCTACAGTTGAACCCTCATATAAAGGTTACTTTGATGTGAAAGGAGATGGAGAGAACAAAGCCTTCCTTCATATCCTCAAACTGAGACAAGCTGAAGACAGTGGGGAGTATTTCTGTGCTGCCAGTCTCCAGGGGACTCAACCAGCCTTCTTTGGCAATGGAACGAAACTCACTGTTTTAGATCCAAACATCAAAGTCACTGAACCCACAGTGGAAGTCCTAGCACCCTCGGCAAAGGAGTGTAAAGATAGAAACAAGAAGAAGAAGAAGACCCTGGTGTGTGTAGCCACCCGCTTCTACCCCGACCATGTCACGGTCTTCTGGCAAGTC
>449-27
GCCTAATGCCTCTGTCACACTCAACTGCAGTCATAAAATCCCCAGCTATGACACTATCCTCTGGTACCAGCGTTCTGTGGAAGACACGGCTCTAAACCTCATAGCTTATGCATACTATAAAACCCCTACAGTTGAACCCTCATATAAAGGTTACTTTGATGTGAAAGGAGATGGAGAGAACGAAGCCTTCCTTCATATCCTCAAACTGAGACAAGCTGAAGACAGTGGGGAGTATTTCTGTGCTGCAAGCAGGGGTACTCAAACTCAACCAGCCTTCTTTGGCAATGGAACGAAACTCACTGTTTTAGATCCAAACATCAAAGTCACTGAACCCACAGTGGAAGTCCTAGCACCCTCGGCAAAGGAGTGTAAAGATAGAAACAAGAAGAAGAAGAAGACCCTGGTGTGTGTAGCCACCCGCTTCTACCCCGACCATGTCACGGTCTTCTGGCAAGTC
>450-27
GCCTAATGCCTCTGTCACACTCAACTGCAGTCATAAAATCCCCAGCTATAACACTATCCTCTGGTCCCAGCGTCCTGTATAAAACCCCTACAGTTGAACCCTCATATAAAGTTTACTTTGATGTGAAAGGAGATGGAGAGAATGAAGCCTTCCTTCATATCCTCAAACTGAGACAAGCTGAAGACAGTGGGGAGTATTTCTGTGCTGCCAAGGACAGGTCGTACTCGGAGGCATATTTTGGAGCCGGCACCAAACTCACCGTTTTAGATCCAAACATCAAAGTCACTGAACCCACAGTGGAAGTCCTAGCACCCTCGGCAAAGGAGTGTAAAGATAGAAACAAGAAGAAGAAGAAGACCCTGGTGTGTGTAGCCACCCGCTTCTACCCCGACCATGTCACGGTCTTCTGGCAAGTC
>451-27
GCCTAATGCCTCTGTCACACTCAACTGCAGTCATAAAATCCCCAGCTATGACACTATCCTCTGGTACCAGCGTTCTGTGGAAGACACGGCTCTAAACCTCATAGCTTATGCATACTATAAAACCCCTACAGTTGAACCCTCATATAAAGGTTACTTTGATGTGAAAGGAGATGGAGAGAACGAAGCCTTCCTTCATATCCTCAAACTGAGACAAGCTGAAGACAGTGGGGAGTATTTCTGTGCTGCAAGTGAAAGCGGCAGTTATGATCCTGCATTCTTTGGAGCAGGGACCAAACTGAGTGTTCTGGATCCAAACATCAAAGTCACTGAACCCACAGTGGAAGTCCTAGCACCCTCGGCAAAGGAGTGTAAAGATAGAAACAAGAAGAAGAAGAAGACCCTGGTGTGTGTAGCCACCCGCTTCTACCCCGACCATGTCACGGTCTTCTGGCAAGTC
>452-27
GCCTAATGCCTCTGTCACACTCAACTGCAGTCATAAAATCCCCAGCTATGACACTATCCTCTGGTACCAGCGTTCTGTGGAAGACACGGCTCTAAACCTCATAGCTTATGCATACTATAAAACCCCTACAGTTGAACCCTCATATAAAGGTTACTTTGATGTGAAAGGAGATGGAGAGAACGAAGCCTTCCTTCATATCCTCAAACTGAGACAAGCTGAAGACAGTGGGGAGTATTTCTGTGCTGCAAGTGAAAGGGCTGGTGGTGCCAGCCAGGCTTACTTCGGTGGAGGAACCAGGTTAACTGTTCTAGATCCAAACATCAAAGTCACTGAACCCACAGTGGAAGTCCTAGCACCCTCGGCAAAGGAGTGTAAAGATAGAAACAAGAAGAAGAAGAAGACCCTGGTGTGTGTAGCCACCCGCTTCTACCCCGACCATGTCACGGTCTTCTGGCAAGTC
>453-27
GCCTAATGCCTCTGTCACACTCAACTGCAGTCATAAAATCCCCAGCTATGACACTATCCTCTGGTACCAGCGTTCTGTGGAAGACACGGCTCTAAACCTCATAGCTTATGCATACTATAAAACCCCTACAGTTGAACCCTCATATAAAGGTTACTTTGATGTGAAAGGAGATGGAGAGAACGAAGCCTTCCTTCATATCCTCAAACTGAGACAAGCTGAAGACAGTGGGGAGTATTTCTGTGCTGCAAGTGTAGGGACAGTCGGCAACTATGAGGCACATTTTGGATCAGGCACCAAATTAACAGTTCTCGATCCAAACATCAAAGTCACTGAACCCACAGTGGAAGTCCTAGCACCCTCGGCAAAGGAGTGTAAAGATAGAAACAAGAAGAAGAAGAAGACCCTGGTGTGTGTAGCCACCCGCTTCTACCCCGACCATGTCACGGTCTTCTGGCAAGTC
>454-27
GCCTAATGCCTCTGTCACACTCAACTGCAGTCATAAAATCCCCAGCTATGACACTATCCTCTGGTACCAGCGTTCTGTGGAAGACACGGCTCTAAACCTCATAGCTTATGCATACTATAAAACCCCTACAGTTGAACCCTCATATAAAGGTTACTTTGATGTGAAAGGAGATGGAGAGAACAAAGCCTTCCTTCATATCCTCAAACTGAGACAAGCTGAAGACAGTGGGGAGTATTTCTGTGCTGCCAGTCTATCCAGGTACTCGGAGGCATATTTTGGAGCCGGCACCAAACTCACCGTTTTAGATCCAAACATCAAAGTCACTGAACCCACAGTGGAAGTCCTAGCACCCTCGGCAAAGGAGTGTAAAGATAGAAACAAGAAGAAGAAGAAGACCCTGGTGTGTGTAGCCACCCGCTTCTACCCCGACCATGTCACGGTCTTCTGGCAAGTC
>455-27
GCCTAATGCCTCTGTCACACTCAACTGCAGTCATAAAATCCCCAGCTATGACACTATCCTCTGGTACCAGCGTTCTGTGGAAGACACGGCTCTAAACCTCATAGCTTATGCATACTATAAAACCCCTACAGTTGAACCCTCATATAAAGGTTACTTTGATGTGAAAGGAGATGGAGAGAACGAAGCCTTCCTTCATATCCTCAAACTGAGACAAGCTGAAGACAGTGGGGAGTATTTCTGTGCTGCCAGCCCCAGGACAGGGCACTATGAGGCACATTTTGGATCAGGCACCAAATTAACAGTTCTCGATCCAAACATCAAAGTCACTGAACCCACAGTGGAAGTCCTAGCACCCTCGGCAAAGGAGTGTAAAGATAGAAACAAGAAGAAGAAGAAGACCCTGGTGTGTGTAGCCACCCGCTTCTACCCCGACCATGTCACGGTCTTCTGGCAAGTC
>456-27
GCCTAATGCCTCTGTCACACTCAACTGCAGTCATAAAATCCCCAGCTATGACACTATCCTCTGGTACCAGCGTTCTGTGGAAGACACGGCTCTAAACCTCATAGCTTATGCATACTATAAAACCCCTACAGTTGAACCCTCATATAAAGGTTACTTTGATGTGAAAGGAGATGGAGAGAACGAAGCCTTCCTTCATATCCTCAAACTGAGACAAGCTGAAGACAGTGGGGAGTATTTCTGTGCTGCAAGTGAAAGCCGGGACAGGGGGAAGTACTCGGAGGCATATTTTGGAGCCGGCACCAAACTCACCGTTTTAGATCCAAACATCAAAGTCACTGAACCCACAGTGGAAGTCCTAGCACCCTCGGCAAAGGAGTGTAAAGATAGAAACAAGAAGAAGAAGAAGACCCTGGTGTGTGTAGCCACCCGCTTCTACCCCGACCATGTCACGGTCTTCTGGCAAGTC
>457-27
GCCTAATGCCTCTGTCACACTCAACTGCAGTCATAAAATCCCCAGCTATAACACTATCCTCTGGTCCCAGCGTCCTGTGGAAGACACGGCTCTAAACCTCATAGCTTATGCATACTATAAAACCCCTACAGTTGAACCCTCATATAAAGTTTACTTTGATGTGAAAGGAGATGGAGAGAATGAAGCCTTCCTTCATATCCTCAAACTGAGACAAGCTGAAGACAGTGGGGAGTATTTCTGTGCTGCCAGGGACAGGGAGGCTTGAGGCACATTTTGGATCAGGCACCAAATTAACAGTTCTCGATCCAAACATCAAAGTCACTGAACCCACAGTGGAAGTCCTAGCACCCTCGGCAAAGGAGTGTAAAGATAGAAACAAGAAGAAGAAGAAGACCCTGGTGTGTGTAGCCACCCGCTTCTACCCCGACCATGTCACGGTCTTCTGGCAAGTC
>458-27
GCCTAATGCCTCTGTCACACTCAACTGCAGTCATAAAATCCCCAGCTATGACACTATCCTCTGGTACCAGCGTTCTGTGGAAGACACGGCTCTAAACCTCATAGCTTATGCATACTATAAAACCCCTACAGTTGAACCCTCATATAAAGGTTACTTTGATGTGAAAGGAGATGGAGAGAACAAAGCCTTCCTTCATATCCTCAAACTGAGACAAGCTGAAGACAGTGGGGAGTATTTCTGTGCTGCCAGCCCAGGAGGAGTACACGGATAAGGCAGAGTTTGGTCCAGGTACCAGACTCACTGTTCTAGATCCAAACATCAAAGTCACTGAACCCACAGTGGAAGTCCTAGCACCCTCGGCAAAGGAGTGTAAAGATAGAAACAAGAAGAAGAAGAAGACCCTGGTGTGTGTAGCCACCCGCTTCTACCCCGACCATGTCACGGTCTTCTGGCAAGTC
>459-27
GCCTAATGCCTCTGTCACACTCAACTGCAGTCATAAAATCCCCAGCTATGACACTATCCTCTGGTACCAGCGTTCTGTGGAAGACACGGCTCTAAACCTCATAGCTTATGCATACTATAAAACCCCTACAGTTGAACCCTCATATAAAGGTTACTTTGATGTGAAAGGAGATGGAGAGAACAAAGCCTTCCTTCATATCCTCAAACTGAGACAAGCTGAAGACAGTGGGGAGTATTTCTGTGCTGCCAGTCTGGGACAGGGGAGCTATGAGGCACATTTTGGATCAGGCACCAAATTAACAGTTCTCGATCCAAACATCAAAGTCACTGAACCCACAGTGGAAGTCCTAGCACCCTCGGCAAAGGAGTGTAAAGATAGAAACAAGAAGAAGAAGAAGACCCTGGTGTGTGTAGCCACCCGCTTCTACCCCGACCATGTCACGGTCTTCTGGCAAGTC
>460-27
GCCTAATGCCTCTGTCACACTCAACTGCAGTCATAAAATCCCCAGCTATGACACTATCCTCTGGTACCAGCGTTCTGTGGAAGACACGGCTCTAAACCTCATAGCTTATGCATACTATAAAACCCCTACAGTTGAACCCTCATATAAAGGTTACTTTGATGTGAAAGGAGATGGAGAGAACGAAGCCTTCCTTCATATCCTCAAACTGAGACAAGCTGAAGACAGTGGGGAGTATTTCTGTGCTGCAAGTGAGGGACAGGGGAGCTATGAGGCACATTTTGGATCAGGCACCAAATTAACAGTTCTCGATCCAAACATCAAAGTCACTGAACCCACAGTGGAAGTCCTAGCACCCTCGGCAAAGGAGTGTAAAGATAGAAACAAGAAGAAGAAGAAGACCCTGGTGTGTGTAGCCACCCGCTTCTACCCCGACCATGTCACGGTCTTCTGGCAAGTC
>461-27
GCCTAATGCCTCTGTCACACTCAACTGCAGTCATAAAATCCCCAGCTATGACACTATCCTCTGGTACCAGCGTTCTGTGGAAGACACGGCTCTAAACCTCATAGCTTATGCATACTATAAAACCCCTACAGTTGAACCCTCATATAAAGGTTACTTTGATGTGAAAGGAGATGGAGAGAACGAAGCCTTCCTTCATATCCTCAAACTGAGACAAGCTGAAGACAGTGGGGAGTATTTCTGTGCTGCAAGTGAGCGGACAGGGGGCGAGTATGAGGCACATTTTGGATCAGGCACCAAATTAACAGTTCTCGATCCAAACATCAAAGTCACTGAACCCACAGTGGAAGTCCTAGCACCCTCGGCAAAGGAGTGTAAAGATAGAAACAAGAAGAAGAAGAAGACCCTGGTGTGTGTAGCCACCCGCTTCTACCCCGACCATGTCACGGTCTTCTGGCAAGTC
>462-27
GCCTAATGCCTCTGTCACACTCAACTGCAGTCATAAAATCCCCAGCTATGACACTATCCTCTGGTACCAGCGTTCTGTGGAAGACACGGCTCTAAACCTCATAGCTTATGCATACTATAAAACCCCTACAGTTGAACCCTCATATAAAGGTTACTTTGATGTGAAAGGAGATGGAGAGAACGAAGCCTTCCTTCATATCCTCAAACTGAGACAAGCTGAAGACAGTGGGGAGTATTTCTGTGCTGCAAGTGAAAGCGCTCAGGGTGGTGCCAGCCAGGCTTACTTCGGTGGAGGAACCAGGTTAACTGTTCTAGATCCAAACATCAAAGTCACTGAACCCACAGTGGAAGTCCTAGCACCCTCGGCAAAGGAGTGTAAAGATAGAAACAAGAAGAAGAAGAAGACCCTGGTGTGTGTAGCCACCCGCTTCTACCCCGACCATGTCACGGTCTTCTGGCAAGTC
>463-27
GCCTAATGCCTCTGTCACACTCAACTGCAGTCATAAAATCCCCAGCTATGACACTATCCTCTGGTACCAGCGTTCTGTGGAAGACACGGCTCTAAACCTCATAGCTTATGCATACTATAAAACCCCTACAGTTGAACCCTCATATAAAGGTTACTTTGATGTGAAAGGAGATGGAGAGAACGAAGCCTTCCTTCATATCCTCAAACTGAGACAAGCTGAAGACAGTGGGGAGTATTTCTGTGCTGCAAGTGAAAGCGGGGGGAGTGGTGCCAGCCAGGCTTACTTCGGTGGAGGAACCAGGTTAACTGTTCTAGATCCAAACATCAAAGTCACTGAACCCACAGTGGAAGTCCTAGCACCCTCGGCAAAGGAGTGTAAAGATAGAAACAAGAAGAAGAAGAAGACCCTGGTGTGTGTAGCCACCCGCTTCTACCCCGACCATGTCACGGTCTTCTGGCAAGTC
>464-27
GCCTAATGCCTCTGTCACACTCAACTGCAGTCATAAAATCCCCAGCTATGACACTATCCTCTGGTACCAGCGTTCTGTGGAAGACACGGCTCTAAACCTCATAGCTTATGCATACTATAAAACCCCTACAGTTGAACCCTCATATAAAGGTTACTTTGATGTGAAAGGAGATGGAGAGAACAAAGCCTTCCTTCATATCCTCAAACTGAGACAAGCTGAAGACAGTGGGGAGTATTTCTGTGCTGCCAGCCGGACAGGGTTCGGCAACCCGGCATTCTTCGGCAGTGGCACCAAACTCACAGTTCTAGATCCAAACATCAAAGTCACTGAACCCACAGTGGAAGTCCTAGCACCCTCGGCAAAGGAGTGTAAAGATAGAAACAAGAAGAAGAAGAAGACCCTGGTGTGTGTAGCCACCCGCTTCTACCCCGACCATGTCACGGTCTTCTGGCAAGTC
>465-27
GCCTAATGCCTCTGTCACACTCAACTGCAGTCATAAAATCCCCAGCTATGACACTATCCTCTGGTACCAGCGTTCTGTGGAAGACACGGCTCTAAACCTCATAGCTTATGCATACTATAAAACCCCTACAGTTGAACCCTCATATAAAGGTTACTTTGATGTGAAAGGAGATGGAGAGAACAAAGCCTTCCTTCATATCCTCAAACTGAGACAAGCTGAAGACAGTGGGGAGTATTTCTGTGCTGCCAGTCTATCGGACAGGGCTTTTAAGGCTCAAACTCAACCAGCCTTCTTTGGCAATGGAACGAAACTCACTGTTTTAGATCCAAACATCAAAGTCACTGAACCCACAGTGGAAGTCCTAGCACCCTCGGCAAAGGAGTGTAAAGATAGAAACAAGAAGAAGAAGAAGACCCTGGTGTGTGTAGCCACCCGCTTCTACCCCGACCATGTCACGGTCTTCTGGCAAGTC
>466-27
GCCTAATGCCTCTGTCACACTCAACTGCAGTCATAAAATCCCCAGCTATGACACTATCCTCTGGTACCAGCGTTCTGTGGAAGACACGGCTCTAAACCTCATAGCTTATGCATACTATAAAACCCCTACAGTTGAACCCTCATATAAAGGTTACTTTGATGTGAAAGGAGATGGAGAGAACGAAGCCTTCCTTCATATCCTCAAACTGAGACAAGCTGAAGACAGTGGGGAGTATTTCTGTGCTGCAAGTGAAAGCGGACAGGGTTTTGGTGCCAGCCAGGCTTACTTCGGTGGAGGAACCAGGTTAACTGTTCTAGATCCAAACATCAAAGTCACTGAACCCACAGTGGAAGTCCTAGCACCCTCGGCAAAGGAGTGTAAAGATAGAAACAAGAAGAAGAAGAAGACCCTGGTGTGTGTAGCCACCCGCTTCTACCCCGACCATGTCACGGTCTTCTGGCAAGTC
>467-27
GCCTAATGCCTCTGTCACACTCAACTGCAGTCATAAAATCCCCAGCTATGACACTATCCTCTGGTACCAGCGTTCTGTGGAAGACACGGCTCTAAACCTCATAGCTTATGCATACTATAAAACCCCTACAGTTGAACCCTCATATAAAGGTTACTTTGATGTGAAAGGAGATGGAGAGAACAAAGCCTTCCTTCATATCCTCAAACTGAGACAAGCTGAAGACAGTGGGGAGTATTTCTGTGCTGCCAGTCGGGACAGGTACACGGATAAGGCAGAGTTTGGTCCAGGTACCAGACTCACTGTTCTAGATCCAAACATCAAAGTCACTGAACCCACAGTGGAAGTCCTAGCACCCTCGGCAAAGGAGTGTAAAGATAGAAACAAGAAGAAGAAGAAGACCCTGGTGTGTGTAGCCACCCGCTTCTACCCCGACCATGTCACGGTCTTCTGGCAAGTC
>468-27
GCCTAATGCCTCTGTCACACTCAACTGCAGTCATAAAATCCCCAGCTATGACACTATCCTCTGGTACCAGCGTTCTGTGGAAGACACGGCTCTAAACCTCATAGCTTATGCATACTATAAAACCCCTACAGTTGAACCCTCATATAAAGGTTACTTTGATGTGAAAGGAGATGGAGAGAACGAAGCCTTCCTTCATATCCTCAAACTGAGACAAGCTGAAGACAGTGGGGAGTATTTCTGTGCTGCCAGTCTAACAGGGGGCTCGTACTCGGAGGCATATTTTGGAGCCGGCACCAAACTCACCGTTTTAGATCCAAACATCAAAGTCACTGAACCCACAGTGGAAGTCCTAGCACCCTCGGCAAAGGAGTGTAAAGATAGAAACAAGAAGAAGAAGAAGACCCTGGTGTGTGTAGCCACCCGCTTCTACCCCGACCATGTCACGGTCTTCTGGCAAGTC
>469-27
GCCTAATGCCTCTGTCACACTCAACTGCAGTCATAAAATCCCCAGCTATGACACTATCCTCTGGTACCAGCGTTCTGTGGAAGACACGGCTCTAAACCTCATAGCTTATGCATACTATAAAACCCCTACAGTTGAACCCTCATATAAAGGTTACTTTGATGTGAAAGGAGATGGAGAGAACGAAGCCTTCCTTCATATCCTCAAACTGAGACAAGCTGAAGACAGTGGGGAGTATTTCTGTGCTGCAAGTGAAAGGGACAGCTCTGGTGGTTATGCTGCCTACTTTGGAGAAGGAACTAAGCTAACAGTTCTGGATCCAAACATCAAAGTCACTGAACCCACAGTGGAAGTCCTAGCACCCTCGGCAAAGGAGTGTAAAGATAGAAACAAGAAGAAGAAGAAGACCCTGGTGTGTGTAGCCACCCGCTTCTACCCCGACCATGTCACGGTCTTCTGGCAAGTC
>470-27
GCCTAATGCCTCTGTCACACTCAACTGCAGTCATAAAATCCCCAGCTATGACACTATCCTCTGGTACCAGCGTTCTGTGGAAGACACGGCTCTAAACCTCATAGCTTATGCATACTATAAAACCCCTACAGTTGAACCCTCATATAAAGGTTACTTTGATGTGAAAGGAGATGGAGAGAACGAAGCCTTCCTTCATATCCTCAAACTGAGACAAGCTGAAGACAGTGGGGAGTATTTCTGTGCTGCAAGTGGAACCGGGACAGGGTCCTCGGAGGCATATTTTGGAGCCGGCACCAAACTCACCGTTTTAGATCCAAACATCAAAGTCACTGAACCCACAGTGGAAGTCCTAGCACCCTCGGCAAAGGAGTGTAAAGATAGAAACAAGAAGAAGAAGAAGACCCTGGTGTGTGTAGCCACCCGCTTCTACCCCGACCATGTCACGGTCTTCTGGCAAGTC
>471-27
GCCTAATGCCTCTGTCACACTCAACTGCAGTCATAAAATCCCCAGCTATGACACTATCCTCTGGTACCAGCGTTCTGTGGAAGACACGGCTCTAAACCTCATAGCTTATGCATACTATAAAACCCCTACAGTTGAACCCTCATATAAAGGTTACTTTGATGTGAAAGGAGATGGAGAGAACAAAGCCTTCCTTCATATCCTCAAACTGAGACAAGCTGAAGACAGTGGGGAGTATTTCTGTGCTGCCGGGACAAAATATGAGGCACATTTTGGATCAGGCACCAAATTAACAGTTCTCGATCCAAACATCAAAGTCACTGAACCCACAGTGGAAGTCCTAGCACCCTCGGCAAAGGAGTGTAAAGATAGAAACAAGAAGAAGAAGAAGACCCTGGTGTGTGTAGCCACCCGCTTCTACCCCGACCATGTCACGGTCTTCTGGCAAGTC
>472-27
GCCTAATGCCTCTGTCACACTCAACTGCAGTCATAAAATCCCCAGCTATGACACTATCCTCTGGTACCAGCGTTCTGTGGAAGACACGGCTCTAAACCTCATAGCTTATGCATACTATAAAACCCCTACAGTTGAACCCTCATATAAAGGTTACTTTGATGTGAAAGGAGATGGAGAGAACGAAGCCTTCCTTCATATCCTCAAACTGAGACAAGCTGAAGACAGTGGGGAGTATTTCTGTGCTGCAAGTGAGGGACAGGGGGACTATGAGGCACATTTTGGATCAGGCACCAAATTAACAGTTCTCGATCCAAACATCAAAGTCACTGAACCCACAGTGGAAGTCCTAGCACCCTCGGCAAAGGAGTGTAAAGATAGAAACAAGAAGAAGAAGAAGACCCTGGTGTGTGTAGCCACCCGCTTCTACCCCGACCATGTCACGGTCTTCTGGCAAGTC
>473-27
GCCTAATGCCTCTGTCACACTCAACTGCAGTCATAAAATCCCCAGCTATGACACTATCCTCTGGTACCAGCGTTCTGTGGAAGACACGGCTCTAAACCTCATAGCTTATGCATACTATAAAACCCCTACAGTTGAACCCTCATATAAAGGTTACTTTGATGTGAAAGGAGATGGAGAGAACGAAGCCTTCCTTCATATCCTCAAACTGAGACAAGCTGAAGACAGTGGGGAGTATTTCTGTGCTGCAAGTGGGACAGGGAGGTACTCGGAGGCATATTTTGGAGCCGGCACCAAACTCACCGTTTTAGATCCAAACATCAAAGTCACTGAACCCACAGTGGAAGTCCTAGCACCCTCGGCAAAGGAGTGTAAAGATAGAAACAAGAAGAAGAAGAAGACCCTGGTGTGTGTAGCCACCCGCTTCTACCCCGACCATGTCACGGTCTTCTGGCAAGTC
>474-27
GCCTAATGCCTCTGTCACACTCAACTGCAGTCATAAAATCCCCAGCTATGACACTATCCTCTGGTACCAGCGTTCTGTGGAAGACACGGCTCTAAACCTCATAGCTTATGCATACTATAAAACCCCTACAGTTGAACCCTCATATAAAGGTTACTTTGATGTGAAAGGAGATGGAGAGAACGAAGCCTTCCTTCATATCCTCAAACTGAGACAAGCTGAAGACAGTGGGGAGTATTTCTGTGCTGCCACCCGGGACAACTATGAGGCACATTTTGGATCAGGCACCAAATTAACAGTTCTCGATCCAAACATCAAAGTCACTGAACCCACAGTGGAAGTCCTAGCACCCTCGGCAAAGGAGTGTAAAGATAGAAACAAGAAGAAGAAGAAGACCCTGGTGTGTGTAGCCACCCGCTTCTACCCCGACCATGTCACGGTCTTCTGGCAAGTC
>475-27
GCCTAATGCCTCTGTCACACTCAACTGCAGTCATAAAATCCCCAGCTATGACACTATCCTCTGGTACCAGCGTTCTGTGGAAGACACGGCTCTAAACCTCATAGCTTATGCATACTATAAAACCCCTACAGTTGAACCCTCATATAAAGGTTACTTTGATGTGAAAGGAGATGGAGAGAACGAAGCCTTCCTTCATATCCTCAAACTGAGACAAGCTGAAGACAGTGGGGAGTATTTCTGTGCTGCAAGTGAAGAGGGGGCGGCCTCGTACTCGGAGGCATATTTTGGAGCCGGCACCAAACTCACCGTTTTAGATCCAAACATCAAAGTCACTGAACCCACAGTGGAAGTCCTAGCACCCTCGGCAAAGGAGTGTAAAGATAGAAACAAGAAGAAGAAGAAGACCCTGGTGTGTGTAGCCACCCGCTTCTACCCCGACCATGTCACGGTCTTCTGGCAAGTC
>476-27
GCCTAATGCCTCTGTCACACTCAACTGCAGTCATAAAATCCCCAGCTATGACACTATCCTCTGGTACCAGCGTTCTGTGGAAGACACGGCTCTAAACCTCATAGCTTATGCATACTATAAAACCCCTACAGTTGAACCCTCATATAAAGGTTACTTTGATGTGAAAGGAGATGGAGAGAACGAAGCCTTCCTTCATATCCTCAAACTGAGACAAGCTGAAGACAGTGGGGAGTATTTCTGTGCTGCCAGTACAAACACTGGAAGTGAGGCCTACTTTGGGAATGGAACCAAACTCACTGTTTTAGATCCAAACATCAAAGTCACTGAACCCACAGTGGAAGTCCTAGCACCCTCGGCAAAGGAGTGTAAAGATAGAAACAAGAAGAAGAAGAAGACCCTGGTGTGTGTAGCCACCCGCTTCTACCCCGACCATGTCACGGTCTTCTGGCAAGTC
>477-27
GCCTAATGCCTCTGTCACACTCAACTGCAGTCATAAAATCCCCAGCTATGACACTATCCTCTGGTACCAGCGTTCTGTGGAAGACACGGCTCTAAACCTCATAGCTTATGCATACTATAAAACCCCTACAGTTGAACCCTCATATAAAGGTTACTTTGATGTGAAAGGAGATGGAGAGAACAAAGCCTTCCTTCATATCCTCAAACTGAGACAAGCTGAAGACAGTGGGGAGTATTTCTGTGCTGCCAGTTTACGGACAGCGTACACGGATAAGGCAGAGTTTGGTCCAGGTACCAGACTCACTGTTCTAGATCCAAACATCAAAGTCACTGAACCCACAGTGGAAGTCCTAGCACCCTCGGCAAAGGAGTGTAAAGATAGAAACAAGAAGAAGAAGAAGACCCTGGTGTGTGTAGCCACCCGCTTCTACCCCGACCATGTCACGGTCTTCTGGCAAGTC
>478-27
GCCTAATGCCTCTGTCACACTCAACTGCAGTCATAAAATCCCCAGCTATGACACTATCCTCTGGTACCAGCGTTCTGTGGAAGACACGGCTCTAAACCTCATAGCTTATGCATACTATAAAACCCCTACAGTTGAACCCTCATATAAAGGTTACTTTGATGTGAAAGGAGATGGAGAGAACAAAGCCTTCCTTCATATCCTCAAACTGAGACAAGCTGAAGACAGTGGGGAGTATTTCTGTGCTGCCGGGGAACCAAGCTCGTACTCGGAGGCATATTTTGGAGCCGGCACCAAACTCACCGTTTTAGATCCAAACATCAAAGTCACTGAACCCACAGTGGAAGTCCTAGCACCCTCGGCAAAGGAGTGTAAAGATAGAAACAAGAAGAAGAAGAAGACCCTGGTGTGTGTAGCCACCCGCTTCTACCCCGACCATGTCACGGTCTTCTGGCAAGTC
>479-26
GCCTAATGCCTCTGTCACACTCAACTGCAGTCATAAAATCCCCAGCTATGACACTATCCTCTGGTACCAGCGTTCTGTGGAAGACACGGCTCTAAACCTCATAGCTTATGCATACTATAAAACCCCTACAGTTGAACCCTCATATAAAGGTTACTTTGATGTGAAAGGAGATGGAGAGAACGAAGCCTTCCTTCATATCCTCAAACTGAGACAAGCTGAAGACAGTGGGGAGTATTTCTGTGCTGCAAGTGAGGGGATCGGGACTCAACCAGCCTTCTTTGGCAATGGAACGAAACTCACTGTTTTAGATCCAAACATCAAAGTCACTGAACCCACAGTGGAAGTCCTAGCACCCTCGGCAAAGGAGTGTAAAGATAGAAACAAGAAGAAGAAGAAGACCCTGGTGTGTGTAGCCACCCGCTTCTACCCCGACCATGTCACGGTCTTCTGGCAAGTC
>480-26
GCCTAATGCCTCTGTCACACTCAACTGCAGTCATAAAATCCCCAGCTATGACACTATCCTCTGGTACCAGCGTTCTGTGGAAGACACGGCTCTAAACCTCATAGCTTATGCATACTATAAAACCCCTACAGTTGAACCCTCATATAAAGGTTACTTTGATGTGAAAGGAGATGGAGAGAACGAAGCCTTCCTTCATATCCTCAAACTGAGACAAGCTGAAGACAGTGGGGAGTATTTCTGTGCTGCAAGTGAGGCGTACTCGGAGGCATATTTTGGAGCCGGCACCAAACTCACCGTTTTAGATCCAAACATCAAAGTCACTGAACCCACAGTGGAAGTCCTAGCACCCTCGGCAAAGGAGTGTAAAGATAGAAACAAGAAGAAGAAGAAGACCCTGGTGTGTGTAGCCACCCGCTTCTACCCCGACCATGTCACGGTCTTCTGGCAAGTC
>481-26
GCCTAATGCCTCTGTCACACTCAACTGCAGTCATAAAATCCCCAGCTATGACACTATCCTCTGGTACCAGCGTTCTGTGGAAGACACGGCTCTAAACCTCATAGCTTATGCATACTATAAAACCCCTACAGTTGAACCCTCATATAAAGGTTACTTTGATGTGAAAGGAGATGGAGAGAACGAAGCCTTCCTTCATATCCTCAAACTGAGACAAGCTGAAGACAGTGGGGAGTATTTCTGTGCTGCAAGTGAAATCCGGGACAGCTCTGGTGGTTATGCTGCCTACTTTGGAGAAGGAACTAAGCTAACAGTTCTGGATCCAAACATCAAAGTCACTGAACCCACAGTGGAAGTCCTAGCACCCTCGGCAAAGGAGTGTAAAGATAGAAACAAGAAGAAGAAGAAGACCCTGGTGTGTGTAGCCACCCGCTTCTACCCCGACCATGTCACGGTCTTCTGGCAAGTC
>482-26
GCCTAATGCCTCTGTCACACTCAACTGCAGTCATAAAATCCCCAGCTATGACACTATCCTCTGGTACCAGCGTTCTGTGGAAGACACGGCTCTAAACCTCATAGCTTATGCATACTATAAAACCCCTACAGTTGAACCCTCATATAAAGGTTACTTTGATGTGAAAGGAGATGGAGAGAACGAAGCCTTCCTTCATATCCTCAAACTGAGACAAGCTGAAGACAGTGGGGAGTATTTCTGTGCTGCAAGTGAGAGTACGGGACAGGGGGCACACGGATAAGGCAGAGTTTGGTCCAGGTACCAGACTCACTGTTCTAGATCCAAACATCAAAGTCACTGAACCCACAGTGGAAGTCCTAGCACCCTCGGCAAAGGAGTGTAAAGATAGAAACAAGAAGAAGAAGAAGACCCTGGTGTGTGTAGCCACCCGCTTCTACCCCGACCATGTCACGGTCTTCTGGCAAGTC
>483-26
GCCTAATGCCTCTGTCACACTCAACTGCAGTCATAAAATCCCCAGCTATGACACTATCCTCTGGTACCAGCGTTCTGTGGAAGACACGGCTCTAAACCTCATAGCTTATGCATACTATAAAACCCCTACAGTTGAACCCTCATATAAAGGTTACTTTGATGTGAAAGGAGATGGAGAGAACGAAGCCTTCCTTCATATCCTCAAACTGAGACAAGCTGAAGACAGTGGGGAGTATTTCTGTGCTGCAAGTGAAAGAGGGGTTCCTGCATTCTTTGGAGCAGGGACCAAACTGAGTGTTCTGGATCCAAACATCAAAGTCACTGAACCCACAGTGGAAGTCCTAGCACCCTCGGCAAAGGAGTGTAAAGATAGAAACAAGAAGAAGAAGAAGACCCTGGTGTGTGTAGCCACCCGCTTCTACCCCGACCATGTCACGGTCTTCTGGCAAGTC
>484-26
GCCTAATGCCTCTGTCACACTCAACTGCAGTCATAAAATCCCCAGCTATGACACTATCCTCTGGTACCAGCGTTCTGTGGAAGACACGGCTCTAAACCTCATAGCTTATGCATACTATAAAACCCCTACAGTTGAACCCTCATATAAAGGTTACTTTGATGTGAAAGGAGATGGAGAGAACAAAGCCTTCCTTCATATCCTCAAACTGAGACAAGCTGAAGACAGTGGGGAGTATTTCTGTGCTGCCAGTCTCGATCAAACTCAACCAGCCTTCTTTGGCAATGGAACGAAACTCACTGTTTTAGATCCAAACATCAAAGTCACTGAACCCACAGTGGAAGTCCTAGCACCCTCGGCAAAGGAGTGTAAAGATAGAAACAAGAAGAAGAAGAAGACCCTGGTGTGTGTAGCCACCCGCTTCTACCCCGACCATGTCACGGTCTTCTGGCAAGTC
>485-26
GCCTAATGCCTCTGTCACACTCAACTGCAGTCATAAAATCCCCAGCTATAACACTATCCTCTGGTCCCAGCGTCCTGTGGAAGACACGGCTCTAAACCTCATAGCTTATGCATACTATAAAACCCCTACAGTTGAACCCTCATATAAAGTTTACTTTGATGTGAAAGGAGATGGAGAGAATGAAGCCTTCCTTCATATCCTCAAACTGAGACAAGCTGAAGACAGTGGGGAGTATTTCTGTGCTGCCAGTCTTAGGAGTACTAGCTCGTACTCGGAGGCATATTTTGGAGCCGGCACCAAACTCACCGTTTTAGATCCAAACATCAAAGTCACTGAACCCACAGTGGAAGTCCTAGCACCCTCGGCAAAGGAGTGTAAAGATAGAAACAAGAAGAAGAAGAAGACCCTGGTGTGTGTAGCCACCCGCTTCTACCCCGACCATGTCACGGTCTTCTGGCAAGTC
>486-26
GCCTAATGCCTCTGTCACACTCAACTGCAGTCATAAAATCCCCAGCTATGACACTATCCTCTGGTACCAGCGTTCTGTGGAAGACACGGCTCTAAACCTCATAGCTTATGCATACTATAAAACCCCTACAGTTGAACCCTCATATAAAGGTTACTTTGATGTGAAAGGAGATGGAGAGAACGAAGCCTTCCTTCATATCCTCAAACTGAGACAAGCTGAAGACAGTGGGGAGTATTTCTGTGCTGCAAGTGAAAGGACAGACACTGGAAGTGAGGCCTACTTTGGGAATGGAACCAAACTCACTGTTTTAGATCCAAACATCAAAGTCACTGAACCCACAGTGGAAGTCCTAGCACCCTCGGCAAAGGAGTGTAAAGATAGAAACAAGAAGAAGAAGAAGACCCTGGTGTGTGTAGCCACCCGCTTCTACCCCGACCATGTCACGGTCTTCTGGCAAGTC
>487-26
GCCTAATGCCTCTGTCACACTCAACTGCAGTCATAAAATCCCCAGCTATGACACTATCCTCTGGTACCAGCGTTCTGTGGAAGACACGGCTCTAAACCTCATAGCTTATGCATACTATAAAACCCCTACAGTTGAACCCTCATATAAAGGTTACTTTGATGTGAAAGGAGATGGAGAGAACGAAGCCTTCCTTCATATCCTCAAACTGAGACAAGCTGAAGACAGTGGGGAGTATTTCTGTGCTGCAAGTGAAACCGGGACAGGGTACTCGGAGGCATATTTTGGAGCCGGCACCAAACTCACCGTTTTAGATCCAAACATCAAAGTCACTGAACCCACAGTGGAAGTCCTAGCACCCTCGGCAAAGGAGTGTAAAGATAGAAACAAGAAGAAGAAGAAGACCCTGGTGTGTGTAGCCACCCGCTTCTACCCCGACCATGTCACGGTCTTCTGGCAAGTC
>488-26
GCCTAATGCCTCTGTCACACTCAACTGCAGTCATAAAATCCCCAGCTATGACACTATCCTCTGGTACCAGCGTTCTGTGGAAGACACGGCTCTAAACCTCATAGCTTATGCATACTATAAAACCCCTACAGTTGAACCCTCATATAAAGGTTACTTTGATGTGAAAGGAGATGGAGAGAACGAAGCCTTCCTTCATATCCTCAAACTGAGACAAGCTGAAGACAGTGGGGAGTATTTCTGTGCTGCAAGTGAAAGCCGACAGTCTCTGGTGGTTATGCTGCCTACTTTGGAGAAGGAACTAAGCTAACAGTTCTGGATCCAAACATCAAAGTCACTGAACCCACAGTGGAAGTCCTAGCACCCTCGGCAAAGGAGTGTAAAGATAGAAACAAGAAGAAGAAGAAGACCCTGGTGTGTGTAGCCACCCGCTTCTACCCCGACCATGTCACGGTCTTCTGGCAAGTC
>489-26
GCCTAATGCCTCTGTCACACTCAACTGCAGTCATAAAATCCCCAGCTATGACACTATCCTCTGGTACCAGCGTTCTGTGGAAGACACGGCTCTAAACCTCATAGCTTATGCATACTATAAAACCCCTACAGTTGAACCCTCATATAAAGGTTACTTTGATGTGAAAGGAGATGGAGAGAACAAAGCCTTCCTTCATATCCTCAAACTGAGACAAGCTGAAGACAGTGGGGAGTATTTCTGTGCTGCCAGTCTCGGACAGGGGGCTATGAGGCACATTTTGGATCAGGCACCAAATTAACAGTTCTCGATCCAAACATCAAAGTCACTGAACCCACAGTGGAAGTCCTAGCACCCTCGGCAAAGGAGTGTAAAGATAGAAACAAGAAGAAGAAGAAGACCCTGGTGTGTGTAGCCACCCGCTTCTACCCCGACCATGTCACGGTCTTCTGGCAAGTC
>490-26
GCCTAATGCCTCTGTCACACTCAACTGCAGTCATAAAATCCCCAGCTATGACACTATCCTCTGGTACCAGCGTTCTGTGGAAGACACGGCTCTAAACCTCATAGCTTATGCATACTATAAAACCCCTACAGTTGAACCCTCATATAAAGGTTACTTTGATGTGAAAGGAGATGGAGAGAACGAAGCCTTCCTTCATATCCTCAAACTGAGACAAGCTGAAGACAGTGGGGAGTATTTCTGTGCTGCAAGGGACAACTCTGGTGGTTATGCTGCCTACTTTGGAGAAGGAACTAAGCTAACAGTTCTGGATCCAAACATCAAAGTCACTGAACCCACAGTGGAAGTCCTAGCACCCTCGGCAAAGGAGTGTAAAGATAGAAACAAGAAGAAGAAGAAGACCCTGGTGTGTGTAGCCACCCGCTTCTACCCCGACCATGTCACGGTCTTCTGGCAAGTC
>491-26
GCCTAATGCCTCTGTCACACTCAACTGCAGTCATAAAATCCCCAGCTATGACACTATCCTCTGGTACCAGCGTTCTGTGGAAGACACGGCTCTAAACCTCATAGCTTATGCATACTATAAAACCCCTACAGTTGAACCCTCATATAAAGGTTACTTTGATGTGAAAGGAGATGGAGAGAACGAAGCCTTCCTTCATATCCTCAAACTGAGACAAGCTGAAGACAGTGGGGAGTATTTCTGTGCTGCAAGTGAAAGCACAGTCGTACACGGATAAGGCAGAGTTTGGTCCAGGTACCAGACTCACTGTTCTAGATCCAAACATCAAAGTCACTGAACCCACAGTGGAAGTCCTAGCACCCTCGGCAAAGGAGTGTAAAGATAGAAACAAGAAGAAGAAGAAGACCCTGGTGTGTGTAGCCACCCGCTTCTACCCCGACCATGTCACGGTCTTCTGGCAAGTC
>492-26
GCCTAATGCCTCTGTCACACTCAACTGCAGTCATAAAATCCCCAGCTATGACACTATCCTCTGGTACCAGCGTTCTGTGGAAGACACGGCTCTAAACCTCATAGCTTATGCATACTATAAAACCCCTACAGTTGAACCCTCATATAAAGGTTACTTTGATGTGAAAGGAGATGGAGAGAACAAAGCCTTCCTTCATATCCTCAAACTGAGACAAGCTGAAGACAGTGGGGAGTATTTCTGTGCTGCCAGGGACACTGGAAGTGAGGCCTACTTTGGGAATGGAACCAAACTCACTGTTTTAGATCCAAACATCAAAGTCACTGAACCCACAGTGGAAGTCCTAGCACCCTCGGCAAAGGAGTGTAAAGATAGAAACAAGAAGAAGAAGAAGACCCTGGTGTGTGTAGCCACCCGCTTCTACCCCGACCATGTCACGGTCTTCTGGCAAGTC
>493-26
GCCTAATGCCTCTGTCACACTCAACTGCAGTCATAAAATCCCCAGCTATGACACTATCCTCTGGTACCAGCGTTCTGTGGAAGACACGGCTCTAAACCTCATAGCTTATGCATACTATAAAACCCCTACAGTTGAACCCTCATATAAAGGTTACTTTGATGTGAAAGGAGATGGAGAGAACAAAGCCTTCCTTCATATCCTCAAACTGAGACAAGCTGAAGACAGTGGGGAGTATTTCTGTGCTGCCAGTCTAGCAGGGGGCAACAACCCGGCATTCTTCGGCAGTGGCACCAAACTCACAGTTCTAGATCCAAACATCAAAGTCACTGAACCCACAGTGGAAGTCCTAGCACCCTCGGCAAAGGAGTGTAAAGATAGAAACAAGAAGAAGAAGAAGACCCTGGTGTGTGTAGCCACCCGCTTCTACCCCGACCATGTCACGGTCTTCTGGCAAGTC
>494-26
GCCTAATGCCTCTGTCACACTCAACTGCAGTCATAAAATCCCCAGCTATGACACTATCCTCTGGTACCAGCGTTCTGTGGAAGACACGGCTCTAAACCTCATAGCTTATGCATACTATAAAACCCCTACAGTTGAACCCTCATATAAAGGTTACTTTGATGTGAAAGGAGATGGAGAGAACGAAGCCTTCCTTCATATCCTCAAACTGAGACAAGCTGAAGACAGTGGGGAGTATTTCTGTGCTGCAAGTGAAGGGACAGCAACTCAACCAGCCTTCTTTGGCAATGGAACGAAACTCACTGTTTTAGATCCAAACATCAAAGTCACTGAACCCACAGTGGAAGTCCTAGCACCCTCGGCAAAGGAGTGTAAAGATAGAAACAAGAAGAAGAAGAAGACCCTGGTGTGTGTAGCCACCCGCTTCTACCCCGACCATGTCACGGTCTTCTGGCAAGTC
>495-26
GCCTAATGCCTCTGTCACACTCAACTGCAGTCATAAAATCCCCAGCTATAACACTATCCTCTGGTCCCAGCGTCCTGTATAAAACCCCTACAGTTGAACCCTCATATAAAGTTTACTTTGATGTGAAAGGAGATGGAGAGAATGAAGCCTTCCTTCATATCCTCAAACTGAGACAAGCTGAAGACAGTGGGGAGTATTTCTGTGCTGCCAAGGGAGCTGGAAGTGAGGCCTACTTTGGGAATGGAACCAAACTCACTGTTTTAGATCCAAACATCAAAGTCACTGAACCCACAGTGGAAGTCCTAGCACCCTCGGCAAAGGAGTGTAAAGATAGAAACAAGAAGAAGAAGAAGACCCTGGTGTGTGTAGCCACCCGCTTCTACCCCGACCATGTCACGGTCTTCTGGCAAGTC
>496-26
GCCTAATGCCTCTGTCACACTCAACTGCAGTCATAAAATCCCCAGCTATGACACTATCCTCTGGTACCAGCGTTCTGTGGAAGACACGGCTCTAAACCTCATAGCTTATGCATACTATAAAACCCCTACAGTTGAACCCTCATATAAAGGTTACTTTGATGTGAAAGGAGATGGAGAGAACGAAGCCTTCCTTCATATCCTCAAACTGAGACAAGCTGAAGACAGTGGGGAGTATTTCTGTGCTGCAACCATAGGACAGGCCAACTATGAGGCACATTTTGGATCAGGCACCAAATTAACAGTTCTCGATCCAAACATCAAAGTCACTGAACCCACAGTGGAAGTCCTAGCACCCTCGGCAAAGGAGTGTAAAGATAGAAACAAGAAGAAGAAGAAGACCCTGGTGTGTGTAGCCACCCGCTTCTACCCCGACCATGTCACGGTCTTCTGGCAAGTC
>497-26
GCCTAATGCCTCTGTCACACTCAACTGCAGTCATAAAATCCCCAGCTATGACACTATCCTCTGGTACCAGCGTTCTGTGGAAGACACGGCTCTAAACCTCATAGCTTATGCATACTATAAAACCCCTACAGTTGAACCCTCATATAAAGGTTACTTTGATGTGAAAGGAGATGGAGAGAACAAAGCCTTCCTTCATATCCTCAAACTGAGACAAGCTGAAGACAGTGGGGAGTATTTCTGTGCTGCCAGTCGGGGCGGTCAAACTCAACCAGCCTTCTTTGGCAATGGAACGAAACTCACTGTTTTAGATCCAAACATCAAAGTCACTGAACCCACAGTGGAAGTCCTAGCACCCTCGGCAAAGGAGTGTAAAGATAGAAACAAGAAGAAGAAGAAGACCCTGGTGTGTGTAGCCACCCGCTTCTACCCCGACCATGTCACGGTCTTCTGGCAAGTC
>498-26
GCCTAATGCCTCTGTCACACTCAACTGCAGTCATAAAATCCCCAGCTATGACACTATCCTCTGGTACCAGCGTTCTGTGGAAGACACGGCTCTAAACCTCATAGCTTATGCATACTATAAAACCCCTACAGTTGAACCCTCATATAAAGGTTACTTTGATGTGAAAGGAGATGGAGAGAACGAAGCCTTCCTTCATATCCTCAAACTGAGACAAGCTGAAGACAGTGGGGAGTATTTCTGTGCTGCCAGAAACCGGGACGACAACCCGGCATTCTTCGGCAGTGGCACCAAACTCACAGTTCTAGATCCAAACATCAAAGTCACTGAACCCACAGTGGAAGTCCTAGCACCCTCGGCAAAGGAGTGTAAAGATAGAAACAAGAAGAAGAAGAAGACCCTGGTGTGTGTAGCCACCCGCTTCTACCCCGACCATGTCACGGTCTTCTGGCAAGTC
>499-26
GCCTAATGCCTCTGTCACACTCAACTGCAGTCATAAAATCCCCAGCTATGACACTATCCTCTGGTACCAGCGTTCTGTGGAAGACACGGCTCTAAACCTCATAGCTTATGCATACTATAAAACCCCTACAGTTGAACCCTCATATAAAGGTTACTTTGATGTGAAAGGAGATGGAGAGAACGAAGCCTTCCTTCATATCCTCAAACTGAGACAAGCTGAAGACAGTGGGGAGTATTTCTGTGCTGCAAGTGAAAGCGCACAGGGGCCAGGGCCCTATGAGGCACATTTTGGATCAGGCACCAAATTAACAGTTCTCGATCCAAACATCAAAGTCACTGAACCCACAGTGGAAGTCCTAGCACCCTCGGCAAAGGAGTGTAAAGATAGAAACAAGAAGAAGAAGAAGACCCTGGTGTGTGTAGCCACCCGCTTCTACCCCGACCATGTCACGGTCTTCTGGCAAGTC
>500-26
GCCTAATGCCTCTGTCACACTCAACTGCAGTCATAAAATCCCCAGCTATGACACTATCCTCTGGTACCAGCGTTCTGTGGAAGACACGGCTCTAAACCTCATAGCTTATGCATACTATAAAACCCCTACAGTTGAACCCTCATATAAAGGTTACTTTGATGTGAAAGGAGATGGAGAGAACAAAGCCTTCCTTCATATCCTCAAACTGAGACAAGCTGAAGACAGTGGGGAGTATTTCTGTGCTAACAGGGGGCACAACCCGGCATTCTTCGGCAGTGGCACCAAACTCACAGTTCTAGATCCAAACATCAAAGTCACTGAACCCACAGTGGAAGTCCTAGCACCCTCGGCAAAGGAGTGTAAAGATAGAAACAAGAAGAAGAAGAAGACCCTGGTGTGTGTAGCCACCCGCTTCTACCCCGACCATGTCACGGTCTTCTGGCAAGTC
>501-26
GCCTAATGCCTCTGTCACACTCAACTGCAGTCATAAAATCCCCAGCTATGACACTATCCTCTGGTACCAGCGTTCTGTGGAAGACACGGCTCTAAACCTCATAGCTTATGCATACTATAAAACCCCTACAGTTGAACCCTCATATAAAGGTTACTTTGATGTGAAAGGAGATGGAGAGAACAAAGCCTTCCTTCATATCCTCAAACTGAGACAAGCTGAAGACAGTGGGGAGTATTTCTGTGCTGCCAGTAGGGACAGATATGAGGCACATTTTGGATCAGGCACCAAATTAACAGTTCTCGATCCAAACATCAAAGTCACTGAACCCACAGTGGAAGTCCTAGCACCCTCGGCAAAGGAGTGTAAAGATAGAAACAAGAAGAAGAAGAAGACCCTGGTGTGTGTAGCCACCCGCTTCTACCCCGACCATGTCACGGTCTTCTGGCAAGTC
>502-26
GCCTAATGCCTCTGTCACACTCAACTGCAGTCATAAAATCCCCAGCTATGACACTATCCTCTGGTACCAGCGTTCTGTGGAAGACACGGCTCTAAACCTCATAGCTTATGCATACTATAAAACCCCTACAGTTGAACCCTCATATAAAGGTTACTTTGATGTGAAAGGAGATGGAGAGAACGAAGCCTTCCTTCATATCCTCAAACTGAGACAAGCTGAAGACAGTGGGGAGTATTTCTGTGCTGCAAGTGAAAGCGGGGCAGGGGGGAACAACAACCCGGCATTCTTCGGCAGTGGCACCAAACTCACAGTTCTAGATCCAAACATCAAAGTCACTGAACCCACAGTGGAAGTCCTAGCACCCTCGGCAAAGGAGTGTAAAGATAGAAACAAGAAGAAGAAGAAGACCCTGGTGTGTGTAGCCACCCGCTTCTACCCCGACCATGTCACGGTCTTCTGGCAAGTC
>503-26
GCCTAATGCCTCTGTCACACTCAACTGCAGTCATAAAATCCCCAGCTATGACACTATCCTCTGGTACCAGCGTTCTGTGGAAGACACGGCTCTAAACCTCATAGCTTATGCATACTATAAAACCCCTACAGTTGAACCCTCATATAAAGGTTACTTTGATGTGAAAGGAGATGGAGAGAACAAAGCCTTCCTTCATATCCTCAAACTGAGACAAGCTGAAGACAGTGGGGAGTATTTCTGTGCTGCCAGACAGGGGGCGAAACTCAACCAGCCTTCTTTGGCAATGGAACGAAACTCACTGTTTTAGATCCAAACATCAAAGTCACTGAACCCACAGTGGAAGTCCTAGCACCCTCGGCAAAGGAGTGTAAAGATAGAAACAAGAAGAAGAAGAAGACCCTGGTGTGTGTAGCCACCCGCTTCTACCCCGACCATGTCACGGTCTTCTGGCAAGTC
>504-26
GCCTAATGCCTCTGTCACACTCAACTGCAGTCATAAAATCCCCAGCTATGACACTATCCTCTGGTACCAGCGTTCTGTGGAAGACACGGCTCTAAACCTCATAGCTTATGCATACTATAAAACCCCTACAGTTGAACCCTCATATAAAGGTTACTTTGATGTGAAAGGAGATGGAGAGAACGAAGCCTTCCTTCATATCCTCAAACTGAGACAAGCTGAAGACAGTGGGGAGTATTTCTGTGCTGCAAGTGAGGACAGGGGGGATCCTGCATTCTTTGGAGCAGGGACCAAACTGAGTGTTCTGGATCCAAACATCAAAGTCACTGAACCCACAGTGGAAGTCCTAGCACCCTCGGCAAAGGAGTGTAAAGATAGAAACAAGAAGAAGAAGAAGACCCTGGTGTGTGTAGCCACCCGCTTCTACCCCGACCATGTCACGGTCTTCTGGCAAGTC
>505-26
GCCTAATGCCTCTGTCACACTCAACTGCAGTCATAAAATCCCCAGCTATGACACTATCCTCTGGTACCAGCGTTCTGTGGAAGACACGGCTCTAAACCTCATAGCTTATGCATACTATAAAACCCCTACAGTTGAACCCTCATATAAAGGTTACTTTGATGTGAAAGGAGATGGAGAGAACAAAGCCTTCCTTCATATCCTCAAACTGAGACAAGCTGAAGACAGTGGGGAGTATTCCGCAGGTCGTACTCGGAGGCATATTTTGGAGCCGGCACCAAACTCACCGTTTTAGATCCAAACATCAAAGTCACTGAACCCACAGTGGAAGTCCTAGCACCCTCGGCAAAGGAGTGTAAAGATAGAAACAAGAAGAAGAAGAAGACCCTGGTGTGTGTAGCCACCCGCTTCTACCCCGACCATGTCACGGTCTTCTGGCAAGTC
>506-26
GCCTAATGCCTCTGTCACACTCAACTGCAGTCATAAAATCCCCAGCTATGACACTATCCTCTGGTACCAGCGTTCTGTGGAAGACACGGCTCTAAACCTCATAGCTTATGCATACTATAAAACCCCTACAGTTGAACCCTCATATAAAGGTTACTTTGATGTGAAAGGAGATGGAGAGAACGAAGCCTTCCTTCATATCCTCAAACTGAGACAAGCTGAAGACAGTGGGGAGTATTTCTGTGCTGCCAGGACAGGCGCCTCAACTCAACCAGCCTTCTTTGGCAATGGAACGAAACTCACTGTTTTAGATCCAAACATCAAAGTCACTGAACCCACAGTGGAAGTCCTAGCACCCTCGGCAAAGGAGTGTAAAGATAGAAACAAGAAGAAGAAGAAGACCCTGGTGTGTGTAGCCACCCGCTTCTACCCCGACCATGTCACGGTCTTCTGGCAAGTC
>507-26
GCCTAATGCCTCTGTCACACTCAACTGCAGTCATAAAATCCCCAGCTATGACACTATCCTCTGGTACCAGCGTTCTGTGGAAGACACGGCTCTAAACCTCATAGCTTATGCATACTATAAAACCCCTACAGTTGAACCCTCATATAAAGGTTACTTTGATGTGAAAGGAGATGGAGAGAACAAAGCCTTCCTTCATATCCTCAAACTGAGACAAGCTGAAGACAGTGGGGAGTATTTCTGTGCTGCCAGTCCCCGGACAGGGGCGTACTCGGAGGCATATTTTGGAGCCGGCACCAAACTCACCGTTTTAGATCCAAACATCAAAGTCACTGAACCCACAGTGGAAGTCCTAGCACCCTCGGCAAAGGAGTGTAAAGATAGAAACAAGAAGAAGAAGAAGACCCTGGTGTGTGTAGCCACCCGCTTCTACCCCGACCATGTCACGGTCTTCTGGCAAGTC
>508-26
GCCTAATGCCTCTGTCACACTCAACTGCAGTCATAAAATCCCCAGCTATGACACTATCCTCTGGTACCAGCGTTCTGTGGAAGACACGGCTCTAAACCTCATAGCTTATGCATACTATAAAACCCCTACAGTTGAACCCTCATATAAAGGTTACTTTGATGTGAAAGGAGATGGAGAGAACGAAGCCTTCCTTCATATCCTCAAACTGAGACAAGCTGAAGACAGTGGGGAGTATTTCTGTGCTGCAAGTGAAAGCAGGGGGCGATCAACTCAACCAGCCTTCTTTGGCAATGGAACGAAACTCACTGTTTTAGATCCAAACATCAAAGTCACTGAACCCACAGTGGAAGTCCTAGCACCCTCGGCAAAGGAGTGTAAAGATAGAAACAAGAAGAAGAAGAAGACCCTGGTGTGTGTAGCCACCCGCTTCTACCCCGACCATGTCACGGTCTTCTGGCAAGTC
>509-26
GCCTAATGCCTCTGTCACACTCAACTGCAGTCATAAAATCCCCAGCTATGACACTATCCTCTGGTACCAGCGTTCTGTGGAAGACACGGCTCTAAACCTCATAGCTTATGCATACTATAAAACCCCTACAGTTGAACCCTCATATAAAGGTTACTTTGATGTGAAAGGAGATGGAGAGAACGAAGCCTTCCTTCATATCCTCAAACTGAGACAAGCTGAAGACAGTGGGGAGTATTTCTGTGCTGCCAGTCGGACAGGGGGCGACTATGATCCTGCATTCTTTGGAGCAGGGACCAAACTGAGTGTTCTGGATCCAAACATCAAAGTCACTGAACCCACAGTGGAAGTCCTAGCACCCTCGGCAAAGGAGTGTAAAGATAGAAACAAGAAGAAGAAGAAGACCCTGGTGTGTGTAGCCACCCGCTTCTACCCCGACCATGTCACGGTCTTCTGGCAAGTC
>510-26
GCCTAATGCCTCTGTCACACTCAACTGCAGTCATAAAATCCCCAGCTATGACACTATCCTCTGGTACCAGCGTTCTGTGGAAGACACGGCTCTAAACCTCATAGCTTATGCATACTATAAAACCCCTACAGTTGAACCCTCATATAAAGGTTACTTTGATGTGAAAGGAGATGGAGAGAACGAAGCCTTCCTTCATATCCTCAAACTGAGACAAGCTGAAGACAGTGGGGAGTATTTCTGTGCTGCAAGTGAAAGCCAAACTCAACCAGCCTTCTTTGGCAATGGAACGAAACTCACTGTTTTAGATCCAAACATCAAAGTCACTGAACCCACAGTGGAAGTCCTAGCACCCTCGGCAAAGGAGTGTAAAGATAGAAACAAGAAGAAGAAGAAGACCCTGGTGTGTGTAGCCACCCGCTTCTACCCCGACCATGTCACGGTCTTCTGGCAAGTC
>511-26
GCCTAATGCCTCTGTCACACTCAACTGCAGTCATAAAATCCCCAGCTATGACACTATCCTCTGGTACCAGCGTTCTGTGGAAGACACGGCTCTAAACCTCATAGCTTATGCATACTATAAAACCCCTACAGTTGAACCCTCATATAAAGGTTACTTTGATGTGAAAGGAGATGGAGAGAACAAAGCCTTCCTTCATATCCTCAAACTGAGACAAGCTGAAGACAGTGGGGAGTATTTCTGTGCTGCCAGTCTATTGACAGTCACTGGAAGTGAGGCCTACTTTGGGAATGGAACCAAACTCACTGTTTTAGATCCAAACATCAAAGTCACTGAACCCACAGTGGAAGTCCTAGCACCCTCGGCAAAGGAGTGTAAAGATAGAAACAAGAAGAAGAAGAAGACCCTGGTGTGTGTAGCCACCCGCTTCTACCCCGACCATGTCACGGTCTTCTGGCAAGTC
>512-25
GCCTAATGCCTCTGTCACACTCAACTGCAGTCATAAAATCCCCAGCTATGACACTATCCTCTGGTACCAGCGTTCTGTGGAAGACACGGCTCTAAACCTCATAGCTTATGCATACTATAAAACCCCTACAGTTGAACCCTCATATAAAGGTTACTTTGATGTGAAAGGAGATGGAGAGAACGAAGCCTTCCTTCATATCCTCAAACTGAGACAAGCTGAAGACAGTGGGGAGTATTTCTGTGCTGCAAGTGACTACTCGGAGGCATATTTTGGAGCCGGCACCAAACTCACCGTTTTAGATCCAAACATCAAAGTCACTGAACCCACAGTGGAAGTCCTAGCACCCTCGGCAAAGGAGTGTAAAGATAGAAACAAGAAGAAGAAGAAGACCCTGGTGTGTGTAGCCACCCGCTTCTACCCCGACCATGTCACGGTCTTCTGGCAAGTC
>513-25
GCCTAATGCCTCTGTCACACTCAACTGCAGTCATAAAATCCCCAGCTATGACACTATCCTCTGGTACCAGCGTTCTGTGGAAGACACGGCTCTAAACCTCATAGCTTATGCATACTATAAAACCCCTACAGTTGAACCCTCATATAAAGGTTACTTTGATGTGAAAGGAGATGGAGAGAACAAAGCCTTCCTTCATATCCTCAAACTGAGACAAGCTGAAGACAGTGGGGAGTATTTCTGTGCTGCCAGTCGACAAATCACTGGAAGTGAGGCCTACTTTGGGAATGGAACCAAACTCACTGTTTTAGATCCAAACATCAAAGTCACTGAACCCACAGTGGAAGTCCTAGCACCCTCGGCAAAGGAGTGTAAAGATAGAAACAAGAAGAAGAAGAAGACCCTGGTGTGTGTAGCCACCCGCTTCTACCCCGACCATGTCACGGTCTTCTGGCAAGTC
>514-25
GCCTAATGCCTCTGTCACACTCAACTGCAGTCATAAAATCCCCAGCTATGACACTATCCTCTGGTACCAGCGTTCTGTGGAAGACACGGCTCTAAACCTCATAGCTTATGCATACTATAAAACCCCTACAGTTGAACCCTCATATAAAGGTTACTTTGATGTGAAAGGAGATGGAGAGAACGAAGCCTTCCTTCATATCCTCAAACTGAGACAAGCTGAAGACAGTGGGGAGTATTTCTGTGCTGCCAGTCCGGGTATAGTACTCGGAGGCATATTTTGGAGCCGGCACCAAACTCACCGTTTTAGATCCAAACATCAAAGTCACTGAACCCACAGTGGAAGTCCTAGCACCCTCGGCAAAGGAGTGTAAAGATAGAAACAAGAAGAAGAAGAAGACCCTGGTGTGTGTAGCCACCCGCTTCTACCCCGACCATGTCACGGTCTTCTGGCAAGTC
>515-25
GCCTAATGCCTCTGTCACACTCAACTGCAGTCATAAAATCCCCAGCTATGACACTATCCTCTGGTACCAGCGTTCTGTGGAAGACACGGCTCTAAACCTCATAGCTTATGCATACTATAAAACCCCTACAGTTGAACCCTCATATAAAGGTTACTTTGATGTGAAAGGAGATGGAGAGAACGAAGCCTTCCTTCATATCCTCAAACTGAGACAAGCTGAAGACAGTGGGGAGTATTTCTGTGCTGCAAGTGAAAGCTAGGGCAGGAAGGGAGTACTCAAACTCAACCAGCCTTCTTTGGCAATGGAACGAAACTCACTGTTTTAGATCCAAACATCAAAGTCACTGAACCCACAGTGGAAGTCCTAGCACCCTCGGCAAAGGAGTGTAAAGATAGAAACAAGAAGAAGAAGAAGACCCTGGTGTGTGTAGCCACCCGCTTCTACCCCGACCATGTCACGGTCTTCTGGCAAGTC
>516-25
GCCTAATGCCTCTGTCACACTCAACTGCAGTCATAAAATCCCCAGCTATGACACTATCCTCTGGTACCAGCGTTCTGTGGAAGACACGGCTCTAAACCTCATAGCTTATGCATACTATAAAACCCCTACAGTTGAACCCTCATATAAAGGTTACTTTGATGTGAAAGGAGATGGAGAGAACGAAGCCTTCCTTCATATCCTCAAACTGAGACAAGCTGAAGACAGTGGGGAGTATTTCTGTGCTGCAAGTGAAAGCGGACAACTCTGGTGGTTATGCTGCCTACTTTGGAGAAGGAACTAAGCTAACAGTTCTGGATCCAAACATCAAAGTCACTGAACCCACAGTGGAAGTCCTAGCACCCTCGGCAAAGGAGTGTAAAGATAGAAACAAGAAGAAGAAGAAGACCCTGGTGTGTGTAGCCACCCGCTTCTACCCCGACCATGTCACGGTCTTCTGGCAAGTC
>517-25
GCCTAATGCCTCTGTCACACTCAACTGCAGTCATAAAATCCCCAGCTATGACACTATCCTCTGGTACCAGCGTTCTGTGGAAGACACGGCTCTAAACCTCATAGCTTATGCATACTATAAAACCCCTACAGTTGAACCCTCATATAAAGGTTACTTTGATGTGAAAGGAGATGGAGAGAACGAAGCCTTCCTTCATATCCTCAAACTGAGACAAGCTGAAGACAGTGGGGAGTATTTCTGTGCTGCCACCCGGGACAGTCGCTATGAGGCACATTTTGGATCAGGCACCAAATTAACAGTTCTCGATCCAAACATCAAAGTCACTGAACCCACAGTGGAAGTCCTAGCACCCTCGGCAAAGGAGTGTAAAGATAGAAACAAGAAGAAGAAGAAGACCCTGGTGTGTGTAGCCACCCGCTTCTACCCCGACCATGTCACGGTCTTCTGGCAAGTC
>518-25
GCCTAATGCCTCTGTCACACTCAACTGCAGTCATAAAATCCCCAGCTATGACACTATCCTCTGGTACCAGCGTTCTGTGGAAGACACGGCTCTAAACCTCATAGCTTATGCATACTATAAAACCCCTACAGTTGAACCCTCATATAAAGGTTACTTTGATGTGAAAGGAGATGGAGAGAACGAAGCCTTCCTTCATATCCTCAAACTGAGACAAGCTGAAGACAGTGGGGAGTATTTCTGTGCTGCAAGTGAAAGCGGCAGTACACGGATAAGGCAGAGTTTGGTCCAGGTACCAGACTCACTGTTCTAGATCCAAACATCAAAGTCACTGAACCCACAGTGGAAGTCCTAGCACCCTCGGCAAAGGAGTGTAAAGATAGAAACAAGAAGAAGAAGAAGACCCTGGTGTGTGTAGCCACCCGCTTCTACCCCGACCATGTCACGGTCTTCTGGCAAGTC
>519-25
GCCTAATGCCTCTGTCACACTCAACTGCAGTCATAAAATCCCCAGCTATAACACTATCCTCTGGTCCCAGCGTCCTGTATAAAACCCCTACAGTTGAACCCTCATATAAAGTTTACTTTGATGTGAAAGGAGATGGAGAGAATGAAGCCTTCCTTCATATCCTCAAACTGAGACAAGCTGAAGACAGTGGGGAGTATTTCTGCCGGACAATCTCTGGTGGTTATGCTGCCTACTTTGGAGAAGGAACTAAGCTAACAGTTCTGGATCCAAACATCAAAGTCACTGAACCCACAGTGGAAGTCCTAGCACCCTCGGCAAAGGAGTGTAAAGATAGAAACAAGAAGAAGAAGAAGACCCTGGTGTGTGTAGCCACCCGCTTCTACCCCGACCATGTCACGGTCTTCTGGCAAGTC
>520-25
GCCTAATGCCTCTGTCACACTCAACTGCAGTCATAAAATCCCCAGCTATGACACTATCCTCTGGTACCAGCGTTCTGTGGAAGACACGGCTCTAAACCTCATAGCTTATGCATACTATAAAACCCCTACAGTTGAACCCTCATATAAAGGTTACTTTGATGTGAAAGGAGATGGAGAGAACGAAGCCTTCCTTCATATCCTCAAACTGAGACAAGCTGAAGACAGTGGGGAGTATTTCTGTGCTGCAAGTGAAAGCAAGAATTACAACTATGAGGCACATTTTGGATCAGGCACCAAATTAACAGTTCTCGATCCAAACATCAAAGTCACTGAACCCACAGTGGAAGTCCTAGCACCCTCGGCAAAGGAGTGTAAAGATAGAAACAAGAAGAAGAAGAAGACCCTGGTGTGTGTAGCCACCCGCTTCTACCCCGACCATGTCACGGTCTTCTGGCAAGTC
>521-25
GCCTAATGCCTCTGTCACACTCAACTGCAGTCATAAAATCCCCAGCTATGACACTATCCTCTGGTACCAGCGTTCTGTGGAAGACACGGCTCTAAACCTCATAGCTTATGCATACTATAAAACCCCTACAGTTGAACCCTCATATAAAGGTTACTTTGATGTGAAAGGAGATGGAGAGAACAAAGCCTTCCTTCATATCCTCAAACTGAGACAAGCTGAAGACAGTGGGGAGTATTTCTGTGCTGCCAGTCTATAAGCAGGGGGCCGCGGATAAGGCAGAGTTTGGTCCAGGTACCAGACTCACTGTTCTAGATCCAAACATCAAAGTCACTGAACCCACAGTGGAAGTCCTAGCACCCTCGGCAAAGGAGTGTAAAGATAGAAACAAGAAGAAGAAGAAGACCCTGGTGTGTGTAGCCACCCGCTTCTACCCCGACCATGTCACGGTCTTCTGGCAAGTC
>522-25
GCCTAATGCCTCTGTCACACTCAACTGCAGTCATAAAATCCCCAGCTATGACACTATCCTCTGGTACCAGCGTTCTGTGGAAGACACGGCTCTAAACCTCATAGCTTATGCATACTATAAAACCCCTACAGTTGAACCCTCATATAAAGGTTACTTTGATGTGAAAGGAGATGGAGAGAACAAAGCCTTCCTTCATATCCTCAAACTGAGACAAGCTGAAGACAGTGGGGAGTATTTCTGTGCTGCCAGTCTCTATGAGGCACATTTTGGATCAGGCACCAAATTAACAGTTCTCGATCCAAACATCAAAGTCACTGAACCCACAGTGGAAGTCCTAGCACCCTCGGCAAAGGAGTGTAAAGATAGAAACAAGAAGAAGAAGAAGACCCTGGTGTGTGTAGCCACCCGCTTCTACCCCGACCATGTCACGGTCTTCTGGCAAGTC
>523-25
GCCTAATGCCTCTGTCACACTCAACTGCAGTCATAAAATCCCCAGCTATGACACTATCCTCTGGTACCAGCGTTCTGTGGAAGACACGGCTCTAAACCTCATAGCTTATGCATACTATAAAACCCCTACAGTTGAACCCTCATATAAAGGTTACTTTGATGTGAAAGGAGATGGAGAGAACGAAGCCTTCCTTCATATCCTCAAACTGAGACAAGCTGAAGACAGTGGGGAGTATTTCTGTGCTGCAAGTGAAAGCTACAACAACAACCCGGCATTCTTCGGCAGTGGCACCAAACTCACAGTTCTAGATCCAAACATCAAAGTCACTGAACCCACAGTGGAAGTCCTAGCACCCTCGGCAAAGGAGTGTAAAGATAGAAACAAGAAGAAGAAGAAGACCCTGGTGTGTGTAGCCACCCGCTTCTACCCCGACCATGTCACGGTCTTCTGGCAAGTC
>524-25
GCCTAATGCCTCTGTCACACTCAACTGCAGTCATAAAATCCCCAGCTATGACACTATCCTCTGGTACCAGCGTTCTGTGGAAGACACGGCTCTAAACCTCATAGCTTATGCATACTATAAAACCCCTACAGTTGAACCCTCATATAAAGGTTACTTTGATGTGAAAGGAGATGGAGAGAACGAAGCCTTCCTTCATATCCTCAAACTGAGACAAGCTGAAGACAGTGGGGAGTATTTCTGTGCTGCAAGTGAAAGCGCGAATAACAACAACCCGGCATTCTTCGGCAGTGGCACCAAACTCACAGTTCTAGATCCAAACATCAAAGTCACTGAACCCACAGTGGAAGTCCTAGCACCCTCGGCAAAGGAGTGTAAAGATAGAAACAAGAAGAAGAAGAAGACCCTGGTGTGTGTAGCCACCCGCTTCTACCCCGACCATGTCACGGTCTTCTGGCAAGTC
>525-25
GCCTAATGCCTCTGTCACACTCAACTGCAGTCATAAAATCCCCAGCTATGACACTATCCTCTGGTACCAGCGTTCTGTGGAAGACACGGCTCTAAACCTCATAGCTTATGCATACTATAAAACCCCTACAGTTGAACCCTCATATAAAGGTTACTTTGATGTGAAAGGAGATGGAGAGAACGAAGCCTTCCTTCATATCCTCAAACTGAGACAAGCTGAAGACAGTGGGGAGTATTTCTGTGCTGCCATGGACAGGGTATATGAGGCACATTTTGGATCAGGCACCAAATTAACAGTTCTCGATCCAAACATCAAAGTCACTGAACCCACAGTGGAAGTCCTAGCACCCTCGGCAAAGGAGTGTAAAGATAGAAACAAGAAGAAGAAGAAGACCCTGGTGTGTGTAGCCACCCGCTTCTACCCCGACCATGTCACGGTCTTCTGGCAAGTC
>526-25
GCCTAATGCCTCTGTCACACTCAACTGCAGTCATAAAATCCCCAGCTATGACACTATCCTCTGGTACCAGCGTTCTGTGGAAGACACGGCTCTAAACCTCATAGCTTATGCATACTATAAAACCCCTACAGTTGAACCCTCATATAAAGGTTACTTTGATGTGAAAGGAGATGGAGAGAACGAAGCCTTCCTTCATATCCTCAAACTGAGACAAGCTGAAGACAGTGGGGAGTATTTCTGTGCTGCAAGGGACAACTCGTACTCGGAGGCATATTTTGGAGCCGGCACCAAACTCACCGTTTTAGATCCAAACATCAAAGTCACTGAACCCACAGTGGAAGTCCTAGCACCCTCGGCAAAGGAGTGTAAAGATAGAAACAAGAAGAAGAAGAAGACCCTGGTGTGTGTAGCCACCCGCTTCTACCCCGACCATGTCACGGTCTTCTGGCAAGTC
>527-25
GCCTAATGCCTCTGTCACACTCAACTGCAGTCATAAAATCCCCAGCTATGACACTATCCTCTGGTACCAGCGTTCTGTGGAAGACACGGCTCTAAACCTCATAGCTTATGCATACTATAAAACCCCTACAGTTGAACCCTCATATAAAGGTTACTTTGATGTGAAAGGAGATGGAGAGAACGAAGCCTTCCTTCATATCCTCAAACTGAGACAAGCTGAAGACAGTGGGGAGTATTTCTGTGCTGCAAGTGAAAGCAGGCAGGGGAACACGGATAAGGCAGAGTTTGGTCCAGGTACCAGACTCACTGTTCTAGATCCAAACATCAAAGTCACTGAACCCACAGTGGAAGTCCTAGCACCCTCGGCAAAGGAGTGTAAAGATAGAAACAAGAAGAAGAAGAAGACCCTGGTGTGTGTAGCCACCCGCTTCTACCCCGACCATGTCACGGTCTTCTGGCAAGTC
>528-25
GCCTAATGCCTCTGTCACACTCAACTGCAGTCATAAAATCCCCAGCTATGACACTATCCTCTGGTACCAGCGTTCTGTGGAAGACACGGCTCTAAACCTCATAGCTTATGCATACTATAAAACCCCTACAGTTGAACCCTCATATAAAGGTTACTTTGATGTGAAAGGAGATGGAGAGAACAAAGCCTTCCTTCATATCCTCAAACTGAGACAAGCTGAAGACAGTGGGGAGTATTTCTGTGCTGCCAAACCGGGACAGGATCCAAACATCAAAGTCACTGAACCCACAGTGGAAGTCCTAGCACCCTCGGCAAAGGAGTGTAAAGATAGAAACAAGAAGAAGAAGAAGACCCTGGTGTGTGTAGCCACCCGCTTCTACCCCGACCATGTCACGGTCTTCTGGCAAGTC
>529-25
GCCTAATGCCTCTGTCACACTCAACTGCAGTCATAAAATCCCCAGCTATGACACTATCCTCTGGTACCAGCGTTCTGTGGAAGACACGGCTCTAAACCTCATAGCTTATGCATACTATAAAACCCCTACAGTTGAACCCTCATATAAAGGTTACTTTGATGTGAAAGGAGATGGAGAGAACGAAGCCTTCCTTCATATCCTCAAACTGAGACAAGCTGAAGACAGTGGGGAGTATTTCTGTGCTGCAAGTGAAAGCGGAGGGGGCGACAACCCGGCATTCTTCGGCAGTGGCACCAAACTCACAGTTCTAGATCCAAACATCAAAGTCACTGAACCCACAGTGGAAGTCCTAGCACCCTCGGCAAAGGAGTGTAAAGATAGAAACAAGAAGAAGAAGAAGACCCTGGTGTGTGTAGCCACCCGCTTCTACCCCGACCATGTCACGGTCTTCTGGCAAGTC
>530-25
GCCTAATGCCTCTGTCACACTCAACTGCAGTCATAAAATCCCCAGCTATGACACTATCCTCTGGTACCAGCGTTCTGTGGAAGACACGGCTCTAAACCTCATAGCTTATGCATACTATAAAACCCCTACAGTTGAACCCTCATATAAAGGTTACTTTGATGTGAAAGGAGATGGAGAGAACAAAGCCTTCCTTCATATCCTCAAACTGAGACAAGCTGAAGACAGTGGGGAGTATTTCTGTGCTGCCAGTCTACACAGGAAACTCAACCAGCCTTCTTTGGCAATGGAACGAAACTCACTGTTTTAGATCCAAACATCAAAGTCACTGAACCCACAGTGGAAGTCCTAGCACCCTCGGCAAAGGAGTGTAAAGATAGAAACAAGAAGAAGAAGAAGACCCTGGTGTGTGTAGCCACCCGCTTCTACCCCGACCATGTCACGGTCTTCTGGCAAGTC
>531-25
GCCTAATGCCTCTGTCACACTCAACTGCAGTCATAAAATCCCCAGCTATGACACTATCCTCTGGTACCAGCGTTCTGTGGAAGACACGGCTCTAAACCTCATAGCTTATGCATACTATAAAACCCCTACAGTTGAACCCTCATATAAAGGTTACTTTGATGTGAAAGGAGATGGAGAGAACGAAGCCTTCCTTCATATCCTCAAACTGAGACAAGCTGAAGACAGTGGGGAGTATTTCTGTGCTGCAAGTGAAAGGGGACAGGGCAGCTATGAGGCACATTTTGGATCAGGCACCAAATTAACAGTTCTCGATCCAAACATCAAAGTCACTGAACCCACAGTGGAAGTCCTAGCACCCTCGGCAAAGGAGTGTAAAGATAGAAACAAGAAGAAGAAGAAGACCCTGGTGTGTGTAGCCACCCGCTTCTACCCCGACCATGTCACGGTCTTCTGGCAAGTC
>532-25
GCCTAATGCCTCTGTCACACTCAACTGCAGTCATAAAATCCCCAGCTATAACACTATCCTCTGGTCCCAGCGTCCTGTGGAAGACACGGCTCTAAACCTCATAGCTTATGCATACTATAAAACCCCTACAGTTGAACCCTCATATAAAGTTTACTTTGATGTGAAAGGAGATGGAGAGAATGAAGCCTTCCTTCATATCCTCAAACTGAGACAAGCTGAAGACAGTGGGGAGTATTTCTGTGCTGCCAATCCCGGGACAGGGCCAACTATGAGGCACATTTTGGATCAGGCACCAAATTAACAGTTCTCGATCCAAACATCAAAGTCACTGAACCCACAGTGGAAGTCCTAGCACCCTCGGCAAAGGAGTGTAAAGATAGAAACAAGAAGAAGAAGAAGACCCTGGTGTGTGTAGCCACCCGCTTCTACCCCGACCATGTCACGGTCTTCTGGCAAGTC
>533-25
GCCTAATGCCTCTGTCACACTCAACTGCAGTCATAAAATCCCCAGCTATGACACTATCCTCTGGTACCAGCGTTCTGTGGAAGACACGGCTCTAAACCTCATAGCTTATGCATACTATAAAACCCCTACAGTTGAACCCTCATATAAAGGTTACTTTGATGTGAAAGGAGATGGAGAGAACGAAGCCTTCCTTCATATCCTCAAACTGAGACAAGCTGAAGACAGTGGGGAGTATTTCTGTGCTGCCGTACAGGGGGCTGGTGGTTATGCTGCCTACTTTGGAGAAGGAACTAAGCTAACAGTTCTGGATCCAAACATCAAAGTCACTGAACCCACAGTGGAAGTCCTAGCACCCTCGGCAAAGGAGTGTAAAGATAGAAACAAGAAGAAGAAGAAGACCCTGGTGTGTGTAGCCACCCGCTTCTACCCCGACCATGTCACGGTCTTCTGGCAAGTC
>534-25
GCCTAATGCCTCTGTCACACTCAACTGCAGTCATAAAATCCCCAGCTATGACACTATCCTCTGGTACCAGCGTTCTGTGGAAGACACGGCTCTAAACCTCATAGCTTATGCATACTATAAAACCCCTACAGTTGAACCCTCATATAAAGGTTACTTTGATGTGAAAGGAGATGGAGAGAACAAAGCCTTCCTTCATATCCTCAAACTGAGACAAGCTGAAGACAGTGGGGAGTATTTCTGTGCTGCCAGTCTCGGGTATGAGGCACATTTTGGATCAGGCACCAAATTAACAGTTCTCGATCCAAACATCAAAGTCACTGAACCCACAGTGGAAGTCCTAGCACCCTCGGCAAAGGAGTGTAAAGATAGAAACAAGAAGAAGAAGAAGACCCTGGTGTGTGTAGCCACCCGCTTCTACCCCGACCATGTCACGGTCTTCTGGCAAGTC
>535-25
GCCTAATGCCTCTGTCACACTCAACTGCAGTCATAAAATCCCCAGCTATGACACTATCCTCTGGTACCAGCGTTCTGTGGAAGACACGGCTCTAAACCTCATAGCTTATGCATACTATAAAACCCCTACAGTTGAACCCTCATATAAAGGTTACTTTGATGTGAAAGGAGATGGAGAGAACGAAGCCTTCCTTCATATCCTCAAACTGAGACAAGCTGAAGACAGTGGGGAGTATTTCTGTGCTGCAAGTGAAACCGGGACAGGGGACTATGAGGCACATTTTGGATCAGGCACCAAATTAACAGTTCTCGATCCAAACATCAAAGTCACTGAACCCACAGTGGAAGTCCTAGCACCCTCGGCAAAGGAGTGTAAAGATAGAAACAAGAAGAAGAAGAAGACCCTGGTGTGTGTAGCCACCCGCTTCTACCCCGACCATGTCACGGTCTTCTGGCAAGTC
>536-25
GCCTAATGCCTCTGTCACACTCAACTGCAGTCATAAAATCCCCAGCTATGACACTATCCTCTGGTACCAGCGTTCTGTGGAAGACACGGCTCTAAACCTCATAGCTTATGCATACTATAAAACCCCTACAGTTGAACCCTCATATAAAGGTTACTTTGATGTGAAAGGAGATGGAGAGAACGAAGCCTTCCTTCATATCCTCAAACTGAGACAAGCTGAAGACAGTGGGGAGTATTTCTGTGCTGCAACGGACAGGGGGCAATATGAGGCACATTTTGGATCAGGCACCAAATTAACAGTTCTCGATCCAAACATCAAAGTCACTGAACCCACAGTGGAAGTCCTAGCACCCTCGGCAAAGGAGTGTAAAGATAGAAACAAGAAGAAGAAGAAGACCCTGGTGTGTGTAGCCACCCGCTTCTACCCCGACCATGTCACGGTCTTCTGGCAAGTC
>537-25
GCCTAATGCCTCTGTCACACTCAACTGCAGTCATAAAATCCCCAGCTATGACACTATCCTCTGGTACCAGCGTTCTGTGGAAGACACGGCTCTAAACCTCATAGCTTATGCATACTATAAAACCCCTACAGTTGAACCCTCATATAAAGGTTACTTTGATGTGAAAGGAGATGGAGAGAACGAAGCCTTCCTTCATATCCTCAAACTGAGACAAGCTGAAGACAGTGGGGAGTATTTCTGTGCTGCAAGTGAAAGCTCACAGGGCCCCAACCCGGCATTCTTCGGCAGTGGCACCAAACTCACAGTTCTAGATCCAAACATCAAAGTCACTGAACCCACAGTGGAAGTCCTAGCACCCTCGGCAAAGGAGTGTAAAGATAGAAACAAGAAGAAGAAGAAGACCCTGGTGTGTGTAGCCACCCGCTTCTACCCCGACCATGTCACGGTCTTCTGGCAAGTC
>538-25
GCCTAATGCCTCTGTCACACTCAACTGCAGTCATAAAATCCCCAGCTATGACACTATCCTCTGGTACCAGCGTTCTGTGGAAGACACGGCTCTAAACCTCATAGCTTATGCATACTATAAAACCCCTACAGTTGAACCCTCATATAAAGGTTACTTTGATGTGAAAGGAGATGGAGAGAACGAAGCCTTCCTTCATATCCTCAAACTGAGACAAGCTGAAGACAGTGGGGAGTATTTCTGTGCTGCAAGTGAAAGCGCGTATGAGGCACATTTTGGATCAGGCACCAAATTAACAGTTCTCGATCCAAACATCAAAGTCACTGAACCCACAGTGGAAGTCCTAGCACCCTCGGCAAAGGAGTGTAAAGATAGAAACAAGAAGAAGAAGAAGACCCTGGTGTGTGTAGCCACCCGCTTCTACCCCGACCATGTCACGGTCTTCTGGCAAGTC
>539-25
GCCTAATGCCTCTGTCACACTCAACTGCAGTCATAAAATCCCCAGCTATGACACTATCCTCTGGTACCAGCGTTCTGTGGAAGACACGGCTCTAAACCTCATAGCTTATGCATACTATAAAACCCCTACAGTTGAACCCTCATATAAAGGTTACTTTGATGTGAAAGGAGATGGAGAGAACAAAGCCTTCCTTCATATCCTCAAACTGAGACAAGCTGAAGACAGTGGGGAGTATTTCTGTGCTGCCGGAGGGAGGTACACGGATAAGGCAGAGTTTGGTCCAGGTACCAGACTCACTGTTCTAGATCCAAACATCAAAGTCACTGAACCCACAGTGGAAGTCCTAGCACCCTCGGCAAAGGAGTGTAAAGATAGAAACAAGAAGAAGAAGAAGACCCTGGTGTGTGTAGCCACCCGCTTCTACCCCGACCATGTCACGGTCTTCTGGCAAGTC
>540-25
GCCTAATGCCTCTGTCACACTCAACTGCAGTCATAAAATCCCCAGCTATGACACTATCCTCTGGTACCAGCGTTCTGTGGAAGACACGGCTCTAAACCTCATAGCTTATGCATACTATAAAACCCCTACAGTTGAACCCTCATATAAAGGTTACTTTGATGTGAAAGGAGATGGAGAGAACGAAGCCTTCCTTCATATCCTCAAACTGAGACAAGCTGAAGACAGTGGGGAGTATTTCTGTGCTGCAAGTGAAAGCTTGCAACACACTGGAAGTGAGGCCTACTTTGGGAATGGAACCAAACTCACTGTTTTAGATCCAAACATCAAAGTCACTGAACCCACAGTGGAAGTCCTAGCACCCTCGGCAAAGGAGTGTAAAGATAGAAACAAGAAGAAGAAGAAGACCCTGGTGTGTGTAGCCACCCGCTTCTACCCCGACCATGTCACGGTCTTCTGGCAAGTC
>541-25
GCCTAATGCCTCTGTCACACTCAACTGCAGTCATAAAATCCCCAGCTATGACACTATCCTCTGGTACCAGCGTTCTGTGGAAGACACGGCTCTAAACCTCATAGCTTATGCATACTATAAAACCCCTACAGTTGAACCCTCATATAAAGGTTACTTTGATGTGAAAGGAGATGGAGAGAACGAAGCCTTCCTTCATATCCTCAAACTGAGACAAGCTGAAGACAGTGGGGAGTATTTCTGTGCTGCCAGTCTACAGGATGGTGGTTATGCTGCCTACTTTGGAGAAGGAACTAAGCTAACAGTTCTGGATCCAAACATCAAAGTCACTGAACCCACAGTGGAAGTCCTAGCACCCTCGGCAAAGGAGTGTAAAGATAGAAACAAGAAGAAGAAGAAGACCCTGGTGTGTGTAGCCACCCGCTTCTACCCCGACCATGTCACGGTCTTCTGGCAAGTC
>542-25
GCCTAATGCCTCTGTCACACTCAACTGCAGTCATAAAATCCCCAGCTATGACACTATCCTCTGGTACCAGCGTTCTGTGGAAGACACGGCTCTAAACCTCATAGCTTATGCATACTATAAAACCCCTACAGTTGAACCCTCATATAAAGGTTACTTTGATGTGAAAGGAGATGGAGAGAACGAAGCCTTCCTTCATATCCTCAAACTGAGACAAGCTGAAGACAGTGGGGAGTATTTCTGTGCTGCCAGTCGGGACAGTTCAACTCAACCAGCCTTCTTTGGCAATGGAACGAAACTCACTGTTTTAGATCCAAACATCAAAGTCACTGAACCCACAGTGGAAGTCCTAGCACCCTCGGCAAAGGAGTGTAAAGATAGAAACAAGAAGAAGAAGAAGACCCTGGTGTGTGTAGCCACCCGCTTCTACCCCGACCATGTCACGGTCTTCTGGCAAGTC
>543-25
GCCTAATGCCTCTGTCACACTCAACTGCAGTCATAAAATCCCCAGCTATGACACTATCCTCTGGTACCAGCGTTCTGTGGAAGACACGGCTCTAAACCTCATAGCTTATGCATACTATAAAACCCCTACAGTTGAACCCTCATATAAAGGTTACTTTGATGTGAAAGGAGATGGAGAGAACGAAGCCTTCCTTCATATCCTCAAACTGAGACAAGCTGAAGACAGTGGGGAGTATTTCTGTGCTGCAAGTGAAAGCATCCAAAACTATGAGGCACATTTTGGATCAGGCACCAAATTAACAGTTCTCGATCCAAACATCAAAGTCACTGAACCCACAGTGGAAGTCCTAGCACCCTCGGCAAAGGAGTGTAAAGATAGAAACAAGAAGAAGAAGAAGACCCTGGTGTGTGTAGCCACCCGCTTCTACCCCGACCATGTCACGGTCTTCTGGCAAGTC
>544-25
GCCTAATGCCTCTGTCACACTCAACTGCAGTCATAAAATCCCCAGCTATGACACTATCCTCTGGTACCAGCGTTCTGTGGAAGACACGGCTCTAAACCTCATAGCTTATGCATACTATAAAACCCCTACAGTTGAACCCTCATATAAAGGTTACTTTGATGTGAAAGGAGATGGAGAGAACGAAGCCTTCCTTCATATCCTCAAACTGAGACAAGCTGAAGACAGTGGGGAGTATTTCTGTGCTGCAAGTGAAAGCGCAGGACAGGGAACTCAACCAGCCTTCTTTGGCAATGGAACGAAACTCACTGTTTTAGATCCAAACATCAAAGTCACTGAACCCACAGTGGAAGTCCTAGCACCCTCGGCAAAGGAGTGTAAAGATAGAAACAAGAAGAAGAAGAAGACCCTGGTGTGTGTAGCCACCCGCTTCTACCCCGACCATGTCACGGTCTTCTGGCAAGTC
>545-25
GCCTAATGCCTCTGTCACACTCAACTGCAGTCATAAAATCCCCAGCTATGACACTATCCTCTGGTACCAGCGTTCTGTGGAAGACACGGCTCTAAACCTCATAGCTTATGCATACTATAAAACCCCTACAGTTGAACCCTCATATAAAGGTTACTTTGATGTGAAAGGAGATGGAGAGAACAAAGCCTTCCTTCATATCCTCAAACTGAGACAAGCTGAAGACAGTGGGGAGTATTTCTGTGCTGCCGGGACAGAAAACTATGAGGCACATTTTGGATCAGGCACCAAATTAACAGTTCTCGATCCAAACATCAAAGTCACTGAACCCACAGTGGAAGTCCTAGCACCCTCGGCAAAGGAGTGTAAAGATAGAAACAAGAAGAAGAAGAAGACCCTGGTGTGTGTAGCCACCCGCTTCTACCCCGACCATGTCACGGTCTTCTGGCAAGTC
>546-25
GCCTAATGCCTCTGTCACACTCAACTGCAGTCATAAAATCCCCAGCTATGACACTATCCTCTGGTACCAGCGTTCTGTGGAAGACACGGCTCTAAACCTCATAGCTTATGCATACTATAAAACCCCTACAGTTGAACCCTCATATAAAGGTTACTTTGATGTGAAAGGAGATGGAGAGAACGAAGCCTTCCTTCATATCCTCAAACTGAGACAAGCTGAAGACAGTGGGGAGTATTTCTGTGCTGCAAGTGAAAGCGGGGGGGGCTCGTACTCGGAGGCATATTTTGGAGCCGGCACCAAACTCACCGTTTTAGATCCAAACATCAAAGTCACTGAACCCACAGTGGAAGTCCTAGCACCCTCGGCAAAGGAGTGTAAAGATAGAAACAAGAAGAAGAAGAAGACCCTGGTGTGTGTAGCCACCCGCTTCTACCCCGACCATGTCACGGTCTTCTGGCAAGTC
>547-25
GCCTAATGCCTCTGTCACACTCAACTGCAGTCATAAAATCCCCAGCTATGACACTATCCTCTGGTACCAGCGTTCTGTGGAAGACACGGCTCTAAACCTCATAGCTTATGCATACTATAAAACCCCTACAGTTGAACCCTCATATAAAGGTTACTTTGATGTGAAAGGAGATGGAGAGAACGAAGCCTTCCTTCATATCCTCAAACTGAGACAAGCTGAAGACAGTGGGGAGTATTTCTGTGCTGCCAAGGGACAGAACTATGAGGCACATTTTGGATCAGGCACCAAATTAACAGTTCTCGATCCAAACATCAAAGTCACTGAACCCACAGTGGAAGTCCTAGCACCCTCGGCAAAGGAGTGTAAAGATAGAAACAAGAAGAAGAAGAAGACCCTGGTGTGTGTAGCCACCCGCTTCTACCCCGACCATGTCACGGTCTTCTGGCAAGTC
>548-25
GCCTAATGCCTCTGTCACACTCAACTGCAGTCATAAAATCCCCAGCTATAACACTATCCTCTGGTCCCAGCGTCCTGTGGAAGACACGGCTCTAAACCTCATAGCTTATGCATACTATAAAACCCCTACAGTTGAACCCTCATATAAAGTTTACTTTGATGTGAAAGGAGATGGAGAGAATGAAGCCTTCCTTCATATCCTCAAACTGAGACAAGCTGAAGACAGTGGGGAGTATTTCTGTGCTGCCAGTCTAAAGACAGGGGCACTCTGGTGGTTATGCTGCCTACTTTGGAGAAGGAACTAAGCTAACAGTTCTGGATCCAAACATCAAAGTCACTGAACCCACAGTGGAAGTCCTAGCACCCTCGGCAAAGGAGTGTAAAGATAGAAACAAGAAGAAGAAGAAGACCCTGGTGTGTGTAGCCACCCGCTTCTACCCCGACCATGTCACGGTCTTCTGGCAAGTC
>549-25
GCCTAATGCCTCTGTCACACTCAACTGCAGTCATAAAATCCCCAGCTATGACACTATCCTCTGGTACCAGCGTTCTGTGGAAGACACGGCTCTAAACCTCATAGCTTATGCATACTATAAAACCCCTACAGTTGAACCCTCATATAAAGGTTACTTTGATGTGAAAGGAGATGGAGAGAACGAAGCCTTCCTTCATATCCTCAAACTGAGACAAGCTGAAGACAGTGGGGAGTATTTCTGTGCTGCAGTCGGGACATACACGGATAAGGCAGAGTTTGGTCCAGGTACCAGACTCACTGTTCTAGATCCAAACATCAAAGTCACTGAACCCACAGTGGAAGTCCTAGCACCCTCGGCAAAGGAGTGTAAAGATAGAAACAAGAAGAAGAAGAAGACCCTGGTGTGTGTAGCCACCCGCTTCTACCCCGACCATGTCACGGTCTTCTGGCAAGTC
>550-25
GCCTAATGCCTCTGTCACACTCAACTGCAGTCATAAAATCCCCAGCTATGACACTATCCTCTGGTACCAGCGTTCTGTGGAAGACACGGCTCTAAACCTCATAGCTTATGCATACTATAAAACCCCTACAGTTGAACCCTCATATAAAGGTTACTTTGATGTGAAAGGAGATGGAGAGAACGAAGCCTTCCTTCATATCCTCAAACTGAGACAAGCTGAAGACAGTGGGGAGTATTTCTGTGCTGCAAGTGAAAGCGACAGGGGGGCTCAAACTCAACCAGCCTTCTTTGGCAATGGAACGAAACTCACTGTTTTAGATCCAAACATCAAAGTCACTGAACCCACAGTGGAAGTCCTAGCACCCTCGGCAAAGGAGTGTAAAGATAGAAACAAGAAGAAGAAGAAGACCCTGGTGTGTGTAGCCACCCGCTTCTACCCCGACCATGTCACGGTCTTCTGGCAAGTC
>551-25
GCCTAATGCCTCTGTCACACTCAACTGCAGTCATAAAATCCCCAGCTATAACACTATCCTCTGGTCCCAGCGTCCTGTGGAAGACACGGCTCTAAACCTCATAGCTTATGCATACTATAAAACCCCTACAGTTGAACCCTCATATAAAGTTTACTTTGATGTGAAAGGAGATGGAGAGAATGAAGCCTTCCTTCATATCCTCAAACTGAGACAAGCTGAAGACAGTGGGGAGTATTTCTGTGCTGCCAGTCACGGGAGAGGTGGTTATGCTGCCTACTTTGGAGAAGGAACTAAGCTAACAGTTCTGGATCCAAACATCAAAGTCACTGAACCCACAGTGGAAGTCCTAGCACCCTCGGCAAAGGAGTGTAAAGATAGAAACAAGAAGAAGAAGAAGACCCTGGTGTGTGTAGCCACCCGCTTCTACCCCGACCATGTCACGGTCTTCTGGCAAGTC
>552-25
GCCTAATGCCTCTGTCACACTCAACTGCAGTCATAAAATCCCCAGCTATGACACTATCCTCTGGTACCAGCGTTCTGTGGAAGACACGGCTCTAAACCTCATAGCTTATGCATACTATAAAACCCCTACAGTTGAACCCTCATATAAAGGTTACTTTGATGTGAAAGGAGATGGAGAGAACGAAGCCTTCCTTCATATCCTCAAACTGAGACAAGCTGAAGACAGTGGGGAGTATTTCTGTGCTGCAAGTGAGAGGGACAGGGTTATCTATGAGGCACATTTTGGATCAGGCACCAAATTAACAGTTCTCGATCCAAACATCAAAGTCACTGAACCCACAGTGGAAGTCCTAGCACCCTCGGCAAAGGAGTGTAAAGATAGAAACAAGAAGAAGAAGAAGACCCTGGTGTGTGTAGCCACCCGCTTCTACCCCGACCATGTCACGGTCTTCTGGCAAGTC
>553-25
GCCTAATGCCTCTGTCACACTCAACTGCAGTCATAAAATCCCCAGCTATGACACTATCCTCTGGTACCAGCGTTCTGTGGAAGACACGGCTCTAAACCTCATAGCTTATGCATACTATAAAACCCCTACAGTTGAACCCTCATATAAAGGTTACTTTGATGTGAAAGGAGATGGAGAGAACGAAGCCTTCCTTCATATCCTCAAACTGAGACAAGCTGAAGACAGTGGGGAGTATTTCTGTGCTGCAAGTGAAAGCCGGGGGTACACGGATAAGGCAGAGTTTGGTCCAGGTACCAGACTCACTGTTCTAGATCCAAACATCAAAGTCACTGAACCCACAGTGGAAGTCCTAGCACCCTCGGCAAAGGAGTGTAAAGATAGAAACAAGAAGAAGAAGAAGACCCTGGTGTGTGTAGCCACCCGCTTCTACCCCGACCATGTCACGGTCTTCTGGCAAGTC
>554-25
GCCTAATGCCTCTGTCACACTCAACTGCAGTCATAAAATCCCCAGCTATGACACTATCCTCTGGTACCAGCGTTCTGTGGAAGACACGGCTCTAAACCTCATAGCTTATGCATACTATAAAACCCCTACAGTTGAACCCTCATATAAAGGTTACTTTGATGTGAAAGGAGATGGAGAGAACGAAGCCTTCCTTCATATCCTCAAACTGAGACAAGCTGAAGACAGTGGGGAGTATTTCTGTGCTGCAAGTGAAACAGGGATATATGAGGCACATTTTGGATCAGGCACCAAATTAACAGTTCTCGATCCAAACATCAAAGTCACTGAACCCACAGTGGAAGTCCTAGCACCCTCGGCAAAGGAGTGTAAAGATAGAAACAAGAAGAAGAAGAAGACCCTGGTGTGTGTAGCCACCCGCTTCTACCCCGACCATGTCACGGTCTTCTGGCAAGTC
>555-25
GCCTAATGCCTCTGTCACACTCAACTGCAGTCATAAAATCCCCAGCTATGACACTATCCTCTGGTACCAGCGTTCTGTGGAAGACACGGCTCTAAACCTCATAGCTTATGCATACTATAAAACCCCTACAGTTGAACCCTCATATAAAGGTTACTTTGATGTGAAAGGAGATGGAGAGAACGAAGCCTTCCTTCATATCCTCAAACTGAGACAAGCTGAAGACAGTGGGGAGTATTTCTGTGCTGCAAGTGAAAGCGGCAACAACCCGGCATTCTTCGGCAGTGGCACCAAACTCACAGTTCTAGATCCAAACATCAAAGTCACTGAACCCACAGTGGAAGTCCTAGCACCCTCGGCAAAGGAGTGTAAAGATAGAAACAAGAAGAAGAAGAAGACCCTGGTGTGTGTAGCCACCCGCTTCTACCCCGACCATGTCACGGTCTTCTGGCAAGTC
>556-25
GCCTAATGCCTCTGTCACACTCAACTGCAGTCATAAAATCCCCAGCTATGACACTATCCTCTGGTACCAGCGTTCTGTGGAAGACACGGCTCTAAACCTCATAGCTTATGCATACTATAAAACCCCTACAGTTGAACCCTCATATAAAGGTTACTTTGATGTGAAAGGAGATGGAGAGAACAAAGCCTTCCTTCATATCCTCAAACTGAGACAAGCTGAAGACAGTGGGGAGTATTTCTGTGCTGCCAGTCTGGGGGCGGGGGATAAGGCAGAGTTTGGTCCAGGTACCAGACTCACTGTTCTAGATCCAAACATCAAAGTCACTGAACCCACAGTGGAAGTCCTAGCACCCTCGGCAAAGGAGTGTAAAGATAGAAACAAGAAGAAGAAGAAGACCCTGGTGTGTGTAGCCACCCGCTTCTACCCCGACCATGTCACGGTCTTCTGGCAAGTC
>557-25
GCCTAATGCCTCTGTCACACTCAACTGCAGTCATAAAATCCCCAGCTATGACACTATCCTCTGGTACCAGCGTTCTGTGGAAGACACGGCTCTAAACCTCATAGCTTATGCATACTATAAAACCCCTACAGTTGAACCCTCATATAAAGGTTACTTTGATGTGAAAGGAGATGGAGAGAACGAAGCCTTCCTTCATATCCTCAAACTGAGACAAGCTGAAGACAGTGGGGAGTATTTCTGTGCTGCCAGTCAAGGGACAGGGTGGAACCCGGCATTCTTCGGCAGTGGCACCAAACTCACAGTTCTAGATCCAAACATCAAAGTCACTGAACCCACAGTGGAAGTCCTAGCACCCTCGGCAAAGGAGTGTAAAGATAGAAACAAGAAGAAGAAGAAGACCCTGGTGTGTGTAGCCACCCGCTTCTACCCCGACCATGTCACGGTCTTCTGGCAAGTC
>558-25
GCCTAATGCCTCTGTCACACTCAACTGCAGTCATAAAATCCCCAGCTATGACACTATCCTCTGGTACCAGCGTTCTGTGGAAGACACGGCTCTAAACCTCATAGCTTATGCATACTATAAAACCCCTACAGTTGAACCCTCATATAAAGGTTACTTTGATGTGAAAGGAGATGGAGAGAACGAAGCCTTCCTTCATATCCTCAAACTGAGACAAGCTGAAGACAGTGGGGAGTATTTCTGTGCTGCCAGGGGACAGGGGGACTATGAGGCACATTTTGGATCAGGCACCAAATTAACAGTTCTCGATCCAAACATCAAAGTCACTGAACCCACAGTGGAAGTCCTAGCACCCTCGGCAAAGGAGTGTAAAGATAGAAACAAGAAGAAGAAGAAGACCCTGGTGTGTGTAGCCACCCGCTTCTACCCCGACCATGTCACGGTCTTCTGGCAAGTC
>559-25
GCCTAATGCCTCTGTCACACTCAACTGCAGTCATAAAATCCCCAGCTATGACACTATCCTCTGGTACCAGCGTTCTGTGGAAGACACGGCTCTAAACCTCATAGCTTATGCATACTATAAAACCCCTACAGTTGAACCCTCATATAAAGGTTACTTTGATGTGAAAGGAGATGGAGAGAACGAAGCCTTCCTTCATATCCTCAAACTGAGACAAGCTGAAGACAGTGGGGAGTATTTCTGTGCTGCAAGTGAAAGCTCAGAAACAACTCAACCAGCCTTCTTTGGCAATGGAACGAAACTCACTGTTTTAGATCCAAACATCAAAGTCACTGAACCCACAGTGGAAGTCCTAGCACCCTCGGCAAAGGAGTGTAAAGATAGAAACAAGAAGAAGAAGAAGACCCTGGTGTGTGTAGCCACCCGCTTCTACCCCGACCATGTCACGGTCTTCTGGCAAGTC
>560-24
GCCTAATGCCTCTGTCACACTCAACTGCAGTCATAAAATCCCCAGCTATGACACTATCCTCTGGTACCAGCGTTCTGTGGAAGACACGGCTCTAAACCTCATAGCTTATGCATACTATAAAACCCCTACAGTTGAACCCTCATATAAAGGTTACTTTGATGTGAAAGGAGATGGAGAGAACGAAGCCTTCCTTCATATCCTCAAACTGAGACAAGCTGAAGACAGTGGGGAGTATTTCTGTGCTGCAAGTGAAAGGACAGGGGGCGCGAAGACTCAACCAGCCTTCTTTGGCAATGGAACGAAACTCACTGTTTTAGATCCAAACATCAAAGTCACTGAACCCACAGTGGAAGTCCTAGCACCCTCGGCAAAGGAGTGTAAAGATAGAAACAAGAAGAAGAAGAAGACCCTGGTGTGTGTAGCCACCCGCTTCTACCCCGACCATGTCACGGTCTTCTGGCAAGTC
>561-24
GCCTAATGCCTCTGTCACACTCAACTGCAGTCATAAAATCCCCAGCTATGACACTATCCTCTGGTACCAGCGTTCTGTGGAAGACACGGCTCTAAACCTCATAGCTTATGCATACTATAAAACCCCTACAGTTGAACCCTCATATAAAGGTTACTTTGATGTGAAAGGAGATGGAGAGAACGAAGCCTTCCTTCATATCCTCAAACTGAGACAAGCTGAAGACAGTGGGGAGTATTTCTGTGCTGCCAGTCGGGACAGGTCGTACTCGGAGGCATATTTTGGAGCCGGCACCAAACTCACCGTTTTAGATCCAAACATCAAAGTCACTGAACCCACAGTGGAAGTCCTAGCACCCTCGGCAAAGGAGTGTAAAGATAGAAACAAGAAGAAGAAGAAGACCCTGGTGTGTGTAGCCACCCGCTTCTACCCCGACCATGTCACGGTCTTCTGGCAAGTC
>562-24
GCCTAATGCCTCTGTCACACTCAACTGCAGTCATAAAATCCCCAGCTATGACACTATCCTCTGGTACCAGCGTTCTGTGGAAGACACGGCTCTAAACCTCATAGCTTATGCATACTATAAAACCCCTACAGTTGAACCCTCATATAAAGGTTACTTTGATGTGAAAGGAGATGGAGAGAACAAAGCCTTCCTTCATATCCTCAAACTGAGACAAGCTGAAGACAGTGGGGAGTATTTCTGTGCTGCCAGTCTTCGGGACTATGAGGCACATTTTGGATCAGGCACCAAATTAACAGTTCTCGATCCAAACATCAAAGTCACTGAACCCACAGTGGAAGTCCTAGCACCCTCGGCAAAGGAGTGTAAAGATAGAAACAAGAAGAAGAAGAAGACCCTGGTGTGTGTAGCCACCCGCTTCTACCCCGACCATGTCACGGTCTTCTGGCAAGTC
>563-24
GCCTAATGCCTCTGTCACACTCAACTGCAGTCATAAAATCCCCAGCTATGACACTATCCTCTGGTACCAGCGTTCTGTGGAAGACACGGCTCTAAACCTCATAGCTTATGCATACTATAAAACCCCTACAGTTGAACCCTCATATAAAGGTTACTTTGATGTGAAAGGAGATGGAGAGAACGAAGCCTTCCTTCATATCCTCAAACTGAGACAAGCTGAAGACAGTGGGGAGTATTTCTGTGCTGCCAGCGACAGCTCTGGTGGTTATGCTGCCTACTTTGGAGAAGGAACTAAGCTAACAGTTCTGGATCCAAACATCAAAGTCACTGAACCCACAGTGGAAGTCCTAGCACCCTCGGCAAAGGAGTGTAAAGATAGAAACAAGAAGAAGAAGAAGACCCTGGTGTGTGTAGCCACCCGCTTCTACCCCGACCATGTCACGGTCTTCTGGCAAGTC
>564-24
GCCTAATGCCTCTGTCACACTCAACTGCAGTCATAAAATCCCCAGCTATGACACTATCCTCTGGTACCAGCGTTCTGTGGAAGACACGGCTCTAAACCTCATAGCTTATGCATACTATAAAACCCCTACAGTTGAACCCTCATATAAAGGTTACTTTGATGTGAAAGGAGATGGAGAGAACGAAGCCTTCCTTCATATCCTCAAACTGAGACAAGCTGAAGACAGTGGGGAGTATTTCTGTGCTGCAAGTGAAACCGGTACTCAAACTCAACCAGCCTTCTTTGGCAATGGAACGAAACTCACTGTTTTAGATCCAAACATCAAAGTCACTGAACCCACAGTGGAAGTCCTAGCACCCTCGGCAAAGGAGTGTAAAGATAGAAACAAGAAGAAGAAGAAGACCCTGGTGTGTGTAGCCACCCGCTTCTACCCCGACCATGTCACGGTCTTCTGGCAAGTC
>565-24
GCCTAATGCCTCTGTCACACTCAACTGCAGTCATAAAATCCCCAGCTATAACACTATCCTCTGGTCCCAGCGTCCTGTGGAAGACACGGCTCTAAACCTCATAGCTTATGCATACTATAAAACCCCTACAGTTGAACCCTCATATAAAGTTTACTTTGATGTGAAAGGAGATGGAGAGAATGAAGCCTTCCTTCATATCCTCAAACTGAGACAAGCTGAAGACAGTGGGGAGTATTTCTGTGCTGCCAGCCTAACCGAAAGGGGTTAGGGCCCGTACTCGGAGGCATATTTTGGAGCCGGCACCAAACTCACCGTTTTAGATCCAAACATCAAAGTCACTGAACCCACAGTGGAAGTCCTAGCACCCTCGGCAAAGGAGTGTAAAGATAGAAACAAGAAGAAGAAGAAGACCCTGGTGTGTGTAGCCACCCGCTTCTACCCCGACCATGTCACGGTCTTCTGGCAAGTC
>566-24
GCCTAATGCCTCTGTCACACTCAACTGCAGTCATAAAATCCCCAGCTATAACACTATCCTCTGGTCCCAGCGTCCTGTGGAAGACACGGCTCTAAACCTCATAGCTTATGCATACTATAAAACCCCTACAGTTGAACCCTCATATAAAGTTTACTTTGATGTGAAAGGAGATGGAGAGAATGAAGCCTTCCTTCATATCCTCAAACTGAGACAAGCTGAAGACAGTGGGGAGTATTTCTGTGCTGCCAAGAGACAGGGCAACTATGATCCTGCATTCTTTGGAGCAGGGACCAAACTGAGTGTTCTGGATCCAAACATCAAAGTCACTGAACCCACAGTGGAAGTCCTAGCACCCTCGGCAAAGGAGTGTAAAGATAGAAACAAGAAGAAGAAGAAGACCCTGGTGTGTGTAGCCACCCGCTTCTACCCCGACCATGTCACGGTCTTCTGGCAAGTC
>567-24
GCCTAATGCCTCTGTCACACTCAACTGCAGTCATAAAATCCCCAGCTATGACACTATCCTCTGGTACCAGCGTTCTGTGGAAGACACGGCTCTAAACCTCATAGCTTATGCATACTATAAAACCCCTACAGTTGAACCCTCATATAAAGGTTACTTTGATGTGAAAGGAGATGGAGAGAACGAAGCCTTCCTTCATATCCTCAAACTGAGACAAGCTGAAGACAGTGGGGAGTATTTCTGTGCTGCCAGGGACAGGGGCTATGATCCTGCATTCTTTGGAGCAGGGACCAAACTGAGTGTTCTGGATCCAAACATCAAAGTCACTGAACCCACAGTGGAAGTCCTAGCACCCTCGGCAAAGGAGTGTAAAGATAGAAACAAGAAGAAGAAGAAGACCCTGGTGTGTGTAGCCACCCGCTTCTACCCCGACCATGTCACGGTCTTCTGGCAAGTC
>568-24
GCCTAATGCCTCTGTCACACTCAACTGCAGTCATAAAATCCCCAGCTATGACACTATCCTCTGGTACCAGCGTTCTGTGGAAGACACGGCTCTAAACCTCATAGCTTATGCATACTATAAAACCCCTACAGTTGAACCCTCATATAAAGGTTACTTTGATGTGAAAGGAGATGGAGAGAACGAAGCCTTCCTTCATATCCTCAAACTGAGACAAGCTGAAGACAGTGGGGAGTATTTCTGTGCTGCAAGTGAAAGCCCAGGGGGCTATGATCCTGCATTCTTTGGAGCAGGGACCAAACTGAGTGTTCTGGATCCAAACATCAAAGTCACTGAACCCACAGTGGAAGTCCTAGCACCCTCGGCAAAGGAGTGTAAAGATAGAAACAAGAAGAAGAAGAAGACCCTGGTGTGTGTAGCCACCCGCTTCTACCCCGACCATGTCACGGTCTTCTGGCAAGTC
>569-24
GCCTAATGCCTCTGTCACACTCAACTGCAGTCATAAAATCCCCAGCTATGACACTATCCTCTGGTACCAGCGTTCTGTGGAAGACACGGCTCTAAACCTCATAGCTTATGCATACTATAAAACCCCTACAGTTGAACCCTCATATAAAGGTTACTTTGATGTGAAAGGAGATGGAGAGAACGAAGCCTTCCTTCATATCCTCAAACTGAGACAAGCTGAAGACAGTGGGGAGTATTTCTGTGCTGCCAATCCCGGGACAGGGGGCTATGAGGCACATTTTGGATCAGGCACCAAATTAACAGTTCTCGATCCAAACATCAAAGTCACTGAACCCACAGTGGAAGTCCTAGCACCCTCGGCAAAGGAGTGTAAAGATAGAAACAAGAAGAAGAAGAAGACCCTGGTGTGTGTAGCCACCCGCTTCTACCCCGACCATGTCACGGTCTTCTGGCAAGTC
>570-24
GCCTAATGCCTCTGTCACACTCAACTGCAGTCATAAAATCCCCAGCTATGACACTATCCTCTGGTACCAGCGTTCTGTGGAAGACACGGCTCTAAACCTCATAGCTTATGCATACTATAAAACCCCTACAGTTGAACCCTCATATAAAGGTTACTTTGATGTGAAAGGAGATGGAGAGAACAAAGCCTTCCTTCATATCCTCAAACTGAGACAAGCTGAAGACAGTGGGGAGTATTTCTGTGCTGCCAGTCTATAGGTCGCGGGGACAAACTCAACCAGCCTTCTTTGGCAATGGAACGAAACTCACTGTTTTAGATCCAAACATCAAAGTCACTGAACCCACAGTGGAAGTCCTAGCACCCTCGGCAAAGGAGTGTAAAGATAGAAACAAGAAGAAGAAGAAGACCCTGGTGTGTGTAGCCACCCGCTTCTACCCCGACCATGTCACGGTCTTCTGGCAAGTC
>571-24
GCCTAATGCCTCTGTCACACTCAACTGCAGTCATAAAATCCCCAGCTATGACACTATCCTCTGGTACCAGCGTTCTGTGGAAGACACGGCTCTAAACCTCATAGCTTATGCATACTATAAAACCCCTACAGTTGAACCCTCATATAAAGGTTACTTTGATGTGAAAGGAGATGGAGAGAACGAAGCCTTCCTTCATATCCTCAAACTGAGACAAGCTGAAGACAGTGGGGAGTATTTCTGTGCTGCAAGTGAAAGGGCAGGCCTCTCTGGTGGTTATGCTGCCTACTTTGGAGAAGGAACTAAGCTAACAGTTCTGGATCCAAACATCAAAGTCACTGAACCCACAGTGGAAGTCCTAGCACCCTCGGCAAAGGAGTGTAAAGATAGAAACAAGAAGAAGAAGAAGACCCTGGTGTGTGTAGCCACCCGCTTCTACCCCGACCATGTCACGGTCTTCTGGCAAGTC
>572-24
GCCTAATGCCTCTGTCACACTCAACTGCAGTCATAAAATCCCCAGCTATGACACTATCCTCTGGTACCAGCGTTCTGTGGAAGACACGGCTCTAAACCTCATAGCTTATGCATACTATAAAACCCCTACAGTTGAACCCTCATATAAAGGTTACTTTGATGTGAAAGGAGATGGAGAGAACAAAGCCTTCCTTCATATCCTCAAACTGAGACAAGCTGAAGACAGTGGGGAGTATTTCTGTGCTGCCAGTCTGAGGCAGAACAACCCGGCATTCTTCGGCAGTGGCACCAAACTCACAGTTCTAGATCCAAACATCAAAGTCACTGAACCCACAGTGGAAGTCCTAGCACCCTCGGCAAAGGAGTGTAAAGATAGAAACAAGAAGAAGAAGAAGACCCTGGTGTGTGTAGCCACCCGCTTCTACCCCGACCATGTCACGGTCTTCTGGCAAGTC
>573-24
GCCTAATGCCTCTGTCACACTCAACTGCAGTCATAAAATCCCCAGCTATGACACTATCCTCTGGTACCAGCGTTCTGTGGAAGACACGGCTCTAAACCTCATAGCTTATGCATACTATAAAACCCCTACAGTTGAACCCTCATATAAAGGTTACTTTGATGTGAAAGGAGATGGAGAGAACGAAGCCTTCCTTCATATCCTCAAACTGAGACAAGCTGAAGACAGTGGGGAGTATTTCTGTGCTGCCAGACAGAGCTCGTACTCGGAGGCATATTTTGGAGCCGGCACCAAACTCACCGTTTTAGATCCAAACATCAAAGTCACTGAACCCACAGTGGAAGTCCTAGCACCCTCGGCAAAGGAGTGTAAAGATAGAAACAAGAAGAAGAAGAAGACCCTGGTGTGTGTAGCCACCCGCTTCTACCCCGACCATGTCACGGTCTTCTGGCAAGTC
>574-24
GCCTAATGCCTCTGTCACACTCAACTGCAGTCATAAAATCCCCAGCTATGACACTATCCTCTGGTACCAGCGTTCTGTGGAAGACACGGCTCTAAACCTCATAGCTTATGCATACTATAAAACCCCTACAGTTGAACCCTCATATAAAGGTTACTTTGATGTGAAAGGAGATGGAGAGAACGAAGCCTTCCTTCATATCCTCAAACTGAGACAAGCTGAAGACAGTGGGGAGTATTTCTGTGCTGCAAGTGAAAGCGACGGGTACTCGGAGGCATATTTTGGAGCCGGCACCAAACTCACCGTTTTAGATCCAAACATCAAAGTCACTGAACCCACAGTGGAAGTCCTAGCACCCTCGGCAAAGGAGTGTAAAGATAGAAACAAGAAGAAGAAGAAGACCCTGGTGTGTGTAGCCACCCGCTTCTACCCCGACCATGTCACGGTCTTCTGGCAAGTC
>575-24
GCCTAATGCCTCTGTCACACTCAACTGCAGTCATAAAATCCCCAGCTATGACACTATCCTCTGGTACCAGCGTTCTGTGGAAGACACGGCTCTAAACCTCATAGCTTATGCATACTATAAAACCCCTACAGTTGAACCCTCATATAAAGGTTACTTTGATGTGAAAGGAGATGGAGAGAACGAAGCCTTCCTTCATATCCTCAAACTGAGACAAGCTGAAGACAGTGGGGAGTATTTCTGTGCTGCCAGCAACTATGAGGCACATTTTGGATCAGGCACCAAATTAACAGTTCTCGATCCAAACATCAAAGTCACTGAACCCACAGTGGAAGTCCTAGCACCCTCGGCAAAGGAGTGTAAAGATAGAAACAAGAAGAAGAAGAAGACCCTGGTGTGTGTAGCCACCCGCTTCTACCCCGACCATGTCACGGTCTTCTGGCAAGTC
>576-24
GCCTAATGCCTCTGTCACACTCAACTGCAGTCATAAAATCCCCAGCTATGACACTATCCTCTGGTACCAGCGTTCTGTGGAAGACACGGCTCTAAACCTCATAGCTTATGCATACTATAAAACCCCTACAGTTGAACCCTCATATAAAGGTTACTTTGATGTGAAAGGAGATGGAGAGAACGAAGCCTTCCTTCATATCCTCAAACTGAGACAAGCTGAAGACAGTGGGGAGTATTTCTGTGCTGCAAGTGAAACAGGGGGCAACTATGATCCTGCATTCTTTGGAGCAGGGACCAAACTGAGTGTTCTGGATCCAAACATCAAAGTCACTGAACCCACAGTGGAAGTCCTAGCACCCTCGGCAAAGGAGTGTAAAGATAGAAACAAGAAGAAGAAGAAGACCCTGGTGTGTGTAGCCACCCGCTTCTACCCCGACCATGTCACGGTCTTCTGGCAAGTC
>577-24
GCCTAATGCCTCTGTCACACTCAACTGCAGTCATAAAATCCCCAGCTATGACACTATCCTCTGGTACCAGCGTTCTGTGGAAGACACGGCTCTAAACCTCATAGCTTATGCATACTATAAAACCCCTACAGTTGAACCCTCATATAAAGGTTACTTTGATGTGAAAGGAGATGGAGAGAACGAAGCCTTCCTTCATATCCTCAAACTGAGACAAGCTGAAGACAGTGGGGAGTATTTCTGTGCTGCAAGTGAAGACAGGGATGACTATGAGGCACATTTTGGATCAGGCACCAAATTAACAGTTCTCGATCCAAACATCAAAGTCACTGAACCCACAGTGGAAGTCCTAGCACCCTCGGCAAAGGAGTGTAAAGATAGAAACAAGAAGAAGAAGAAGACCCTGGTGTGTGTAGCCACCCGCTTCTACCCCGACCATGTCACGGTCTTCTGGCAAGTC
>578-24
GCCTAATGCCTCTGTCACACTCAACTGCAGTCATAAAATCCCCAGCTATGACACTATCCTCTGGTACCAGCGTTCTGTGGAAGACACGGCTCTAAACCTCATAGCTTATGCATACTATAAAACCCCTACAGTTGAACCCTCATATAAAGGTTACTTTGATGTGAAAGGAGATGGAGAGAACGAAGCCTTCCTTCATATCCTCAAACTGAGACAAGCTGAAGACAGTGGGGAGTATTTCTGTGCTGCAAGTGAAAGCACGACAGGGGGCTCGTACTCGGAGGCATATTTTGGAGCCGGCACCAAACTCACCGTTTTAGATCCAAACATCAAAGTCACTGAACCCACAGTGGAAGTCCTAGCACCCTCGGCAAAGGAGTGTAAAGATAGAAACAAGAAGAAGAAGAAGACCCTGGTGTGTGTAGCCACCCGCTTCTACCCCGACCATGTCACGGTCTTCTGGCAAGTC
>579-24
GCCTAATGCCTCTGTCACACTCAACTGCAGTCATAAAATCCCCAGCTATGACACTATCCTCTGGTACCAGCGTTCTGTGGAAGACACGGCTCTAAACCTCATAGCTTATGCATACTATAAAACCCCTACAGTTGAACCCTCATATAAAGGTTACTTTGATGTGAAAGGAGATGGAGAGAACGAAGCCTTCCTTCATATCCTCAAACTGAGACAAGCTGAAGACAGTGGGGAGTATTTCTGTGCTGCAAGTGAAAGCGGCAGGGGGACCGGGACAGGTGGTTATGCTGCCTACTTTGGAGAGGGAACTAAGCTAACAGTTCTGGATCCAAACATCAAAGTCACTGAACCCACAGTGGAAGTCCTAGCACCCTCGGCAAAGGAGTGTAAAGATAGAAACAAGAAGAAGAAGAAGACCCTGGTGTGTGTAGCCACCCGCTTCTACCCCGACCATGTCACGGTCTTCTGGCAAGTC
>580-24
GCCTAATGCCTCTGTCACACTCAACTGCAGTCATAAAATCCCCAGCTATGACACTATCCTCTGGTACCAGCGTTCTGTGGAAGACACGGCTCTAAACCTCATAGCTTATGCATACTATAAAACCCCTACAGTTGAACCCTCATATAAAGGTTACTTTGATGTGAAAGGAGATGGAGAGAACGAAGCCTTCCTTCATATCCTCAAACTGAGACAAGCTGAAGACAGTGGGGAGTATTTCTGTGCTGCCAGTCTCGGGACAGATATATGAGGCACATTTTGGATCAGGCACCAAATTAACAGTTCTCGATCCAAACATCAAAGTCACTGAACCCACAGTGGAAGTCCTAGCACCCTCGGCAAAGGAGTGTAAAGATAGAAACAAGAAGAAGAAGAAGACCCTGGTGTGTGTAGCCACCCGCTTCTACCCCGACCATGTCACGGTCTTCTGGCAAGTC
>581-24
GCCTAATGCCTCTGTCACACTCAACTGCAGTCATAAAATCCCCAGCTATGACACTATCCTCTGGTACCAGCGTTCTGTGGAAGACACGGCTCTAAACCTCATAGCTTATGCATACTATAAAACCCCTACAGTTGAACCCTCATATAAAGGTTACTTTGATGTGAAAGGAGATGGAGAGAACGAAGCCTTCCTTCATATCCTCAAACTGAGACAAGCTGAAGACAGTGGGGAGTATTTCTGTGCTGCCAGAGCGGACAGGGGCGACTATGAGGCACATTTTGGATCAGGCACCAAATTAACAGTTCTCGATCCAAACATCAAAGTCACTGAACCCACAGTGGAAGTCCTAGCACCCTCGGCAAAGGAGTGTAAAGATAGAAACAAGAAGAAGAAGAAGACCCTGGTGTGTGTAGCCACCCGCTTCTACCCCGACCATGTCACGGTCTTCTGGCAAGTC
>582-24
GCCTAATGCCTCTGTCACACTCAACTGCAGTCATAAAATCCCCAGCTATGACACTATCCTCTGGTACCAGCGTTCTGTGGAAGACACGGCTCTAAACCTCATAGCTTATGCATACTATAAAACCCCTACAGTTGAACCCTCATATAAAGGTTACTTTGATGTGAAAGGAGATGGAGAGAACGAAGCCTTCCTTCATATCCTCAAACTGAGACAAGCTGAAGACAGTGGGGAGTATTTCTGTGCTGCCAGGGGGCGGTACTCGGAGGCATATTTTGGAGCCGGCACCAAACTCACCGTTTTAGATCCAAACATCAAAGTCACTGAACCCACAGTGGAAGTCCTAGCACCCTCGGCAAAGGAGTGTAAAGATAGAAACAAGAAGAAGAAGAAGACCCTGGTGTGTGTAGCCACCCGCTTCTACCCCGACCATGTCACGGTCTTCTGGCAAGTC
>583-24
GCCTAATGCCTCTGTCACACTCAACTGCAGTCATAAAATCCCCAGCTATGACACTATCCTCTGGTACCAGCGTTCTGTGGAAGACACGGCTCTAAACCTCATAGCTTATGCATACTATAAAACCCCTACAGTTGAACCCTCATATAAAGGTTACTTTGATGTGAAAGGAGATGGAGAGAACGAAGCCTTCCTTCATATCCTCAAACTGAGACAAGCTGAAGACAGTGGGGAGTATTTCTGTGCTGCAAGTGAAAGCCCAGGGGTTAACCCGGCATTCTTCGGCAGTGGCACCAAACTCACAGTTCTAGATCCAAACATCAAAGTCACTGAACCCACAGTGGAAGTCCTAGCACCCTCGGCAAAGGAGTGTAAAGATAGAAACAAGAAGAAGAAGAAGACCCTGGTGTGTGTAGCCACCCGCTTCTACCCCGACCATGTCACGGTCTTCTGGCAAGTC
>584-24
GCCTAATGCCTCTGTCACACTCAACTGCAGTCATAAAATCCCCAGCTATGACACTATCCTCTGGTACCAGCGTTCTGTGGAAGACACGGCTCTAAACCTCATAGCTTATGCATACTATAAAACCCCTACAGTTGAACCCTCATATAAAGGTTACTTTGATGTGAAAGGAGATGGAGAGAACAAAGCCTTCCTTCATATCCTCAAACTGAGACAAGCTGAAGACAGTGGGGAGTATTTCTGTGCTGCCAGCGAAGCGAACAGGCCGGAGGCATATTTTGGAGCCGGCACCAAACTCACCGTTTTAGATCCAAACATCAAAGTCACTGAACCCACAGTGGAAGTCCTAGCACCCTCGGCAAAGGAGTGTAAAGATAGAAACAAGAAGAAGAAGAAGACCCTGGTGTGTGTAGCCACCCGCTTCTACCCCGACCATGTCACGGTCTTCTGGCAAGTC
>585-24
GCCTAATGCCTCTGTCACACTCAACTGCAGTCATAAAATCCCCAGCTATGACACTATCCTCTGGTACCAGCGTTCTGTGGAAGACACGGCTCTAAACCTCATAGCTTATGCATACTATAAAACCCCTACAGTTGAACCCTCATATAAAGGTTACTTTGATGTGAAAGGAGATGGAGAGAACAAAGCCTTCCTTCATATCCTCAAACTGAGACAAGCTGAAGACAGTGGGGAGTATTTCTGTGCTGCCAGTCCAACAGGGATTCAAACTCAACCAGCCTTCTTTGGCAATGGAACGAAACTCACTGTTTTAGATCCAAACATCAAAGTCACTGAACCCACAGTGGAAGTCCTAGCACCCTCGGCAAAGGAGTGTAAAGATAGAAACAAGAAGAAGAAGAAGACCCTGGTGTGTGTAGCCACCCGCTTCTACCCCGACCATGTCACGGTCTTCTGGCAAGTC
>586-24
GCCTAATGCCTCTGTCACACTCAACTGCAGTCATAAAATCCCCAGCTATGACACTATCCTCTGGTACCAGCGTTCTGTGGAAGACACGGCTCTAAACCTCATAGCTTATGCATACTATAAAACCCCTACAGTTGAACCCTCATATAAAGGTTACTTTGATGTGAAAGGAGATGGAGAGAACAAAGCCTTCCTTCATATCCTCAAACTGAGACAAGCTGAAGACAGTGGGGAGTATTTCTGTGCTGCCAGTCGGCGGTACACGGATAAGGCAGAGTTTGGTCCAGGTACCAGACTCACTGTTCTAGATCCAAACATCAAAGTCACTGAACCCACAGTGGAAGTCCTAGCACCCTCGGCAAAGGAGTGTAAAGATAGAAACAAGAAGAAGAAGAAGACCCTGGTGTGTGTAGCCACCCGCTTCTACCCCGACCATGTCACGGTCTTCTGGCAAGTC
>587-24
GCCTAATGCCTCTGTCACACTCAACTGCAGTCATAAAATCCCCAGCTATGACACTATCCTCTGGTACCAGCGTTCTGTGGAAGACACGGCTCTAAACCTCATAGCTTATGCATACTATAAAACCCCTACAGTTGAACCCTCATATAAAGGTTACTTTGATGTGAAAGGAGATGGAGAGAACGAAGCCTTCCTTCATATCCTCAAACTGAGACAAGCTGAAGACAGTGGGGAGTATTTCTGTGCTGCCAGTCCCGGGACAGGGGCCAACTATGAGGCACATTTTGGATCAGGCACCAAATTAACAGTTCTCGATCCAAACATCAAAGTCACTGAACCCACAGTGGAAGTCCTAGCACCCTCGGCAAAGGAGTGTAAAGATAGAAACAAGAAGAAGAAGAAGACCCTGGTGTGTGTAGCCACCCGCTTCTACCCCGACCATGTCACGGTCTTCTGGCAAGTC
>588-24
GCCTAATGCCTCTGTCACACTCAACTGCAGTCATAAAATCCCCAGCTATGACACTATCCTCTGGTACCAGCGTTCTGTGGAAGACACGGCTCTAAACCTCATAGCTTATGCATACTATAAAACCCCTACAGTTGAACCCTCATATAAAGGTTACTTTGATGTGAAAGGAGATGGAGAGAACGAAGCCTTCCTTCATATCCTCAAACTGAGACAAGCTGAAGACAGTGGGGAGTATTTCTGTGCTGCCAGTCTAAGGACAGGGAAATATGAGGCACATTTTGGATCAGGCACCAAATTAACAGTTCTCGATCCAAACATCAAAGTCACTGAACCCACAGTGGAAGTCCTAGCACCCTCGGCAAAGGAGTGTAAAGATAGAAACAAGAAGAAGAAGAAGACCCTGGTGTGTGTAGCCACCCGCTTCTACCCCGACCATGTCACGGTCTTCTGGCAAGTC
>589-24
GCCTAATGCCTCTGTCACACTCAACTGCAGTCATAAAATCCCCAGCTATGACACTATCCTCTGGTACCAGCGTTCTGTGGAAGACACGGCCCTAAACCTCATAGCTTATGCATACTATAAAACCCCTACAGTTGAACCCTCATATAAAGGTTACTTTGATGTGAAAGGAGATGGAGAGAACAAAGCCTTCCTTCATATCCTCAAACTGAGACAAGCTGAAGACAGTGGGGAGTATTTCTGTGCTGCCGGACACGACTCAAACTCAACCAGCCTTCTTTGGCAATGGAACGAAACTCACTGTTTTAGATCCAAACATCAAAGTCACTGAACCCACAGTGGAAGTCCTAGCACCCTCGGCAAAGGAGTGTAAAGATAGAAACAAGAAGAAGAAGAAGACCCTGGTGTGTGTAGCCACCCGCTTCTACCCCGACCATGTCACGGTCTTCTGGCAAGTC
>590-24
GCCTAATGCCTCTGTCACACTCAACTGCAGTCATAAAATCCCCAGCTATGACACTATCCTCTGGTACCAGCGTTCTGTGGAAGACACGGCTCTAAACCTCATAGCTTATGCATACTATAAAACCCCTACAGTTGAACCCTCATATAAAGGTTACTTTGATGTGAAAGGAGATGGAGAGAACGAAGCCTTCCTTCATATCCTCAAACTGAGACAAGCTGAAGACAGTGGGGAGTATTTCTGTGCTGCAAGTGAAAGCGCCCAACCAGCCTTCTTTGGCAATGGAACGAAACTCACTGTTTTAGATCCAAACATCAAAGTCACTGAACCCACAGTGGAAGTCCTAGCACCCTCGGCAAAGGAGTGTAAAGATAGAAACAAGAAGAAGAAGAAGACCCTGGTGTGTGTAGCCACCCGCTTCTACCCCGACCATGTCACGGTCTTCTGGCAAGTC
>591-24
GCCTAATGCCTCTGTCACACTCAACTGCAGTCATAAAATCCCCAGCTATGACACTATCCTCTGGTACCAGCGTTCTGTGGAAGACACGGCTCTAAACCTCATAGCTTATGCATACTATAAAACCCCTACAGTTGAACCCTCATATAAAGGTTACTTTGATGTGAAAGGAGATGGAGAGAACGAAGCCTTCCTTCATATCCTCAAACTGAGACAAGCTGAAGACAGTGGGGAGTATTTCTGTGCTGCCAGCGGACAGGGGGGTGGTGCCAGCCAGGCTTACTTCGGTGGAGGAACCAGGTTAACTGTTCTAGATCCAAACATCAAAGTCACTGAACCCACAGTGGAAGTCCTAGCACCCTCGGCAAAGGAGTGTAAAGATAGAAACAAGAAGAAGAAGAAGACCCTGGTGTGTGTAGCCACCCGCTTCTACCCCGACCATGTCACGGTCTTCTGGCAAGTC
>592-24
GCCTAATGCCTCTGTCACACTCAACTGCAGTCATAAAATCCCCAGCTATGACACTATCCTCTGGTACCAGCGTTCTGTGGAAGACACGGCTCTAAACCTCATAGCTTATGCATACTATAAAACCCCTACAGTTGAACCCTCATATAAAGGTTACTTTGATGTGAAAGGAGATGGAGAGAACGAAGCCTTCCTTCATATCCTCAAACTGAGACAAGCTGAAGACAGTGGGGAGTATTTCTGTGCTGCAAGTGAAAGCGCCGGTCAAACTCAACCAGCCTTCTTTGGCAATGGAACGAAACTCACTGTTTTAGATCCAAACATCAAAGTCACTGAACCCACAGTGGAAGTCCTAGCACCCTCGGCAAAGGAGTGTAAAGATAGAAACAAGAAGAAGAAGAAGACCCTGGTGTGTGTAGCCACCCGCTTCTACCCCGACCATGTCACGGTCTTCTGGCAAGTC
>593-24
GCCTAATGCCTCTGTCACACTCAACTGCAGTCATAAAATCCCCAGCTATGACACTATCCTCTGGTACCAGCGTTCTGTGGAAGACACGGCTCTAAACCTCATAGCTTATGCATACTATAAAACCCCTACAGTTGAACCCTCATATAAAGGTTACTTTGATGTGAAAGGAGATGGAGAGAACAAAGCCTTCCTTCATATCCTCAAACTGAGACAAGCTGAAGACAGTGGGGAGTATTTCTGTGCTGCCAGTCTCTGGGGGACGCCTCAAACTCAACCAGCCTTCTTTGGCAATGGAACGAAACTCACTGTTTTAGATCCAAACATCAAAGTCACTGAACCCACAGTGGAAGTCCTAGCACCCTCGGCAAAGGAGTGTAAAGATAGAAACAAGAAGAAGAAGAAGACCCTGGTGTGTGTAGCCACCCGCTTCTACCCCGACCATGTCACGGTCTTCTGGCAAGTC
>594-24
GCCTAATGCCTCTGTCACACTCAACTGCAGTCATAAAATCCCCAGCTATGACACTATCCTCTGGTACCAGCGTTCTGTGGAAGACACGGCTCTAAACCTCATAGCTTATGCATACTATAAAACCCCTACAGTTGAACCCTCATATAAAGGTTACTTTGATGTGAAAGGAGATGGAGAGAACGAAGCCTTCCTTCATATCCTCAAACTGAGACAAGCTGAAGACAGTGGGGAGTATTTCTGTGCTGCAAGTGAAGACAGGGGGCGGGTCGTACTCGGAGGCATATTTTGGAGCCGGCACCAAACTCACCGTTTTAGATCCAAACATCAAAGTCACTGAACCCACAGTGGAAGTCCTAGCACCCTCGGCAAAGGAGTGTAAAGATAGAAACAAGAAGAAGAAGAAGACCCTGGTGTGTGTAGCCACCCGCTTCTACCCCGACCATGTCACGGTCTTCTGGCAAGTC
>595-24
GCCTAATGCCTCTGTCACACTCAACTGCAGTCATAAAATCCCCAGCTATGACACTATCCTCTGGTACCAGCGTTCTGTGGAAGACACGGCTCTAAACCTCATAGCTTATGCATACTATAAAACCCCTACAGTTGAACCCTCATATAAAGGTTACTTTGATGTGAAAGGAGATGGAGAGAACGAAGCCTTCCTTCATATCCTCAAACTGAGACAAGCTGAAGACAGTGGGGAGTATTTCTGTGCTGCCAGTCTCCAGGGGGCTGGTGCCAGCCAGGCTTACTTCGGTGGAGGAACCAGGTTAACTGTTCTAGATCCAAACATCAAAGTCACTGAACCCACAGTGGAAGTCCTAGCACCCTCGGCAAAGGAGTGTAAAGATAGAAACAAGAAGAAGAAGAAGACCCTGGTGTGTGTAGCCACCCGCTTCTACCCCGACCATGTCACGGTCTTCTGGCAAGTC
>596-24
GCCTAATGCCTCTGTCACACTCAACTGCAGTCATAAAATCCCCAGCTATGACACTATCCTCTGGTACCAGCGTTCTGTGGAAGACACGGCTCTAAACCTCATAGCTTATGCATACTATAAAACCCCTACAGTTGAACCCTCATATAAAGGTTACTTTGATGTGAAAGGAGATGGAGAGAACGAAGCCTTCCTTCATATCCTCAAACTGAGACAAGCTGAAGACAGTGGGGAGTATTTCTGTGCTGCAAGTGAACGGGGTCAAACTCAACCAGCCTTCTTTGGCAATGGAACGAAACTCACTGTTTTAGATCCAAACATCAAAGTCACTGAACCCACAGTGGAAGTCCTAGCACCCTCGGCAAAGGAGTGTAAAGATAGAAACAAGAAGAAGAAGAAGACCCTGGTGTGTGTAGCCACCCGCTTCTACCCCGACCATGTCACGGTCTTCTGGCAAGTC
>597-24
GCCTAATGCCTCTGTCACACTCAACTGCAGTCATAAAATCCCCAGCTATGACACTATCCTCTGGTACCAGCGTTCTGTGGAAGACACGGCTCTAAACCTCATAGCTTATGCATACTATAAAACCCCTACAGTTGAACCCTCATATAAAGGTTACTTTGATGTGAAAGGAGATGGAGAGAACGAAGCCTTCCTTCATATCCTCAAACTGAGACAAGCTGAAGACAGTGGGGAGTATTTCTGTGCTGCAAGTGAAAGCGCAACGTACACGGATAAGGCAGAGTTTGGTCCAGGTACCAGACTCACTGTTCTAGATCCAAACATCAAAGTCACTGAACCCACAGTGGAAGTCCTAGCACCCTCGGCAAAGGAGTGTAAAGATAGAAACAAGAAGAAGAAGAAGACCCTGGTGTGTGTAGCCACCCGCTTCTACCCCGACCATGTCACGGTCTTCTGGCAAGTC
>598-24
GCCTAATGCCTCTGTCACACTCAACTGCAGTCATAAAATCCCCAGCTATAACACTATCCTCTGGTCCCAGCGTCCTGTGGAAGACACGGCTCTAAACCTCATAGCTTATGCATACTATAAAACCCCTACAGTTGAACCCTCATATAAAGTTTACTTTGATGTGAAAGGAGATGGAGAGAATGAAGCCTTCCTTCATATCCTCAAACTGAGACAAGCTGAAGACAGTGGGGAGTATTTCTGTGCTGCCAGTCTACGACAGGGGAACGGATAAGGCAGAGTTTGGTCCAGGTACCAGACTCACTGTTCTAGATCCAAACATCAAAGTCACTGAACCCACAGTGGAAGTCCTAGCACCCTCGGCAAAGGAGTGTAAAGATAGAAACAAGAAGAAGAAGAAGACCCTGGTGTGTGTAGCCACCCGCTTCTACCCCGACCATGTCACGGTCTTCTGGCAAGTC
>599-24
GCCTAATGCCTCTGTCACACTCAACTGCAGTCATAAAATCCCCAGCTATGACACTATCCTCTGGTACCAGCGTTCTGTGGAAGACACGGCTCTAAACCTCATAGCTTATGCATACTATAAAACCCCTACAGTTGAACCCTCATATAAAGGTTACTTTGATGTGAAAGGAGATGGAGAGAACGAAGCCTTCCTTCATATCCTCAAACTGAGACAAGCTGAAGACAGTGGGGAGTATTTCTGTGCTGCAAGTGAAAGCGGCTCAGGGGGCAACTATGAGGCACATTTTGGATCAGGCACCAAATTAACAGTTCTCGATCCAAACATCAAAGTCACTGAACCCACAGTGGAAGTCCTAGCACCCTCGGCAAAGGAGTGTAAAGATAGAAACAAGAAGAAGAAGAAGACCCTGGTGTGTGTAGCCACCCGCTTCTACCCCGACCATGTCACGGTCTTCTGGCAAGTC
>600-24
GCCTAATGCCTCTGTCACACTCAACTGCAGTCATAAAATCCCCAGCTATGACACTATCCTCTGGTACCAGCGTTCTGTGGAAGACACGGCTCTAAACCTCATAGCTTATGCATACTATAAAACCCCTACAGTTGAACCCTCATATAAAGGTTACTTTGATGTGAAAGGAGATGGAGAGAACGAAGCCTTCCTTCATATCCTCAAACTGAGACAAGCTGAAGACAGTGGGGAGTATTTCTGTGCTGCAAGTGGAGGGACAGGGCCAACTATGAGGCACATTTTGGATCAGGCACCAAATTAACAGTTCTCGATCCAAACATCAAAGTCACTGAACCCACAGTGGAAGTCCTAGCACCCTCGGCAAAGGAGTGTAAAGATAGAAACAAGAAGAAGAAGAAGACCCTGGTGTGTGTAGCCACCCGCTTCTACCCCGACCATGTCACGGTCTTCTGGCAAGTC
>601-24
GCCTAATGCCTCTGTCACACTCAACTGCAGTCATAAAATCCCCAGCTATGACACTATCCTCTGGTACCAGCGTTCTGTGGAAGACACGGCTCTAAACCTCATAGCTTATGCATACTATAAAACCCCTACAGTTGAACCCTCATATAAAGGTTACTTTGATGTGAAAGGAGATGGAGAGAACGAAGCCTTCCTTCATATCCTCAAACTGAGACAAGCTGAAGACAGTGGGGAGTATTTCTGTGCTGCAAGTGAAAGCGCCCAGGGACAGTACACGGATAAGGCAGAGTTTGGTCCAGGTACCAGACTCACTGTTCTAGATCCAAACATCAAAGTCACTGAACCCACAGTGGAAGTCCTAGCACCCTCGGCAAAGGAGTGTAAAGATAGAAACAAGAAGAAGAAGAAGACCCTGGTGTGTGTAGCCACCCGCTTCTACCCCGACCATGTCACGGTCTTCTGGCAAGTC
>602-24
GCCTAATGCCTCTGTCACACTCAACTGCAGTCATAAAATCCCCAGCTATGACACTATCCTCTGGTACCAGCGTTCTGTGGAAGACACGGCTCTAAACCTCATAGCTTATGCATACTATAAAACCCCTACAGTTGAACCCTCATATAAAGGTTACTTTGATGTGAAAGGAGATGGAGAGAACGAAGCCTTCCTTCATATCCTCAAACTGAGACAAGCTGAAGACAGTGGGGAGTATTTCTGTGCTGCCAGTCTAACAGGGGGGAACTATGATCCTGCATTCTTTGGAGCAGGGACCAAACTGAGTGTTCTGGATCCAAACATCAAAGTCACTGAACCCACAGTGGAAGTCCTAGCACCCTCGGCAAAGGAGTGTAAAGATAGAAACAAGAAGAAGAAGAAGACCCTGGTGTGTGTAGCCACCCGCTTCTACCCCGACCATGTCACGGTCTTCTGGCAAGTC
>603-24
GCCTAATGCCTCTGTCACACTCAACTGCAGTCATAAAATCCCCAGCTATGACACTATCCTCTGGTACCAGCGTTCTGTGGAAGACACGGCTCTAAACCTCATAGCTTATGCATACTATAAAACCCCTACAGTTGAACCCTCATATAAAGGTTACTTTGATGTGAAAGGAGATGGAGAGAACGAAGCCTTCCTTCATATCCTCAAACTGAGACAAGCTGAAGACAGTGGGGAGTATTTCTGTGCTGCAAGTGAAGGACAGGTGGTGCCAGCCAGGCTTACTTCGGTGGAGGAACCAGGTTAACTGTTCTAGATCCAAACATCAAAGTCACTGAACCCACAGTGGAAGTCCTAGCACCCTCGGCAAAGGAGTGTAAAGATAGAAACAAGAAGAAGAAGAAGACCCTGGTGTGTGTAGCCACCCGCTTCTACCCCGACCATGTCACGGTCTTCTGGCAAGTC
>604-23
GCCTAATGCCTCTGTCACACTCAACTGCAGTCATAAAATCCCCAGCTATGACACTATCCTCTGGTACCAGCGTTCTGTGGAAGACACGGCTCTAAACCTCATAGCTTATGCATACTATAAAACCCCTACAGTTGAACCCTCATATAAAGGTTACTTTGATGTGAAAGGAGATGGAGAGAACGAAGCCTTCCTTCATATCCTCAAACTGAGACAAGCTGAAGACAGTGGGGAGTATTTCTGTGCTGCAAGTGAAAGCGGACAGGGATCTCAACCAGCCTTCTTTGGCAATGGAACGAAACTCACTGTTTTAGATCCAAACATCAAAGTCACTGAACCCACAGTGGAAGTCCTAGCACCCTCGGCAAAGGAGTGTAAAGATAGAAACAAGAAGAAGAAGAAGACCCTGGTGTGTGTAGCCACCCGCTTCTACCCCGACCATGTCACGGTCTTCTGGCAAGTC
>605-23
GCCTAATGCCTCTGTCACACTCAACTGCAGTCATAAAATCCCCAGCTATGACACTATCCTCTGGTACCAGCGTTCTGTGGAAGACACGGCTCTAAACCTCATAGCTTATGCATACTATAAAACCCCTACAGTTGAACCCTCATATAAAGGTTACTTTGATGTGAAAGGAGATGGAGAGAACGAAGCCTTCCTTCATATCCTCAAACTGAGACAAGCTGAAGACAGTGGGGAGTATTTCTGTGCTGCAAGTGAAAGCCGGACAGGGGATGGTGGTGCCAGCCAGGCTTACTTCGGTGGAGGAACCAGGTTAACTGTTCTAGATCCAAACATCAAAGTCACTGAACCCACAGTGGAAGTCCTAGCACCCTCGGCAAAGGAGTGTAAAGATAGAAACAAGAAGAAGAAGAAGACCCTGGTGTGTGTAGCCACCCGCTTCTACCCCGACCATGTCACGGTCTTCTGGCAAGTC
>606-23
GCCTAATGCCTCTGTCACACTCAACTGCAGTCATAAAATCCCCAGCTATAACACTATCCTCTGGTCCCAGCGTCCTGTATAAAACCCCTACAGTTGAACCCTCATATAAAGTTTACTTTGATGTGAAAGGAGATGGAGAGAATGAAGCCTTCCTTCATATCCTCAAACTGAGACAAGCTGAAGACAGTGGGGAGTATTTCTGTGCTGCCAGGGGCGACTATGATCCTGCATTCTTTGGAGCAGGGACCAAACTGAGTGTTCTGGATCCAAACATCAAAGTCACTGAACCCACAGTGGAAGTCCTAGCACCCTCGGCAAAGGAGTGTAAAGATAGAAACAAGAAGAAGAAGAAGACCCTGGTGTGTGTAGCCACCCGCTTCTACCCCGACCATGTCACGGTCTTCTGGCAAGTC
>607-23
GCCTAATGCCTCTGTCACACTCAACTGCAGTCATAAAATCCCCAGCTATGACACTATCCTCTGGTACCAGCGTTCTGTGGAAGACACGGCTCTAAACCTCATAGCTTATGCATACTATAAAACCCCTACAGTTGAACCCTCATATAAAGGTTACTTTGATGTGAAAGGAGATGGAGAGAACAAAGCCTTCCTTCATATCCTCAAACTGAGACAAGCTGAAGACAGTGGGGAGTATTTCTGTGCTGCCAGTCGAGGACAGGGTCTCTATGAGGCACATTTTGGATCAGGCACCAAATTAACAGTTCTCGATCCAAACATCAAAGTCACTGAACCCACAGTGGAAGTCCTAGCACCCTCGGCAAAGGAGTGTAAAGATAGAAACAAGAAGAAGAAGAAGACCCTGGTGTGTGTAGCCACCCGCTTCTACCCCGACCATGTCACGGTCTTCTGGCAAGTC
>608-23
GCCTAATGCCTCTGTCACACTCAACTGCAGTCATAAAATCCCCAGCTATGACACTATCCTCTGGTACCAGCGTTCTGTGGAAGACACGGCTCTAAACCTCATAGCTTATGCATACTATAAAACCCCTACAGTTGAACCCTCATATAAAGGTTACTTTGATGTGAAAGGAGATGGAGAGAACGAAGCCTTCCTTCATATCCTCAAACTGAGACAAGCTGAAGACAGTGGGGAGTATTTCTGTGCTGCAAGTGAAAGCGCGGCAGGGGGCTCTGGTGGTTATGCTGCCTACTTTGGAGAAGGAACTAAGCTAACAGTTCTGGATCCAAACATCAAAGTCACTGAACCCACAGTGGAAGTCCTAGCACCCTCGGCAAAGGAGTGTAAAGATAGAAACAAGAAGAAGAAGAAGACCCTGGTGTGTGTAGCCACCCGCTTCTACCCCGACCATGTCACGGTCTTCTGGCAAGTC
>609-23
GCCTAATGCCTCTGTCACACTCAACTGCAGTCATAAAATCCCCAGCTATGACACTATCCTCTGGTACCAGCGTTCTGTGGAAGACACGGCTCTAAACCTCATAGCTTATGCATACTATAAAACCCCTACAGTTGAACCCTCATATAAAGGTTACTTTGATGTGAAAGGAGATGGAGAGAACGAAGCCTTCCTTCATATCCTCAAACTGAGACAAGCTGAAGACAGTGGGGAGTATTTCTGTGCTGCAAGTGAAAGGGGGCGGCTATGAGGCACATTTTGGATCAGGCACCAAATTAACAGTTCTCGATCCAAACATCAAAGTCACTGAACCCACAGTGGAAGTCCTAGCACCCTCGGCAAAGGAGTGTAAAGATAGAAACAAGAAGAAGAAGAAGACCCTGGTGTGTGTAGCCACCCGCTTCTACCCCGACCATGTCACGGTCTTCTGGCAAGTC
>610-23
GCCTAATGCCTCTGTCACACTCAACTGCAGTCATAAAATCCCCAGCTATGACACTATCCTCTGGTACCAGCGTTCTGTGGAAGACACGGCTCTAAACCTCATAGCTTATGCATACTATAAAACCCCTACAGTTGAACCCTCATATAAAGGTTACTTTGATGTGAAAGGAGATGGAGAGAACAAAGCCTTCCTTCATATCCTCAAACTGAGACAAGCTGAAGACAGTGGGGAGTATTTCTGTGCTGCCAGGACAGGGGGCTATGATCCTGCATTCTTTGGAGCAGGGACCAAACTGAGTGTTCTGGATCCAAACATCAAAGTCACTGAACCCACAGTGGAAGTCCTAGCACCCTCGGCAAAGGAGTGTAAAGATAGAAACAAGAAGAAGAAGAAGACCCTGGTGTGTGTAGCCACCCGCTTCTACCCCGACCATGTCACGGTCTTCTGGCAAGTC
>611-23
GCCTAATGCCTCTGTCACACTCAACTGCAGTCATAAAATCCCCAGCTATGACACTATCCTCTGGTACCAGCGTTCTGTGGAAGACACGGCTCTAAACCTCATAGCTTATGCATACTATAAAACCCCTACAGTTGAACCCTCATATAAAGGTTACTTTGATGTGAAAGGAGATGGAGAGAACAAAGCCTTCCTTCATATCCTCAAACTGAGACAAGCTGAAGACAGTGGGGAGTATTTCTGTGCTGCCACCGGACAGGGGAACACGGATAAGGCAGAGTTTGGTCCAGGTACCAGACTCACTGTTCTAGATCCAAACATCAAAGTCACTGAACCCACAGTGGAAGTCCTAGCACCCTCGGCAAAGGAGTGTAAAGATAGAAACAAGAAGAAGAAGAAGACCCTGGTGTGTGTAGCCACCCGCTTCTACCCCGACCATGTCACGGTCTTCTGGCAAGTC
>612-23
GCCTAATGCCTCTGTCACACTCAACTGCAGTCATAAAATCCCCAGCTATGACACTATCCTCTGGTACCAGCGTTCTGTGGAAGACACGGCTCTAAACCTCATAGCTTATGCATACTATAAAACCCCTACAGTTGAACCCTCATATAAAGGTTACTTTGATGTGAAAGGAGATGGAGAGAACGAAGCCTTCCTTCATATCCTCAAACTGAGACAAGCTGAAGACAGTGGGGAGTATTTCTGTGCTTGATTTATCAACTATGAGGCACATTTTGGATCAGGCACCAAATTAACAGTTCTCGATCCAAACATCAAAGTCACTGAACCCACAGTGGAAGTCCTAGCACCCTCGGCAAAGGAGTGTAAAGATAGAAACAAGAAGAAGAAGAAGACCCTGGTGTGTGTAGCCACCCGCTTCTACCCCGACCATGTCACGGTCTTCTGGCAAGTC
>613-23
GCCTAATGCCTCTGTCACACTCAACTGCAGTCATAAAATCCCCAGCTATGACACTATCCTCTGGTACCAGCGTTCTGTGGAAGACACGGCTCTAAACCTCATAGCTTATGCATACTATAAAACCCCTACAGTTGAACCCTCATATAAAGGTTACTTTGATGTGAAAGGAGATGGAGAGAACGAAGCCTTCCTTCATATCCTCAAACTGAGACAAGCTGAAGACAGTGGGGAGTATTTCTGTGCTGCAAGTGAAAGCAGGGGGGACTCGGAGGCATATTTTGGAGCCGGCACCAAACTCACCGTTTTAGATCCAAACATCAAAGTCACTGAACCCACAGTGGAAGTCCTAGCACCCTCGGCAAAGGAGTGTAAAGATAGAAACAAGAAGAAGAAGAAGACCCTGGTGTGTGTAGCCACCCGCTTCTACCCCGACCATGTCACGGTCTTCTGGCAAGTC
>614-23
GCCTAATGCCTCTGTCACACTCAACTGCAGTCATAAAATCCCCAGCTATGACACTATCCTCTGGTACCAGCGTTCTGTGGAAGACACGGCTCTAAACCTCATAGCTTATGCATACTATAAAACCCCTACAGTTGAACCCTCATATAAAGGTTACTTTGATGTGAAAGGAGATGGAGAGAACAAAGCCTTCCTTCATATCCTCAAACTGAGACAAGCTGAAGACAGTGGGGAGTATTTCTGTGCTGCCAATCGGACAGGGAGGGTACTCGGAGGCATATTTTGGAGCCGGCACCAAACTCACCGTTTTAGATCCAAACATCAAAGTCACTGAACCCACAGTGGAAGTCCTAGCACCCTCGGCAAAGGAGTGTAAAGATAGAAACAAGAAGAAGAAGAAGACCCTGGTGTGTGTAGCCACCCGCTTCTACCCCGACCATGTCACGGTCTTCTGGCAAGTC
>615-23
GCCTAATGCCTCTGTCACACTCAACTGCAGTCATAAAATCCCCAGCTATGACACTATCCTCTGGTACCAGCGTTCTGTGGAAGACACGGCTCTAAACCTCATAGCTTATGCATACTATAAAACCCCTACAGTTGAACCCTCATATAAAGGTTACTTTGATGTGAAAGGAGATGGAGAGAACAAAGCCTTCCTTCATATCCTCAAACTGAGACAAGCTGAAGACAGTGGGGAGTATTTCTGTGCTGCCAGTCTATATGCCGGGCCAGCCTTCTTTGGCAATGGAACGAAACTCACTGTTTTAGATCCAAACATCAAAGTCACTGAACCCACAGTGGAAGTCCTAGCACCCTCGGCAAAGGAGTGTAAAGATAGAAACAAGAAGAAGAAGAAGACCCTGGTGTGTGTAGCCACCCGCTTCTACCCCGACCATGTCACGGTCTTCTGGCAAGTC
>616-23
GCCTAATGCCTCTGTCACACTCAACTGCAGTCATAAAATCCCCAGCTATGACACTATCCTCTGGTACCAGCGTTCTGTGGAAGACACGGCTCTAAACCTCATAGCTTATGCATACTATAAAACCCCTACAGTTGAACCCTCATATAAAGGTTACTTTGATGTGAAAGGAGATGGAGAGAACGAAGCCTTCCTTCATATCCTCAAACTGAGACAAGCTGAAGACAGTGGGGAGTATTTCTGTGCTGCAAGTGAAAGCGGAGGTACTTCAACTCAACCAGCCTTCTTTGGCAATGGAACGAAACTCACTGTTTTAGATCCAAACATCAAAGTCACTGAACCCACAGTGGAAGTCCTAGCACCCTCTGCAAAGGAGTGTAAAGATAGAAACAAGAAGAAGAAGAAGACCCTGGTGTGTGTAGCCACCCGCTTCTACCCCGACCATGTCACGGTCTTCTGGCAAGTC
>617-23
GCCTAATGCCTCTGTCACACTCAACTGCAGTCATAAAATCCCCAGCTATGACACTATCCTCTGGTACCAGCGTTCTGTGGAAGACACGGCTCTAAACCTCATAGCTTATGCATACTATAAAACCCCTACAGTTGAACCCTCATATAAAGGTTACTTTGATGTGAAAGGAGATGGAGAGAACGAAGCCTTCCTTCATATCCTCAAACTGAGACAAGCTGAAGACAGTGGGGAGTATTTCTGTGCTGCAAGTGAAAGTACAGGGATTGAGGCCTACTTTGGGAATGGAACCAAACTCACTGTTTTAGATCCAAACATCAAAGTCACTGAACCCACAGTGGAAGTCCTAGCACCCTCGGCAAAGGAGTGTAAAGATAGAAACAAGAAGAAGAAGAAGACCCTGGTGTGTGTAGCCACCCGCTTCTACCCCGACCATGTCACGGTCTTCTGGCAAGTC
>618-23
GCCTAATGCCTCTGTCACACTCAACTGCAGTCATAAAATCCCCAGCTATGACACTATCCTCTGGTACCAGCGTTCTGTGGAAGACACGGCTCTAAACCTCATAGCTTATGCATACTATAAAACCCCTACAGTTGAACCCTCATATAAAGGTTACTTTGATGTGAAAGGAGATGGAGAGAACGAAGCCTTCCTTCATATCCTCAAACTGAGACAAGCTGAAGACAGTGGGGAGTATTTCTGTGCTGCCAAACTCAAGTATGAGGCACATTTTGGATCAGGCACCAAATTAACAGTTCTCGATCCAAACATCAAAGTCACTGAACCCACAGTGGAAGTCCTAGCACCCTCGGCAAAGGAGTGTAAAGATAGAAACAAGAAGAAGAAGAAGACCCTGGTGTGTGTAGCCACCCGCTTCTACCCCGACCATGTCACGGTCTTCTGGCAAGTC
>619-23
GCCTAATGCCTCTGTCACACTCAACTGCAGTCATAAAATCCCCAGCTATGACACTATCCTCTGGTACCAGCGTTCTGTGGAAGACACGGCTCTAAACCTCATAGCTTATGCATACTATAAAACCCCTACAGTTGAACCCTCATATAAAGGTTACTTTGATGTGAAAGGAGATGGAGAGAACGAAGCCTTCCTTCATATCCTCAAACTGAGACAAGCTGAAGACAGTGGGGAGTATTTCTGTGCTGCAAGTGAAAGGCCGGGACAGGGGGGCTCGGAGGCATATTTTGGAGCCGGCACCAAACTCACCGTTTTAGATCCAAACATCAAAGTCACTGAACCCACAGTGGAAGTCCTAGCACCCTCGGCAAAGGAGTGTAAAGATAGAAACAAGAAGAAGAAGAAGACCCTGGTGTGTGTAGCCACCCGCTTCTACCCCGACCATGTCACGGTCTTCTGGCAAGTC
>620-23
GCCTAATGCCTCTGTCACACTCAACTGCAGTCATAAAATCCCCAGCTATAACACTATCCTCTGGTCCCAGCGTCCTGTATAAAACCCCTACAGTTGAACCCTCATATAAAGTTTACTTTGATGTGAAAGGAGATGGAGAGAATGAAGCCTTCCTTCATATCCTCAAACTGAGACAAGCTGAAGACAGTGGGGAGTATTTCTGTGCTGCCAGAAGGGGCACAGGTATGAGGCACATTTTGGATCAGGCACCAAATTAACAGTTCTCGATCCAAACATCAAAGTCACTGAACCCACAGTGGAAGTCCTAGCACCCTCGGCAAAGGAGTGTAAAGATAGAAACAAGAAGAAGAAGAAGACCCTGGTGTGTGTAGCCACCCGCTTCTACCCCGACCATGTCACGGTCTTCTGGCAAGTC
>621-23
GCCTAATGCCTCTGTCACACTCAACTGCAGTCATAAAATCCCCAGCTATGACACTATCCTCTGGTACCAGCGTTCTGTGGAAGACACGGCTCTAAACCTCATAGCTTATGCATACTATAAAACCCCTACAGTTGAACCCTCATATAAAGGTTACTTTGATGTGAAAGGAGATGGAGAGAACGAAGCCTTCCTTCATATCCTCAAACTGAGACAAGCTGAAGACAGTGGGGAGTATTTCTGTGCTGCAAGTGAAAGCGGAGGGGAGGAGGCACATTTTGGATCAGGCACCAAATTAACAGTTCTCGATCCAAACATCAAAGTCACTGAACCCACAGTGGAAGTCCTAGCACCCTCGGCAAAGGAGTGTAAAGATAGAAACAAGAAGAAGAAGAAGACCCTGGTGTGTGTAGCCACCCGCTTCTACCCCGACCATGTCACGGTCTTCTGGCAAGTC
>622-23
GCCTAATGCCTCTGTCACACTCAACTGCAGTCATAAAATCCCCAGCTATGACACTATCCTCTGGTACCAGCGTTCTGTGGAAGACACGGCTCTAAACCTCATAGCTTATGCATACTATAAAACCCCTACAGTTGAACCCTCATATAAAGGTTACTTTGATGTGAAAGGAGATGGAGAGAACGAAGCCTTCCTTCATATCCTCAAACTGAGACAAGCTGAAGACAGTGGGGAGTATTTCTGTGCTGCAAGTGAAACGCCCTCGGAGGCATATTTTGGAGCCGGCACCAAACTCACCGTTTTAGATCCAAACATCAAAGTCACTGAACCCACAGTGGAAGTCCTAGCACCCTCGGCAAAGGAGTGTAAAGATAGAAACAAGAAGAAGAAGAAGACCCTGGTGTGTGTAGCCACCCGCTTCTACCCCGACCATGTCACGGTCTTCTGGCAAGTC
>623-23
GCCTAATGCCTCTGTCACACTCAACTGCAGTCATAAAATCCCCAGCTATGACACTATCCTCTGGTACCAGCGTTCTGTGGAAGACACGGCTCTAAACCTCATAGCTTATGCATACTATAAAACCCCTACAGTTGAACCCTCATATAAAGGTTACTTTGATGTGAAAGGAGATGGAGAGAACGAAGCCTTCCTTCATATCCTCAAACTGAGACAAGCTGAAGACAGTGGGGAGTATTTCTGTGCTGCCAGGGGGGCAACTCAACCAGCCTTCTTTGGCAATGGAACGAAACTCACTGTTTTAGATCCAAACATCAAAGTCACTGAACCCACAGTGGAAGTCCTAGCACCCTCGGCAAAGGAGTGTAAAGATAGAAACAAGAAGAAGAAGAAGACCCTGGTGTGTGTAGCCACCCGCTTCTACCCCGACCATGTCACGGTCTTCTGGCAAGTC
>624-23
GCCTAATGCCTCTGTCACACTCAACTGCAGTCATAAAATCCCCAGCTATGACACTATCCTCTGGTACCAGCGTTCTGTGGAAGACACGGCTCTAAACCTCATAGCTTATGCATACTATAAAACCCCTACAGTTGAACCCTCATATAAAGGTTACTTTGATGTGAAAGGAGATGGAGAGAACGAAGCCTTCCTTCATATCCTCAAACTGAGACAAGCTGAAGACAGTGGGGAGTATTTCTGTGCTGCAAGTGAAAAAGGGGCCAACTATGAGGCACATTTTGGATCAGGCACCAAATTAACAGTTCTCGATCCAAACATCAAAGTCACTGAACCCACAGTGGAAGTCCTAGCACCCTCGGCAAAGGAGTGTAAAGATAGAAACAAGAAGAAGAAGAAGACCCTGGTGTGTGTAGCCACCCGCTTCTACCCCGACCATGTCACGGTCTTCTGGCAAGTC
>625-23
GCCTAATGCCTCTGTCACACTCAACTGCAGTCATAAAATCCCCAGCTATGACACTATCCTCTGGTACCAGCGTTCTGTGGAAGACACGGCTCTAAACCTCATAGCTTATGCATACTATAAAACCCCTACAGTTGAACCCTCATATAAAGGTTACTTTGATGTGAAAGGAGATGGAGAGAACAAAGCCTTCCTTCATATCCTCAAACTGAGACAAGCTGAAGACAGTGGGGAGTATTTCTGTGCTGCCAGTCGGCAGGGAGGAACTCAACCAGCCTTCTTTGGCAATGGAACGAAACTCACTGTTTTAGATCCAAACATCAAAGTCACTGAACCCACAGTGGAAGTCCTAGCACCCTCGGCAAAGGAGTGTAAAGATAGAAACAAGAAGAAGAAGAAGACCCTGGTGTGTGTAGCCACCCGCTTCTACCCCGACCATGTCACGGTCTTCTGGCAAGTC
>626-23
GCCTAATGCCTCTGTCACACTCAACTGCAGTCATAAAATCCCCAGCTATGACACTATCCTCTGGTACCAGCGTTCTGTGGAAGACACGGCTCTAAACCTCATAGCTTATGCATACTATAAAACCCCTACAGTTGAACCCTCATATAAAGGTTACTTTGATGTGAAAGGAGATGGAGAGAACGAAGCCTTCCTTCATATCCTCAAACTGAGACAAGCTGAAGACAGTGGGGAGTATTTCTGTGCTGCAAGTGAAAGCGCGACAGGGGGGGAGGCACATTTTGGATCAGGCACCAAATTAACAGTTCTCGATCCAAACATCAAAGTCACTGAACCCACAGTGGAAGTCCTAGCACCCTCGGCAAAGGAGTGTAAAGATAGAAACAAGAAGAAGAAGAAGACCCTGGTGTGTGTAGCCACCCGCTTCTACCCCGACCATGTCACGGTCTTCTGGCAAGTC
>627-23
GCCTAATGCCTCTGTCACACTCAACTGCAGTCATAAAATCCCCAGCTATGACACTATCCTCTGGTACCAGCGTTCTGTGGAAGACACGGCTCTAAACCTCATAGCTTATGCATACTATAAAACCCCTACAGTTGAACCCTCATATAAAGGTTACTTTGATGTGAAAGGAGATGGAGAGAACAAAGCCTTCCTTCATATCCTCAAACTGAGACAAGCTGAAGACAGTGGGGAGTATTTCTGTGCTGCCAGTGACAGGGGGACCAACTATGAGGCACATTTTGGATCAGGCACCAAATTAACAGTTCTCGATCCAAACATCAAAGTCACTGAACCCACAGTGGAAGTCCTAGCACCCTCGGCAAAGGAGTGTAAAGATAGAAACAAGAAGAAGAAGAAGACCCTGGTGTGTGTAGCCACCCGCTTCTACCCCGACCATGTCACGGTCTTCTGGCAAGTC
>628-23
GCCTAATGCCTCTGTCACACTCAACTGCAGTCATAAAATCCCCAGCTATGACACTATCCTCTGGTACCAGCGTTCTGTGGAAGACACGGCTCTAAACCTCATAGCTTATGCATACTATAAAACCCCTACAGTTGAACCCTCATATAAAGGTTACTTTGATGTGAAAGGAGATGGAGAGAACGAAGCCTTCCTTCATATCCTCAAACTGAGACAAGCTGAAGACAGTGGGGAGTATTTCTGTGCTGCCAGTCTAACAGGGGGGTACTCGGAGGCATATTTTGGAGCCGGCACCAAACTCACCGTTTTAGATCCAAACATCAAAGTCACTGAACCCACAGTGGAAGTCCTAGCACCCTCGGCAAAGGAGTGTAAAGATAGAAACAAGAAGAAGAAGAAGACCCTGGTGTGTGTAGCCACCCGCTTCTACCCCGACCATGTCACGGTCTTCTGGCAAGTC
>629-23
GCCTAATGCCTCTGTCACACTCAACTGCAGTCATAAAATCCCCAGCTATGACACTATCCTCTGGTACCAGCGTTCTGTGGAAGACACGGCTCTAAACCTCATAGCTTATGCATACTATAAAACCCCTACAGTTGAACCCTCATATAAAGGTTACTTTGATGTGAAAGGAGATGGAGAGAACGAAGCCTTCCTTCATATCCTCAAACTGAGACAAGCTGAAGACAGTGGGGAGTATTTCTGTGCTGCAAGTGAAAGCGGCTCGTACTCGGAGGCATATTTTGGAGCCGGCACCAAACTCACCGTTTTAGATCCAAACATCAAAGTCACTGAACCCACAGTGGAAGTCCTAGCACCCTCGGCAAAGGAGTGTAAAGATAGAAACAAGAAGAAGAAGAAGACCCTGGTGTGTGTAGCCACCCGCTTCTACCCCGACCATGTCACGGTCTTCTGGCAAGTC
>630-23
GCCTAATGCCTCTGTCACACTCAACTGCAGTCATAAAATCCCCAGCTATGACACTATCCTCTGGTACCAGCGTTCTGTGGAAGACACGGCTCTAAACCTCATAGCTTATGCATACTATAAAACCCCTACAGTTGAACCCTCATATAAAGGTTACTTTGATGTGAAAGGAGATGGAGAGAACGAAGCCTTCCTTCATATCCTCAAACTGAGACAAGCTGAAGACAGTGGGGAGTATTTCTGTGCTGCAAGTGAAAGCGGACAGGGGGCTTACTCGGAGGCATATTTTGGAGCCGGCACCAAACTCACCGTTTTAGATCCAAACATCAAAGTCACTGAACCCACAGTGGAAGTCCTAGCACCCTCGGCAAAGGAGTGTAAAGATAGAAACAAGAAGAAGAAGAAGACCCTGGTGTGTGTAGCCACCCGCTTCTACCCCGACCATGTCACGGTCTTCTGGCAAGTC
>631-23
GCCTAATGCCTCTGTCACACTCAACTGCAGTCATAAAATCCCCAGCTATGACACTATCCTCTGGTACCAGCGTTCTGTGGAAGACACGGCTCTAAACCTCATAGCTTATGCATACTATAAAACCCCTACAGTTGAACCCTCATATAAAGGTTACTTTGATGTGAAAGGAGATGGAGAGAACGAAGCCTTCCTTCATATCCTCAAACTGAGACAAGCTGAAGACAGTGGGGAGTATTTCTGTGCTGCAAGTGAAAGCGACAGGGAAGACTATGAGGCACATTTTGGATCAGGCACCAAATTAACAGTTCTCGATCCAAACATCAAAGTCACTGAACCCACAGTGGAAGTCCTAGCACCCTCGGCAAAGGAGTGTAAAGATAGAAACAAGAAGAAGAAGAAGACCCTGGTGTGTGTAGCCACCCGCTTCTACCCCGACCATGTCACGGTCTTCTGGCAAGTC
>632-23
GCCTAATGCCTCTGTCACACTCAACTGCAGTCATAAAATCCCCAGCTATGACACTATCCTCTGGTACCAGCGTTCTGTGGAAGACACGGCTCTAAACCTCATAGCTTATGCATACTATAAAACCCCTACAGTTGAACCCTCATATAAAGGTTACTTTGATGTGAAAGGAGATGGAGAGAACGAAGCCTTCCTTCATATCCTCAAACTGAGACAAGCTGAAGACAGTGGGGAGTATTTCTGTGCTGCCACTCGGACAGTTCGCTATGAGGCACATTTTGGATCAGGCACCAAATTAACAGTTCTCGATCCAAACATCAAAGTCACTGAACCCACAGTGGAAGTCCTAGCACCCTCGGCAAAGGAGTGTAAAGATAGAAACAAGAAGAAGAAGAAGACCCTGGTGTGTGTAGCCACCCGCTTCTACCCCGACCATGTCACGGTCTTCTGGCAAGTC
>633-23
GCCTAATGCCTCTGTCACACTCAACTGCAGTCATAAAATCCCCAGCTATGACACTATCCTCTGGTACCAGCGTTCTGTGGAAGACACGGCTCTAAACCTCATAGCTTATGCATACTATAAAACCCCTACAGTTGAACCCTCATATAAAGGTTACTTTGATGTGAAAGGAGATGGAGAGAACGAAGCCTTCCTTCATATCCTCAAACTGAGACAAGCTGAAGACAGTGGGGAGTATTTCTGTGCTGCCAAAGGGGGACCGGATAAGGCAGAGTTTGGTCCAGGTACCAGACTCACTGTTCTAGATCCAAACATCAAAGTCACTGAACCCACAGTGGAAGTCCTAGCACCCTCGGCAAAGGAGTGTAAAGATAGAAACAAGAAGAAGAAGAAGACCCTGGTGTGTGTAGCCACCCGCTTCTACCCCGACCATGTCACGGTCTTCTGGCAAGTC
>634-23
GCCTAATGCCTCTGTCACACTCAACTGCAGTCATAAAATCCCCAGCTATGACACTATCCTCTGGTACCAGCGTTCTGTGGAAGACACGGCTCTAAACCTCATAGCTTATGCATACTATAAAACCCCTACAGTTGAACCCTCATATAAAGGTTACTTTGATGTGAAAGGAGATGGAGAGAACAAAGCCTTCCTTCATATCCTCAAACTGAGACAAGCTGAAGACAGTGGGGAGTATTTCTGTGCTGCCAGGACAGGGGATTACACGGATAAGGCAGAGTTTGGTCCAGGTACCAGACTCACTGTTCTAGATCCAAACATCAAAGTCACTGAACCCACAGTGGAAGTCCTAGCACCCTCGGCAAAGGAGTGTAAAGATAGAAACAAGAAGAAGAAGAAGACCCTGGTGTGTGTAGCCACCCGCTTCTACCCCGACCATGTCACGGTCTTCTGGCAAGTC
>635-23
GCCTAATGCCTCTGTCACACTCAACTGCAGTCATAAAATCCCCAGCTATGACACTATCCTCTGGTACCAGCGTTCTGTGGAAGACACGGCTCTAAACCTCATAGCTTATGCATACTATAAAACCCCTACAGTTGAACCCTCATATAAAGGTTACTTTGATGTGAAAGGAGATGGAGAGAACGAAGCCTTCCTTCATATCCTCAAACTGAGACAAGCTGAAGACAGTGGGGAGTATTTCTGTGCTGCAAGTGAAAGGACCTCGTACTCGGAGGCATATTTTGGAGCCGGCACCAAACTCACCGTTTTAGATCCAAACATCAAAGTCACTGAACCCACAGTGGAAGTCCTAGCACCCTCGGCAAAGGAGTGTAAAGATAGAAACAAGAAGAAGAAGAAGACCCTGGTGTGTGTAGCCACCCGCTTCTACCCCGACCATGTCACGGTCTTCTGGCAAGTC
>636-23
GCCTAATGCCTCTGTCACACTCAACTGCAGTCATAAAATCCCCAGCTATAACACTATCCTCTGGTCCCAGCGTCCTGTATAAAACCCCTACAGTTGAACCCTCATATAAAGTTTACTTTGATGTGAAAGGAGATGGAGAGAATGAAGCCTTCCTTCATATCCTCAAACTGAGACAAGCTGAAGACAGTGGGGAGTATTTCTGTGCTGCCATGGACAGCGGTGGTGCCAGCCAGGCTTACTTCGGTGGAGGAACCAGGTTAACTGTTCTAGATCCAAACATCAAAGTCACTGAACCCACAGTGGAAGTCCTAGCACCCTCGGCAAAGGAGTGTAAAGATAGAAACAAGAAGAAGAAGAAGACCCTGGTGTGTGTAGCCACCCGCTTCTACCCCGACCATGTCACGGTCTTCTGGCAAGTC
>637-23
GCCTAATGCCTCTGTCACACTCAACTGCAGTCATAAAATCCCCAGCTATGACACTATCCTCTGGTACCAGCGTTCTGTGGAAGACACGGCTCTAAACCTCATAGCTTATGCATACTATAAAACCCCTACAGTTGAACCCTCATATAAAGGTTACTTTGATGTGAAAGGAGATGGAGAGAACAAAGCCTTCCTTCATATCCTCAAACTGAGACAAGCTGAAGACAGTGGGGAGTATTTCTGTGCTGCCAGTCTTAAGTATGAGGCACATTTTGGATCAGGCACCAAATTAACAGTTCTCGATCCAAACATCAAAGTCACTGAACCCACAGTGGAAGTCCTAGCACCCTCGGCAAAGGAGTGTAAAGATAGAAACAAGAAGAAGAAGAAGACCCTGGTGTGTGTAGCCACCCGCTTCTACCCCGACCATGTCACGGTCTTCTGGCAAGTC
>638-23
GCCTAATGCCTCTGTCACACTCAACTGCAGTCATAAAATCCCCAGCTATGACACTATCCTCTGGTACCAGCGTTCTGTGGAAGACACGGCTCTAAACCTCATAGCTTATGCATACTATAAAACCCCTACAGTTGAACCCTCATATAAAGGTTACTTTGATGTGAAAGGAGATGGAGAGAACGAAGCCTTCCTTCATATCCTCAAACTGAGACAAGCTGAAGACAGTGGGGAGTATTTCTGTGCTGCAAGTGAAAGAGGGGGAAACTATGATCCTGCATTCTTTGGAGCAGGGACCAAACTGAGTGTTCTGGATCCAAACATCAAAGTCACTGAACCCACAGTGGAAGTCCTAGCACCCTCGGCAAAGGAGTGTAAAGATAGAAACAAGAAGAAGAAGAAGACCCTGGTGTGTGTAGCCACCCGCTTCTACCCCGACCATGTCACGGTCTTCTGGCAAGTC
>639-23
GCCTAATGCCTCTGTCACACTCAACTGCAGTCATAAAATCCCCAGCTATGACACTATCCTCTGGTACCAGCGTTCTGTGGAAGACACGGCTCTAAACCTCATAGCTTATGCATACTATAAAACCCCTACAGTTGAACCCTCATATAAAGGTTACTTTGATGTGAAAGGAGATGGAGAGAACGAAGCCTTCCTTCATATCCTCAAACTGAGACAAGCTGAAGACAGTGGGGAGTATTTCTGTGCTGCAAGTGAAATATCAAGCACTTCAACTCAACCAGCCTTCTTTGGCAATGGAACGAAACTCACTGTTTTAGATCCAAACATCAAAGTCACTGAACCCACAGTGGAAGTCCTAGCACCCTCGGCAAAGGAGTGTAAAGATAGAAACAAGAAGAAGAAGAAGACCCTGGTGTGTGTAGCCACCCGCTTCTACCCCGACCATGTCACGGTCTTCTGGCAAGTC
>640-23
GCCTAATGCCTCTGTCACACTCAACTGCAGTCATAAAATCCCCAGCTATGACACTATCCTCTGGTACCAGCGTTCTGTGGAAGACACGGCTCTAAACCTCATAGCTTATGCATACTATAAAACCCCTACAGTTGAACCCTCATATAAAGGTTACTTTGATGTGAAAGGAGATGGAGAGAACAAAGCCTTCCTTCATATCCTCAAACTGAGACAAGCTGAAGACAGTGGGGAGTATTTCTGTGCTGCCAGGCCAGCCAACTATGAGGCACATTTTGGATCAGGCACCAAATTAACAGTTCTCGATCCAAACATCAAAGTCACTGAACCCACAGTGGAAGTCCTAGCACCCTCGGCAAAGGAGTGTAAAGATAGAAACAAGAAGAAGAAGAAGACCCTGGTGTGTGTAGCCACCCGCTTCTACCCCGACCATGTCACGGTCTTCTGGCAAGTC
>641-23
GCCTAATGCCTCTGTCACACTCAACTGCAGTCATAAAATCCCCAGCTATGACACTATCCTCTGGTACCAGCGTTCTGTGGAAGACACGGCTCTAAACCTCATAGCTTATGCATACTATAAAACCCCTACAGTTGAACCCTCATATAAAGGTTACTTTGATGTGAAAGGAGATGGAGAGAACGAAGCCTTCCTTCATATCCTCAAACTGAGACAAGCTGAAGACAGTGGGGAGTATTTCTGTGCTGCCAGTCCTGGGTACACGGATAAGGCAGAGTTTGGTCCAGGTACCAGACTCACTGTTCTAGATCCAAACATCAAAGTCACTGAACCCACAGTGGAAGTCCTAGCACCCTCGGCAAAGGAGTGTAAAGATAGAAACAAGAAGAAGAAGAAGACCCTGGTGTGTGTAGCCACCCGCTTCTACCCCGACCATGTCACGGTCTTCTGGCAAGTC
>642-23
GCCTAATGCCTCTGTCACACTCAACTGCAGTCATAAAATCCCCAGCTATAACACTATCCTCTGGTCCCAGCGTCCTGTATAAAACCCCTACAGTTGAACCCTCATATAAAGTTTACTTTGATGTGAAAGGAGATGGAGAGAATGAAGCCTTCCTTCATATCCTCAAACTGAGACAAGCTGAAGACAGTGGGGAGTATTTCTGTGCTGCCAGGGGAGGTGGTTATGCTGCCTACTTTGGAGAAGGAACTAAGCTAACAGTTCTGGATCCAAACATCAAAGTCACTGAACCCACAGTGGAAGTCCTAGCACCCTCGGCAAAGGAGTGTAAAGATAGAAACAAGAAGAAGAAGAAGACCCTGGTGTGTGTAGCCACCCGCTTCTACCCCGACCATGTCACGGTCTTCTGGCAAGTC
>643-22
GCCTAATGCCTCTGTCACACTCAACTGCAGTCATAAAATCCCCAGCTATGACACTATCCTCTGGTACCAGCGTTCTGTGGAAGACACGGCTCTAAACCTCATAGCTTATGCATACTATAAAACCCCTACAGTTGAACCCTCATATAAAGGTTACTTTGATGTGAAAGGAGATGGAGAGAACGAAGCCTTCCTTCATATCCTCAAACTGAGACAAGCTGAAGACAGTGGGGAGTATTTCTGTGCTGCAAGTGAAAGCGACCCCCCGGACAGGTACTCAAACTCAACCAGCCTTCTTTGGCAATGGAACGAAACTCACTGTTTTAGATCCAAACATCAAAGTCACTGAACCCACAGTGGAAGTCCTAGCACCCTCGGCAAAGGAGTGTAAAGATAGAAACAAGAAGAAGAAGAAGACCCTGGTGTGTGTAGCCACCCGCTTCTACCCCGACCATGTCACGGTCTTCTGGCAAGTC
>644-22
GCCTAATGCCTCTGTCACACTCAACTGCAGTCATAAAATCCCCAGCTATGACACTATCCTCTGGTACCAGCGTTCTGTGGAAGACACGGCTCTAAACCTCATAGCTTATGCATACTATAAAACCCCTACAGTTGAACCCTCATATAAAGGTTACTTTGATGTGAAAGGAGATGGAGAGAACAAAGCCTTCCTTCATATCCTCAAACTGAGACAAGCTGAAGACAGTGGGGAGTATTTCTGTGCTGCCAGTCGGCGGACAGGGAACTATGAGGCACATTTTGGATCAGGCACCAAATTAACAGTTCTCGATCCAAACATCAAAGTCACTGAACCCACAGTGGAAGTCCTAGCACCCTCGGCAAAGGAGTGTAAAGATAGAAACAAGAAGAAGAAGAAGACCCTGGTGTGTGTAGCCACCCGCTTCTACCCCGACCATGTCACGGTCTTCTGGCAAGTC
>645-22
GCCTAATGCCTCTGTCACACTCAACTGCAGTCATAAAATCCCCAGCTATGACACTATCCTCTGGTACCAGCGTTCTGTGGAAGACACGGCTCTAAACCTCATAGCTTATGCATACTATAAAACCCCTACAGTTGAACCCTCATATAAAGGTTACTTTGATGTGAAAGGAGATGGAGAGAACGAAGCCTTCCTTCATATCCTCAAACTGAGACAAGCTGAAGACAGTGGGGAGTATTTCTGTGCTGCAAGTGAAAACAGGGGGGGTGGTGCCAGCCAGGCTTACTTCGGTGGAGGAACCAGGTTAACTGTTCTAGATCCAAACATCAAAGTCACTGAACCCACAGTGGAAGTCCTAGCACCCTCGGCAAAGGAGTGTAAAGATAGAAACAAGAAGAAGAAGAAGACCCTGGTGTGTGTAGCCACCCGCTTCTACCCCGACCATGTCACGGTCTTCTGGCAAGTC
>646-22
GCCTAATGCCTCTGTCACACTCAACTGCAGTCATAAAATCCCCAGCTATAACACTATCCTCTGGTCCCAGCGTCCTGTATAAAACCCCTACAGTTGAACCCTCATATAAAGTTTACTTTGATGTGAAAGGAGATGGAGAGAATGAAGCCTTCCTTCATATCCTCAAACTGAGACAAGCTGAAGACAGTGGGGAGTATTTCTGTGCTGCCACCCAGACAACTCAACCAGCCTTCTTTGGCAATGGAACGAAACTCACTGTTTTAGATCCAAACATCAAAGTCACTGAACCCACAGTGGAAGTCCTAGCACCCTCGGCAAAGGAGTGTAAAGATAGAAACAAGAAGAAGAAGAAGACCCTGGTGTGTGTAGCCACCCGCTTCTACCCCGACCATGTCACGGTCTTCTGGCAAGTC
>647-22
GCCTAATGCCTCTGTCACACTCAACTGCAGTCATAAAATCCCCAGCTATGACACTATCCTCTGGTACCAGCGTTCTGTGGAAGACACGGCTCTAAACCTCATAGCTTATGCATACTATAAAACCCCTACAGTTGAACCCTCATATAAAGGTTACTTTGATGTGAAAGGAGATGGAGAGAACAAAGCCTTCCTTCATATCCTCAAACTGAGACAAGCTGAAGACAGTGGGGAGTATTTCTGTGCTGCCAGTCTGACAGGGGGGTACTCGGAGGCATATTTTGGAGCCGGCACCAAACTCACCGTTTTAGATCCAAACATCAAAGTCACTGAACCCACAGTGGAAGTCCTAGCACCCTCGGCAAAGGAGTGTAAAGATAGAAACAAGAAGAAGAAGAAGACCCTGGTGTGTGTAGCCACCCGCTTCTACCCCGACCATGTCACGGTCTTCTGGCAAGTC
>648-22
GCCTAATGCCTCTGTCACACTCAACTGCAGTCATAAAATCCCCAGCTATAACACTATCCTCTGGTCCCAGCGTCCTGTATAAAACCCCTACAGTTGAACCCTCATATAAAGTTTACTTTGATGTGAAAGGAGATGGAGAGAATGAAGCCTTCCTTCATATCCTCAAACTGAGACAAGCTGAAGACAGTGGGGAGTATTTCTGTGCTGCCAGTCTATACAGTCGGTCAGGGAATCGTACTCGGAGGCATATTTTGGAGCCGGCACCAAACTCACCGTTTTAGATCCAAACATCAAAGTCACTGAACCCACAGTGGAAGTCCTAGCACCCTCGGCAAAGGAGTGTAAAGATAGAAACAAGAAGAAGAAGAAGACCCTGGTGTGTGTAGCCACCCGCTTCTACCCCGACCATGTCACGGTCTTCTGGCAAGTC
>649-22
GCCTAATGCCTCTGTCACACTCAACTGCAGTCATAAAATCCCCAGCTATGACACTATCCTCTGGTACCAGCGTTCTGTGGAAGACACGGCTCTAAACCTCATAGCTTATGCATACTATAAAACCCCTACAGTTGAACCCTCATATAAAGGTTACTTTGATGTGAAAGGAGATGGAGAGAACGAAGCCTTCCTTCATATCCTCAAACTGAGACAAGCTGAAGACAGTGGGGAGTATTTCTGTGCTGCCGGACAGGTCTCGTACTCGGAGGCATATTTTGGAGCCGGCACCAAACTCACCGTTTTAGATCCAAACATCAAAGTCACTGAACCCACAGTGGAAGTCCTAGCACCCTCGGCAAAGGAGTGTAAAGATAGAAACAAGAAGAAGAAGAAGACCCTGGTGTGTGTAGCCACCCGCTTCTACCCCGACCATGTCACGGTCTTCTGGCAAGTC
>650-22
GCCTAATGCCTCTGTCACACTCAACTGCAGTCATAAAATCCCCAGCTATGACACTATCCTCTGGTACCAGCGTTCTGTGGAAGACACGGCTCTAAACCTCATAGCTTATGCATACTATAAAACCCCTACAGTTGAACCCTCATATAAAGGTTACTTTGATGTGAAAGGAGATGGAGAGAACGAAGCCTTCCTTCATATCCTCAAACTGAGACAAGCTGAAGACAGTGGGGAGTATTTCTGTGCTGCCATCCGGACAGGGGGCTATGAGGCACATTTTGGATCAGGCACCAAATTAACAGTTCTCGATCCAAACATCAAAGTCACTGAACCCACAGTGGAAGTCCTAGCACCCTCGGCAAAGGAGTGTAAAGATAGAAACAAGAAGAAGAAGAAGACCCTGGTGTGTGTAGCCACCCGCTTCTACCCCGACCATGTCACGGTCTTCTGGCAAGTC
>651-22
GCCTAATGCCTCTGTCACACTCAACTGCAGTCATAAAATCCCCAGCTATGACACTATCCTCTGGTACCAGCGTTCTGTGGAAGACACGGCTCTAAACCTCATAGCTTATGCATACTATAAAACCCCTACAGTTGAACCCTCATATAAAGGTTACTTTGATGTGAAAGGAGATGGAGAGAACGAAGCCTTCCTTCATATCCTCAAACTGAGACAAGCTGAAGACAGTGGGGAGTATTTCTGTGCTGCAAGTGAAGCCGGGACAGGGAACTATGAGGCACATTTTGGATCAGGCACCAAATTAACAGTTCTCGATCCAAACATCAAAGTCACTGAACCCACAGTGGAAGTCCTAGCACCCTCGGCAAAGGAGTGTAAAGATAGAAACAAGAAGAAGAAGAAGACCCTGGTGTGTGTAGCCACCCGCTTCTACCCCGACCATGTCACGGTCTTCTGGCAAGTC
>652-22
GCCTAATGCCTCTGTCACACTCAACTGCAGTCATAAAATCCCCAGCTATGACACTATCCTCTGGTACCAGCGTTCTGTGGAAGACACGGCTCTAAACCTCATAGCTTATGCATACTATAAAACCCCTACAGTTGAACCCTCATATAAAGGTTACTTTGATGTGAAAGGAGATGGAGAGAACGAAGCCTTCCTTCATATCCTCAAACTGAGACAAGCTGAAGACAGTGGGGAGTATTTCTGTGCTGCCAGCGCAGGGTGCTTCAACTCAACCAGCCTTCTTTGGCAATGGAACGAAACTCACTGTTTTAGATCCAAACATCAAAGTCACTGAACCCACAGTGGAAGTCCTAGCACCCTCGGCAAAGGAGTGTAAAGATAGAAACAAGAAGAAGAAGAAGACCCTGGTGTGTGTAGCCACCCGCTTCTACCCCGACCATGTCACGGTCTTCTGGCAAGTC
>653-22
GCCTAATGCCTCTGTCACACTCAACTGCAGTCATAAAATCCCCAGCTATGACACTATCCTCTGGTACCAGCGTTCTGTGGAAGACACGGCTCTAAACCTCATAGCTTATGCATACTATAAAACCCCTACAGTTGAACCCTCATATAAAGGTTACTTTGATGTGAAAGGAGATGGAGAGAACGAAGCCTTCCTTCATATCCTCAAACTGAGACAAGCTGAAGACAGTGGGGAGTATTTCTGTGCTGCAAGTGACGGACAGTACTCAAACTCAACCAGCCTTCTTTGGCAATGGAACGAAACTCACTGTTTTAGATCCAAACATCAAAGTCACTGAACCCACAGTGGAAGTCCTAGCACCCTCGGCAAAGGAGTGTAAAGATAGAAACAAGAAGAAGAAGAAGACCCTGGTGTGTGTAGCCACCCGCTTCTACCCCGACCATGTCACGGTCTTCTGGCAAGTC
>654-22
GCCTAATGCCTCTGTCACACTCAACTGCAGTCATAAAATCCCCAGCTATGACACTATCCTCTGGTACCAGCGTTCTGTGGAAGACACGGCTCTAAACCTCATAGCTTATGCATACTATAAAACCCCTACAGTTGAACCCTCATATAAAGGTTACTTTGATGTGAAAGGAGATGGAGAGAACGAAGCCTTCCTTCATATCCTCAAACTGAGACAAGCTGAAGACAGTGGGGAGTATTTCTGTGCTGCAAGTGAAAGGACAGACTCAAACTCAACCAGCCTTCTTTGGCAATGGAACGAAACTCACTGTTTTAGATCCAAACATCAAAGTCACTGAACCCACAGTGGAAGTCCTAGCACCCTCGGCAAAGGAGTGTAAAGATAGAAACAAGAAGAAGAAGAAGACCCTGGTGTGTGTAGCCACCCGCTTCTACCCCGACCATGTCACGGTCTTCTGGCAAGTC
>655-22
GCCTAATGCCTCTGTCACACTCAACTGCAGTCATAAAATCCCCAGCTATGACACTATCCTCTGGTACCAGCGTTCTGTGGAAGACACGGCTCTAAACCTCATAGCTTATGCATACTATAAAACCCCTACAGTTGAACCCTCATATAAAGGTTACTTTGATGTGAAAGGAGATGGAGAGAACGAAGCCTTCCTTCATATCCTCAAACTGAGACAAGCTGAAGACAGTGGGGAGTATTTCTGTGCTGCAAGTGAAGGAGGACAGGGGGCGTACACGGATAAGGCAGAGTTTGGTCCAGGTACCAGACTCACTGTTCTAGATCCAAACATCAAAGTCACTGAACCCACAGTGGAAGTCCTAGCACCCTCGGCAAAGGAGTGTAAAGATAGAAACAAGAAGAAGAAGAAGACCCTGGTGTGTGTAGCCACCCGCTTCTACCCCGACCATGTCACGGTCTTCTGGCAAGTC
>656-22
GCCTAATGCCTCTGTCACACTCAACTGCAGTCATAAAATCCCCAGCTATGACACTATCCTCTGGTACCAGCGTTCTGTGGAAGACACGGCTCTAAACCTCATAGCTTATGCATACTATAAAACCCCTACAGTTGAACCCTCATATAAAGGTTACTTTGATGTGAAAGGAGATGGAGAGAACGAAGCCTTCCTTCATATCCTCAAACTGAGACAAGCTGAAGACAGTGGGGAGTATTTCTGTGCTGCCGAGCTGGACAGGGTGTACTCGGAGGCATATTTTGGAGCCGGCACCAAACTCACCGTTTTAGATCCAAACATCAAAGTCACTGAACCCACAGTGGAAGTCCTAGCACCCTCGGCAAAGGAGTGTAAAGATAGAAACAAGAAGAAGAAGAAGACCCTGGTGTGTGTAGCCACCCGCTTCTACCCCGACCATGTCACGGTCTTCTGGCAAGTC
>657-22
GCCTAATGCCTCTGTCACACTCAACTGCAGTCATAAAATCCCCAGCTATGACACTATCCTCTGGTACCAGCGTTCTGTGGAAGACACGGCTCTAAACCTCATAGCTTATGCATACTATAAAACCCCTACAGTTGAACCCTCATATAAAGGTTACTTTGATGTGAAAGGAGATGGAGAGAACAAAGCCTTCCTTCATATCCTCAAACTGAGACAAGCTGAAGACAGTGGGGAGTATTTCTGTGCTGCCAGTCTCAGTACTCAAACTCAACCAGCCTTCTTTGGCAATGGAACGAAACTCACTGTTTTAGATCCAAACATCAAAGTCACTGAACCCACAGTGGAAGTCCTAGCACCCTCGGCAAAGGAGTGTAAAGATAGAAACAAGAAGAAGAAGAAGACCCTGGTGTGTGTAGCCACCCGCTTCTACCCCGACCATGTCACGGTCTTCTGGCAAGTC
>658-22
GCCTAATGCCTCTGTCACACTCAACTGCAGTCATAAAATCCCCAGCTATGACACTATCCTCTGGTACCAGCGTTCTGTGGAAGACACGGCTCTAAACCTCATAGCTTATGCATACTATAAAACCCCTACAGTTGAACCCTCATATAAAGGTTACTTTGATGTGAAAGGAGATGGAGAGAACGAAGCCTTCCTTCATATCCTCAAACTGAGACAAGCTGAAGACAGTGGGGAGTATTTCTGTGCTGCAAGACAGGGGGCGGATAAGGCAGAGTTTGGTCCAGGTACCAGACTCACTGTTCTAGATCCAAACATCAAAGTCACTGAACCCACAGTGGAAGTCCTAGCACCCTCGGCAAAGGAGTGTAAAGATAGAAACAAGAAGAAGAAGAAGACCCTGGTGTGTGTAGCCACCCGCTTCTACCCCGACCATGTCACGGTCTTCTGGCAAGTC
>659-22
GCCTAATGCCTCTGTCACACTCAACTGCAGTCATAAAATCCCCAGCTATGACACTATCCTCTGGTACCAGCGTTCTGTGGAAGACACGGCTCTAAACCTCATAGCTTATGCATACTATAAAACCCCTACAGTTGAACCCTCATATAAAGGTTACTTTGATGTGAAAGGAGATGGAGAGAACAAAGCCTTCCTTCATATCCTCAAACTGAGACAAGCTGAAGACAGTGGGGAGTATTTCTGTGCTGCCAGGCTAGGACAGGGGGCGGCGGATAAGGCAGAGTTTGGTCCAGGTACCAGACTCACTGTTCTAGATCCAAACATCAAAGTCACTGAACCCACAGTGGAAGTCCTAGCACCCTCGGCAAAGGAGTGTAAAGATAGAAACAAGAAGAAGAAGAAGACCCTGGTGTGTGTAGCCACCCGCTTCTACCCCGACCATGTCACGGTCTTCTGGCAAGTC
>660-22
GCCTAATGCCTCTGTCACACTCAACTGCAGTCATAAAATCCCCAGCTATGACACTATCCTCTGGTACCAGCGTTCTGTGGAAGACACGGCTCTAAACCTCATAGCTTATGCATACTATAAAACCCCTACAGTTGAACCCTCATATAAAGGTTACTTTGATGTGAAAGGAGATGGAGAGAACGAAGCCTTCCTTCATATCCTCAAACTGAGACAAGCTGAAGACAGTGGGGAGTATTTCTGTGCTGCCAGTCTATATACCGCGGGACAGGGGGCCTGGAAGTGAGGCCTACTTTGGGAATGGAACCAAACTCACTGTTTTAGATCCAAACATCAAAGTCACTGAACCCACAGTGGAAGTCCTAGCACCCTCGGCAAAGGAGTGTAAAGATAGAAACAAGAAGAAGAAGAAGACCCTGGTGTGTGTAGCCACCCGCTTCTACCCCGACCATGTCACGGTCTTCTGGCAAGTC
>661-22
GCCTAATGCCTCTGTCACACTCAACTGCAGTCATAAAATCCCCAGCTATGACACTATCCTCTGGTACCAGCGTTCTGTGGAAGACACGGCTCTAAACCTCATAGCTTATGCATACTATAAAACCCCTACAGTTGAACCCTCATATAAAGGTTACTTTGATGTGAAAGGAGATGGAGAGAACGAAGCCTTCCTTCATATCCTCAAACTGAGACAAGCTGAAGACAGTGGGGAGTATTTCTGTGCTGCCAGTCGGGACAACTATGAGGCACATTTTGGATCAGGCACCAAATTAACAGTTCTCGATCCAAACATCAAAGTCACTGAACCCACAGTGGAAGTCCTAGCACCCTCGGCAAAGGAGTGTAAAGATAGAAACAAGAAGAAGAAGAAGACCCTGGTGTGTGTAGCCACCCGCTTCTACCCCGACCATGTCACGGTCTTCTGGCAAGTC
>662-22
GCCTAATGCCTCTGTCACACTCAACTGCAGTCATAAAATCCCCAGCTATGACACTATCCTCTGGTACCAGCGTTCTGTGGAAGACACGGCTCTAAACCTCATAGCTTATGCATACTATAAAACCCCTACAGTTGAACCCTCATATAAAGGTTACTTTGATGTGAAAGGAGATGGAGAGAACGAAGCCTTCCTTCATATCCTCAAACTGAGACAAGCTGAAGACAGTGGGGAGTATTTCTGTGCTGCAAGTGAAAGCGGACAGGGGGCGCACTCGGAGGCATATTTTGGAGCCGGCACCAAACTCACCGTTTTAGATCCAAACATCAAAGTCACTGAACCCACAGTGGAAGTCCTAGCACCCTCGGCAAAGGAGTGTAAAGATAGAAACAAGAAGAAGAAGAAGACCCTGGTGTGTGTAGCCACCCGCTTCTACCCCGACCATGTCACGGTCTTCTGGCAAGTC
>663-22
GCCTAATGCCTCTGTCACACTCAACTGCAGTCATAAAATCCCCAGCTATGACACTATCCTCTGGTACCAGCGTTCTGTGGAAGACACGGCTCTAAACCTCATAGCTTATGCATACTATAAAACCCCTACAGTTGAACCCTCATATAAAGGTTACTTTGATGTGAAAGGAGATGGAGAGAACAAAGCCTTCCTTCATATCCTCAAACTGAGACAAGCTGAAGACAGTGGGGAGTATTTCTGTGCTGCCAAGCGGGACACGTACTCGGAGGCATATTTTGGAGCCGGCACCAAACTCACCGTTTTAGATCCAAACATCAAAGTCACTGAACCCACAGTGGAAGTCCTAGCACCCTCGGCAAAGGAGTGTAAAGATAGAAACAAGAAGAAGAAGAAGACCCTGGTGTGTGTAGCCACCCGCTTCTACCCCGACCATGTCACGGTCTTCTGGCAAGTC
>664-22
GCCTAATGCCTCTGTCACACTCAACTGCAGTCATAAAATCCCCAGCTATGACACTATCCTCTGGTACCAGCGTTCTGTGGAAGACACGGCTCTAAACCTCATAGCTTATGCATACTATAAAACCCCTACAGTTGAACCCTCATATAAAGGTTACTTTGATGTGAAAGGAGATGGAGAGAACAAAGCCTTCCTTCATATCCTCAAACTGAGACAAGCTGAAGACAGTGGGGAGTATTTCTGTGCTGCCAGGGACATTCAAACTCAACCAGCCTTCTTTGGCAATGGAACGAAACTCACTGTTTTAGATCCAAACATCAAAGTCACTGAACCCACAGTGGAAGTCCTAGCACCCTCGGCAAAGGAGTGTAAAGATAGAAACAAGAAGAAGAAGAAGACCCTGGTGTGTGTAGCCACCCGCTTCTACCCCGACCATGTCACGGTCTTCTGGCAAGTC
>665-22
GCCTAATGCCTCTGTCACACTCAACTGCAGTCATAAAATCCCCAGCTATGACACTATCCTCTGGTACCAGCGTTCTGTGGAAGACACGGCTCTAAACCTCATAGCTTATGCATACTATAAAACCCCTACAGTTGAACCCTCATATAAAGGTTACTTTGATGTGAAAGGAGATGGAGAGAACGAAGCCTTCCTTCATATCCTCAAACTGAGACAAGCTGAAGACAGTGGGGAGTATTTCTGTGCTGCCAGGACAGGGGGCTCTGGTGGTTATGCTGCCTACTTTGGAGAAGGAACTAAGCTAACAGTTCTGGATCCAAACATCAAAGTCACTGAACCCACAGTGGAAGTCCTAGCACCCTCGGCAAAGGAGTGTAAAGATAGAAACAAGAAGAAGAAGAAGACCCTGGTGTGTGTAGCCACCCGCTTCTACCCCGACCATGTCACGGTCTTCTGGCAAGTC
>666-22
GCCTAATGCCTCTGTCACACTCAACTGCAGTCATAAAATCCCCAGCTATGACACTATCCTCTGGTACCAGCGTTCTGTGGAAGACACGGCTCTAAACCTCATAGCTTATGCATACTATAAAACCCCTACAGTTGAACCCTCATATAAAGGTTACTTTGATGTGAAAGGAGATGGAGAGAACGAAGCCTTCCTTCATATCCTCAAACTGAGACAAGCTGAAGACAGTGGGGAGTATTTCTGTGCTGCAAGTGAAAGCGGGCAGGGGGGGGCACATTTTGGATCAGGCACCAAATTAACAGTTCTCGATCCAAACATCAAAGTCACTGAACCCACAGTGGAAGTCCTAGCACCCTCGGCAAAGGAGTGTAAAGATAGAAACAAGAAGAAGAAGAAGACCCTGGTGTGTGTAGCCACCCGCTTCTACCCCGACCATGTCACGGTCTTCTGGCAAGTC
>667-22
GCCTAATGCCTCTGTCACACTCAACTGCAGTCATAAAATCCCCAGCTATAACACTATCCTCTGGTCCCAGCGTCCTGTATAAAACCCCTACAGTTGAACCCTCATATAAAGTTTACTTTGATGTGAAAGGAGATGGAGAGAATGAAGCCTTCCTTCATATCCTCAAACTGAGACAAGCTGAAGACAGTGGGGAGTATTTCTGTGCTGCCGGGGAGCTCGTACTCGGAGGCATATTTTGGAGCCGGCACCAAACTCACCGTTTTAGATCCAAACATCAAAGTCACTGAACCCACAGTGGAAGTCCTAGCACCCTCGGCAAAGGAGTGTAAAGATAGAAACAAGAAGAAGAAGAAGACCCTGGTGTGTGTAGCCACCCGCTTCTACCCCGACCATGTCACGGTCTTCTGGCAAGTC
>668-22
GCCTAATGCCTCTGTCACACTCAACTGCAGTCATAAAATCCCCAGCTATGACACTATCCTCTGGTACCAGCGTTCTGTGGAAGACACGGCTCTAAACCTCATAGCTTATGCATACTATAAAACCCCTACAGTTGAACCCTCATATAAAGGTTACTTTGATGTGAAAGGAGATGGAGAGAACAAAGCCTTCCTTCATATCCTCAAACTGAGACAAGCTGAAGACAGTGGGGAGTATTTCTGTGCTGCCAGGACAGGGAAGTACTCGGAGGCATATTTTGGAGCCGGCACCAAACTCACCGTTTTAGATCCAAACATCAAAGTCACTGAACCCACAGTGGAAGTCCTAGCACCCTCGGCAAAGGAGTGTAAAGATAGAAACAAGAAGAAGAAGAAGACCCTGGTGTGTGTAGCCACCCGCTTCTACCCCGACCATGTCACGGTCTTCTGGCAAGTC
>669-22
GCCTAATGCCTCTGTCACACTCAACTGCAGTCATAAAATCCCCAGCTATGACACTATCCTCTGGTACCAGCGTTCTGTGGAAGACACGGCTCTAAACCTCATAGCTTATGCATACTATAAAACCCCTACAGTTGAACCCTCATATAAAGGTTACTTTGATGTGAAAGGAGATGGAGAGAACGAAGCCTTCCTTCATATCCTCAAACTGAGACAAGCTGAAGACAGTGGGGAGTATTTCTGTGCTGCCAGGGACAGGGGGCCCGGACAGGGGGCTGATCCTGCATTCTTTGGAGCAGGGACCAAACTGAGTGTTCTGGATCCAAACATCAAAGTCACTGAACCCACAGTGGAAGTCCTAGCACCCTCGGCAAAGGAGTGTAAAGATAGAAACAAGAAGAAGAAGAAGACCCTGGTGTGTGTAGCCACCCGCTTCTACCCCGACCATGTCACGGTCTTCTGGCAAGTC
>670-22
GCCTAATGCCTCTGTCACACTCAACTGCAGTCATAAAATCCCCAGCTATGACACTATCCTCTGGTACCAGCGTTCTGTGGAAGACACGGCTCTAAACCTCATAGCTTATGCATACTATAAAACCCCTACAGTTGAACCCTCATATAAAGGTTACTTTGATGTGAAAGGAGATGGAGAGAACGAAGCCTTCCTTCATATCCTCAAACTGAGACAAGCTGAAGACAGTGGGGAGTATTTCTGTGCTGCAAGTGAAAGCCGAGGTGGTGCCAGCCAGGCTTACTTCGGTGGAGGAACCAGGTTAACTGTTCTAGATCCAAACATCAAAGTCACTGAACCCACAGTGGAAGTCCTAGCACCCTCGGCAAAGGAGTGTAAAGATAGAAACAAGAAGAAGAAGAAGACCCTGGTGTGTGTAGCCACCCGCTTCTACCCCGACCATGTCACGGTCTTCTGGCAAGTC
>671-22
GCCTAATGCCTCTGTCACACTCAACTGCAGTCATAAAATCCCCAGCTATGACACTATCCTCTGGTACCAGCGTTCTGTGGAAGACACGGCTCTAAACCTCATAGCTTATGCATACTATAAAACCCCTACAGTTGAACCCTCATATAAAGGTTACTTTGATGTGAAAGGAGATGGAGAGAACGAAGCCTTCCTTCATATCCTCAAACTGAGACAAGCTGAAGACAGTGGGGAGTATTTCTGTGCTGCAAGTGAAAGCGCGCGGGGACAGGGCAACTATGATCCTGCATTCTTTGGAGCAGGGACCAAACTGAGTGTTCTGGATCCAAACATCAAAGTCACTGAACCCACAGTGGAAGTCCTAGCACCCTCGGCAAAGGAGTGTAAAGATAGAAACAAGAAGAAGAAGAAGACCCTGGTGTGTGTAGCCACCCGCTTCTACCCCGACCATGTCACGGTCTTCTGGCAAGTC
>672-22
GCCTAATGCCTCTGTCACACTCAACTGCAGTCATAAAATCCCCAGCTATGACACTATCCTCTGGTACCAGCGTTCTGTGGAAGACACGGCTCTAAACCTCATAGCTTATGCATACTATAAAACCCCTACAGTTGAACCCTCATATAAAGGTTACTTTGATGTGAAAGGAGATGGAGAGAACGAAGCCTTCCTTCATATCCTCAAACTGAGACAAGCTGAAGACAGTGGGGAGTATTTCTGTGCTGCAAGTGAAAGCGCGACAGGGGACAGGGGGCAAACTCAACCAGCCTTCTTTGGCAATGGAACGAAACTCACTGTTTTAGATCCAAACATCAAAGTCACTGAACCCACAGTGGAAGTCCTAGCACCCTCGGCAAAGGAGTGTAAAGATAGAAACAAGAAGAAGAAGAAGACCCTGGTGTGTGTAGCCACCCGCTTCTACCCCGACCATGTCACGGTCTTCTGGCAAGTC
>673-22
GCCTAATGCCTCTGTCACACTCAACTGCAGTCATAAAATCCCCAGCTATGACACTATCCTCTGGTACCAGCGTTCTGTGGAAGACACGGCTCTAAACCTCATAGCTTATGCATACTATAAAACCCCTACAGTTGAACCCTCATATAAAGGTTACTTTGATGTGAAAGGAGATGGAGAGAACGAAGCCTTCCTTCATATCCTCAAACTGAGACAAGCTGAAGACAGTGGGGAGTATTTCTGTGCTGCCAGTCTACCCCTGACAGGGGAACCAGCCTTCTTTGGCAATGGAACGAAACTCACTGTTTTAGATCCAAACATCAAAGTCACTGAACCCACAGTGGAAGTCCTAGCACCCTCGGCAAAGGAGTGTAAAGATAGAAACAAGAAGAAGAAGAAGACCCTGGTGTGTGTAGCCACCCGCTTCTACCCCGACCATGTCACGGTCTTCTGGCAAGTC
>674-22
GCCTAATGCCTCTGTCACACTCAACTGCAGTCATAAAATCCCCAGCTATGACACTATCCTCTGGTACCAGCGTTCTGTGGAAGACACGGCTCTAAACCTCATAGCTTATGCATACTATAAAACCCCTACAGTTGAACCCTCATATAAAGGTTACTTTGATGTGAAAGGAGATGGAGAGAACAAAGCCTTCCTTCATATCCTCAAACTGAGACAAGCTGAAGACAGTGGGGAGTATTTCTGTGCTGCCACCCGGGACAGGGATGAGGCACATTTTGGATCAGGCACCAAATTAACAGTTCTCGATCCAAACATCAAAGTCACTGAACCCACAGTGGAAGTCCTAGCACCCTCGGCAAAGGAGTGTAAAGATAGAAACAAGAAGAAGAAGAAGACCCTGGTGTGTGTAGCCACCCGCTTCTACCCCGACCATGTCACGGTCTTCTGGCAAGTC
>675-22
GCCTAATGCCTCTGTCACACTCAACTGCAGTCATAAAATCCCCAGCTATGACACTATCCTCTGGTACCAGCGTTCTGTGGAAGACACGGCTCTAAACCTCATAGCTTATGCATACTATAAAACCCCTACAGTTGAACCCTCATATAAAGGTTACTTTGATGTGAAAGGAGATGGAGAGAACGAAGCCTTCCTTCATATCCTCAAACTGAGACAAGCTGAAGACAGTGGGGAGTATTTCTGTGCTGCAAGTGAAAGGACAGGGGAAATTGGTGGTTATGCTGCCTACTTTGGAGAAGGAACTAAGCTAACAGTTCTGGATCCAAACATCAAAGTCACTGAACCCACAGTGGAAGTCCTAGCACCCTCGGCAAAGGAGTGTAAAGATAGAAACAAGAAGAAGAAGAAGACCCTGGTGTGTGTAGCCACCCGCTTCTACCCCGACCATGTCACGGTCTTCTGGCAAGTC
>676-22
GCCTAATGCCTCTGTCACACTCAACTGCAGTCATAAAATCCCCAGCTATAACACTATCCTCTGGTCCCAGCGTCCTGTGGAAGACACGGCTCTAAACCTCATAGCTTATGCATACTATAAAACCCCTACAGTTGAACCCTCATATAAAGTTTACTTTGATGTGAAAGGAGATGGAGAGAATGAAGCCTTCCTTCATATCCTCAAACTGAGACAAGCTGAAGACAGTGGGGAGTATTTCTGTGCTGCCCGGGGACAGGAAACTCAACCAGCCTTCTTTGGCAATGGAACGAAACTCACTGTTTTAGATCCAAACATCAAAGTCACTGAACCCACAGTGGAAGTCCTAGCACCCTCGGCAAAGGAGTGTAAAGATAGAAACAAGAAGAAGAAGAAGACCCTGGTGTGTGTAGCCACCCGCTTCTACCCCGACCATGTCACGGTCTTCTGGCAAGTC
>677-22
GCCTAATGCCTCTGTCACACTCAACTGCAGTCATAAAATCCCCAGCTATGACACTATCCTCTGGTACCAGCGTTCTGTGGAAGACACGGCTCTAAACCTCATAGCTTATGCATACTATAAAACCCCTACAGTTGAACCCTCATATAAAGGTTACTTTGATGTGAAAGGAGATGGAGAGAACGAAGCCTTCCTTCATATCCTCAAACTGAGACAAGCTGAAGACAGTGGGGAGTATTTCTGTGCTGCAAGTGAAAGCGGGGGTACTCAAACTCAACCAGCCTTCTTTGGCAATGGAACGAAACTCACTGTTTTAGATCCAAACATCAAAGTCACTGAACCCACAGTGGAAGTCCTAGCACCCTCGGCAAAGGAGTGTAAAGATAGAAACAAGAAGAAGAAGAAGACCCTGGTGTGTGTAGCCACCCGCTTCTACCCCGACCATGTCACGGTCTTCTGGCAAGTC
>678-22
GCCTAATGCCTCTGTCACACTCAACTGCAGTCATAAAATCCCCAGCTATGACACTATCCTCTGGTACCAGCGTTCTGTGGAAGACACGGCTCTAAACCTCATAGCTTATGCATACTATAAAACCCCTACAGTTGAACCCTCATATAAAGGTTACTTTGATGTGAAAGGAGATGGAGAGAACGAAGCCTTCCTTCATATCCTCAAACTGAGACAAGCTGAAGACAGTGGGGAGTATTTCTGTGCTGCAAGTGAAAGCGGGACAGGGGGCAGGTATGATCCTGCATTCTTTGGAGCAGGGACCAAACTGAGTGTTCTGGATCCAAACATCAAAGTCACTGAACCCACAGTGGAAGTCCTAGCACCCTCGGCAAAGGAGTGTAAAGATAGAAACAAGAAGAAGAAGAAGACCCTGGTGTGTGTAGCCACCCGCTTCTACCCCGACCATGTCACGGTCTTCTGGCAAGTC
>679-22
GCCTAATGCCTCTGTCACACTCAACTGCAGTCATAAAATCCCCAGCTATAACACTATCCTCTGGTCCCAGCGTCCTGTATAAAACCCCTACAGTTGAACCCTCATATAAAGTTTACTTTGATGTGAAAGGAGATGGAGAGAATGAAGCCTTCCTTCATATCCTCAAACTGAGACAAGCTGAAGACAGTGGGGAGTATTTCTGTGCTGCCACTCGCGTACTCAAACTCAACCAGCCTTCTTTGGCAATGGAACGAAACTCACTGTTTTAGATCCAAACATCAAAGTCACTGAACCCACAGTGGAAGTCCTAGCACCCTCGGCAAAGGAGTGTAAAGATAGAAACAAGAAGAAGAAGAAGACCCTGGTGTGTGTAGCCACCCGCTTCTACCCCGACCATGTCACGGTCTTCTGGCAAGTC
>680-22
GCCTAATGCCTCTGTCACACTCAACTGCAGTCATAAAATCCCCAGCTATGACACTATCCTCTGGTACCAGCGTTCTGTGGAAGACACGGCTCTAAACCTCATAGCTTATGCATACTATAAAACCCCTACAGTTGAACCCTCATATAAAGGTTACTTTGATGTGAAAGGAGATGGAGAGAACGAAGCCTTCCTTCATATCCTCAAACTGAGACAAGCTGAAGACAGTGGGGAGTATTTCTGTGCTGCAAGTGAAAGCGGGAGGGCTGGAAGTGAGGCCTACTTTGGGAATGGAACCAAACTCACTGTTTTAGATCCAAACATCAAAGTCACTGAACCCACAGTGGAAGTCCTAGCACCCTCGGCAAAGGAGTGTAAAGATAGAAACAAGAAGAAGAAGAAGACCCTGGTGTGTGTAGCCACCCGCTTCTACCCCGACCATGTCACGGTCTTCTGGCAAGTC
>681-22
GCCTAATGCCTCTGTCACACTCAACTGCAGTCATAAAATCCCCAGCTATGACACTATCCTCTGGTACCAGCGTTCTGTGGAAGACACGGCTCTAAACCTCATAGCTTATGCATACTATAAAACCCCTACAGTTGAACCCTCATATAAAGGTTACTTTGATGTGAAAGGAGATGGAGAGAACAAAGCCTTCCTTCATATCCTCAAACTGAGACAAGCTGAAGACAGTGGGGAGTATTTCTGTGCTGCCAGTCTACGCAGGGCTGTGGTGGTTATGCTGCCTACTTTGGAGAAGGAACTAAGCTAACAGTTCTGGATCCAAACATCAAAGTCACTGAACCCACAGTGGAAGTCCTAGCACCCTCGGCAAAGGAGTGTAAAGATAGAAACAAGAAGAAGAAGAAGACCCTGGTGTGTGTAGCCACCCGCTTCTACCCCGACCATGTCACGGTCTTCTGGCAAGTC
>682-22
GCCTAATGCCTCTGTCACACTCAACTGCAGTCATAAAATCCCCAGCTATGACACTATCCTCTGGTACCAGCGTTCTGTGGAAGACACGGCTCTAAACCTCATAGCTTATGCATACTATAAAACCCCTACAGTTGAACCCTCATATAAAGGTTACTTTGATGTGAAAGGAGATGGAGAGAACGAAGCCTTCCTTCATATCCTCAAACTGAGACAAGCTGAAGACAGTGGGGAGTATTTCTGTGCTGCAAGTGAAATGGGGGGCGGCAACCCGGCATTCTTCGGCAGTGGCACCAAACTCACAGTTCTAGATCCAAACATCAAAGTCACTGAACCCACAGTGGAAGTCCTAGCACCCTCGGCAAAGGAGTGTAAAGATAGAAACAAGAAGAAGAAGAAGACCCTGGTGTGTGTAGCCACCCGCTTCTACCCCGACCATGTCACGGTCTTCTGGCAAGTC
>683-22
GCCTAATGCCTCTGTCACACTCAACTGCAGTCATAAAATCCCCAGCTATGACACTATCCTCTGGTACCAGCGTTCTGTGGAAGACACGGCTCTAAACCTCATAGCTTATGCATACTATAAAACCCCTACAGTTGAACCCTCATATAAAGGTTACTTTGATGTGAAAGGAGATGGAGAGAACAAAGCCTTCCTTCATATCCTCAAACTGAGACAAGCTGAAGACAGTGGGGAGTATTTCTGTGCTGCCAGTCTTCGGGTCCCCACTGGAAGTGAGGCCTACTTTGGGAATGGAACCAAACTCACTGTTTTAGATCCAAACATCAAAGTCACTGAACCCACAGTGGAAGTCCTAGCACCCTCGGCAAAGGAGTGTAAAGATAGAAACAAGAAGAAGAAGAAGACCCTGGTGTGTGTAGCCACCCGCTTCTACCCCGACCATGTCACGGTCTTCTGGCAAGTC
>684-22
GCCTAATGCCTCTGTCACACTCAACTGCAGTCATAAAATCCCCAGCTATGACACTATCCTCTGGTACCAGCGTTCTGTGGAAGACACGGCTCTAAACCTCATAGCTTATGCATACTATAAAACCCCTACAGTTGAACCCTCATATAAAGGTTACTTTGATGTGAAAGGAGATGGAGAGAACGAAGCCTTCCTTCATATCCTCAAACTGAGACAAGCTGAAGACAGTGGGGAGTATTTCTGTGCTGCAAGTGAAAGCGCGGGTCGAGGTGCCAGCCAGGCTTACTTCGGTGGAGGAACCAGGTTAACTGTTCTAGATCCAAACATCAAAGTCACTGAACCCACAGTGGAAGTCCTAGCACCCTCGGCAAAGGAGTGTAAAGATAGAAACAAGAAGAAGAAGAAGACCCTGGTGTGTGTAGCCACCCGCTTCTACCCCGACCATGTCACGGTCTTCTGGCAAGTC
>685-22
GCCTAATGCCTCTGTCACACTCAACTGCAGTCATAAAATCCCCAGCTATGACACTATCCTCTGGTACCAGCGTTCTGTGGAAGACACGGCTCTAAACCTCATAGCTTATGCATACTATAAAACCCCTACAGTTGAACCCTCATATAAAGGTTACTTTGATGTGAAAGGAGATGGAGAGAACAAAGCCTTCCTTCATATCCTCAAACTGAGACAAGCTGAAGACAGTGGGGAGTATTTCTGTGCTGCCACGGACAGGGCTGGTGGTGCCAGCCAGGCTTACTTCGGTGGAGGAACCAGGTTAACTGTTCTAGATCCAAACATCAAAGTCACTGAACCCACAGTGGAAGTCCTAGCACCCTCGGCAAAGGAGTGTAAAGATAGAAACAAGAAGAAGAAGAAGACCCTGGTGTGTGTAGCCACCCGCTTCTACCCCGACCATGTCACGGTCTTCTGGCAAGTC
>686-22
GCCTAATGCCTCTGTCACACTCAACTGCAGTCATAAAATCCCCAGCTATGACACTATCCTCTGGTACCAGCGTTCTGTGGAAGACACGGCTCTAAACCTCATAGCTTATGCATACTATAAAACCCCTACAGTTGAACCCTCATATAAAGGTTACTTTGATGTGAAAGGAGATGGAGAGAACAAAGCCTTCCTTCATATCCTCAAACTGAGACAAGCTGAAGACAGTGGGGAGTATTTCTGTGCTGCCAGTCATAGACAGGGCTCGTACTCGGAGGCATATTTTGGAGCCGGCACCAAACTCACCGTTTTAGATCCAAACATCAAAGTCACTGAACCCACAGTGGAAGTCCTAGCACCCTCGGCAAAGGAGTGTAAAGATAGAAACAAGAAGAAGAAGAAGACCCTGGTGTGTGTAGCCACCCGCTTCTACCCCGACCATGTCACGGTCTTCTGGCAAGTC
>687-22
GCCTAATGCCTCTGTCACACTCAACTGCAGTCATAAAATCCCCAGCTATGACACTATCCTCTGGTACCAGCGTTCTGTGGAAGACACGGCTCTAAACCTCATAGCTTATGCATACTATAAAACCCCTACAGTTGAACCCTCATATAAAGGTTACTTTGATGTGAAAGGAGATGGAGAGAACGAAGCCTTCCTTCATATCCTCAAACTGAGACAAGCTGAAGACAGTGGGGAGTATTTCTGTGCTGCAAGTGAAGGACAGAGCGGTACTCGGAGGCATATTTTGGAGCCGGCACCAAACTCACCGTTTTAGATCCAAACATCAAAGTCACTGAACCCACAGTGGAAGTCCTAGCACCCTCGGCAAAGGAGTGTAAAGATAGAAACAAGAAGAAGAAGAAGACCCTGGTGTGTGTAGCCACCCGCTTCTACCCCGACCATGTCACGGTCTTCTGGCAAGTC
>688-22
GCCTAATGCCTCTGTCACACTCAACTGCAGTCATAAAATCCCCAGCTATGACACTATCCTCTGGTACCAGCGTTCTGTGGAAGACACGGCTCTAAACCTCATAGCTTATGCATACTATAAAACCCCTACAGTTGAACCCTCATATAAAGGTTACTTTGATGTGAAAGGAGATGGAGAGAACGAAGCCTTCCTTCATATCCTCAAACTGAGACAAGCTGAAGACAGTGGGGAGTATTTCTGTGCTGCCAGTCGGGACAGGGGGCGAACTCAACCAGCCTTCTTTGGCAATGGAACGAAACTCACTGTTTTAGATCCAAACATCAAAGTCACTGAACCCACAGTGGAAGTCCTAGCACCCTCGGCAAAGGAGTGTAAAGATAGAAACAAGAAGAAGAAGAAGACCCTGGTGTGTGTAGCCACCCGCTTCTACCCCGACCATGTCACGGTCTTCTGGCAAGTC
>689-21
GCCTAATGCCTCTGTCACACTCAACTGCAGTCATAAAATCCCCAGCTATGACACTATCCTCTGGTACCAGCGTTCTGTGGAAGACACGGCTCTAAACCTCATAGCTTATGCATACTATAAAACCCCTACAGTTGAACCCTCATATAAAGGTTACTTTGATGTGAAAGGAGATGGAGAGAACGAAGCCTTCCTTCATATCCTCAAACTGAGACAAGCTGAAGACAGTGGGGAGTATTTCTGTGCTGCAAGTGAAAGCGTCCAGCAACCCGGCATTCTTCGGCAGTGGCACCAAACTCACAGTTCTAGATCCAAACATCAAAGTCACTGAACCCACAGTGGAAGTCCTAGCACCCTCGGCAAAGGAGTGTAAAGATAGAAACAAGAAGAAGAAGAAGACCCTGGTGTGTGTAGCCACCCGCTTCTACCCCGACCATGTCACGGTCTTCTGGCAAGTC
>690-21
GCCTAATGCCTCTGTCACACTCAACTGCAGTCATAAAATCCCCAGCTATGACACTATCCTCTGGTACCAGCGTTCTGTGGAAGACACGGCTCTAAACCTCATAGCTTATGCATACTATAAAACCCCTACAGTTGAACCCTCATATAAAGGTTACTTTGATGTGAAAGGAGATGGAGAGAACAAAGCCTTCCTTCATATCCTCAAACTGAGACAAGCTGAAGACAGTGGGGAGTATTTCTGTGCTGCCATGGGACAAAGCTCGTACTCGGAGGCATATTTTGGAGCCGGCACCAAACTCACCGTTTTAGATCCAAACATCAAAGTCACTGAACCCACAGTGGAAGTCCTAGCACCCTCGGCAAAGGAGTGTAAAGATAGAAACAAGAAGAAGAAGAAGACCCTGGTGTGTGTAGCCACCCGCTTCTACCCCGACCATGTCACGGTCTTCTGGCAAGTC
>691-21
GCCTAATGCCTCTGTCACACTCAACTGCAGTCATAAAATCCCCAGCTATGACACTATCCTCTGGTACCAGCGTTCTGTGGAAGACACGGCTCTAAACCTCATAGCTTATGCATACTATAAAACCCCTACAGTTGAACCCTCATATAAAGGTTACTTTGATGTGAAAGGAGATGGAGAGAACAAAGCCTTCCTTCATATCCTCAAACTGAGACAAGCTGAAGACAGTGGGGAGTATTTCTGTGCTGCCAAGCGGACAGGGGAGCTATGAGGCACATTTTGGATCAGGCACCAAATTAACAGTTCTCGATCCAAACATCAAAGTCACTGAACCCACAGTGGAAGTCCTAGCACCCTCGGCAAAGGAGTGTAAAGATAGAAACAAGAAGAAGAAGAAGACCCTGGTGTGTGTAGCCACCCGCTTCTACCCCGACCATGTCACGGTCTTCTGGCAAGTC
>692-21
GCCTAATGCCTCTGTCACACTCAACTGCAGTCATAAAATCCCCAGCTATGACACTATCCTCTGGTACCAGCGTTCTGTGGAAGACACGGCTCTAAACCTCATAGCTTATGCATACTATAAAACCCCTACAGTTGAACCCTCATATAAAGGTTACTTTGATGTGAAAGGAGATGGAGAGAACGAAGCCTTCCTTCATATCCTCAAACTGAGACAAGCTGAAGACAGTGGGGAGTATTTCTGTGCTGCAAGTGAAAGCGCGACAGGGGAAACTATGAGGCACATTTTGGATCAGGCACCAAATTAACAGTTCTCGATCCAAACATCAAAGTCACTGAACCCACAGTGGAAGTCCTAGCACCCTCGGCAAAGGAGTGTAAAGATAGAAACAAGAAGAAGAAGAAGACCCTGGTGTGTGTAGCCACCCGCTTCTACCCCGACCATGTCACGGTCTTCTGGCAAGTC
>693-21
GCCTAATGCCTCTGTCACACTCAACTGCAGTCATAAAATCCCCAGCTATGACACTATCCTCTGGTACCAGCGTTCTGTGGAAGACACGGCTCTAAACCTCATAGCTTATGCATACTATAAAACCCCTACAGTTGAACCCTCATATAAAGGTTACTTTGATGTGAAAGGAGATGGAGAGAACGAAGCCTTCCTTCATATCCTCAAACTGAGACAAGCTGAAGACAGTGGGGAGTATTTCTGTGCTGCAAGTGAAAGCGCGACAGGGGAAACTCAACCAGCCTTCTTTGGCAATGGAACGAAACTCACTGTTTTAGATCCAAACATCAAAGTCACTGAACCCACAGTGGAAGTCCTAGCACCCTCGGCAAAGGAGTGTAAAGATAGAAACAAGAAGAAGAAGAAGACCCTGGTGTGTGTAGCCACCCGCTTCTACCCCGACCATGTCACGGTCTTCTGGCAAGTC
>694-21
GCCTAATGCCTCTGTCACACTCAACTGCAGTCATAAAATCCCCAGCTATGACACTATCCTCTGGTACCAGCGTTCTGTGGAAGACACGGCTCTAAACCTCATAGCTTATGCATACTATAAAACCCCTACAGTTGAACCCTCATATAAAGGTTACTTTGATGTGAAAGGAGATGGAGAGAACGAAGCCTTCCTTCATATCCTCAAACTGAGACAAGCTGAAGACAGTGGGGAGTATTTCTGTGCTGCAAGTGAAAGCGAATACAACTATGATCCTGCATTCTTTGGAGCAGGGACCAAACTGAGTGTTCTGGATCCAAACATCAAAGTCACTGAACCCACAGTGGAAGTCCTAGCACCCTCGGCAAAGGAGTGTAAAGATAGAAACAAGAAGAAGAAGAAGACCCTGGTGTGTGTAGCCACCCGCTTCTACCCCGACCATGTCACGGTCTTCTGGCAAGTC
>695-21
GCCTAATGCCTCTGTCACACTCAACTGCAGTCATAAAATCCCCAGCTATGACACTATCCTCTGGTACCAGCGTTCTGTGGAAGACACGGCTCTAAACCTCATAGCTTATGCATACTATAAAACCCCTACAGTTGAACCCTCATATAAAGGTTACTTTGATGTGAAAGGAGATGGAGAGAACGAAGCCTTCCTTCATATCCTCAAACTGAGACAAGCTGAAGACAGTGGGGAGTATTTCTGTGCTGCAAGTGAAAGCGCGAGTCAAACTCAACCAGCCTTCTTTGGCAATGGAACGAAACTCACTGTTTTAGATCCAAACATCAAAGTCACTGAACCCACAGTGGAAGTCCTAGCACCCTCGGCAAAGGAGTGTAAAGATAGAAACAAGAAGAAGAAGAAGACCCTGGTGTGTGTAGCCACCCGCTTCTACCCCGACCATGTCACGGTCTTCTGGCAAGTC
>696-21
GCCTAATGCCTCTGTCACACTCAACTGCAGTCATAAAATCCCCAGCTATGACACTATCCTCTGGTACCAGCGTTCTGTGGAAGACACGGCTCTAAACCTCATAGCTTATGCATACTATAAAACCCCTACAGTTGAACCCTCATATAAAGGTTACTTTGATGTGAAAGGAGATGGAGAGAACGAAGCCTTCCTTCATATCCTCAAACTGAGACAAGCTGAAGACAGTGGGGAGTATTTCTGTGCTGCCAGGACAGGGAAGACTCAACCAGCCTTCTTTGGCAATGGAACGAAACTCACTGTTTTAGATCCAAACATCAAAGTCACTGAACCCACAGTGGAAGTCCTAGCACCCTCGGCAAAGGAGTGTAAAGATAGAAACAAGAAGAAGAAGAAGACCCTGGTGTGTGTAGCCACCCGCTTCTACCCCGACCATGTCACGGTCTTCTGGCAAGTC
>697-21
GCCTAATGCCTCTGTCACACTCAACTGCAGTCATAAAATCCCCAGCTATGACACTATCCTCTGGTACCAGCGTTCTGTGGAAGACACGGCTCTAAACCTCATAGCTTATGCATACTATAAAACCCCTACAGTTGAACCCTCATATAAAGGTTACTTTGATGTGAAAGGAGATGGAGAGAACGAAGCCTTCCTTCATATCCTCAAACTGAGACAAGCTGAAGACAGTGGGGAGTATTTCTGTGCTGCCAGTCACAGGGGTTCTTTGAGGCACATTTTGGATCAGGCACCAAATTAACAGTTCTCGATCCAAACATCAAAGTCACTGAACCCACAGTGGAAGTCCTAGCACCCTCGGCAAAGGAGTGTAAAGATAGAAACAAGAAGAAGAAGAAGACCCTGGTGTGTGTAGCCACCCGCTTCTACCCCGACCATGTCACGGTCTTCTGGCAAGTC
>698-21
GCCTAATGCCTCTGTCACACTCAACTGCAGTCATAAAATCCCCAGCTATGACACTATCCTCTGGTACCAGCGTTCTGTGGAAGACACGGCTCTAAACCTCATAGCTTATGCATACTATAAAACCCCTACAGTTGAACCCTCATATAAAGGTTACTTTGATGTGAAAGGAGATGGAGAGAACGAAGCCTTCCTTCATATCCTCAAACTGAGACAAGCTGAAGACAGTGGGGAGTATTTCTGTGCTGCCAGTCCCCGGGACATGTACTCGGAGGCATATTTTGGAGCCGGCACCAAACTCACCGTTTTAGATCCAAACATCAAAGTCACTGAACCCACAGTGGAAGTCCTAGCACCCTCGGCAAAGGAGTGTAAAGATAGAAACAAGAAGAAGAAGAAGACCCTGGTGTGTGTAGCCACCCGCTTCTACCCCGACCATGTCACGGTCTTCTGGCAAGTC
>699-21
GCCTAATGCCTCTGTCACACTCAACTGCAGTCATAAAATCCCCAGCTATGACACTATCCTCTGGTACCAGCGTTCTGTGGAAGACACGGCTCTAAACCTCATAGCTTATGCATACTATAAAACCCCTACAGTTGAACCCTCATATAAAGGTTACTTTGATGTGAAAGGAGATGGAGAGAACGAAGCCTTCCTTCATATCCTCAAACTGAGACAAGCTGAAGACAGTGGGGAGTATTTCTGTGCTGCAAGTGAAAGCCAGTTTGGTGCCAGCCAGGCTTACTTCGGTGGAGGAACCAGGTTAACTGTTCTAGATCCAAACATCAAAGTCACTGAACCCACAGTGGAAGTCCTAGCACCCTCGGCAAAGGAGTGTAAAGATAGAAACAAGAAGAAGAAGAAGACCCTGGTGTGTGTAGCCACCCGCTTCTACCCCGACCATGTCACGGTCTTCTGGCAAGTC
>700-21
GCCTAATGCCTCTGTCACACTCAACTGCAGTCATAAAATCCCCAGCTATGACACTATCCTCTGGTACCAGCGTTCTGTGGAAGACACGGCTCTAAACCTCATAGCTTATGCATACTATAAAACCCCTACAGTTGAACCCTCATATAAAGGTTACTTTGATGTGAAAGGAGATGGAGAGAACGAAGCCTTCCTTCATATCCTCAAACTGAGACAAGCTGAAGACAGTGGGGAGTATTTCTGTGCTGCAAGTGATCGGGACAGGGGAGCTCAACCAGCCTTCTTTGGCAATGGAACGAAACTCACTGTTTTAGATCCAAACATCAAAGTCACTGAACCCACAGTGGAAGTCCTAGCACCCTCGGCAAAGGAGTGTAAAGATAGAAACAAGAAGAAGAAGAAGACCCTGGTGTGTGTAGCCACCCGCTTCTACCCCGACCATGTCACGGTCTTCTGGCAAGTC
>701-21
GCCTAATGCCTCTGTCACACTCAACTGCAGTCATAAAATCCCCAGCTATGACACTATCCTCTGGTACCAGCGTTCTGTGGAAGACACGGCTCTAAACCTCATAGCTTATGCATACTATAAAACCCCTACAGTTGAACCCTCATATAAAGGTTACTTTGATGTGAAAGGAGATGGAGAGAACGAAGCCTTCCTTCATATCCTCAAACTGAGACAAGCTGAAGACAGTGGGGAGTATTTCTGTGCTGCCAGTCGAGCCGGGACAGGACTCTCTGGTGGTTATGCTGCCTACTTTGGAGAAGGAACTAAGCTAACAGTTCTGGATCCAAACATCAAAGTCACTGAACCCACAGTGGAAGTCCTAGCACCCTCGGCAAAGGAGTGTAAAGATAGAAACAAGAAGAAGAAGAAGACCCTGGTGTGTGTAGCCACCCGCTTCTACCCCGACCATGTCACGGTCTTCTGGCAAGTC
>702-21
GCCTAATGCCTCTGTCACACTCAACTGCAGTCATAAAATCCCCAGCTATGACACTATCCTCTGGTACCAGCGTTCTGTGGAAGACACGGCTCTAAACCTCATAGCTTATGCATACTATAAAACCCCTACAGTTGAACCCTCATATAAAGGTTACTTTGATGTGAAAGGAGATGGAGAGAACAAAGCCTTCCTTCATATCCTCAAACTGAGACAAGCTGAAGACAGTGGGGAGTATTTCTGTGCTGCCAGTCAGTACACGGATAAGGCAGAGTTTGGTCCAGGTACCAGACTCACTGTTCTAGATCCAAACATCAAAGTCACTGAACCCACAGTGGAAGTCCTAGCACCCTCGGCAAAGGAGTGTAAAGATAGAAACAAGAAGAAGAAGAAGACCCTGGTGTGTGTAGCCACCCGCTTCTACCCCGACCATGTCACGGTCTTCTGGCAAGTC
>703-21
GCCTAATGCCTCTGTCACACTCAACTGCAGTCATAAAATCCCCAGCTATGACACTATCCTCTGGTACCAGCGTTCTGTGGAAGACACGGCTCTAAACCTCATAGCTTATGCATACTATAAAACCCCTACAGTTGAACCCTCATATAAAGGTTACTTTGATGTGAAAGGAGATGGAGAGAACGAAGCCTTCCTTCATATCCTCAAACTGAGACAAGCTGAAGACAGTGGGGAGTATTTCTGTGCTGCAAGTGAAAGCAGCTCGGAGGCATATTTTGGAGCCGGCACCAAACTCACCGTTTTAGATCCAAACATCAAAGTCACTGAACCCACAGTGGAAGTCCTAGCACCCTCGGCAAAGGAGTGTAAAGATAGAAACAAGAAGAAGAAGAAGACCCTGGTGTGTGTAGCCACCCGCTTCTACCCCGACCATGTCACGGTCTTCTGGCAAGTC
>704-21
GCCTAATGCCTCTGTCACACTCAACTGCAGTCATAAAATCCCCAGCTATGACACTATCCTCTGGTACCAGCGTTCTGTGGAAGACACGGCTCTAAACCTCATAGCTTATGCATACTATAAAACCCCTACAGTTGAACCCTCATATAAAGGTTACTTTGATGTGAAAGGAGATGGAGAGAACAAAGCCTTCCTTCATATCCTCAAACTGAGACAAGCTGAAGACAGTGGGGAGTATTTCTGTGCTGCCAGTCTAAGGAAAAACTATGAGGCACATTTTGGATCAGGCACCAAATTAACAGTTCTCGATCCAAACATCAAAGTCACTGAACCCACAGTGGAAGTCCTAGCACCCTCGGCAAAGGAGTGTAAAGATAGAAACAAGAAGAAGAAGAAGACCCTGGTGTGTGTAGCCACCCGCTTCTACCCCGACCATGTCACGGTCTTCTGGCAAGTC
>705-21
GCCTAATGCCTCTGTCACACTCAACTGCAGTCATAAAATCCCCAGCTATGACACTATCCTCTGGTACCAGCGTTCTGTGGAAGACACGGCTCTAAACCTCATAGCTTATGCATACTATAAAACCCCTACAGTTGAACCCTCATATAAAGGTTACTTTGATGTGAAAGGAGATGGAGAGAACGAAGCCTTCCTTCATATCCTCAAACTGAGACAAGCTGAAGACAGTGGGGAGTATTTCTGTGCTGCCAGTCTGAGACAGGGAGATGGAAGTGAGGCCTACTTTGGGAATGGAACCAAACTCACTGTTTTAGATCCAAACATCAAAGTCACTGAACCCACAGTGGAAGTCCTAGCACCCTCGGCAAAGGAGTGTAAAGATAGAAACAAGAAGAAGAAGAAGACCCTGGTGTGTGTAGCCACCCGCTTCTACCCCGACCATGTCACGGTCTTCTGGCAAGTC
>706-21
GCCTAATGCCTCTGTCACACTCAACTGCAGTCATAAAATCCCCAGCTATGACACTATCCTCTGGTACCAGCGTTCTGTGGAAGACACGGCTCTAAACCTCATAGCTTATGCATACTATAAAACCCCTACAGTTGAACCCTCATATAAAGGTTACTTTGATGTGAAAGGAGATGGAGAGAACAAAGCCTTCCTTCATATCCTCAAACTGAGACAAGCTGAAGACAGTGGGGAGTATTTCTGTGCTGCCAGCCTAACAGGCACTCAAACTCAACCAGCCTTCTTTGGCAATGGAACGAAACTCACTGTTTTAGATCCAAACATCAAAGTCACTGAACCCACAGTGGAAGTCCTAGCACCCTCGGCAAAGGAGTGTAAAGATAGAAACAAGAAGAAGAAGAAGACCCTGGTGTGTGTAGCCACCCGCTTCTACCCCGACCATGTCACGGTCTTCTGGCAAGTC
>707-21
GCCTAATGCCTCTGTCACACTCAACTGCAGTCATAAAATCCCCAGCTATGACACTATCCTCTGGTACCAGCGTTCTGTGGAAGACACGGCTCTAAACCTCATAGCTTATGCATACTATAAAACCCCTACAGTTGAACCCTCATATAAAGGTTACTTTGATGTGAAAGGAGATGGAGAGAACGAAGCCTTCCTTCATATCCTCAAACTGAGACAAGCTGAAGACAGTGGGGAGTATTTCTGTGCTGCCAGTCTAGGGATGGGCTCGGAGGCATATTTTGGAGCCGGCACCAAACTCACCGTTTTAGATCCAAACATCAAAGTCACTGAACCCACAGTGGAAGTCCTAGCACCCTCGGCAAAGGAGTGTAAAGATAGAAACAAGAAGAAGAAGAAGACCCTGGTGTGTGTAGCCACCCGCTTCTACCCCGACCATGTCACGGTCTTCTGGCAAGTC
>708-21
GCCTAATGCCTCTGTCACACTCAACTGCAGTCATAAAATCCCCAGCTATGACACTATCCTCTGGTACCAGCGTTCTGTGGAAGACACGGCTCTAAACCTCATAGCTTATGCATACTATAAAACCCCTACAGTTGAACCCTCATATAAAGGTTACTTTGATGTGAAAGGAGATGGAGAGAACGAAGCCTTCCTTCATATCCTCAAACTGAGACAAGCTGAAGACAGTGGGGAGTATTTCTGTGCTGCAAGTGTGACAGGGGGCCACTCGGAGGCATATTTTGGAGCCGGCACCAAACTCACCGTTTTAGATCCAAACATCAAAGTCACTGAACCCACAGTGGAAGTCCTAGCACCCTCGGCAAAGGAGTGTAAAGATAGAAACAAGAAGAAGAAGAAGACCCTGGTGTGTGTAGCCACCCGCTTCTACCCCGACCATGTCACGGTCTTCTGGCAAGTC
>709-21
GCCTAATGCCTCTGTCACACTCAACTGCAGTCATAAAATCCCCAGCTATGACACTATCCTCTGGTACCAGCGTTCTGTGGAAGACACGGCTCTAAACCTCATAGCTTATGCATACTATAAAACCCCTACAGTTGAACCCTCATATAAAGGTTACTTTGATGTGAAAGGAGATGGAGAGAACGAAGCCTTCCTTCATATCCTCAAACTGAGACAAGCTGAAGACAGTGGGGAGTATTTCTGTGCTGCAAGGGGGTCGACAGGGAAGACTCAACCAGCCTTCTTTGGCAATGGAACGAAACTCACTGTTTTAGATCCAAACATCAAAGTCACTGAACCCACAGTGGAAGTCCTAGCACCCTCGGCAAAGGAGTGTAAAGATAGAAACAAGAAGAAGAAGAAGACCCTGGTGTGTGTAGCCACCCGCTTCTACCCCGACCATGTCACGGTCTTCTGGCAAGTC
>710-21
GCCTAATGCCTCTGTCACACTCAACTGCAGTCATAAAATCCCCAGCTATGACACTATCCTCTGGTACCAGCGTTCTGTGGAAGACACGGCTCTAAACCTCATAGCTTATGCATACTATAAAACCCCTACAGTTGAACCCTCATATAAAGGTTACTTTGATGTGAAAGGAGATGGAGAGAACGAAGCCTTCCTTCATATCCTCAAACTGAGACAAGCTGAAGACAGTGGGGAGTATTTCTGTGCTGCAAGTGATAACAGGGGGAGGGAGGCACATTTTGGATCAGGCACCAAATTAACAGTTCTCGATCCAAACATCAAAGTCACTGAACCCACAGTGGAAGTCCTAGCACCCTCGGCAAAGGAGTGTAAAGATAGAAACAAGAAGAAGAAGAAGACCCTGGTGTGTGTAGCCACCCGCTTCTACCCCGACCATGTCACGGTCTTCTGGCAAGTC
>711-21
GCCTAATGCCTCTGTCACACTCAACTGCAGTCATAAAATCCCCAGCTATGACACTATCCTCTGGTACCAGCGTTCTGTGGAAGACACGGCTCTAAACCTCATAGCTTATGCATACTATAAAACCCCTACAGTTGAACCCTCATATAAAGGTTACTTTGATGTGAAAGGAGATGGAGAGAACGAAGCCTTCCTTCATATCCTCAAACTGAGACAAGCTGAAGACAGTGGGGAGTATTTCTGTGCTGCAAGTGAAAGCGCAAGTGAGGCCTACTTTGGGAATGGAACCAAACTCACTGTTTTAGATCCAAACATCAAAGTCACTGAACCCACAGTGGAAGTCCTAGCACCCTCGGCAAAGGAGTGTAAAGATAGAAACAAGAAGAAGAAGAAGACCCTGGTGTGTGTAGCCACCCGCTTCTACCCCGACCATGTCACGGTCTTCTGGCAAGTC
>712-21
GCCTAATGCCTCTGTCACACTCAACTGCAGTCATAAAATCCCCAGCTATGACACTATCCTCTGGTACCAGCGTTCTGTGGAAGACACGGCTCTAAACCTCATAGCTTATGCATACTATAAAACCCCTACAGTTGAACCCTCATATAAAGGTTACTTTGATGTGAAAGGAGATGGAGAGAACGAAGCCTTCCTTCATATCCTCAAACTGAGACAAGCTGAAGACAGTGGGGAGTATTTCTGTGCTGCCAGTCAAGCAGGGGGGACTGGAAGTGAGGCCTACTTTGGGAATGGAACCAAACTCACTGTTTTAGATCCAAACATCAAAGTCACTGAACCCACAGTGGAAGTCCTAGCACCCTCGGCAAAGGAGTGTAAAGATAGAAACAAGAAGAAGAAGAAGACCCTGGTGTGTGTAGCCACCCGCTTCTACCCCGACCATGTCACGGTCTTCTGGCAAGTC
>713-21
GCCTAATGCCTCTGTCACACTCAACTGCAGTCATAAAATCCCCAGCTATGACACTATCCTCTGGTACCAGCGTTCTGTGGAAGACACGGCTCTAAACCTCATAGCTTATGCATACTATAAAACCCCTACAGTTGAACCCTCATATAAAGGTTACTTTGATGTGAAAGGAGATGGAGAGAACAAAGCCTTCCTTCATATCCTCAAACTGAGACAAGCTGAAGACAGTGGGGAGTATTTCTGTGCTGCCGACGGGAGGAGTGAGGCCTACTTTGGGAATGGAACCAAACTCACTGTTTTAGATCCAAACATCAAAGTCACTGAACCCACAGTGGAAGTCCTAGCACCCTCGGCAAAGGAGTGTAAAGATAGAAACAAGAAGAAGAAGAAGACCCTGGTGTGTGTAGCCACCCGCTTCTACCCCGACCATGTCACGGTCTTCTGGCAAGTC
>714-21
GCCTAATGCCTCTGTCACACTCAACTGCAGTCATAAAATCCCCAGCTATGACACTATCCTCTGGTACCAGCGTTCTGTGGAAGACACGGCTCTAAACCTCATAGCTTATGCATACTATAAAACCCCTACAGTTGAACCCTCATATAAAGGTTACTTTGATGTGAAAGGAGATGGAGAGAACGAAGCCTTCCTTCATATCCTCAAACTGAGACAAGCTGAAGACAGTGGGGAGTATTTCTGTGCTGCCAGTACGTACTCGGAGGCATATTTTGGAGCCGGCACCAAACTCACCGTTTTAGATCCAAACATCAAAGTCACTGAACCCACAGTGGAAGTCCTAGCACCCTCGGCAAAGGAGTGTAAAGATAGAAACAAGAAGAAGAAGAAGACCCTGGTGTGTGTAGCCACCCGCTTCTACCCCGACCATGTCACGGTCTTCTGGCAAGTC
>715-21
GCCTAATGCCTCTGTCACACTCAACTGCAGTCATAAAATCCCCAGCTATGACACTATCCTCTGGTACCAGCGTTCTGTGGAAGACACGGCTCTAAACCTCATAGCTTATGCATACTATAAAACCCCTACAGTTGAACCCTCATATAAAGGTTACTTTGATGTGAAAGGAGATGGAGAGAACGAAGCCTTCCTTCATATCCTCAAACTGAGACAAGCTGAAGACAGTGGGGAGTATTTCTGTGCTGCAAACTCGTACTCGGAGGCATATTTTGGAGCCGGCACCAAACTCACCGTTTTAGATCCAAACATCAAAGTCACTGAACCCACAGTGGAAGTCCTAGCACCCTCGGCAAAGGAGTGTAAAGATAGAAACAAGAAGAAGAAGAAGACCCTGGTGTGTGTAGCCACCCGCTTCTACCCCGACCATGTCACGGTCTTCTGGCAAGTC
>716-21
GCCTAATGCCTCTGTCACACTCAACTGCAGTCATAAAATCCCCAGCTATGACACTATCCTCTGGTACCAGCGTTCTGTGGAAGACACGGCTCTAAACCTCATAGCTTATGCATACTATAAAACCCCTACAGTTGAACCCTCATATAAAGGTTACTTTGATGTGAAAGGAGATGGAGAGAACAAAGCCTTCCTTCATATCCTCAAACTGAGACAAGCTGAAGACAGTGGGGAGTATTTCTGTGCTGCCAGACCGTATGAGGCACATTTTGGATCAGGCACCAAATTAACAGTTCTCGATCCAAACATCAAAGTCACTGAACCCACAGTGGAAGTCCTAGCACCCTCGGCAAAGGAGTGTAAAGATAGAAACAAGAAGAAGAAGAAGACCCTGGTGTGTGTAGCCACCCGCTTCTACCCCGACCATGTCACGGTCTTCTGGCAAGTC
>717-21
GCCTAATGCCTCTGTCACACTCAACTGCAGTCATAAAATCCCCAGCTATGACACTATCCTCTGGTACCAGCGTTCTGTGGAAGACACGGCTCTAAACCTCATAGCTTATGCATACTATAAAACCCCTACAGTTGAACCCTCATATAAAGGTTACTTTGATGTGAAAGGAGATGGAGAGAACGAAGCCTTCCTTCATATCCTCAAACTGAGACAAGCTGAAGACAGTGGGGAGTATTTCTGTGCTGCAAGTGAACGGACAGGAAACTATGATCCTGCATTCTTTGGAGCAGGGACCAAACTGAGTGTTCTGGATCCAAACATCAAAGTCACTGAACCCACAGTGGAAGTCCTAGCACCCTCGGCAAAGGAGTGTAAAGATAGAAACAAGAAGAAGAAGAAGACCCTGGTGTGTGTAGCCACCCGCTTCTACCCCGACCATGTCACGGTCTTCTGGCAAGTC
>718-21
GCCTAATGCCTCTGTCACACTCAACTGCAGTCATAAAATCCCCAGCTATAACACTATCCTCTGGTCCCAGCGTCCTGTGGAAGACACGGCTCTAAACCTCATAGCTTATGCATACTATAAAACCCCTACAGTTGAACCCTCATATAAAGTTTACTTTGATGTGAAAGGAGATGGAGAGAATGAAGCCTTCCTTCATATCCTCAAACTGAGACAAGCTGAAGACAGTGGGGAGTATTTCTGTGCTGCCATTGGACAGGGGCGCTCGTACTCGGAGGCATATTTTGGAGCCGGCACCAAACTCACCGTTTTAGATCCAAACATCAAAGTCACTGAACCCACAGTGGAAGTCCTAGCACCCTCGGCAAAGGAGTGTAAAGATAGAAACAAGAAGAAGAAGAAGACCCTGGTGTGTGTAGCCACCCGCTTCTACCCCGACCATGTCACGGTCTTCTGGCAAGTC
>719-21
GCCTAATGCCTCTGTCACACTCAACTGCAGTCATAAAATCCCCAGCTATGACACTATCCTCTGGTACCAGCGTTCTGTGGAAGACACGGCTCTAAACCTCATAGCTTATGCATACTATAAAACCCCTACAGTTGAACCCTCATATAAAGGTTACTTTGATGTGAAAGGAGATGGAGAGAACAAAGCCTTCCTTCATATCCTCAAACTGAGACAAGCTGAAGACAGTGGGGAGTATTTCTGTGCTGCCAACCGGACAGGGCCTCAAACTCAACCAGCCTTCTTTGGCAATGGAACGAAACTCACTGTTTTAGATCCAAACATCAAAGTCACTGAACCCACAGTGGAAGTCCTAGCACCCTCGGCAAAGGAGTGTAAAGATAGAAACAAGAAGAAGAAGAAGACCCTGGTGTGTGTAGCCACCCGCTTCTACCCCGACCATGTCACGGTCTTCTGGCAAGTC
>720-21
GCCTAATGCCTCTGTCACACTCAACTGCAGTCATAAAATCCCCAGCTATGACACTATCCTCTGGTACCAGCGTTCTGTGGAAGACACGGCTCTAAACCTCATAGCTTATGCATACTATAAAACCCCTACAGTTGAACCCTCATATAAAGGTTACTTTGATGTGAAAGGAGATGGAGAGAACGAAGCCTTCCTTCATATCCTCAAACTGAGACAAGCTGAAGACAGTGGGGAGTATTTCTGTGCTGGACAGGGCGGCTATGAGGCACATTTTGGATCAGGCACCAAATTAACAGTTCTCGATCCAAACATCAAAGTCACTGAACCCACAGTGGAAGTCCTAGCACCCTCGGCAAAGGAGTGTAAAGATAGAAACAAGAAGAAGAAGAAGACCCTGGTGTGTGTAGCCACCCGCTTCTACCCCGACCATGTCACGGTCTTCTGGCAAGTC
>721-21
GCCTAATGCCTCTGTCACACTCAACTGCAGTCATAAAATCCCCAGCTATGACACTATCCTCTGGTACCAGCGTTCTGTGGAAGACACGGCTCTAAACCTCATAGCTTATGCATACTATAAAACCCCTACAGTTGAACCCTCATATAAAGGTTACTTTGATGTGAAAGGAGATGGAGAGAACAAAGCCTTCCTTCATATCCTCAAACTGAGACAAGCTGAAGACAGTGGGGAGTATTTCTGTGCTGCCAGAACAGCGTTCTCGTACTCGGAGGCATATTTTGGAGCCGGCACCAAACTCACCGTTTTAGATCCAAACATCAAAGTCACTGAACCCACAGTGGAAGTCCTAGCACCCTCGGCAAAGGAGTGTAAAGATAGAAACAAGAAGAAGAAGAAGACCCTGGTGTGTGTAGCCACCCGCTTCTACCCCGACCATGTCACGGTCTTCTGGCAAGTC
>722-21
GCCTAATGCCTCTGTCACACTCAACTGCAGTCATAAAATCCCCAGCTATGACACTATCCTCTGGTACCAGCGTTCTGTGGAAGACACGGCTCTAAACCTCATAGCTTATGCATACTATAAAACCCCTACAGTTGAACCCTCATATAAAGGTTACTTTGATGTGAAAGGAGATGGAGAGAACGAAGCCTTCCTTCATATCCTCAAACTGAGACAAGCTGAAGACAGTGGGGAGTATTTCTGTGCTGCAAGTGAAAAAACAAAGCTCGTACTCGGAGGCATATTTTGGAGCCGGCACCAAACTCACCGTTTTAGATCCAAACATCAAAGTCACTGAACCCACAGTGGAAGTCCTAGCACCCTCGGCAAAGGAGTGTAAAGATAGAAACAAGAAGAAGAAGAAGACCCTGGTGTGTGTAGCCACCCGCTTCTACCCCGACCATGTCACGGTCTTCTGGCAAGTC
>723-21
GCCTAATGCCTCTGTCACACTCAACTGCAGTCATAAAATCCCCAGCTATGACACTATCCTCTGGTACCAGCGTTCTGTGGAAGACACGGCTCTAAACCTCATAGCTTATGCATACTATAAAACCCCTACAGTTGAACCCTCATATAAAGGTTACTTTGATGTGAAAGGAGATGGAGAGAACAAAGCCTTCCTTCATATCCTCAAACTGAGACAAGCTGAAGACAGTGGGGAGTATTTCTGTGCTGCCAGACAGGGGGTCTCGTACTCGGAGGCATATTTTGGAGCCGGCACCAAACTCACCGTTTTAGATCCAAACATCAAAGTCACTGAACCCACAGTGGAAGTCCTAGCACCCTCGGCAAAGGAGTGTAAAGATAGAAACAAGAAGAAGAAGAAGACCCTGGTGTGTGTAGCCACCCGCTTCTACCCCGACCATGTCACGGTCTTCTGGCAAGTC
>724-21
GCCTAATGCCTCTGTCACACTCAACTGCAGTCATAAAATCCCCAGCTATGACACTATCCTCTGGTACCAGCGTTCTGTGGAAGACACGGCTCTAAACCTCATAGCTTATGCATACTATAAAACCCCTACAGTTGAACCCTCATATAAAGGTTACTTTGATGTGAAAGGAGATGGAGAGAACAAAGCCTTCCTTCATATCCTCAAACTGAGACAAGCTGAAGACAGTGGGGAGTATTTCTGTGCTGCCAGTCTAACAGGAGAACTATGAGGCACATTTTGGATCAGGCACCAAATTAACAGTTCTCGATCCAAACATCAAAGTCACTGAACCCACAGTGGAAGTCCTAGCACCCTCGGCAAAGGAGTGTAAAGATAGAAACAAGAAGAAGAAGAAGACCCTGGTGTGTGTAGCCACCCGCTTCTACCCCGACCATGTCACGGTCTTCTGGCAAGTC
>725-21
GCCTAATGCCTCTGTCACACTCAACTGCAGTCATAAAATCCCCAGCTATGACACTATCCTCTGGTACCAGCGTTCTGTGGAAGACACGGCTCTAAACCTCATAGCTTATGCATACTATAAAACCCCTACAGTTGAACCCTCATATAAAGGTTACTTTGATGTGAAAGGAGATGGAGAGAACGAAGCCTTCCTTCATATCCTCAAACTGAGACAAGCTGAAGACAGTGGGGAGTATTTCTGTGCTGCCAGTCGACAGGGCAACTATGAGGCACATTTTGGATCAGGCACCAAATTAACAGTTCTCGATCCAAACATCAAAGTCACTGAACCCACAGTGGAAGTCCTAGCACCCTCGGCAAAGGAGTGTAAAGATAGAAACAAGAAGAAGAAGAAGACCCTGGTGTGTGTAGCCACCCGCTTCTACCCCGACCATGTCACGGTCTTCTGGCAAGTC
>726-21
GCCTAATGCCTCTGTCACACTCAACTGCAGTCATAAAATCCCCAGCTATGACACTATCCTCTGGTACCAGCGTTCTGTGGAAGACACGGCTCTAAACCTCATAGCTTATGCATACTATAAAACCCCTACAGTTGAACCCTCATATAAAGGTTACTTTGATGTGAAAGGAGATGGAGAGAACGAAGCCTTCCTTCATATCCTCAAACTGAGACAAGCTGAAGACAGTGGGGAGTATTTCTGTGCTGCCGGACAGGACTCGTACTCGGAGGCATATTTTGGAGCCGGCACCAAACTCACCGTTTTAGATCCAAACATCAAAGTCACTGAACCCACAGTGGAAGTCCTAGCACCCTCGGCAAAGGAGTGTAAAGATAGAAACAAGAAGAAGAAGAAGACCCTGGTGTGTGTAGCCACCCGCTTCTACCCCGACCATGTCACGGTCTTCTGGCAAGTC
>727-20
GCCTAATGCCTCTGTCACACTCAACTGCAGTCATAAAATCCCCAGCTATGACACTATCCTCTGGTACCAGCGTTCTGTGGAAGACACGGCTCTAAACCTCATAGCTTATGCATACTATAAAACCCCTACAGTTGAACCCTCATATAAAGGTTACTTTGATGTGAAAGGAGATGGAGAGAACGAAGCCTTCCTTCATATCCTCAAACTGAGACAAGCTGAAGACAGTGGGGAGTATTTCTGTGCTGCAAGTGAAAGCACAGGGTACTCGGAGGCATATTTTGGAGCCGGCACCAAACTCACCGTTTTAGATCCAAACATCAAAGTCACTGAACCCACAGTGGAAGTCCTAGCACCCTCGGCAAAGGAGTGTAAAGATAGAAACAAGAAGAAGAAGAAGACCCTGGTGTGTGTAGCCACCCGCTTCTACCCCGACCATGTCACGGTCTTCTGGCAAGTC
>728-20
GCCTAATGCCTCTGTCACACTCAACTGCAGTCATAAAATCCCCAGCTATGACACTATCCTCTGGTACCAGCGTTCTGTGGAAGACACGGCTCTAAACCTCATAGCTTATGCATACTATAAAACCCCTACAGTTGAACCCTCATATAAAGGTTACTTTGATGTGAAAGGAGATGGAGAGAACGAAGCCTTCCTTCATATCCTCAAACTGAGACAAGCTGAAGACAGTGGGGAGTATTTCTGTGCTGCCAGTCTTGGGACAGACTCGTACTCGGAGGCATATTTTGGAGCCGGCACCAAACTCACCGTTTTAGATCCAAACATCAAAGTCACTGAACCCACAGTGGAAGTCCTAGCACCCTCGGCAAAGGAGTGTAAAGATAGAAACAAGAAGAAGAAGAAGACCCTGGTGTGTGTAGCCACCCGCTTCTACCCCGACCATGTCACGGTCTTCTGGCAAGTC
>729-20
GCCTAATGCCTCTGTCACACTCAACTGCAGTCATAAAATCCCCAGCTATGACACTATCCTCTGGTACCAGCGTTCTGTGGAAGACACGGCTCTAAACCTCATAGCTTATGCATACTATAAAACCCCTACAGTTGAACCCTCATATAAAGGTTACTTTGATGTGAAAGGAGATGGAGAGAACAAAGCCTTCCTTCATATCCTCAAACTGAGACAAGCTGAAGACAGTGGGGAGTATTTCTGTGCTGCCAGAGGGGCCAGTGAGGCCTACTTTGGGAATGGAACCAAACTCACTGTTTTAGATCCAAACATCAAAGTCACTGAACCCACAGTGGAAGTCCTAGCACCCTCGGCAAAGGAGTGTAAAGATAGAAACAAGAAGAAGAAGAAGACCCTGGTGTGTGTAGCCACCCGCTTCTACCCCGACCATGTCACGGTCTTCTGGCAAGTC
>730-20
GCCTAATGCCTCTGTCACACTCAACTGCAGTCATAAAATCCCCAGCTATGACACTATCCTCTGGTACCAGCGTTCTGTGGAAGACACGGCTCTAAACCTCATAGCTTATGCATACTATAAAACCCCTACAGTTGAACCCTCATATAAAGGTTACTTTGATGTGAAAGGAGATGGAGAGAACAAAGCCTTCCTTCATATCCTCAAACTGAGACAAGCTGAAGACAGTGGGGAGTATTTCTGTGCTGCCAGCCGGACAGGACCGGCCAACTATGAGGCACATTTTGGATCAGGCACCAAATTAACAGTTCTCGATCCAAACATCAAAGTCACTGAACCCACAGTGGAAGTCCTAGCACCCTCGGCAAAGGAGTGTAAAGATAGAAACAAGAAGAAGAAGAAGACCCTGGTGTGTGTAGCCACCCGCTTCTACCCCGACCATGTCACGGTCTTCTGGCAAGTC
>731-20
GCCTAATGCCTCTGTCACACTCAACTGCAGTCATAAAATCCCCAGCTATGACACTATCCTCTGGTACCAGCGTTCTGTGGAAGACACGGCTCTAAACCTCATAGCTTATGCATACTATAAAACCCCTACAGTTGAACCCTCATATAAAGGTTACTTTGATGTGAAAGGAGATGGAGAGAACGAAGCCTTCCTTCATATCCTCAAACTGAGACAAGCTGAAGACAGTGGGGAGTATTTCTGTGCTGCAAGTGAAAGCAACAGGGGACAGTATGAGGCACATTTTGGATCAGGCACCAAATTAACAGTTCTCGATCCAAACATCAAAGTCACTGAACCCACAGTGGAAGTCCTAGCACCCTCGGCAAAGGAGTGTAAAGATAGAAACAAGAAGAAGAAGAAGACCCTGGTGTGTGTAGCCACCCGCTTCTACCCCGACCATGTCACGGTCTTCTGGCAAGTC
>732-20
GCCTAATGCCTCTGTCACACTCAACTGCAGTCATAAAATCCCCAGCTATAACACTATCCTCTGGTCCCAGCGTCCTGTGGAAGACACGGCTCTAAACCTCATAGCTTATGCATACTATAAAACCCCTACAGTTGAACCCTCATATAAAGTTTACTTTGATGTGAAAGGAGATGGAGAGAATGAAGCCTTCCTTCATATCCTCAAACTGAGACAAGCTGAAGACAGTGGGGAGTATTTCTGTGCTGCCAAACAGGCTTCGTACTCGGAGGCATATTTTGGAGCCGGCACCAAACTCACCGTTTTAGATCCAAACATCAAAGTCACTGAACCCACAGTGGAAGTCCTAGCACCCTCGGCAAAGGAGTGTAAAGATAGAAACAAGAAGAAGAAGAAGACCCTGGTGTGTGTAGCCACCCGCTTCTACCCCGACCATGTCACGGTCTTCTGGCAAGTC
>733-20
GCCTAATGCCTCTGTCACACTCAACTGCAGTCATAAAATCCCCAGCTATGACACTATCCTCTGGTACCAGCGTTCTGTGGAAGACACGGCTCTAAACCTCATAGCTTATGCATACTATAAAACCCCTACAGTTGAACCCTCATATAAAGGTTACTTTGATGTGAAAGGAGATGGAGAGAACGAAGCCTTCCTTCATATCCTCAAACTGAGACAAGCTGAAGACAGTGGGGAGTATTTCTGTGCTGCCAGTCTACAGTACTCGGAGGCATATTTTGGAGCCGGCACCAAACTCACCGTTTTAGATCCAAACATCAAAGTCACTGAACCCACAGTGGAAGTCCTAGCACCCTCGGCAAAGGAGTGTAAAGATAGAAACAAGAAGAAGAAGAAGACCCTGGTGTGTGTAGCCACCCGCTTCTACCCCGACCATGTCACGGTCTTCTGGCAAGTC
>734-20
GCCTAATGCCTCTGTCACACTCAACTGCAGTCATAAAATCCCCAGCTATAACACTATCCTCTGGTCCCAGCGTCCTGTGGAAGACACGGCTCTAAACCTCATAGCTTATGCATACTATAAAACCCCTACAGTTGAACCCTCATATAAAGTTTACTTTGATGTGAAAGGAGATGGAGAGAATGAAGCCTTCCTTCATATCCTCAAACTGAGACAAGCTGAAGACAGTGGGGAGTATTTCTGTGCTGCCAGTCGACATCAACTATGAGGCACATTTTGGATCAGGCACCAAATTAACAGTTCTCGATCCAAACATCAAAGTCACTGAACCCACAGTGGAAGTCCTAGCACCCTCGGCAAAGGAGTGTAAAGATAGAAACAAGAAGAAGAAGAAGACCCTGGTGTGTGTAGCCACCCGCTTCTACCCCGACCATGTCACGGTCTTCTGGCAAGTC
>735-20
GCCTAATGCCTCTGTCACACTCAACTGCAGTCATAAAATCCCCAGCTATGACACTATCCTCTGGTACCAGCGTTCTGTGGAAGACACGGCTCTAAACCTCATAGCTTATGCATACTATAAAACCCCTACAGTTGAACCCTCATATAAAGGTTACTTTGATGTGAAAGGAGATGGAGAGAACGAAGCCTTCCTTCATATCCTCAAACTGAGACAAGCTGAAGACAGTGGGGAGTATTTCTGTGCTGCAAGTGAAAGCGAGGCAGGGGAACAAACTATGAGGCACATTTTGGATCAGGCACCAAATTAACAGTTCTCGATCCAAACATCAAAGTCACTGAACCCACAGTGGAAGTCCTAGCACCCTCGGCAAAGGAGTGTAAAGATAGAAACAAGAAGAAGAAGAAGACCCTGGTGTGTGTAGCCACCCGCTTCTACCCCGACCATGTCACGGTCTTCTGGCAAGTC
>736-20
GCCTAATGCCTCTGTCACACTCAACTGCAGTCATAAAATCCCCAGCTATAACACTATCCTCTGGTCCCAGCGTCCTGTGGAAGACACGGCTCTAAACCTCATAGCTTATGCATACTATAAAACCCCTACAGTTGAACCCTCATATAAAGTTTACTTTGATGTGAAAGGAGATGGAGAGAATGAAGCCTTCCTTCATATCCTCAAACTGAGACAAGCTGAAGACAATGGGGAGTATTTCTGTGCTGCCGGACAGGGTTCCTATGATCCTGCATTCTTTGGAGCAGGGACCAAACTGAGTGTTCTGGATCCAAACATCAAAGTCACTGAACCCACAGTGGAAGTCCTAGCACCCTCGGCAAAGGAGTGTAAAGATAGAAACAAGAAGAAGAAGAAGACCCTGGTGTGTGTAGCCACCCGCTTCTACCCCGACCATGTCACGGTCTTCTGGCAAGTC
>737-20
GCCTAATGCCTCTGTCACACTCAACTGCAGTCATAAAATCCCCAGCTATGACACTATCCTCTGGTACCAGCGTTCTGTGGAAGACACGGCTCTAAACCTCATAGCTTATGCATACTATAAAACCCCTACAGTTGAACCCTCATATAAAGGTTACTTTGATGTGAAAGGAGATGGAGAGAACGAAGCCTTCCTTCATATCCTCAAACTGAGACAAGCTGAAGACAGTGGGGAGTATTTCTGTGCTGCAAGTGCGTACTCGGAGGCATATTTTGGAGCCGGCACCAAACTCACCGTTTTAGATCCAAACATCAAAGTCACTGAACCCACAGTGGAAGTCCTAGCACCCTCGGCAAAGGAGTGTAAAGATAGAAACAAGAAGAAGAAGAAGACCCTGGTGTGTGTAGCCACCCGCTTCTACCCCGACCATGTCACGGTCTTCTGGCAAGTC
>738-20
GCCTAATGCCTCTGTCACACTCAACTGCAGTCATAAAATCCCCAGCTATAACACTATCCTCTGGTCCCAGCGTCCTGTATAAAACCCCTACAGTTGAACCCTCATATAAAGTTTACTTTGATGTGAAAGGAGATGGAGAGAATGAAGCCTTCCTTCATATCCTCAAACTGAGACAAGCTGAAGACAGTGGGGAGTATTTCTGTGCTGCCAGTCTCGGACAGGGGAACTATGATCCTGCATTCTTTGGAGCAGGGACCAAACTGAGTGTTCTGGATCCAAACATCAAAGTCACTGAACCCACAGTGGAAGTCCTAGCACCCTCGGCAAAGGAGTGTAAAGATAGAAACAAGAAGAAGAAGAAGACCCTGGTGTGTGTAGCCACCCGCTTCTACCCCGACCATGTCACGGTCTTCTGGCAAGTC
>739-20
GCCTAATGCCTCTGTCACACTCAACTGCAGTCATAAAATCCCCAGCTATGACACTATCCTCTGGTACCAGCGTTCTGTGGAAGACACGGCTCTAAACCTCATAGCTTATGCATACTATAAAACCCCTACAGTTGAACCCTCATATAAAGGTTACTTTGATGTGAAAGGAGATGGAGAGAACGAAGCCTTCCTTCATATCCTCAAACTGAGACAAGCTGAAGACAGTGGGGAGTATTTCTGTGCTGCAAGTGAAAGACAACAACCCGGCATTCTTCGGCAGTGGCACCAAACTCACAGTTCTAGATCCAAACATCAAAGTCACTGAACCCACAGTGGAAGTCCTAGCACCCTCGGCAAAGGAGTGTAAAGATAGAAACAAGAAGAAGAAGAAGACCCTGGTGTGTGTAGCCACCCGCTTCTACCCCGACCATGTCACGGTCTTCTGGCAAGTC
>740-20
GCCTAATGCCTCTGTCACACTCAACTGCAGTCATAAAATCCCCAGCTATGACACTATCCTCTGGTACCAGCGTTCTGTGGAAGACACGGCTCTAAACCTCATAGCTTATGCATACTATAAAACCCCTACAGTTGAACCCTCATATAAAGGTTACTTTGATGTGAAAGGAGATGGAGAGAACGAAGCCTTCCTTCATATCCTCAAACTGAGACAAGCTGAAGACAGTGGGGAGTATTTCTGTGCTGCAAGTGAATGGACAGGGTAATGGGTGAGGCACATTTTGGATCAGGCACCAAATTAACAGTTCTCGATCCAAACATCAAAGTCACTGAACCCACAGTGGAAGTCCTAGCACCCTCGGCAAAGGAGTGTAAAGATAGAAACAAGAAGAAGAAGAAGACCCTGGTGTGTGTAGCCACCCGCTTCTACCCCGACCATGTCACGGTCTTCTGGCAAGTC
>741-20
GCCTAATGCCTCTGTCACACTCAACTGCAGTCATAAAATCCCCAGCTATGACACTATCCTCTGGTACCAGCGTTCTGTGGAAGACACGGCTCTAAACCTCATAGCTTATGCATACTATAAAACCCCTACAGTTGAACCCTCATATAAAGGTTACTTTGATGTGAAAGGAGATGGAGAGAACGAAGCCTTCCTTCATATCCTCAAACTGAGACAAGCTGAAGACAGTGGGGAGTATTTCTGTGCTGCAAGTGAAAGCGGGACAGGGAACAACCCGGCATTCTTCGGCAGTGGCACCAAACTCACAGTTCTAGATCCAAACATCAAAGTCACTGAACCCACAGTGGAAGTCCTAGCACCCTCGGCAAAGGAGTGTAAAGATAGAAACAAGAAGAAGAAGAAGACCCTGGTGTGTGTAGCCACCCGCTTCTACCCCGACCATGTCACGGTCTTCTGGCAAGTC
>742-20
GCCTAATGCCTCTGTCACACTCAACTGCAGTCATAAAATCCCCAGCTATGACACTATCCTCTGGTACCAGCGTTCTGTGGAAGACACGGCTCTAAACCTCATAGCTTATGCATACTATAAAACCCCTACAGTTGAACCCTCATATAAAGGTTACTTTGATGTGAAAGGAGATGGAGAGAACGAAGCCTTCCTTCATATCCTCAAACTGAGACAAGCTGAAGACAGTGGGGAGTATTTCTGTGCTGCAAGTGAAGGACAGGGGGTTGGAAGTGAGGCCTACTTTGGGAATGGAACCAAACTCACTGTTTTAGATCCAAACATCAAAGTCACTGAACCCACAGTGGAAGTCCTAGCACCCTCGGCAAAGGAGTGTAAAGATAGAAACAAGAAGAAGAAGAAGACCCTGGTGTGTGTAGCCACCCGCTTCTACCCCGACCATGTCACGGTCTTCTGGCAAGTC
>743-20
GCCTAATGCCTCTGTCACACTCAACTGCAGTCATAAAATCCCCAGCTATGACACTATCCTCTGGTACCAGCGTTCTGTGGAAGACACGGCTCTAAACCTCATAGCTTATGCATACTATAAAACCCCTACAGTTGAACCCTCATATAAAGGTTACTTTGATGTGAAAGGAGATGGAGAGAACGAAGCCTTCCTTCATATCCTCAAACTGAGACAAGCTGAAGACAGTGGGGAGTATTTCTGTGCTGCAAGTGAAGGATCGTACTCGGAGGCATATTTTGGAGCCGGCACCAAACTCACCGTTTTAGATCCAAACATCAAAGTCACTGAACCCACAGTGGAAGTCCTAGCACCCTCGGCAAAGGAGTGTAAAGATAGAAACAAGAAGAAGAAGAAGACCCTGGTGTGTGTAGCCACCCGCTTCTACCCCGACCATGTCACGGTCTTCTGGCAAGTC
>744-20
GCCTAATGCCTCTGTCACACTCAACTGCAGTCATAAAATCCCCAGCTATGACACTATCCTCTGGTACCAGCGTTCTGTGGAAGACACGGCTCTAAACCTCATAGCTTATGCATACTATAAAACCCCTACAGTTGAACCCTCATATAAAGGTTACTTTGATGTGAAAGGAGATGGAGAGAACAAAGCCTTCCTTCATATCCTCAAACTGAGACAAGCTGAAGACAGTGGGGAGTATTTCTGTGCTGCCAGACAGGGGTTTAACTATGATCCTGCATTCTTTGGAGCAGGGACCAAACTGAGTGTTCTGGATCCAAACATCAAAGTCACTGAACCCACAGTGGAAGTCCTAGCACCCTCGGCAAAGGAGTGTAAAGATAGAAACAAGAAGAAGAAGAAGACCCTGGTGTGTGTAGCCACCCGCTTCTACCCCGACCATGTCACGGTCTTCTGGCAAGTC
>745-20
GCCTAATGCCTCTGTCACACTCAACTGCAGTCATAAAATCCCCAGCTATGACACTATCCTCTGGTACCAGCGTTCTGTGGAAGACACGGCTCTAAACCTCATAGCTTATGCATACTATAAAACCCCTACAGTTGAACCCTCATATAAAGGTTACTTTGATGTGAAAGGAGATGGAGAGAACGAAGCCTTCCTTCATATCCTCAAACTGAGACAAGCTGAAGACAGTGGGGAGTATTTCTGTGCTGCCAGCCGGGACAGCTAGTGGTGCCAGCCAGGCTTACTTCGGTGGAGGAACCAGGTTAACTGTTCTAGATCCAAACATCAAAGTCACTGAACCCACAGTGGAAGTCCTAGCACCCTCGGCAAAGGAGTGTAAAGATAGAAACAAGAAGAAGAAGAAGACCCTGGTGTGTGTAGCCACCCGCTTCTACCCCGACCATGTCACGGTCTTCTGGCAAGTC
>746-20
GCCTAATGCCTCTGTCACACTCAACTGCAGTCATAAAATCCCCAGCTATGACACTATCCTCTGGTACCAGCGTTCTGTGGAAGACACGGCTCTAAACCTCATAGCTTATGCATACTATAAAACCCCTACAGTTGAACCCTCATATAAAGGTTACTTTGATGTGAAAGGAGATGGAGAGAACGAAGCCTTCCTTCATATCCTCAAACTGAGACAAGCTGAAGACAGTGGGGAGTATTTCTGTGCTGCAAGTGAAACCGGGACAGGGAACTCGGAGGCATATTTTGGAGCCGGCACCAAACTCACCGTTTTAGATCCAAACATCAAAGTCACTGAACCCACAGTGGAAGTCCTAGCACCCTCGGCAAAGGAGTGTAAAGATAGAAACAAGAAGAAGAAGAAGACCCTGGTGTGTGTAGCCACCCGCTTCTACCCCGACCATGTCACGGTCTTCTGGCAAGTC
>747-20
GCCTAATGCCTCTGTCACACTCAACTGCAGTCATAAAATCCCCAGCTATGACACTATCCTCTGGTACCAGCGTTCTGTGGAAGACACGGCTCTAAACCTCATAGCTTATGCATACTATAAAACCCCTACAGTTGAACCCTCATATAAAGGTTACTTTGATGTGAAAGGAGATGGAGAGAACAAAGCCTTCCTTCATATCCTCAAACTGAGACAAGCTGAAGACAGTGGGGAGTATTTCTGTGCTGCCAGGGACTCGTACTCGGAGGCATATTTTGGAGCCGGCACCAAACTCACCGTTTTAGATCCAAACATCAAAGTCACTGAACCCACAGTGGAAGTCCTAGCACCCTCGGCAAAGGAGTGTAAAGATAGAAACAAGAAGAAGAAGAAGACCCTGGTGTGTGTAGCCACCCGCTTCTACCCCGACCATGTCACGGTCTTCTGGCAAGTC
>748-20
GCCTAATGCCTCTGTCACACTCAACTGCAGTCATAAAATCCCCAGCTATGACACTATCCTCTGGTACCAGCGTTCTGTGGAAGACACGGCTCTAAACCTCATAGCTTATGCATACTATAAAACCCCTACAGTTGAACCCTCATATAAAGGTTACTTTGATGTGAAAGGAGATGGAGAGAACAAAGCCTTCCTTCATATCCTCAAACTGAGACAAGCTGAAGACAGTGGGGAGTATTTCTGTGCTGCCAGTCTCGGCAGGGCTCTCGTACTCGGAGGCATATTTTGGAGCCGGCACCAAACTCACCGTTTTAGATCCAAACATCAAAGTCACTGAACCCACAGTGGAAGTCCTAGCACCCTCGGCAAAGGAGTGTAAAGATAGAAACAAGAAGAAGAAGAAGACCCTGGTGTGTGTAGCCACCCGCTTCTACCCCGACCATGTCACGGTCTTCTGGCAAGTC
>749-20
GCCTAATGCCTCTGTCACACTCAACTGCAGTCATAAAATCCCCAGCTATGACACTATCCTCTGGTACCAGCGTTCTGTGGAAGACACGGCTCTAAACCTCATAGCTTATGCATACTATAAAACCCCTACAGTTGAACCCTCATATAAAGGTTACTTTGATGTGAAAGGAGATGGAGAGAACAAAGCCTTCCTTCATATCCTCAAACTGAGACAAGCTGAAGACAGTGGGGAGTATTTCTGTGCTGCCAGAGGACAGACGTACTCGGAGGCATATTTTGGAGCCGGCACCAAACTCACCGTTTTAGATCCAAACATCAAAGTCACTGAACCCACAGTGGAAGTCCTAGCACCCTCGGCAAAGGAGTGTAAAGATAGAAACAAGAAGAAGAAGAAGACCCTGGTGTGTGTAGCCACCCGCTTCTACCCCGACCATGTCACGGTCTTCTGGCAAGTC
>750-20
GCCTAATGCCTCTGTCACACTCAACTGCAGTCATAAAATCCCCAGCTATGACACTATCCTCTGGTACCAGCGTTCTGTGGAAGACACGGCTCTAAACCTCATAGCTTATGCATACTATAAAACCCCTACAGTTGAACCCTCATATAAAGGTTACTTTGATGTGAAAGGAGATGGAGAGAACGAAGCCTTCCTTCATATCCTCAAACTGAGACAAGCTGAAGACAGTGGGGAGTATTTCTGTGCTGCAAGTGAAAGACGCAGGGAGGCAACAACCCGGCATTCTTCGGCAGTGGCACCAAACTCACAGTTCTAGATCCAAACATCAAAGTCACTGAACCCACAGTGGAAGTCCTAGCACCCTCGGCAAAGGAGTGTAAAGATAGAAACAAGAAGAAGAAGAAGACCCTGGTGTGTGTAGCCACCCGCTTCTACCCCGACCATGTCACGGTCTTCTGGCAAGTC
>751-20
GCCTAATGCCTCTGTCACACTCAACTGCAGTCATAAAATCCCCAGCTATGACACTATCCTCTGGTACCAGCGTTCTGTGGAAGACACGGCTCTAAACCTCATAGCTTATGCATACTATAAAACCCCTACAGTTGAACCCTCATATAAAGGTTACTTTGATGTGAAAGGAGATGGAGAGAACAAAGCCTTCCTTCATATCCTCAAACTGAGACAAGCTGAAGACAGTGGGGAGTATTTCTGTGCTGCCAGTCTTCGACAGGGAAATGATCCTGCATTCTTTGGAGCAGGGACCAAACTGAGTGTTCTGGATCCAAACATCAAAGTCACTGAACCCACAGTGGAAGTCCTAGCACCCTCGGCAAAGGAGTGTAAAGATAGAAACAAGAAGAAGAAGAAGACCCTGGTGTGTGTAGCCACCCGCTTCTACCCCGACCATGTCACGGTCTTCTGGCAAGTC
>752-20
GCCTAATGCCTCTGTCACACTCAACTGCAGTCATAAAATCCCCAGCTATGACACTATCCTCTGGTACCAGCGTTCTGTGGAAGACACGGCTCTAAACCTCATAGCTTATGCATACTATAAAACCCCTACAGTTGAACCCTCATATAAAGGTTACTTTGATGTGAAAGGAGATGGAGAGAACGAAGCCTTCCTTCATATCCTCAAACTGAGACAAGCTGAAGACAGTGGGGAGTATTTCTGTGCTGCAAGTGACAGGGTACGCTATGAGGCACATTTTGGATCAGGCACCAAATTAACAGTTCTCGATCCAAACATCAAAGTCACTGAACCCACAGTGGAAGTCCTAGCACCCTCGGCAAAGGAGTGTAAAGATAGAAACAAGAAGAAGAAGAAGACCCTGGTGTGTGTAGCCACCCGCTTCTACCCCGACCATGTCACGGTCTTCTGGCAAGTC
>753-20
GCCTAATGCCTCTGTCACACTCAACTGCAGTCATAAAATCCCCAGCTATGACACTATCCTCTGGTACCAGCGTTCTGTGGAAGACACGGCTCTAAACCTCATAGCTTATGCATACTATAAAACCCCTACAGTTGAACCCTCATATAAAGGTTACTTTGATGTGAAAGGAGATGGAGAGAACGAAGCCTTCCTTCATATCCTCAAACTGAGACAAGCTGAAGACAGTGGGGAGTATTTCTGTGCTGCAAGTGAAAGAAGAGGACAGGGGGCGGGTGGTTATGCTGCCTACTTTGGAGAAGGAACTAAGCTAACAGTTCTGGATCCAAACATCAAAGTCACTGAACCCACAGTGGAAGTCCTAGCACCCTCGGCAAAGGAGTGTAAAGATAGAAACAAGAAGAAGAAGAAGACCCTGGTGTGTGTAGCCACCCGCTTCTACCCCGACCATGTCACGGTCTTCTGGCAAGTC
>754-20
GCCTAATGCCTCTGTCACACTCAACTGCAGTCATAAAATCCCCAGCTATGACACTATCCTCTGGTACCAGCGTTCTGTGGAAGACACGGCTCTAAACCTCATAGCTTATGCATACTATAAAACCCCTACAGTTGAACCCTCATATAAAGGTTACTTTGATGTGAAAGGAGATGGAGAGAACAAAGCCTTCCTTCATATCCTCAAACTGAGACAAGCTGAAGACAGTGGGGAGTATTTCTGTGCTGCCAGTCTAGGGGGCAGCAACCCGGCATTCTTCGGCAGTGGCACCAAACTCACAGTTCTAGATCCAAACATCAAAGTCACTGAACCCACAGTGGAAGTCCTAGCACCCTCGGCAAAGGAGTGTAAAGATAGAAACAAGAAGAAGAAGAAGACCCTGGTGTGTGTAGCCACCCGCTTCTACCCCGACCATGTCACGGTCTTCTGGCAAGTC
>755-20
GCCTAATGCCTCTGTCACACTCAACTGCAGTCATAAAATCCCCAGCTATGACACTATCCTCTGGTACCAGCGTTCTGTGGAAGACACGGCTCTAAACCTCATAGCTTATGCATACTATAAAACCCCTACAGTTGAACCCTCATATAAAGGTTACTTTGATGTGAAAGGAGATGGAGAGAACAAAGCCTTCCTTCATATCCTCAAACTGAGACAAGCTGAAGACAGTGGGGAGTATTTCTGTGCTGCCAGCGGGACAGGGTATTACTCGGAGGCATATTTTGGAGCCGGCACCAAACTCACCGTTTTAGATCCAAACATCAAAGTCACTGAACCCACAGTGGAAGTCCTAGCACCCTCGGCAAAGGAGTGTAAAGATAGAAACAAGAAGAAGAAGAAGACCCTGGTGTGTGTAGCCACCCGCTTCTACCCCGACCATGTCACGGTCTTCTGGCAAGTC
>756-20
GCCTAATGCCTCTGTCACACTCAACTGCAGTCATAAAATCCCCAGCTATGACACTATCCTCTGGTACCAGCGTTCTGTGGAAGACACGGCTCTAAACCTCATAGCTTATGCATACTATAAAACCCCTACAGTTGAACCCTCATATAAAGGTTACTTTGATGTGAAAGGAGATGGAGAGAACGAAGCCTTCCTTCATATCCTCAAACTGAGACAAGCTGAAGACAGTGGGGAGTATTTCTGTGCTGCAAGTGAGACAACTCTGGTGGTTATGCTGCCTACTTTGGAGAAGGAACTAAGCTAACAGTTCTGGATCCAAACATCAAAGTCACTGAACCCACAGTGGAAGTCCTAGCACCCTCGGCAAAGGAGTGTAAAGATAGAAACAAGAAGAAGAAGAAGACCCTGGTGTGTGTAGCCACCCGCTTCTACCCCGACCATGTCACGGTCTTCTGGCAAGTC
>757-20
GCCTAATGCCTCTGTCACACTCAACTGCAGTCATAAAATCCCCAGCTATGACACTATCCTCTGGTACCAGCGTTCTGTGGAAGACACGGCTCTAAACCTCATAGCTTATGCATACTATAAAACCCCTACAGTTGAACCCTCATATAAAGGTTACTTTGATGTGAAAGGAGATGGAGAGAACGAAGCCTTCCTTCATATCCTCAAACTGAGACAAGCTGAAGACAGTGGGGAGTATTTCTGTGCTGCCAGACAATGTACTCGGAGGCATATTTTGGAGCCGGCACCAAACTCACCGTTTTAGATCCAAACATCAAAGTCACTGAACCCACAGTGGAAGTCCTAGCACCCTCGGCAAAGGAGTGTAAAGATAGAAACAAGAAGAAGAAGAAGACCCTGGTGTGTGTAGCCACCCGCTTCTACCCCGACCATGTCACGGTCTTCTGGCAAGTC
>758-19
GCCTAATGCCTCTGTCACACTCAACTGCAGTCATAAAATCCCCAGCTATGACACTATCCTCTGGTACCAGCGTTCTGTGGAAGACACGGCTCTAAACCTCATAGCTTATGCATACTATAAAACCCCTACAGTTGAACCCTCATATAAAGGTTACTTTGATGTGAAAGGAGATGGAGAGAACGAAGCCTTCCTTCATATCCTCAAACTGAGACAAGCTGAAGACAGTGGGGAGTATTTCTGTGCTGCAAGTGAAAGGGGCACGCCGTACACGGATAAGGCAGAGTTTGGTCCAGGTACCAGACTCACTGTTCTAGATCCAAACATCAAAGTCACTGAACCCACAGTGGAAGTCCTAGCACCCTCGGCAAAGGAGTGTAAAGATAGAAACAAGAAGAAGAAGAAGACCCTGGTGTGTGTAGCCACCCGCTTCTACCCCGACCATGTCACGGTCTTCTGGCAAGTC
>759-19
GCCTAATGCCTCTGTCACACTCAACTGCAGTCATAAAATCCCCAGCTATAACACTATCCTCTGGTCCCAGCGTCCTGTATAAAACCCCTACAGTTGAACCCTCATATAAAGTTTACTTTGATGTGAAAGGAGATGGAGAGAATGAAGCCTTCCTTCATATCCTCAAACTGAGACAAGCTGAAGACAGTGGGGAGTATTTCTGTGCTGCCAGGAGGGGACAGGGGAAACTATGAGGCACATTTTGGATCAGGCACCAAATTAACAGTTCTCGATCCAAACATCAAAGTCACTGAACCCACAGTGGAAGTCCTAGCACCCTCGGCAAAGGAGTGTAAAGATAGAAACAAGAAGAAGAAGAAGACCCTGGTGTGTGTAGCCACCCGCTTCTACCCCGACCATGTCACGGTCTTCTGGCAAGTC
>760-19
GCCTAATGCCTCTGTCACACTCAACTGCAGTCATAAAATCCCCAGCTATGACACTATCCTCTGGTACCAGCGTTCTGTGGAAGACACGGCTCTAAACCTCATAGCTTATGCATACTATAAAACCCCTACAGTTGAACCCTCATATAAAGGTTACTTTGATGTGAAAGGAGATGGAGAGAACGAAGCCTTCCTTCATATCCTCAAACTGAGACAAGCTGAAGACAGTGGGGAGTATTTCTGTGCTGCAAGTGAAAGCAGCTCTGGTGGTTATGCTGCCTACTTTGGAGAAGGAACTAAGCTAACAGTTCTGGATCCAAACATCAAAGTCACTGAACCCACAGTGGAAGTCCTAGCACCCTCGGCAAAGGAGTGTAAAGATAGAAACAAGAAGAAGAAGAAGACCCTGGTGTGTGTAGCCACCCGCTTCTACCCCGACCATGTCACGGTCTTCTGGCAAGTC
>761-19
GCCTAATGCCTCTGTCACACTCAACTGCAGTCATAAAATCCCCAGCTATGACACTATCCTCTGGTACCAGCGTTCTGTGGAAGACACGGCTCTAAACCTCATAGCTTATGCATACTATAAAACCCCTACAGTTGAACCCTCATATAAAGGTTACTTTGATGTGAAAGGAGATGGAGAGAACAAAGCCTTCCTTCATATCCTCAAACTGAGACAAGCTGAAGACAGTGGGGAGTATTTCTGTGCTGCCAGTCTTTTAGAGGGACAGGGCGACTATGAGGCACATTTTGGATCAGGCACCAAATTAACAGTTCTCGATCCAAACATCAAAGTCACTGAACCCACAGTGGAAGTCCTAGCACCCTCGGCAAAGGAGTGTAAAGATAGAAACAAGAAGAAGAAGAAGACCCTGGTGTGTGTAGCCACCCGCTTCTACCCCGACCATGTCACGGTCTTCTGGCAAGTC
>762-19
GCCTAATGCCTCTGTCACACTCAACTGCAGTCATAAAATCCCCAGCTATGACACTATCCTCTGGTACCAGCGTTCTGTGGAAGACACGGCTCTAAACCTCATAGCTTATGCATACTATAAAACCCCTACAGTTGAACCCTCATATAAAGGTTACTTTGATGTGAAAGGAGATGGAGAGAACAAAGCCTTCCTTCATATCCTCAAACTGAGACAAGCTGAAGACAGTGGGGAGTATTTCTGTGCTGCCAGTCTAGGGACAGGGGGCCCGGATAAGGCAGAGTTTGGTCCAGGTACCAGACTCACTGTTCTAGATCCAAACATCAAAGTCACTGAACCCACAGTGGAAGTCCTAGCACCCTCGGCAAAGGAGTGTAAAGATAGAAACAAGAAGAAGAAGAAGACCCTGGTGTGTGTAGCCACCCGCTTCTACCCCGACCATGTCACGGTCTTCTGGCAAGTC
>763-19
GCCTAATGCCTCTGTCACACTCAACTGCAGTCATAAAATCCCCAGCTATGACACTATCCTCTGGTACCAGCGTTCTGTGGAAGACACGGCTCTAAACCTCATAGCTTATGCATACTATAAAACCCCTACAGTTGAACCCTCATATAAAGGTTACTTTGATGTGAAAGGAGATGGAGAGAACGAAGCCTTCCTTCATATCCTCAAACTGAGACAAGCTGAAGACAGTGGGGAGTATTTCTGTGCTGCAAGTGAAGACAGGGGAGAACTATGATCCTGCATTCTTTGGAGCAGGGACCAAACTGAGTGTTCTGGATCCAAACATCAAAGTCACTGAACCCACAGTGGAAGTCCTAGCACCCTCGGCAAAGGAGTGTAAAGATAGAAACAAGAAGAAGAAGAAGACCCTGGTGTGTGTAGCCACCCGCTTCTACCCCGACCATGTCACGGTCTTCTGGCAAGTC
>764-19
GCCTAATGCCTCTGTCACACTCAACTGCAGTCATAAAATCCCCAGCTATGACACTATCCTCTGGTACCAGCGTTCTGTGGAAGACACGGCTCTAAACCTCATAGCTTATGCATACTATAAAACCCCTACAGTTGAACCCTCATATAAAGGTTACTTTGATGTGAAAGGAGATGGAGAGAACGAAGCCTTCCTTCATATCCTCAAACTGAGACAAGCTGAAGACAGTGGGGAGTATTTCTGTGCTGCAAGTGAAAGCGGACAGGGGGCGGACTCGGAGGCATATTTTGGAGCCGGCACCAAACTCACCGTTTTAGATCCAAACATCAAAGTCACTGAACCCACAGTGGAAGTCCTAGCACCCTCGGCAAAGGAGTGTAAAGATAGAAACAAGAAGAAGAAGAAGACCCTGGTGTGTGTAGCCACCCGCTTCTACCCCGACCATGTCACGGTCTTCTGGCAAGTC
>765-19
GCCTAATGCCTCTGTCACACTCAACTGCAGTCATAAAATCCCCAGCTATGACACTATCCTCTGGTACCAGCGTTCTGTGGAAGACACGGCTCTAAACCTCATAGCTTATGCATACTATAAAACCCCTACAGTTGAACCCTCATATAAAGGTTACTTTGATGTGAAAGGAGATGGAGAGAACGAAGCCTTCCTTCATATCCTCAAACTGAGACAAGCTGAAGACAGTGGGGAGTATTTCTGTGCTGCAAGTGGTTCCGGGACAGGGGGCACTCAAACTCAACCAGCCTTCTTTGGCAATGGAACGAAACTCACTGTTTTAGATCCAAACATCAAAGTCACTGAACCCACAGTGGAAGTCCTAGCACCCTCGGCAAAGGAGTGTAAAGATAGAAACAAGAAGAAGAAGAAGACCCTGGTGTGTGTAGCCACCCGCTTCTACCCCGACCATGTCACGGTCTTCTGGCAAGTC
>766-19
GCCTAATGCCTCTGTCACACTCAACTGCAGTCATAAAATCCCCAGCTATGACACTATCCTCTGGTACCAGCGTTCTGTGGAAGACACGGCTCTAAACCTCATAGCTTATGCATACTATAAAACCCCTACAGTTGAACCCTCATATAAAGGTTACTTTGATGTGAAAGGAGATGGAGAGAACGAAGCCTTCCTTCATATCCTCAAACTGAGACAAGCTGAAGACAGTGGGGAGTATTTCTGTGCTGCAAGTGAAAGCGCGGACAGGGACAACCCGGCATTCTTCGGCAGTGGCACCAAACTCACAGTTCTAGATCCAAACATCAAAGTCACTGAACCCACAGTGGAAGTCCTAGCACCCTCGGCAAAGGAGTGTAAAGATAGAAACAAGAAGAAGAAGAAGACCCTGGTGTGTGTAGCCACCCGCTTCTACCCCGACCATGTCACGGTCTTCTGGCAAGTC
>767-19
GCCTAATGCCTCTGTCACACTCAACTGCAGTCATAAAATCCCCAGCTATGACACTATCCTCTGGTACCAGCGTTCTGTGGAAGACACGGCTCTAAACCTCATAGCTTATGCATACTATAAAACCCCTACAGTTGAACCCTCATATAAAGGTTACTTTGATGTGAAAGGAGATGGAGAGAACGAAGCCTTCCTTCATATCCTCAAACTGAGACAAGCTGAAGACAGTGGGGAGTATTTCTGTGCTGCCAGACAGGGACAGGCCAACTATGAGGCACATTTTGGATCAGGCACCAAATTAACAGTTCTCGATCCAAACATCAAAGTCACTGAACCCACAGTGGAAGTCCTAGCACCCTCGGCAAAGGAGTGTAAAGATAGAAACAAGAAGAAGAAGAAGACCCTGGTGTGTGTAGCCACCCGCTTCTACCCCGACCATGTCACGGTCTTCTGGCAAGTC
>768-19
GCCTAATGCCTCTGTCACACTCAACTGCAGTCATAAAATCCCCAGCTATGACACTATCCTCTGGTACCAGCGTTCTGTGGAAGACACGGCTCTAAACCTCATAGCTTATGCATACTATAAAACCCCTACAGTTGAACCCTCATATAAAGGTTACTTTGATGTGAAAGGAGATGGAGAGAACAAAGCCTTCCTTCATATCCTCAAACTGAGACAAGCTGAAGACAGTGGGGAGTATTTCTGTGCTGCCCCCTCCCAGGGGGCTGGAAGTGAGGCCTACTTTGGGAATGGAACCAAACTCACTGTTTTAGATCCAAACATCAAAGTCACTGAACCCACAGTGGAAGTCCTAGCACCCTCGGCAAAGGAGTGTAAAGATAGAAACAAGAAGAAGAAGAAGACCCTGGTGTGTGTAGCCACCCGCTTCTACCCCGACCATGTCACGGTCTTCTGGCAAGTC
>769-19
GCCTAATGCCTCTGTCACACTCAACTGCAGTCATAAAATCCCCAGCTATGACACTATCCTCTGGTACCAGCGTTCTGTGGAAGACACGGCTCTAAACCTCATAGCTTATGCATACTATAAAACCCCTACAGTTGAACCCTCATATAAAGGTTACTTTGATGTGAAAGGAGATGGAGAGAACGAAGCCTTCCTTCATATCCTCAAACTGAGACAAGCTGAAGACAGTGGGGAGTATTTCTGTGCTGCCAGTCGACAGGGGGGGTACTCGGAGGCATATTTTGGAGCCGGCACCAAACTCACCGTTTTAGATCCAAACATCAAAGTCACTGAACCCACAGTGGAAGTCCTAGCACCCTCGGCAAAGGAGTGTAAAGATAGAAACAAGAAGAAGAAGAAGACCCTGGTGTGTGTAGCCACCCGCTTCTACCCCGACCATGTCACGGTCTTCTGGCAAGTC
>770-19
GCCTAATGCCTCTGTCACACTCAACTGCAGTCATAAAATCCCCAGCTATGACACTATCCTCTGGTACCAGCGTTCTGTGGAAGACACGGCTCTAAACCTCATAGCTTATGCATACTATAAAACCCCTACAGTTGAACCCTCATATAAAGGTTACTTTGATGTGAAAGGAGATGGAGAGAACAAAGCCTTCCTTCATATCCTCAAACTGAGACAAGCTGAAGACAGTGGGGAGTATTTCTGTGCTGCCAAGACAGGGGGCAACTATGAGGCACATTTTGGATCAGGCACCAAATTAACAGTTCTCGATCCAAACATCAAAGTCACTGAACCCACAGTGGAAGTCCTAGCACCCTCGGCAAAGGAGTGTAAAGATAGAAACAAGAAGAAGAAGAAGACCCTGGTGTGTGTAGCCACCCGCTTCTACCCCGACCATGTCACGGTCTTCTGGCAAGTC
>771-19
GCCTAATGCCTCTGTCACACTCAACTGCAGTCATAAAATCCCCAGCTATGACACTATCCTCTGGTACCAGCGTTCTGTGGAAGACACGGCTCTAAACCTCATAGCTTATGCATACTATAAAACCCCTACAGTTGAACCCTCATATAAAGGTTACTTTGATGTGAAAGGAGATGGAGAGAACGAAGCCTTCCTTCATATCCTCAAACTGAGACAAGCTGAAGACAGTGGGGAGTATTTCTGTGCTGCCAGTCTAGGGGCGAGTGGTGCCAGCCAGGCTTACTTCGGTGGAGGAACCAGGTTAACTGTTCTAGATCCAAACATCAAAGTCACTGAACCCACAGTGGAAGTCCTAGCACCCTCGGCAAAGGAGTGTAAAGATAGAAACAAGAAGAAGAAGAAGACCCTGGTGTGTGTAGCCACCCGCTTCTACCCCGACCATGTCACGGTCTTCTGGCAAGTC
>772-19
GCCTAATGCCTCTGTCACACTCAACTGCAGTCATAAAATCCCCAGCTATGACACTATCCTCTGGTACCAGCGTTCTGTGGAAGACACGGCTCTAAACCTCATAGCTTATGCATACTATAAAACCCCTACAGTTGAACCCTCATATAAAGGTTACTTTGATGTGAAAGGAGATGGAGAGAACGAAGCCTTCCTTCATATCCTCAAACTGAGACAAGCTGAAGACAGTGGGGAGTATTTCTGTGCTGCAAGTGAAAGCGCGGGGGGGCGAGACTATGAGGCACATTTTGGATCAGGCACCAAATTAACAGTTCTCGATCCAAACATCAAAGTCACTGAACCCACAGTGGAAGTCCTAGCACCCTCGGCAAAGGAGTGTAAAGATAGAAACAAGAAGAAGAAGAAGACCCTGGTGTGTGTAGCCACCCGCTTCTACCCCGACCATGTCACGGTCTTCTGGCAAGTC
>773-19
GCCTAATGCCTCTGTCACACTCAACTGCAGTCATAAAATCCCCAGCTATGACACTATCCTCTGGTACCAGCGTTCTGTGGAAGACACGGCTCTAAACCTCATAGCTTATGCATACTATAAAACCCCTACAGTTGAACCCTCATATAAAGGTTACTTTGATGTGAAAGGAGATGGAGAGAACGAAGCCTTCCTTCATATCCTCAAACTGAGACAAGCTGAAGACAGTGGGGAGTATTTCTGTGCTGCCAGTCTTGGACAGGGACAATCGGAGGCATATTTTGGAGCCGGCACCAAACTCACCGTTTTAGATCCAAACATCAAAGTCACTGAACCCACAGTGGAAGTCCTAGCACCCTCGGCAAAGGAGTGTAAAGATAGAAACAAGAAGAAGAAGAAGACCCTGGTGTGTGTAGCCACCCGCTTCTACCCCGACCATGTCACGGTCTTCTGGCAAGTC
>774-19
GCCTAATGCCTCTGTCACACTCAACTGCAGTCATAAAATCCCCAGCTATGACACTATCCTCTGGTACCAGCGTTCTGTGGAAGACACGGCTCTAAACCTCATAGCTTATGCATACTATAAAACCCCTACAGTTGAACCCTCATATAAAGGTTACTTTGATGTGAAAGGAGATGGAGAGAACGAAGCCTTCCTTCATATCCTCAAACTGAGACAAGCTGAAGACAGTGGGGAGTATTTCTGTGCTGCAAGTGAAAGCACGGGGAGGGACTCAAACTCAACCAGCCTTCTTTGGCAATGGAACGAAACTCACTGTTTTAGATCCAAACATCAAAGTCACTGAACCCACAGTGGAAGTCCTAGCACCCTCGGCAAAGGAGTGTAAAGATAGAAACAAGAAGAAGAAGAAGACCCTGGTGTGTGTAGCCACCCGCTTCTACCCCGACCATGTCACGGTCTTCTGGCAAGTC
>775-19
GCCTAATGCCTCTGTCACACTCAACTGCAGTCATAAAATCCCCAGCTATGACACTATCCTCTGGTACCAGCGTTCTGTGGAAGACACGGCTCTAAACCTCATAGCTTATGCATACTATAAAACCCCTACAGTTGAACCCTCATATAAAGGTTACTTTGATGTGAAAGGAGATGGAGAGAACGAAGCCTTCCTTCATATCCTCAAACTGAGACAAGCTGAAGACAGTGGGGAGTATTTCTGTGCTGCAAGTGAAAGGGAGGGTCGGTGGTGCCAGCCAGGCTTACTTCGGTGGAGGAACCAGGTTAACTGTTCTAGATCCAAACATCAAAGTCACTGAACCCACAGTGGAAGTCCTAGCACCCTCGGCAAAGGAGTGTAAAGATAGAAACAAGAAGAAGAAGAAGACCCTGGTGTGTGTAGCCACCCGCTTCTACCCCGACCATGTCACGGTCTTCTGGCAAGTC
>776-19
GCCTAATGCCTCTGTCACACTCAACTGCAGTCATAAAATCCCCAGCTATGACACTATCCTCTGGTACCAGCGTTCTGTGGAAGACACGGCTCTAAACCTCATAGCTTATGCATACTATAAAACCCCTACAGTTGAACCCTCATATAAAGGTTACTTTGATGTGAAAGGAGATGGAGAGAACAAAGCCTTCCTTCATATCCTCAAACTGAGACAAGCTGAAGACAGTGGGGAGTATTTCTGTGCTGCCAGGAGGGAGTACACGGATAAGGCAGAGTTTGGTCCAGGTACCAGACTCACTGTTCTAGATCCAAACATCAAAGTCACTGAACCCACAGTGGAAGTCCTAGCACCCTCGGCAAAGGAGTGTAAAGATAGAAACAAGAAGAAGAAGAAGACCCTGGTGTGTGTAGCCACCCGCTTCTACCCCGACCATGTCACGGTCTTCTGGCAAGTC
>777-19
GCCTAATGCCTCTGTCACACTCAACTGCAGTCATAAAATCCCCAGCTATGACACTATCCTCTGGTACCAGCGTTCTGTGGAAGACACGGCTCTAAACCTCATAGCTTATGCATACTATAAAACCCCTACAGTTGAACCCTCATATAAAGGTTACTTTGATGTGAAAGGAGATGGAGAGAACGAAGCCTTCCTTCATATCCTCAAACTGAGACAAGCTGAAGACAGTGGGGAGTATTTCTGTGCTGCAAGTGAAAGCGACAGGGGGCGCGACTCGGAGGCATATTTTGGAGCCGGCACCAAACTCACCGTTTTAGATCCAAACATCAAAGTCACTGAACCCACAGTGGAAGTCCTAGCACCCTCGGCAAAGGAGTGTAAAGATAGAAACAAGAAGAAGAAGAAGACCCTGGTGTGTGTAGCCACCCGCTTCTACCCCGACCATGTCACGGTCTTCTGGCAAGTC
>778-19
GCCTAATGCCTCTGTCACACTCAACTGCAGTCATAAAATCCCCAGCTATGACACTATCCTCTGGTACCAGCGTTCTGTGGAAGACACGGCTCTAAACCTCATAGCTTATGCATACTATAAAACCCCTACAGTTGAACCCTCATATAAAGGTTACTTTGATGTGAAAGGAGATGGAGAGAACGAAGCCTTCCTTCATATCCTCAAACTGAGACAAGCTGAAGACAGTGGGGAGTATTTCTGTGCTGCCAGTCTCGCAGGGCAACTATGATCCTGCATTCTTTGGAGCAGGGACCAAACTGAGTGTTCTGGATCCAAACATCAAAGTCACTGAACCCACAGTGGAAGTCCTAGCACCCTCGGCAAAGGAGTGTAAAGATAGAAACAAGAAGAAGAAGAAGACCCTGGTGTGTGTAGCCACCCGCTTCTACCCCGACCATGTCACGGTCTTCTGGCAAGTC
>779-19
GCCTAATGCCTCTGTCACACTCAACTGCAGTCATAAAATCCCCAGCTATAACACTATCCTCTGGTCCCAGCGTCCTGTGGAAGACACGGCTCTAAACCTCATAGCTTATGCATACTATAAAACCCCTACAGTTGAACCCTCATATAAAGTTTACTTTGATGTGAAAGGAGATGGAGAGAATGAAGCCTTCCTTCATATCCTCAAACTGAGACAAGCTGAAGACAGTGGGGAGTATTTCTGTGCTGCCAGGACAGACAGGGCTCGTACTCGGAGGCATATTTTGGAGCCGGCACCAAACTCACCGTTTTAGATCCAAACATCAAAGTCACTGAACCCACAGTGGAAGTCCTAGCACCCTCGGCAAAGGAGTGTAAAGATAGAAACAAGAAGAAGAAGAAGACCCTGGTGTGTGTAGCCACCCGCTTCTACCCCGACCATGTCACGGTCTTCTGGCAAGTC
>780-19
GCCTAATGCCTCTGTCACACTCAACTGCAGTCATAAAATCCCCAGCTATGACACTATCCTCTGGTACCAGCGTTCTGTGGAAGACACGGCTCTAAACCTCATAGCTTATGCATACTATAAAACCCCTACAGTTGAACCCTCATATAAAGGTTACTTTGATGTGAAAGGAGATGGAGAGAACGAAGCCTTCCTTCATATCCTCAAACTGAGACAAGCTGAAGACAGTGGGGAGTATTTCTGTGCTGCCACGGACAGGGGAGGTGGTGCCAGCCAGGCTTACTTCGGTGGAGGAACCAGGTTAACTGTTCTAGATCCAAACATCAAAGTCACTGAACCCACAGTGGAAGTCCTAGCACCCTCGGCAAAGGAGTGTAAAGATAGAAACAAGAAGAAGAAGAAGACCCTGGTGTGTGTAGCCACCCGCTTCTACCCCGACCATGTCACGGTCTTCTGGCAAGTC
>781-19
GCCTAATGCCTCTGTCACACTCAACTGCAGTCATAAAATCCCCAGCTATGACACTATCCTCTGGTACCAGCGTTCTGTGGAAGACACGGCTCTAAACCTCATAGCTTATGCATACTATAAAACCCCTACAGTTGAACCCTCATATAAAGGTTACTTTGATGTGAAAGGAGATGGAGAGAACGAAGCCTTCCTTCATATCCTCAAACTGAGACAAGCTGAAGACAGTGGGGAGTATTTCTGTGCTGCAAGTGAAAGCGAGGGGTACACGGATAAGGCAGAGTTTGGTCCAGGTACCAGACTCACTGTTCTAGATCCAAACATCAAAGTCACTGAACCCACAGTGGAAGTCCTAGCACCCTCGGCAAAGGAGTGTAAAGATAGAAACAAGAAGAAGAAGAAGACCCTGGTGTGTGTAGCCACCCGCTTCTACCCCGACCATGTCACGGTCTTCTGGCAAGTC
>782-19
GCCTAATGCCTCTGTCACACTCAACTGCAGTCATAAAATCCCCAGCTATGACACTATCCTCTGGTACCAGCGTTCTGTGGAAGACACGGCTCTAAACCTCATAGCTTATGCATACTATAAAACCCCTACAGTTGAACCCTCATATAAAGGTTACTTTGATGTGAAAGGAGATGGAGAGAACGAAGCCTTCCTTCATATCCTCAAACTGAGACAAGCTGAAGACAGTGGGGAGTATTTCTGTGCTGCAAGTGAAAGCGGGACAGGGGGCTATGAGGCACATTTTGGATCAGGCACCAAATTAACAGTTCTCGATCCAAACATCAAAGTCACTGAACCCACAGTGGAAGTCCTAGCACCCTCGGCAAAGGAGTGTAAAGATAGAAACAAGAAGAAGAAGAAGACCCTGGTGTGTGTAGCCACCCGCTTCTACCCCGACCATGTCACGGTCTTCTGGCAAGTC
>783-19
GCCTAATGCCTCTGTCACACTCAACTGCAGTCATAAAATCCCCAGCTATGACACTATCCTCTGGTACCAGCGTTCTGTGGAAGACACGGCTCTAAACCTCATAGCTTATGCATACTATAAAACCCCTACAGTTGAACCCTCATATAAAGGTTACTTTGATGTGAAAGGAGATGGAGAGAACGAAGCCTTCCTTCATATCCTCAAACTGAGACAAGCTGAAGACAGTGGGGAGTATTTCTGTGCTGCAAGTGAAAGCGGGGGAGGTGGTGCCAGCCAGGCTTACTTCGGTGGAGGAACCAGGTTAACTGTTCTAGATCCAAACATCAAAGTCACTGAACCCACAGTGGAAGTCCTAGCACCCTCGGCAAAGGAGTGTAAAGATAGAAACAAGAAGAAGAAGAAGACCCTGGTGTGTGTAGCCACCCGCTTCTACCCCGACCATGTCACGGTCTTCTGGCAAGTC
>784-19
GCCTAATGCCTCTGTCACACTCAACTGCAGTCATAAAATCCCCAGCTATGACACTATCCTCTGGTACCAGCGTTCTGTGGAAGATCGCGGGGGCGCCTGAGGCACATTTTGGATCAGGCACCAAATTAACAGTTCTCGATCCAAACATCAAAGTCACTGAACCCACAGTGGAAGTCCTAGCACCCTCGGCAAAGGAGTGTAAAGATAGAAACAAGAAGAAGAAGAAGACCCTGGTGTGTGTAGCCACCCGCTTCTACCCCGACCATGTCACGGTCTTCTGGCAAGTC
>785-19
GCCTAATGCCTCTGTCACACTCAACTGCAGTCATAAAATCCCCAGCTATAACACTATCCTCTGGTCCCAGCGTCCTGTATAAAACCCCTACAGTTGAACCCTCATATAAAGTTTACTTTGATGTGAAAGGAGATGGAGAGAATGAAGCCTTCCTTCATATCCTCAAACTGAGACAAGCTGAAGACAGTGGGGAGTATTTCTGTGCTGCCAACAGACAGGGGATTCAACCAGCCTTCTTTGGCAATGGAACGAAACTCACTGTTTTAGATCCAAACATCAAAGTCACTGAACCCACAGTGGAAGTCCTAGCACCCTCGGCAAAGGAGTGTAAAGATAGAAACAAGAAGAAGAAGAAGACCCTGGTGTGTGTAGCCACCCGCTTCTACCCCGACCATGTCACGGTCTTCTGGCAAGTC
>786-19
GCCTAATGCCTCTGTCACACTCAACTGCAGTCATAAAATCCCCAGCTATGACACTATCCTCTGGTACCAGCGTTCTGTGGAAGACACGGCTCTAAACCTCATAGCTTATGCATACTATAAAACCCCTACAGTTGAACCCTCATATAAAGGTTACTTTGATGTGAAAGGAGATGGAGAGAACGAAGCCTTCCTTCATATCCTCAAACTGAGACAAGCTGAAGACAGTGGGGAGTATTTCTGTGCTGCAAGTGAAAGCGTTGGGCGAGATGATCCTGCATTCTTTGGAGCAGGGACCAAACTGAGTGTTCTGGATCCAAACATCAAAGTCACTGAACCCACAGTGGAAGTCCTAGCACCCTCGGCAAAGGAGTGTAAAGATAGAAACAAGAAGAAGAAGAAGACCCTGGTGTGTGTAGCCACCCGCTTCTACCCCGACCATGTCACGGTCTTCTGGCAAGTC
>787-19
GCCTAATGCCTCTGTCACACTCAACTGCAGTCATAAAATCCCCAGCTATGACACTATCCTCTGGTACCAGCGTTCTGTGGAAGACACGGCTCTAAACCTCATAGCTTATGCATACTATAAAACCCCTACAGTTGAACCCTCATATAAAGGTTACTTTGATGTGAAAGGAGATGGAGAGAACGAAGCCTTCCTTCATATCCTCAAACTGAGACAAGCTGAAGACAGTGGGGAGTATTTCTGTGCTGCAAGTGAAGGGACAGACTCGTACTCGGAGGCATATTTTGGAGCCGGCACCAAACTCACCGTTTTAGATCCAAACATCAAAGTCACTGAACCCACAGTGGAAGTCCTAGCACCCTCGGCAAAGGAGTGTAAAGATAGAAACAAGAAGAAGAAGAAGACCCTGGTGTGTGTAGCCACCCGCTTCTACCCCGACCATGTCACGGTCTTCTGGCAAGTC
>788-19
GCCTAATGCCTCTGTCACACTCAACTGCAGTCATAAAATCCCCAGCTATGACACTATCCTCTGGTACCAGCGTTCTGTGGAAGACACGGCTCTAAACCTCATAGCTTATGCATACTATAAAACCCCTACAGTTGAACCCTCATATAAAGGTTACTTTGATGTGAAAGGAGATGGAGAGAACGAAGCCTTCCTTCATATCCTCAAACTGAGACAAGCTGAAGACAGTGGGGAGTATTTCTGTGCTGCAAGTGAAAGCGGACAGTCAAACTCAACCAGCCTTCTTTGGCAATGGAACGAAACTCACTGTTTTAGATCCAAACATCAAAGTCACTGAACCCACAGTGGAAGTCCTAGCACCCTCGGCAAAGGAGTGTAAAGATAGAAACAAGAAGAAGAAGAAGACCCTGGTGTGTGTAGCCACCCGCTTCTACCCCGACCATGTCACGGTCTTCTGGCAAGTC
>789-18
GCCTAATGCCTCTGTCACACTCAACTGCAGTCATAAAATCCCCAGCTATGACACTATCCTCTGGTACCAGCGTTCTGTGGAAGACACGGCTCTAAACCTCATAGCTTATGCATACTATAAAACCCCTACAGTTGAACCCTCATATAAAGGTTACTTTGATGTGAAAGGAGATGGAGAGAACGAAGCCTTCCTTCATATCCTCAAACTGAGACAAGCTGAAGACAGTGGGGAGTATTTCTGTGCTGCCAGTCTGAGATTTAGGGGGGCACGGATAAGGCAGAGTTTGGTCCAGGTACCAGACTCACTGTTCTAGATCCAAACATCAAAGTCACTGAACCCACAGTGGAAGTCCTAGCACCCTCGGCAAAGGAGTGTAAAGATAGAAACAAGAAGAAGAAGAAGACCCTGGTGTGTGTAGCCACCCGCTTCTACCCCGACCATGTCACGGTCTTCTGGCAAGTC
>790-18
GCCTAATGCCTCTGTCACACTCAACTGCAGTCATAAAATCCCCAGCTATGACACTATCCTCTGGTACCAGCGTTCTGTGGAAGACACGGCTCTAAACCTCATAGCTTATGCATACTATAAAACCCCTACAGTTGAACCCTCATATAAAGGTTACTTTGATGTGAAAGGAGATGGAGAGAACAAAGCCTTCCTTCATATCCTCAAACTGAGACAAGCTGAAGACAGTGGGGAGTATTTCTGTGCTGCCAGTCTGGGACAGTATGAGGCACATTTTGGATCAGGCACCAAATTAACAGTTCTCGATCCAAACATCAAAGTCACTGAACCCACAGTGGAAGTCCTAACACCCTCGGCAAAGGAGTGTAAAGATAGAAACAAGAAGAAGAAGAAGACCCTGGTGTGTGTAGCCACCCGCTTCTACCCCGACCATGTCACGGTCTTCTGGCAAGTC
>791-18
GCCTAATGCCTCTGTCACACTCAACTGCAGTCATAAAATCCCCAGCTATGACACTATCCTCTGGTACCAGCGTTCTGTGGAAGACACGGCTCTAAACCTCATAGCTTATGCATACTATAAAACCCCTACAGTTGAACCCTCATATAAAGGTTACTTTGATGTGAAAGGAGATGGAGAGAACGAAGCCTTCCTTCATATCCTCAAACTGAGACAAGCTGAAGACAGTGGGGAGTATTTCTGACTCAAACTCAACCAGCCTTCTTTGGCAATGGAACGAAACTCACTGTTTTAGATCCAAACATCAAAGTCACTGAACCCACAGTGGAAGTCCTAGCACCCTCGGCAAAGGAGTGTAAAGATAGAAACAAGAAGAAGAAGAAGACCCTGGTGTGTGTAGCCACCCGCTTCTACCCCGACCATGTCACGGTCTTCTGGCAAGTC
>792-18
GCCTAATGCCTCTGTCACACTCAACTGCAGTCATAAAATCCCCAGCTATGACACTATCCTCTGGTACCAGCGTTCTGTGGAAGACACGGCTCTAAACCTCATAGCTTATGCATACTATAAAACCCCTACAGTTGAACCCTCATATAAAGGTTACTTTGATGTGAAAGGAGATGGAGAGAACAAAGCCTTCCTTCATATCCTCAAACTGAGACAAGCTGAAGACAGTGGGGAGTATTTCTGTGCTGCCAGTCGACAGGGGCCCTATGAGGCACATTTTGGATCAGGCACCAAATTAACAGTTCTCGATCCAAACATCAAAGTCACTGAACCCACAGTGGAAGTCCTAGCACCCTCGGCAAAGGAGTGTAAAGATAGAAACAAGAAGAAGAAGAAGACCCTGGTGTGTGTAGCCACCCGCTTCTACCCCGACCATGTCACGGTCTTCTGGCAAGTC
>793-18
GCCTAATGCCTCTGTCACACTCAACTGCAGTCATAAAATCCCCAGCTATGACACTATCCTCTGGTACCAGCGTTCTGTGGAAGACACGGCTCTAAACCTCATAGCTTATGCATACTATAAAACCCCTACAGTTGAACCCTCATATAAAGGTTACTTTGATGTGAAAGGAGATGGAGAGAACAAAGCCTTCCTTCATATCCTCAAACTGAGACAAGCTGAAGACAGTGGGGAGTATTTCTGTGCTGCCATACAGGGGGCGGCTCAACCAGCCTTCTTTGGCAATGGAACGAAACTCACTGTTTTAGATCCAAACATCAAAGTCACTGAACCCACAGTGGAAGTCCTAGCACCCTCGGCAAAGGAGTGTAAAGATAGAAACAAGAAGAAGAAGAAGACCCTGGTGTGTGTAGCCACCCGCTTCTACCCCGACCATGTCACGGTCTTCTGGCAAGTC
>794-18
GCCTAATGCCTCTGTCACACTCAACTGCAGTCATAAAATCCCCAGCTATGACACTATCCTCTGGTACCAGCGTTCTGTGGAAGACACGGCTCTAAACCTCATAGCTTATGCATACTATAAAACCCCTACAGTTGAACCCTCATATAAAGGTTACTTTGATGTGAAAGGAGATGGAGAGAACAAAGCCTTCCTTCATATCCTCAAACTGAGACAAGCTGAAGACAGTGGGGAGTATTTCTGTGCTGCCAGTCACGACAGGGCGTACTCGGAGGCATATTTTGGAGCCGGCACCAAACTCACCGTTTTAGATCCAAACATCAAAGTCACTGAACCCACAGTGGAAGTCCTAGCACCCTCGGCAAAGGAGTGTAAAGATAGAAACAAGAAGAAGAAGAAGACCCTGGTGTGTGTAGCCACCCGCTTCTACCCCGACCATGTCACGGTCTTCTGGCAAGTC
>795-18
GCCTAATGCCTCTGTCACACTCAACTGCAGTCATAAAATCCCCAGCTATGACACTATCCTCTGGTACCAGCGTTCTGTGGAAGACACGGCTCTAAACCTCATAGCTTATGCATACTATAAAACCCCTACAGTTGAACCCTCATATAAAGGTTACTTTGATGTGAAAGGAGATGGAGAGAACGAAGCCTTCCTTCATATCCTCAAACTGAGACAAGCTGAAGACAGTGGGGAGTATTTCTGTGCTGCAAGTGATCGACAGGGGGCGGCTCAACCAGCCTTCTTTGGCAATGGAACGAAACTCACTGTTTTAGATCCAAACATCAAAGTCACTGAACCCACAGTGGAAGTCCTAGCACCCTCGGCAAAGGAGTGTAAAGATAGAAACAAGAAGAAGAAGAAGACCCTGGTGTGTGTAGCCACCCGCTTCTACCCCGACCATGTCACGGTCTTCTGGCAAGTC
>796-18
GCCTAATGCCTCTGTCACACTCAACTGCAGTCATAAAATCCCCAGCTATGACACTATCCTCTGGTACCAGCGTTCTGTGGAAGACACGGCTCTAAACCTCATAGCTTATGCATACTATAAAACCCCTACAGTTGAACCCTCATATAAAGGTTACTTTGATGTGAAAGGAGATGGAGAGAACGAAGCCTTCCTTCATATCCTCAAACTGAGACAAGCTGAAGACAGTGGGGAGTATTTCTGTGCTGCAAGTGAAAGAGGGACAGGGGGCGGTTATGCTGCCTACTTTGGAGAGGGAACTAAGCTAACAGTTCTGGATCCAAACATCAAAGTCACTGAACCCACAGTGGAAGTCCTAGCACCCTCGGCAAAGGAGTGTAAAGATAGAAACAAGAAGAAGAAGAAGACCCTGGTGTGTGTAGCCACCCGCTTCTACCCCGACCATGTCACGGTCTTCTGGCAAGTC
>797-18
GCCTAATGCCTCTGTCACACTCAACTGCAGTCATAAAATCCCCAGCTATAACACTATCCTCTGGTCCCAGCGTCCTGTATAAAACCCCTACAGTTGAACCCTCATATAAAGTTTACTTTGATGTGAAAGGAGATGGAGAGAATGAAGCCTTCCTTCATATCCTCAAACTGAGACAAGCTGAAGACAGTGGGGAGTATTTCTGTGCTGCCAGATTAACAGGGGGGTACTCGGAGGCATATTTTGGAGCCGGCACCAAACTCACCGTTTTAGATCCAAACATCAAAGTCACTGAACCCACAGTGGAAGTCCTAGCACCCTCGGCAAAGGAGTGTAAAGATAGAAACAAGAAGAAGAAGAAGACCCTGGTGTGTGTAGCCACCCGCTTCTACCCCGACCATGTCACGGTCTTCTGGCAAGTC
>798-18
GCCTAATGCCTCTGTCACACTCAACTGCAGTCATAAAATCCCCAGCTATGACACTATCCTCTGGTACCAGCGTTCTGTGGAAGACACGGCTCTAAACCTCATAGCTTATGCATACTATAAAACCCCTACAGTTGAACCCTCATATAAAGGTTACTTTGATGTGAAAGGAGATGGAGAGAACGAAGCCTTCCTTCATATCCTCAAACTGAGACAAGCTGAAGACAGTGGGGAGTATTTCTGTGCTGCAAGTGAAAGCGGGGAGGGTGGTTATGCTGCCTACTTTGGAGAAGGAACTAAGCTAACAGTTCTGGATCCAAACATCAAAGTCACTGAACCCACAGTGGAAGTCCTAGCACCCTCGGCAAAGGAGTGTAAAGATAGAAACAAGAAGAAGAAGAAGACCCTGGTGTGTGTAGCCACCCGCTTCTACCCCGACCATGTCACGGTCTTCTGGCAAGTC
>799-18
GCCTAATGCCTCTGTCACACTCAACTGCAGTCATAAAATCCCCAGCTATGACACTATCCTCTGGTACCAGCGTTCTGTGGAAGACACGGCTCTAAACCTCATAGCTTATGCATACTATAAAACCCCTACAGTTGAACCCTCATATAAAGGTTACTTTGATGTGAAAGGAGATGGAGAGAACGAAGCCTTCCTTCATATCCTCAAACTGAGACAAGCTGAAGACAGTGGGGAGTATTTCTGTGCTGCCAGTCTCGGGACAGGGGGCCAGGGGCGAACTATGAGGCACATTTTGGATCAGGCACCAAATTAACAGTTCTCGATCCAAACATCAAAGTCACTGAACCCACAGTGGAAGTCCTAGCACCCTCGGCAAAGGAGTGTAAAGATAGAAACAAGAAGAAGAAGAAGACCCTGGTGTGTGTAGCCACCCGCTTCTACCCCGACCATGTCACGGTCTTCTGGCAAGTC
>800-18
GCCTAATGCCTCTGTCACACTCAACTGCAGTCATAAAATCCCCAGCTATAACACTATCCTCTGGTCCCAGCGTCCTGTATAAAACCCCTACAGTTGAACCCTCATATAAAGTTTACTTTGATGTGAAAGGAGATGGAGAGAATGAAGCCTTCCTTCATATCCTCAAACTGAGACAAGCTGAAGACAGTGGGGAGTATTTCTGTGCTGCCAGTCTAGCAAATAACGTACACGGATAAGGCAGAGTTTGGTCCAGGTACCAGACTCACTGTTCTAGATCCAAACATCAAAGTCACTGAACCCACAGTGGAAGTCCTAGCACCCTCGGCAAAGGAGTGTAAAGATAGAAACAAGAAGAAGAAGAAGACCCTGGTGTGTGTAGCCACCCGCTTCTACCCCGACCATGTCACGGTCTTCTGGCAAGTC
>801-18
GCCTAATGCCTCTGTCACACTCAACTGCAGTCATAAAATCCCCAGCTATGACACTATCCTCTGGTACCAGCGTTCTGTGGAAGACACGGCTCTAAACCTCATAGCTTATGCATACTATAAAACCCCTACAGTTGAACCCTCATATAAAGGTTACTTTGATGTGAAAGGAGATGGAGAGAACGAAGCCTTCCTTCATATCCTCAAACTGAGACAAGCTGAAGACAGTGGGGAGTATTTCTGTGCTGCCAGTCAAAACAACAACCCGGCATTCTTCGGCAGTGGCACCAAACTCACAGTTCTAGATCCAAACATCAAAGTCACTGAACCCACAGTGGAAGTCCTAGCACCCTCGGCAAAGGAGTGTAAAGATAGAAACAAGAAGAAGAAGAAGACCCTGGTGTGTGTAGCCACCCGCTTCTACCCCGACCATGTCACGGTCTTCTGGCAAGTC
>802-18
GCCTAATGCCTCTGTCACACTCAACTGCAGTCATAAAATCCCCAGCTATGACACTATCCTCTGGTACCAGCGTTCTGTGGAAGACACGGCTCTAAACCTCATAGCTTATGCATACTATAAAACCCCTACAGTTGAACCCTCATATAAAGGTTACTTTGATGTGAAAGGAGATGGAGAGAACGAAGCCTTCCTTCATATCCTCAAACTGAGACAAGCTGAAGACAGTGGGGAGTATTTCTGTGCTGCCGGGGACAGTTACTCGGAGGCATATTTTGGAGCCGGCACCAAACTCACCGTTTTAGATCCAAACATCAAAGTCACTGAACCCACAGTGGAAGTCCTAGCACCCTCGGCAAAGGAGTGTAAAGATAGAAACAAGAAGAAGAAGAAGACCCTGGTGTGTGTAGCCACCCGCTTCTACCCCGACCATGTCACGGTCTTCTGGCAAGTC
>803-18
GCCTAATGCCTCTGTCACACTCAACTGCAGTCATAAAATCCCCAGCTATGACACTATCCTCTGGTACCAGCGTTCTGTGGAAGACACGGCTCTAAACCTCATAGCTTATGCATACTATAAAACCCCTACAGTTGAACCCTCATATAAAGGTTACTTTGATGTGAAAGGAGATGGAGAGAACAAAGCCTTCCTTCATATCCTCAAACTGAGACAAGCTGAAGACAGTGGGGAGTATTTCTGTGCTGCCAGTCAACAAGTACTCAAACTCAACCAGCCTTCTTTGGCAATGGAACGAAACTCACTGTTTTAGATCCAAACATCAAAGTCACTGAACCCACAGTGGAAGTCCTAGCACCCTCGGCAAAGGAGTGTAAAGATAGAAACAAGAAGAAGAAGAAGACCCTGGTGTGTGTAGCCACCCGCTTCTACCCCGACCATGTCACGGTCTTCTGGCAAGTC
>804-18
GCCTAATGCCTCTGTCACACTCAACTGCAGTCATAAAATCCCCAGCTATGACACTATCCTCTGGTACCAGCGTTCTGTGGAAGACACGGCTCTAAACCTCATAGCTTATGCATACTATAAAACCCCTACAGTTGAACCCTCATATAAAGGTTACTTTGATGTGAAAGGAGATGGAGAGAACAAAGCCTTCCTTCATATCCTCAAACTGAGACAAGCTGAAGACAGTGGGGAGTATTTCTGTGCTGTCGGGACAGATGAGGCACATTTTGGATCAGGCACCAAATTAACAGTTCTCGATCCAAACATCAAAGTCACTGAACCCACAGTGGAAGTCCTAGCACCCTCGGCAAAGGAGTGTAAAGATAGAAACAAGAAGAAGAAGAAGACCCTGGTGTGTGTAGCCACCCGCTTCTACCCCGACCATGTCACGGTCTTCTGGCAAGTC
>805-18
GCCTAATGCCTCTGTCACACTCAACTGCAGTCATAAAATCCCCAGCTATGACACTATCCTCTGGTACCAGCGTTCTGTGGAAGACACGGCTCTAAACCTCATAGCTTATGCATACTATAAAACCCCTACAGTTGAACCCTCATATAAAGGTTACTTTGATGTGAAAGGAGATGGAGAGAACGAAGCCTTCCTTCATATCCTCAAACTGAGACAAGCTGAAGACAGTGGGGAGTATTTCTGTGCTGCAAGTGAAAGCCACTCGGAGGCATATTTTGGAGCCGGCACCAAACTCACCGTTTTAGATCCAAACATCAAAGTCACTGAACCCACAGTGGAAGTCCTAGCACCCTCGGCAAAGGAGTGTAAAGATAGAAACAAGAAGAAGAAGAAGACCCTGGTGTGTGTAGCCACCCGCTTCTACCCCGACCATGTCACGGTCTTCTGGCAAGTC
>806-18
GCCTAATGCCTCTGTCACACTCAACTGCAGTCATAAAATCCCCAGCTATGACACTATCCTCTGGTACCAGCGTTCTGTGGAAGACACGGCTCTAAACCTCATAGCTTATGCATACTATAAAACCCCTACAGTTGAACCCTCATATAAAGGTTACTTTGATGTGAAAGGAGATGGAGAGAACAAAGCCTTCCTTCATATCCTCAAACTGAGACAAGCTGAAGACAGTGGGGAGTATTTCTGTGCTGCCATCGGGACACGCCAACTATGAGGCACATTTTGGATCAGGCACCAAATTAACAGTTCTCGATCCAAACATCAAAGTCACTGAACCCACAGTGGAAGTCCTAGCACCCTCGGCAAAGGAGTGTAAAGATAGAAACAAGAAGAAGAAGAAGACCCTGGTGTGTGTAGCCACCCGCTTCTACCCCGACCATGTCACGGTCTTCTGGCAAGTC
>807-18
GCCTAATGCCTCTGTCACACTCAACTGCAGTCATAAAATCCCCAGCTATAACACTATCCTCTGGTCCCAGCGTCCTGTGGAAGACACGGCTCTAAACCTCATAGCTTATGCATACTATAAAACCCCTACAGTTGAACCCTCATATAAAGTTTACTTTGATGTGAAAGGAGATGGAGAGAATGAAGCCTTCCTTCATATCCTCAAACTGAGACAAGCTGAAGACAGTGGGGAGTATTTCTGTGCTGCCAAGGGACAGGGGGCGCCCGGGACATGTTCCTGCATTCTTTGGAGCAGGGACCAAACTGAGTGTTCTGGATCCAAACATCAAAGTCACTGAACCCACAGTGGAAGTCCTAGCACCCTCGGCAAAGGAGTGTAAAGATAGAAACAAGAAGAAGAAGAAGACCCTGGTGTGTGTAGCCACCCGCTTCTACCCCGACCATGTCACGGTCTTCTGGCAAGTC
>808-18
GCCTAATGCCTCTGTCACACTCAACTGCAGTCATAAAATCCCCAGCTATGACACTATCCTCTGGTACCAGCGTTCTGTGGAAGACACGGCTCTAAACCTCATAGCTTATGCATACTATAAAACCCCTACAGTTGAACCCTCATATAAAGGTTACTTTGATGTGAAAGGAGATGGAGAGAACGAAGCCTTCCTTCATATCCTCAAACTGAGACAAGCTGAAGACAGTGGGGAGTATTTCTGTGCTGCAAGTGAACAGAGCTCTGGTGGTTATGCTGCCTACTTTGGAGAAGGAACTAAGCTAACAGTTCTGGATCCAAACATCAAAGTCACTGAACCCACAGTGGAAGTCCTAGCACCCTCGGCAAAGGAGTGTAAAGATAGAAACAAGAAGAAGAAGAAGACCCTGGTGTGTGTAGCCACCCGCTTCTACCCCGACCATGTCACGGTCTTCTGGCAAGTC
>809-18
GCCTAATGCCTCTGTCACACTCAACTGCAGTCATAAAATCCCCAGCTATGACACTATCCTCTGGTACCAGCGTTCTGTGGAAGACACGGCTCTAAACCTCATAGCTTATGCATACTATAAAACCCCTACAGTTGAACCCTCATATAAAGGTTACTTTGATGTGAAAGGAGATGGAGAGAACGAAGCCTTCCTTCATATCCTCAAACTGAGACAAGCTGAAGACAGTGGGGAGTATTTCTGTGCTGCCAGTCTATCGGCACAGGGGAGCTCGTACTCGGAGGCATATTTTGGAGCCGGCACCAAACTCACCGTTTTAGATCCAAACATCAAAGTCACTGAACCCACAGTGGAAGTCCTAGCACCCTCGGCAAAGGAGTGTAAAGATAGAAACAAGAAGAAGAAGAAGACCCTGGTGTGTGTAGCCACCCGCTTCTACCCCGACCATGTCACGGTCTTCTGGCAAGTC
>810-18
GCCTAATGCCTCTGTCACACTCAACTGCAGTCATAAAATCCCCAGCTATGACACTATCCTCTGGTACCAGCGTTCTGTGGAAGACACGGCTCTAAACCTCATAGCTTATGCATACTATAAAACCCCTACAGTTGAACCCTCATATAAAGGTTACTTTGATGTGAAAGGAGATGGAGAGAACGAAGCCTTCCTTCATATCCTCAAACTGAGACAAGCTGAAGACAGTGGGGAGTATTTCTGTGCTGCAAGTGAAAGGACAGGGGTGGATCCTGCATTCTTTGGAGCAGGGACCAAACTGAGTGTTCTGGATCCAAACATCAAAGTCACTGAACCCACAGTGGAAGTCCTAGCACCCTCGGCAAAGGAGTGTAAAGATAGAAACAAGAAGAAGAAGAAGACCCTGGTGTGTGTAGCCACCCGCTTCTACCCCGACCATGTCACGGTCTTCTGGCAAGTC
>811-18
GCCTAATGCCTCTGTCACACTCAACTGCAGTCATAAAATCCCCAGCTATGACACTATCCTCTGGTACCAGCGTTCTGTGGAAGACACGGCTCTAAACCTCATAGCTTATGCATACTATAAAACCCCTACAGTTGAACCCTCATATAAAGGTTACTTTGATGTGAAAGGAGATGGAGAGAACGAAGCCTTCCTTCATATCCTCAAACTGAGACAAGCTGAAGACAGTGGGGAGTATTTCTGTGCTGCAAGTGAAAGCGGGTCGTGGTGCCAGCCAGGCTTACTTCGGTGGAGGAACCAGGTTAACTGTTCTAGATCCAAACATCAAAGTCACTGAACCCACAGTGGAAGTCCTAGCACCCTCGGCAAAGGAGTGTAAAGATAGAAACAAGAAGAAGAAGAAGACCCTGGTGTGTGTAGCCACCCGCTTCTACCCCGACCATGTCACGGTCTTCTGGCAAGTC
>812-18
GCCTAATGCCTCTGTCACACTCAACTGCAGTCATAAAATCCCCAGCTATGACACTATCCTCTGGTACCAGCGTTCTGTGGAAGACACGGCTCTAAACCTCATAGCTTATGCATACTATAAAACCCCTACAGTTGAACCCTCATATAAAGGTTACTTTGATGTGAAAGGAGATGGAGAGAACAAAGCCTTCCTTCATATCCTCAAACTGAGACAAGCTGAAGACAGTGGGGAGTATTTCTGTGCTGCCAGTCTTTCAGGGGAAGGATCCTGCATTCTTTGGAGCAGGGACCAAACTGAGTGTTCTGGATCCAAACATCAAAGTCACTGAACCCACAGTGGAAGTCCTAGCACCCTCGGCAAAGGAGTGTAAAGATAGAAACAAGAAGAAGAAGAAGACCCTGGTGTGTGTAGCCACCCGCTTCTACCCCGACCATGTCACGGTCTTCTGGCAAGTC
>813-18
GCCTAATGCCTCTGTCACACTCAACTGCAGTCATAAAATCCCCAGCTATGACACTATCCTCTGGTACCAGCGTTCTGTGGAAGACACGGCTCTAAACCTCATAGCTTATGCATACTATAAAACCCCTACAGTTGAACCCTCATATAAAGGTTACTTTGATGTGAAAGGAGATGGAGAGAACGAAGCCTTCCTTCATATCCTCAAACTGAGACAAGCTGAAGACAGTGGGGAGTATTTCTGTGCTGCCAGTCTAAGGTCCGACAGGGGAAACAACCCGGCATTCTTCGGCAGTGGCACCAAACTCACAGTTCTAGATCCAAACATCAAAGTCACTGAACCCACAGTGGAAGTCCTAGCACCCTCGGCAAAGGAGTGTAAAGATAGAAACAAGAAGAAGAAGAAGACCCTGGTGTGTGTAGCCACCCGCTTCTACCCCGACCATGTCACGGTCTTCTGGCAAGTC
>814-18
GCCTAATGCCTCTGTCACACTCAACTGCAGTCATAAAATCCCCAGCTATGACACTATCCTCTGGTACCAGCGTTCTGTGGAAGACACGGCTCTAAACCTCATAGCTTATGCATACTATAAAACCCCTACAGTTGAACCCTCATATAAAGGTTACTTTGATGTGAAAGGAGATGGAGAGAACGAAGCCTTCCTTCATATCCTCAAACTGAGACAAGCTGAAGACAGTGGGGAGTATTTCTGTGCTGCCGGGACATTTCAACTCAACCAGCCTTCTTTGGCAATGGAACGAAACTCACTGTTTTAGATCCAAACATCAAAGTCACTGAACCCACAGTGGAAGTCCTAGCACCCTCGGCAAAGGAGTGTAAAGATAGAAACAAGAAGAAGAAGAAGACCCTGGTGTGTGTAGCCACCCGCTTCTACCCCGACCATGTCACGGTCTTCTGGCAAGTC
>815-18
GCCTAATGCCTCTGTCACACTCAACTGCAGTCATAAAATCCCCAGCTATGACACTATCCTCTGGTACCAGCGTTCTGTGGAAGACACGGCTCTAAACCTCATAGCTTATGCATACTATAAAACCCCTACAGTTGAACCCTCATATAAAGGTTACTTTGATGTGAAAGGAGATGGAGAGAACAAAGCCTTCCTTCATATCCTCAAACTGAGACAAGCTGAAGACAGTGGGGAGTATTTCTGTGCTGCCAGCGGTTCTACAACTATGATCCTGCATTCTTTGGAGCAGGGACCAAACTGAGTGTTCTGGATCCAAACATCAAAGTCACTGAACCCACAGTGGAAGTCCTAGCACCCTCGGCAAAGGAGTGTAAAGATAGAAACAAGAAGAAGAAGAAGACCCTGGTGTGTGTAGCCACCCGCTTCTACCCCGACCATGTCACGGTCTTCTGGCAAGTC
>816-18
GCCTAATGCCTCTGTCACACTCAACTGCAGTCATAAAATCCCCAGCTATGACACTATCCTCTGGTACCAGCGTTCTGTGGAAGACACGGCTCTAAACCTCATAGCTTATGCATACTATAAAACCCCTACAGTTGAACCCTCATATAAAGGTTACTTTGATGTGAAAGGAGATGGAGAGAACGAAGCCTTCCTTCATATCCTCAAACTGAGACAAGCTGAAGACAGTGGGGAGTATTTCTGTGCTGCAAGTGAAAGCCCGGGAGGTCAAACTCAACCAGCCTTCTTTGGCAATGGAACGAAACTCACTGTTTTAGATCCAAACATCAAAGTCACTGAACCCACAGTGGAAGTCCTAGCACCCTCGGCAAAGGAGTGTAAAGATAGAAACAAGAAGAAGAAGAAGACCCTGGTGTGTGTAGCCACCCGCTTCTACCCCGACCATGTCACGGTCTTCTGGCAAGTC
>817-18
GCCTAATGCCTCTGTCACACTCAACTGCAGTCATAAAATCCCCAGCTATGACACTATCCTCTGGTACCAGCGTTCTGTGGAAGACACGGCTCTAAACCTCATAGCTTATGCATACTATAAAACCCCTACAGTTGAACCCTCATATAAAGGTTACTTTGATGTGAAAGGAGATGGAGAGAACGAAGCCTTCCTTCATATCCTCAAACTGAGACAAGCTGAAGACAGTGGGGAGTATTTCTGTGCTGCAAGTGAAAGAGGCACTGGAAGTGAGGCCTACTTTGGGAATGGAACCAAACTCACTGTTTTAGATCCAAACATCAAAGTCACTGAACCCACAGTGGAAGTCCTAGCACCCTCGGCAAAGGAGTGTAAAGATAGAAACAAGAAGAAGAAGAAGACCCTGGTGTGTGTAGCCACCCGCTTCTACCCCGACCATGTCACGGTCTTCTGGCAAGTC
>818-18
GCCTAATGCCTCTGTCACACTCAACTGCAGTCATAAAATCCCCAGCTATGACACTATCCTCTGGTACCAGCGTTCTGTGGAAGACACGGCTCTAAACCTCATAGCTTATGCATACTATAAAACCCCTACAGTTGAACCCTCATATAAAGGTTACTTTGATGTGAAAGGAGATGGAGAGAACGAAGCCTTCCTTCATATCCTCAAACTGAGACAAGCTGAAGACAGTGGGGAGTATTTCTGTGCTGCAAGTGAAAACAGGGGAGGTGGTGCCAGCCAGGCTTACTTCGGTGGAGGAACCAGGTTAACTGTTCTAGATCCAAACATCAAAGTCACTGAACCCACAGTGGAAGTCCTAGCACCCTCGGCAAAGGAGTGTAAAGATAGAAACAAGAAGAAGAAGAAGACCCTGGTGTGTGTAGCCACCCGCTTCTACCCCGACCATGTCACGGTCTTCTGGCAAGTC
>819-18
GCCTAATGCCTCTGTCACACTCAACTGCAGTCATAAAATCCCCAGCTATGACACTATCCTCTGGTACCAGCGTTCTGTGGAAGACACGGCTCTAAACCTCATAGCTTATGCATACTATAAAACCCCTACAGTTGAACCCTCATATAAAGGTTACTTTGATGTGAAAGGAGATGGAGAGAACAAAGCCTTCCTTCATATCCTCAAACTGAGACAAGCTGAAGACAGTGGGGAGTATTTCTGTGCCGGGACAGGGCGACTATGAGGCACATTTTGGATCAGGCACCAAATTAACAGTTCTCGATCCAAACATCAAAGTCACTGAACCCACAGTGGAAGTCCTAGCACCCTCGGCAAAGGAGTGTAAAGATAGAAACAAGAAGAAGAAGAAGACCCTGGTGTGTGTAGCCACCCGCTTCTACCCCGACCATGTCACGGTCTTCTGGCAAGTC
>820-18
GCCTAATGCCTCTGTCACACTCAACTGCAGTCATAAAATCCCCAGCTATGACACTATCCTCTGGTACCAGCGTTCTGTGGAAGACACGGCTCTAAACCTCATAGCTTATGCATACTATAAAACCCCTACAGTTGAACCCTCATATAAAGGTTACTTTGATGTGAAAGGAGATGGAGAGAACGAAGCCTTCCTTCATATCCTCAAACTGAGACAAGCTGAAGACAGTGGGGAGTATTTCTGTGCTGGAGCCAAGAACTATGATCCTGCATTCTTTGGAGCAGGGACCAAACTGAGTGTTCTGGATCCAAACATCAAAGTCACTGAACCCACAGTGGAAGTCCTAGCACCCTCGGCAAAGGAGTGTAAAGATAGAAACAAGAAGAAGAAGAAGACCCTGGTGTGTGTAGCCACCCGCTTCTACCCCGACCATGTCACGGTCTTCTGGCAAGTC
>821-18
GCCTAATGCCTCTGTCACACTCAACTGCAGTCATAAAATCCCCAGCTATGACACTATCCTCTGGTACCAGCGTTCTGTGGAAGACACGGCTCTAAACCTCATAGCTTATGCATACTATAAAACCCCTACAGTTGAACCCTCATATAAAGGTTACTTTGATGTGAAAGGAGATGGAGAGAACGAAGCCTTCCTTCATATCCTCAAACTGAGACAAGCTGAAGACAGTGGGGAGTATTTCTGTGCTGCAAGTGAAAGCGGGACAGGGAGTGGTTATGCTGCCTACTTTGGAGAAGGAACTAAGCTAACAGTTCTGGATCCAAACATCAAAGTCACTGAACCCACAGTGGAAGTCCTAGCACCCTCGGCAAAGGAGTGTAAAGATAGAAACAAGAAGAAGAAGAAGACCCTGGTGTGTGTAGCCACCCGCTTCTACCCCGACCATGTCACGGTCTTCTGGCAAGTC
>822-18
GCCTAATGCCTCTGTCACACTCAACTGCAGTCATAAAATCCCCAGCTATGACACTATCCTCTGGTACCAGCGTTCTGTGGAAGACACGGCTCTAAACCTCATAGCTTATGCATACTATAAAACCCCTACAGTTGAACCCTCATATAAAGGTTACTTTGATGTGAAAGGAGATGGAGAGAACAAAGCCTTCCTTCATATCCTCAAACTGAGACAAGCTGAAGACAGTGGGGAGTATTTCTGTGCTGCCAGTCTGAGCGGGGGCCATGAGGCACATTTTGGATCAGGCACCAAATTAACAGTTCTCGATCCAAACATCAAAGTCACTGAACCCACAGTGGAAGTCCTAGCACCCTCGGCAAAGGAGTGTAAAGATAGAAACAAGAAGAAGAAGAAGACCCTGGTGTGTGTAGCCACCCGCTTCTACCCCGACCATGTCACGGTCTTCTGGCAAGTC
>823-18
GCCTAATGCCTCTGTCACACTCAACTGCAGTCATAAAATCCCCAGCTATGACACTATCCTCTGGTACCAGCGTTCTGTGGAAGACACGGCTCTAAACCTCATAGCTTATGCATACTATAAAACCCCTACAGTTGAACCCTCATATAAAGGTTACTTTGATGTGAAAGGAGATGGAGAGAACAAAGCCTTCCTTCATATCCTCAAACTGAGACAAGCTGAAGACAGTGGGGAGTATTTCTGTGCTGCCAGTCGGATCAACTATGAGGCACATTTTGGATCAGGCACCAAATTAACAGTTCTCGATCCAAACATCAAAGTCACTGAACCCACAGTGGAAGTCCTAGCACCCTCGGCAAAGGAGTGTAAAGATAGAAACAAGAAGAAGAAGAAGACCCTGGTGTGTGTAGCCACCCGCTTCTACCCCGACCATGTCACGGTCTTCTGGCAAGTC
>824-18
GCCTAATGCCTCTGTCACACTCAACTGCAGTCATAAAATCCCCAGCTATGACACTATCCTCTGGTACCAGCGTTCTGTGGAAGACACGGCTCTAAACCTCATAGCTTATGCATACTATAAAACCCCTACAGTTGAACCCTCATATAAAGGTTACTTTGATGTGAAAGGAGATGGAGAGAACGAAGCCTTCCTTCATATCCTCAAACTGAGACAAGCTGAAGACAGTGGGGAGTATTTCTGTGCTGCAAGTGAAAGCGGGAGATGGTGGTTATGCTGCCTACTTTGGAGAAGGAACTAAGCTAACAGTTCTGGATCCAAACATCAAAGTCACTGAACCCACAGTGGAAGTCCTAGCACCCTCGGCAAAGGAGTGTAAAGATAGAAACAAGAAGAAGAAGAAGACCCTGGTGTGTGTAGCCACCCGCTTCTACCCCGACCATGTCACGGTCTTCTGGCAAGTC
>825-17
GCCTAATGCCTCTGTCACACTCAACTGCAGTCATAAAATCCCCAGCTATGACACTATCCTCTGGTACCAGCGTTCTGTGGAAGACACGGCTCTAAACCTCATAGCTTATGCATACTATAAAACCCCTACAGTTGAACCCTCATATAAAGGTTACTTTGATGTGAAAGGAGATGGAGAGAACAAAGCCTTCCTTCATATCCTCAAACTGAGACAAGCTGAAGACAGTGGGGAGTATTTCTGTGCTGCCAGTCTGACAGGTGGTGGTTATGCTGCCTACTTTGGAGAGGGAACTAAGCTAACAGTTCTGGATCCAAACATCAAAGTCACTGAACCCACAGTGGAAGTCCTAGCACCCTCGGCAAAGGAGTGTAAAGATAGAAACAAGAAGAAGAAGAAGACCCTGGTGTGTGTAGCCACCCGCTTCTACCCCGACCATGTCACGGTCTTCTGGCAAGTC
>826-17
GCCTAATGCCTCTGTCACACTCAACTGCAGTCATAAAATCCCCAGCTATGACACTATCCTCTGGTACCAGCGTTCTGTGGAAGACACGGCTCTAAACCTCATAGCTTATGCATACTATAAAACCCCTACAGTTGAACCCTCATATAAAGGTTACTTTGATGTGAAAGGAGATGGAGAGAACGAAGCCTTCCTTCATATCCTCAAACTGAGACAAGCTGAAGACAGTGGGGAGTATTTCTGTGCTGCAAGTCGGGACAGGGAATTTGTGAGGCACATTTTGGATCAGGCACCAAATTAACAGTTCTCGATCCAAACATCAAAGTCACTGAACCCACAGTGGAAGTCCTAGCACCCTCGGCAAAGGAGTGTAAAGATAGAAACAAGAAGAAGAAGAAGACCCTGGTGTGTGTAGCCACCCGCTTCTACCCCGACCATGTCACGGTCTTCTGGCAAGTC
>827-17
GCCTAATGCCTCTGTCACACTCAACTGCAGTCATAAAATCCCCAGCTATGACACTATCCTCTGGTACCAGCGTTCTGTGGAAGACACGGCTCTAAACCTCATAGCTTATGCATACTATAAAACCCCTACAGTTGAACCCTCATATAAAGGTTACTTTGATGTGAAAGGAGATGGAGAGAACGAAGCCTTCCTTCATATCCTCAAACTGAGACAAGCTGAAGACAGTGGGGAGTATTTCTGTGCTGCAAGTGAAGGACAGACTCAACCAGCCTTCTTTGGCAATGGAACGAAACTCACTGTTTTAGATCCAAACATCAAAGTCACTGAACCCACAGTGGAAGTCCTAGCACCCTCGGCAAAGGAGTGTAAAGATAGAAACAAGAAGAAGAAGAAGACCCTGGTGTGTGTAGCCACCCGCTTCTACCCCGACCATGTCACGGTCTTCTGGCAAGTC
>828-17
GCCTAATGCCTCTGTCACACTCAACTGCAGTCATAAAATCCCCAGCTATGACACTATCCTCTGGTACCAGCGTTCTGTGGAAGACACGGCTCTAAACCTCATAGCTTATGCATACTATAAAACCCCTACAGTTGAACCCTCATATAAAGGTTACTTTGATGTGAAAGGAGATGGAGAGAACAAAGCCTTCCTTCATATCCTCAAACTGAGACAAGCTGAAGACAGTGGGGAGTATTTCTGTGCTGCCGGACAGGGCACTCAAACTCAACCAGCCTTCTTTGGCAATGGAACGAAACTCACTGTTTTAGATCCAAACATCAAAGTCACTGAACCCACAGTGGAAGTCCTAGCACCCTCGGCAAAGGAGTGTAAAGATAGAAACAAGAAGAAGAAGAAGACCCTGGTGTGTGTAGCCACCCGCTTCTACCCCGACCATGTCACGGTCTTCTGGCAAGTC
>829-17
GCCTAATGCCTCTGTCACACTCAACTGCAGTCATAAAATCCCCAGCTATGACACTATCCTCTGGTACCAGCGTTCTGTGGAAGACACGGCTCTAAACCTCATAGCTTATGCATACTATAAAACCCCTACAGTTGAACCCTCATATAAAGGTTACTTTGATGTGAAAGGAGATGGAGAGAACGAAGCCTTCCTTCATATCCTCAAACTGAGACAAGCTGAAGACAGTGGGGAGTATTTCTGTGCTGCAAAAAGGGGGACTCAAACTCAACCAGCCTTCTTTGGCAATGGAACGAAACTCACTGTTTTAGATCCAAACATCAAAGTCACTGAACCCACAGTGGAAGTCCTAGCACCCTCGGCAAAGGAGTGTAAAGATAGAAACAAGAAGAAGAAGAAGACCCTGGTGTGTGTAGCCACCCGCTTCTACCCCGACCATGTCACGGTCTTCTGGCAAGTC
>830-17
GCCTAATGCCTCTGTCACACTCAACTGCAGTCATAAAATCCCCAGCTATGACACTATCCTCTGGTACCAGCGTTCTGTGGAAGACACGGCTCTAAACCTCATAGCTTATGCATACTATAAAACCCCTACAGTTGAACCCTCATATAAAGGTTACTTTGATGTGAAAGGAGATGGAGAGAACAAAGCCTTCCTTCATATCCTCAAACTGAGACAAGCTGAAGACAGTGGGGAGTATTTCTGTGCTGCCAGGGACACGTACTCGGAGGCATATTTTGGAGCCGGCACCAAACTCACCGTTTTAGATCCAAACATCAAAGTCACTGAACCCACAGTGGAAGTCCTAGCACCCTCGGCAAAGGAGTGTAAAGATAGAAACAAGAAGAAGAAGAAGACCCTGGTGTGTGTAGCCACCCGCTTCTACCCCGACCATGTCACGGTCTTCTGGCAAGTC
>831-17
GCCTAATGCCTCTGTCACACTCAACTGCAGTCATAAAATCCCCAGCTATGACACTATCCTCTGGTACCAGCGTTCTGTGGAAGACACGGCTCTAAACCTCATAGCTTATGCATACTATAAAACCCCTACAGTTGAACCCTCATATAAAGGTTACTTTGATGTGAAAGGAGATGGAGAGAACGAAGCCTTCCTTCATATCCTCAAACTGAGACAAGCTGAAGACAGTGGGGAGTATTTCTGTGCTGCAAGTGAAAGCACAGGGACAGGGGGCGGCAACTATGAGGCACATTTTGGATCAGGCACCAAATTAACAGTTCTCGATCCAAACATCAAAGTCACTGAACCCACAGTGGAAGTCCTAGCACCCTCGGCAAAGGAGTGTAAAGATAGAAACAAGAAGAAGAAGAAGACCCTGGTGTGTGTAGCCACCCGCTTCTACCCCGACCATGTCACGGTCTTCTGGCAAGTC
>832-17
GCCTAATGCCTCTGTCACACTCAACTGCAGTCATAAAATCCCCAGCTATGACACTATCCTCTGGTACCAGCGTTCTGTGGAAGACACGGCTCTAAACCTCATAGCTTATGCATACTATAAAACCCCTACAGTTGAACCCTCATATAAAGGTTACTTTGATGTGAAAGGAGATGGAGAGAACGAAGCCTTCCTTCATATCCTCAAACTGAGACAAGCTGAAGACAGTGGGGAGTATTTCTGTGCTGCAAGTGAAAGCGGAGGGGAGGCGGATAAGGCAGAGTTTGGTCCAGGTACCAGACTCACTGTTCTAGATCCAAACATCAAAGTCACTGAACCCACAGTGGAAGTCCTAGCACCCTCGGCAAAGGAGTGTAAAGATAGAAACAAGAAGAAGAAGAAGACCCTGGTGTGTGTAGCCACCCGCTTCTACCCCGACCATGTCACGGTCTTCTGGCAAGTC
>833-17
GCCTAATGCCTCTGTCACACTCAACTGCAGTCATAAAATCCCCAGCTATGACACTATCCTCTGGTACCAGCGTTCTGTGGAAGACACGGCTCTAAACCTCATAGCTTATGCATACTATAAAACCCCTACAGTTGAACCCTCATATAAAGGTTACTTTGATGTGAAAGGAGATGGAGAGAACGAAGCCTTCCTTCATATCCTCAAACTGAGACAAGCTGAAGACAGTGGGGAGTATTTCTGTGCTGCAAGTGAAACCGGGACAGGGGGCTATGAGGCACATTTTGGATCAGGCACCAAATTAACAGTTCTCGATCCAAACATCAAAGTCACTGAACCCACAGTGGAAGTCCTAGCACCCTCGGCAAAGGAGTGTAAAGATAGAAACAAGAAGAAGAAGAAGACCCTGGTGTGTGTAGCCACCCGCTTCTACCCCGACCATGTCACGGTCTTCTGGCAAGTC
>834-17
GCCTAATGCCTCTGTCACACTCAACTGCAGTCATAAAATCCCCAGCTATGACACTATCCTCTGGTACCAGCGTTCTGTGGAAGACACGGCTCTAAACCTCATAGCTTATGCATACTATAAAACCCCTACAGTTGAACCCTCATATAAAGGTTACTTTGATGTGAAAGGAGATGGAGAGAACGAAGCCTTCCTTCATATCCTCAAACTGAGACAAGCTGAAGACAGTGGGGAGTATTTCTGTGCTGCAAGTGAAAGGGACAGGGTGTACTCGGAGGCATATTTTGGAGCCGGCACCAAACTCACCGTTTTAGATCCAAACATCAAAGTCACTGAACCCACAGTGGAAGTCCTAGCACCCTCGGCAAAGGAGTGTAAAGATAGAAACAAGAAGAAGAAGAAGACCCTGGTGTGTGTAGCCACCCGCTTCTACCCCGACCATGTCACGGTCTTCTGGCAAGTC
>835-17
GCCTAATGCCTCTGTCACACTCAACTGCAGTCATAAAATCCCCAGCTATGACACTATCCTCTGGTACCAGCGTTCTGTGGAAGACACGGCTCTAAACCTCATAGCTTATGCATACTATAAAACCCCTACAGTTGAACCCTCATATAAAGGTTACTTTGATGTGAAAGGAGATGGAGAGAACGAAGCCTTCCTTCATATCCTCAAACTGAGACAAGCTGAAGACAGTGGGGAGTATTTCTGTGCTGCAAGTGAAAGCTCCGGGACAGGGTACTCGGAGGCATATTTTGGAGCCGGCACCAAACTCACCGTTTTAGATCCAAACATCAAAGTCACTGAACCCACAGTGGAAGTCCTAGCACCCTCGGCAAAGGAGTGTAAAGATAGAAACAAGAAGAAGAAGAAGACCCTGGTGTGTGTAGCCACCCGCTTCTACCCCGACCATGTCACGGTCTTCTGGCAAGTC
>836-17
GCCTAATGCCTCTGTCACACTCAACTGCAGTCATAAAATCCCCAGCTATAACACTATCCTCTGGTCCCAGCGTCCTGTGGAAGACACGGCTCTAAACCTCATAGCTTATGCATACTATAAAACCCCTACAGTTGAACCCTCATATAAAGTTTACTTTGATGTGAAAGGAGATGGAGAGAATGAAGCCTTCCTTCATATCCTCAAACTGAGACAAGCTGAAGACAGTGGGGAGTATTTCTGTGCTGCCAGTCTAGGCCAGGGAGTACACGGATAAGGCAGAGTTTGGTCCAGGTACCAGACTCACTGTTCTAGATCCAAACATCAAAGTCACTGAACCCACAGTGGAAGTCCTAGCACCCTCGGCAAAGGAGTGTAAAGATAGAAACAAGAAGAAGAAGAAGACCCTGGTGTGTGTAGCCACCCGCTTCTACCCCGACCATGTCACGGTCTTCTGGCAAGTC
>837-17
GCCTAATGCCTCTGTCACACTCAACTGCAGTCATAAAATCCCCAGCTATGACACTATCCTCTGGTACCAGCGTTCTGTGGAAGACACGGCTCTAAACCTCATAGCTTATGCATACTATAAAACCCCTACAGTTGAACCCTCATATAAAGGTTACTTTGATGTGAAAGGAGATGGAGAGAACGAAGCCTTCCTTCATATCCTCAAACTGAGACAAGCTGAAGACAGTGGGGAGTATTTCTGTGCTGCAAGTGAAAGCGAACTCAACCAGCCTTCTTTGGCAATGGAACGAAACTCACTGTTTTAGATCCAAACATCAAAGTCACTGAACCCACAGTGGAAGTCCTAGCACCCTCGGCAAAGGAGTGTAAAGATAGAAACAAGAAGAAGAAGAAGACCCTGGTGTGTGTAGCCACCCGCTTCTACCCCGACCATGTCACGGTCTTCTGGCAAGTC
>838-17
GCCTAATGCCTCTGTCACACTCAACTGCAGTCATAAAATCCCCAGCTATGACACTATCCTCTGGTACCAGCGTTCTGTGGAAGACACGGCTCTAAACCTCATAGCTTATGCATACTATAAAACCCCTACAGTTGAACCCTCATATAAAGGTTACTTTGATGTGAAAGGAGATGGAGAGAACGAAGCCTTCCTTCATATCCTCAAACTGAGACAAGCTGAAGACAGTGGGGAGTATTTCTGTGCTGCAAGTGAAAGCGCGCCAATATGATCCTGCATTCTTTGGAGCAGGGACCAAACTGAGTGTTCTGGATCCAAACATCAAAGTCACTGAACCCACAGTGGAAGTCCTAGCACCCTCGGCAAAGGAGTGTAAAGATAGAAACAAGAAGAAGAAGAAGACCCTGGTGTGTGTAGCCACCCGCTTCTACCCCGACCATGTCACGGTCTTCTGGCAAGTC
>839-17
GCCTAATGCCTCTGTCACACTCAACTGCAGTCATAAAATCCCCAGCTATGACACTATCCTCTGGTACCAGCGTTCTGTGGAAGACACGGCTCTAAACCTCATAGCTTATGCATACTATAAAACCCCTACAGTTGAACCCTCATATAAAGGTTACTTTGATGTGAAAGGAGATGGAGAGAACGAAGCCTTCCTTCATATCCTCAAACTGAGACAAGCTGAAGACAGTGGGGAGTATTTCTGTGCTGCAAGTGAAAAGGGGTACACGGATAAGGCAGAGTTTGGTCCAGGTACCAGACTCACTGTTCTAGATCCAAACATCAAAGTCACTGAACCCACAGTGGAAGTCCTAGCACCCTCGGCAAAGGAGTGTAAAGATAGAAACAAGAAGAAGAAGAAGACCCTGGTGTGTGTAGCCACCCGCTTCTACCCCGACCATGTCACGGTCTTCTGGCAAGTC
>840-17
GCCTAATGCCTCTGTCACACTCAACTGCAGTCATAAAATCCCCAGCTATGACACTATCCTCTGGTACCAGCGTTCTGTGGAAGACACGGCTCTAAACCTCATAGCTTATGCATACTATAAAACCCCTACAGTTGAACCCTCATATAAAGGTTACTTTGATGTGAAAGGAGATGGAGAGAACGAAGCCTTCCTTCATATCCTCAAACTGAGACAAGCTGAAGACAGTGGGGAGTATTTCTGTGCTGCAAGTGAACGGACAGGGTACTCGGAGGCATATTTTGGAGCCGGCACCAAACTCACCGTTTTAGATCCAAACATCAAAGTCACTGAACCCACAGTGGAAGTCCTAGCACCCTCGGCAAAGGAGTGTAAAGATAGAAACAAGAAGAAGAAGAAGACCCTGGTGTGTGTAGCCACCCGCTTCTACCCCGACCATGTCACGGTCTTCTGGCAAGTC
>841-17
GCCTAATGCCTCTGTCACACTCAACTGCAGTCATAAAATCCCCAGCTATGACACTATCCTCTGGTACCAGCGTTCTGTGGAAGACACGGCTCTAAACCTCATAGCTTATGCATACTATAAAACCCCTACAGTTGAACCCTCATATAAAGGTTACTTTGATGTGAAAGGAGATGGAGAGAACGAAGCCTTCCTTCATATCCTCAAACTGAGACAAGCTGAAGACAGTGGGGAGTATTTCTGTGCTGCAAGTGAAAGCAGGGGATCGTACTCGGAGGCATATTTTGGAGCCGGCACCAAACTCACCGTTTTAGATCCAAACATCAAAGTCACTGAACCCACAGTGGAAGTCCTAGCACCCTCGGCAAAGGAGTGTAAAGATAGAAACAAGAAGAAGAAGAAGACCCTGGTGTGTGTAGCCACCCGCTTCTACCCCGACCATGTCACGGTCTTCTGGCAAGTC
>842-17
GCCTAATGCCTCTGTCACACTCAACTGCAGTCATAAAATCCCCAGCTATGACACTATCCTCTGGTACCAGCGTTCTGTGGAAGACACGGCTCTAAACCTCATAGCTTATGCATACTATAAAACCCCTACAGTTGAACCCTCATATAAAGGTTACTTTGATGTGAAAGGAGATGGAGAGAACGAAGCCTTCCTTCATATCCTCAAACTGAGACAAGCTGAAGACAGTGGGGAGTATTTCTGTGCTGCAAGTGAGGGGGATGAGGCACATTTTGGATCAGGCACCAAATTAACAGTTCTCGATCCAAACATCAAAGTCACTGAACCCACAGTGGAAGTCCTAGCACCCTCGGCAAAGGAGTGTAAAGATAGAAACAAGAAGAAGAAGAAGACCCTGGTGTGTGTAGCCACCCGCTTCTACCCCGACCATGTCACGGTCTTCTGGCAAGTC
>843-17
GCCTAATGCCTCTGTCACACTCAACTGCAGTCATAAAATCCCCAGCTATGACACTATCCTCTGGTACCAGCGTTCTGTGGAAGACACGGCTCTAAACCTCATAGCTTATGCATACTATAAAACCCCTACAGTTGAACCCTCATATAAAGGTTACTTTGATGTGAAAGGAGATGGAGAGAACAAAGCCTTCCTTCATATCCTCAAACTGAGACAAGCTGAAGACAGTGGGGAGTATTTCTGTGCTGCCAGTCTAGGGCAGAGGTACTCGGAGGCATATTTTGGAGCCGGCACCAAACTCACCGTTTTAGATCCAAACATCAAAGTCACTGAACCCACAGTGGAAGTCCTAGCACCCTCGGCAAAGGAGTGTAAAGATAGAAACAAGAAGAAGAAGAAGACCCTGGTGTGTGTAGCCACCCGCTTCTACCCCGACCATGTCACGGTCTTCTGGCAAGTC
>844-17
GCCTAATGCCTCTGTCACACTCAACTGCAGTCATAAAATCCCCAGCTATGACACTATCCTCTGGTACCAGCGTTCTGTGGAAGACACGGCTCTAAACCTCATAGCTTATGCATACTATAAAACCCCTACAGTTGAACCCTCATATAAAGGTTACTTTGATGTGAAAGGAGATGGAGAGAACAAAGCCTTCCTTCATATCCTCAAACTGAGACAAGCTGAAGACAGTGGGGAGTATTTCTGTGCTGCCAGTCTCGCCACGTACTCGGAGGCATATTTTGGAGCCGGCACCAAACTCACCGTTTTAGATCCAAACATCAAAGTCACTGAACCCACAGTGGAAGTCCTAGCACCCTCGGCAAAGGAGTGTAAAGATAGAAACAAGAAGAAGAAGAAGACCCTGGTGTGTGTAGCCACCCGCTTCTACCCCGACCATGTCACGGTCTTCTGGCAAGTC
>845-17
GCCTAATGCCTCTGTCACACTCAACTGCAGTCATAAAATCCCCAGCTATGACACTATCCTCTGGTACCAGCGTTCTGTGGAAGACACGGCTCTAAACCTCATAGCTTATGCATACTATAAAACCCCTACAGTTGAACCCTCATATAAAGGTTACTTTGATGTGAAAGGAGATGGAGAGAACGAAGCCTTCCTTCATATCCTCAAACTGAGACAAGCTGAAGACAGTGGGGAGTATTTCTGTGCTGCAAGTGAAAGGGACAGGGCCAAGCTCGTACTCGGAGGCATATTTTGGAGCCGGCACCAAACTCACCGTTTTAGATCCAAACATCAAAGTCACTGAACCCACAGTGGAAGTCCTAGCACCCTCGGCAAAGGAGTGTAAAGATAGAAACAAGAAGAAGAAGAAGACCCTGGTGTGTGTAGCCACCCGCTTCTACCCCGACCATGTCACGGTCTTCTGGCAAGTC
>846-17
GCCTAATGCCTCTGTCACACTCAACTGCAGTCATAAAATCCCCAGCTATGACACTATCCTCTGGTACCAGCGTTCTGTGGAAGACACGGCTCTAAACCTCATAGCTTATGCATACTATAAAACCCCTACAGTTGAACCCTCATATAAAGGTTACTTTGATGTGAAAGGAGATGGAGAGAACGAAGCCTTCCTTCATATCCTCAAACTGAGACAAGCTGAAGACAGTGGGGAGTATTTCTGTGCTGCAAGTGAAAGATGGGGAACCACTGGAAGTGAGGCCTACTTTGGGAATGGAACCAAACTCACTGTTTTAGATCCAAACATCAAAGTCACTGAACCCACAGTGGAAGTCCTAGCACCCTCGGCAAAGGAGTGTAAAGATAGAAACAAGAAGAAGAAGAAGACCCTGGTGTGTGTAGCCACCCGCTTCTACCCCGACCATGTCACGGTCTTCTGGCAAGTC
>847-17
GCCTAATGCCTCTGTCACACTCAACTGCAGTCATAAAATCCCCAGCTATGACACTATCCTCTGGTACCAGCGTTCTGTGGAAGACACGGCTCTAAACCTCATAGCTTATGCATACTATAAAACCCCTACAGTTGAACCCTCATATAAAGGTTACTTTGATGTGAAAGGAGATGGAGAGAACGAAGCCTTCCTTCATATCCTCAAACTGAGACAAGCTGAAGACAGTGGGGAGTATTTCTGTGCTGCCAGTCTTGGGGAGTACTCGGAGGCATATTTTGGAGCCGGCACCAAACTCACCGTTTTAGATCCAAACATCAAAGTCACTGAACCCACAGTGGAAGTCCTAGCACCCTCGGCAAAGGAGTGTAAAGATAGAAACAAGAAGAAGAAGAAGACCCTGGTGTGTGTAGCCACCCGCTTCTACCCCGACCATGTCACGGTCTTCTGGCAAGTC
>848-17
GCCTAATGCCTCTGTCACACTCAACTGCAGTCATAAAATCCCCAGCTATGACACTATCCTCTGGTACCAGCGTTCTGTGGAAGACACGGCTCTAAACCTCATAGCTTATGCATACTATAAAACCCCTACAGTTGAACCCTCATATAAAGGTTACTTTGATGTGAAAGGAGATGGAGAGAACGAAGCCTTCCTTCATATCCTCAAACTGAGACAAGCTGAAGACAGTGGGGAGTATTTCTGTGCTGCAAGTGAAAGCGGACAGAACAACCCGGCATTCTTCGGCAGTGGCACCAAACTCACAGTTCTAGATCCAAACATCAAAGTCACTGAACCCACAGTGGAAGTCCTAGCACCCTCGGCAAAGGAGTGTAAAGATAGAAACAAGAAGAAGAAGAAGACCCTGGTGTGTGTAGCCACCCGCTTCTACCCCGACCATGTCACGGTCTTCTGGCAAGTC
>849-17
GCCTAATGCCTCTGTCACACTCAACTGCAGTCATAAAATCCCCAGCTATGACACTATCCTCTGGTACCAGCGTTCTGTGGAAGACACGGCTCTAAACCTCATAGCTTATGCATACTATAAAACCCCTACAGTTGAACCCTCATATAAAGGTTACTTTGATGTGAAAGGAGATGGAGAGAACGAAGCCTTCCTTCATATCCTCAAACTGAGACAAGCTGAAGACAGTGGGGAGTATTTCTGTGCTGCCACCTCGACAGGGGTGGACAACCCGGCATTCTTCGGCAGTGGCACCAAACTCACAGTTCTAGATCCAAACATCAAAGTCACTGAACCCACAGTGGAAGTCCTAGCACCCTCGGCAAAGGAGTGTAAAGATAGAAACAAGAAGAAGAAGAAGACCCTGGTGTGTGTAGCCACCCGCTTCTACCCCGACCATGTCACGGTCTTCTGGCAAGTC
>850-17
GCCTAATGCCTCTGTCACACTCAACTGCAGTCATAAAATCCCCAGCTATGACACTATCCTCTGGTACCAGCGTTCTGTGGAAGACACGGCTCTAAACCTCATAGCTTATGCATACTATAAAACCCCTACAGTTGAACCCTCATATAAAGGTTACTTTGATGTGAAAGGAGATGGAGAGAACGAAGCCTTCCTTCATATCCTCAAACTGAGACAAGCTGAAGACAGTGGGGAGTATTTCTGTGCTGCAAGTCGGGACAGGGAGGCAACCCGGCATTCTTCGGCAGTGGCACCAAACTCACAGTTCTAGATCCAAACATCAAAGTCACTGAACCCACAGTGGAAGTCCTAGCACCCTCGGCAAAGGAGTGTAAAGATAGAAACAAGAAGAAGAAGAAGACCCTGGTGTGTGTAGCCACCCGCTTCTACCCCGACCATGTCACGGTCTTCTGGCAAGTC
>851-17
GCCTAATGCCTCTGTCACACTCAACTGCAGTCATAAAATCCCCAGCTATGACACTATCCTCTGGTACCAGCGTTCTGTGGAAGACACGGCTCTAAACCTCATAGCTTATGCATACTATAAAACCCCTACAGTTGAACCCTCATATAAAGGTTACTTTGATGTGAAAGGAGATGGAGAGAACGAAGCCTTCCTTCATATCCTCAAACTGAGACAAGCTGAAGACAGTGGGGAGTATTTCTGTGCTGCAAGTGAAAGCGGGGGGCAACTATGATCCTGCATTCTTTGGAGCAGGGACCAAACTGAGTGTTCTGGATCCAAACATCAAAGTCACTGAACCCACAGTGGAAGTCCTAGCACCCTCGGCAAAGGAGTGTAAAGATAGAAACAAGAAGAAGAAGAAGACCCTGGTGTGTGTAGCCACCCGCTTCTACCCCGACCATGTCACGGTCTTCTGGCAAGTC
>852-17
GCCTAATGCCTCTGTCACACTCAACTGCAGTCATAAAATCCCCAGCTATGACACTATCCTCTGGTACCAGCGTTCTGTGGAAGACACGGCTCTAAACCTCATAGCTTATGCATACTATAAAACCCCTACAGTTGAACCCTCATATAAAGGTTACTTTGATGTGAAAGGAGATGGAGAGAACGAAGCCTTCCTTCATATCCTCAAACTGAGACAAGCTGAAGACAGTGGGGAGTATTTCTGTGCTGCAAGTGAAAGCGAGGGGTTTAACTATGATCCTGCATTCTTTGGAGCAGGGACCAAACTGAGTGTTCTGGATCCAAACATCAAAGTCACTGAACCCACAGTGGAAGTCCTAGCACCCTCGGCAAAGGAGTGTAAAGATAGAAACAAGAAGAAGAAGAAGACCCTGGTGTGTGTAGCCACCCGCTTCTACCCCGACCATGTCACGGTCTTCTGGCAAGTC
>853-17
GCCTAATGCCTCTGTCACACTCAACTGCAGTCATAAAATCCCCAGCTATGACACTATCCTCTGGTACCAGCGTTCTGTGGAAGACACGGCTCTAAACCTCATAGCTTATGCATACTATAAAACCCCTACAGTTGAACCCTCATATAAAGGTTACTTTGATGTGAAAGGAGATGGAGAGAACGAAGCCTTCCTTCATATCCTCAAACTGAGACAAGCTGAAGACAGTGGGGAGTATTTCTGTGCTGCAAGTGAATGGACAAACTATGAGGCACATTTTGGATCAGGCACCAAATTAACAGTTCTCGATCCAAACATCAAAGTCACTGAACCCACAGTGGAAGTCCTAGCACCCTCGGCAAAGGAGTGTAAAGATAGAAACAAGAAGAAGAAGAAGACCCTGGTGTGTGTAGCCACCCGCTTCTACCCCGACCATGTCACGGTCTTCTGGCAAGTC
>854-17
GCCTAATGCCTCTGTCACACTCAACTGCAGTCATAAAATCCCCAGCTATGACACTATCCTCTGGTACCAGCGTTCTGTGGAAGACACGGCTCTAAACCTCATAGCTTATGCATACTATAAAACCCCTACAGTTGAACCCTCATATAAAGGTTACTTTGATGTGAAAGGAGATGGAGAGAACGAAGCCTTCCTTCATATCCTCAAACTGAGACAAGCTGAAGACAGTGGGGAGTATTTCTGTGCTGCAAGTGAAAGCCAGGGGCCAACAACCCGGCATTCTTCGGCAGTGGCACCAAACTCACAGTTCTAGATCCAAACATCAAAGTCACTGAACCCACAGTGGAAGTCCTAGCACCCTCGGCAAAGGAGTGTAAAGATAGAAACAAGAAGAAGAAGAAGACCCTGGTGTGTGTAGCCACCCGCTTCTACCCCGACCATGTCACGGTCTTCTGGCAAGTC
>855-17
GCCTAATGCCTCTGTCACACTCAACTGCAGTCATAAAATCCCCAGCTATGACACTATCCTCTGGTACCAGCGTTCTGTGGAAGACACGGCTCTAAACCTCATAGCTTATGCATACTATAAAACCCCTACAGTTGAACCCTCATATAAAGGTTACTTTGATGTGAAAGGAGATGGAGAGAACGAAGCCTTCCTTCATATCCTCAAACTGAGACAAGCTGAAGACAGTGGGGAGTATTTCTGTGCTGCAAGTGAAAGCGCGAACATCGTACTCGGAGGCATATTTTGGAGCCGGCACCAAACTCACCGTTTTAGATCCAAACATCAAAGTCACTGAACCCACAGTGGAAGTCCTAGCACCCTCGGCAAAGGAGTGTAAAGATAGAAACAAGAAGAAGAAGAAGACCCTGGTGTGTGTAGCCACCCGCTTCTACCCCGACCATGTCACGGTCTTCTGGCAAGTC
>856-17
GCCTAATGCCTCTGTCACACTCAACTGCAGTCATAAAATCCCCAGCTATGACACTATCCTCTGGTACCAGCGTTCTGTGGAAGACACGGCTCTAAACCTCATAGCTTATGCATACTATAAAACCCCTACAGTTGAACCCTCATATAAAGGTTACTTTGATGTGAAAGGAGATGGAGAGAACAAAGCCTTCCTTCATATCCTCAAACTGAGACAAGCTGAAGACAGTGGGGAGTATTTCTGTGCTGCCAGTCGACAGGGGGCGCACGGATAAGGCAGAGTTTGGTCCAGGTACCAGACTCACTGTTCTAGATCCAAACATCAAAGTCACTGAACCCACAGTGGAAGTCCTAGCACCCTCGGCAAAGGAGTGTAAAGATAGAAACAAGAAGAAGAAGAAGACCCTGGTGTGTGTAGCCACCCGCTTCTACCCCGACCATGTCACGGTCTTCTGGCAAGTC
>857-17
GCCTAATGCCTCTGTCACACTCAACTGCAGTCATAAAATCCCCAGCTATGACACTATCCTCTGGTACCAGCGTTCTGTGGAAGACACGGCTCTAAACCTCATAGCTTATGCATACTATAAAACCCCTACAGTTGAACCCTCATATAAAGGTTACTTTGATGTGAAAGGAGATGGAGAGAACAAAGCCTTCCTTCATATCCTCAAACTGAGACAAGCTGAAGACAGTGGGGAGTATTTCTGTGCTGCCAGTCCGACAGGGGGCAACAACAACCCGGCATTCTTCGGCAGTGGCACCAAACTCACAGTTCTAGATCCAAACATCAAAGTCACTGAACCCACAGTGGAAGTCCTAGCACCCTCGGCAAAGGAGTGTAAAGATAGAAACAAGAAGAAGAAGAAGACCCTGGTGTGTGTAGCCACCCGCTTCTACCCCGACCATGTCACGGTCTTCTGGCAAGTC
>858-17
GCCTAATGCCTCTGTCACACTCAACTGCAGTCATAAAATCCCCAGCTATGACACTATCCTCTGGTACCAGCGTTCTGTGGAAGACACGGCTCTAAACCTCATAGCTTATGCATACTATAAAACCCCTACAGTTGAACCCTCATATAAAGGTTACTTTGATGTGAAAGGAGATGGAGAGAACGAAGCCTTCCTTCATATCCTCAAACTGAGACAAGCTGAAGACAGTGGGGAGTATTTCTGTGCTGCAAGTGAATCCGGGACAGGGCCAACTATGAGGCACATTTTGGATCAGGCACCAAATTAACAGTTCTCGATCCAAACATCAAAGTCACTGAACCCACAGTGGAAGTCCTAGCACCCTCGGCAAAGGAGTGTAAAGATAGAAACAAGAAGAAGAAGAAGACCCTGGTGTGTGTAGCCACCCGCTTCTACCCCGACCATGTCACGGTCTTCTGGCAAGTC
>859-17
GCCTAATGCCTCTGTCACACTCAACTGCAGTCATAAAATCCCCAGCTATGACACTATCCTCTGGTACCAGCGTTCTGTGGAAGACACGGCTCTAAACCTCATAGCTTATGCATACTATAAAACCCCTACAGTTGAACCCTCATATAAAGGTTACTTTGATGTGAAAGGAGATGGAGAGAACGAAGCCTTCCTTCATATCCTCAAACTGAGACAAGCTGAAGACAGTGGGGAGTATTTCTGTGCTGCCAGAGGACAGAGCTCGTACTCGGAGGCATATTTTGGAGCCGGCACCAAACTCACCGTTTTAGATCCAAACATCAAAGTCACTGAACCCACAGTGGAAGTCCTAGCACCCTCGGCAAAGGAGTGTAAAGATAGAAACAAGAAGAAGAAGAAGACCCTGGTGTGTGTAGCCACCCGCTTCTACCCCGACCATGTCACGGTCTTCTGGCAAGTC
>860-17
GCCTAATGCCTCTGTCACACTCAACTGCAGTCATAAAATCCCCAGCTATAACACTATCCTCTGGTCCCAGCGTCCTGTGGAAGACACGGCTCTAAACCTCATAGCTTATGCATACTATAAAACCCCTACAGTTGAACCCTCATATAAAGTTTACTTTGATGTGAAAGGAGATGGAGAGAATGAAGCCTTCCTTCATATCCTCAAACTGAGACAAGCTGAAGACAGTGGGGAGTATTTCTGTGCTGCCGGACAGGTCGGCCAACTATGAGGCACATTTTGGATCAGGCACCAAATTAACAGTTCTCGATCCAAACATCAAAGTCACTGAACCCACAGTGGAAGTCCTAGCACCCTCGGCAAAGGAGTGTAAAGATAGAAACAAGAAGAAGAAGAAGACCCTGGTGTGTGTAGCCACCCGCTTCTACCCCGACCATGTCACGGTCTTCTGGCAAGTC
>861-17
GCCTAATGCCTCTGTCACACTCAACTGCAGTCATAAAATCCCCAGCTATGACACTATCCTCTGGTACCAGCGTTCTGTGGAAGACACGGCTCTAAACCTCATAGCTTATGCATACTATAAAACCCCTACAGTTGAACCCTCATATAAAGGTTACTTTGATGTGAAAGGAGATGGAGAGAACGAAGCCTTCCTTCATATCCTCAAACTGAGACAAGCTGAAGACAGTGGGGAGTATTTCTGTGCTGCCAGTCCGGGACATACTTCAACTCAACCAGCCTTCTTTGGCAATGGAACGAAACTCACTGTTTTAGATCCAAACATCAAAGTCACTGAACCCACAGTGGAAGTCCTAGCACCCTCGGCAAAGGAGTGTAAAGATAGAAACAAGAAGAAGAAGAAGACCCTGGTGTGTGTAGCCACCCGCTTCTACCCCGACCATGTCACGGTCTTCTGGCAAGTC
>862-17
GCCTAATGCCTCTGTCACACTCAACTGCAGTCATAAAATCCCCAGCTATGACACTATCCTCTGGTACCAGCGTTCTGTGGAAGACACGGCTCTAAACCTCATAGCTTATGCATACTATAAAACCCCTACAGTTGAACCCTCATATAAAGGTTACTTTGATGTGAAAGGAGATGGAGAGAACGAAGCCTTCCTTCATATCCTCAAACTGAGACAAGCTGAAGACAGTGGGGAGTATTTCTGTGCTGCAAGTGAAAGCGGAGGCAGAACTCAAACTCAACCAGCCTTCTTTGGCAATGGAACGAAACTCACTGTTTTAGATCCAAACATCAAAGTCACTGAACCCACAGTGGAAGTCCTAGCACCCTCGGCAAAGGAGTGTAAAGATAGAAACAAGAAGAAGAAGAAGACCCTGGTGTGTGTAGCCACCCGCTTCTACCCCGACCATGTCACGGTCTTCTGGCAAGTC
>863-16
GCCTAATGCCTCTGTCACACTCAACTGCAGTCATAAAATCCCCAGCTATGACACTATCCTCTGGTACCAGCGTTCTGTGGAAGACACGGCTCTAAACCTCATAGCTTATGCATACTATAAAACCCCTACAGTTGAACCCTCATATAAAGGTTACTTTGATGTGAAAGGAGATGGAGAGAACGAAGCCTTCCTTCATATCCTCAAACTGAGACAAGCTGAAGACAGTGGGGAGTATTTCTGTGCTGCAAGTGAAATGGGAACAGGGTCGTACTCAAACTCAACCAGCCTTCTTTGGCAATGGAACGAAACTCACTGTTTTAGATCCAAACATCAAAGTCACTGAACCCACAGTGGAAGTCCTAGCACCCTCGGCAAAGGAGTGTAAAGATAGAAACAAGAAGAAGAAGAAGACCCTGGTGTGTGTAGCCACCCGCTTCTACCCCGACCATGTCACGGTCTTCTGGCAAGTC
>864-16
[truncated: 4,617,940 more chars]
