# Supplementary material for: Tetraploid Ancestry Provided Atlantic Salmon With Two Paralogue Functional T Cell Receptor Beta Regions Whereof One Is Completely Novel
Source: Front Immunol. 2022 Jun 17;13:930312. doi: 10.3389/fimmu.2022.930312 (PMC9247247; doi:10.3389/fimmu.2022.930312)
Supplement: Supplementary file 3 [file DataSheet_3.zip › Supplementary file 3 (SF3) Collapsed data/Run1_ssVB5F_TRB09R.collapsed.fa]

>1-575
AGGTTCACCAGACTCCCTCTGCAGTCTTCAGCAGACCTGGAGAGAATATTCAGCTCTTCTGCCACCATCAGAAAACAGACTATAGAGTGATGCTGTGGTACCAGAAATCACAAGGAGAAACAGCACTGAAACTCATTGGATATTTGAATTTTAATTCTCAAACCATTATCCAAACATCAAAGTCACTGAACCCACAGTGGAAGTCCTAGCACCCTCGGCAAAGGAGTGTAAAGATAGAAACAAGAAGAAGAAGAAGACCCTGGTGTGTGTAGCCACCCGCTTCTACCCCGACCATGTCACGGTCTTCTGGCAAGTC
>2-77
AGGTTCACCAGACTCCCTCTGCAGTCTTCAGCAGACCTGGAGAGAATATTCAGCTCTTCTGCCACCATCAGAAAACAGACTACACACAAATGGGGCGCGGTGATCCTGCATTCTTTGGAGCAGGGACCAAACTGAGTGTTCTGGATCCAAACATCAAAGTCACTGAACCCACAGTGGAAGTCCTAGCACCCTCGGCAAAGGAGTGTAAAGATAGAAACAAGAAGAAGAAGAAGACCCTGGTGTGTGTAGCCACCCGCTTCTACCCCGACCATGTCACGGTCTTCTGGCAAGTC
>3-64
AGGTTCACCAGACTCCCTCTGCAGTCTTCAGCAGACCTGGAGAGAATATTCAGCTCTTCTGCCACCATCAGAAAACAGACTACACACAAATGTTGTGGGGGGGTGGTTATGCTGCCTACTTTGGAGAGGGAACTAAGCTAACAGTTCTGGATCCAAACATCAAAGTCACTGAACCCACAGTGGAAGTCCTAGCACCCTCGGCAAAGGAGTGTAAAGATAGAAACAAGAAGAAGAAGAAGACCCTGGTGTGTGTAGCCACCCGCTTCTACCCCGACCATGTCACGGTCTTCTGGCAAGTC
>4-43
AGGTTCACCAGACTCCCTCTGCAGTCTTCAGCAGACCTGGAGAGAATATTCAGCTCTTCTGCCACCATCAGAAAACAGACTACACACAAATGTTGTGGGGGGGTGGTGCCAGCCAGGCTTACTTCGGTGGAGGAACCAGGTTAACTGTTCTAGATCCAAACATCAAAGTCACTGAACCCACAGTGGAAGTCCTAGCACCCTCGGCAAAGGAGTGTAAAGATAGAAACAAGAAGAAGAAGAAGACCCTGGTGTGTGTAGCCACCCGCTTCTACCCCGACCATGTCACGGTCTTCTGGCAAGTC
>5-42
AGGTTCACCAGACTCCCTCTGCAGTCTTCAGCAGACCTGGAGAGAATATTCAGCTCTTCTGCCACCATCAGAAAACAGACTATAGAGTGATGCTGTGGTACCAGAAATCACAAGGAGAAACAGCACTGAAACTCATTGGATATTTGAATTTTAATTCTCAAATCATTGAGAGTTCATATGAAAAGCATTTCAATATGAGTGGGGATTTGGGTGGAGACGGCCCAAAGAATGCCTCTCTGAACATGTTCAACTTGAGACAAACCCAAAACAGTGCAGTGTATTTCTGTGCTGCAAGTAAGAAGACAGAAGGCACCAAATTAACAGTTCTCGATCCAAACATCAAAGTCACTGAACCCACAGTGGAAGTCCTAGCACCCTCGGCAAAGGAGTGTAAAGATAGAAACAAGAAGAAGAAGAAGACCCTGGTGTGTGTAGCCACCCGCTTCTACCCCGACCATGTCACGGTCTTCTGGCAAGTC
>6-41
AGGTTCACCAGACTCCCTCTGCAGTCTTCAGCAGACCTGGAGAGAATATTCAGCTCTTCTGCCACCATCAGAAAACAGACTATAGAGTGATGCTGTGGTACCAGAAATCACAAGGAGAAACAGCACTGAAACTCATTGGATATTTGAATTTTAATTCTCAAATCATTGAGAGTTCATATGAAAAGCATTTCAATATGAGTGGGGATTTGGGTGGAGACGGCCCAAAGAATGCCTCTCTGAACATGTTCAACTTGAGACAAACCCAAAACAGTGCAGTGTATTTCTGTGCTGCAAAGGATCCTGCATTCTTTGGAGCAGGGACCAAACTGAGTGTTCTGGATCCAAACATCAAAGTCACTGAACCCACAGTGGAAGTCCTAGCACCCTCGGCAAAGGAGTGTAAAGATAGAAACAAGAAGAAGAAGAAGACCCTGGTGTGTGTAGCCACCCGCTTCTACCCCGACCATGTCACGGTCTTCTGGCAAGTC
>7-39
AGGTTCACCAGACTCCCTCTGCAGTCTTCAGCAGACCTGGAGAGAATATTCAGCTCTTCTGCCACCATCAGAAAACAGAGTGATGCTGTGATACCAGAAATCACAAGGAGAAAAAGCACTGAAACTCATTGGATATTTGAATGTTAATTCTCCAACCATTGAGAGTTCATATGAAGAGCATTTCAATATGAGTGGGGATTTGGGTGGAGCCGGCCCAAAGAATGCCTCTCTGAACATGTTCAACTTGAGACAACCACAATACAGTGCAGTGTATTTCTGTGCTGCTAGCGGAGCTATGATCCTGCATTCTTTGGAGCAGGGACCAAACTGAGTGTTCTGGATCCAAACATCAAAGTCACTGAACCCACAGTGGAAGTCCTAGCACCCTCGGCAAAGGAGTGTAAAGATAGAAACAAGAAGAAGAAGAAGACCCTGGTGTGTGTAGCCACCCGCTTCTACCCCGACCATGTCACGGTCTTCTGGCAAGTC
>8-38
AGGTTCACCAGACTCCCTCTGCAGTCTTCAGCAGACCTGGAGAGAATATTCAGCTCTTCTGCCACCATCAGAAAACAGACTATAGAATGATGCTGTGGTACCAGAAATCACAAGGAGAAACAGCACTGAAACTCATTGGATATTTGAATTATAATTCTCCAACCATTGAGAGTTCATATGAAAAGCATTTCAAAATGAGTGGGGATTTGGGTGGAAACGGCCCAAAGAATGCCTCTCTGAACATGTTCAACTTGAGACAACCCCAACACAGTGCAGTGTATTTCTGTGCTGCTAGTACCCACCCGGCATTCTTCGGCAGTGGCACCAAACTCACAGTTCTAGATCCAAACATCAAAGTCACTGAACCCACAGTGGAAGTCCTAGCACCCTCGGCAAAGGAGTGTAAAGATAGAAACAAGAAGAAGAAGAAGACCCTGGTGTGTGTAGCCACCCGCTTCTACCCCGACCATGTCACGGTCTTCTGGCAAGTC
>9-37
AGGTTCACCAGACTCCCTCTGCAGTCTTCAGCAGACCTGGAGAGAATATTCAGCTCTTCTGCCACCATCAGAAAACAGAGTGATGCTGTGATACCAGAAATCACAAGGAGAAAAAGCACTGAAACTCATTGGATATTTGAATGTTAATTCTCCAACCATTGAGAGTTCATATGAAGAGCATTTCAATATGAGTGGGGATTTGGGTGGAGCCGGCCCAAAGAATGCCTCTCTGAACATGTTCAACTTGAGACAACCACAATACAGTGCAGTGTATTTCTGTGCTGCCCCCTTATGAGGCACATTTTGGATCAGGCACCAAATTAACAGTTCTCGATCCAAACATCAAAGTCACTGAACCCACAGTGGAAGTCCTAGCACCCTCGGCAAAGGAGTGTAAAGATAGAAACAAGAAGAAGAAGAAGACCCTGGTGTGTGTAGCCACCCGCTTCTACCCCGACCATGTCACGGTCTTCTGGCAAGTC
>10-37
AGGTTCACCAGACTCCCTCTGCAGTCTTCAGCAGACCTGGAGAGAATATTCAGCTCTTCTGCCACCATCAGAAAACAGACTATAGAATGATGCTGTGATACCAGAAATCACAAGGAGAAACAGCACTGAAACTCATTGGATATTTGAATTATAATTCTCAAACCATCGAGAGTTCATATGAAGAGCATTTCAATATGAGTGGGGATTTGGGTGGAGCCGGCCCAAAGAATGCCTCTCTGAACATGTTCAACTTGAGACAACCCCAACACAGTGCAGTGTATTTATGTGCTGCTAAGCGAGATCCAAACATCAAAGTCACTGAACCCACAGTGGAAGTCCTAGCACCCTCGGCAAAGGAGTGTAAAGATAGAAACAAGAAGAAGAAGAAGACCCTGGTGTGTGTAGCCACCCGCTTCTACCCCGACCATGTCACGGTCTTCTGGCAAGTC
>11-37
AGGTTCACCAGACTCCCTCTGCAGTCTTCAGCAGACCTGGAGAGAATATTCAGCTCTTCTGCCACCATCAGAAAACAGACTATAGAGTGATGCTGTGGTACCAGAAATCACAAGGAGAAACAGCACTGAAACTCATTGGATATTTGAATTTTAATTCTCAAACCATTGAGAGTTCATATGAAAAGCATTTCAATATGAGTGGGGATTTGGGTGGAGACGGCCCAAAGAATGCCTCTCTGAACATGTTCAACTTGAGACAAACCCAAAACAGTGCAGTGTATTTCTGTGCTGCAAGTAAACATCCTGCATTCTTTGGAGCAGGGACCAAACTGAGTGTTCTGGATCCAAACATCAAAGTCACTGAACCCACAGTGGAAGTCCTAGCACCCTCGGCAAAGGAGTGTAAAGATAGAAACAAGAAGAAGAAGAAGACCCTGGTGTGTGTAGCCACCCGCTTCTACCCCGACCATGTCACGGTCTTCTGGCAAGTC
>12-36
AGGTTCACCAGACTCCCTCTGCAGTCTTCAGCAGACCTGGAGAGAATATTCAGCTCTTCTGCCACCATCAGAAAACAGACTATAGAATGATGCTGTGATACCAGAAATCACAAGGAGAAACAGCACTGAAACTCATTGGATATTTGAATTATAATTCTCAAACCATCGAGAGTTCATATGAAGAGCATTTCAATATGAGTGGGGATTTGGGTGGAGCCGGCCCAAAGAATGCCTCTCTGAACATGTTCAACTTGAGACAACCCCAACACAGTGCAGTGTATTTATCGGATGGAAGTGAGGCCTACTTTGGGAATGGAACCAAACTCACTGTTTTAGATCCAAACATCAAAGTCACTGAACCCACAGTGGAAGTCCTAGCACCCTCGGCAAAGGAGTGTAAAGATAGAAACAAGAAGAAGAAGAAGACCCTGGTGTGTGTAGCCACCCGCTTCTACCCCGACCATGTCACGGTCTTCTGGCAAGTC
>13-36
AGGTTCACCAGACTCCCTCTGCAGTCTTCAGCAGACCTGGAGAGAATATTCAGCTCTTCTGCCACCATCAGAAAACAGAGTGATGCTGTGATACCAGAAATCACAAGGAGAAAAAGCACTGAAACTCATTGGATATTTGAATGTTAATTCTCCAACCATTGAGAGTTCATATGAAGAGCATTTCAATATGAGTGGGGATTTGGGTGGAGCCGGCCCAAAGAATGCCTCTCTGAACATGTTCAACTTGAGACAACCACAATACAGTGCAGTGTATTTCTGTGCTGCTAGTACAGATACACGGATAAGGCAGAGTTTGGTCCAGGTACCAGACTCACTGTTCTAGATCCAAACATCAAAGTCACTGAACCCACAGTGGAAGTCCTAGCACCCTCGGCAAAGGAGTGTAAAGATAGAAACAAGAAGAAGAAGAAGACCCTGGTGTGTGTAGCCACCCGCTTCTACCCCGACCATGTCACGGTCTTCTGGCAAGTC
>14-35
AGGTTCACCAGACTCCCTCTGCAGTCTTCAGCAGACCTGGAGAGAATATTCAGCTCTTCTGCCACCATCAGAAAACAGACTATAGAGTGATGCTGTGGTACCAGAAATCACAAGGAGAAACAGCACTGAAACTCATTGGATATTTGAATTTTAATTCTCAAACCATTGAGAGTTCATATGAAAAGCATTTCAATATGAGTGGGGATTTGGGTGGAGACGGCCCAAAGAATGCCTCTCTGAACATGTTCAACTTGAGACAAACCCAAAACAGTGCAGTGTATTTCTGTGCTGCAAGTAATTTTGAGGCACATTTTGGATCAGGCACCAAATTAACAGTTCTCGATCCAAACATCAAAGTCACTGAACCCACAGTGGAAGTCCTAGCACCCTCGGCAAAGGAGTGTAAAGATAGAAACAAGAAGAAGAAGAAGACCCTGGTGTGTGTAGCCACCCGCTTCTACCCCGACCATGTCACGGTCTTCTGGCAAGTC
>15-34
AGGTTCACCAGACTCCCTCTGCAGTCTTCAGCAGACCTGGAGAGAATATTCAGCTCTTCTGCCACCATCAGAAAACAGACTATAGAGTGATGCTGTGGTACCAGAAATCACAAGGAGAAACAGCACTGAAACTCATTGGATATTTGAATTTTAATTCTCAAACCATTGAGAGTTCATATGAAAAGCATTTCAATATGAGTGGGGATTTGGGTGGAGACGGCCCAAAGAATGCCTCTCTGAACATGTTCAACTTGAGACAAACCCAAAACAGTGCAGTGTATTTCCTCTCAAGAATCAACTATGAGGCACATTTTGGATCAGGCACCAAATTAACAGTTCTCGATCCAAACATCAAAGTCACTGAACCCACAGTGGAAGTCCTAGCACCCTCGGCAAAGGAGTGTAAAGATAGAAACAAGAAGAAGAAGAAGACCCTGGTGTGTGTAGCCACCCGCTTCTACCCCGACCATGTCACGGTCTTCTGGCAAGTC
>16-34
AGGTTCACCAGACTCCCTCTGCAGTCTTCAGCAGACCTGGAGAGAATATTCAGCTCTTCTGCCACCATCAGAAAACAGACTATAGAGTGATGCTGTGGTACCAGAAATCACAAGGAGAAACAGCACTGAAACTCATTGGATATTTGAATTTTAATTCTCAAACCATTGAGAGTTCATATGAAAAGCATTTCAATATGAGTGGGGATTTGGGTGGAGACGGCCCAAAGAATGCCTCTCTGAACATGTTCAACTTGAGACAAACCCAAAACAGTGCAGTGTATTTCTGTGCCGCTCAATTATATGAGGCACATTTTGGATCAGGCACCAAATTAACAGTTCTCGATCCAAACATCAAAGTCACTGAACCCACAGTGGAAGTCCTAGCACCCTCGGCAAAGGAGTGTAAAGATAGAAACAAGAAGAAGAAGAAGACCCTGGTGTGTGTAGCCACCCGCTTCTACCCCGACCATGTCACGGTCTTCTGGCAAGTC
>17-34
AGGTTCACCAGACTCCCTCTGCAGTCTTCAGCAGACCTGGAGAGAATATTCAGCTCTTCTGCCACCATCAGAAAACAGAGTGATGCTGTGATACCAGAAATCACAAGGAGAAAAAGCACTGAAACTCATTGGATATTTGAATGTTAATTCTCCAACCATTGAGAGTTCATATGAAGAGCATTTCAATATGAGTGGGGATTTGGGTGGAGCCGGCCCAAAGAATGCCTCTCTGAACATGTTCAACTTGAGACAACCACAATACAGTGCAGTGTATTTCTGTGCTGCGGGACAGGGTAGGATCCTGCATTCTTTGGAGCAGGGACCAAACTGAGTGTTCTGGATCCAAACATCAAAGTCACTGAACCCACAGTGGAAGTCCTAGCACCCTCGGCAAAGGAGTGTAAAGATAGAAACAAGAAGAAGAAGAAGACCCTGGTGTGTGTAGCCACCCGCTTCTACCCCGACCATGTCACGGTCTTCTGGCAAGTC
>18-34
AGGTTCACCAGACTCCCTCTGCAGTCTTCAGCAGACCTGGAGAGAATATTCAGCTCTTCTGCCACCATCAGAAAACAGAGTGATGCTGTGATACCAGAAATCACAAGGAGAAAAAGCACTGAAACTCATTGGATATTTGAATGTTAATTCTCCAACCATTGAGAGTTCATATGAAGAGCATTTCAATATGAGTGGGGATTTGGGTGGAGCCGGCCCAAAGAATGCCTCTCTGAACATGTTCAACTTGAGACAACCACAATACAGTGCAGTGTATTTCTGTGCTGCTAGGGACAATATGAGGCACATTTTGGATCAGGCACCAAATTAACAGTTCTCGATCCAAACATCAAAGTCACTGAACCCACAGTGGAAGTCCTAGCACCCTCGGCAAAGGAGTGTAAAGATAGAAACAAGAAGAAGAAGAAGACCCTGGTGTGTGTAGCCACCCGCTTCTACCCCGACCATGTCACGGTCTTCTGGCAAGTC
>19-33
AGGTTCACCAGACTCCCTCTGCAGTCTTCAGCAGACCTGGAGAGAATATTCAGCTCTTCTGCCACCATCAGAAAACAGAGTGATGCTGTGATACCAGAAATCACAAGGAGAAAAAGCACTGAAACTCATTGGATATTTGAATGTTAATTCTCCAACCATTGAGAGTTCATATGAAGAGCATTTCAATATGAGTGGGGATTTGGGTGGAGCCGGCCCAAAGAATGCCTCTCTGAACATGTTCAACTTGAGACAACCACAATAAGGACAGGATTATGAGGCACATTTTGGATCAGGCACCAAATTAACAGTTCTCGATCCAAACATCAAAGTCACTGAACCCACAGTGGAAGTCCTAGCACCCTCGGCAAAGGAGTGTAAAGATAGAAACAAGAAGAAGAAGAAGACCCTGGTGTGTGTAGCCACCCGCTTCTACCCCGACCATGTCACGGTCTTCTGGCAAGTC
>20-33
AGGTTCACCAGACTCCCTCTCCCCATCTGAGCTGGAACGTCTATCCCTCTCTAGCGACAGAGATCTCTCTCTTTCTCTCCCCCTGGCCATCATCTCTGGAGAGGTGGACCTCTCCCGGTCTTCCCTCGTCACGGTCTTCTGGCAAGTC
>21-33
AGGTTCACCAGACTCCCTCTGCAGTCTTCAGCAGACCTGGAGAGAATATTCAGCTCTTCTGCCACCATCAGAAAACAGAGTGATGCTGTGATACCAGAAATCACAAGGAGAAACAGCACTGAAACTCATTGGATATTTGTATCATAAAAATCCAACCATTGAGAGTTCATATGAAGAGCATTTCAATATGAGTGGGGATTTGGGTGGAGCCGGCCCAAAGAATGTCTCTCTGAACATGTTCAACTTGAGACAAACCCAACACAGTGCAGTGTATTTCTGTGCTGCTAGTATAAGGCACATTTTGGATCAGGCACCAAATTAACAGTTCTCGATCCAAACATCAAAGTCACTGAACCCACAGTGGAAGTCCTAGCACCCTCGGCAAAGGAGTGTAAAGATAGAAACAAGAAGAAGAAGAAGACCCTGGTGTGTGTAGCCACCCGCTTCTACCCCGACCATGTCACGGTCTTCTGGCAAGTC
>22-33
AGGTTCACCAGACTCCCTCTGCAGTCTTCAGCAGACCTGGAGAGAATATTCAGCTCTTCTGCCACCATCAGAAAACAGAGTGATGCTGTGATACCAGAAATCACAAGGAGAAAAAGCACTGAAACTCATTGGATATTTGAATGTTAATTCTCCAACCATTGAGAGTTCATATGAAGAGCATTTCAATATGAGTGGGGATTTGGGTGGAGCCGGCCCAAAGAATGCCTCTCTGAACATGTTCAACTTGAGACAACCACAATACAGTGCAGTGTATTTCTGTGCTGCTAGGGCCTCAACTCAACCAGCCTTCTTTGGCAATGGAACGAAACTCACTGTTTTAGATCCAAACATCAAAGTCACTGAACCCACAGTGGAAGTCCTAGCACCCTCGGCAAAGGAGTGTAAAGATAGAAACAAGAAGAAGAAGAAGACCCTGGTGTGTGTAGCCACCCGCTTCTACCCCGACCATGTCACGGTCTTCTGGCAAGTC
>23-32
AGGTTCACCAGACTCCCTCTGCAGTCTTCAGCAGACCTGGAGAGAATATTCAGCTCTTCTGCCACCATCAGAAAACAGAGTGATGCTGTGATACCAGAAATCACAAGGAGAAAAAGCACTGAAACTCATTGGATATTTGAATGTTAATTCTCCAACCATTGAGAGTTCATATGAAGAGCATTTCAATATGAGTGGGGATTTGGGTGGAGCCGGCCCAAAGAATGCCTCTCTGAACATGTTCAACTTGAGACAACCACAATACAGTGCAGTGTATTTCTGTGCTGCTAGTAAGAGGGGGGATATGAGGCACATTTTGGATCAGGCACCAAATTAACAGTTCTCGATCCAAACATCAAAGTCACTGAACCCACAGTGGAAGTCCTAGCACCCTCGGCAAAGGAGTGTAAAGATAGAAACAAGAAGAAGAAGAAGACCCTGGTGTGTGTAGCCACCCGCTTCTACCCCGACCATGTCACGGTCTTCTGGCAAGTC
>24-32
AGGTTCACCAGACTCCCTCTGCAGTCTTCAGCAGACCTGGAGAGAATATTCAGCTCTTCTGCCACCATCAGAAAACAGACTATAGAATGATGCTGTGGTACCAGAAATCACAAGGAGAAACATCACTGAAACTCATTGGATATTTGAATTATAATTCTCCAACCATTGAGAGTTCATATGAAAAGCATTTCAAAATGAGTGGGGATTTGGGTGGAAACGGCCCAAAGAATGCCTCTCTGAACATGTTCAACTTGAGACAACCCCAACACAGTGCAGTGTATTTCTGTGCAGGGAACTATGAGGCACATTTTGGATCAGGCACCAAATTAACAGTTCTCGATCCAAACATCAAAGTCACTGAACCCACAGTGGAAGTCCTAGCACCCTCGGCAAAGGAGTGTAAAGATAGAAACAAGAAGAAGAAGAAGACCCTGGTGTGTGTAGCCACCCGCTTCTACCCCGACCATGTCACGGTCTTCTGGCAAGTC
>25-32
AGGTTCACCAGACTCCCTCTGCAGTCTTCAGCAGACCTGGAGAGAATATTCAGCTCTTCTGCCACCATCAGAAAACAGAGTGATGCTGTGATACCAGAAATCACAAGGAGAAACAGCACTGAAACTCATTGGATATTTGTATCATAAAAATCCAACCATTGAGAGTTCATATGAAGAGCATTTCAATATGAGTGGGGATTTGGGTGGAGCCGGCCCAAAGAATGTCTCTCTGAACATGTTCAACTTGAGACAAACCCAACACAGTGCAGTGTATTTCTGTGAGGGCTCTGGTGGTTATGCTGCCTACTTTGGAGAGGGAACTAAGCTAACAGTTCTGGATCCAAACATCAAAGTCACTGAACCCACAGTGGAAGTCCTAGCACCCTCGGCAAAGGAGTGTAAAGATAGAAACAAGAAGAAGAAGAAGACCCTGGTGTGTGTAGCCACCCGCTTCTACCCCGACCATGTCACGGTCTTCTGGCAAGTC
>26-32
AGGTTCACCAGACTCCCTCTGCAGTCTTCAGCAGACCTGGAGAGAATATTCAGCTCTTCTGCCACCATCAGAAAACAGACTACACACAAATGTTGTGGTACCAGAAATCACAAGGAGAAACAGCACTGAAACTCATTGGATATTTGAATTATAATTCTAAAACCATTGAGAGTTCATATGAAAATAATTTTAATATGAGTGGGGATTTGAGTGGAGACGGCCCAAAGAATGCCTCTCTGAACATGTTCAATTTGAGACAACCCCAACACAGTGCAGTGTATTTATGTGCTGCTCGAGGTTATGAGGCACATTTTGGATCAGGCACCAAATTAACAGTTCTCGATCCAAACATCAAAGTCACTGAACCCACAGTGGAAGTCCTAGCACCCTCGGCAAAGGAGTGTAAAGATAGAAACAAGAAGAAGAAGAAGACCCTGGTGTGTGTAGCCACCCGCTTCTACCCCGACCATGTCACGGTCTTCTGGCAAGTC
>27-31
AGGTTCACCAGACTCCCTCTGCAGTCTTCAGCAGACCTGGAGAGAATATTCAGCTCTTCTGCCACCATCAGAAAACAGACTATAGAATGATGCTGTGGTACCAGAAATCACAAGGAGAAACAGCACTGAAACTCATTGGATATTTGAATTATAATTCTCCAACCATTGAGAGTTCATATGAAAAGCATTTCAAAATGAGTGGGGATTTGGGTGGAAACGGCCCAAAGAATGCCTCTCTGAACATGTTCAACTTGAGACAACCCCAACACAGTGCAGTGTATTTCTGTGCTGCTAGCCTCTATGAGGCACATTTTGGATCAGGCACCAAATTAACAGTTCTCGATCCAAACATCAAAGTCACTGAACCCACAGTGGAAGTCCTAGCACCCTCGGCAAAGGAGTGTAAAGATAGAAACAAGAAGAAGAAGAAGACCCTGGTGTGTGTAGCCACCCGCTTCTACCCCGACCATGTCACGGTCTTCTGGCAAGTC
>28-31
AGGTTCACCAGACTCCCTCTGCAGTCTTCAGCAGACCTGGAGAGAATATTCAGCTCTTCTGCCACCATCAGAAAACAGACTACACACAAATGTTGTGGTACCAGAAATCACAAGGAGAAACAGCACTGAAACTCATTGGATATTTGAATTATAATTCTAAAACCATTGAGAGTTCATATGAAAATAATTTTAATATGAGTGGGGATTTGAGTGGAGACGGCCCAAAGAATGCCTCTCTGAACATGTTCAATTTGAGACAACCCCAACACAGTGCAGTGTATTTATGTGCTGCTCGTTATAGTGAGGCCTACTTTGGGAATGGAACCAAACTCACTGTTTTAGATCCAAACATCAAAGTCACTGAACCCACAGTGGAAGTCCTAGCACCCTCGGCAAAGGAGTGTAAAGATAGAAACAAGAAGAAGAAGAAGACCCTGGTGTGTGTAGCCACCCGCTTCTACCCCGACCATGTCACGGTCTTCTGGCAAGTC
>29-31
AGGTTCACCAGACTCCCTCTGCAGTCTTCAGCAGACCTGGAGAGAATATTCAGCTCTTCTGCCACCATCAGAAAACAGACTATAGAATGATGCTGTGGTACCAGAAATCACAAGGAGAAACAGCACTGAAACTCATTGGATATTTGAATTATAATTCTCCAACCATTGAGAGTTCATATGAAAAGCATTTCAAAATGAGTGGGGATTTGGGTGGAAACGGCCCAAAGAATGCCTCTCTGAACATGTTCAACTTGAGACAACCCCAACACAGTGCAGTGTATTTCTGTGCTGCTAGTTCCTATGAGGCACATTTTGGATCAGGCACCAAATTAACAGTTCTCGATCCAAACATCAAAGTCACTGAACCCACAGTGGAAGTCCTAGCACCCTCGGCAAAGGAGTGTAAAGATAGAAACAAGAAGAAGAAGAAGACCCTGGTGTGTGTAGCCACCCGCTTCTACCCCGACCATGTCACGGTCTTCTGGCAAGTC
>30-30
AGGTTCACCAGACTCCCTCTGCAGTCTTCAGCAGACCTGGAGAGAATATTCAGCTCTTCTGCCACCATCAGAAAACAGACTACACACAAATGTTGTGGTACCAGAAATCACAAGGAGAAACAGCACTGAAACTCATTGGATATTTGAATTATAATTCTAAAACCATTGAGAGTTCATATGAAAATAATTTTAATATGAGTGGGGATTTGAGTGGAGACGGCCCAAAGAATGCCTCTCTGAACATGTTCAATTTGAGACAACCCCAACACAGTGCAGTGTATTTATGTGCGGGACAGGCACATTTTGGATCAGGCACCAAATTAACAGTTCTCGATCCAAACATCAAAGTCACTGAACCCACAGTGGAAGTCCTAGCACCCTCGGCAAAGGAGTGTAAAGATAGAAACAAGAAGAAGAAGAAGACCCTGGTGTGTGTAGCCACCCGCTTCTACCCCGACCATGTCACGGTCTTCTGGCAAGTC
>31-30
AGGTTCACCAGACTCCCTCTGCAGTCTTCAGCAGACCTGGAGAGAATATTCAGCTCTTCTGCCACCATCAGAAAACAGACTATAGAGTGATGCTGTGGTACCAGAAATCACAAGGAGAAACAGCACTGAAACTCATTGGATATTTGAATTTTAATTCTCAAACCATTGTGAGTTCATATGAAAAGCATTTCAATATGAGTGGGGATTTGGGTGGAGACGGCCCAAAGAATGCCTCTCTGAACATGTTCAACTTGAGACAAACCCAAAACAGTGCAGTGTATTTCTGTGCTGCAAGTTGGGGGGCACATTTTGGATCAGGCACCAAATTAACAGTTCTCGATCCAAACATCAAAGTCACTGAACCCACAGTGGAAGTCCTAGCACCCTCGGCAAAGGAGTGTAAAGATAGAAACAAGAAGAAGAAGAAGACCCTGGTGTGTGTAGCCACCCGCTTCTACCCCGACCATGTCACGGTCTTCTGGCAAGTC
>32-30
AGGTTCACCAGACTCCCTCTGCAGTCTTCAGCAGACCTGGAGAGAATATTCAGCTCTTCTGCCACCATCAGAAAACAGAGTGATGCTGTGATACCAGAAATCACAAGGAGAAACAGCACTGAAACTCATTGGATATTTGTATCATAAAAATCCAACCATTGAGAGTTCATATGAAGAGCATTTCAATATGAGTGGGGATTTGGGTGGAGCCGGCCCAAAGAATGTCTCTCTGAACATGTTCAACTTGAGACAAACCCAACACAGTGCAGTGTATTTCTGTGCTGCTAGACAGGGGCCAACTATGAGGCACATTTTGGATCAGGCACCAAATTAACAGTTCTCGATCCAAACATCAAAGTCACTGAACCCACAGTGGAAGTCCTAGCACCCTCGGCAAAGGAGTGTAAAGATAGAAACAAGAAGAAGAAGAAGACCCTGGTGTGTGTAGCCACCCGCTTCTACCCCGACCATGTCACGGTCTTCTGGCAAGTC
>33-30
AGGTTCACCAGACTCCCTCTGCAGTCTTCAGCAGACCTGGAGAGAATATTCAGCTCTTCTGCCACCATCAGAAAACAGACTATAGAGTGATGCTGTGGTACCAGAAATCACAAGGAGAAACAGCACTGAAACTCATTGGATATTTGAATTTTAATTCTCAAATCATTGAGAGTTCATATGAAAAGCATTTCAATATGAGTGGGGATTTGGGTGGAGACGGCCCAAAGAATGCCTCTCTGAACATGTTCAACTTGAGACAAACCCAAAACAGTGCAGTGTATTTCTGTGCTGCAAGTAGGGATGAGGCACATTTTGGATCAGGCACCAAATTAACAGTTCTCGATCCAAACATCAAAGTCACTGAACCCACAGTGGAAGTCCTAGCACCCTCGGCAAAGGAGTGTAAAGATAGAAACAAGAAGAAGAAGAAGACCCTGGTGTGTGTAGCCACCCGCTTCTACCCCGACCATGTCACGGTCTTCTGGCAAGTC
>34-30
AGGTTCACCAGACTCCCTCTGCAGTCTTCAGCAGACCTGGAGAGAATATTCAGCTCTTCTGCCACCATCAGAAAACAGACTACACACAAATGTTGTGGTACCAGAAATCACAAGGAGAAACAGCACTGAAACTCATTGGATATTTGAATTATAATTCTAAAACCATTGAGAGTTCATATGAAAATAATTTTAATATGAGTGGGGATTTGAGTGGAAACGGCCCAAAGAATGCCTCTCTGAACATGTTCAATTTGAGACAACCCCAACACAGTGCAGTGTATTTATCTAGATACAACTATGATCCTGCATTCTTTGGAGCAGGGACCAAACTGAGTGTTCTGGATCCAAACATCAAAGTCACTGAACCCACAGTGGAAGTCCTAGCACCCTCGGCAAAGGAGTGTAAAGATAGAAACAAGAAGAAGAAGAAGACCCTGGTGTGTGTAGCCACCCGCTTCTACCCCGACCATGTCACGGTCTTCTGGCAAGTC
>35-29
AGGTTCACCAGACTCCCTCTGCAGTCTTCAGCAGACCTGGAGAGAATATTCAGCTCTTCTGCCACCATCAGAAAACAGACTACACACAAATGTTGTGGTACCAGAAATCACAAGGAGAAACAGCACTGAAACTCATTGGATATTTGAATTATAATTCTAAAACCATTGAGAGTTCATATGAAAATAATTTTAATATGAGTGGGGATTTGAGTGGAGACGGCCCAAAGAATGCCTCTCTGAACATGTTCAATTTGAGACAACCCCAACACAGTGCAGTGTATTTATGTGCTGCTCTTGGCACATTTTGGATCAGGCACCAAATTAACAGTTCTCGATCCAAACATCAAAGTCACTGAACCCACAGTGGAAGTCCTAGCACCCTCGGCAAAGGAGTGTAAAGATAGAAACAAGAAGAAGAAGAAGACCCTGGTGTGTGTAGCCACCCGCTTCTACCCCGACCATGTCACGGTCTTCTGGCAAGTC
>36-29
AGGTTCACCAGACTCCCTCTGCAGTCTTCAGCAGACCTGGAGAGAATATTCAGCTCTTCTGCCACCATCAGAAAACAGACTATAGAGTGATGCTGTGGTACCAGAAATCACAAGGAGAAACAGCACTGAAACTCATTGGATATTTGAATTTTAATTCTCAAATCATTGAGAGTTCATATGAAAAGCATTTCAATATGAGTGGGGATTTGGGTGGAGACGGCCCAAAGAATGCCTCTCTGAACATGTTCAACTTGAGACAAACCCAAAACAGTGCAGTGTATTTCTGTGCTGCAAATCCAAACATCAAAGTCACTGAACCCACAGTGGAAGTCCTAGCACCCTCGGCAAAGGAGTGTAAAGATAGAAACAAGAAGAAGAAGAAGACCCTGGTGTGTGTAGCCACCCGCTTCTACCCCGACCATGTCACGGTCTTCTGGCAAGTC
>37-28
AGGTTCACCAGACTCCCTCTGCAGTCTTCAGCAGACCTGGAGAGAATATTCAGCTCTTCTGCCACCATCAGAAAACAGAGTGATGCTGTGATACCAGAAATCACAAGGAGAAAAAGCACTGAAACTCATTGGATATTTGAATGTTAATTCTCCAACCATTGAGAGTTCATATGAAGAGCATTTCAATATGAGTGGGGATTTGGGTGGAGCCGGCCCAAAGAATGCCTCTCTGAACATGTTCAACTTGAGACAACCACAATACAGTGCAGTGTATTTCTGTGCTGCTACAGGGAACTATGATCCTGCATTCTTTGGAGCAGGGACCAAACTGAGTGTTCTGGATCCAAACATCAAAGTCACTGAACCCACAGTGGAAGTCCTAGCACCCTCGGCAAAGGAGTGTAAAGATAGAAACAAGAAGAAGAAGAAGACCCTGGTGTGTGTAGCCACCCGCTTCTACCCCGACCATGTCACGGTCTTCTGGCAAGTC
>38-28
AGGTTCACCAGACTCCCTCTGAAGTCTTACTGAAACGTGGAGAGAACGTTCAGATCTTCTGCCACCATGAGAGAACTAACTACAGACTGATGCAGTGGTTCCAGCAGTCACCGGGAGAAAAACAACTATTTATATTTTAAGACTCAAACCACGTACATTGAAGAACATCTAAACATCCAAACATCAAAGTCACTGAACCCACAGTGGAAGTCCTAGCACCCTCGGCAAAGGAGTGTAAAGATAGAAACAAGAAGAAGAAGAAGACCCTGGTGTGTGTAGCCACCCGCTTCTACCCCGACCATGTCACGGTCTTCTGGCAAGTC
>39-27
AGGTTCACCAGACTCCCTCTGCAGTCTTCAGCAGACCTGGAGAGAATATTCAGCTCTTCTGCCACCATCAGAAAACAGAGTGATGCTGTGATACCAGAAATCACAAGGAGAAAAAGCACTGAAACTCATTGGATATTTGAATGTTAATTCTCCAACCATTGAGAGTTCATATGAAGAGCATTTCAATATGAGTGGGGATTTGGGTGGAGCCGGCCCAAAGAATGCCTCTCTGAACATGTTCAACTTGAGACAACCACAATACAGTGCAGTGTATTTCTGTGCTGCTAGTCGGGACACGGATAAGGCAGAGTTTGGTCCAGGTACCAGACTCACTGTTCTAGATCCAAACATCAAAGTCACTGAACCCACAGTGGAAGTCCTAGCACCCTCGGCAAAGGAGTGTAAAGATAGAAACAAGAAGAAGAAGAAGACCCTGGTGTGTGTAGCCACCCGCTTCTACCCCGACCATGTCACGGTCTTCTGGCAAGTC
>40-27
AGGTTCACCAGACTCCCTCTGCAGTCTTCAGCAGACCTGGAGAGAATATTCAGCTCTTCTGCCACCATCAGAAAACAGAGTGATGCTGTGATACCAGAAATCACAAGGAGAAAAAGCACTGAAACTCATTGGATATTTGAATGTTAATTCTCCAACCATTGAGAGTTCATATGAAGAGCATTTCAATATGAGTGGGGATTTGGGTGGAGCCGGCCCAAAGAATGCCTCTCTGAACATGTTCAACTTGAGACAACCACAATACAGTGCAGTGTATTTCTGTGCTGCTAGACAGCTAACAACCCGGCATTCTTCGGCAGTGGCACCAAACTCACAGTTCTAGATCCAAACATCAAAGTCACTGAACCCACAGTGGAAGTCCTAGCACCCTCGGCAAAGGAGTGTAAAGATAGAAACAAGAAGAAGAAGAAGACCCTGGTGTGTGTAGCCACCCGCTTCTACCCCGACCATGTCACGGTCTTCTGGCAAGTC
>41-27
AGGTTCACCAGACTCCCTCTGCAGTCTTCAGCAGACCTGGAGAGAATATTCAGCTCTTCTGCCACCATCAGAAAACAGAGTGATGCTGTGATACCAGAAATCACAAGGAGAAAAAGCACTGAAACTCATTGGATATTTGAATGTTAATTCTCCAACCATTGAGAGTTCATATGAAGAGCATTTCAATATGAGTGGGGATTTGGGTGGAGCCGGCCCAAAGAATGCCTCTCTGAACATGTTCAACTTGAGACAACCACAATACAGTGCAGTGTATTTCTGTGCTGCTAGTAAAGGAGGCTATGAGGCACATTTTGGATCAGGCACCAAATTAACAGTTCTCGATCCAAACATCAAAGTCACTGAACCCACAGTGGAAGTCCTAGCACCCTCGGCAAAGGAGTGTAAAGATAGAAACAAGAAGAAGAAGAAGACCCTGGTGTGTGTAGCCACCCGCTTCTACCCCGACCATGTCACGGTCTTCTGGCAAGTC
>42-27
AGGTTCACCAGACTCCCTCTGCAGTCTTCAGCAGACCTGGAGAGAATATTCAGCTCTTCTGCCACCATCAGAAAACAGAGTGATGCTGTGATACCAGAAATCACAAGGAGAAAAAGCACTGAAACTCATTGGATATTTGAATGTTAATTCTCCAACCATTGAGAGTTCATATGAAGAGCATTTCAATATGAGTGGGGATTTGGGTGGAGCCGGCCCAAAGAATGCCTCTCTGAACATGTTCAACTTGAGACAACCACAATACAGTGCAGTGTATTTCTGTGCTGCTTACAGGGGGCTTACTCGGAGGCATATTTTGGAGCCGGCACCAAACTCACCGTTTTAGATCCAAACATCAAAGTCACTGAACCCACAGTGGAAGTCCTAGCACCCTCGGCAAAGGAGTGTAAAGATAGAAACAAGAAGAAGAAGAAGACCCTGGTGTGTGTAGCCACCCGCTTCTACCCCGACCATGTCACGGTCTTCTGGCAAGTC
>43-27
AGGTTCACCAGACTCCCTCTGCAGTCTTCAGCAGACCTGGAGAGAATATTCAGCTCTTCTGCCACCATCAGAAAACAGACTACACACAAATGTTGTGGTACCAGAAATCACAAGGAGAAACAGCACTGAAACTCATTGGATATTTGAATTATAATTCTAAAACCATTGAGAGTTCATATGAAAATAATTTTAATATGAGTGGGGATTTGAGTGGAGACGGCCCAAAGAATGCCTCTCTGAACATGTTCAATTTGAGACAACCCCAACACAGTGCAGTGTATTTATGTGCTGCGCGGGACTATGAGGCACATTTTGGATCAGGCACCAAATTAACAGTTCTCGATCCAAACATCAAAGTCACTGAACCCACAGTGGAAGTCCTAGCACCCTCGGCAAAGGAGTGTAAAGATAGAAACAAGAAGAAGAAGAAGACCCTGGTGTGTGTAGCCACCCGCTTCTACCCCGACCATGTCACGGTCTTCTGGCAAGTC
>44-26
AGGTTCACCAGACTCCCTCTGCAGTCTTCAGCAGACCTGGAGAGAATATTCAGCTCTTCTGCCACCATCAGAAAACAGACTACACACAAATGTTGTGGTACCAGAAATCACAAGGAGAAACAGCACTGAAACTCATTGGATATTTGAATTATAATTCTAAAACCATTGAGAGTTCATATGAAAATAATTTTAATATGAGTGGGGATTTGAGTGGAGACGGCCCAAAGAATGCCTCTCTGAACATGTTCAATTTGAGACAACCCCAACACAGTGCAGTGTATTTATGTGCTGCTCGTTTGGGAGGAGGCACATTTTGGATCAGGCACCAAATTAACAGTTCTCGATCCAAACATCAAAGTCACTGAACCCACAGTGGAAGTCCTAGCACCCTCGGCAAAGGAGTGTAAAGATAGAAACAAGAAGAAGAAGAAGACCCTGGTGTGTGTAGCCACCCGCTTCTACCCCGACCATGTCACGGTCTTCTGGCAAGTC
>45-26
AGGTTCACCAGACTCCCTCTGCAGTCTTCAGCAGACCTGGAGAGAATATTCAGCTCTTCTGCCACCATCAGAAAACAGACTATAGAGTGATGCTGTGGTACCAGAAATCACAAGGAGAAACAGCACTGAAACTCATTGGATATTTGAATTTTAATTCTCAAATCATTGAGAGTTCATATGAAAAGCATTTCAATATGAGTGGGGATTTGGGTGGAGACGGCCCAAAGAATGCCTCTCTGAACATGTTCAACTTGAGACAAACCCAAAACAGTGCAGTGTATTTGGGGGCAACTATGATCCTGCATTCTTTGGAGCAGGGACCAAACTGAGTGTTCTGGATCCAAACATCAAAGTCACTGAACCCACAGTGGAAGTCCTAGCACCCTCGGCAAAGGAGTGTAAAGATAGAAACAAGAAGAAGAAGAAGACCCTGGTGTGTGTAGCCACCCGCTTCTACCCCGACCATGTCACGGTCTTCTGGCAAGTC
>46-26
AGGTTCACCAGACTCCCTCTGCAGTCTTCAGCAGACCTGGAGAGAATATTCAGCTCTTCTGCCACCATCAGAAAACAGACTATAGAATGATGCTGTGATACCAGAAATCACAAGGAGAAACAGCACTGAAACTCATTGGATATTTGAATTATAATTCTCAAACCATCGAGAGTTCATATGAAGAGCATTTCAATATGAGTGGGGATTTGGGTGGAGCCGGCCCAAAGAATGCCTCTCTGAACATGTTCAACTTGAGACAACCCCAACACAGTGCAGTGTATTTACGCTCAGGGAAGCTCAACCAGCCTTCTTTGGCAATGGAACGAAACTCACTGTTTTAGATCCAAACATCAAAGTCACTGAACCCACAGTGGAAGTCCTAGCACCCTCGGCAAAGGAGTGTAAAGATAGAAACAAGAAGAAGAAGAAGACCCTGGTGTGTGTAGCCACCCGCTTCTACCCCGACCATGTCACGGTCTTCTGGCAAGTC
>47-26
AGGTTCACCAGACTCCCTCTGCAGTCTTCAGCAGACCTGGAGAGAATATTCAGCTCTTCTGCCACCATCAGAAAACAGAGTGATGCTGTGATACCAGAAATCACAAGGAGAAAAAGCACTGAAACTCATTGGATATTTGAATGTTAATTCTCCAACCATTGAGAGTTCATATGAAGAGCATTTCAATATGAGTGGGGATTTGGGTGGAGCCGGCCCAAAGAATGCCTCTCTGAACATGTTCAACTTGAGACAACCACAATACAGTGCAGTGTATTTCTGTGCTGCTAGTATCAGGGCAACTATGAGGCACATTTTGGATCAGGCACCAAATTAACAGTTCTCGATCCAAACATCAAAGTCACTGAACCCACAGTGGAAGTCCTAGCACCCTCGGCAAAGGAGTGTAAAGATAGAAACAAGAAGAAGAAGAAGACCCTGGTGTGTGTAGCCACCCGCTTCTACCCCGACCATGTCACGGTCTTCTGGCAAGTC
>48-25
AGGTTCACCAGACTCCCTCTGCAGTCTTCAGCAGACCTGGAGAGAATATTCAGCTCTTCTGCCACCATCAGAAAACAGAGTGATGCTGTGATACCAGAAATCACAAGGAGAAAAAGCACTGAAACTCATTGGATATTTGAATGTTAATTCTCCAACCATTGAGAGTTCATATGAAGAGCATTTCAATATGAGTGGGGATTTGGGTGGAGCCGGCCCAAAGAATGCCTCTCTGAACATGTTCAACTTGAGACAACCACAATACAGTGCAGTGTATTTCTGTGCTGCTAGTACAGGGAACAACCCGGCATTCTTCGGCAGTGGCACCAAACTCACAGTTCTAGATCCAAACATCAAAGTCACTGAACCCACAGTGGAAGTCCTAGCACCCTCGGCAAAGGAGTGTAAAGATAGAAACAAGAAGAAGAAGAAGACCCTGGTGTGTGTAGCCACCCGCTTCTACCCCGACCATGTCACGGTCTTCTGGCAAGTC
>49-24
AGGTTCACCAGACTCCCTCTGCAGTCTTCAGCAGACCTGGAGAGAATATTCAGCTCTTCTGCCACCATCAGAAAACAGACTATAGAATGATGCTGTGATACCAGAAATCACAAGGAGAAACAGCACTGAAACTCATTGGATATTTGAATTATAATTCTCAAACCATCGAGAGTTCATATGAAGAGCATTTCAATATGAGTGGGGATTTGGGTGGAGCCGGCCCAAAGAATGCCTCTCTGAACATGTTCAACTTGAGACAACCCCAACACAGTGCAGTGTATTTATGTGCTGCTAGTATTGAGGCACATTTTGGATCAGGCACCAAATTAACAGTTCTCGATCCAAACATCAAAGTCACTGAACCCACAGTGGAAGTCCTAGCACCCTCGGCAAAGGAGTGTAAAGATAGAAACAAGAAGAAGAAGAAGACCCTGGTGTGTGTAGCCACCCGCTTCTACCCCGACCATGTCACGGTCTTCTGGCAAGTC
>50-24
AGGTTCACCAGACTCCCTCTGCAGTCTTCAGCAGACCTGGAGAGAATATTCAGCTCTTCTGCCACCATCAGAAAACAGAGTGATGCTGTGATACCAGAAATCACAAGGAGAAAAAGCACTGAAACTCATTGGATATTTGAATGTTAATTCTCCAACCATTGAGAGTTCATATGAAGAGCATTTCAATATGAGTGGGGATTTGGGTGGAGCCGGCCCAAAGAATGCCTCTCTGAACATGTTCAACTTGAGACAACCACAATACAGTGCAGTGTATTTCTGTGCTGCTGGGACAGTACACGGATAAGGCAGAGTTTGGTCCAGGTACCAGACTCACTGTTCTAGATCCAAACATCAAAGTCACTGAACCCACAGTGGAAGTCCTAGCACCCTCGGCAAAGGAGTGTAAAGATAGAAACAAGAAGAAGAAGAAGACCCTGGTGTGTGTAGCCACCCGCTTCTACCCCGACCATGTCACGGTCTTCTGGCAAGTC
>51-24
AGGTTCACCAGACTCCCTCTGCAGTCTTCAGCAGACCTGGAGAGAATATTCAGCTCTTCTGCCACCATCAGAAAACAGACTATAGAGTGATGCTGTGGTACCAGAAATCACAAGGAGAAACAGCACTGAAACTCATTGGATATTTGAATTTTAATTCTCAAACCATTGTGAGTTCATATGAAAAGCATTTCAATATGAGTGGGGATTTGGGTGGAGACGGCCCAAAGAATGCCTCTCTGAACATGTTCAACTTGAGACAAACCCAAAACAGTGCAGTGTATTTCCGGGACAGAATTATGAGGCACATTTTGGATCAGGCACCAAATTAACAGTTCTCGATCCAAACATCAAAGTCACTGAACCCACAGTGGAAGTCCTAGCACCCTCGGCAAAGGAGTGTAAAGATAGAAACAAGAAGAAGAAGAAGACCCTGGTGTGTGTAGCCACCCGCTTCTACCCCGACCATGTCACGGTCTTCTGGCAAGTC
>52-24
AGGTTCACCAGACTCCCTCTGCAGTCTTCAGCAGACCTGGAGAGAATATTCAGCTCTTCTGCCACCATCAGAAAACAGAGTGATGCTGTGATACCAGAAATCACAAGGAGAAAAAGCACTGAAACTCATTGGATATTTGAATGTTAATTCTCCAACCATTGAGAGTTCATATGAAGAGCATTTCAATATGAGTGGGGATTTGGGTGGAGCCGGCCCAAAGAATGCCTCTCTGAACATGTTCAACTTGAGACAACCACAATACAGTGCAGTGTATTTCTGTGCTGCTAGTACAGTGGTGGTTATGCTGCCTACTTTGGAGAAGGAACTAAGCTAACAGTTCTGGATCCAAACATCAAAGTCACTGAACCCACAGTGGAAGTCCTAGCACCCTCGGCAAAGGAGTGTAAAGATAGAAACAAGAAGAAGAAGAAGACCCTGGTGTGTGTAGCCACCCGCTTCTACCCCGACCATGTCACGGTCTTCTGGCAAGTC
>53-23
AGGTTCACCAGACTCCCTCTGCAGTCTTCAGCAGACCTGGAGAGAATATTCAGCTCTTCTGCCACCATCAGAAAACAGAGTGATGCTGTGATACCAGAAATCACAAGGAGAAAAAGCACTGAAACTCATTGGATATTTGAATGTTAATTCTCCAACCATTGAGAGTTCATATGAAGAGCATTTCAATATGAGTGGGGATTTGGGTGGAGCCGGCCCAAAGAATGCCTCTCTGAACATGTTCAACTTGAGACAACCACAATACAGTGCAGTGTATTTCTGTGCTGCTAGTAGAAGGCAGAACCAGCCTTCTTTGGCAATGGAACGAAACTCACTGTTTTAGATCCAAACATCAAAGTCACTGAACCCACAGTGGAAGTCCTAGCACCCTCGGCAAAGGAGTGTAAAGATAGAAACAAGAAGAAGAAGAAGACCCTGGTGTGTGTAGCCACCCGCTTCTACCCCGACCATGTCACGGTCTTCTGGCAAGTC
>54-23
AGGTTCACCAGACTCCCTCTGCAGTCTTCAGCAGACCTGGAGAGAATATTCAGCTCTTCTGCCACCATCAGAAAACAGACTATAGAATGATGCTGTGGTACCAGAAATCACAAGGAGAAACAGCACTGAAACTCATTGGATATTTGAATTATAATTCTCCAACCATTGAGAGTTCATATGAAAAGCATTTCAAAATGAGTGGGGATTTGGGTGGAAACGGCCCAAAGAATGCCTCTCTGAACATGTTCAACTTGAGACAACCCCAACACAGTGCAGTGTATTTCTGTGCTGCTAGTTATGAGGCACATTTTGGATCAGGCACCAAATTAACAGTTCTCGATCCAAACATCAAAGTCACTGAACCCACAGTGGAAGTCCTAGCACCCTCGGCAAAGGAGTGTAAAGATAGAAACAAGAAGAAGAAGAAGACCCTGGTGTGTGTAGCCACCCGCTTCTACCCCGACCATGTCACGGTCTTCTGGCAAGTC
>55-23
AGGTTCACCAGACTCCCTCTGCAGTCTTCAGCAGACCTGGAGAGAATATTCAGCTCTTCTGCCACCATCAGAAAACAGAGTGATGCTGTGATACCAGAAATCACAAGGAGAAAAAGCACTGAAACTCATTGGATATTTGAATGTTAATTCTCCAACCATTGAGAGTTCATATGAAGAGCATTTCAATATGAGTGGGGATTTGGGTGGAGCCGGCCCAAAGAATGCCTCTCTGAACATGTTCAACTTGAGACAACCACAATACAGTGCAGTGTATTTCTGTGCTGCTAGATGCCAGACTATGAGGCACATTTTGGATCAGGCACCAAATTAACAGTTCTCGATCCAAACATCAAAGTCACTGAACCCACAGTGGAAGTCCTAGCACCCTCGGCAAAGGAGTGTAAAGATAGAAACAAGAAGAAGAAGAAGACCCTGGTGTGTGTAGCCACCCGCTTCTACCCCGACCATGTCACGGTCTTCTGGCAAGTC
>56-23
AGGTTCACCAGACTCCCTCTGCAGTCTTCAGCAGACCTGGAGAGAATATTCAGCTCTTCTGCCACCATCAGAAAACAGAGTGATGCTGTGATACCAGAAATCACAAGGAGAAAAAGCACTGAAACTCATTGGATATTTGAATGTTAATTCTCCAACCATTGAGAGTTCATATGAAGAGCATTTCAATATGAGTGGGGATTTGGGTGGAGCCGGCCCAAAGAATGCCTCTCTGAACATGTTCAACTTGAGACAACCACAATACAGTGCAGTGTATTTCTGTGCTGCTAGACAGTCCTAACTATGAGGCACATTTTGGATCAGGCACCAAATTAACAGTTCTCGATCCAAACATCAAAGTCACTGAACCCACAGTGGAAGTCCTAGCACCCTCGGCAAAGGAGTGTAAAGATAGAAACAAGAAGAAGAAGAAGACCCTGGTGTGTGTAGCCACCCGCTTCTACCCCGACCATGTCACGGTCTTCTGGCAAGTC
>57-22
AGGTTCACCAGACTCCCTCTGCAGTCTTCAGCAGACCTGGAGAGAATATTCAGCTCTTCTGCCACCATCAGAAAACAGACTATAGAATGATGCTGTGGTACCAGAAATCACAAGGAGAAACAGCACTGAAACTCATTGGATATTTGAATTATAATTCTCCAACCATTGAGAGTTCATATGAAAAGCATTTCAAAATGAGTGGGGATTTGGGTGGAAACGGCCCAAAGAATGCCTCTCTGAACATGTTCAACTTGAGACAACCCCAACACAGTGCAGTGTATTTCTGTGCTGCTAGAGGAGAACCTGCATTCTTTGGAGCAGGGACCAAACTGAGTGTTCTGGATCCAAACATCAAAGTCACTGAACCCACAGTGGAAGTCCTAGCACCCTCGGCAAAGGAGTGTAAAGATAGAAACAAGAAGAAGAAGAAGACCCTGGTGTGTGTAGCCACCCGCTTCTACCCCGACCATGTCACGGTCTTCTGGCAAGTC
>58-22
AGGTTCACCAGACTCCCTCTGCAGTCTTCAGCAGACCTGGAGAGAATATTCAGCTCTTCTGCCACCATCAGAAAACAGAGTGATGCTGTGATACCAGAAATCACAAGGAGAAAAAGCACTGAAACTCATTGGATATTTGAATGTTAATTCTCCAACCATTGAGAGTTCATATGAAGAGCATTTCAATATGAGTGGGGATTTGGGTGGAGCCGGCCCAAAGAATGCCTCTCTGAACATGTTCAACTTGAGACAACCACAATACAGTGCAGTGTATTTCTGTGCTGCTAGTAGGGGCAGGAACCCGGCATTCTTCGGCAGTGGCACCAAACTCACAGTTCTAGATCCAAACATCAAAGTCACTGAACCCACAGTGGAAGTCCTAGCACCCTCGGCAAAGGAGTGTAAAGATAGAAACAAGAAGAAGAAGAAGACCCTGGTGTGTGTAGCCACCCGCTTCTACCCCGACCATGTCACGGTCTTCTGGCAAGTC
>59-21
AGGTTCACCAGACTCCCTCTGCAGTCTTCAGCAGACCTGGAGAGAATATTCAGCTCTTCTGCCACCATCAGAAAACAGACTATAGAGTGATGCTGTGGTACCAGAAATCACAAGGAGAAACAGCACTGAAACTCATTGGATATTTGAATTTTAATTCTCAAATCATTGAGAGTTCATATGAAAAGCATTTCAATATGAGTGGGGATTTGGGTGGAGACGGCCCAAAGAATGCCTCTCTGAACATGTTCAACTTGAGACAAACCCAAAACAGTGCAGTGTATTTCTGTGCTGCAAGTCTCAGGGCGGCATATTTTGGAGCCGGCACCAAACTCACCGTTTTAGATCCAAACATCAAAGTCACTGAACCCACAGTGGAAGTCCTAGCACCCTCGGCAAAGGAGTGTAAAGATAGAAACAAGAAGAAGAAGAAGACCCTGGTGTGTGTAGCCACCCGCTTCTACCCCGACCATGTCACGGTCTTCTGGCAAGTC
>60-21
AGGTTCACCAGACTCCCTCTGCCAACTCTTTCAGAGCCACGCTAGACAGCTGTTTGGGCGCCTTCGAGGCTTTAGCCCCCTCTTCTTCTTCTTCATCATCATCATCATCATCACCACCACCATCATCATCTGAAGCGCCATCACGGTCTTCTGGCAAGTC
>61-21
AGGTTCACCAGACTCCCTCTGCAGTCTTCAGCAGACCTGGAGAGAATATTCAGCTCTTCTGCCACCATCAGAAAACAGAGTGATGCTGTGATACCAGAAATCACAAGGAGAAAAAGCACTGAAACTCATTGGATATTTGAATGTTAATTCTCCAACCATTGAGAGTTCATATGAAGAGCATTTCAATATGAGTGGGGATTTGGGTGGAGCCGGCCCAAAGAATGCCTCTCTGAACATGTTCAACTTGAGACAACCACAATACAGTGCAGTGTATTTCTGTGCTGCTAGTAGGCAGGGCAATGGAACGAAACTCACTGTTTTAGATCCAAACATCAAAGTCACTGAACCCACAGTGGAAGTCCTAGCACCCTCGGCAAAGGAGTGTAAAGATAGAAACAAGAAGAAGAAGAAGACCCTGGTGTGTGTAGCCACCCGCTTCTACCCCGACCATGTCACGGTCTTCTGGCAAGTC
>62-21
AGGTTCACCAGACTCCCTCTGCAGTCTTCAGCAGACCTGGAGAGAATATTCAGCTCTTCTGCCACCATCAGAAAACAGAGTGATGCTGTGATACCAGAAATCACAAGGAGAAAAAGCACTGAAACTCATTGGATATTTGAATGTTAATTCTCCAACCATTGAGAGTTCATATGAAGAGCATTTCAATATGAGTGGGGATTTGGGTGGAGCCGGCCCAAAGAATGCCTCTCTGAACATGTTCAACTTGAGACAACCACAATACAGTGCAGTGTATTTCTGTGCTGCTCCAATATGAGGCACATTTTGGATCAGGCACCAAATTAACAGTTCTCGATCCAAACATCAAAGTCACTGAACCCACAGTGGAAGTCCTAGCACCCTCGGCAAAGGAGTGTAAAGATAGAAACAAGAAGAAGAAGAAGACCCTGGTGTGTGTAGCCACCCGCTTCTACCCCGACCATGTCACGGTCTTCTGGCAAGTC
>63-21
AGGTTCACCAGACTCCCTCTGCAGTCTTCAGCAGACCTGGAGAGAATATTCAGCTCTTCTGCCACCATCAGAAAACAGAGTGATGCTGTGATACCAGAAATCACAAGGAGAAAAAGCACTGAAACTCATTGGATATTTGAATGTTAATTCTCCAACCATTGAGAGTTCATATGAAGAGCATTTCAATATGAGTGGGGATTTGGGTGGAGCCGGCCCAAAGAATGCCTCTCTGAACATGTTCAACTTGAGACAACCACAATACAGTGCAGTGTATTTCTGTGCCGATCGCTCGTACTCGGAGGCATATTTTGGAGCCGGCACCAAACTCACCGTTTTAGATCCAAACATCAAAGTCACTGAACCCACAGTGGAAGTCCTAGCACCCTCGGCAAAGGAGTGTAAAGATAGAAACAAGAAGAAGAAGAAGACCCTGGTGTGTGTAGCCACCCGCTTCTACCCCGACCATGTCACGGTCTTCTGGCAAGTC
>64-20
AGGTTCACCAGACTCCCTCTGCAGTCTTCAGCAGACCTGGAGAGAATATTCAGCTCTTCTGCCACCATCAGAAAACAGAGTGATGCTGTGATACCAGAAATCACAAGGAGAAAAAGCACTGAAACTCATTGGATATTTGAATGTTAATTCTCCAACCATTGAGAGTTCATATGAAGAGCATTTCAATATGAGTGGGGATTTGGGTGGAGCCGGCCCAAAGAATGCCTCTCTGAACATGTTCAACTTGAGACAACCACAATACAGTGCAGTGTATTTCTGTGCTGCTAACAGGGGAGAACTCGGAGGCATATTTTGGAGCCGGCACCAAACTCACCGTTTTAGATCCAAACATCAAAGTCACTGAACCCACAGTGGAAGTCCTAGCACCCTCGGCAAAGGAGTGTAAAGATAGAAACAAGAAGAAGAAGAAGACCCTGGTGTGTGTAGCCACCCGCTTCTACCCCGACCATGTCACGGTCTTCTGGCAAGTC
>65-20
AGGTTCACCAGACTCCCTCTGCAGTCTTCAGCAGACCTGGAGAGAATATTCAGCTCTTCTGCCACCATCAGAAAACAGAGTGATGCTGTGATACCAGAAATCACAAGGAGAAAAAGCACTGAAACTCATTGGATATTTGAATGTTAATTCTCCAACCATTGAGAGTTCATATGAAGAGCATTTCAATATGAGTGGGGATTTGGGTGGAGCCGGCCCAAAGAATGCCTCTCTGAACATGTTCAACTTGAGACAACCACAATACAGTGCAGTGTATTTCTGTGCTGCTAGGACAAGGGTGGTTATGCTGCCTACTTTGGAGAAGGAACTAAGCTAACAGTTCTGGATCCAAACATCAAAGTCACTGAACCCACAGTGGAAGTCCTAGCACCCTCGGCAAAGGAGTGTAAAGATAGAAACAAGAAGAAGAAGAAGACCCTGGTGTGTGTAGCCACCCGCTTCTACCCCGACCATGTCACGGTCTTCTGGCAAGTC
>66-19
AGGTTCACCAGACTCCCTCTGCAGTCTTCAGCAGACCTGGAGAGAATATTCAGCTCTTCTGCCACCATCAGAAAACAGAGTGATGCTGTGATACCAGAAATCACAAGGAGAAAAAGCACTGAAACTCATTGGATATTTGAATGTTAATTCTCCAACCATTGAGAGTTCATATGAAGAGCATTTCAATATGAGTGGGGATTTGGGTGGAGCCGGCCCAAAGAATGCCTCTCTGAACATGTTCAACTTGAGACAACCACAATACAGTGCAGTGTATTTCTGTGCTGCTCGGACAGGGACTATGAGGCACATTTTGGATCAGGCACCAAATTAACAGTTCTCGATCCAAACATCAAAGTCACTGAACCCACAGTGGAAGTCCTAGCACCCTCGGCAAAGGAGTGTAAAGATAGAAACAAGAAGAAGAAGAAGACCCTGGTGTGTGTAGCCACCCGCTTCTACCCCGACCATGTCACGGTCTTCTGGCAAGTC
>67-18
AGGTTCACCAGACTCCCTCTGCAGTCTTCAGCAGACCTGGAGAGAATATTCAGCTCTTCTGCCACCATCAGAAAACAGAGTGATGCTGTGATACCAGAAATCACAAGGAGAAAAAGCACTGAAACTCATTGGATATTTGAATGTTAATTCTCCAACCATTGAGAGTTCATATGAAGAGCATTTCAATATGAGTGGGGATTTGGGTGGAGCCGGCCCAAAGAATGCCTCTCTGAACATGTTCAACTTGAGACAACCACAATACAGTGCAGTGTATTTCTGTGCTGCTAGCCGGGACAAGGGTCCTGCATTCTTTGGAGCAGGGACCAAACTGAGTGTTCTGGATCCAAACATCAAAGTCACTGAACCCACAGTGGAAGTCCTAGCACCCTCGGCAAAGGAGTGTAAAGATAGAAACAAGAAGAAGAAGAAGACCCTGGTGTGTGTAGCCACCCGCTTCTACCCCGACCATGTCACGGTCTTCTGGCAAGTC
>68-17
AGGTTCACCAGACTCCCTCTGCAGTCTTCAGCAGACCTGGAGAGAATATTCAGCTCTTCTGCCACCATCAGAAAACAGAGTGATGCTGTGATACCAGAAATCACAAGGAGAAAAAGCACTGAAACTCATTGGATATTTGAATGTTAATTCTCCAACCATTGAGAGTTCATATGAAGAGCATTTCAATATGAGTGGGGATTTGGGTGGAGCCGGCCCAAAGAATGCCTCTCTGAACATGTTCAACTTGAGACAACCACAATACAGTGCAGTGTATTTCTGTGCTGCTAGTAACGGGACAGCTATGAGGCACATTTTGGATCAGGCACCAAATTAACAGTTCTCGATCCAAACATCAAAGTCACTGAACCCACAGTGGAAGTCCTAGCACCCTCGGCAAAGGAGTGTAAAGATAGAAACAAGAAGAAGAAGAAGACCCTGGTGTGTGTAGCCACCCGCTTCTACCCCGACCATGTCACGGTCTTCTGGCAAGTC
>69-16
AGGTTCACCAGACTCCCTCTGCAGTCTTCAGCAGACCTGGAGAGAATATTCAGCTCTTCTGCCACCATCAGAAAACAGACTATAGAGTGATGCTGTGGTACCAGAAATCACAAGGAGAAACAGCACTGAAACTCATTGGATATTTGAATTTTAATTCTCAAATCATTGAGAGTTCATATGAAAAGCATTTCAATATGAGTGGGGATTTGGGTGGAGACGGCCCAAAGAATGCCTCTCTGAACATGTTCAACTTGAGACAAACCCAAAACAGTGCAGTGTATTTCTGTGCTGCAAGCGGGCGTTGAGGCACATTTTGGATCAGGCACCAAATTAACAGTTCTCGATCCAAACATCAAAGTCACTGAACCCACAGTGGAAGTCCTAGCACCCTCGGCAAAGGAGTGTAAAGATAGAAACAAGAAGAAGAAGAAGACCCTGGTGTGTGTAGCCACCCGCTTCTACCCCGACCATGTCACGGTCTTCTGGCAAGTC
>70-16
AGGTTCACCAGACTCCCTCTGCAGTCTTCAGCAGACCTGGAGAGAATATTCAGCTCTTCTGCCACCATCAGAAAACAGAGTGATGCTGTGATACCAGAAATCACAAGGAGAAAAAGCACTGAAACTCATTGGATATTTGAATGTTAATTCTCCAACCATTGAGAGTTCATATGAAGAGCATTTCAATATGAGTGGGGATTTGGGTGGAGCCGGCCCAAAGAATGCCTCTCTGAACATGTTCAACTTGAGACAACCACAATACAGTGCAGTGTATTTCTGTGCTGCTAGTACAGGGTACTCGGAGGCATATTTTGGAGCCGGCACCAAACTCACCGTTTTAGATCCAAACATCAAAGTCACTGAACCCACAGTGGAAGTCCTAGCACCCTCGGCAAAGGAGTGTAAAGATAGAAACAAGAAGAAGAAGAAGACCCTGGTGTGTGTAGCCACCCGCTTCTACCCCGACCATGTCACGGTCTTCTGGCAAGTC
>71-16
AGGTTCACCAGACTCCCTCTGCAGTCTTCAGCAGACCTGGAGAGAATATTCAGCTCTTCTGCCACCATCAGAAAACAGAGTGATGCTGTGATACCAGAAATCACAAGGAGAAAAAGCACTGAAACTCATTGGATATTTGAATGTTAATTCTCCAACCATTGAGAGTTCATATGAAGAGCATTTCAATATGAGTGGGGATTTGGGTGGAGCCGGCCCAAAGAATGCCTCTCTGAACATGTTCAACTTGAGACAACCACAATACAGTGCAGTGTATTTCTGTGCTGCTAGTAAGACTTATGAGGCACATTTTGGATCAGGCACCAAATTAACAGTTCTCGATCCAAACATCAAAGTCACTGAACCCACAGTGGAAGTCCTAGCACCCTCGGCAAAGGAGTGTAAAGATAGAAACAAGAAGAAGAAGAAGACCCTGGTGTGTGTAGCCACCCGCTTCTACCCCGACCATGTCACGGTCTTCTGGCAAGTC
>72-16
AGGTTCACCAGACTCCCTCTGAAGTCTTACTGAAACGTGGAGAGAACGTTCAGATCTTCTGCCACCATGAGAGAACTAACTACAGACTGATGCAGTGGTTCCAGCAGTCACCGGGAGAAAAACAACTATTTATATTTTAAGACTCAAACCACGTACATTGAAGAACATCTAAACGTGAGTGGGGATTTGAGTCAGAACGACCCGAAGAATGTTTCTCTGAACATGTTCAACCTTAAAGGTCCAGATCACAGTGCAGTTTATTTCTGTGCTGCAAGTGGCAGGGGGGAGGCCAACCCGGCATTCTTCGGCAGTGGCACCAAACTCACAGTTCTAGATCCAAACATCAAAGTCACTGAACCCACAGTGGAAGTCCTAGCACCCTCGGCAAAGGAGTGTAAAGATAGAAACAAGAAGAAGAAGAAGACCCTGGTGTGTGTAGCCACCCGCTTCTACCCCGACCATGTCACGGTCTTCTGGCAAGTC
>73-15
AGGTTCACCAGACTCCCTCTACGTTGCTGGTAAAGCCTAATGCCTCTGTCACACTCAACTGCAGTCATAAAATCCCCAGCTATGACACTATCCTCTGGTACCAGCGTTCTGTGGAAGACACGGCTCTAAACCTCATAGCTTATGCATACTATAAAACCCCTACAGTTGAACCCTCATATAAAGGTTACTTTGATGTGAAAGGAGATGGAGAGAACAAAGCCTTCCTTCATATCCTCAAACTGAGACAAGCTGAAGACAGTGGGGAGTATTTCTGTGCTGCCAGGGGAGGTGGTGCCAGCCAGGCTTACTTCGGTGGAGGAACCAGGTTAACTGTTCTAGATCCAAACATCAAAGTCACTGAACCCACAGTGGAAGTCCTAGCACCCTCGGCAAAGGAGTGTAAAGATAGAAACAAGAAGAAGAAGAAGACCCTGGTGTGTGTAGCCACCCGCTTCTACCCCGACCATGTCACGGTCTTCTGGCAAGTC
>74-14
AGGTTCACCAGACTCCCTCTGCAGTCTTCAGCAGACCTGGAGAGAATATTCAGCTCTTCTGCCACCATCAGAAAACAGACTATAGAATGATGCTGTGGTACCAGAAATCACAAGGAGAAACAGCACTGAAACTCATTGGATATTTGAATTATAATTCTCCAACCATTGAGAGTTCATATGAAAAGCATTTCAAAATGAGTGGGGATTTGGGTGGAAACGGCCCAAAGAATGCCTCTCTGAACATGTTCAACTTGAGACAACCCCAACACAGTGCAGTGTATTTCTGTGCTGCTAGTTATGCTGCCTACTTTGGAGAGGGAACTAAGCTAACAGTTCTGGATCCAAACATCAAAGTCACTGAACCCACAGTGGAAGTCCTAGCACCCTCGGCAAAGGAGTGTAAAGATAGAAACAAGAAGAAGAAGAAGACCCTGGTGTGTGTAGCCACCCGCTTCTACCCCGACCATGTCACGGTCTTCTGGCAAGTC
>75-14
AGGTTCACCAGACTCCCTCTGCAGTCTTCAGCAGACCTGGAGAGAATATTCAGCTCTTCTGCCACCATCAGAAAACAGAGTGATGCTGTGATACCAGAAATCACAAGGAGAAAAAGCACTGAAACTCATTGGATATTTGAATGTTAATTCTCCAACCATTGAGAGTTCATATGAAGAGCATTTCAATATGAGTGGGGATTTGGGTGGAGCCGGCCCAAAGAATGCCTCTCTGAACATGTTCAACTTGAGACAACCACAATACAGTGCAGTGTATTTCTGTGCTGCTAGTACGGGACAGGGCGGCACATTTTGGATCAGGCACCAAATTAACAGTTCTCGATCCAAACATCAAAGTCACTGAACCCACAGTGGAAGTCCTAGCACCCTCGGCAAAGGAGTGTAAAGATAGAAACAAGAAGAAGAAGAAGACCCTGGTGTGTGTAGCCACCCGCTTCTACCCCGACCATGTCACGGTCTTCTGGCAAGTC
>76-14
AGGTTCACCAGACTCCCTCTCTTCTAACCAGCATAGGTCCATCATGTCCACAAAACCATGTGACCTGTGCCTAGAGACTATGGCTGAGTCCCCAATTGCACTAGTATATCCCATTTTGACAAAGTATGCTACAGCCAGGGCTAAGATGGCTAGAAAAAGAAGGAAACAGTTTCCCCCTAAGTGAGTTTCTGTTTGTGTGTCACGGTCTTCTGGCAAGTC
>77-14
AGGTTCACCAGACTCCCTCTGCAGTCTTCAGCAGACCTGGAGAGAATATTCAGCTCTTCTGCCACCATCAGAAAACAGACTATAGAATGATGCTGTGATACCAGAAATCACAAGGAGAAACAGCACTGAAACTCATTGGATATTTGAATTATAATTCTCAAACCATCGAGAGTTCATATGAAGAGCATTTCAATATGAGTGGGGATTTGGGTGGAGCCGGCCCAAAGAATGCCTCTCTGAACATGTTCAACTTGAGACAACCCCAACACAGTGCAGTGTATTTATGTGCTGCTAGTACTCGGAGGCATATTTTGGAGCCGGCACCAAACTCACCGTTTTAGATCCAAACATCAAAGTCACTGAACCCACAGTGGAAGTCCTAGCACCCTCGGCAAAGGAGTGTAAAGATAGAAACAAGAAGAAGAAGAAGACCCTGGTGTGTGTAGCCACCCGCTTCTACCCCGACCATGTCACGGTCTTCTGGCAAGTC
>78-13
AGGTTCACCAGACTCCCTCTGCAGTCTTCAGCAGACCTGGAGAGAATATTCAGCTCTTCTGCCACCATCAGAAAACAGAGTGATGCTGTGATACCAGAAATCACAAGGAGAAAAAGCACTGAAACTCATTGGATATTTGAATGTTAATTCTCCAACCATTGAGAGTTCATATGAAGAGCATTTCAATATGAGTGGGGATTTGGGTGGAGCCGGCCCAAAGAATGCCTCTCTGAACATGTTCAACTTGAGACAACCACAATACAGTGCAGTGTATTTCTGTGCTGCTAGTAAGGGTACTCGGAGGCATATTTTGGAGCCGGCACCAAACTCACCGTTTTAGATCCAAACATCAAAGTCACTGAACCCACAGTGGAAGTCCTAGCACCCTCGGCAAAGGAGTGTAAAGATAGAAACAAGAAGAAGAAGAAGACCCTGGTGTGTGTAGCCACCCGCTTCTACCCCGACCATGTCACGGTCTTCTGGCAAGTC
>79-12
AGGTTCACCAGACTCCCTCTACGTTGCTGGTAAAGCCTAATGCCTCTGTCACACTCAACTGCAGTCATAAAATCCCCAGCTATGACACTATCCTCTGGTACCAGCGTTCTGTGGAAGACACGGCTCTAAACCTCATAGCTTATGCATACTATAAAACCCCTACAGTTGAACCCTCATATAAAGGTTACTTTGATGTGAAAGGAGATGGAGAGAACGAAGCCTTCCTTCATATCCTCAAACTGAGACAAGCTGAAGACAGTGGGGAGTATTTCTGTGCTGCCAGAGGGGCGACTTCAACTCAACCAGCCTTCTTTGGCAATGGAACGAAACTCACTGTTTTAGATCCAAACATCAAAGTCACTGAACCCACAGTGGAAGTCCTAGCACCCTCGGCAAAGGAGTGTAAAGATAGAAACAAGAAGAAGAAGAAGACCCTGGTGTGTGTAGCCACCCGCTTCTACCCCGACCATGTCACGGTCTTCTGGCAAGTC
>80-11
AGGTTCACCAGACTCCCTCTGCAGTCTTCAGCAGACCTGGAGAGAATATTCAGCTCTTCTGCCACCATCAGAAAACAGAGTGATGCTGTGATACCAGAAATCACAAGGAGAAACAGCACTGAAACTCATTGGATATTTGTATCATAAAAATCCAACCATTGAGAGTTCATATGAAGAGCATTTCAATATGAGTGGGGATTTGGGTGGAGCCGGCCCAAAGAATGTCTCTCTGAACATGTTCAACTTGAGACAAACCCAACACAGTGCAGTGTATTTCTGTGCTGCTAGCAGGGCACGTACTCGGAGGCATATTTTGGAGCCGGCACCAAACTCACCGTTTTAGATCCAAACATCAAAGTCACTGAACCCACAGTGGAAGTCCTAGCACCCTCGGCAAAGGAGTGTAAAGATAGAAACAAGAAGAAGAAGAAGACCCTGGTGTGTGTAGCCACCCGCTTCTACCCCGACCATGTCACGGTCTTCTGGCAAGTC
>81-11
AGGTTCACCAGACTCCCTCTACGTTGCTGGTAAAGCCTAATGCCTCTGTCACACTCAACTGCAGTCATAAAATCCCCAGCTATGACACTATCCTCTGGTACCAGCGTTCTGTGGAAGACACGGCTCTAAACCTCATAGCTTATGCATACTATAAAACCCCTACAGTTGAACCCTCATATAAAGGTTACTTTGATGTGAAAGGAGATGGAGAGAACGAAGCCTTCCTTCATATCCTCAAACTGAGACAAGCTGAAGACAGTGGGGAGTATTTCTGTGCTGCCAGACAGGGTTCAACTCAACCAGCCTTCTTTGGCAATGGAACGAAACTCACTGTTTTAGATCCAAACATCAAAGTCACTGAACCCACAGTGGAAGTCCTAGCACCCTCGGCAAAGGAGTGTAAAGATAGAAACAAGAAGAAGAAGAAGACCCTGGTGTGTGTAGCCACCCGCTTCTACCCCGACCATGTCACGGTCTTCTGGCAAGTC
>82-11
AGGTTCACCAGACTCCCTCTACATTGCTGGTAAAGCCTAATGCCTCTGTCACACTCAACTGCAGTCATAAAATCCCCAGCTATGACACTATCCTCTGGTACCAGCGTTCTGTGGAAGACACGGCTCTAAACCTCATAGCTTATGCATACTATAAAACCCCTACAGTTGAACCCTCATATAAAGGTTACTTTGATGTGAAAGGAGATGGAGAGAACGAAGCCTTCCTTCATATCCTCAAACTGAGACAAGCTGAAGACAGTGGGGAGTATTTCTGTGCTGCAAGTGAAGGGACAGGGAACTATGAGGCACATTTTGGATCAGGCACCAAATTAACAGTTCTCGATCCAAACATCAAAGTCACTGAACCCACAGTGGAAGTCCTAGCACCCTCGGCAAAGGAGTGTAAAGATAGAAACAAGAAGAAGAAGAAGACCCTGGTGTGTGTAGCCACCCGCTTCTACCCCGACCATGTCACGGTCTTCTGGCAAGTC
>83-11
AGGTTCACCAGACTCCCTCTGAAGTCTTACTGAAACGTGGAGAGAACGTTCAGATCTTCTGCCACCATGAGAGAACTAACTACAGACTGATGCAGTGGTTCCAGCAGTCACCGGGAGAAAAACAACTATTTATATTTTAAGACTCAAACCACGTACATTGAAGAACATCTAAACGTGAGTGGGGATTTGAGTCAGAACGACCCGAAGAATGTTTCTCTGAACATGTTCAACCTTAAAGGTCCAGATCACAGTGCAGTTTATTTCTGTGCTGCAAGTGAAGGCAGGGGGCGAGGATCCTGCATTCTTTGGAGCAGGGACCAAACTGAGTGTTCTGGATCCAAACATCAAAGTCACTGAACCCACAGTGGAAGTCCTAGCACCCTCGGCAAAGGAGTGTAAAGATAGAAACAAGAAGAAGAAGAAGACCCTGGTGTGTGTAGCCACCCGCTTCTACCCCGACCATGTCACGGTCTTCTGGCAAGTC
>84-11
AGGTTCACCAGACTCCCTCTACGTTGCTGGTAAAGCCTAATGCCTCTGTCACACTCAACTGCAGTCATAAAATCCCCAGCTATGACACTATCCTCTGGTACCAGCGTTCTGTGGAAGACACGGCTCTAAACCTCATAGCTTATGCATACTATAAAACCCCTACAGTTGAACCCTCATATAAAGGTTACTTTGATGTGAAAGGAGATGGAGAGAACAAAGCCTTCCTTCATATCCTCAAACTGAGACAAGCTGAAGACAGTGGGGAGTATTTCTGTGCTGCCAGTGGACAGTGACAACCCGGCATTCTTCGGCAGTGGCACCAAACTCACAGTTCTAGATCCAAACATCAAAGTCACTGAACCCACAGTGGAAGTCCTAGCACCCTCGGCAAAGGAGTGTAAAGATAGAAACAAGAAGAAGAAGAAGACCCTGGTGTGTGTAGCCACCCGCTTCTACCCCGACCATGTCACGGTCTTCTGGCAAGTC
>85-10
AGGTTCACCAGACTCCCTCTACATTGCTGGTAAAGCCTAATGCCTCTGTCACACTCAACTGCAGTCATAAAATCCCCAGCTATGACACTATCCTCTGGTACCAGCGTTCTGTGGAAGACACGGCTCTAAACCTCATAGCTTATGCATACTATAAAACCCCTACAGTTGAACCCTCATATAAAGGTTACTTTGATGTGAAAGGAGATGGAGAGAACGAAGCCTTCCTTCATATCCTCAAACTGAGACAAGCTGAAGACAGTGGGGAGTATTTCTGTGCTGCAAGTGAAACGTACACGGATAAGGCAGAGTTTGGTCCAGGTACCAGACTCACTGTTCTAGATCCAAACATCAAAGTCACTGAACCCACAGTGGAAGTCCTAGCACCCTCGGCAAAGGAGTGTAAAGATAGAAACAAGAAGAAGAAGAAGACCCTGGTGTGTGTAGCCACCCGCTTCTACCCCGACCATGTCACGGTCTTCTGGCAAGTC
>86-10
AGGTTCACCAGACTCCCTCTGAAGTCTTACTGAAACGTGGAGAGAACGTTCAGATCTTCTGCCACCATGAGAGAACTAACTACAGACTGATGCAGTGGTTCCAGCAGTCACCGGGAGAAAAACAACTATTTATATTTTAAGACTCAAACCACGTACATTGAAGAACATCTAAACGTGAGTGGGGATTTGAGTCAGAACGACCCGAAGAATGTTTCTCTGAACATGTTCAACCTTAAAGGTCCAGATCACAGTGCAGTTTATTTCTGTGCTGCAAGTGAAGCCCGGACAGGGGGCGGCAACCCGGCATTCTTCGGCAGTGGCACCAAACTCACAGTTCTAGATCCAAACATCAAAGTCACTGAACCCACAGTGGAAGTCCTAGCACCCTCGGCAAAGGAGTGTAAAGATAGAAACAAGAAGAAGAAGAAGACCCTGGTGTGTGTAGCCACCCGCTTCTACCCCGACCATGTCACGGTCTTCTGGCAAGTC
>87-9
AGGTTCACCAGACTCCCTCTTCGGGCGCCGAGGCGGCAGTGGACCCCCAAGGAGGCATGGAGGCTACGGGCGCAGGAGCAGGAGTCGTTCGGCCAGCCCCCGCCGGCGAAGACGCAGTCGTTCCCGAAGCAGGAACCGCAGTCGTGGCCGTGACTACAGCCGCTCACGGTCTTCTGGCAAGTC
>88-9
AGGTTCACCAGACTCCCTCTACATTGCTGGTAAAGCCTAATGCCTCTGTCACACTCAACTGCAGTCATAAAATCCCCAGCTATAACACTATCCTCTGGTCCCAGCGTCCTGTATAAAACCCCTACAGTTGAACCCTCATATAAAGTTTACTTTGATGTGAAAGGAGATGGAGAGAATGAAGCCTTCCTTCATATCCTCAAACTGAGACAAGCTGAAGACAGTGGGGAGTATTTCTGTGCTGCCATAACAGGTGTACACGGATAAGGCAGAGTTTGGTCCAGGTACCAGACTCACTGTTCTAGATCCAAACATCAAAGTCACTGAACCCACAGTGGAAGTCCTAGCACCCTCGGCAAAGGAGTGTAAAGATAGAAACAAGAAGAAGAAGAAGACCCTGGTGTGTGTAGCCACCCGCTTCTACCCCGACCATGTCACGGTCTTCTGGCAAGTC
>89-9
AGGTTCACCAGACTCCCTCTGCAGTCTTCAGCAGACCTGGAGAGAATATTCAGCTCTTCTGCCACCATCAGAAAACAGACTATAGAGTGATGCTGTGGTACCAGAAATCACAAGGAGAAACAGCACTGAAACTCATTGGATATTTGAATTTTAATTCTCAAACCATTATCCAAACATCAAAGTCACTGAACCCACAGTGGAAGTCCTAGCACCCTCGGCAAAGGAGTGTAAAGATAGAAACAAGAAGAAGAAGACCCTGGTGTGTGTAGCCACCCGCTTCTACCCCGACCATGTCACGGTCTTCTGGCAAGTC
>90-8
AGGTTCACCAGACTCCCTCTACATTGCTGGTAAAGCCTAATGCCTCTGTCACACTCAACTGCAGTCATAAAATCCCCAGCTATGACACTATCCTCTGGTACCAGCGTTCTGTGGAAGACACGGCTCTAAACCTCATAGCTTATGCATACTATAAAACCCCTACAGTTGAACCCTCATATAAAGGTTACTTTGATGTGAAAGGAGATGGAGAGAACGAAGCCTTCCTTCATATCCTCAAACTGAGACAAGCTGAAGACAGTGGGGAGTATTTCTGTGCTGCAAGTGAGGGGACAGACGACTATGAGGCACATTTTGGATCAGGCACCAAATTAACAGTTCTCGATCCAAACATCAAAGTCACTGAACCCACAGTGGAAGTCCTAGCACCCTCGGCAAAGGAGTGTAAAGATAGAAACAAGAAGAAGAAGAAGACCCTGGTGTGTGTAGCCACCCGCTTCTACCCCGACCATGTCACGGTCTTCTGGCAAGTC
>91-8
AGGTTCACCAGACTCCCTCTGCAGTCTTCAGCAGACCTGGAGAGAATATTCAGCTCTTCTGCCACCATCAGAAAACAGAGTGATGCTGTGATACCAGAAATCACAAGGAGAAAAAGCACTGAAACTCATTGGATATTTGAATGTTAATTCTCCAACCATTGAGAGTTCATATGAAGAGCATTTCAATATGAGTGGGGATTTGGGTGGAGCCGGCCCAAAGAATGCCTCTCTGAACATGTTCAACTTGAGACAACCACAATACAGTGCAGTGTATTTCTGTGCTGCTCGGGACAACGTACTCGGAGGCATATTTTGGAGCCGGCACCAAACTCACCGTTTTAGATCCAAACATCAAAGTCACTGAACCCACAGTGGAAGTCCTAGCACCCTCGGCAAAGGAGTGTAAAGATAGAAACAAGAAGAAGAAGAAGACCCTGGTGTGTGTAGCCACCCGCTTCTACCCCGACCATGTCACGGTCTTCTGGCAAGTC
>92-7
AGGTTCACCAGACTCCCTCTGAAGTCTTACTGAAACGTGGAGAGAACGTTCAGATCTTCTGCCACCATGAGAGAACTAACTACAGACTGATGCAGTGGTTCCAGCAGTCACCGGGAGAAAAACAACTATTTATATTTTAAGACTCAAACCACGTACATTGAAGAACATCTAAACGTGAGTGGGGATTTGAGTCAGAACGACCCGAAGAATGTTTCTCTGAACATGTTCAACCTTAAAGGTCCAGATCACAGTGCAGTTTATTTCTGTGCTGCAAGTGAAGGAGGCAGGGGAGTGAGGCCTACTTTGGGAATGGAACCAAACTCACTGTTTTAGATCCAAACATCAAAGTCACTGAACCCACAGTGGAAGTCCTAGCACCCTCGGCAAAGGAGTGTAAAGATAGAAACAAGAAGAAGAAGAAGACCCTGGTGTGTGTAGCCACCCGCTTCTACCCCGACCATGTCACGGTCTTCTGGCAAGTC
>93-7
AGGTTCACCAGACTCCCTCTGAAGTCTTACTGAAACGTGGAGAGAACGTTCAGATCTTCTGCCACCATGAGAGAACTAACTACAGACTGATGCAGTGGTTCCAGCAGTCACCGGGAGAAAAACAACTATTTATATTTTAAGACTCAAACCACGTACATTGAAGAACATCTAAACGTGAGTGGGGATTTGAGTCAGAACGACCCGAAGAATGTTTCTCTGAACATGTTCAACCTTAAAGGTCCAGATCACAGTGCAGTTTATTTCTGTGCTGCAAGTGAAGGGGGGCGCGACAACCCGGCATTCTTCGGCAGTGGCACCAAACTCACAGTTCTAGATCCAAACATCAAAGTCACTGAACCCACAGTGGAAGTCCTAGCACCCTCGGCAAAGGAGTGTAAAGATAGAAACAAGAAGAAGAAGAAGACCCTGGTGTGTGTAGCCACCCGCTTCTACCCCGACCATGTCACGGTCTTCTGGCAAGTC
>94-6
AGGTTCACCAGACTCCCTCTACATTGCTGGTAAAGCCTAATGCCTCTGTCACACTCAACTGCAGTCATAAAATCCCCAGCTATGACACTATCCTCTGGTACCAGCGTTCTGTGGAAGACACGGCTCTAAACCTCATAGCTTATGCATACTATAAAACCCCTACAGTTGAACCCTCATATAAAGGTTACTTTGATGTGAAAGGAGATGGAGAGAACGAAGCCTTCCTTCATATCCTCAAACTGAGACAAGCTGAAGACAGTGGGGAGTATTTCTGTGCTGCAAGTAACAGAAAGTACTCGGAGGCATATTTTGGAGCCGGCACCAAACTCACCGTTTTAGATCCAAACATCAAAGTCACTGAACCCACAGTGGAAGTCCTAGCACCCTCGGCAAAGGAGTGTAAAGATAGAAACAAGAAGAAGAAGAAGACCCTGGTGTGTGTAGCCACCCGCTTCTACCCCGACCATGTCACGGTCTTCTGGCAAGTC
>95-6
AGGTTCACCAGACTCCCTCTACATTGCTGGTAAAGCCTAATGCCTCTGTCACACTCAACTGCAGTCATAAAATCCCCAGCTATGACACTATCCTCTGGTACCAGCGTTCTGTGGAAGACACGGCTCTAAACCTCATAGCTTATGCATACTATAAAACCCCTACAGTTGAACCCTCATATAAAGGTTACTTTGATGTGAAAGGAGATGGAGAGAACGAAGCCTTCCTTCATATCCTCAAACTGAGACAAGCTGAAGACAGTGGGGAGTATAGACAGGGAACTCAACCAGCCTTCTTTGGCAATGGAACGAAACTCACTGTTTTAGATCCAAACATCAAAGTCACTGAACCCACAGTGGAAGTCCTAGCACCCTCGGCAAAGGAGTGTAAAGATAGAAACAAGAAGAAGAAGAAGACCCTGGTGTGTGTAGCCACCCGCTTCTACCCCGACCATGTCACGGTCTTCTGGCAAGTC
>96-6
AGGTTCACCAGACTCCCTCTGCAGTCTTCAGCAGACCTGGAGAGAATATTCAGCTCTTCTGCCACCATCAGAAAACAGACTATAGAGTGATGCTGTGGTACCAGAAATCACAAGGAGAAACAGCACTGAAACTCATTGGATATTTGAATTTTAATTCTCAAATCATTGAGAGTTCATATGAAAAGCATTTCAATATGAGTGGGGATTTGGGTGGAGACGGCCCAAAGAATGCCTCTCTGAACATGTTCAACTTGAGACAAACCCAAAACAGTGCAGTGTATTTCTGTGCTGCAAGTCTCAGGGCGGCATATTTTGGAGCCGGCACCAAACTCACCGTTTTAGATCCAAACATCAAAGTCACTGAACCCACAGTGGAAGTCCTAGCACCCTCGGCAAAGGAGTGTAAAGATAGAAACAAGAAGAAGAAGACCCTGGTGTGTGTAGCCACCCGCTTCTACCCCGACCATGTCACGGTCTTCTGGCAAGTC
>97-5
AGGTTCACCAGACTCCCTCTGAAGTCTTACTGAAACGTGGAGAGAACGTTCAGATCTTCTGCCACCATGAGAGAACTAACTACAGACTGATGCAGTGGTTCCAGCAGTCACCGGGAGAAAAACAACTATTTATATTTTAAGACTCAAACCACGTACATTGAAGAACATCTAAACGCTGAGTAAATCCACTGTGCTGGTGGTGCCAGCCAGGCTTACTTCGGTGGAGGAACCAGGTTAACTGTTCTAGATCCAAACATCAAAGTCACTGAACCCACAGTGGAAGTCCTAGCACCCTCGGCAAAGGAGTGTAAAGATAGAAACAAGAAGAAGAAGAAGACCCTGGTGTGTGTAGCCACCCGCTTCTACCCCGACCATGTCACGGTCTTCTGGCAAGTC
>98-5
AGGTTCACCAGACTCCCTCTGAAGTCTTACTGAAACGTGGAGAGAACGTTCAGATCTTCTGCCACCATGAGAGAACTAACTACAGACTGATGCAGTGGTTCCAGCAGTCACCGGGAGAAAAACAACTATTTATATTTTAAGACTCAAACCACGTACATTGAAGAACATCTAAACGTGAGTGGGGATTTGAGTCAGAACGACCCGAAGAATGTTTCTCTGAACATGTTCAACCTTAAAGGTCCAGATCACAGTGCAGTTTATTTCTGTGCTGCAAGTGACGGGGATGAGGCACATTTTGGATCAGGCACCAAATTAACAGTTCTCGATCCAAACATCAAAGTCACTGAACCCACAGTGGAAGTCCTAGCACCCTCGGCAAAGGAGTGTAAAGATAGAAACAAGAAGAAGAAGAAGACCCTGGTGTGTGTAGCCACCCGCTTCTACCCCGACCATGTCACGGTCTTCTGGCAAGTC
>99-5
AGGTTCACCAGACTCCCTCTTCACGGTCTTCTGGCAAGTC
>100-5
AGGTTCACCAGACTCCCTCTACGTTGCTGGTAAAGCCTAATGCCTCTGTCACACTCAACTGCAGTCATAAAATCCCCAGCTATGACACTATCCTCTGGTACCAGCGTTCTGTGGAAGACACGGCTCTAAACCTCATAGCTTATGCATACTATAAAACCCCTACAGTTGAACCCTCATATAAAGGTTACTTTGATGTGAAAGGAGATGGAGAGAACGAAGCCTTCCTTCATATCCTCAAACTGAGACAAGCTGAAGACAGTGGGGAGTATTTCTGTGCTGCCAGTCTCCGGTATGAGGCACATTTTGGATCAGGCACCAAATTAACAGTTCTCGATCCAAACATCAAAGTCACTGAACCCACAGTGGAAGTCCTAGCACCCTCGGCAAAGGAGTGTAAAGATAGAAACAAGAAGAAGAAGAAGACCCTGGTGTGTGTAGCCACCCGCTTCTACCCCGACCATGTCACGGTCTTCTGGCAAGTC
>101-4
AGGTTCACCAGACTCCCTCTACGTTGCTGGTAAAGCCTAATGCCTCTGTCACACTCAACTGCAGTCATAAAATCCCCAGCTATGACACTATCCTCTGGTACCAGCGTTCTGTGGAAGACACGGCTCTAAACCTCATAGCTTATGCATACTATAAAACCCCTACAATTGAACCCTCATATAAAGGTTACTTTGATGTGAAAGGAGATGGAGAGAACGAAGCCTTCCTTCATATCCTCAAACTGAGACAAGCTGAAGACAGTGGGGAGTATTTCTGTGCTGCCAGGACAGGGTACACGGATAAGGCAGAGTTTGGTCCAGGTACCAGACTCACTGTTCTAGATCCAAACATCAAAGTCACTGAACCCACAGTGGAAGTCCTAGCACCCTCGGCAAAGGAGTGTAAAGATAGAAACAAGAAGAAGAAGAAGACCCTGGTGTGTGTAGCCACCCGCTTCTACCCCGACCATGTCACGGTCTTCTGGCAAGTC
>102-4
AGGTTCACCAGACTCCCTCTACGTTGCTGGTAAAGCCTAATGCCTCTGTCACACTCAACTGCAGTCATAAAATCCCCAGCTATGACACTATCCTCTGGTACCAGCGTTCTGTGGAAGACACGGCTCTAAACCTCATAGCTTATGCATACTATAAAACCCCTACAGTTGAACCCTCATATAAAGGTTACTTTGATGTGAAAGGAGATGGAGAGAACGAAGCCTTCCTTCATATCCTCAAACTGAGACAAGCTGAAGACAGTGGGGAGTATTTCTGTGCTGCCACGGGACAGGGGGACTATGAGGCACATTTTGGATCAGGCACCAAATTAACAGTTCTCGATCCAAACATCAAAGTCACTGAACCCACAGTGGAAGTCCTAGCACCCTCGGCAAAGGAGTGTAAAGATAGAAACAAGAAGAAGAAGAAGACCCTGGTGTGTGTAGCCACCCGCTTCTACCCCGACCATGTCACGGTCTTCTGGCAAGTC
>103-4
AGGTTCACCAGACTCCCTCTGCAGTCTTCAGCAGACCTGGAGAGAATATTCAGCTCTTCTGCCACCATCAGAAAACAGACTATAGAGTGATGCTGTGGTACCAGAAATCACAAGGAGAAACAGCACTGAAACTCATTGGATATTTGAATTTTAATTCTCAAATCATTGAGAGTTCATATGAAAAGCATTTCAATATGAGTGGGGATTTGGGTGGAGACGGCCCAAAGAATGCCTCTCTGAACATGTTCAACTTGAGACAAACCCAAAACAGTGCAGTGTATTTCTGTGCTGCAAGTGACAGGGTTGAGGCACATTTTGGATCAGGCACCAAATTAACAGTTCTCGATCCAAACATCAAAGTCACTGAACCCACAGTGGAAGTCCTAGCACCCTCGGCAAAGGAGTGTAAAGATAGAAACAAGAAGAAGAAGACCCTGGTGTGTGTAGCCACCCGCTTCTACCCCGACCATGTCACGGTCTTCTGGCAAGTC
>104-4
AGGTTCACCAGACTCCCTCTGAAGTCTTCCTGAAACGTGGAGAGAACTTTCAGATCTTCTGCCACCATGAGAGAACTAACTACAGACTGATGCAGTGGTTCCAGCAGTCACCGGGAGAAAAACAACTATTTATATTTTAAGACTCAAACCACGTACATTGAAGAACATCTAAACATCCAAACATCAAAGTCACTGAACCCACAGTGGAAGTCCTAGCACCCTCGGCAAAGGAGTGTAAAGATAGAAACAAGAAGAAGAAGAAGACCCTGGTGTGTGTAGCCACCCGCTTCTACCCCGACCATGTCACGGTCTTCTGGCAAGTC
>105-4
AGGTTCACCAGACTCCCTCTGAAGTCTTCCTGAAACGTGGAGAGAACGTTCAGATCTTCTGCCACCATGAGAGAACTAACTACAGACTGATGCAGTGGTTCCAGCAGTCACCGGGAGAAAAACAACTATTTATATTTTAAGACTCAAACCACGTACATTGAAGAACATCTAAACATCCAAACATCAAAGTCACTGAACCCACAGTGGAAGTCCTAGCACCCTCGGCAAAGGAGTGTAAAGATAGAAACAAGAAGAAGAAGAAGACCCTGGTGTGTGTAGCCACCCGCTTCTACCCCGACCATGTCACGGTCTTCTGGCAAGTC
>106-4
AGGTTCACCAGACTCCCTCTGCCCGCGGATGGGGTGGCCGTACTGCTCGCCCGTCACGGTCTTCTGGCAAGTC
>107-3
AGGTTCACCAGACTCCCTCTGCAGTCTTCAGCAGACCTGGAGAGAATATTCAGCTCTTCTGCCACCATCAGAAAACAGAGTGATGCTGTGATACCAGAAATCACAAGGAGAAAAAGCACTGAAACTCATTGGATATTTGAATGTTAATTCTCCAACCATTGAGAGTTCATATGAAGAGCATTTCAATATGAGTGGGGATTTGGGTGGAGCCGGCCCAAAGAATGCCTCTCTGAACATGTTCAACTTGAGACAACCACAATACAGTGCAGTGTATTTCTGTGCTGCTAGTACAGGGGGCAACAACCCGGCATTCTTCGGCAGTGGCACCAAACTCACAGTTCTAGATCCAAACATCAAAGTCACTGAACCCACAGTGGAAGTCCTAGCACCCTCGGCAAAGGAGTGTAAAGATAGAAACAAGAAGAAGAAGACCCTGGTGTGTGTAGCCACCCGCTTCTACCCCGACCATGTCACGGTCTTCTGGCAAGTC
>108-3
AGGTTCACCAGACTCCCTCTGCAGTCTTCAGCAGACCTGGAGAGAATATTCAGCTCTTCTGCCACCATCAGAAAACAGAGTGATGCTGTGATACCAGAAATCACAAGGAGAAAAAGCACTGAAACTCATTGGATATTTGAATGTTAATTCTCCAACCATTGAGAGTTCATATGAAGAGCATTTCAATATGAGTGGGGATTTGGGTGGAGCCGGCCCAAAGAATGCCTCTCTGAACATGTTCAACTTGAGACAACCACAATACAGTGCAGTGTATTTCTGTGCTGCTAGTAGAACTCAAACTCAACCAGCCTTCTTTGGCAATGGAACGAAACTCACTGTTTTAGATCCAAACATCAAAGTCACTGAACCCACAGTGGAAGTCCTAGCACCCTCGGCAAAGGAGTGTAAAGATAGAAACAAGAAGAAGAAGACCCTGGTGTGTGTAGCCACCCGCTTCTACCCCGACCATGTCACGGTCTTCTGGCAAGTC
>109-3
AGGTTCACCAGACTCCCTCTACGTTGCTGGTAAAGCCTAATGCCTCTGTCACACTCAACTGCAGTCATAAAATCCCCAGCTATGACACTATCCTCTGGTACCAGCGTTCTGTGGAAGACACGGCTCTAAACCTCATAGCTTATGCATACTATAAAACCCCTACAGTTGAACCCTCATATAAAGGTTACTTTGATGTGAAAGGAGATGGAGAGAACAAAGCCTTCCTTCATATCCTCAAACTGAGACAAGCTGAAGACAGTGGGGAGTATTTCTGTGCTGCCAGTACCGGGACCGCTTTCCATGAGGCACATTTTGGATCAGGCACCAAATTAACAGTTCTCGATCCAAACATCAAAGTCACTGAACCCACAGTGGAAGTCCTAGCACCCTCGGCAAAGGAGTGTAAAGATAGAAACAAGAAGAAGAAGAAGACCCTGGTGTGTGTAGCCACCCGCTTCTACCCCGACCATGTCACGGTCTTCTGGCAAGTC
>110-3
AGGTTCACCAGACTCCCTCTGCAGTCTTCAGCAGACCTGGAGAGAATATTCAGCTCTTCTGCCACCATCAGAAAACAGAGTGATGCTGTGATACCAGAAATCACAAGGAGAAAAAGCACTGAAACTCATTGGATATTTGAATGTTAATTCTCCAACCATTGAGAGTTCATATGAAGAGCATTTCAATATGAGTGGGGATTTGGGTGGAGCCGGCCCAAAGAATGCCTCTCTGAACATGTTCAACTTGAGACAACCACAATACAGTGCAGTGTATTTCTGTGCTGCTAGTAAGACTTATGAGGCACATTTTGGATCAGGCACCAAATTAACAGTTCTCGATCCAAACATCAAAGTCACTGAACCCACAGTGGAAGTCCTAGCACCCTCGGCAAAGGAGTGTAAAGATAGAAACAAGAAGAAGAAGACCCTGGTGTGTGTAGCCACCCGCTTCTACCCCGACCATGTCACGGTCTTCTGGCAAGTC
>111-3
AGGTTCACCAGACTCCCTCTGCAGTCTTCAGTAGACCTGGAGAGAATATTCAGCTCTTCTGCCACCATCAGAAAACAGACTATAGAGTGATGCTGTGGTACCAGAAATCACAAGGAGAAACAGCACTGAAACTCATTGGATATTTGAATTTTAATTCTCAAACCATTATCCAAACATCAAAGTCACTGAACCCACAGTGGAAGTCCTAGCACCCTCGGCAAAGGAGTGTAAAGATAGAAACAAGAAGAAGAAGAAGACCCTGGTGTGTGTAGCCACCCGCTTCTACCCCGACCATGTCACGGTCTTCTGGCAAGTC
>112-3
AGGTTCACCAGACTCCCTCTGCAGTCTTCAGCAGACCTGGAGAGAATATTCAGCTCTTCTGCCACCATCAGAAAACAGAGTGATGCTGTGATACCAGAAATCACAAGGAGAAAAAGCACTGAAACTCATTGGATATTTGAATGTTAATTCTCCAACCATTGAGAGTTCATATGAAGAGCATTTCAATATGAGTGGGGATTTGGGTGGAGCCGGCCCAAAGAATGCCTCTCTGAACATGTTCAACTTGAGACAACCACAATACAGTGCAGTGTATTTCTGTGCTGCTAGGGACAGGGGTGGACTATGAGGCACATTTTGGATCAGGCACCAAATTAACAGTTCTCGATCCAAACATCAAAGTCACTGAACCCACAGTGGAAGTCCTAGCACCCTCGGCAAAGGAGTGTAAAGATAGAAACAAGAAGAAGAAGACCCTGGTGTGTGTAGCCACCCGCTTCTACCCCGACCATGTCACGGTCTTCTGGCAAGTC
>113-3
AGGTTCACCAGACTCCCTCTGCAGTCTTCAGCAGACCTGGAGAGAATATTCAGCTCTTCTGCCACCATCAGAAAACAGAGTGATGCTGTTATACCAGAAATCACAAGGAGAAAAAGCACTGAAACTCATTGGATATTTGAATGTTAATTCTCCAACCATTGAGAGTTCATATGAAGAGCATTTCAATATGAGTGGGGATTTGGGTGGAGCCGGCCCAAAGAATGCCTCTCTGAACATGTTCAACTTGAGACAACCACAATACAGTGCAGTGTATTTCTGTGCTGCTAGTAGGGGCAGGAACCCGGCATTCTTCGGCAGTGGCACCAAACTCACAGTTCTAGATCCAAACATCAAAGTCACTGAACCCACAGTGGAAGTCCTAGCACCCTCGGCAAAGGAGTGTAAAGATAGAAACAAGAAGAAGAAGAAGACCCTGGTGTGTGTAGCCACCCGCTTCTACCCCGACCATGTCACGGTCTTCTGGCAAGTC
>114-3
AGGTTCACCAGACTCCCTCTCTCACGGTCTTCTGGCAAGTC
>115-3
AGGTTCACCAGACTCCCTCTGCAGTCTTAAGCAGACCTGGAGAGAATATTCAGCTCTTCTGCCACCATCAGAAAACAGACTATAGAGTGATGCTGTGGTACCAGAAATCACAAGGAGAAACAGCACTGAAACTCATTGGATATTTGAATTTTAATTCTCAAACCATTATCCAAACATCAAAGTCACTGAACCCACAGTGGAAGTCCTAGCACCCTCGGCAAAGGAGTGTAAAGATAGAAACAAGAAGAAGAAGAAGACCCTGGTGTGTGTAGCCACCCGCTTCTACCCCGACCATGTCACGGTCTTCTGGCAAGTC
>116-3
AGGTTCACCAGACTCCCTCTACATTGCTGGTAAAGCCTAATGCCTCTGTCACACTCAACTGCAGTCATAAAATCCCCAGCTATGACACTATCCTCTGGTACCAGCGTTCTGTGGAAGACACGGCTCTAAACCTCATAGCTTATGCATACTATAAAACCCCTACAGTTGAACCCTCATATAAAGGTTACTTTGATGTGAAAGGAGATGGAGAGAACGAAGCCTTCCTTCATATCCTCAAACTGAGACAAGCTGAAGACAGTGGGGAGTATTTCTGTGCTGCAAACCGGACAGGGAGACTATGATCCTGCATTCTTTGGAGCAGGGACCAAACTGAGTGTTCTGGATCCAAACATCAAAGTCACTGAACCCACAGTGGAAGTCCTAGCACCCTCGGCAAAGGAGTGTAAAGATAGAAACAAGAAGAAGAAGAAGACCCTGGTGTGTGTAGCCACCCGCTTCTACCCCGACCATGTCACGGTCTTCTGGCAAGTC
>117-3
AGGTTCACCAGACTCCCTCTGCAGTCTTCAGCAGACCTGGAGAGAATATTCAGCTCTTCTGCCACCATCAGAAAACAGACTATAGAATGATGCTGTGATACCAGAAATCACAAGGAGAAACAGCACTGAAACTCATTGGATATTTGAATTATAATTCTCAAACCATCGAGAGTTCATATGAAGAGCATTTCAATATGAGTGGGGATTTGGGTGGAGCCGGCCCAAAGAATGCCTCTCTGAACATGTTCAACTTGAGACAACCCCAACACAGTGCAGTGTATTTATGTGCTGCTAGTACTCGGAGGCATATTTTGGAGCCGGCACCAAACTCACCGTTTAGATCCAAACATCAAAGTCACTGAACCCACAGTGGAAGTCCTAGCACCCTCGGCAAAGGAGTGTAAAGATAGAAACAAGAAGAAGAAGAAGACCCTGGTGTGTGTAGCCACCCGCTTCTACCCCGACCATGTCACGGTCTTCTGGCAAGTC
>118-3
AGGTTCACCAGACTCCCTCTGCAGTCTTCAGCAGACCTGGAGAGAATATTCAGCTCTTCTGCCACCATCAGAAAACAGAGTGATGCTGTGATACCAGAAATCACAAGGAGAAAAAGCACTGAAACTCATTGGATATTTGAATGTTAATTCTCCAACCATTGAGAGTTCATATGAAGAGCATTTCAATATGAGTGGGGATTTGGGTGGAGCCGGCCCAAAGAATGCCTCTCTGAACATGTTCAACTTGAGACAACCACAATACAGTGCAGTGTATTTCTGTGCTGCTTACAGGGGGCTTACTCGGAGGCATATTTTGGAGCCGGCACCAAACTCACCGTTTTAGATCCAAACATCAAAGTCACTGAACCCACAGTGGAAGTCCTAGCACCCTCGGCAAAGGAGTGTAAAGATAGAAACAAGAAGAAGAAGACCCTGGTGTGTGTAGCCACCCGCTTCTACCCCGACCATGTCACGGTCTTCTGGCAAGTC
>119-3
AGGTTCACCAGACTCCCTCTACGTTGCTGGTAAAGCCTAATGCCTCTGTCACACTCAACTGCAGTCATAAAATCCCCAGCTATGACACTATCCTCTGGTACCAGCGTTCTGTGGAAGACACGGCTCTAAACCTCATAGCTTATGCATACTATAAAACCCCTACAGTTGAACCCTCATATAAAGGTTACTTTGATGTGAAAGGAGATGGAGAGAACAAAGCCTTCCTTCATATCCTCAAACTGAGACAAGCTGAAGACAGTGGGGAGTATTTCTGTGCTGCCGGACAGGTTACTCAAACTCAACCAGCCTTCTTTGGCAATGGAACGAAACTCACTGTTTTAGATCCAAACATCAAAGTCACTGAACCCACAGTGGAAGTCCTAGCACCCTCGGCAAAGGAGTGTAAAGATAGAAACAAGAAGAAGAAGAAGACCCTGGTGTGTGTAGCCACCCGCTTCTACCCCGACCATGTCACGGTCTTCTGGCAAGTC
>120-3
AGGTTCACCAGACTCCCTCTACGTTGCTGGTAAAGCCTAATGCCTCTGTCACACTCAACTGCAGTCATAAAATCCCCAGCTATGACACTATCCTCTGGTACCAGCGTTCTGTGGAAGACACGGCTCTAAACCTCATAGCTTATGCATACTATAAAACCCCTACAGTTGAACCCTCATATAAAGGTTACTTTGATGTGAAAGGAGATGGAGAGAACAAAGCCTTCCTTCATATCCTCAAACTGAGACAAGCTGAAGACAGTGGGGAGTATTTCTGTGCTGCCGGGACAGGGAGTGGAAGTGAGGCCTACTTTGGGAATGGAACCAAACTCACTGTTTTAGATCCAAACATCAAAGTCACTGAACCCACAGTGGAAGTCCTAGCACCCTCGGCAAAGGAGTGTAAAGATAGAAACAAGAAGAAGAAGAAGACCCTGGTGTGTGTAGCCACCCGCTTCTACCCCGACCATGTCACGGTCTTCTGGCAAGTC
>121-3
AGGTTCACCAGACTCCCTCTGCAGTCTTCAGCAGACCTGGAGAGAATATTCAGCTCTTCTGCCACCATCAGAAAACAGACTATAGAGTGATGCTGTGGTACCAGAAATCACAAGGAGAAACAGCACTGAAACTCATTGGATATTTGAATTTTAATTCTCAAATCATTGAGAGTTCATATGAAAAGCATTTCAATATGAGTGGGGATTTGGGTGGAGACGGCCCAAAGAATGCCTCTCTGAACATGTTCAACTTGAGACAAACCCAAAACAGTGCAGTGTATTTCGGTGCTGCAAATCCAAACATCAAAGTCACTGAACCCACAGTGGAAGTCCTAGCACCCTCGGCAAAGGAGTGTAAAGATAGAAACAAGAAGAAGAAGAAGACCCTGGTGTGTGTAGCCACCCGCTTCTACCCCGACCATGTCACGGTCTTCTGGCAAGTC
>122-2
AGGTTCACCAGACTCCCTCTGCAGTCTTCAGCAGACCTGGAGAGAATATTCAGCTCTTCTGCCACCATCAGAAAACAGACTATAGAGTGATGCTGTGGTACCAGAAATCACAAGGAGAAACAGCACTGAAACTCATTGGATCCAAACATCAAAGTCACTGAACCCACAGTGGAAGTCCTAGCACCCTCGGCAAAGGAGTGTAAAGATAGAAACAAGAAGAAGAAGAAGACCCTGGTGTGTGTAGCCACCCGCTTCTACCCCGACCATGTCACGGTCTTCTGGCAAGTC
>123-2
AGGTTCACCAGACTCCCTCTGCAGTCTTCAGCAGACCTGGAGAGAATATTCAGCTCTTCTGCCACCATCAGAAAACAGACTATAGAGTGATGCTGTGGTACCAGAAATCACGAGGAGAAACAGCACTGAAACTCATTGGATATTTGAATTTTAATTCTCAAACCATTATCCAAACATCAAAGTCACTGAACCCACAGTGGAAGTCCTAGCACCCTCGGCAAAGGAGTGTAAAGATAGAAACAAGAAGAAGAAGAAGACCCTGGTGTGTGTAGCCACCCGCTTCTACCCCGACCATGTCACGGTCTTCTGGCAAGTC
>124-2
AGGTTCACCAGACTCCCTCTACGTTGCTGGTAAAGCCTAATGCCTCTGTCACACTCAACTGCAGTCATAAAATCCCCAGCTATGACACTATCCTCTGGTACCAGCGTTCTGTGGAAGACACGGCTCTAAACCTCATAGCTTATGCATACTATAAAACCCCTACAGTTGAACCCTCATATAAAGGTTACTTTGATGTGAAAGGAGATGGAGAGAACAAAGCCTTCCTTCATATCCTCAAACTGAGACAAGCTGAAGACAGTGGGGAGTATTTCTGTGCTGCCACGGACAGATACTCGGAGGCATATTTTGGAGCCGGCACCAAACTCACCGTTTTAGATCCAAACATCAAAGTCACTGAACCCACAGTGGAAGTCCTAGCACCCTCGGCAAAGGAGTGTAAAGATAGAAACAAGAAGAAGAAGAAGACCCTGGTGTGTGTAGCCACCCGCTTCTACCCCGACCATGTCACGGTCTTCTGGCAAGTC
>125-2
AGGTTCACCAGACTCCCTCTGCAGTCTTCAGCAGACCTGGAGAGAATATTCAGCTCTTCTGCCACCATCAGAAAACAGACTACACACAAATGTTGTGGTACCAGAAATCACAAGGAGAAACAGCACTGAAACTCATTGGATATTTGAATTATAATTCTAAAACCATTGAGAGTTCATATGAAAATAATTTTAATATGAGTGGGGATTTGAGTGGAGACGGCCCAAAGAATGCCTCTCTGAACATGTTCAATTTGAGACAACCCCAACACAGTGCAGTGTATTTATGTGGGACAGGGCGGTACTCGGAGGCATATTTTGGAGCCGGCACCAAACTCACCGTTTTAGATCCAAACATCAAAGTCACTGAACCCACAGTGGAAGTCCTAGCACCCTCGGCAAAGGAGTGTAAAGATAGAAACAAGAAGAAGAAGACCCTGGTGTGTGTAGCCACCCGCTTCTACCCCGACCATGTCACGGTCTTCTGGCAAGTC
>126-2
AGGTTCACCAGACTCCCTCTGCAGTCTTCAGCAGACCTGGAGAGAATATTAAGCTCTTCTGCCACCATCAGAAAACAGACTATAGAGTGATGCTGTGGTACCAGAAATCACAAGGAGAAACAGCACTGAAACTCATTGGATATTTGAATTTTAATTCTCAAACCATTATCCAAACATCAAAGTCACTGAACCCACAGTGGAAGTCCTAGCACCCTCGGCAAAGGAGTGTAAAGATAGAAACAAGAAGAAGAAGAAGACCCTGGTGTGTGTAGCCACCCGCTTCTACCCCGACCATGTCACGGTCTTCTGGCAAGTC
>127-2
AGGTTCACCAGACTCCCTCTGCAGTCTTCAGCAGACCTGGAGAGAATATTCAGCTCTTCTGCCACCATCAGAAAACAGACTATAGAATGATGCTGTGATACCAGAAATCACAAGGAGAAACAGCACTGAAACTCATTGGATATTTGAATTATAATTCTCAAACCATCGAGAGTTCATATGAAGAGCATTTCAATATGAGTGGGGATTTGGGTGGAGCCGGCCCAAAGAATGCCTCTCTGAACATGTTCAACTTGAGACAACCCCAACACAGTGCAGTGTATTTATCGGATGGAAGTGAGGCCTACTTTGGGAATGGAACCAAACTCACTGTTTTAGATCCAAACATCAAAGTCACTGAACCCACAGTGGAAGTCCTAGCACCCTCGGCAAAGGAGTGTAAAGATAGAAACAAGAAGAAGAAGACCCTGGTGTGTGTAGCCACCCGCTTCTACCCCGACCATGTCACGGTCTTCTGGCAAGTC
>128-2
AGGTTCACCAGACTCCCTCTGCAGTCTTCAGCAGACCTGGAGAGAATATTCAGCTCTTCTGCCACCATCAGAAAACAGACTATAGAATGATGCTGTGGTACCAGAAATCACAAGGAGAAACAGCACTGAAACTCATTGGATATTTGAATTTTAATTCTCAAACCATTATCCAAACATCAAAGTCACTGAACCCACAGTGGAAGTCCTAGCACCCTCGGCAAAGGAGTGTAAAGATAGAAACAAGAAGAAGAAGAAGACCCTGGTGTGTGTAGCCACCCGCTTCTACCCCGACCATGTCACGGTCTTCTGGCAAGTC
>129-2
AGGTTCACCAGACTCCCTCTGCAGTCTTCAGCAGACCTGGAGAGAATATTCAGCTCTTCTGCCACCATCAGAAAACAGAGTGATGCTGTGATACCAGAAATCACAAGGAGAAAAAGCACTGAAACTCATTGGATATTTGAATGTTAATTCTCCAACCATTGAGAGTTCATATGAAGAGCATTTCAATATGAGTGGGGATTTGGGTGGAGCCGGCCCAAAGAATGCCTCTCTGAACATGTTCAACTTGAGACAACCACAATACAGTGCAGTGTATTTCTGTGCTGCTCGGACAGGGACTATGAGGCACATTTTGGATCAGGCACCAAATTAACAGTTCTCGATCCAAACATCAAAGTCACTGAACCCACAGTGGAAGTCCTAGCACCCTCGGCAAAGGAGTGTAAAGATAGAAACAAGAAGAAGAAGACCCTGGTGTGTGTAGCCACCCGCTTCTACCCCGACCATGTCACGGTCTTCTGGCAAGTC
>130-2
AGGTTCACCAGACTCCCTCTGCAGTCTTCAGCAGACCTGGAGAGAATATTCAGCTCTTCTGCCACCATCAGAAAACAGAGTGATGCTGTGATACCAGAAATCACAAGGAGAAAAAGCACTGAAACTCATTGGATATTTGAATGTTAATTCTCCAACCATTGAGAGTTCATATGAAGAGCATTTCAATATGAGTGGGGATTTGGGTGGAGCCGGCCCAAAGAATGCCTCTCTGAACATGTTCAACTTGAGACAACCACAATACAGTGCAGTGTATTTCTGTGCTGCTAGTACGGGACAGGGCGGCACATTTTGGATCAGGCACCAAATTAACAGTTCTCGATCCAAACATCAAAGTCACTGAACCCACAGTGGAAGTCCTAGCACCCTCGGCAAAGGAGTGTAAAGATAGAAACAAGAAGAAGAAGACCCTGGTGTGTGTAGCCACCCGCTTCTACCCCGACCATGTCACGGTCTTCTGGCAAGTC
>131-2
AGGTTCACCAGACTCCCTCTACATTGCTGGTAAAGCCTAATGCCTCTGTCACACTCAACTGCAGTCATAAAATCCCCAGCTATAACACTATCCTCTGGTCCCAGCGTCCTGTGGAAGACACGGCTCTAAACCTCATAGCTTATGCATACTATAAAACCCCTACAGTTGAACCCTCATATAAAGTTTACTTTGATGTGAAAGGAGATGGAGAGAATGAAGCCTTCCTTCATATCCTCAAACTGAGACAAGCTGAAGACAGTGGGGAGTATTTCTGTGCTGCCAGTCGAGGGGAGCACGGATAAGGCAGAGTTTGGTCCAGGTACCAGACTCACTGTTCTAGATCCAAACATCAAAGTCACTGAACCCACAGTGGAAGTCCTAGCACCCTCGGCAAAGGAGTGTAAAGATAGAAACAAGAAGAAGAAGAAGACCCTGGTGTGTGTAGCCACCCGCTTCTACCCCGACCATGTCACGGTCTTCTGGCAAGTC
>132-2
AGGTTCACCAGACTCCCTCTACATTGCTGGTAAAGCCTAATGCCTCTGTCACACTCAACTGCAGTCATAAAATCCCCAGCTATGACACTATCCTCTGGTACCAGCGTTCTGTGGAAGACACGGCTCTAAACCTCATAGCTTATGCATACTATAAAACCCCTACAGTTGAACCCTCATATAAAGGTTACTTTGATGTGAAAGGAGATGGAGAGAACGAAGCCTTCCTTCATATCCTCAAACTGAGACAAGCTGAAGACAGTGGGGAGTATTTCTGTGCTGCAAGTGAAAGCGACAGGGGATGAGGCACATTTTGGATCAGGCACCAAATTAACAGTTCTCGATCCAAACATCAAAGTCACTGAACCCACAGTGGAAGTCCTAGCACCCTCGGCAAAGGAGTGTAAAGATAGAAACAAGAAGAAGAAGAAGACCCTGGTGTGTGTAGCCACCCGCTTCTACCCCGACCATGTCACGGTCTTCTGGCAAGTC
>133-2
AGGTTCACCAGACTCCCTCTACGTTGCTGGTAAAGCCTAATGCCTCTGTCACACTCAACTGCAGTCATAAAATCCCCAGCTATGACACTATCCTCTGGTACCAGCGTTCTGTGGAAGACACGGCTCTAAACCTCATAGCTTATGCATACTATAAAACCCCTACAGTTGAACCCTCATATAAAGGTTACTTTGATGTGAAAGGAGATGGAGAGAACGAAGCCTTCCTTCATATCCTCAAACTGAGACAAGCTGAAGACAGTGGGGAGTATTTCTGTGCTGCCAGACAGAGGATAAGGCAGAGTTTGGTCCAGGTACCAGACTCACTGTTCTAGATCCAAACATCAAAGTCACTGAACCCACAGTGGAAGTCCTAGCACCCTCGGCAAAGGAGTGTAAAGATAGAAACAAGAAGAAGAAGAAGACCCTGGTGTGTGTAGCCACCCGCTTCTACCCCGACCATGTCACGGTCTTCTGGCAAGTC
>134-2
AGGTTCACCAGACTCCCTCTGCAGTCTTCAGCAGACCTGGAGAGAATATTCAGCTCTTCTGCCACCATCAGAAAACAGACTACACACAAATGTTGTGGTACCAGAAATCACAAGGAGAAACAGCACTGAAACTCATTGGATATTTGAATTTTAATTCTCAAACCATTATCCAAACATCAAAGTCACTGAACCCACAGTGGAAGTCCTAGCACCCTCGGCAAAGGAGTGTAAAGATAGAAACAAGAAGAAGAAGAAGACCCTGGTGTGTGTAGCCACCCGCTTCTACCCCGACCATGTCACGGTCTTCTGGCAAGTC
>135-2
AGGTTCACCAGACTCCCTCTACAGTCTTCAGCAGACCTGGAGAGAATATTCAGCTCTTCTGCCACCATCAGAAAACAGACTATAGAATGATGCTGTGATACCAGAAATCACAAGGAGAAACAGCACTGAAACTCATTGGATATTTGAATTATAATTCTCAAACCATCGAGAGTTCATATGAAGAGCATTTCAATATGAGTGGGGATTTGGGTGGAGCCGGCCCAAAGAATGCCTCTCTGAACATGTTCAACTTGAGACAACCCCAACACAGTGCAGTGTATTTATGTGCTGCTAGTATTGAGGCACATTTTGGATCAGGCACCAAATTAACAGTTCTCGATCCAAACATCAAAGTCACTGAACCCACAGTGGAAGTCCTAGCACCCTCGGCAAAGGAGTGTAAAGATAGAAACAAGAAGAAGAAGAAGACCCTGGTGTGTGTAGCCACCCGCTTCTACCCCGACCATGTCACGGTCTTCTGGCAAGTC
>136-2
AGGTTCACCAGACTCCCTCTGCAGTCTTCAGCAGACCTGGAGAGAATATTCAGCTCTTCTGCCACCATCAGAAAACAGACTACACACAAATGTTGTGGTACCAGAAATCACAAGGAGAAACAGCACTGAAACTCATTGGATATTTGAATTATAATTCTAAAACCATTGAGAGTTCATATGAAAATAATTTTAATATGAGTGGGGATTTGAGTGGAAACGGCCCAAAGAATGCCTCTCTGAACATGTTCAATTTGAGACAACCCCAACACAGTGCAGTGTATTTATCTAGATACAACTATGATCCTGCATTCTTTGGAGCAGGGACCAAACTGAGTGTTCTGGATCCAAACATCAAAGTCACTGAACCCACAGTGGAAGTCCTAGCACCCTCGGCAAAGGAGTGTAAAGATAGAAACAAGAAGAAGAAGACCCTGGTGTGTGTAGCCACCCGCTTCTACCCCGACCATGTCACGGTCTTCTGGCAAGTC
>137-2
AGGTTCACCAGACTCCCTCTACGTTGCTGGTAAAGCCTAATGCCTCTGTCACACTCAACTGCAGTCATAAAATCCCCAGCTATGACACTATCCTCTGGTACCAGCGTTCTGTGGAAGACACGGCTCTAAACCTCATAGCTTATGCATACTATAAAACCCCTACAGTTGAACCCTCATATAAAGGTTACTTTGATGTGAAAGGAGATGGAGAGAACGAAGCCTTCCTTCATATCCTCAAACTGAGACAAGCTGAAGACAGTGGGGAGTATTTCTGTGCTGCCAGCCGACAGGGGGGCAACCCGGCATTCTTCGGCAGTGGCACCAAACTCACAGTTCTAGATCCAAACATCAAAGTCACTGAACCCACAGTGGAAGTCCTAGCACCCTCGGCAAAGGAGTGTAAAGATAGAAACAAGAAGAAGAAGAAGACCCTGGTGTGTGTAGCCACCCGCTTCTACCCCGACCATGTCACGGTCTTCTGGCAAGTC
>138-2
AGGTTCACCAGACTCCCTCTGCAGTCTTCAGCAGACCTGGAGAGAATATTCAGCTCTTCTGCCACCATCAGAAAACAGACTACACACAAATGTTGTGGTACCAGAAATCACAAGGAGAAACAGCACTGAAACTCATTGGATATTTGAATTATAATTCTAAAACCATTGAGAGTTCATATGAAAATAATTTTAATATGAGTGGGGATTTGAGTGGAGACGGCCCAAAGAATGCCTCTCTGAACATGTTCAATTTGAGACAACCCCAACACAGTGCAGTGTATTTATGTGCTGCTCGTTATAGTGAGGCCTACTTTGGGAATGGAACCAAACTCACTGTTTTAGATCCAAACATCAAAGTCACTGAACCCACAGTGGAAGTCCTAGCACCCTCGGCAAAGGAGTGTAAAGATAGAAACAAGAAGAAGAAGACCCTGGTGTGTGTAGCCACCCGCTTCTACCCCGACCATGTCACGGTCTTCTGGCAAGTC
>139-2
AGGTTCACCAGACTCCCTCTGCAGTCTTCAGCAGACCTGGAGAGAATATTCAGCTCTTCTGCCACCATCAGAAAACAGAGTGATGCTGTGATACCAGAAATCACAAGGAGAAAAAGCACTGAAACTCATTGGATATTTGAATGTTAATTCTCCAACCATTGAGAGTTCATATGAAGAGCATTTCAATATGAGTGGGGATTTGGGTGGAGCCGGCCCAAAGAATGCCTCTCTGAACATGTTCAACTTGAGACAACCACAATACAGTGCAGTGTATTTCTGTGCTGCTAGCGGGACGAACAACAACCCGGCATTCTTCGGCAGTGGCACCAAACTCACAGTTCTAGATCCAAACATCAAAGTCACTGAACCCACAGTGGAAGTCCTAGCACCCTCGGCAAAGGAGTGTAAAGATAGAAACAAGAAGAAGAAGACCCTGGTGTGTGTAGCCACCCGCTTCTACCCCGACCATGTCACGGTCTTCTGGCAAGTC
>140-2
AGGTTCACCAGACTCCCTCTGCAGTCTTCAGCAGACCTGGAGAGAATATTCAGCTCTTCTGCCACCATCAGAAAACAGAGTGATGCTGTGATACCAGAAATCACAAGGAGAAAAAGCACTGAAACTCATTGGATATTTGAATGTTAATTCTCCAACCATTGAGAGTTCATATGAAGAGCATTTCAATATGAGTGGGGATTTGGGTGGAGCCGGCCCAAAGAATGCCTCTCTGAACATGTTCAACTTGAGACAACCACAATACAGTGCAGTGTATTTCTGTGCTGCTAGTAGGGAGTACACGGATAAGGCAGAGTTTGGTCCAGGTACCAGACTCACTGTTCTAGATCCAAACATCAAAGTCACTGAACCCACAGTGGAAGTCCTAGCACCCTCGGCAAAGGAGTGTAAAGATAGAAACAAGAAGAAGAAGACCCTGGTGTGTGTAGCCACCCGCTTCTACCCCGACCATGTCACGGTCTTCTGGCAAGTC
>141-2
AGGTTCACCAGACTCCCTCTGCAGTCTTCAGCAGACCTGGAGAGAATATTCAGCTCTTCTGCCACCATCAGAAAACAGAGTGATGCTGTGATACCAGAAATCACAAGGAGAAAAAGCACTGAAACTCATTGGATATTTGAATGTTAATTCTCCAACCATTGAGAGTTCATATGAAGAGCATTTCAATATGAGTGGGGATTTGGGTGGAGCCGGCCCAAAGAATGCCTCTCTGAACATGTTCAACTTGAGACAACCACAATACAGTGCAGTGTATTTCTGTGCTGCTACAGGGAACTATGATCCTGCATTCTTTGGAGCAGGGACCAAACTGAGTGTTCTGGATCCAAACATCAAAGTCACTGAACCCACAGTGGAAGTCCTAGCACCCTCGGCAAAGGAGTGTAAAGATAGAAACAAGAAGAAGAAGACCCTGGTGTGTGTAGCCACCCGCTTCTACCCCGACCATGTCACGGTCTTCTGGCAAGTC
>142-2
AGGTTCACCAGACTCCCTCTGCAGTCTTCAGCAGACCTGGAGAGAATATTCAGCTCTTCTGCCACCATCAGAAAACAGACTACACACAAATGTTGTGGTACCAGAAATCACAAGGAGAAACAGCACTGAAACTCATTGGATATTTGAATTATAATTCTAAAACCATTGAGAGTTCATATGAAAATAATTTTAATATGAGTGGGGATTTGAGTGGAGACGGCCCAAAGAATGCCTCTCTGAACATGTTCAATTTGAGACAACCCCAACACAGTGCAGTGTATTTATGTGCTGCTCGTTATACGGGACAGGGATTCTTTGGAGCAGGGACCAAACTGAGTGTTCTGGATCCAAACATCAAAGTCACTGAACCCACAGTGGAAGTCCTAGCACCCTCGGCAAAGGAGTGTAAAGATAGAAACAAGAAGAAGAAGACCCTGGTGTGTGTAGCCACCCGCTTCTACCCCGACCATGTCACGGTCTTCTGGCAAGTC
>143-2
AGGTTCACCAGACTCCCTCTGCAGTCTTCAGCAGACCTGGAGAGAATATTCAGCTCTTCTGCCACCATCAGAAAACAGACTATAGAATGATGCTGTGATACCAGAAATCACAAGGAGAAACAGCACTGAAACTCATTGGATATTTGAATTATAATTCTCAAACCATCGAGAGTTCATATGAAGAGCATTTCAATATGAGTGGGGATTTGGGTGGAGCCGGCCCAAAGAATGCCTCTCTGAACATGTTCAACTTGAGACAACCCCAACACAGTGCAGTGTATTTATGTGCTGCTAGTATTGAGGCACATTTTGGATCAGGCACCAAATTAACAGTTCTTGATCCAAACATCAAAGTCACTGAACCCACAGTGGAAGTCCTAGCACCCTCGGCAAAGGAGTGTAAAGATAGAAACAAGAAGAAGAAGAAGACCCTGGTGTGTGTAGCCACCCGCTTCTACCCCGACCATGTCACGGTCTTCTGGCAAGTC
>144-2
AGGTTCACCAGACTCCCTCTACGTTGCTGGTAAAGCCTAATGCCTCTGTCACACTCAACTGCAGTCATAAAATCCCCAGCTATGACACTATCCTCTGGTACCAGCGTTCTGTGGAAGACACGGCTCTAAACCTCATAGCTTATGCATACTATAAAACCCCTACAGTTGAACCCTCATATAAAGGTTACTTTGATGTGAAAGGAGATGGAGAGAACGAAGCCTTCCTTCATATCCTCAAACTGAGACAAGCTGAAGACAGTGGGGAGTATTTCTGTGCTGCCAGTCTCGGGGGGCGTACTCGGAGGCATATTTTGGAGCCGGCACCAAACTCACCGTTTTAGATCCAAACATCAAAGTCACTGAACCCACAGTGGAAGTCCTAGCACCCTCGGCAAAGGAGTGTAAAGATAGAAACAAGAAGAAGAAGAAGACCCTGGTGTGTGTAGCCACCCGCTTCTACCCCGACCATGTCACGGTCTTCTGGCAAGTC
>145-2
AGGTTCACCAGACTCCCTCTGCAGTCTTCAGCAGACCTGGAGAGAATATTCAGCTCTTCTGCCACCATCAGAAAACAGACTATAGAATGATGCTGTGGTACCAGAAATCACAAGGAGAAACAGCACTGAAACTCATTGGATATTTGAATTATAATTCTCCAACCATTGAGAGTTCATATGAAAAGCATTTCAAAATGAGTGGGGATTTGGGTGGAAACGGCCCAAAGAATGCCTCTCTGAACATGTTCAACTTGAGACAACCCCAACACAGTGCAGTGTATTTCTGTGCTGCTAGTACCCACCCGGCATTCTTCGGCAGTGGCACCAAACTCACAGTTCTAGATCCAAACATCAAAGTCACTGAACCCACAGTGGAAGTCCTAGCACCCTCGGCAAAGGAGTGTAAAGATAGAAACAAGAAGAAGAAGACCCTGGTGTGTGTAGCCACCCGCTTCTACCCCGACCATGTCACGGTCTTCTGGCAAGTC
>146-2
AGGTTCACCAGACTCCCTCTGCCAACTCTTTCAGAGCCACGCTAGACAGCTGTTTGGGCGCCTTCGAGGCTTTAGCCCCCTCTTCTTCTTCTTCATCATCATCATCATCACCACCACCATCATCATCTGAAGCGCCATCACGGTCTTCTGGCAAGTC
>147-2
AGGTTCACCAGACTCCCTCTGCAGTCTTCAGCAGACCTGGAGAGAATATTCAGCTCTTCTGCCACCATCAGAAAACAGACTATAGAGTGATGCTGTGGTACCAGAAATCACAAGGAGAAACAGCACTGAAACTCATTGGATATTTGAATTTTAATTCTCAAACCATTGAGAGTTCATATGAAAAGCATTTCAATATGAGTGGGGATTTGGGTGGAGACGGCCCAAAGAATGCCTCTCTGAACATGTTCAACTTGAGACAAACCCAAAACAGTGCAGTGTATTTCTGTGCTGCAAGTAAAAACTATGAGGCACATTTTGGATCAGGCACCAAATTAACAGTTCTCGATCCAAACATCAAAGTCACTGAACCCACAGTGGAAGTCCTAGCACCCTCGGCAAAGGAGTGTAAAGATAGAAACAAGAAGAAGAAGACCCTGGTGTGTGTAGCCACCCGCTTCTACCCCGACCATGTCACGGTCTTCTGGCAAGTC
>148-2
AGGTTCACCAGACTCCCTCTGCAGTCTTCAGCAGACCTGGAGAGAATATTCAGCTCTTCTGCCACCATCAGAAAACAGAGTGATGCTGTGATACCAGAAATCACAAGGAGAAAAAGCACTGAAACTCATTGGATATTTGAATGTTAATTCTCCAACCATTGAGAGTTCATATGAAGAGCATTTCAATATGAGTGGGGATTTGGGTGGAGCCGGCCCAAAGAATGCCTCTCTGAACATGTTCAACTTGAGACAACCACAATACAGTGCAGTGTATTTCTGTGCTGCTAGTAGGGGCAGGAACCCGGCATTCTTCGGCAGTGGCACCAAACTCACAGTTCTAGATCCAAACATCAAAGTCACTGAACCCACAGTGGAAGTCCTAGCACCCTCGGCAAAGGAGTGTAAAGATAGAAACAAGAAGAAGAAGACCCTGGTGTGTGTAGCCACCCGCTTCTACCCCGACCATGTCACGGTCTTCTGGCAAGTC
>149-2
AGGTTCACCAGACTCCCTCTGAAGTCTTACTGAAACATGGAGAGAACGTTCAGATCTTCTGCCACCATGAGAGAACTAACTACAGACTAATGCAGTGGTTCCAGCAGTCACTAGTAGAAAAGCAACTAAAACTTATAGCCTATTTATATTTTAAGTCTCAAACCACGTACATTGAAGAACATCTAAACGTGAGCGGGGATTTGAGTCAGAACGACCCGAAGAATGTTTCTCTGAACATGTTCAACCTTAAAGGTCCAGATCACAGTGCAGTTTAGTTCTGTGCTGCAAGTTGTACAGGAGGACTATGAGGCACATTTTGGATCAGGCACCAAATTAACAGTTCTCGATCCAAACATCAAAGTCACTGAACCCACAGTGGAAGTCCTAGCACCCTCGGCAAAGGAGTGTAAAGATAGAAACAAGAAGAAGAAGACCCTGGTGTGTGTAGCCACCCGCTTCTACCCCGACCATGTCACGGTCTTCTGGCAAGTC
>150-2
AGGTTCACCAGACTCCCTCTGCAGTCTTCAGCAGACCTGGAGAGAATATTCAGCTCTTCTGCCACCATCAGAAAACAGACTACACACAAATGTTGTGGTACCAGAAATCACAAGGAGAAACAGCACTGAAACTCATTGGATATTTGAATTATAATTCTAAAACCATTGAGAGTTCATATGAAAATAATTTTAATATGAGTGGGGATTTGAGTGGAGACGGCCCAAAGAATGCCTCTCTGAACATGTTCAATTTGAGACAACCCCAACACAGTGCAGTGTATTTATGTGCTGCTCGTCGGACAGGGGGGGCATATTTTGGAGCCGGCACCAAACTCACCGTTTTAGATCCAAACATCAAAGTCACTGAACCCACAGTGGAAGTCCTAGCACCCTCGGCAAAGGAGTGTAAAGATAGAAACAAGAAGAAGAAGACCCTGGTGTGTGTAGCCACCCGCTTCTACCCCGACCATGTCACGGTCTTCTGGCAAGTC
>151-2
AGGTTCACCAGACTCCCTCTGCAGTCTTCAGCAGACCTGGAGAGAATATTCAGCTCTTCTGCCACCATCAGAAAACAGACTATAGAGTGATGCTGTGGTACCAGAAATCACAAGGAGAAACAGCACTGAAACTCATTGGATATTTGAATTTTAATTCTCAAATCATTATCCAAACATCAAAGTCACTGAACCCACAGTGGAAGTCCTAGCACCCTCGGCAAAGGAGTGTAAAGATAGAAACAAGAAGAAGAAGAAGACCCTGGTGTGTGTAGCCACCCGCTTCTACCCCGACCATGTCACGGTCTTCTGGCAAGTC
>152-2
AGGTTCACCAGACTCCCTCTGCAGTCTTCAGCAGACCTGGAGAGAATATTCAGCTCTTCTGCCACCATCAGAAAACAGAGTGATGCTGTGATACCAGAAATCACAAGGAGAAAAAGCACTGAAACTCATTGGATATTTGAATGTTAATTCTCCAACCATTGAGAGTTCATATGAAGAGCATTTCAATATGAGTGGGGATTTGGGTGGAGCCGGCCCAAAGAATGCCTCTCTGAACATGTTCAACTTGAGACAACCACAATACAGTGCAGTGTATTTCTGTGCTGCTCCAATATGAGGCACATTTTGGATCAGGCACCAAATTAACAGTTCTCGATCCAAACATCAAAGTCACTGAACCCACAGTGGAAGTCCTAGCACCCTCGGCAAAGGAGTGTAAAGATAGAAACAAGAAGAAGAAGACCCTGGTGTGTGTAGCCACCCGCTTCTACCCCGACCATGTCACGGTCTTCTGGCAAGTC
>153-2
AGGTTCACCAGACTCCCTCTGCAGTCTTCAGCAGACCTGGAGAGAATATTCAGCTCTTCTGCCACCATCAGAAAACAGACTACACACAAATGTTGTGGTACCAGAAATCACAAGGAGAAACAGCACTGAAACTCATTGGATATTTGAATTATAATTCTAAAACCATTGAGAGTTCATATGAAAATAATTTTAATATGAGTGGGGATTTGAGTGGAGACGGCCCAAAGAATGCCTCTCTGAACATGTTCAATTTGAGACAACCCCAACACAGTGCAGTGTATTTATGTGCGGGACAGGCACATTTTGGATCAGGCACCAAATTAACAGTTCTCGATCCAAACATCAAAGTCACTGAACCCACAGTGGAAGTCCTAGCACCCTCGGCAAAGGAGTGTAAAGATAGAAACAAGAAGAAGAAGACCCTGGTGTGTGTAGCCACCCGCTTCTACCCCGACCATGTCACGGTCTTCTGGCAAGTC
>154-2
AGGTTCACCAGACTCCCTCTGCAGTCTTCAGCAGACCTGGAGAGAATATTCAGCTCTTCTGCCACCATCAGAAAACAGACTACACACAAATGTTGTGGTACCAGAAATCACAAGGAGAAACAGCACTGAAACTCATTGGATATTTGAATTATAATTCTAAAACCATTGAGAGTTCATATGAAAATAATTTTAATATGAGTGGGGATTTGAGTGGAGACGGCCCAAAGAATGCCTCTCTGAACATGTTCAATTTGAGACAACCCCAACACAGTGCAGTGTATTTATGTGCTGCTCGTTATAGGGGAGAGGCACATTTTGGATCAGGCACCAAATTAACAGTTCTCGATCCAAACATCAAAGTCACTGAACCCACAGTGGAAGTCCTAGCACCCTCGGCAAAGGAGTGTAAAGATAGAAACAAGAAGAAGAAGACCCTGGTGTGTGTAGCCACCCGCTTCTACCCCGACCATGTCACGGTCTTCTGGCAAGTC
>155-2
AGGTTCACCAGACTCCCTCTGCAGTCTTCAGCAGACCTGGAGAGAATATTCAGCTCTTCTGCCACCATCAGAAAACAGAGTGATGCTGTGATACCAGAAATCACAAGGAGAAAAAGCACTGAAACTCATTGGATATTTGAATGTTAATTCTCCAACCATTGAGAGTTCATATGAAGAGCATTTCAATATGAGTGGGGATTTGGGTGGAGCCGGCCCAAAGAATGCCTCTCTGAACATGTTCAACTTGAGACAACCACAATACAGTGCAGTGTATTTCTGTGCTGCTAGATTTGGACAGGTGGTTATGCTGCCTACTTTGGAGAGGGAACTAAGCTAACAGTTCTGGATCCAAACATCAAAGTCACTGAACCCACAGTGGAAGTCCTAGCACCCTCGGCAAAGGAGTGTAAAGATAGAAACAAGAAGAAGAAGACCCTGGTGTGTGTAGCCACCCGCTTCTACCCCGACCATGTCACGGTCTTCTGGCAAGTC
>156-2
AGGTTCACCAGACTCCCTCTGCAGTCTTCAGCAGACCTGGAGAGAATATTCAGCTCTTCTGCCACCATCAGAAAACAGACTACACACAAATGTTGTGGGGGGTGGTTATGCTGCCTACTTTGGAGAGGGAACTAAGCTAACAGTTCTGGATCCAAACATCAAAGTCACTGAACCCACAGTGGAAGTCCTAGCACCCTCGGCAAAGGAGTGTAAAGATAGAAACAAGAAGAAGAAGAAGACCCTGGTGTGTGTAGCCACCCGCTTCTACCCCGACCATGTCACGGTCTTCTGGCAAGTC
>157-2
AGGTTCACCAGACTCCCTCTGCAGTCTTCAGCAGACCTGGAGAGAATATTCAGCTCTTCTGCCACCATCAGAAAACAGACTACACACAAATGGGGCGCGGTGATCCTGCATTCTTTGGAGCAGGGACCAAACTGAGTGTTCTGGATCCAAACATCAAAGTCACTGAACCCACAGTGGAAGTCCTAGCACCCTCGGCAAAGGAGTGTAAAGATAGAAACAAGAAGAAGAAGACCCTGGTGTGTGTAGCCACCCGCTTCTACCCCGACCATGTCACGGTCTTCTGGCAAGTC
>158-2
AGGTTCACCAGACTCCCTCTGCAGTCTTCAGCAGACCTGGAGAGAATATTCAGCTCTTCTGCCACCATCAGAAAACAGACTATAGAATGATGCTGTGATACCAGAAATCACAAGGAGAAACAGCACTGAAACTCATTGGATATTTGAATTATAATTCTCAAACCATCGAGAGTTCATATGAAGAGCATTTCAATATGAGTGGGGATTTGGGTGGAGCCGGCCCAAAGAATGCCTCTCTGAACATGTTCAACTTGAGACAACCCCAACACAGTGCAGTGTATTTATGTGCTGCTAGTATTGAGGCACATTTTGGATCAGGCACCAAATTAACAGTTCTCGATCCAAACATCAAAGTCACTGAACCCACAGTGGAAGTCCTAGCACCCTCGGCAAAGGAGTGTAAAGATAGAAACAAGAAGAAGAAGACCCTGGTGTGTGTAGCCACCCGCTTCTACCCCGACCATGTCACGGTCTTCTGGCAAGTC
>159-2
AGGTTCACCAGACTCCCTCTGCAGTCTTCAGCAGACCTGGAGAGAATATTCAGCTCTTCTGCCACCATCAGAAAACAGAGTGATGCTGTGATACCAGAAATCACAAGGAGAAACAGCACTGAAACTCATTGGATATTTGTATCATAAAAATCCAACCATTGAGAGTTCATATGAAGAGCATTTCAATATGAGTGGGGATTTGGGTGGAGCCGGCCCAAAGAATGTCTCTCTGAACATGTTCAACTTGAGACAAACCCAACACAGTGCAGTGTATTTCTGTGCTGCTAGACAGGGGCCAACTATGAGGCACATTTTGGATCAGGCACCAAATTAACAGTTCTCGATCCAAACATCAAAGTCACTGAACCCACAGTGGAAGTCCTAGCACCCTCGGCAAAGGAGTGTAAAGATAGAAACAAGAAGAAGAAGACCCTGGTGTGTGTAGCCACCCGCTTCTACCCCGACCATGTCACGGTCTTCTGGCAAGTC
>160-2
AGGTTCACCAGACTCCCTCTGCAGTCTTCAGCAGACCTGGAGAGAATATTCAGCTCTTCTGCCACCATCAGAAAACAGACTATAGAATGATGCTGTGGTACCAGAAATCACAAGGAGAAACAGCACTGAAACTCATTGGATATTTGAATTATAATTCTCCAACCATTGAGAGTTCATATGAAAAGCATTTCAAAATGAGTGGGGATTTGGGTGGAAACGGCCCAAAGAATGCCTCTCTGAACATGTTCGACTTGAGACAACCCCAACACAGTGCAGTGTATTTCTGTGCTGCTAGTACCCACCCGGCATTCTTCGGCAGTGGCACCAAACTCACAGTTCTAGATCCAAACATCAAAGTCACTGAACCCACAGTGGAAGTCCTAGCACCCTCGGCAAAGGAGTGTAAAGATAGAAACAAGAAGAAGAAGAAGACCCTGGTGTGTGTAGCCACCCGCTTCTACCCCGACCATGTCACGGTCTTCTGGCAAGTC
>161-2
AGGTTCACCAGACTCCCTCTGCAGTCTTCAGCAGACCTGGAGAGAATATTCAGCTCTTCTGCCACCATCAGAAAACAGACTATAGAATGATGCTGTGATACCAGAAATCACAAGGAGAAACAGCACTGAAACTCATTGGATATTTGAATTATAATTCTCAAACCATCGAGAGTTCATATGAAGAGCATTTCAATATGAGTGGGGATTTGGGTGGAGCCGGCCCAAAGAATGCCTCTCTGAACATGTTCAACTTGAGACAACCCCAACACAGTGCAGTGTATTTAGGTGCTGCTAAGCGAGATCCAAACATCAAAGTCACTGAACCCACAGTGGAAGTCCTAGCACCCTCGGCAAAGGAGTGTAAAGATAGAAACAAGAAGAAGAAGAAGACCCTGGTGTGTGTAGCCACCCGCTTCTACCCCGACCATGTCACGGTCTTCTGGCAAGTC
>162-2
AGGTTCACCAGACTCCCTCTGCAGTCTTCAGCAGACCTGGAGAGAATATTCAGCTCTTCTGCCACCATCAGAAAACAGAGTGATGCTGTGATACCAGAAATCACAAGGAGAAAAAGCACTGAAACTCATTGGATATTTGAATGTTAATTCTCCAACCATTGAGAGTTCATATGAAGAGCATTTCAATATGAGTGGGGATTTGGGTGGAGCCGGCCCAAAGAATGCCTCTCTGAACATGTTCAACTTGAGACAACCACAATACAGTGCAGTGTATTTCTGTGCTGCTAGTAGGGACAGGGGGCACGAGGCACATTTTGGATCAGGCACCAAATTAACAGTTCTCGATCCAAACATCAAAGTCACTGAACCCACAGTGGAAGTCCTAGCACCCTCGGCAAAGGAGTGTAAAGATAGAAACAAGAAGAAGAAGACCCTGGTGTGTGTAGCCACCCGCTTCTACCCCGACCATGTCACGGTCTTCTGGCAAGTC
>163-2
AGGTTCACCAGACTCCCTCTGCAGTCTTCAGCAGACCTGGAGAGAATATTCAGCTCTTCTGCCACCATCAGAAAACAGAGTGATGCTGTGATACCAGAAATCACAAGGAGAAAAAGCACTGAAACTCATTGGATATTTGAATGTTAATTCTCCAACCATTGAGAGTTCATATGAAGAGCATTTCAATATGAGTGGGGATTTGGGTGGAGCCGGCCCAAAGAATGCCTCTCTGAACATGTTCAACTTGAGACAACCACAATACAGTGCAGTGTATTTCTGTGCTGCTAGTAGGCAGGGCAATGGAACGAAACTCACTGTTTTAGATCCAAACATCAAAGTCACTGAACCCACAGTGGAAGTCCTAGCACCCTCGGCAAAGGAGTGTAAAGATAGAAACAAGAAGAAGAAGACCCTGGTGTGTGTAGCCACCCGCTTCTACCCCGACCATGTCACGGTCTTCTGGCAAGTC
>164-2
AGGTTCACCAGACTCCCTCTACGTTGCTGGTAAAGCCTAATGCCTCTGTCACACTCAACTGCAGTCATAAAATCCCCAGCTATGACACTATCCTCTGGTACCAGCGTTCTGTGGAAGACACGGCTCTAAACCTCATAGCTTATGCATACTATAAAACCCCTACAGTTGAACCCTCATATAAAGGTTACTTTGATGTGAAAGGAGATGGAGAGAACAAAGCCTTCCTTCATATCCTCAAACTGAGACAAGCTGAAGACAGTGGGGAGTATTTCTGTGCTGCCAGGGGAGGTGGTGCCAGCCAGGCTTACTTCGGTGGAGGAACCAGGTTAACTGTTCTAGATCCAAACATCAAAGTCACTGAACCCACAGTGGAAGTCCTAGCACCCTCGGCAAAGGAGTGTAAAGATAGAAACAAGAAGAAGAAGACCCTGGTGTGTGTAGCCACCCGCTTCTACCCCGACCATGTCACGGTCTTCTGGCAAGTC
>165-2
AGGTTCACCAGACTCCCTCTGCAGTCTTCAGCAGACCTGGAGAGAATATTCAGCTCTTCTGCCACCATCAGAAAACAGACTATAGAGTGATGCTGTGGTACCAGAAATCACAAGGAGAAACAGCACTGAAACTCATTGGATATTTGAATTTTAATTCTCAAACCATTATCCAAACATCAAAGTCACTGAACCCACAGTGGAAGTCCTAGCACCCTCGGCAAAGGAGTGTAAAGATAGAAACAAGAAGAAGAAGAAGACCCTGGTGTGTGTAGTCACCCGCTTCTACCCCGACCATGTCACGGTCTTCTGGCAAGTC
>166-2
AGGTTCACCAGACTCCCTCTGCAGTCTTCAGCAGACCTGGAGAGAATATTCAGCTCTTCTGCCACCATCAGAAAACAGACTATAGAATGATGCTGTGATACCAGAAATCACAAGGAGAAACAGCACTGAAACTCATTGGATATTTGAATTATAATTCTCAAACCATCGAGAGTTCATATGAAGAGCATTTCAATATGAGTGGGGATTTGGGTGGAGCCGGCCCAAAGAATGCCTCTCTGAACATGTTCAACTTGAGACAACCCCAACACAGTGCAGTGTATTTATGTGCTGCTAGACAGGTGTATGAGGCACATTTTGGATCAGGCACCAAATTAACAGTTCTCGATCCAAACATCAAAGTCACTGAACCCACAGTGGAAGTCCTAGCACCCTCGGCAAAGGAGTGTAAAGATAGAAACAAGAAGAAGAAGACCCTGGTGTGTGTAGCCACCCGCTTCTACCCCGACCATGTCACGGTCTTCTGGCAAGTC
>167-2
AGGTTCACCAGACTCCCTCTACGTTGCTGGTAAAGCCTAATGCCTCTGTCACACTCAACTGCAGTCATAAAATCCCCAGCTATGACACTATCCTCTGGTACCAGCGTTCTGTGGAAGACACGGCTCTAAACCTCATAGCTTATGCATACTATAAAACCCCTACAGTTGAACCCTCATATAAAGGTTACTTTGATGTGAAAGGAGATGGAGAGAACAAAGCCTTCCTTCATATCCTCAAACTGAGACAAGCTGAAGACAGTGGGGAGTATTTCTGTGCTGCCAGGACAGGGAGCTCGTACTCGGAGGCATATTTTGGAGCCGGCACCAAACTCACCGTTTTAGATCCAAACATCAAAGTCACTGAACCCACAGTGGAAGTCCTAGCACCCTCGGCAAAGGAGTGTAAAGATAGAAACAAGAAGAAGAAGAAGACCCTGGTGTGTGTAGCCACCCGCTTCTACCCCGACCATGTCACGGTCTTCTGGCAAGTC
>168-2
AGGTTCACCAGACTCCCTCTGCAGTCTTCAGCAGACCTGGAGAGAATATTCAGCTCTTCTGCCACCATCAGAAAACAGACTATAGAGTGATGCTGTGGTACCAGAAATCACAAGGAGAAACAGCACTGAAACTCATTGGATATTTGAATTTTAATTCTCAAATCATTGAGAGTTCATATGAAAAGCATTTCAATATGAGTGGGGATTTGGGTGGAGACGGCCCAAAGAATGCCTCTCTGAACATGTTCAACTTGAGACAAACCCAAAACAGTGCAGTGTATTTCTGTGCTGCAAGTAACTCTTATGAGGCACATTTTGGATCAGGCACCAAATTAACAGTTCTCGATCCAAACATCAAAGTCACTGAACCCACAGTGGAAGTCCTAGCACCCTCGGCAAAGGAGTGTAAAGATAGAAACAAGAAGAAGAAGACCCTGGTGTGTGTAGCCACCCGCTTCTACCCCGACCATGTCACGGTCTTCTGGCAAGTC
>169-2
AGGTTCACCAGACTCCCTCTGCAGTCTTCAGCAGACCTGGAGAGAATATTCAGCTCTTCTGCCACCATCAGAAAACAGAGTGATGCTGTGATACCAGAAATCACAAGGAGAAAAAGCACTGAAACTCATTGGATATTTGAATGTTAATTCTCCAACCATTGAGAGTTCATATGAAGAGCATTTCAATATGAGTGGGGATTTGGGTGGAGCCGGCCCAAAGAATGCCTCTCTGAACATGTTCAACTTGAGACAACCACAATACAGTGCAGTGTATTTCTGTGCTGCTGGACAGGGGGATTACAACCCGGCATTCTTCGGCAGTGGCACCAAACTCACAGTTCTAGATCCAAACATCAAAGTCACTGAACCCACAGTGGAAGTCCTAGCACCCTCGGCAAAGGAGTGTAAAGATAGAAACAAGAAGAAGAAGACCCTGGTGTGTGTAGCCACCCGCTTCTACCCCGACCATGTCACGGTCTTCTGGCAAGTC
>170-2
AGGTTCACCAGACTCCCTCTACGTTGCTGGTAAAGCCTAATGCCTCTGTCACACTCAACTGCAGTCATAAAATCCCCAGCTATGACACTATCCTCTGGTACCAGCGTTCTGTGGAAGACACGGCTCTAAACCTCATAGCTTATGCATACTATAAAACCCCTACAGTTGAACCCTCATATAAAGGTTACTTTGATGTGAAAGGAGATGGAGAGAACGAAGCCTTCCTTCATATCCTCAAACTGAGACAAGCTGAAGACAGTGGGGAGTATTTCTGTGCTGCCAGGGAGGCGTACTCGGAGGCATATTTTGGAGCCGGCACCAAACTCACCGTTTTAGATCCAAACATCAAAGTCACTGAACCCACAGTGGAAGTCCTAGCACCCTCGGCAAAGGAGTGTAAAGATAGAAACAAGAAGAAGAAGAAGACCCTGGTGTGTGTAGCCACCCGCTTCTACCCCGACCATGTCACGGTCTTCTGGCAAGTC
>171-2
AGGTTCACCAGACTCCCTCTACATTGCTGGTAAAGCCTAATGCCTCTGTCACACTCAACTGCAGTCATAAAATCCCCAGCTATGACACTATCCTCTGGTACCAGCGTTCTGTGGAAGACACGGCTCTAAACCTCATAGCTTATGCATACTATAAAACCCCTACAGTTGAACCCTCATATAAAGGTTACTTTGATGTGAAAGGAGATGGAGAGAACGAAGCCTTCCTTCATATCCTCAAACTGAGACAAGCTGAAGACAGTGGGGAGTATTTCTGTGCTGCAAGTGAAACTAGAAATGAGGCACATTTTGGATCAGGCACCAAATTAACAGTTCTCGATCCAAACATCAAAGTCACTGAACCCACAGTGGAAGTCCTAGCACCCTCGGCAAAGGAGTGTAAAGATAGAAACAAGAAGAAGAAGAAGACCCTGGTGTGTGTAGCCACCCGCTTCTACCCCGACCATGTCACGGTCTTCTGGCAAGTC
>172-1
AGGTTCACCAGACTCCCTCTGCAGTCTTCAGCAGACCTGGAGAGAAAATTCAGCTCTTCTGCCACCATCAGAAAACAGACTATAGAGTGATGCTGTGGTACCAGAAATCACAAGGAGAAACAGCACTGAAACTCATTGGATATTTGAATTTTAATTCTCAAACCATTGAGAGTTCATATGAAAAGCATTTCAATATGAGTGGGGATTTGGGTGGAGACGGCCCAAAGAATGCCTCTCTGAACATGTTCAACTTGAGACAAACCCAAAACAGTGCAGTGTATTTCCTCTCAAGAATCAACTATGAGGCACATTTTGGATCAGGCACCAAATTAACAGTTCTCGATCCAAACATCAAAGTCACTGAACCCACAGTGGAAGTCCTAGCACCCTCGGCAAAGGAGTGTAAAGATAGAAACAAGAAGAAGAAGAAGACCCTGGTGTGTGTAGCCACCCGCTTCTACCCCGACCATGTCACGGTCTTCTGGCAAGTC
>173-1
AGGTTCACCAGACTCCCTCTACATTGCTGGTAAAGCCTAATGCCTCTGTCACACTCAACTGCAGTCATAAAATCCCCAGCTATGACACTATCCTCTGGTACCAGCGTTCTGTGGAAGACACGGCTCTAAACCTCATAGCTTATGCATACTATAAAACCCCTACAGTTGAACCCTCATATAAAGGTTACTTTGATGTGAAAGGAGATGGAGAGAACGAAGCCTTCCTTCATATCCTCAAACTGAGACAAGCTGAAGACAGTGGGGAGTATTTCTGTGCTGCCAGTCGACTAAACTATGATCCTGCATTCTTTGGAGCAGGGACCAAACTGAGTGTTCTGGATCCAAACATCAAAGTCACTGAACCCACAGTGGAAGTCCTAGCACCCTCGGCAAAGGAGTGTAAAGATAGAAACAAGAAGAAGAAGAAGACCCTGGTGTGTGTAGCCACCCGCTTCTACCCCGACCATGTCACGGTCTTCTGGCAAGTC
>174-1
AGGTTCACCAGACTCCCTCTGCAGTCTTCAGCAGACCTGGAGAGAATATTCAGCTCTTCTGCCACCATCGGAAAACAGAGTGATGCTGTGATACCAGAAATCACAAGGAGAAAAAGCACTGAAACTCATTGGATATTTGAATGTTAATTCTCCAACCATTGAGAGTTCATATGAAGAGCATTTCAATATGAGTGGGGATTTGGGTGGAGCCGGCCCAAAGAATGCCTCTCTGAACATGTTCAACTTGAGACAACCACAATACAGTGCAGTGTATTTCTGTGCTGCTAGGGACAATATGAGGCACATTTTGGATCAGGCACCAAATTAACAGTTCTCGATCCAAACATCAAAGTCACTGAACCCACAGTGGAAGTCCTAGCACCCTCGGCAAAGGAGTGTAAAGATAGAAACAAGAAGAAGAAGAAGACCCTGGTGTGTGTAGCCACCCGCTTCTACCCCGACCATGTCACGGTCTTCTGGCAAGTC
>175-1
AGGTTCACCAGACTCCCTCTGCAGTCTTCAGCAGACCTGGAGAGAATATTCAGCTCTTCTGCCACCATCAGAAAACAGACTATAGAGTGATGCTGTGGTACCAGAAATCACAAGGAGAAACAGCACTGAAACTCATTGGGTATGTGTGGAACACCAGTCCAACGGTGGAAGATTCCTTTAAAGGGCGTTTTAATGTCAGTGGAGATGGTGCAGCTAATAAAATGGCGTATCTACATTTTCCCAAAGTGACAGAAGCTGAAGACAGTGCAGTGTATTTCTGTGCTGCTCGGGACACTGGAAGTGAGGCCTACTTTGGGAATGGAACCAAACTCACTGTTTTAGATCCAAACATCAAAGTCACTGAACCCACAGTGGAAGTCCTAGCACCCTCGGCAAAGGAGTGTAAAGATAGAAACAAGAAGAAGAAGAAGACCCTGGTGTGTGTAGCCACCCGCTTCTACCCCGACCATGTCACGGTCTTCTGGCAAGTC
>176-1
AGGTTCACCAGACTCCCTCTGCAGTCTTCAGCAGACCTGGAGAGAATATTCAGCTCTTCTGCCACCATCAGAAAACAGAGTGATGCTGTGATACCAGAAATCACAATGAGAAAAAGCACTGAAACTCATTGGATATTTGAATGTTAATTCTCCAACCATTGAGAGTTCATATGAAGAGCATTTCAATATGAGTGGGGATTTGGGTGGAGCCGGCCCAAAGAATGCCTCTCTGAACATGTTCAACTTGAGACAACCACAATAAGGACAGGATTATGAGGCACATTTTGGATCAGGCACCAAATTAACAGTTCTCGATCCAAACATCAAAGTCACTGAACCCACAGTGGAAGTCCTAGCACCCTCGGCAAAGGAGTGTAAAGATAGAAACAAGAAGAAGAAGAAGACCCTGGTGTGTGTAGCCACCCGCTTCTACCCCGACCATGTCACGGTCTTCTGGCAAGTC
>177-1
AGGTTCACCAGACTCCCTCTGCAGTCTTCAGCAGACCTGGAGAGAATATTCGGCTCTTCTGCCACCATCAGAAAACAGAGTGATGCTGTGATACCAGAAATCACAAGGAGAAAAAGCACTGAAACTCATTGGATATTTGAATGTTAATTCTCCAACCATTGAGAGTTCATATGAAGAGCATTTCAATATGAGTGGGGATTTGGGTGGAGCCGGCCCAAAGAATGCCTCTCTGAACATGTTCAACTTGAGACAACCACAATACAGTGCAGTGTATTTCTGTGCTGCTAACAGGGGAGAACTCGGAGGCATATTTTGGAGCCGGCACCAAACTCACCGTTTTAGATCCAAACATCAAAGTCACTGAACCCACAGTGGAAGTCCTAGCACCCTCGGCAAAGGAGTGTAAAGATAGAAACAAGAAGAAGAAGAAGACCCTGGTGTGTGTAGCCACCCGCTTCTACCCCGACCATGTCACGGTCTTCTGGCAAGTC
>178-1
AGGTTCACCAGACTCCCTCTGCAGTCTTCAGCAGACCTGGAGAGAATATTCAGCTCTTCTGCCACCATCAGAAAACAGACTACACACAAATGTTGTGGTACCAGAAATCACAAGGAGAAACAGCACTGAAACTCATTGGATATTTGAATTATAATTCTAAAACCATTGAGAGTTCATATGAAAATAATTTTAATATGAGTGGGGATTTGAGTGGAGACGGCCCAAAGAATGCCTCTCTGAACATGTTCAATTTGAGACAACCCCAACACAGTGCAGTGTATTTATGTGCTGCTAGTAAGGCTCGGGACAAATATTTTGGAGCCGGCACCAAACTCACCGTTGTAGATCCAAACATCAAAGTCACTGAACCCACAGTGGAAGTCCTAGCACCCTCGGCAAAGGAGTGTAAAGATAGAAACAAGAAGAAGAAGACCCTGGTGTGTGTAGCCACCCGCTTCTACCCCGACCATGTCACGGTCTTCTGGCAAGTC
>179-1
AGGTTCACCAGACTCCCTCTGCAGTCTTCAGCAGACCTGGAGAGAATATTCAGCTCTTCTGCCACCATCAGAAAACAGACTATAGAATGATGCTGTGGTACCAGAAATCACAAGGAGAAACAGCACTGAAACTCATTGGATATTTGAATTATAATTATCCAACCATTGAGAGTTCATATGAAAAGCATTTCAAAATGAGTGGGGATTTGGGTGGAAACGGCCCAAAGAATGCCTCTCTGAACATGTTCAACTTGAGACAACCCCAACACAGTGCAGTGTATTTCTGTGCTGCTAGTACCCACCCGGCATTCTTCGGCAGTGGCACCAAACTCACAGTTCTAGATCCAAACATCAAAGTCACTGAACCCACAGTGGAAGTCCTAGCACCCTCGGCAAAGGAGTGTAAAGATAGAAACAAGAAGAAGAAGAAGACCCTGGTGTGTGTAGCCACCCGCTTCTACCCCGACCATGTCACGGTCTTCTGGCAAGTC
>180-1
AGGTTCACCAGACTCCCTCTGCAGTCTTCAGCAGACCTGGAGAGAATATTCAGCTCTTCTGCCACCATCAGAAAACAGACTATAGAGTGATGCTGTGGTACCAGAAATCACAAGGAGAAACAGCACTGAAACTCATTGGATATTTGAATTTTAATTCTCAAATCATTGAGAGTTCATATGAAAAGCATTTCAATATGAGTGGGGATTTGGGTGGAGACGGCCCAAAGAATGCCTCTCTGAACATGTTCAACTTGAGACAAACCCAAAACAGTGCAGTGTATTTGGGGGCAACTATGATCCTGCATTCTTTGGAGCAGGGACCAAACTGAGTGTTCTGGATCCAAACATCAAAGTCACTGAACCCACAGTGGAAGTCCTAGCACCCGCGGCAAAGGAGTGTAAAGATAGAAACAAGAAGAAGAAGAAGACCCTGGTGTGTGTAGCCACCCGCTTCTACCCCGACCATGTCACGGTCTTCTGGCAAGTC
>181-1
AGGTTCACCAGACTCCCTCTGCAGTCTTCAGCAGACCTGGAGAGAATATTCAGCTCTTCTGCCACCATCAGAAAACAGAGTGATGCTGTGATACCAGAAATCACAAGGAGAAAAAGCACTGAAACTCATTGGATATTTGAATGTTAATTCTCCAACCATTGAGAGTTCATATGAAGAGCATTTCAATATGAGTGGGGATTTGGGTGGAGCCGGCCCAAAGAATGCCTCTCTGAACATGTTCAACTTGAGACAACCACAATACAGTGAAGTGTATTTCTGTGCTGCTAGTACGGGACAGGGCGGCACATTTTGGATCAGGCACCAAATTAACAGTTCTCGATCCAAACATCAAAGTCACTGAACCCACAGTGGAAGTCCTAGCACCCTCGGCAAAGGAGTGTAAAGATAGAAACAAGAAGAAGAAGAAGACCCTGGTGTGTGTAGCCACCCGCTTCTACCCCGACCATGTCACGGTCTTCTGGCAAGTC
>182-1
AGGTTCACCAGACTCCCTCTGCAGTCTTCAGCAGACCTGGAGAGAATATTCAGCTCTTCTGCCACCATCAGAAAACAGACTATAGAATGATGCTGTGGTACCAGAAATCACAAGGAGAAACAGCACTGAAACTCTTTGGATATTTGAATTATAATTCTCCAACCATTGAGAGTTCATATGAAAAGCATTTCAAAATGAGTGGGGATTTGGGTGGAAACGGCCCAAAGAATGCCTCTCTGAACATGTTCAACTTGAGACAACCCCAACACAGTGCAGTGTATTTCTGTGCTGCTAGTACCCACCCGGCATTCTTCGGCAGTGGCACCAAACTCACAGTTCTAGATCCAAACATCAAAGTCACTGAACCCACAGTGGAAGTCCTAGCACCCTCGGCAAAGGAGTGTAAAGATAGAAACAAGAAGAAGAAGAAGACCCTGGTGTGTGTAGCCACCCGCTTCTACCCCGACCATGTCACGGTCTTCTGGCAAGTC
>183-1
AGGTTCACCAGACTCCCTCTGCAGTCTTAAGCAGACCTGGAGAGAATATTCAGCTCTTCTGCCACCATCAGAAAACAGACTATAGAATGATGCTGTGGTACCAGAAATCACAAGGAGAAACAGCACTGAAACTCATTGGATATTTGAATTATAATTCTCCAACCATTGAGAGTTCATATGAAAAGCATTTCAAAATGAGTGGGGATTTGGGTGGAAACGGCCCAAAGAATGCCTCTCTGAACATGTTCAACTTGAGACAACCCCAGCACAGTGCAGTGTATTTCTGTGCTGCTAGTTATGAGGCACATTTTGGATCAGGCACCAAATTAACAGTTCTCGATCCAAACATCAAAGTCACTGAACCCACAGTGGAAGTCCTAGCACCCTCGGCAAAGGAGTGTAAAGATAGAAACAAGAAGAAGAAGAAGACCCTGGTGTGTGTAGCCACCCGCTTCTACCCCGACCATGTCACGGTCTTCTGGCAAGTC
>184-1
AGGTTCACCAGACTCCCTCTGCAGTCTTCAGCAGACCTGGAGAGAATATTCAGCTCTTCTGCCACCATCAGAAAACAGACTACACACAAATGTTGTGGTACCAGAAATCACAAGGAGAAACAGCACTGAAACTCATTGGATATTTGAATTATAATTCTAAAACCATTGAGAGTTCATATGAAAATAATTTTAATATGAGTGGGGATTTGAGTGGAGACGGCCCAAAGAATGCCTCTCTGAACATGTTCAATTTGAGACAACCCCAACACAGTGCAGTGTATTTATGTGCGGGACAGGCACATTTTGGATCAGGCACCAAATTAACAGTTCTCGATCCAAACATCAAAGTCACTGAACCCACAGTGGAAGTCCTAGCACCCTCGGCAAAGGAGTGTAAAGATAGAAACAAGAAGAAGAAGAAGACCCTGGTGTGTGTAGCCACCCGCTCCTACCCCGACCATGTCACGGTCTTCTGGCAAGTC
>185-1
AGGTTCACCAGACTCCCTCTGCAGTCTTCAGCAGACCTGGAGAGAATATTCAGCTCTTCTGCCACCATCAGAAAACAGACTATAGAGTGATGCTGTGGTACCAGAAATCACAAGGAGAAACAGCACTGAAACTCATTGGATATTTGAATTTTAATTCTCAAATCATTGAGAGTTCATATGAAAAGCATTTCAATATGAGTGGGGATTTGGGTGGAGACGGCCCAAAGAATGCCTCTTTGAACATGTTCAACTTGAGACAAACCCAAAACAGTGCAGTGTATTTCTGTGCTGCAAATCCAAACATCAAAGTCACTGAACCCACAGTGGAAGTCCTAGCACCCTCGGCAAAGGAGTGTAAAGATAGAAACAAGAAGAAGAAGAAGACCCTGGTGTGTGTAGCCACCCGCTTCTACCCCGACCATGTCACGGTCTTCTGGCAAGTC
>186-1
AGGTTCACCAGACTCCCTCTGCAGTCTTCAGCAGACCTGGAGAGAATATTCAGCTCTTCTGCTACCATCAGAAAACAGACTATAGAGTGATGCTGTGGTACCAGAAATCACAAGGAGAAACAGCACTGAAACTCATTGGATATTTGAATTTTAATTCTCAAATCATTGAGAGTTCATATGAAAAGCATTTCAATATGAGTGGGGATTTGGGTGGAGACGGCCCAAAGAATGCCTCTCTGAACATGTTCAACTTGAGACAAACCCAAAACAGTGCAGTGTATTTCTGTGCTGCAAATCCAAACATCAAAGTCACTGAACCCACAGTGGAAGTCCTAGCACCCTCGGCAAAGGAGTGTAAAGATAGAAACAAGAAGAAGAAGAAGACCCTGGTGTGTGTAGCCACCCGCTTCTACCCCGACCATGTCACGGTCTTCTGGCAAGTC
>187-1
AGGTTCACCAGACTCCCTCTGCAGTCTTCAGCAGACCTGGAGAGAATATTCAGCTCTTCTGCCACCATCAGAAAACAGACTACACACAAATGTTGTGGTACCAGAAATCACAAGGAGAAACAGCACTGAAACTCATTGGATATTTGAATTATAATTCTAAAACCATTGAGAGTTCATATGAAAATTATTTTAATATGAGTGGGGATTTGAGTGGAGACGGCCCAAGGAATGCCTCTCTGAACATGTTCAATTTGAGACAACCCCAACACAGTGCAGTGTATTTATGTGCTGCTCGTTTGGGAGGAGGCACATTTTGGATCAGGCACCAAATTAACAGTTCTCGATCCAAACATCAAAGTCACTGAACCCACAGTGGAAGTCCTAGCACCCTCGGCAAAGGAGTGTAAAGATAGAAACAAGAAGAAGAAGAAGACCCTGGTGTGTGTAGCCACCCGCTTCTACCCCGACCATGTCACGGTCTTCTGGCAAGTC
>188-1
AGGTTCACCAGACTCCCTCTGCAGTCTTCAGCAGACCTGGAGAGAATATTCAGCTCTTCTGCCACCATCAGAAAACAGAGTGATGCTGTGATACCAGAAATCACAAGGAGAAAAAGCACTGAAACTCATTGGATATTTGAATTTTAATTCTCAAATCATTGAGAGTTCATATGAAAAGCATTTCAATATGAGTGGGGATTTGGGTGGAGACGGCCCAAAGAATGCCTCTCTGAACATGTTCAACTTGAGACAAACCCAAAACAGTGCAGTGTATTTCTGTGCTGCAAGTCGGGGTTATGATCCTGCATTCTTTGGAGCAGGGACCAAACTGAGTGTTCTGGATCCAAACATCAAAGTCACTGAACCCACAGTGGAAGTCCTAGCACCCTCGGCAAAGGAGTGTAAAGATAGAAACAAGAAGAAGAAGAAGACCCTGGTGTGTGTAGCCACCCGCTTCTACCCCGACCATGTCACGGTCTTCTGGCAAGTC
>189-1
AGGTTCACCAGACTCCCTCTGCAGTCTTCAGCAGACCTGGAGAGAATATTCAGCTCTTCTGCCACCATCAGAAAACAGAGTGATGCTGTGATACCAGAAATCACAAGGAGAAAAAGCACTGAAACTCATTGGATATTTGAATGTTAATTCTCCAACCATTGAGAGTTCATATGAAGAGCATTTCAATATGAGTGGGGATTTGGGTGGAGCCGGCCCAAAGAATGCCTCTCTGAACATGTTCAACTTGAGACAACCACAATACAGTGCAGTGTATTTCTGTGCTGCGGGACAGGGTAGGATCCTGCATTCTTTGGAGCAGGGACCAAACTGAGTGTTCTGGATCCAAACATCAAAGTCACTGAACCCACAGTGGGAGTCCTAGCACCCTCGGCAAAGGAGTGTAAAGATAGAAACAAGAAGAAGAAGAAGACCCTGGTGTGTGTAGCCACCCGCTTCTACCCCGACCATGTCACGGTCTTCTGGCAAGTC
>190-1
AGGTTCACCAGACTCCCTCTTCGGGCGCCGAGGCGGCAGTGGACCCCCAAGGAGGCATGGAGGCTCCGGGCGCAGGAGCAGGAGTCGTTCGGCCAGCCCCCGCCGGCGAAGACGCAGTCGTTCCCGAAGCAGGAACCGCAGTCGTGGCCGTGACTACAGCCGCTCACGGTCTTCTGGCAAGTC
>191-1
AGGTTCACCAGACTCCCTCTGCAGTCTTCAGCAGACCTGGAGAGAATATTCAGCTCTTCTGCCACCATCAGAAAACAGACTATAGAATGATGCTGTGGTACCAGAAATCACAAGGAGAAACAGCACTGAAACTCATTGGATATTTGAATTATAATTCTCCAACCATTGAGAGTTCATATGAAAAGCATTTCAAAATGAGTGGGGATTTGGGTGGAAACGGCCCAAAGAATGCCTCTCTGAACATGTTCAACTTGAGACAACCCCAACACAGTGCAGTGTATTTCTGTGCTGCTAGTTCCTATGAGGCACATTTTGGATCAGGCACCAAATTAACAGTTCTCGATCCAAACATCAAAGTCACTGAACCCACAGTGGAAGTCCTAGCACCCTCGGCAAAGGAGTGTAAAGATAGAAACAAGAAGAAGAAGAAGACCCTGGTGAGTGTAGCCACCCGCTTCTACCCCGACCATGTCACGGTCTTCTGGCAAGTC
>192-1
AGGTTCACCAGACTCCCTCTGCAGTCTTCAGCAGACCTGGAGAGAATATTCAGCTCTTCTGCCACCATCAGAAAACAGAGTGATGCTGTGATACCAGAAATCACAAGGAGAAAAAGCACTGAAACTCATTGGATATTTGAATGTTAATTCTCCAACCATTGAGAGTTCATATGAAGAGCATTTCAATATGAGTGGGGATTTGGGGGAAGCGGGCCAAAAGAATGCCTCCCTAAACATGTTCAACTTGAGACAACCACAATACAGTGCAGTGTATTTCTGTGCTGCTAGTAAGACTTATGAGGCACATTTTGGATCAGGCACCAAATTAACAGTTCTCGATCCAAACATCAAAGTCACTGAACCCACAGTGGAAGTCCTAGCACCCTCGGCAAAGGAGTGTAAAGATAGAAACAAGAAGAAGAAGAAGACCCTGGTGTGTGTAGCCACCCGCTTCTACCCCGACCATGTCACGGTCTTCTGGCAAGTC
>193-1
AGGTTCACCAGACTCCCTCTGAAGTCTTACTGAAACGTGGAGAGAACGTTCAGATCTTCTGCCACCATGAGAGAACTAACTACAGACTGATGCAGTGGTTCCAGCAGTCACCGGGAGAAAAACAACTATTTATATTTTAAGACTCAAACCACGTACATTGAAGAACATCTAAACATCCAAACATCAAAGTCACTGAACCCACAGTGGAAGTCCTAGCACCCTCGGCAAAGGAGTGTAAAGATAGAAACAAGAAGAAGAAGAAGAACCTGGTGTGTGTAGCCACCCGCTTCTACCCCGACCATGTCACGGTCTTCTGGCAAGTC
>194-1
AGGTTCACCAGACTCCCTCTGCAGTCTTCAGCAGACCTGGAGAGAATATTCAGCTCTTCTGCCACCATCAGAAAACAGAGTGATGCTGTGATACCAGAAATCACAAGGAGAAAAAGCACTGAAACTCATTGGATATTTGAATGTTAATTCTCCAACCATTGAGAGTTCATATGAAGAGCATTTCAATATGAGTGGGGATTTGGGTGGAGCCGGCCCAAAGAATGCCTCTCTGAACATGTTCAACTTGAGAAACCACAATACAGTGCAGTGTATTTCTGTGCTGCTCGGGACAACGTACTCGGAGGCATATTTTGGAGCCGGCACCAAACTCACCGTTTTAGATCCAAACATCAAAGTCACTGAACCCACAGTGGAAGTCCTAGCACCCTCGGCAAAGGAGTGTAAAGATAGAAACAAGAAGAAGAAGAAGACCCTGGTGTGTGTAGCCACCCGCTTCTACCCCGACCATGTCACGGTCTTCTGGCAAGTC
>195-1
AGGTTCACCAGACTCCCTCTGCAGTCTTCAGCAGACCTGGAGAGAATATTCAGCTCTTCTGCCACCATCAGAAAACAGAGTGATGCTGTGATACCAGAAATCACAAGGAGAAAAAGCACTGAAACTCATTGGATATTTGAATGTTAATTCTCCAACCATTGAGAGTTCATATGAAGAGCATTTCAATATGAGTGGGGATTTGGGTGGAGCCGGCCCAAAGAATGCCTCTCTGAACATGTTCAACTTGAGACAACCACAATACAGTGCAGTGTATTTCTGTGCTGCTAGGACAAGGGTGGTTATGCTGCCTACTTTGGAGAAGGAACTAAGCTAACAGTTCTGGATCCAAACATCAAAGTCACTGAACCCACAGTGGGAGTCCTAGCACCCTCGGCAAAGGAGTGTAAAGATAGAAACAAGAAGAAGAAGAAGACCCTGGTGTGTGTAGCCACCCGCTTCTACCCCGACCATGTCACGGTCTTCTGGCAAGTC
>196-1
AGGTTCACCAGACTCCCTCTGCAGTCTTCAGCAGACCTGGAGAGAATATTCAGCTCTTCTGCCACCATCAGAAAACAGACTACACCTAAGTGTTGTGGTGGGGTGGTTATGATGCCTACTTTGGAGAGGGAACTAAGCTAACAGTTCTGGATCCAAACATCAAAGTCACTGAACCCACAGTGGAAGTCCTAGCACCCTCGGCAAAGGAGTGTAAAGATAGAAACAAGAAGAAGAAGAAGACCCTGGTGTGTGTAGCCACCCGCTTCTACCCCGACCATGTCACGGTCTTCTGGCAAGTC
>197-1
AGGTTCACCAGACTCCCTCTGCAGTCTTCAGCAGACCTGGAGAGAATATTCAGCTCTTCTGCCACCATCAGAAAACAGACTATAGAGTGATGCTGTGGTACCAGAAATCACAAGGAGATACAGCACTGAAACTCATTGGATATTTGAATTTTAATTCTCAAATCATTGAGAGTTCATATGAAAAGCATTTCAATATGAGTGGGGATTTGGGTGGAGACGGCCCAAAGAATGCCTCTCTGAACATGTTCAACTTGAGACAAACCCAAAACAGTGCAGTGGATTTCTGTGCTGCAAATCCAAACATCAAAGTCACTGAACCCACAGTGGAAGTCCTAGCACCCTCGGCAAAGGAGTGTAAAGATAGAAACAAGAAGAAGAAGAAGACCCTGGTGTGTGTAGCCACCCGCTTCTACCCCGACCATGTCACGGTCTTCTGGCAAGTC
>198-1
AGGTTCACCAGACTCCCTCTGCAGTCTTCAGCAGACCTGGAGAGAATATTCAGCTCTTCTGCCACCATCAGAAAACAGAGTGATGCTGTTATCCCAGAAATCACAAGGAGAAAAATCACTGAAACTCATTGGATATTTGAATGTTAATTCTCCAACCATTGAGAGTTCATATGAAGAGCCTTTCAATATGAGTGGGGATTTGGGTGGAGCCGGCCCAAAGAATGCCTCTCTGAACATGTTCAACTTGAGACAACCACAATACAGTGCAGTGTATTTCTGTGCTGCTCCAATATGAGGCACATTTTGGATCAGGCACCAAATTAACAGTTCTCGATCCAAACATCAAAGTCACTGAACCCACAGTGGAAGTCCTAGCACCCTCGGCAAAGGAGTGTAAAGATAGAAACAAGAAGAAGAAGAAGACCCTGGTGTGTGTAGCCACCCGCTTCTACCCCGACCATGTCACGGTCTTCTGGCAAGTC
>199-1
AGGTTCACCAGACTCCCTCTGCAGTCTTCAGCAGACCTGGAGAGAATATTCAGCTCTTCTGCCACCATCAGAAAACAGACTATAGAATGATGCTGTGGTACCAGAAATCACAAGGAGAAACAGCACTGAAACTCATTGGATATTTGAATTATAATTCTCCAACCATTGAGAGTTCATATGAAAAGCATTTCAAAATGAGTGGGGATTTGGGTGGAAACGGCCCAAAGAATGCCTCTCTGAACATGTTCAACTTGAGACAACACCAACACAGTGCAGTGTATTGCTGTGCTGCTAGTTATGCTGCCTACTTTGGAGAGGGAACTAAGCTAACAGTTCTGGATCCAAACATCAAAGTCACTGAACCCACAGTGGAAGTCCTAGCACCCTCGGCAAAGGAGTGTAAAGATAGAAACAAGAAGAAGAAGAAGACCCTGGTGTGTGTAGCCACCCGCTTCTACCCCGACCATGTCACGGTCTTCTGGCAAGTC
>200-1
AGGTTCACCAGACTCCCTCTGCAGTCTTCAGCAGACCTGGAGAGAATATTCAGCTCTTCTGCCACCATCAGAAAACAGAGTGATGCTGTGATACCAGAAATCACAAGGAGAAAAAGCACTGAAACTCATTGGATATTTGAATGTTAATTCTCCAACCATTGAGAGTTCATATGAAGAGCATTTCAATATGAGTGGGGATTTGGGTGGAGCCGGCCCAAAGAATGCCTCTCTGAACATGTTCAACTTGAGACAACCACAATACAGGGCAGTGTATTTCTGTGCTGCGGGACAGGGTAGGATCCTGCATTCTTTGGAGCAGGGACCAAACTGAGTGTTCTGGATCCAAACATCAAAGTCACTGAACCCACAGTGGAAGTCCTAGCACCCTCGGCAAAGGAGTGTAAAGATAGAAACAAGAAGAAGAAGAAGACCCTGGTGTGTGTAGCCACCCGCTTCTACCCCGACCATGTCACGGTCTTCTGGCAAGTC
>201-1
AGGTTCACCAGACTCCCTCTGCAGTCTTCAGCAGACCTGGAGAGAATATTCAGCTCTTCTGCCACCATCAGAAAACAGACTACACACAAATGTTGTGGTACCAGAAATCACAAGGAGAAACAGCACTCAAACTCATTGGATATTTGAATTATAATTCTAAAACCATTGAGAGTTCATATGAAAATAATTTTAATATGAGTGGGGATTTGAGTGGAGACGGCCCAAAGAATGCCTCTCTGAACATGTTCAATTTGAGACAACCCCAACACAGTGCAGTGTATTTATGTGCTGCTCGTTTGGGAGGAGGCACATTTTGGATCAGGCACCAAATTAACAGTTCTCGATCCAAACATCAAAGTCACTGAACCCACAGTGGAAGTCCTAGCACCCTCGGCAAAGGAGTGTAAAGATAGAAACAAGAAGAAGAAGAAGACCCTGGTGTGTGTAGCCACCCGCTTCTACCCCGACCATGTCACGGTCTTCTGGCAAGTC
>202-1
AGGTTCACCAGACTCCCTCTGCAGTCTTCAGCAGACCTGGAGAGAATATTCAGCTCTTCTGCCACCATCAGAAAACAGAGTGATGCTGTGATACCAGAAATCACAAGGAGAAAAAGCACTGAAACTCATTGGATATTTGAATGTTAATTCTCCAACCATTGAGAGTTCATATGAAGAGCATTTCAATATGAGTGGGGATTTGGGTGGAGCCGGCCCAAAGAATGCCTCTCTGAACATGTTCAACTTGAGACAACCACAATACAGTGCAGTGTATTTCTGTGCTGCTCGTTATACGGGACAGGGATTCTTTGGAGCAGGGACCAAACTGAGTGTTCTGGATCCAAACATCAAAGTCACTGAACCCACAGTGGAAGTCCTAGCACCCTCGGCAAAGGAGTGTAAAGATAGAAACAAGAAGAAGAAGAAGACCCTGGTGTGTGTAGCCACCCGCTTCTACCCCGACCATGTCACGGTCTTCTGGCAAGTC
>203-1
AGGTTCACCAGACTCCCTCTGCAGTCTTCAGCAGACCTGGAGAGAATATTCAGCTCTTCTGCCACCATCAGAAAACAGAGTGATGCTGTGATACCAGAAATCACAAGGCGAAAAAGCACTGAAACTCATTGGATATTTGAATGTTAATTCTCCAACCATTGAGCGTTCATATGAAGAGCATTTCAATATGAGTGGGGATTTGGGAGGAGCCGGCCCAAAGACTGCCTCTCTAAACATGATCAACTTGAGACAACCCCAATTCATTGCAGTGTACTTGTGTGCGGCCCGCTTATCAGGCACATTTTGGTTCAGGCACCAAATTAACAGTTCTCGATCCAAACATCAAAGTCACTGAACCCACAGTGGAAGTCCTAGCACCCTCGGCAAAGGAGTGTAAAGATAGAAACAAGAAGAAGAAGAAGACCCTGGTGTGTGTAGCCACCCGCTTCTACCCCGACCATGTCACGGTCTTCTGGCAAGTC
>204-1
AGGTTCACCAGACTCCCTCTGCAGTCTTAAGCAGACCTGGAGAGAATGTTCAGCTCTTCTGCCACCATCAGAAAACAGACTACACACAAATGTTGTGGGGGGGTGGTTATGCTGCCTACTTTGGAGAGGGAACTAAGCTAACAGTTCTGGATCCAAACATCAAAGTCACTGAACCCACAGTGGAAGTCCTAGCACCCTCGGCAAAGGAGTGTAAAGATAGAAACAAGAAGAAGAAGAAGACCCTGGTGTGTGTAGCCACCCGCTTCTACCCCGACCATGTCACGGTCTTCTGGCAAGTC
>205-1
AGGTTCACCAGACTCCCTCTGCAGTCTTCAGCAGACCTGGAGAGAATATTCAGCTCTTCTGCCACCATCAGAAAACAGAGTGATGCTGTGATACCAGAAATCACAAGGAGAAACAGCACTGAAACTCATTGGATATTTGTATCATAAAAATCCAACCATTGAGAGTTCATATGAAGAGCATTTCAATATGAGTGGGGATTTGGGTGGAGACGGCCCAAAGAATGCCTCTCTGAACATGTTCAACTTGAGACAAACCCAAAACAGTGCAGTGTATTTCTGTGCTGCAGGGACAGGGAACTATGAGGCACATTTTGGATCAGGCACCAAATTAACAGTTCTCGATCCAAACATCAAAGTCACTGAACCCACAGTGGAAGTCCTAGCACCCTCGGCAAAGGAGTGTAAAGATAGAAACAAGAAGAAGAAGAAGACCCTGGTGTGTGTAGCCACCCGCTTCTACCCCGACCATGTCACGGTCTTCTGGCAAGTC
>206-1
AGGTTCACCAGACTCCCTCTGCAGTCTTCAGCAGACCTGGAGAGAATATTCAGCTCTTCTGCCACCATCAGAAAACAGACTACACACAAATGTTGTGGTACCAGAAATCACAAGGAGAAACAGCACTGAAACTCATTGGATATTTGAATTATAATTCTAAAACCATTGAGAGTTCATATGAAAATAATTTTAATATGAGTGGGGATTTGAGTGGAGACGGCCCAAAGAATGCCTCTCTGAACATGTTCAATTTGAGACAACCCCAACAGAATGCAGTGTATTTATGTGGTGGTCGTTATGAGTCTCCTGCATTCTTTGGAGCAAGGACAAAAATGGGTGTTGATGCAAACAACAAAAACATTGAAGAACCCGCGGTAGAAGTCGCAGCCCCGTCGGAAGAGGGGTAAAAAAAAAAAAACAAGAAGAAGAAGACCCTGGTGTGTGTAGCCACCCGCTTCTACCCCGACCATGTCACGGTCTTCTGGCAAGTC
>207-1
AGGTTCACCAGACTCCCTCTGCAGTCTTCAGCAGACCTGGAGAGAATATTCAGCTCTTCTGCCACCATCAGAAAACAGACTATAGAATGATGCTGTGGTACCAGAAATCACAAGGAGAAACAGCACTGAAACTCATTGGATATTTGAATTATAATTCTCCAACCATTGAGAGTTCGTATGAAAAGCATTTCAAAATGAGTGGGGATTTGGGTGGAAACGGCCCAAAGAATGCCTCTCTGAACATGTTCAACTTGAGACAACCCCAACACAGTGCAGTGTATTTCTGTGCTGCTAGTTCCTATGAGGCACATTTTGGATCAGGCACCAAATTAACAGTTCTCGATCCAAACATCAAAGTCACTGAACCCACAGTGGAAGTCCTAGCACCCTCGGCAAAGGAGTGTAAAGATAGAAACAAGAAGAAGAAGAAGACCCTGGTGTGTGTAGCCACCCGCTTCTACCCCGACCATGTCACGGTCTTCTGGCAAGTC
>208-1
AGGTTCACCAGACTCCCTCTGCAGTCTTCAGCAGACCTGGAGAGAATATTCAGCTCTTCTGCCACCATCAGAAAACAGAGTGATGCTGTGATACCAGAAATCACAAAGAGAAAAAGCACTGAAACTCATTGGATATTTGAATGTTAATTCTCCAACCATTGAGAGTTCATATGACGAGCATTTCAATATGAGTGGGGATTTGGGTGGTGCCGGCCCAAAGAATGCCTCTCTGAACATGTTCAACTTGAGACAACCACAATACAGTGCAGTGTATTTCTGTGCTGCTAGACAGCTAACAACCCGGCATACTTCGGCAGTGGCACCAAACTCACAGTTCTAGATCCAAACATCAAAGTCACTGAACCCACAGTGGAAGTCCTAGCACCCTCGGCAAAGGAGTGTAAAGATAGAAACAAGAAGAAGAAGAAGACCCTGGTGTGTGTAGCCACCCGCTTCTACCCCGACCATGTCACGGTCTTCTGGCAAGTC
>209-1
AGGTTCACCAGACTCCCTCTACGTTGCTGGTAAAGCCTAATGCCTCTGTCACACTCAACTGCAGTCATAAAATCCCCAGCTATGACACTATCCTCTGGTACCAGCGTTCTGTGGAAGACTCGGCTCTAAACCTCATAGCTTATGCATACTATAAAACCCCTACAGTTGAACCCTCATATAAAGGTTACTTTGATGTGAAAGGAGATGGAGAGAACAAAGCCTTCCTTCATATCCTCAAACTGAGACAAGCTGAAGACAGTGGGGAGTATTTCTGTGCTGCCAGTCTAGACAGGAACACGGATAAGGCAGAGTTTGGTCCAGGTACCAGACTCACTGTTCTAGATCCAAACATCAAAGTCACTGAACCCACAGTGGAAGTCCTAGCACCCTCGGCAAAGGAGTGTAAAGATAGAAACAAGAAGAAGAAGAAGACCCTGGTGTGTGTAGCCACCCGCTTCTACCCCGACCATGTCACGGTCTTCTGGCAAGTC
>210-1
AGGTTCACCAGACTCCCTCTGCAGTCTTCAGCAGACCTGGAGAGAATATTCAGCTCTTCTGCCACCATCAGAAAACAGAGTGATGCTGTGATACCAGAAATCACAAGGAGAAAAAGCACTGAAACTCATTGGATATTTGAATGTTAATTCTCCAACCATTGAGAGTTCATATGAAGAGCATTTCAATATGAGTGGGGATTTGGGTGGAGCCGGCCCAAAGAATGCCTCTCTGAACATGTTCAACTTGAGACAACCACAATACAGTGCAGTGTATTTCTGTGCTGCTAGGGCCTCAACTCAACCAGCCTTCTTTGGCAATGGAACGAAACTCACTGTTTTAGATCCAAACATCAAAGTCACTGAACCCACAGTGGAAATCCTAGCACCCTCGGCAAAGGAGTGTAAAGATAGAAACAAGAAGAAGAAGAAGACCCTGGTGTGTGTAGCCACCCGCTTCTACCCCGACCATGTCACGGTCTTCTGGCAAGTC
>211-1
AGGTTCACCAGACTCCCTCTGAAGTCTTACTGAAACGTGGAGAGAACTTTCAGATCTTCTGCCACCATGAGAGAACTAACTACAGACTGATGCAGTGGTTCCAGCAGTCACCGGGAGAAACACAACTATTTATATTTTAAGACTCAAACCACGTACATTGAAGAACATCTAAACTTGAGTGGGGATTTGAGTCAGAACGACCCGAAGAATGTTTCTCTGAACATGTTCAACCTTAAAGGTCCAGATCACAGTGCAGTTTATTTCTGTGCTGCAAGTGAAGCCCGGACAGGGGGCGGCAACCCGGCATTCTTCGGCAGTGGCACCAAACTCACAGTTCTAGATCCAAACATCAAAGTCACTGAACCCACAGTGGAAGTCCTAGCACCCTCGGCAAAGGAGTGTAAAGATAGAAACAAGAAGAAGAAGAAGACCCTGGTGTGTGTAGCCACCCGCTTCTACCCCGACCATGTCACGGTCTTCTGGCAAGTC
>212-1
AGGTTCACCAGACTCCCTCTGCAGTCTTCAGCAGACCTGGAGAGAATATTCAGCTCTTCTGCCACCATCAGAAAACAGAGTGATGCTGTGATACCAGAAATCACAAGGAGAAACAGCACTGAAACTCATTGGATATTTGTATCATAAAAATCCAACCATTGAGAGTTCATATGAAGAGCATTTCAATATGAGTGGGGATTTGGGCGGAGCCGGCCCAAAGAATGTCTCTCTGAACATGTTCAACTTGAGACAAACCCAACACAGTGCAGTGTATTTCTGTGCTGCTAGTATAAGGCACATTTTGGATCAGGCACCAAATTAACAGTTCTCGATCCAAACATCAAAGTCACTGAACCCACAGTGGAAGTCCTAGCACCCTCGGCAAAGGAGTGTAAAGATAGAAACAAGAAGAAGAAGAAGACCCTGGTGTGTGTAGCCACCCGCTTCTACCCCGACCATGTCACGGTCTTCTGGCAAGTC
>213-1
AGGTTCACCAGACTCCCTCTGCAGTCTTCAGCAGACCTGGAGAGAATATTCAGCTCTTCTGCCACCATCAGAAAACAGACTATAGAATGATGCTGTGATACCAGAAATCACAAGGAGAAACAGCACTGAAACTCATTGGATATTTGAATTATAATTCTCAAACCATCGAGAGTTCATATGAAGAGCATTTCAATATGAGTGGGGATTTGGGTGGAGCCGGCCCAAAGAATGCCTCTCTGAACATGTTCAACTTGAGACAACCCCAACACAGTGCAGTGTATTTATGTGCTGCTGGTGGTGCCAGCCAGGCTTACTTCGGTGGAGGAACCAGGTTAACTGTTCTAGATCCAAACATCAAAGTCACTGAACCCACAGTGGAAGTCCTAGCACCCTCGGCAAAGGAGTGTAAAGATAGAAACAAGAAGAAGAAGACCCTGGTGTGTGTAGCCACCCGCTTCTACCCCGACCATGTCACGGTCTTCTGGCAAGTC
>214-1
AGGTTCACCAGACTCCCTCTGCAGTCTTCAGCAGACCTGGAGAGAATATTCAGCTCTTCTGCCACCATCAGAAAACAGACTATAGAGTGATGCTGTGGTACCAACAGAGACAGGCCAGTCCTGGTATGACTCTGATAGGGTACAGTTACAGCACCACTGAGCCTAACTACGAGAGTTTGTTTGAGGAGAGGTTCAGGCTGAAGATACAGGGAGACCTGAAGGGAACTCTGGTCATCTCCAAACTAACATTAGCAGACTCTGCTGTGTATTTCTGCGCAGCCAGACAGGACTCGTACTCGGAGGCATATTTTGGAGCCGGCACCAAACTCACCGTTTTAGATCCAAACATCAAAGTCACTGAACCCACAGTGGAAGTCCTAGCACCCTCGGCAAAGGAGTGTAAAGATAGAAACAAGAAGAAGAAGAAGACCCTGGTGTGTGTAGCCACCCGCTTCTACCCCGACCATGTCACGGTCTTCTGGCAAGTC
>215-1
AGGTTCACCAGACTCCCTCTGCAGTCTTCAGCAGACCTGGAGAGAATATTCAGCTCTTCTGCCACCATCAGAAAACAGAGTGATGCTGTGATACCAGAAATCACAAGGAGAAAAAGCACTGAAACTCATTGGATATTTGAATGTTAATTCTCCAACCATTGAGAGTTCATATGAAGAGCATTTCAATATGAGTGGGGATTTGGGTGGAGCCGGCCCAAAGAATGCCTCTCTGAACATGTTCAACTTGAGACAACCACAATACAGTGCAGTGTATTTCTGTGCTGCTAACAGGGGAGAACTCGGAGGCATATTTTGGAGCCGGCACCAAACTCACCGTTTTAGATCCAAACATCAAAGTCACTGAACCCACAGTGGAAGTCCTAGCACCCTCGGCAAAGGAGTGTAAAGATAGAAACAAGAAGAAGAAGAAGACCCTGGTGTGTGTAGCCACCCGCTTCTAACCCGACCATGTCACGGTCTTCTGGCAAGTC
>216-1
AGGTTCACCAGACTCCCTCTGCAGTCTTCAGCAGACCTGGAGAGAATATTCAGCTCTTCTGCCACCATCAGAAAACAGACTACACACAAATGTTGTGGGGGGGTGGTGCCAGCCAGGCTTACTTCGGTGGAGGAACCAGGTTAACTGTTCTAGATCCAAACATCAAAGTCACTGAACCCACAGTGGAAGTCCTAGCACCCTCGGCAAAGGAGTGTAAAGATAGAAACAAGAAGAAGAAGACCCTGGTGTGTGTAGCCACCCGCTTCTACCCCGACCATGTCACGGTCTTCTGGCAAGTC
>217-1
AGGTTCACCAGACTCCCTCTGCAGTCTTCAGCAGACCTGGAGAGAATATTCAGCTCTTCTGCCACCATCAGAAAACAGAGTGATGCTGTGATACCAGAAATCACAATGAGAAAAAGCACTGAAACTCATTGGATATTTGAATGTTAATTCTCCAACCATTGAGAGTTCATATGAAGAGCATTTCAATATGAGTGGGGATTTGGGTGGAGCCGGCCCAAAGAATGCATCTCTGAACATGTTCAACTTAAGACAACCACGATACAGTGCAGTGTATTTCTGTGCTGCAAGTCAAGGAGGCTATGAGGCACATTTTGGATCAGGCACCAAATTAACAGTTCTCGATCCAAACATCAAAGTCACTGAACCCACAGTGGAAGTCCTAGCACCCTCGGCAAAGGAGTGTAAAGATAGAAACAAGAAGAAGAAGAAGACCCTGGTGTGTGTAGCCACCCGCTTCTACCCCGACCATGTCACGGTCTTCTGGCAAGTC
>218-1
AGGTTCACCAGACTCCCTCTACTTTGCTGTTAAATCCTAATGCCTCTTTCCCACTCAACTGCAGTCATAAAATCCCCATCTATGACACTATCCTCTGGTACCAGCGTTCTGTGGAAGACACGGCTCTAAACCTCATAGCTTATGCATACTATAAACCCCCTACAGTTGAACCCTCATATCAAGGTTACTTTGATGTGAAAGGAGATGGAGCGAACGAAGCCTTCCTTCATATCCTCAAACTGAGACAAGCTGAAGACAGAGGGGAGTATTTCTGTGCTGCCAGACAGAGGATAAGGCAGAGTTTGGTCCAGGTACCAGACTCACTGTTCTAGATCCAAACATCAAAGTCACTGAACCCACAGTGGAAGTCCTAGCACCCTCGGCAAAGGAGTGTAAAGATAGAAACAAGAAGAAGAAGAAGACCCTGGTGTGTGTAGCCACCCGCTTCTACCCCGACCATGTCACGGTCTTCTGGCAAGTC
>219-1
AGGTTCACCAGACTCCCTCTGCAGTCTTCAGCAGACCTGGAGAGAATATTCAGCTCTTCTGCCACCATCAGAAAACAGAGTGATGCTGTGATACCAGAAATCACAAGGAGAAAAAGCACTGAAACTCATTGGATATTTGAATGTTAATTCTCCAACCATTGAGAGTTCATATGAAGAGCATTTCAATATGAGTGGGGATTTGGGTGGAGCCGGCCCAAAGAATGCCTCTCTGAACATGTTCAACTTGAGACAACCACAATACAGTGCAGTGTATTTCTGTGCTGCTAGGGCCTCAACTCAACCAGCCTTCTTTGGCAATGGAACGAAACGCACTGTTGTAGATCCAAACATCAAAGTCACGGAACCCACAGTGGAAGTCCTAGCACCCTCGGCAAAGGAGTGTAAAGATAGAAACAAGAAGAAGAAGACCCTGGTGTGTGTAGCCACCCGCTTCTACCCCGACCATGTCACGGTCTTCTGGCAAGTC
>220-1
AGGTTCACCAGACTCCCTCTGCAGTCTTCAGCAGACCTGGAGAGAATATTCAGCTCTTCTGCCACCATCAGAAAACAGAGTGATGCTGTGATACCAGAAATCACAAGGAGAAACAGCACTGAAACTCATTGGATATTTGTATCATAAAAATCCAACCATTGAGAGTTCATATGAAGAGCATTTCAATATGAGTGGGGATTTGGGTGGAGCCGGCCCAAAGAATGTCTCTCTGAACATGTTCAACTTGAGACAAACCCAACACAGTGCAGTGTATTTCTGTGAGGGCTCTGGTGGTTATGCTGCCTACTTTGGAGAGGGAACTAAGCTAACAGTTCTGGATCCAAACATCAAAGTCACTGAACCCACAGTGGAAGTCCTAGCACCCTCGGCAAAGGAGTGTAAAGATAGAAACAAGAAGAAGAAGACCCTGGTGTGTGTAGCCACCCGCTTCTACCCCGACCATGTCACGGTCTTCTGGCAAGTC
>221-1
AGGTTCACCAGACTCCCTCTGCAGTCTTCAGCAGACCTGGAGAGAATATTCAGCTCTTCTGCCACCATCAGAAAACAGACTATAGAGTGATGCTGTGGTACCAGGAATCACAAGGAGAAACAGCACTGAAACTTATTGGATATTTGAATTTTAATTCTCAAACCATTATCCAAACATCAAAGTCACTGAACCCACAGTGGAAGTCCTAGCACCCTCGGCAAAGGAGTGTAAAGATAGAAACAAGAAGAAGAAGAAGACCCTGGTGTGTGTAGCCACCCGCTTCTACCCCGACCATGTCACGGTCTTCTGGCAAGTC
>222-1
AGGTTCACCAGACTCCCTCTGCAGTCTTCAGCAGACCTGGAGAGAATATTCAGCTCTTCTGCCACCATCAGACAACAGACTATAGAGTGATGCTGTGGTACCAGAAATCACAAGGAGAAACAGCACTGAAACTCATTGGATATTTGAATTTTAATTCTCAAACCATTATCCAAACATCAAAGTCACTGAACCCACAGTGGAAGTCCTAGCACCCTCGGCAAAGGAGTGTAAAGATAGAAACAAGAAGAAGAAGAAGACCCTGGTGTGTGTAGCCACCCGCTTCTACCCCGACCATGTCACGGTCTTCTGGCAAGTC
>223-1
AGGTTCACCAGACTCCCTCTGCAGTCTTCAGCAGACCTGGAGAGAATATTCAGCTCTTCTGCCACCATCAGAAAACAGACTATAGAGTGATGCTGTGGTACCAGAAATCACAAGGAGAAACAGCACTGAAACTCATTGGATATTTGAATTTTAATTCTCAAACCATTATCCAAACATCAAGGTCACTGAACCCACAGTGGAAGTCCTAGCACCCTCGGCAAAGGAGTGTAAAGATAGAAACAAGAAGAAGAAGAAGACCCTGGTGTGTGTAGCCACCCGCTTCTACCCCGACCATGTCACGGTCTTCTGGCAAGTC
>224-1
AGGTTCACCAGACTCCCTCTGCAGTCTTCAGCAGACCTGGAGAGAATATTCAGCTCTTCTGCCACCATCAGAAAACAGAGTGATGCTGTGATACCAGAAATCACAAGGAGAAAAAGCACTGAAACTCATTGGATATTTGAATGTTAAATATCCAACCATTGAGAGTTCATATGAAGAGCATTTCAATATGAGTGGGGATTTGGGTGGAGCCGGCCCAAAGAATGTCTCTCTGAACATGTTCAACTTGAGACAAAACCAACACAATGCTATGTATTTCTGTGCTGCTAGGCAGAGGCCAACAACCAGGCACATTTTGGCTCAGGCACCAAATTAACAGTTCTCGATCCAAACATCAAAGTCACTGAACCCACAGTGGAAGTCCTAGCACCCTCGGCAAAGGAGTGTAAAGATAGAAACAAGAAGAAGAAGAAGACCCTGGTGTGTGTAGCCACCCGCTTCTACCCCGACCATGTCACGGTCTTCTGGCAAGTC
>225-1
AGGTTCACCAGACTCCCTCTGCAGTCTTCAGCAGACCTGGAGAGAATATTCAGCTCTTCTGCCACCATCAGAAAACAGAGTGATGCTGTTATACCAGAAATCACAAGGAGAAAAAGCACTGAAACTCATTGGATATTTGAATGTTAATTCTCCAACCATTGAGAGTTCATATGAAGAGCATTTCAATATGAGTGGGGATTTGGGTGGAGCCGGCCCAAAGAATGCCTCTCTGAACATGTTCAACTTGAGACAACCACAATACAGTGCAGTGTATTTCTGTGCTGCTAGCGGAGCTATGATCCTGCATTCTTTGGAGCAGGGACCAAACTGAGTGTTCTGGATCCAAACATCAAAGTCACTGAACCCACAGTGGAAGTCCTAGCACCCTCGGCAAAGGAGTGTAAAGATAGAAACAAGAAGAAGAAGAAGACCCTGGTGTGTGTAGCCACCCGCTTCTACCCCGACCATGTCACGGTCTTCTGGCAAGTC
>226-1
AGGTTCACCAGACTCCCTCTGCAGTCTTCAGCAGACCTGGAGAGAATATTCAGCTCTTCTGCCACCATCAGAAAACAGAGTGATGCTGTGATACCAGAAATCACAAGGAGAAAAAGCACTGAAACTCATTGGATATTTGAATGTTAATTCTCCAACCATTGAGAGTTCATATGAAGAGCATTTCAATATGAGTGGGGATTTGGGTGGAGCCGGCCCAAAGAATGCCTCTCTGAACATGTTCAACTTGAGACAACCACAATACAGTGCAGTGTATTTCTGTGCTGCTAGACAGTCCTAACTATGAGGCACATTTTGGATCAGGCACCAAATTAACAGTTCTCGATCCAAACATCAAAGTCACTGAACCCACAGTGGAAGTCCTAGCACCCTCGGCAAAGGAGTGTAAAGATAGAAACAAGAAGAAGAAGAAGACCCTGGTGTGTGTAGCCACCCGCTCCTACCCCGACCATGTCACGGTCTTCTGGCAAGTC
>227-1
AGGTTCACCAGACTCCCTCTGCAGTCTTCAGCAGACCTGGAGAGAATATTCAGCTCTTCTGCCACCATCAGAAAACAGACTATAGAGTGATGCTGTGGTACCAGAAATCACAAGGAGAAACAGCACTGAAACTCATTGGATATTTGAATTTTAATTCTCAAACCATTATCCAAACATCAAAGTCACTGAACCCACAGTGGAAGTCCTAGCACCCTCGGCAAAGGAGTGTAAAGATAGAAACAAGAAGAAGAAGAAGACCCTGGTGTGTGTAGCGACCCGCTTCTACCCCGACCATGTCACGGTCTTCTGGCAAGTC
>228-1
AGGTTCACCAGACTCCCTCTGCAGTCTTCAGCAGACCTGGAGAGAATATTCAGCTCTTCTGCCACCATCAGAAAACAGAGTGATGCTGTGATACCAGAAATCACAAGGAGAAAAAGCACTGAAACTCATTGGATATTTGAATGTTAATTCTCCAACCATTGAGAGTTCATATGAAGAGCATTTCAATATGAGTGGGGATTTGGGTGGAGCCGGCCCAAAGAATGCCTCTCTGAACATGTTCAACTTGAGACAACCACAATACAGTGCAGTGTATTTCTGTGCTGCTAGTACCAGTAACAACAACCCGGCATTCTTCGGCAGTGGCACCAAACTCACAGTTCTAGATCCAAACATCAAAGTCACTGAACCCACAGTGGAAGTCCTAGCACCCTCGGCAAAGGAGTGTAAAGATAGAAACAAGAAGAAGAAGACCCTGGTGTGTGTAGCCACCCGCTTCTACCCCGACCATGTCACGGTCTTCTGGCAAGTC
>229-1
AGGTTCACCAGACTCCCTCTGCAGTCTTCAGCAGACCTGGAGAGAATATTCAGCTCTTCTGCCACCATCAGAAAACAGACTATAGAATGATGCTGTGATACCAGAAATCACAAGGAGAAACAGCACTGAAACTCATTGGATATTTGAATTATAATTCTCAAACCATCGAGAGTTCATATGAAGAGCATTTCAATATGAGTGGGGATTTGGGTGGAGACGGCCCAAAGAATGCCTCTCTGAACATGTTCAACTTGAGACAAACCCAAAACAGTGCAGTGTATTTGGGGGCAACTATGATCCTGCATTCTTTGGAGCAGGGACCAAACTGAGTGTTCTGGATCCAAACATCAAAGTCACTGAACCCACAGTGGAAGTCCTAGCACCCTCGGCAAAGGAGTGTAAAGATAGAAACAAGAAGAAGAAGAAGACCCTGGTGTGTGTAGCCACCCGCTTCTACCCCGACCATGTCACGGTCTTCTGGCAAGTC
>230-1
AGGTTCACCAGACTCCCTCTGCAGTCTTCAGCAGACCTGGAGAGAATATTCAGCTCTTCTGCCACCATCAGAAAACAGAGTGATGCTGTTATCCCAGAAATCACAAGGAGAAAAAGCACTGAAACTCATTGGATATTTGAATGTTAATTCTCCAACCATTGAGAGTTCATATGAAGAGCATTTCAATATGAGTGGGGATTTGGGTGGAGCCGGCCCAAAGAATGCCTCTCTGAACATGTTCAACTTGAGACAACCACAATACAGTGCAGTGTATTTCTGTGCTGCTAGTACAGTGGTGGTTATGCTGCCTACTTTGGAGAAGGAACTAAGCTAACAGTTCTGGATCCAAACATCAAAGTCACTGAACCCACAGTGGAAGTCCTAGCACCCTCGGCAAAGGAGTGTAAAGATAGAAACAAGAAGAAGAAGAAGACCCTGGTGTGTGTAGCCACCCGCTTCTACCCCGACCATGTCACGGTCTTCTGGCAAGTC
>231-1
AGGTTCACCAGACTCCCTCTACATTGCTGGTAAAGCCTAATGCCTCTGTCACACTCAACTGCAGTCATAAAATCCCCAGCTATAACACTATCCTCTGGTCCCAGCGTCCTGTATAAAACCCCTACAGTTGAACCCTCATATAAAGTTTACTTTGATGTGAAAGGAGATGGAGAGAATGAAGCCTTCCTTCATATCCTCAAACTGAGACAAGCTGAAGACAGTGGGGAGTATTTCTGTGCTGCCATAACAGGTGTACACGGATAAGGCAGAGTTTGGTCCAGGTACCAGACTCACTGTTCTAGATCCAAACTTCAAAGTCACTGAACCCACAGTGGAAGTCCTAGCACCCTCGGCAAAGGAGTGTAAAGATAGAAACAAGAAGAAGAAGAAGACCCTGGTGTGTGTAGCCACCCGCTTCTACCCCGACCATGTCACGGTCTTCTGGCAAGTC
>232-1
AGGTTCACCAGACTCCCTCTGCAGTCTTCAGCAGACCTGGAGAGAATATTCAGCTCTTCTGCCACCATCAGAAAACAGAGTGATGCTGTTATACCAGAAATCACAAGGAGAAAAAGCACTGAAACTCATTGGATATTTGAATGTTAATTCTCCAACCATTGAGAGTTCATATGAAGAGCATTTCAATATGAGTGGGGATTTGGGTGGAGCCGGCCCAAAGAATGCCTCTCTGAACATGTTCAACTTGAGACAACCACAATACAGTGCAGTGTATTTCTGTGCCGATCGCTCGTACTCGGAGGCATATTTTGGAGCCGGCACCAAACTCACCGTTTTAGATCCAAACATCAAAGTCACTGAACCCACAGTGGAAGTCCTAGCACCCTCGGCAAAGGAGTGTAAAGATAGAAACAAGAAGAAGAAGAAGACCCTGGTGTGTGTAGCCACCCGCTTCTACCCCGACCATGTCACGGTCTTCTGGCAAGTC
>233-1
AGGTTCACCAGACTCCCTCTGCAGTCTTCAGCAGACCTGGAGAGAATATTCAGCTCTTCTGCCACCATCAGAAAACAGAGTGATGCTGTGATACCAGAAATCACAAGGAGAAAAAGCACTGAAACTCATTGGATATTTGAATGTTAATTCTCCAACCATTGAGAGTTCATATGAAGAGCATTTCAATATGAGTGGGGATTTGGGTGGAGCCGGCCCAAAGAATGCCTCTCTGAACATGTTCAACTTGAGACAACCACAATACTGTGCAGTGTATTTCTGTGCTGCTAGTAAAGGAGGCTATGAGGCACATTTTGGATCAGGCACCAAATTAACAGTTCTCGATCCAAACATCAAAGTCACTGAACCCACAGTGGAAGTCCTAGCACCCTCGGCAAAGGAGTGTAAAGATAGAAACAAGAAGAAGAAGAAGACCCTGGTGTGTGTAGCCACCCGCTTCTACCCCGACCATGTCACGGTCTTCTGGCAAGTC
>234-1
AGGTTCACCAGACTCCCTCTACATTGCTGGTAAAGCCTAATGCCTCTTTCCCACTCAACTGCAGTCATAAAATCCCCATCTATGACACTATCCTCTGGTACCAGCGTTCTGTGGAAGACACGGCTCTAAACCTCATAGCTTATGCATACTATAAAACCCCTACAGTTGAACCCTCATATCAAGGTTACTTTGATGTGAAAGGAGATGGAGAGAACGAAGCCTTCCTTCATATCCTCAAACTGAGACAAGCTGAAGACAGTGGGGAGTATTTCTGTGCTGCAAGTAACAGAAAGTACTCGGAGGCATATTTTGGAGCCGGCACCAAACTCACCGTTTTAGATCCAAACATCAAAGTCACTGAACCCACAGTGGAAGTCCTAGCACCCTCGGCAAAGGAGTGTAAAGATAGAAACAAGAAGAAGAAGAAGACCCTGGTGTGTGTAGCCACCCGCTTCTACCCCGACCATGTCACGGTCTTCTGGCAAGTC
>235-1
AGGTTCACCAGACTCCCTCTGCAGTCTTCAGCAGACCTGGAGAGAATATTCAGCTCTTCTGCCACCATCAGAAAACAGACTACACACAAATGTTGTGGTACCAGAAATCACAAGGAGAAACAGCACTGAAACTCATTGGATATTTGAATTATAATTCTAAAACCATTGAGAGTTCATATGAAAATAATTTTAATATGAGTGGGGATTTGAGTGGAAACGGCCCAAAGAATGCCTCTCTGAACATGTTCAATTTGAGACAACCCCAACACAGTGCAGTGTATTTATCTAGATACAACTATGATCCTGAATTCTTTGGAGCAGGGACCAAACTGAGTGTTCTGGATCCAAACATCAAAGTCAAAGAAACCACAGTGGAAGTCCTAGCACCCTCGGCAAAGGAGTGTAAAGAAAGAAACAAGAAGAAGAAGACCCTGGTGTGTGTAGCCACCCGCTTCTACCCCGACCATGTCACGGTCTTCTGGCAAGTC
>236-1
AGGTTCACCAGACTCCCTCTGCAGTCTTCAGCAGACCTGGAGAGAATATTCAGCTCTTCTGCCACCATCAGAAAACAGAGTGATGCTGTGATACCAGAAATCACAAGGAGAAAAAGCACTGAAACTCATTGGATATTTGAATGTTAATTCTCCAACCATTGAGAGTTCATATGAAGAGCATTTCAATATGAGTGGGGATTTGGGTGGAGCCGGCCCAAAGAATGCCTCTCTGAACATGTTCAACTTGAGACAACCACAATACAGTGCAGTGTATTTCTGTGCTGCTAGTAGAAGGCAGAACCAGCCTTCTTTGGCAATGGAACGAAACTCACTGTTTTAGATCCAAACATCAAAGTCACTGAACCCACAGTGGAAGTCCTAGCCCCCTCGGCAAAGGAGTGTAAAGATAGAAACAAGAAGAAGAGAAGACCCTGGTGTGTGTAGCCACCCGCTTCTACCCCGACCATGTCACGGTCTTCTGGCAAGTC
>237-1
AGGTTCACCAGACTCCCTCTGCAGTCTTCAGCAGACCTGGAGAGAATATTCAGCTCTTCTGCCACCATCAGAAAACAGAGTGATGCTGTGATACCAGAAATCACAAGGAGAAAAAGCACTGAAACTCATTGGATATTTGAATGTTAATTCTCCAACCATTGAGAGTTCATATGAAGAGCATTTCAATATGAGTGGGGATTTGGGTGGAGCCGGCCCAAAGAATGCCTCTCTGAACATGTTCAACTTGAGACAACCACAATACAGTGCAGTGTATTTCTGTGCTGCTAGGGACAATATGAGGCACATTTTGGATCAGGCACCAAATTAACAGTTCTCGATCCAAACATCAAAGTCACTGAACCCACAGTGGAAGTTCTAGCACCCTCGGCAAAGGAGTGTAAAGATAGAAACAAGAAGAAGAAGAAGACCCTGGTGTGTGTAGCCACCCGCTTCTACCCCGACCATGTCACGGTCTTCTGGCAAGTC
>238-1
AGGTTCACCAGACTCCCTCTGCAGTCTTCAGCAGACCTGGAGAGAATATTCAGCTCTTCTGCCACCATCAGAAAACAGAGTGATGCTGTGATACCAGAAATCACAAGGAGAAAAAGCACTGAAACTCATTGGATATTTGAATGTTAATTCTCCAACCATTGAGAGTTCATATGAAGAGCATTTCAATATGAGTGGGGATTTGGGTGGAGACGGCCCAAAGAATGCCTCTCTGAACATGTTCAACTTGAGACAAACCCAAAACAGTGCAGTGTATTTCTGTGCTGCAACACAAAACAACAACCCGGCATTCTTCGGCAGTGGCACCAAACTCACAGTTCTAGATCCAAACATCAAAGTCACTGAACCCACAGTGGAAGTCCTAGCACCCTCGGCAAAGGAGTGTAAAGATAGAAACAAGAAGAAGAAGAAGACCCTGGTGTGTGTAGCCACCCGCTTCTACCCCGACCATGTCACGGTCTTCTGGCAAGTC
>239-1
AGGTTCACCAGACTCCCTCTGCAGCCTTCAGCAGACCTGGAGAGAATATTCAGCTCTTCTGCCACCATCAGAAAACAGAGTGATGCTGTGATACCAGAAATCACAAGGAGAAAAAGCACTGAAACTCATTGGATATTTGAATGTTAATTCTCCAACCATTGAGAGTTCATATGAAGAGCATTTCAATATGAGTGGGGATTTGGGTGGAGCCGGCCCAAAGAATGCCTCTCTGAACATGTTCAACTTGAGACAACCACAATACAGTGCAGTGTATTTCTGTGCTGCTAGTACAGGGTACTCGGAGGCATATTTTGGAGCCGGCACCAAACTCACCGTTTTAGATCCAAACATCAAAGTCACTGAACCCACAGTGGAAGTCCTAGCACCCTCGGCAAAGGAGTGTAAAGATAGAAACAAGAAGAAGAAGAAGACCCTGGTGTGTGTAGCCACCCGCTTCTACCCCGACCATGTCACGGTCTTCTGGCAAGTC
>240-1
AGGTTCACCAGACTCCCTCTGCAGTCTTCAGCAGACCTGGAGAGAATATTCAGCTCTTCTGCCACCATCAGAAAACAGACTATAGAATGATGCTGTGGTACCAGAAATCACAAGGAGAAACAGCACTGAAACTCATTGGATATTTGAATTATATTCTCCAACCATTGAGAGTTCATATGAAAAGCATTTCAAAATGAGTGGGGATTTGGGTGGAAACGGCCCAAAGAATGCCTCTCTGAACATGTTCAACTTGAGACAACCCCAACACAGTGCAGTGTATTTCTGTGCTGCTAGTAATAGAAATGAGGCACATTTTGGATCAGGCACCAAATTAACAGTTCTCGATCCAAACATCAAAGTCACTGAACCCACAGTGGAAGTCCTAGCACCCTCGGCAAAGGAGTGTAAAGATAGAAACAAGAAGAAGAAGACCCTGGTGTGTGTAGCCACCCGCTTCTACCCCGACCATGTCACGGTCTTCTGGCAAGTC
>241-1
AGGTTCACCAGACTCCCTCTGAAGTCTTACTGAAACATGGAGAGAACGTTCAGATCTTCTGCCACCATGAGAGAACTAACTACAGACTAATGCAGTGGTTCCAGCAGTCACTAGTAGAAAAGCAACTAAAACTTATAGCCTATTTATATTTTAAGTCTCAAACCACGTACATTGAAGAACATCTAAACGTGAGCGGGGATTTGAGTCAGAACGACCCGAAGAATGTTTCTCTGAACATGTTCAACCTTAAAGGTCCAGATCACAGTGCAGTTTAGTTCTGTGCTGCAAGTTGTACAGGAGGACTATGAGGCACATTTTGGATCAGGCACCAAATTAACAGTTCTCGATCCAAACATCAAAGTCACTGAACCCACAGTGGAAGTACTAGCACCCTCGGCAAAGGAGTGTAAAGATAGAAACAAGAAGAAGAAGACCCTGGTGTGTGTAGCCACCCGCTTCTACCCCGACCATGTCACGGTCTTCTGGCAAGTC
>242-1
AGGTTCACCAGACTCCCTCTGCAGTCTTCAGCAGACCTGGAGAGAATATTCAGCTCTTCTGCCACCATCAGAAAACAGACTATAGAGTGATGCTGTGGCACCAGAAATCACAAGGAGAAACAGCACTGAAACTCATTGGATATTTGAATTTTAATTCTCAAACCATTATCCAAACATCAAAGTCACTGAACCCACAGTGGAAGTCCTAGCACCCTCGGCAAAGGAGTGTAAAGATAGAAACAAGAAGAAGAAGAAGACCCTGGTGTGTGTAGCCACCCGCTTCTACCCCGACCATGTCACGGTCTTCTGGCAAGTC
>243-1
AGGTTCACCAGACTCCCTCTGCAGTCTTCAGCAGACCTGGAGAGAATATTCAGCTCTTCTGCCACCATCAGAAAACAGACTATAGAATGATGCTGTGGTACCAGAAATCACAAGGAGAAACATCACTGAAACTCATTGGATATTTGAATTATAATTCTCCAACCATTGAGAGTTCATATGAAAAGCATTTCAAAATGAGTGGGGATTTGGGTGGAAACGGCCCAAAGAATGCCTCTCTGAACATGTTCAACTTGAGACAACCCCAACACAGTGCAGTGTATTTCTGTGCAGGGAACTATGAGGCACATTTTGGATCAGGCACCAAATTAACAGTTCCCGATCCAAACATCAAAGTCACTGAACCCACAGTGGAAGTCCTAGCACCCTCGGCAAAGGAGTGTAAAGATAGAAACAAGAAGAAGAAGAAGACCCTGGTGTGTGTAGCCACCCGCTTCTACCCCGACCATGTCACGGTCTTCTGGCAAGTC
>244-1
AGGTTCACCAGACTCCCTCTGCAGTCTTCAGCAGACCTGGAGAGAATATTCAGCTCTTCTGCCACCATCAGAAAACAGAGTGATGCTGTGATACCAGAAATCACAAGGAGAAAAAGCACTGAAACTCATTGGATATTTGAATGTTAATTCTCCAACCATTGAGAGTTCATATGAAGAGCATTTCAATATGAGTGGGGATTTGGGTGGAGCCGGCCCAAAGAATGCCTCTCTGAACATGTTCAACTTGAGACAACCACAATACAGTGCAGTGTATTTCTGTGCTGCTAGTAAAGGAGGCTATGAGGCACATTTTGGATCAGGCACCAAATTAACAGTTCTCGATCCAAACATCAAAGTCACTGAACCCACAGTGGAAGTCCTAGCACCCTCGGCAAAGGAGTGTAAAGATAGAAACAAGAAGAAGAAGAAGACCCTGGTGTGTGTAGCCACCAGCTTCTACCCCGACCATGTCACGGTCTTCTGGCAAGTC
>245-1
AGGTTCACCAGACTCCCTCTGCAGTCTTCAGCAGACCTGGAGAGAATATTCAGCTCTTCTGCCACCATCAGAAAACAGACTATAGAGTGATGCTGTGGTACCAGAAATCACAAGGAGAAACAGCACTGAAACTCATTGGATATTTGAATTTTAATTCTCAAACCATTATCCAAACATCAAAGTCACTGAACCCACAGTGGAAGTCCTAGCACCCTCTGCAAAGGAGTGTAAAGATAGAAACAAGAAGAAGAAGAAGACCCTGGTGTGTGTAGCCACCCGCTTCTACCCCGACCATGTCACGGTCTTCTGGCAAGTC
>246-1
AGGTTCACCAGACTCCCTCTACGTTGCTGTTAAAGCCTAATGCCTCTTTCACACTCAACTGCAGTCATAAAATCCCCAGCTATGACACTATCCTCTGGTACCAGCGTTCTGTGGAAGACACGGCTCTAAACCTCATAGCTTATGCATACTATAAAACCCCTACAGTTGAACCCTCATATAAAGGTTACTTTGATGTGAAAGGAGATGGAGAGAACGAAGCCTTCCTTCATATCCTCAAACTGAGACAAGCTGAAGACAGTGGGGAGTATTTCTGTGCTGCCAGGGGGTACTCGGAGGCATATTTTGGAGCCGGCACCAAACTCACCGTTTTAGATCCAAACATCAAAGTCACTGAACCCACAGTGGAAGTCCTAGCACCCTCGGCAAAGGAGTGTAAAGATAGAAACAAGAAGAAGAAGACCCTGGTGTGTGTAGCCACCCGCTTCTACCCCGACCATGTCACGGTCTTCTGGCAAGTC
>247-1
AGGTTCACCAGACTCCCTCTGCAGTCTTCAGCAGACCTGGAGAGAATATTCAGCTCTTCTGCCACCATCAGAAAACAGAGTGATGCTGTGATACCAGAAATCACAAGGAGAAAAAGCACTGAAACTCATTGGATATTTGAATGTTAATTCTCCAACCATTGAGAGTTCATATGAAGAGCATTTCAATATGAGTGGGGATTTGGGTGGAGCCGGCCCAAAGAATGCCTCTCTGAATATGTTCAACTTGAGACAACCACAATACAGTGCAGTGTATTTCTGTGCTGCTAGTAAGGGTACTCGGAGGCATATTTTGGAGCCGGCACCAAACTCACCGTTTTAGATCCAAACATCAAAGTCACTGAACCCACAGTGGAAGTCCTAGCACCCTCGGCAAAGGAGTGTAAAGATAGAAACAAGAAGAAGAAGAAGACCCTGGTGTGTGTAGCCACCCGCTTCTACCCCGACCATGTCACGGTCTTCTGGCAAGTC
>248-1
AGGTTCACCAGACTCCCTCTGAAGTCTTCAGCAGACCTGGAGAGAATATTCAGCTCTTCTGCCACCATCAGAAAACAGACTATAGAATGATGCTGTGGTACCAGAAATCACAAGGAGAAACAGCACTGAAACTCATTGGATATTTGAATTATAATTCTCCAACCATTGAGAGTTCATATGAAAAGCATTTCAAAATGAGTGGGGATTTGGGTGGAAACGGCCCAAAGAATGCCTCTCTGAACATGTTCAACTTGAGACAACCCCAACACAGTGCAGTGTATTTCTGTGCTGCTAGTTCCTATGAGGCACATTTTGGATCAGGCACCAAATTAACAGTTCTCGATCCAAACATCAAAGTCACTGAACCCACAGTGGAAGTCCTAGCACCCTCGGCAAAGGAGTGTAAAGATAGAAACAAGAAGAAGAAGAAGACCCTGGTGTGTGTAGCCACCCGCTTCTACCCCGACCATGTCACGGTCTTCTGGCAAGTC
>249-1
AGGTTCACCAGACTCCCTCTGCAGTCTTCAGCAGACCTGGAGAGAATATTCAGCTCTTCTGCCACCATCAGAAAACAGACTACAACATGATGCTGTGGTACCAGAAATCACACGGAGAAACAGCACTGAAACTCATTGGATATTTGAGTTATAATTCTCAAACCATTGAGAGTTCATATGAAAAGCATTTTAATATGAGTGGAGATTTGGGTGGAGACGGCTCATAGAATGCCTCTCTGAACATGTTCACCTAGACACCCACCCAAAACAGTGCAGGGAATTTCACTGCTGCAAATCCAAACATCAAAGTAACTGAACCCACCGTGGAAGTCCTAGCACCCTCGGCAAAGGAGTGTAAAGATAGAAACAAGAAGAAGAAGAAGACCCTGGTGTGTGTAGCCACCCGCTTCTACCCCGACCATGTCACGGTCTTCTGGCAAGTC
>250-1
AGGTTCACCAGACTCCCTCTGCAGTCTTCAGCAGACCTGGAGAGAATATTCAGCTCTTCTGCCACCATCAGAAAACAGAGTGATGCTGTGATACCAGAAATCACAAGGAGAAACAGCACTGAAACTCATTGGATATTTGTATCATAAAATCCAACCATTGAGAGTTCATATGAAGAGCATTTCAATATGAGTGGGGATTTGGGTGGAGCCGGCCCAAAGAATGTCTCTCTGAACATGTTCAACTTGAGACAAACCCAACACAGTGCAGTGTATTTCTGTGCTGCTAGACAGGGGCCAACTATGAGGCACATTTTGGATCAGGCACCAAATTAACAGTTCTCGATCCAAACATCAAAGTCACTGAACCCACAGTGGAAGTCCTAGCACCCTCGGCAAAGGAGTGTAAAGATAGAAACAAGAAGAAGAAGAAGACCCTGGTGTGTGTAGCCACCCGCTTCTACCCCGACCATGTCACGGTCTTCTGGCAAGTC
>251-1
AGGTTCACCAGACTCCCTCTGCAGTCTTCAGCAGACCTGGAGAGAATATTCAGCTCTTCTGCCACCATCAGAAAACAGACTATAGAGTGATGCTGTGGTACCAGAAATCACAAGGAGAAACAGCACTGAAACTCATTGGAAGCTGAAGACAGTTCAGTGTATTTCTGTGCTGCTACCGGACAGGGAGGCAACCCGGCATTCTTCGGCAGTTGCACCAAACTCACAGTTCTAGATCCAAACATCAAAGTCACTGAACCCACAGTGGAAGTCCTAGCACCCTCGGCAAAGGAGTGTAAAGATAGAAACAAGAAGAAGAAGAAGACCCTGGTGTGTGTAGCCACCCGCTTCTACCCCGACCATGTCACGGTCTTCTGGCAAGTC
>252-1
AGGTTCACCAGACTCCCTCTGCAGTCTTCAGCAGACCTGGAGAGAATATTCAGCTCTTCTGTCACCATCAGAAAACAGACTACACACAAATGTTGTGGTACCAGAAATCACAAGGAGAAACAGCACTGAAACTCATTGGATATTTGAATTATAATTCTAAAACCATTGAGAGTTCATATGAAAATAATTTTAATATGAGTGGGGATTTGAGTGGAGACGGCCCAAAGAATGCCTCTCTGAACATGTTCAATTTGAGACAACCCCAACACAGTGCAGTGTATTTATGTGCTGCTCGTTATGAGTCTCCTGCATTCTTTGGAGCAGGGACCAAACTGAGTGTTCTGGATCCAAACATCAAAGTCACTGAACCCACAGTGGAAGTCCTAGCACCCTCGGCAAAGGAGTGTAAAGATAGAAACAAGAAGAAGAAGACCCTGGTGTGTGTAGCCACCCGCTTCTACCCCGACCATGTCACGGTCTTCTGGCAAGTC
>253-1
AGGTTCACCAGACTCCCTCTGCAGTCTTCAGCAGACCTGGAGAGAATATTCAGCTCTTCTGCCACCATCAGAAAACAGACTATAGAATGATGATGTGGTACCAGAAATCACAAGGAGAAACAGCACTGAAACTCATTGGATATTTGAATTATAATTCTCCAACCATTGAGAGTTCATATGAAAAGCATTTCAAAATGAGTGGGGATTTGGGTGGAAACGGCCCAAAGAATGCCTCTCTGAACATGTTCAACTTGAGACAACCCCAACACAGTGCAGTGTATTTCTGTGCTGCTAGTACCCACCCGGCATTCTTCGGCAGTGGCACCAAACTCACAGTTCTAGATCCAAACATCAAAGTCACTGAACCCACAGTGGAAGTCCTAGCACCCTCGGCAAAGGAGTGTAAAGATAGAAACAAGAAGAAGAAGAAGACCCTGGTGTGTGTAGCCACCCGCTTCTACCCCGACCATGTCACGGTCTTCTGGCAAGTC
>254-1
AGGTTCACCAGACTCCCTCTGCAGTCTTCAGCAGACCTGGAGAGAATATTCAGCTCTTCTGTCACCATCAGAAAACAGAGTGATGCTGTGATACCAGAAATCACAAGGAGAAAAAGCACTGAAACTCATTGGATATTTGAATGTTAATTCTCCAACCATTGAGAGTTCATATGAAGAGCATTTCAATATGAGTGGGGATTTGGGTGGAGCCGGCCCAAAGAATGCCTCTCTGAACATGTTCAACTTGAGACAACCACAATACAGTGCAGTGTATTTCTGTGCTGCTAACAGGGGAGAACTCGGAGGCATATTTTGGAGCCGGCACCAAACTCACCGTTTTAGATCCAAACATCAAAGTCACTGAACCCACAGTGGAAGTCCTAGCACCCTCGGCAAAGGAGTGTAAAGATAGAAACAAGAAGAAGAAGAAGACCCTGGTGTGTGTAGCCACCCGCTTCTACCCCGACCATGTCACGGTCTTCTGGCAAGTC
>255-1
AGGTTCACCAGACTCCCTCTGCAGTCTTCAGCAGACCTGGAGAGAATATTCAGCTCTTCTGCCACCATCAGAAAACAGAGTGATGCTGTGATACCAGAAATCACAAGGAGAAACAGCACTGAAACTCATTGGATATTTGTATCATAAAAATCCAACCATTGAGAGTTCATATGAAGAGCATTTCAATATGAGTGGGGATTTGGGTGGAGCCGGCCCAAAGAATGTCTCTCTGAACATGTTCAACTTGAGACAAACCCAACACAGTGCAGTGTATTTCTGTGCTGCTAGTATAAGGCACATTTTGGATCAGGCACCAAATTAACAGTTCTCGATCCAAACATCAAAGTCACTGAACCCACAGTGGAAGTCCTAGCACCCTCGGCAAAAGAGTGTAAAGATAGAAACAAGAAGAAGAAGAAGACCCTGGTGTGTGTAGCCACCCGCTTCTACCCCGACCATGTCACGGTCTTCTGGCAAGTC
>256-1
AGGTTCACCAGACTCCCTCTGCAGTCTTCAGCAGACCTGGAGAGAATATTCAGCTCTTCTGCCACCATCAGAAAACAGAGTGATGCTGTGATACCAGAAATCACAAGGAGAAAAAGCACTGAAACTCATTGGATATTTGAATGTTAATTCTCCAACCATTGAGAGTTCATATGAAGAGCATTTCAATATGAGTGGGGATTTGGGTGGAGCCGGCCCAAAGAATGCCTCTCTGAACATGTTCAACTTGAGACAACCACAATACAGTGCAGTGTATTTCTGTGCTGCTAGGGACATCAACTATGAGGCACATTTTGGATCAGGCACCAAATTAACAGTTCTCGATCCAAACATCAAAGTCACTGAACCCACAGTGGAAGTCCTAGCACCCTCGGCAAAGGAGTGTAAAGATAGAAACAAGAAGAAGAAGAAGACCCTGGTGTGTGTAGCCACCCGCTTCTACCCCGACCATGTCACGGTCTTCTGGCAAGTC
>257-1
AGGTTCACCAGACTCCCTCTGCAGTCTTCAGCAGACCTGGAGAGAATATTCAGCTCTTCTGCCACCATCAGAAAACAGACTACACACAAATGTTGTGGTACCAGAAATCACAAGGAGAAACAGCACTGAAACTCATTGGATATTTGAATTATAATTCTAAAACCATTGAGAGTTCATATGAAAATAATTTTAATATGAGTGGGGATTTGAGTGGAGACGGCCCAAAGAATGCCTCTCTGAACATGTTCAATTTGAGACAACCCCAACACAGTGCAGTGTATTTATGTGCTGCTCGTTATAGTGAGGCCTACTTTGGGAATGGAACCAAACTCACTGTTTTAGATCCAAACATTAAAGTCACTGAACCCACAGTGGAAGTCCTAGCACCCTCGGCAAAGGAGTGTAAAGATAGAAACAAGAAGAAGAAGAAGACCCTGGTGTGTGTAGCCACCCGCTTCTACCCCGACCATGTCACGGTCTTCTGGCAAGTC
>258-1
AGGTTCACCAGACTCCCTCTGCAGTCTTCAGCAGACCTGGAGAGAATATTCAGCTCTTCTGCCACCATCAGAAAACAGACTACACACAAATGTTGTGGTACCAGAAATCACAAGGAGAAACAGCACTGAAACTCATTGGATATTTGAATTATAATTCTAAAACCATTGAGAGTTCATATGAAAATAATTTTAATATGAGTGGGGATTTGAGTGGAGACGGCCCAAAGAATGCCTCTCTGAACATGTTCAATTTGAGACATCCCCAACACAGTGCAGTGTATTTATGTGCTGCTCGTTATAGTGAGGCCTACTTTGGGAATGGAACCAAACTCACTGTTTTAGATCCAAACATCAAAGTCACTGAACCCACAGTGGAAGTCCTAGCACCCTCGGCAAAGGAGTGTAAAGATAGAAACAAGAAGAAGAAGAAGACCCTGGTGTGTGTAGCCACCCGCTTCTACCCCGACCATGTCACGGTCTTCTGGCAAGTC
>259-1
AGGTTCACCAGACTCCCTCTGCAGTCTTCAGCAGACCTGGAGAGAATATTCAGCTCTTCTGCCACCATCAGAAAACAGAGTGATGCTGTTATCCCAGCAATCACAAGTAGAAAAATCACTGAAACTCATTGGCTATTTGAATGTTAATTCTCCAACCATTGAGAGTTCATATGAAGAGCCTTTCAATATGAGTGGGGATTTGGGTGGAGCCGGCCCAAAGAATGCCTCTCTGAACATGTTCAACTTGAGACAACCACAATACAGTGCAGTGTATTTCTGTGCTGCTAGTAAGAGGGGGGATATGAGGCACATTTTGGATCAGGCACCAAATTAACAGTTCTCGATCCAAACATCAAAGTCACTGAACCCACAGTGGAAGTCCTAGCACCCTCGGCAAAGGAGTGTAAAGATAGAAACAAGAAGAAGAAGAAGACCCTGGTGTGTGTAGCCACCCGCTTCTACCCCGACCATGTCACGGTCTTCTGGCAAGTC
>260-1
AGGTTCACCAGACTCCCTCTGCAGTCTTCAGCAGACCTGGAGAGAATATTCAGCTCTTCTGCCACCATCAGAAAACAGAGTGATGCTGTGATACCAGAAATCACAAGGAGAAAAAGCACTGAAACTCATTGGATATTTGAATGTTAATTCTCCAACCATTGAGAGTTCATATGAAGAGCATTTCAATATGAGTGGGGATTTGGGTGGAGCCGGCCCAAAGAATGCCTCTCTGAACATGTTCAACTTGAGACAACCACAATACACTGCAGTGTATTTCTGTGCTGCTAGGGACAATATGAGGCACATTTTGGATCAGGCACCAAATTAACAGTTCTCGATCCAAACATCAAAGTCACTGAACCCACAGTGGAAGTCCTAGCACCCTCGGCAAAGGAGTGTAAAGATAGAAACAAGAAGAAGAAGAAGACCCTGGTGTGTGTAGCCACCCGCTTCTACCCCGACCATGTCACGGTCTTCTGGCAAGTC
>261-1
AGGTTCACCAGACTCCCTCTACATTGCTGGTAAAGCCTAATGCCTCTGTCACACTCAACTGCAGTCATAAAATCCCCAGCTATGACACTATCCTCTGGTACCAGCGTTCTGTGGAAGACATGGCTCTAAACCTCATAGCTTATGCATACTATAAAACCCCTACAGTTGAACCCTCATATAAAGGTTACTTTGATGTGAAAGGAGATGGAGAGAACGAAGCCTTCCTTCATATCCTCAAACTGAGACAAGCTGAAGACAGTGGGGAGTATTTCTGTGCTGCAAGTGAAACGTACACGGATAAGGCAGAGTTTGGTCCAGGTACCAGACTCACTGTTCTAGATCCAAACATCAAAGTCACTGAACCCACAGTGGAAGTCCTAGCACCCTCGGCAAAGGAGTGTAAAGATAGAAACAAGAAGAAGAAGAAGACCCTGGTGTGTGTAGCCACCCGCTTCTACCCCGACCATGTCACGGTCTTCTGGCAAGTC
>262-1
AGGTTCACCAGACTCCCTCTACATTGCTGGTAAAGCCTAATGCCTCTGTCACACTCAACTGCAGTCATAAAATCTCCAGCTATGACACTATCCTCTGGTACCAGCGTTCTGTGGAAGACACGGCTCTAAACCTCATAGCTTATGCATACTATAAAACCCCTACAGTTGAACCCTCATATAAAGGTTACTTTGATGTGAAAGGAGATGGAGAGAACGAAGCCTTCCTTCATATCCTCAAACTGAGACAAGCTGAAGACAGTGGGGAGTATTTCTGTGCTGCAAGTGAAGGGACAGGGAACTATGAGGCACATTTTGGATCAGGCACCAAATTAACAGTTCTCGATCCAAACATCAAAGTCACTGAACCCACAGTGGAAGTCCTAGCACCCTCGGCAAAGGAGTGTAAAGATAGAAACAAGAAGAAGAAGAAGACCCTGGTGTGTGTAGCCACCCGCTTCTACCCCGACCATGTCACGGTCTTCTGGCAAGTC
>263-1
AGGTTCACCAGACTCCCTCTGCAGTCTTCAGCAGACCTGGAGAGAATATTCAGCTCTTCTGCCACCATCAGAAAACAGAGTGATGCTGTGATACCAGAAATCACAAGGAGAAACAGCACTGAAACTCATTGGATATTTGTATCATAAAAATCCAACCATTGAGAGTTCATATGAAGAGCATTTCAATATGAGTGGGGATTTGGGTGGAGCCGGCCCAAAGAATGTCTCTCTGAACATGTTCAACTTGAGACAAACCCAACACAGTGCAGTGTATTTCTGTGCTGCTAGACAGGGGCCAACTATGAGGCACATTTTGGATCAGGCACCAAATTAACAGTTCTCGATCCAAACATCAAAGTCACTGAACCCACAGTGGAAGTCCTAGCACCCTCGGCAAAGGAGTGTAAAGATAGAAACAAGAAGAAGAAGAAGACCCTGGTGTGTGTAGCCACCAGCTTCTACCCCGACCATGTCACGGTCTTCTGGCAAGTC
>264-1
AGGTTCACCAGACTCCCTCTGCAGTCTTCAGCAGACCTGGAGAGAATATTCAGCTCTTCTGCCACCATCAGAAAACAGACTACACACAAATGTTGTGGTACCAGAAATCACAAGGAGAAACAGCACTGAAACTCATTGGATATTTGAATTATAATTCTAAAACCATTGAGAGTTCATATGAAAATAATTTTAATATGAGTGGGGATTTGAGTGGAGACGGCCCAAAGAATGCCTCTCTGAACATGTTCAACTTGAGACAAACCCAAAACAGTGCAGTGTATTTCTGTGCTGCAAGTAATTTTGAGGCACATTTTGGATCAGGCACCAAATTAACAGTTCTCGATCCAAACATCAAAGTCACTGAACCCACAGTGGAAGTCCTAGCACCCTCGGCAAAGGAGTGTAAAGATAGAAACAAGAAGAAGAAGAAGACCCTGGTGTGTGTAGCCACCCGCTTCTACCCCGACCACGTCACGGTCTTCTGGCAAGTC
>265-1
AGGTTCACCAGACTCCCTCTGCAGTCTTCAGCAGACCTGGAGAGAATATTCAGCTCTTCTGCCACCATCAGAAAACAGACTATAGAGTGATGCTGTGGTACCAGAAATCACAAGGAGAAACAGCACTGAAACTCATTGGATATTTGAATTTTAATTCTCAAACCATTATCCAAACATCAAAGTCACTGAACCCACAGTGGAAGTCCTAGCACCCTCGGCAAAGGAATGTAAAGATAGAAACAAGAAGAAGAAGAAGACCCTGGTGTGTGTAGCCACCCGCTTCTACCCCGACCATGTCACGGTCTTCTGGCAAGTC
>266-1
AGGTTCACCAGACTCCCTCTGCAGTCTTCAGCAGACCTGGAGAGAATATTCAGCTCTTCTGCCACCATCAGAAAACAGACTATAGAGTGATGTTGTGGTACCAGAAATCACAAGGAGAAACAGCACTGAAACTCATTGGATATTTGAATTTTAATTCTCAAACCATTGAGAGTTCATATGAAAAGCATTTCAATATGAGTGGGGATTTGGGTGGAGACGGCCCAAAGAATGCCTCTCTGAACATGTTCAATTTGAGACAAACCCAAAACAGTGCAGTGTATTTCTGTGCTGCAAGTAATTTTGAGGCACATTTTGGATCAGGCACCAAATTAACAGTTCTCGATCCAAACATCAAAGTCACTGAACCCACAGTGGAAGTCCTAGCACCCTCGGCAAAGGAGTGTAAAGATAGAAACAAGAAGAAGAAGAAGACCCTGGTGTGTGTAGCCACCCGCTTCTACCCCCACCGTCTCACGGTCTTCTGGCAAGTC
>267-1
AGGTTCACCAGACTCCCTCTGCAGTCTTCAGCAGACCTGGAGAGAATATTCAGCTCTTCTGCCACCACCAGAAAACAGACTACACACAAATGGGGCGCGGTGATCCTGCATTCTTTGGAGCAGGGACCAAACTGAGTGTTCTGGATCCAAACATCAAAGTCACTGAACCCACAGTGGAAGTCCTAGCACCCTCGGCAAAGGAGTGTAAAGATAGAAACAAGAAGAAGAAGAAGACCCTGGTGTGTGTAGCCACCCGCTTCTACCCCGACCATGTCACGGTCTTCTGGCAAGTC
>268-1
AGGTTCACCAGACTCCCTCTGCAGTCTTCAGCAGACCTGGAGAGAATATTCAGCTCTTCTGCCACCATCAGAAAACAGAGTGATGCTGTGATACCAGAAATCACAAGGAGAAAAAGCACTGAAACTCATTGGATATTTGAATGTTAATTCTCCAACCATTGAGAGTTCATATGAAGAGCATTTCAATATGAGTGGGGATTTGGGTGGAGCCGGCCCAAAGAATGCCTCTCTGAACATGTTCAACTTGAGACAGCCACAATACAGTGCAGTGTATTTCTGTGCTGCTAGTACGGGACAGGGCGGCACATTTTGGATCAGGCACCAAATTAACAGTTCTCGATCCAAACATCAAAGTCACTGAACCCACAGTGGAAGTCCTAGCACCCTCGTCAAAGGAGTGTAAAGATAGAAACAAGAAGAAGAAGAAGACCCTGGTGTGTGTAGCCACCCGCTTCTACCCCGACCATGTCACGGTCTTCTGGCAAGTC
>269-1
AGGTTCACCAGACTCCCTCTGCAGTCTTCAGCAGACCTGGAGAGAATATTCAGCTCTTCTGCCACCATCAGAAAACAGACTATAGAGTGATGCTGTGGTACCAGAAATCACAAGGAGAAACAGCACTGAAACTCATTGGATATTTGAATTTTAATTCTCAAATCATTGAGAGTTCATATGAAAAGCATTTCAATATGAGTGGGGATTTGGGTGGAGACGGCCCAAAGAATGCCTCTCTGAACATGTTCAACAACAGACAAGTGTATTTCTGTGCTGCAAGTAACGATAGAGAAAGCAAAGATCCTGCATTCTTTGGAGCAGGGACCAAACTGAGTGTTCTGGATCCAAACATCAAAGTCACTGAACCCACAGTGGAAGTCCTAGCACCCTCGGCAAAGGAGTGTAAAGATAGAAACAAGAAGAAGAAGAAGACCCTGGTGTGTGTAGCCACCCGCTTCTACCCCGACCATGTCACGGTCTTCTGGCAAGTC
>270-1
AGGTTCACCAGACTCCCTCTGCAGTCTTCAGCAGACCTGGAGAGAATATTCAGCTCTTCTGCCACCATCAGAAAACAGAGTGATGCTGTGATACCAGAAATCACAAGGAGAAAAAGCACTGAAACTCATTGGATATTTGAATGTTAATTCTCCAACCATTGAGAGTTCATATGAAGAGCATTTCAATATGAGTGGGGATTTGGGTGGAGCCGGCCCAAAGAATGCCTCTCTGAACATGTTCAACTTGAGACAACCACAATACAGTGCAGTGTATTTCTGTGCTGCTAGCGGGACGAACAACAACCCGGCATTCTTCGGCAGTGGCACCAAACTCACAGTTCTAGATCAAAACATCAAAGTCACTGAACCCACAGTGGAAGTCCTAGCACCCTCGGCAAAGGAGTGTAAAGATAGAAACAAGAAGAAGAAGACCCTGGTGTGTGTAGCCACCCGCTTCTACCCCGACCATGTCACGGTCTTCTGGCAAGTC
>271-1
AGGTTCACCAGACTCCCTCTGCAGTCTTCAGCAGACCTGGAGAGAATATTCAGCTCTTCTGCCACCATCAGAAAACAGACTATAGAATGATGCTGTGGTACCAGAAATCACAAGGAGAAACAGCACTGAAACTCATTGGATATTTGAATTATAATTCTCCAACCATTGAGAGTTCATATGAAAAGCATTTCAAAATGAGTGGGGATTTGGGTGGAAACGGCCCAAAGAATGCCTCTCTGAACATGTTCAACTTGAGACAACCCCACCACAGTGCAGTGTATTTCTGTGCTGCTAGCCTCTATGAGGCACATTTTGGATCAGGCACCAAATTAACAGTTCTCGATCAAAACATCAAAGTCACTGAACCCACAGTGGAAGTCCTAGCACCCTCGGCAAAGGAGTGTAAAGATAGAAACAAGAAGAAGAAGAAGACCCTGGTGTGTGTAGCCACCCGCTTCTACCCCGACCATGTCACGGTCTTCTGGCAAGTC
>272-1
AGGTTCACCAGACTCCCTCTGCAGTCTTCAGCAGACCTGGAGAGAATATTCAGCTCTTCTGCCACCATCAGAAAACAGACTATAGAATGATGCTGTGGTACCAGAAATCACAAGGAGAAACAGCACTGAAACTCATTGGATATTTGAATTATAATTCTCCAACCATTGAGAGTTCATATGAAAAGCATTTCAAAATGAGTGGGGATTTGGGTGGAAACGGCCCAAAGAATGCCTCTCTGAACATGTTCAACTTGAGACAACCCCAACCCAGTGCAGTGTATTTCTGTGCTGCTAGTTCCTATGAGGCACATTTTGGATCAGGCACCAAATTAACAGTTCTCGATCCAAACATCAAAGTCACTGAACCCACAGTGGAAGTCCTAGCACCCTCGGCAAAGGAGTGTAAAGATAGAAACAAGAAGAAGAAGAAGACCCTGGTGTGTGTAGCCACCCGCTTCTACCCCGACCATGTCACGGTCTTCTGGCAAGTC
>273-1
AGGTTCACCAGACTCCCTCTGCAGTCTTCAGCAGACCTGGAGAGAATATTCAGCTCTTCTGCCACCATCAGAAAACAGACTACACACAAATGTTGTGGTACCAGAAATCACAAGGAGAAACAGCACTGAAACTCATTGATATTTGAATTATAATTCTAAAACCATTGAGAGTTCATATGAAAATAATTTTAATATGAGTGGGGATTTGAGTGGAGACGGCCCAAAGAATGCCTCTCTGAACATGTTCAATTTGAGACAACCCCAACACAGTGCAGTGTATTTATGTGCGGGACAGGCACATTTTGGATCAGGCACCAAATTAACAGTTCTCGATCCAAACATCAAAGTCACTGAACCCACAGTGGAAGTCCTAGCACCCTCGGCAAAGGAGTGTAAAGATAGAAACAAGAAGAAGAAGAAGACCCTGGTGTGTGTAGCCACCCGCTTCTACCCCGACCATGTCACGGTCTTCTGGCAAGTC
>274-1
AGGTTCACCAGACTCCCTCTACATTGCTGGTAAAGCCTAATGCCTCTTTCACACTCAACTGCAGTCATAAAATCCCCAGCTATGACACTATCCTCTGGTACCAGCGTTCTGTGGAAGACACGGCTCTAAACCTCATAGCTTATGCATACTATAAAACCCCTACAGTTGAACCCTCATATAAAGGTTACTTTGATGTGAAAGGAGATGGAGAGAACGAAGCCTTCCTTCATATCCTCAAACTGAGACAAGCTGAAGACAGTGGGGAGTATTTCTGTGCTGCAAGTAACAGAAAGTACTCGGAGGCATATTTTGGAGCCGGCACCAAACTCACCGTTTTAGATCCAAACATCAAAGTCACTGAACCCACAGTGGAAGTCCTAGCACCCTCGGCAAAGGAGTGTAAAGATAGAAACAAGAAGAAGAAGAAGACCCTGGTGTGTGTAGCCACCCGCTTCTACCCCGACCATGTCACGGTCTTCTGGCAAGTC
>275-1
AGGTTCACCAGACTCCCTCTGCAGTCTTCAGCAGACCTGGAGAGAATATTCAGCTCTTCTGCCACCATCAGAAAACAGAGTGATGCTGTGATACCAGAAATCACAAGGAGAAAAAGCACTGAACCTCATTGGATATTTGAATGTTAATTCTCCAACCATTGAGAGTTCATATGACGAGCATTTCAATATGAGAGGGGATTTGGGTGGAGCCGGCCCACAGAATGCATATCTGAACATGTTCAACTTGAGACAACCACAATACAGTGCAGTGTATTTCTGTGCTGCTAGTAACGGGACAGCTATGAGGCACATTTTGGATCAGGCACCAAATTAACAGTTCTCGATCCAAACATCAAAGTCACTGAACCCACAGTGGAAGTCCTAGCACCCTCGGCAAAGGAGTGTAAAGATAGAAACAAGAAGAAGAAGAAGACCCTGGTGTGTGTAGCCACCCGCTTCTACCCCGACCATGTCACGGTCTTCTGGCAAGTC
>276-1
AGGTTCACCAGACTCCCTCTGCAGTCTTCAGCAGACCTGGAGAGAATATTCAGCTCTTCTGCCACAATCAGAAAACAGAGTGATGCTGTGATACCAGAAATCACAAGGAGAAAAACCACTGAAACTCATTGGATATTTGAATGTTAATTCTCCAACCATTGAGAGTTCATATGAAGAGCCTTTCAATATGAGTGGGGATTTGGGTGGAGCCGGCCCAAAGAATGCCTCTCTGAACATGTTCAACTTGAGACAACCACAATACAGTGCAGTGTATTTCTGTGCTGCTAGACAGCTAACAACCCGGCATTCTTCGGCAGTGGCACCAAACTCACAGTTCTAGATCCAAACATCAAAGTCACTGAACCCACAGTGGAAGTCCTAGCACCCTCGGCAAAGGAGTGTAAAGATAGAAACAAGAAGAAGAAGAAGACCCTGGTGTGTGTAGCCACCCGCTTCTACCCCGACCATGTCACGGTCTTCTGGCAAGTC
>277-1
AGGTTCACCAGACTCCCTCTGCAGTCTTCAGCAGACCTGGAGAGAATATTCAGCTCTTCTGCCACCATCAGAAAACAGAGTGATGCTGTGATACCAGAAATCACAAGGAGAAAAAGCACTGAAACTCATTGGATATTTGAATGTTAATTCTCCAACCATTGAGAGTTCATATGAAGAGCATTTCAATATGAGTGGGGATTTGGGTGGAGCCGGCCCAAAGAATGCCTCTCTTAACATGTTCAACTTGAGACAACCACAATACAGTGCAGTGTATTTCTGTGCTGCTAGTAGAAGGCAGAACCAGCCTTCTTTGGCAATGGAACGAAACTCACTGTTTTAGATCCAAACATCAAAGTCACTGAACCCACAGTGGAAGTCCTAGCACCCTCGGCAAAGGAGTGTAAAGATAGAAACAAGAAGAAGAAGAAGACCCTGGTGTGTGTAGCCACCCGCTTCTACCCCGACCATGTCACGGTCTTCTGGCAAGTC
>278-1
AGGTTCACCAGACTCCCTCTGCAGTCTTCAGCAGACCTGGAGAGAATATTCAGCTCTTCTGCCACCATCAGAAAACAGACTACACACAAATGTTGTGGTACCAGAAATCACAAGGAGAAACAGCACTGAAACTCATTGGATATTTGAATTATAATTCTAAAACCATTGAGAGTTCATATGAAAATAATTTTAATATGAGTGGGGATTTGAGTGGAGACGGCCCAAAGAATGCCTCTCTGAACATGTTCAATTTGAGACAACCCCAACACAGTGCAGTGTATTTATGTGCTGCGCGGGACTATGAGGCACATTTTTTATCAGGCGCCAAATTAACAGTTCTCGATCCAAAAATCAAAGTCACTGAACCCACAGTGGAAGTACTAGCACCCTCGGCAAAGGAGTGTAAAGATAGAAAAAAGAAGAAGAAGAAGACCCTGGTGTGTGTAGCCACCCGCTTCTACCCCGACCATGTCACGGTCTTCTGGCAAGTC
>279-1
AGGTTCACCAGACTCCCTCTGCAGTCTTCAGCAGACCTGGAGAGAATATTCAGCTCTTCTGCCACCATCAGAAAACAGACTATAGAGTGATGCTGTGGTACCAGAAATCACAAGGAGAAACAGCACTGAAACTCATTTGATATTTGAATTTTAATTCTCAAACCATTATCCAAACATCAAAGTCACTGAACCCACAGTGGAAGTCCTAGCACCCTCGGCAAAGGAGTGTAAAGATAGAAACAAGAAGAAGAAGAAGACCCTGGTGTGTGTAGCCACCCGCTTCTACCCCGACCATGTCACGGTCTTCTGGCAAGTC
>280-1
AGGTTCACCAGACTCCCTCTACGTTGCTGGTAAAGCCTAATGCCTCTGTCACACTCAACTGCAGTCATAAAATCCCCAGCTATGACACTATCCTCTGGTACCAGCGTTCTGTGGAAGACACGGCTCTAAACCTCATAGCTTATACATACTATAAAACCCCTACAGTTGAACCCTCATATAAAGGTTACTTTGATGTGAAAGGAGATGGAGAGAACAAAGCCTTCCTTCATATCCTCAAACTGAGACAAGCTGAAGACAGTGGGGAGTATTTCTGTGCTGCCAGGACAGGGAGCTCGTACTCGGAGGCATATTTTGGAGCCGGCACCAAACTCACCGTTTTAGATCCAAACATCAAAGTCACTGAACCCACAGTGGAAGTCCTAGCACCCTCGGCAAAGGAGTGTAAAGATAGAAACAAGAAGAAGAAGAAGACCCTGGTGTGTGTAGCCACCCGCTTCTACCCCGACCATGTCACGGTCTTCTGGCAAGTC
>281-1
AGGTTCACCAGACTCCCTCTGCAGTCTTCAGCAGACCTGGAGAGAATATTCAGCTCTTCTGCCACCATCAGAAAACAGAGTGATGCTGTGATCCCAGAAATCACAAGGAGAAACAGCACTGAAACTCATTGGATATTTGTATCCTAAACATCCAACCATTGAGAGTTCATATGAATAGCATTTCAATATGAGTGGGGATTTGGGTGGAGCCGGCCCAAAGAATGTCTCTCTGAACATGTTCAACTTGAGACAAACCCAACACAGTGCAGTGTATTTCTGTGCTGCTAGACAGGGGCCAACTATGAGGCACATTTTGGATCAGGCACCAAATTAACAGTTCTCGATCCAAACATCAAAGTCACTGAACCCACAGTGGAAGTCCTAGCACCCTCGGCAAAGGAGTGTAAAGATAGAAACAAGAAGAAGAAGAAGACCCTGGTGTGTGTAGCCACCCGCTTCTACCCCGACCATGTCACGGTCTTCTGGCAAGTC
>282-1
AGGTTCACCAGACTCCCTCTGAAGTCTTACTGAAACGTGGAGAGAACGTTCAGATCTTCTGCCACCATGAGAGAACTAACTACAGACTGATGCAGTGGTTCCAGCAGTCACCGGGAGAAAAACAACTATTTATATTTTAAGACTCAAACCACGTACATTGAAGAACATCTAAACGTGAGTGGGGATTTGAGTCATAACGACCCGAAGAATGTTTCTCTGAACATGTTCAACCTTAAAGGTCCAGATCACAGTGCAGTTTATTTCTGTGCTGCAAGTGGCAGGGGGGAGGCCAACCCGGCATTCTTCGGCAGTGGCACCAAACTCACAGTTCTAGATCCAAACATCAAAGTCACTGAACCCACAGTGGAAGTCCTAGCACCCTCGGCAAAGGAGTGTAAAGATAGAAACAAGAAGAAGAAGACCCTGGTGTGTGTAGCCACCCGCTTCTACCCCGACCATGTCACGGTCTTCTGGCAAGTC
>283-1
AGGTTCACCAGACTCCCTCTGCAGTCTTCAGCAGACCTGGAGAGAATATTCAGCTCTTCTGCCACCATCAGAAAACAGACTATAGAATAATGCTGTGATACCAGAAATCACAAGGAGAAACAGCACTGAAACTCATTGGATATTTGAATTATAATTCTCAAACCATCGAGAGTTCATATGAAGAGCATTTCAATATGAGTGGGGATTTGGGTGGAGCCGGCCCAAAGAATGCCTCTCTGAACATGTTCAACTTGAGACAACCCCAACACAGTGCAGTGTATTTATCGGCTGGAAGTGAGGCCTACTTTGGGAATGGAACCAAACTCACTGTTTTAGATCCAAACATCAAAGTCACTGAACCCACAGTGGAAGTCCTAGCACCCTCGGCAAAGGAGTGTAAAGATAGAAACAAGAAGAAGAAGAAGACCCTGGTGTGTGTAGCCACCCGCTTCTACCCCGACCATGTCACGGTCTTCTGGCAAGTC
>284-1
AGGTTCACCAGACTCCCTCTGCAGTCTTCAGCAGACCTGGAGAGAATATTCAGCTCTTCTGCCACCATCAGAAAACAGAGTGATGCTGTGATACCAGAAATCACAAGGAGAAAAAGCACTGAAACTCATTGGATATTTGAATGTTAATTCTCCAACCATTGAGAGTTCATATGAAGAGCATTTCAATATGAGTGGGGATTTGGGTGGAGCCGGCCCAAAGAATGCCTCTCTGAACATGTTCAACTTGAGACAACCACAATACAGTGCAGTGTATTTCTGTGCTGCTAGTACAGATACACGGATAAGGCAGAGTTTGGTCCAGGTACCAGACTCACTGTTCTAGATCCAAACATCAAAGTCACTGAACCCACAGTGGAAGTCCTAGCACCCTCGGCAAAGGAGTGTAAAGATGGAAACAAGAAGAAGAAGAAGACCCTGGTGTGTGTAGCCACCCGCTTCTACCCCGACCATGTCACGGTCTTCTGGCAAGTC
>285-1
AGGTTCACCAGACTCCCTCTGCAGTCTTCAGCAGACCTGGAGAGAATATTCAGCTCTTCTGCCACCATCAGAAAACAGAGTGATGCTGTGATCCCAGAAATCACAAGGAGAAAAAGCACTGAAACTCATTGGATATTTGAATGTTAATTCTCCAACCATTGAGAGTTCATATGAAGAGCATTTCAATATGAGTGGGGATTTGGGTGGAGCCGGCCCAAAGAATGCCTCTCTGAACATGTTCAACTTGAGACAACCACAATACAGTGCAGTGTATTTCTGTGCTGCTAGTACAGATACACGGATAAGGCAGAGTTTGGTCCAGGTACCAGACTCACTGTTCTAGATCCAAACATCAAAGTCACTGAACCCACAGTGGAAGTCCTAGCACCCTCGGCAAAGGAGTGTAAAGATAGAAACAAGAAGAAGAAGAAGACCCTGGTGTGTGTAGCCACCCGCTTCTACCCCGACCATGTCACGGTCTTCTGGCAAGTC
>286-1
AGGTTCACCAGACTCCCTCTGCAGTCTTCAGCAGACCTGGAGAGAATATTCAGCTCTTCTGCCACCATCAGAAAACAGACTATAGAGTTATGCTGTGGTACCAGAAATCACAAGGAGAAACAGCACTGAAACTCATTGGATATTTGAATTTTAATTCTCAAACCATTGAGAGTTCATATGAAAAGCATTTCAATATGAGTGGGGATTTGGGTGGAGACGGCCCAAAGAATGCCTCTCTGAACATGTTCAACTTGAGACAAACCCAAAACAGTGCAGTGTATTTCCTCTCAAGAATCAACTATGAGGCACATTTTGGATCAGGCACCAAATTAACAGTTCTCGATCCAAACATCAAAGTCACTGAACCCACAGTGGAAGTCCTAGCACCCTCGGCAAAGGAGTGTAAAGATAGAAACAAGAAGAAGAAGAAGACCCTGGTGTGTGTAGCCACCCGCTTCTACCCCGACCATGTCACGGTCTTCTGGCAAGTC
>287-1
AGGTTCACCAGACTCCCTCTGCAGTCTTCAGCAGACCTGGAGAGAATATTCAGCTCTTCTGCCACCATCAGAAAACAGACTATAGAATGATGCTGTGGTACCAGAAATCACAAGGAGAAACAGCACTGAAACTCATTGGATATTTGAATTATAATTCTCCAACCATTGAGAGTTCATATGAAAAGCATTTCAAAATGAGTGGGGATTTGGGTGGAAACGGCCCAAAGAATGCCTCTCTGAACATGTTCAACTTGAGACAACCCCAACACAGTGCAGTGTATTTCTGTGCTGCTAGTCCCCACCCGGCATTCTTCGGCAGTGGCACCAAACTCACAGTTCTAGATCCAAACATCAAAGTCACTGAACCCACAGTGGAAGTCCTAGCACCCTCGGCAAAGGAGTGTAAAGATAGAAACAAGAAGAAGAAGAAGACCCTGGTGTGTGTAGCCACCCGCTTCTACCCCGACCATGTCACGGTCTTCTGGCAAGTC
>288-1
AGGTTCACCAGACTCCCTCTGCAGTCTTCAGCAGACCTGGAGAGAATATTCAGCTCTTCTGCCACCATCAGAAAACAGACTACACACAAATGTTGTGGTACCAGAAATCACAAGGAGAAACAGCACTGAAACTCATTGGATATTTGAATTATAATTCTAAAACCATTGAGAGTTCATATGAAAATAATTTTAATATGAGTGGGGATTTGAGTGGAGACGGCCCAAAGAATGCCTCTCTGAACATGTTCAATTTGAGACAACCCCAACACAGTGCAGTGTATTTATGTGCTGCTCGTTATGAGTCTCCTGCATTCTTTGGAGCAGGGAACAAACGGAGTGTTCTGGATCCAAACATCAAAGTCACTGAACCCACAGTGGAAGTCCTAGCACCCTCGGCAAAGGAGTGGAAAGATAGAAACAAGAAGAAGAAGAAGACCCGGGTGTGTAGCCACCCGCTTCTACCCCGACCATGTCACGGTCTTCTGGCAAGTC
>289-1
AGGTTCACCAGACTCCCTCTGAAGTCTTACTGAAACGTGGAGAGAACGTTCAGATCTTCTGCCACCATGAGAGAACTAACTACAGACTGATGCAGTGGTTCCAGCAGTCACCGGGAGAAAAACAACTATTTATATTTTAAGACTCAAACCACGTACATTGAAGAACATCTAAACGTGAGTGGGGATTTGAGTCAGAACGACCCGAAGAATGTTTCTCTGAACATGTTCAACCTTAAAGGTCCAGATCACAGTGCAGTTTATTTCTGTGCTGCAAGTGAAGGGACTCAAACTCAACCAGCCTTCTTTGGCAATGGAACGAAACTCACTGTTTTAGATCCAAACATCAAAGTCACTGAACCCACAGTGGAAGTCCTAGCACCCTCGGCAAAGGAGTGTAAAGATAGAAACAAGAAGAAGAAGAAGACCCTGGTGTGTGTAGCCACCCGCTTCTACCCCGACCATGTCACGGTCTTCTGGCAAGTC
>290-1
AGGTTCACCAGACTCCCTCTGCAGTCTTCAGCAGACCTGGCGAGAATATTCAGCTCTTCTGCCACCATCAGAAAACAGACTATAGAGTGATGCTGTGGTACCAGAAATCACAAGGAGAAACAGCACTGAAACTCATTGGATATTTGAATTTTAATTCTCAAATCATTGAGAGTTCATATGAAAAGCATTTCAATATGAGTGGGGATTTGGGTGGAGACGGCCCAAAGAATGCCTCTCTGAACATGTTCAACTTGAGACAAACCCAAAACAGTGCAGTGTATTTCTGTGCTGCAAGTCTCAGGGCGGCATATTTTGGAGCCGGCACCAAACTCACCGTTTTAGATCCAAACATCAAAGTCACTGAACCCACAGTGGAAGTCCTAGCACCCTCGGCAAAGGAGTGTAAAGATAGAAACAAGAAGAAGAAGAAGACCCTGGTGTGTGTAGCCACCCGCTTCTACCCCGACCATGTCACGGTCTTCTGGCAAGTC
>291-1
AGGTTCACCAGACTCCCTCTACATTGCTGGTAAAGCCTAATGCCTCTGTCACACTCAACTGCAGTCATAAAATCCCCATCTATGACACTATCCTCTGGTACCAGCGTTCTGTGGAAGACACGGCTCTAAACCTCATAGCTTATGCATACTATAAAACCCCTACAGTTGAACCCTCATATAAAGGTTACTTTGATGTGAAAGGAGATGGAGAGAACGAAGCCTTCCTTCATATCCTCAAACTGAGACAAGCTGAAGACAGTGGGGAGTATTTCTGTGCTGCAAGTGAGGGGACAGACGACTATGAGGCACATTTTGGATCAGGCACCAAATTAACAGTTCTCGATCCAAACATCAAAGTCACTGAACCCACAGTGGAAGTCCTAGCACCCTCGGCAAAGGAGTGTAAAGATAGAAACAAGAAGAAGAAGAAGACCCTGGTGTGTGTAGCCACCCGCTTCTACCCCGACCATGTCACGGTCTTCTGGCAAGTC
>292-1
AGGTTCACCAGACTCCCTCTGCAGTCTTCAGCAGACCTGGAGAGAATATTCAGCTCTTCTGCCACCATCAGAAAACAGACTATAGAGTGATGCTGTGGTACCAGAAATCACAAGGAGAAACAGCACTGAAACTCATTGGATATTTGAATTTTAATTCTCAAACCATTATCCAAACATCAAAGTCACTGAACCCACAGTGGAAGTCCTAGCACCCTCGGCAAAGGAGTGTAAAGATAGAAACAAGAAGAAGAAGAAGACCCTGGTGTGTGTAGCCACCCGCTTCTACCTCGACCATGTCACGGTCTTCTGGCAAGTC
>293-1
AGGTTCACCAGACTCCCTCTACATTGCTGGTAAAGCCTAATGCCTCTGTCACACTCAACTGCAGTCATAAAATCCCCAGCTATGACACTATCCTCTGGTACCAGCGTTCTGTGGAAGACATGGCTCTAAACCTCATAGCTTATGCATACTATAAAACCCCTACAGTTGAACCCTCATATAAAGGTTACTTTGATGTGAAAGGAGATGGAGAGAACGAAGCCTTCCTTCATATCCTCAAACTGAGACAAGCTGAAGACAGTGGGGAGTATTTCTGTGCTGCAAGTGAGGGGACAGACGACTATGAGGCACATTTTGGATCAGGCACCAAATTAACAGTTCTCGATCCAAACATCAAAGTCACTGAACCCACAGTGGAAGTCCTAGCACCCTCGGCAAAGGAGTGTAAAGATAGAAACAAGAAGAAGAAGAAGACCCTGGTGTGTGTAGCCACCCGCTTCTACCCCGACCATGTCACGGTCTTCTGGCAAGTC
>294-1
AGGTTCACCAGACTCCCTCTGCAGTCTTCAGCAGACCTGGAGAGAATATTCAGCTCTTCTGCCACCATCAGAAAACAGAGTGATGCTGTTATCCCAGAAATCACAAGGAGAAAAAGCACTGAAACTCATTGGCTATTTGAATGTTAATTCTCCAACCATTGAGAGTTCATATGAATAGCATTTCAATATGAGTGGGGATTTGGGTGGAGCAGGCCCAAAGAATGCCTCTCTGAACATGTTCAACTTGAGACAACCACAATACAGTGCAGTGTATTTCTGTGCTGCTAGTAAGAGGGGGGATATGAGGCACATTTTGGATCAGGCACCAAATTAACAGTTCTCGATCCAAACATCAAAGTCACTGAACCCACAGTGGAAGTCCTAGCACCCTCGGCAAAGGAGTGTAAAGATAGAAACAAGAAGAAGAAGAAGACCCTGGTGTGTGTAGCCACCCGCTTCTACCCCGACCATGTCACGGTCTTCTGGCAAGTC
>295-1
AGGTTCACCAGACTCCCTCTGCAGTCTTCAGCAGACCTGGAGAGAATATTCAGCTCTTCTGCCACCATTAGAAAACAGACTACACACAAATGTTGTGGTACCAGAAATCACAAGGAGAAACAGCACTGAAACTCATTGGATATTTGAATTATAATTCTAAAACCATTGAGAGTTCATATGAAAATAATTTTAATATGAGTGGGGATTTGAGTGGAGACGGCCCAAAGAATGCCTCTCTGAACATGTTCAATTTGAGACAACCCCAACACAGTGCAGTGTATTTATGTGCTGCTCGAGGTTATGAGGCACATTTTGGATCAGGCACCAAATTAACAGTTCTCGATCCAAACATCAAAGTCACTGAACCCACAGTGGAAGTCCTAGCACCCTCGGCAAAGGAGTGTAAAGATAGAAACAAGAAGAAGAAGAAGACCCTGGTGTGTGTAGCCACCCGCTTCTACCCCGACCATGTCACGGTCTTCTGGCAAGTC
>296-1
AGGTTCACCAGACTCCCTCTGCAGTCTTCAGCAGACCTGGAGAGAATATTCAGCTCTTCTGCCACCATCAGAAAACAGAGTGATGCTGTGATACCAGAAATCACAAGGAGAAAAAGCACTGAAACTCATTGGATATTTGAATGTTAATTCTCCAACCATTGAGAGTTCATATGAAGAGCATTTCAATATGAGTGGGGATTTGGGTGGAGCCGGCCCAAAGAATGCCTCTCTGAACATGTTCAACTTGAGACAACCACAATACAGTGCAGTGTATTTCTGTGCTGCTAGTATCAGGGCAACTATGAGGCACATTTGGATCAGGCACCAAATTAACAGTTCTCGATCCAAACATCAAAGTCACTGAACCCACAGTGGAAGTCCTAGCACCCTCGGCAAAGGAGTGTAAAGATAGAAACAAGAAGAAGAAGAAGACCCTGGTGTGTGTAGCCACCCGCTTCTACCCCGACCATGTCACGGTCTTCTGGCAAGTC
>297-1
AGGTTCACCAGACTCCCTCTGCAGTCTTCAGCAGACCTGGAGAGAATATTCAGCTCTTCTGCCACCATCAGAAAACAGACTACACACAAATGTTGTGGTACCAGAAATCACAAGGAGAAACAGCACTGAAACTCATTGGATATTTGAATTATAATTCTAAAACCATTGAGAGTTCATATGAAAATAATTTTAATATGAGTGGGGATTTGGGTGGAGACGGCCCAAAGAATGCCTCTCTGAACATGTTCAACTTGAGACAAACCCAAAACAGTGCAGTGTATTTCTGTGCTGCAAGTAGGGATGAGGCACATTTTGGATCAGGCACCAAATTAACAGTTCTCGATCCAAACATCAAAGTCACTGAACCCACAGTGGAAGTCCTAGCACCCTCGGCAAAGGAGTGTAAAGATAGAAACAAGAAGAAGAAGAAGACCCTGGTGTGTGTAGCCACCCGCTTCTACCCCGACCATGTCACGGTCTTCTGGCAAGTC
>298-1
AGGTTCACCAGACTCCCTCTGCAGTCTTCAGCAGACCTGGAGAGAATATTCAGCTCTTCTGCCACCATCAGAAAACAGACTATAGAGTGATGCTGTGGTACCAGAAATCACAAGGAGAAACAGCACTGAAACTCATTGGATATTTGAATTTTAATTCTCAAACCATTATCCAAACGTCAAAGTCACTGAACCCACAGTGGAAGTCCTAGCACCCTCGGCAAAGGAGTGTAAAGATAGAAACAAGAAGAAGAAGAAGACCCTGGTGTGTGTAGCCACCCGCTTCTACCCCGACCATGTCACGGTCTTCTGGCAAGTC
>299-1
AGGTTCACCAGACTCCCTCTGCAGTCTTCAGCAGACCTGGAGAGAATATTCAGCTCTTCTGCCACCATCAGAAAACAGACTATAGAATGATGCTGTGGTACCAGAAATCACAAGGAGAAACAGCACTGAAACTCATTGGATATTTGAATTATAATTCTCCAACCATTGAGAGTTCATATGAAAAGCATTTCAAAATGAGTGGGGATTTGGGTGGAAACGGCCCAAAGAATGCCTCTCTGAACATGTTCAACTTGAGACAACCCCAACACAGTGCAGTGTATTTCTGTGCTGCTAGTACCCACCCGGCATTCTTCGGCAGTGGCACCAAACTCACAGTTCTAGATCCAAACATCAAAGTCACTGAACCCACAGGGGAAGTCCTAGCACCCTCGGCAAAGGAGTGTAAAGATAGAAACAAGAAGAAGAAGACCCTGGTGTGTGTAGCCACCCGCTTCTACCCCGACCATGTCACGGTCTTCTGGCAAGTC
>300-1
AGGTTCACCAGACTCCCTCTGCAGTCTTCAGCAGACCTGGAGAGAATATTCAGCTCTTCTGCCACCATCAGAAAACAGACTATAGAATGATGCTGTGGTACCAGAAATCACAAGGAGAAACATCACTGAAACTCATTGGATATTTGAATTATAATTCTCCAACCATTGAGAGTTCATATGAAAAGCATTTCAAAATGAGTGGGGATTTGGGTGGAAACGGCCCAAAGAATGCCTCTCTGAACATGTTCAACTTGAGACAACCCCAACACAGTGCAGTGTATTTCTGTGCAGGGGACTATGAGGCACATTTTGGATCAGGCACCAAATTAACAGTTCTCGATCCAAACATCAAAGTCACTGAACCCACAGTGGAAGTCCTAGCACCCTCGGCAAAGGAGTGTAAAGATAGAAACAAGAAGAAGAAGAAGACCCTGGTGTGTGTAGCCACCCGCTTCTACCCCGACCATGTCACGGTCTTCTGGCAAGTC
>301-1
AGGTTCACCAGACTCCCTCTGCAGTCTTCAGCAGACCTGGAGAGAATATTCAGCTCTTCTGCCACCATCAGAAAACAGACTACACACAAATGGGGCGCGGTGATCCTGCATTCTTTGGAGCAGGGACCAAACTGAGTGTTCTGGAACCAAACATCAAAGTCACTGAACCCACAGTGGAAGTCCTAGCACCCTCGGCAAAGGAGTGTAAAGATAGAAACAAGAAGAAGAAGAAGACCCTGGTGTGTGTAGCCACCCGCTTCTACCCCGACCATGTCACGGTCTTCTGGCAAGTC
>302-1
AGGTTCACCAGACTCCCTCTGCAGTCTTCAGCAGACCTGGAGAGAATATTCAGCTCTTCTGCCACCATCAGAAAACAGACTATAGAGTGATGCTGTGGTACCAGAAATCACAAGGAGAAACAGCACTGAAACTCATTGGATATTTGAATTTTAATTCTCAAATCATTGAGAGTTCATATGAAAAGCATTTCAATATGAGTGGGGATTTGGGTGGAGACGGCCCAAAGAATGCCTCTCTGAACATGTTCAACTTGAGACAAACCCAAAACAGTGCAGTGTATTTCTGTGCTGCAAGTACCCAACTATGAGGCACATTTTGGATCAGGCACCAAATTAACAGTTCTCGATCCAAACATCAAAGTCACTGAACCCACAGTGGAAGTCCTAGCACCCTCGGCAAAGGAGTGTAAAGATAGAAACAAGAAGAAGAAGACCCTGGTGTGTGTAGCCACCCGCTTCTACCCCGACCATGTCACGGTCTTCTGGCAAGTC
>303-1
AGGTTCACCAGACTCCCTCTGAAGTCTTACTGAAACGTGGAGAGAACGTTCAGATCTTCTGCCACCATGAGAGAACTAACTACAGACTGATGCAGTGGTTCCAGCAGTCACCGGGAGAAAAGCAACTAAAACTTATAGCCTATTTATATTTTAAGTCTCAAACCACGTACATTGAAGAACATCTAAACGTGAGCGGGGATTTGAGTCAGAACGACCCGAAGAATGTTTCTCTGAACATGTTCAACCTTAAAGGTCCAGATCACAGTGCAGTTTATTTCTGTGCTGCAAGTGAGGGGGGGTACTCGGAGGCATATTTTGGAGCCGGCACCAAACTCACCGTTTTAGATCCAAACATCAAAGTCACTGAACCCACAGTGGAAGTCCTAGCACCCTCGGCAAAGGAGTGTAAAGATAGAAACAAGAAGAAGAAGACCCTGGTGTGTGTAGCCACCCGCTTCTACCCCGACCATGTCACGGTCTTCTGGCAAGTC
>304-1
AGGTTCACCAGACTCCCTCTGCAGTCTTCAGCAGACCTGGAGAGAATATTCAGCTCTTCTGCCACCATTAGAAAACAGACTATAGAGTGATGCTGCGGTACCAGAAATCACAAGGAGAAACAGCACTGAAACTCATTGGATATTTGAATTTTAATTCTCAAACCATTGTGAGTTCATATGAAAAGCATTTCAATATGAGTGGGGATTTGGGTGGAGACGGCCCAAAGAATGCCTCTCTGAACATGTTCAACTTGAGACAAACCCAAAACAGTGCAGTGTATTTCTGTGCTGCAAGTTGGGGGGCACATTTTGGATCAGGCACCAAATTAACAGTTCTCGATCCAAACATCAAAGTCACTGAACCCACAGTGGAAGTCCTAGCACCCTCGGCAAAGGAGTGTAAAGATAGAAACAAGAAGAAGAAGAAGACCCTGGTGTGTGTAGCCACCCGCTTCTACCCCGACCATGTCACGGTCTTCTGGCAAGTC
>305-1
AGGTTCACCAGACTCCCTCTGCAGTCTTCAGCAGACCTGGAGAGAATATTCAGCTCTTCTGCCACCATCAGAAAACAGAGTGATGCTGTGATACCAGAAATCACAAGGAGAAACAGCACTGAAACTCATTGGATATTTGTATCATAAAAATCCAACCATTGAGAGTTCATATGAAGAGCATTTCAATATGAGTGGGGATTTGGGTGGAGCCGGCCCAAAGAATGTTTCTCTGAACATGTTCAACTTGAGACAAACCCAACACAGTGCAGTGTATTTCTGTGCTGCTAGTATAAGGCACATTTTGGATCAGGCACCAAATTAACAGTTCTCGATCCAAACATCAAAGTCACTGAACCCACAGTGGAAGTCCTAGCACCCTCGGCAAAGGAGTGTAAAGATAGAAACAAGAAGAAGAAGAAGACCCTGGTGTGTGTAGCCACCCGCTTCTACCCCGACCATGTCACGGTCTTCTGGCAAGTC
>306-1
AGGTTCACCAGACTCCCTCTGCAGTCTTCAGCAGACCTGGAGAGAATATTCAGCTCTTCTGCCACCATCAGAAAACAGACTATAGACTGATGCTGTGGTACCAGAAATCACAAGGAGAAACAGCACTGAAACTCATTGGATATTTGAATTATAATTCTCCAACCATTGAGAGTTCATATGAAAAGCATTTTAATATGAGTGGGGATTTGAGTGGAAACGGCCCAAAGAATGCCTCTCTGAACATGTTCAATCTGAAACACCCCCAACTCAGTTCAGTGTCTGTCTGTGATGCCAGCGGAAATGAGGCCCATTTTGGATATGGCACCAAACTCACAGTTCTCGATCCAAACATCAAAGTCACTGAACCCACAGTGGAAGTCCTAGCACCCTCGGCAAAGGAGTGTAAAGATAGAAACAAGAAGAAGAAGAAGACCCTGGTGTGTGTAGCCACCCGCTTCTACCCCGACCATGTCACGGTCTTCTGGCAAGTC
>307-1
AGGTTCACCAGACTCCCTCTGCAGTCTTCAGCAGACCTGGAGAGAATATTCAGCTCTTCTGCCACCATCAGAAAACAGACTATAGAATGATGCTGTGATACCAGAAATCACAAGGAGAAACAGCACTGAAACTCATTGGATATTTGAATTATAATTCTCAAACCATCGAGAGTTCATATGAAGAGCATTTCAATATGAGTGGGGATTTGGGTGGAGCCGGCCCAAAGAATGCCTCTCTGAACATGTTCAACTTGAGACAACCCCAACACAGTGCAGTGTATTGATGTGCTGCTAAGCGAGATCCAAACATCAAAGTCACTGAACCCACAGTGGAAGTCCTAGCACCCTCGGCAAAGGAGTGTAAAGATAGAAACAAGAAGAAGAAGACCCTGGTGTGTGTAGCCACCCGCTTCTACCCCGACCATGTCACGGTCTTCTGGCAAGTC
>308-1
AGGTTCACCAGACTCCCTCTGCAGTCTTCAGCAGACCTGGAGAGAATATTCAGCTCTTCTGCCACCATCAGAAAACAGACTATAGAGTGATGCTGTGGTACCAGAAATCACAAGGAGAAACAGCACTGAAACTCATTGGATATTTGAATTTTAATTCTCAAATCATTGAGAGTTCATATGAAAAGCATTTCAATATGAGTGGGGATTTGGGTGGAGACGGCCCAAAGAATGCCTCTCTGAACATGTTCAACTTGAGACAAACCCAAACCAGTTCAGTGTATTTCCTCTCAAGAATCAACTATGAGGCACATTTTGGATCAGGCACCAAATTAACAGTTCTCGATCCAAACATCAAAGTCACTGAACCCACAGTGGAAGTCCTAGCACCCTCGGCAAAGGAGTGTAAAGATAGAAACAAGAAGAAGAAGAAGACCCTGGTGTGTGTAGCCACCCGCTTCTACCCCGACCATGTCACGGTCTTCTGGCAAGTC
>309-1
AGGTTCACCAGACTCCCTCTACATTGCTGGTAAAGCCTAATGCCTCTGTCCCACTCAACTGCAGTCATAAAATCCCCAGCTATGACACTATCCTCTGGTACCAGCGTTCTGTGGAAGACACGGCTCTAAACCTCATAGCTTATGCATACTATAAAACCCCTACAGTTGAACCCTCATATAAAGGTTACTTTGATGTGAAAGGAGATGGAGAGAACGAAGCCTTCCTTCATATCCTCAAACTGAGACAAGCTGAAGACAGTGGGGAGTATAGACAGGGAACTCAACCAGCCTTCTTTGGCAATGGAACGAAACTCACTGTTTTAGATCCAAACATCAAAGTCACTGAACCCACAGTGGAAGTCCTAGCACCCTCGGCAAAGGAGTGTAAAGATAGAAACAAGAAGAAGAAGAAGACCCTGGTGTGTGTAGCCACCCGCTTCTACCCCGACCATGTCACGGTCTTCTGGCAAGTC
>310-1
AGGTTCACCAGACTCCCTCTGCAGTCTTCAGCAGACCTGGAGAGAATATTCAGCTCTTCTGCCACCATCAGAAAACAGACTATAGAATGATGCTGTGGTACCAGAAATCACAAGGAGAAACAGCACTGAAACTCATTGGATATTTGAATTATAATTCTCCAACCATTGAGAGTTCATATGAAAAGCATTTCAAAATGAGTGGGGATTTGGGAGGAAACGGCCCAAAGAATGCCTCTCTGAACATGTTCAACTTGAGACAACCCCAACACAGTGCAGTGTATTTCTGTGCTGCTAGAGGAGAACCTGCATTCTTTGGAGCAGGGACCAAACTGAGTGTTCTGGATCCAAACATCAAAGTCACTGAACCCACAGTGGAAGTCCTAGCACCCTCGGCAAAGGAGTGTAAAGATAGAAACAAGAAGAAGAAGAAGACCCTGGTGTGTGTAGCCACCCGCTTCTACCCCGACCATGTCACGGTCTTCTGGCAAGTC
>311-1
AGGTTCACCAGACTCCCTCTACGTTGCTGTTAAAGCCTAATGCCTCTTTCACACTCAACTGCAGTCATAAAATCCCCATCTATGACACTATCCTCTGGTACCAGCGTTCTGTGGAAGACACGGCTCTAAACCTCATAGCTTATGCATACTATAAAACCCCTACATTTGAACCCTCATATAAAGGTTACTTTGATGTGAAAGGAGATGGAGAGAACGAAGCCTTCCTTCATATCCTCAAACTGAGACAAGCTGAAGACAGTGGGGAGTATTTCTGTGCTGCCAGAGGGGCGACTTCAACTCAACCAGCCTTCTTTGGCAATGGAACGAAACTCACTGTTTTAGATCCAAACATCAAAGTCACTGAACCCACAGTGGAAGTCCTAGCACCCTCGGCAAAGGAGTGTAAAGATAGAAACAAGAAGAAGAAGAAGACCCTGGTGTGTGTAGCCACCCGCTTCTACCCCGACCATGTCACGGTCTTCTGGCAAGTC
>312-1
AGGTTCACCAGACTCCCTCTGCAGTCTTCAGCAGACCTGGAGAGAATATTCAGCTCTTCTGCCACCATCAGAAAACAGACTATACACTAATGCTGTGGTACCAGAAATCACAAGGAGAAACAGCACTGAAACTCATTGGATATTTGAATTTTAATTCTAAAATCATTGAGAGTTCATATGAAAATCATTTCAATATGAGTGGGGATTTGAGTGGAGACGGCCCAAAGAATGCCTCTCTGAACATGTTCAATGTGAGATAAACCCAAAACAGTGCAGTGTAGTGGGGGGCAACCATGATCAGGCATACTTTGGAGCAGGGACCAAACTGAGTGTTCTGGATCCAAACATCAAAGTCACTGAACCCACAGTGGAAGTCCTAGCACCCTCGGCAAAGGAGTGTAAAGATAGAAACAAGAAGAAGAAGAAGACCCTGGTGTGTGTAGCCACCCGCTTCTACCCCGACCATGTCACGGTCTTCTGGCAAGTC
>313-1
AGGTTCACCAGACTCCCTCTGCAGTCTTAAGCAGACCTGGAGAGAATGTTCAGCTCTTCTGCCACCATCAGAAAACAGGGTGATGCTGTGATACCAGAAATCACAAGGAGAAAAAGCACTGAAACTCATTGGATATTTGAATGTTAATTCTCCAACCATTGAGAGTTCATATGAAGAGCATTTCAATATGAGTGGGGATTTGGGTGGAGCCGGCCCAAAGAATGCCTCTCTGAACATGTTCAACTTGAGACAACCACAATACAGTGCAGTGTATTTCTGTGCTGCTAACAGGGGAGAACTCGGAGGCATATTTTGGAGCCGGCACCAAACTCACCGTTTTAGATCCAAACATCAAAGTCACTGAACCCACAGTGGAAGTCCTAGCACCCTCGGCAAAGGAGTGTAAAGATAGAAACAAGAAGAAGAAGAAGACCCTGGTGTGTGTAGCCACCCGCTTCTACCCCGACCATGTCACGGTCTTCTGGCAAGTC
>314-1
AGGTTCACCAGACTCCCTCTACATTGCTGGTAAAGCCTAATGCCTCTGTCACACTCAACTGCAGTCATAAAATCCCCAGCTATGACACTATCCTCTGGTACCAGCTTTCTGTGGAAGACACGGCTCTAAACCTCATAGCTTATGCATACTATAAAACCCCTACAGTTGAACCCTCATATAAAGGTTACTTTGATGTGAAAGGAGATGGAGAGAACGAAGCCTTCCTTCATATCCTCAAACTGAGACAAGCTGAAGACAGTGGGGAGTATTTCTGTGCTGCAAGTGAAACGTACACGGATAAGGCAGAGTTTGGTCCAGGTACCAGACTCACTGTTCTAGATCCAAACATCAAAGTCACTGAACCCACAGTGGAAGTCCTAGCACCCTCGGCAAAGGAGTGTAAAGATAGAAACAAGAAGAAGAAGAAGACCCTGGTGTGTGTAGCCACCCGCTTCTACCCCGACCATGTCACGGTCTTCTGGCAAGTC
>315-1
AGGTTCACCAGACTCCCTCTACGTTGCTGGTAAAGCCTAATGCCTCTGTCACACTCAACTGCAGTCATAAAATCCCCAGCTATGACACTATCCTCTGGTACCAGCGTTCTGTGGAAGACACGGCTCTAAACCTCATAGCTTATGCATACTATAAAACCCCTACAGTTGAACCCTCATATAAAGGTTACTTTGATGTGAAAGGAGATGGAGAGAACAAAGCCTTCCTTCATATCCTCAAACTGAGACAAGCTGAAGACAGTGGGGAGTATTTCTGTGCTGCCAGCCCAGGAGGAGTACACGGATAAGGCAGAGTTTGGTCCAGGTACCAGACTCACTGTTCTAGATCCAAACATCAAAGTCACTGAACCCACAGTGGAAGTCCTAGCACCCTCGGCAAAGGAGTGTAAAGATAGAAACAAGAAGAAGAAGAAGACCCTGGTGTGTGTAGCCACCCGCTTCTACCCCGACCATGTCACGGTCTTCTGGCAAGTC
>316-1
AGGTTCACCAGACTCCCTCTGCAGTCTTCAGCAGACCTGGAGAGAATATTCAGCTCTTCTGCCACCATCAGAAAACAGACTATAGAGTGATGCTGTGGTACCAGAAATCACAAGGAGAAACAGCACTGAAACTCATTGGATATTTGAATTTTAATTCTCAAATCATTGAGAGTTCATATGAAAAGCATTTCAATATGAGTCGGGATTTGGGTGGAGACGGCCCAAAGAATGCCTCTCTGAACATGTTCAACTTGAGACAAACCCAAAACAGTGCAGTGTATTTCTGTGCTGCAAGTAGGGATGAGGCACATTTTGGATCAGGCACCAAATTAACAGTTCTCGATCCAAACATCAAAGTCACTGAACCCACAGTGGAAGTCCTAGCACCCTCGGCAAAGGAGTGTAAAGATAGAAACAAGAAGAAGAAGAAGACCCTGGTGTGTGTAGCCACCCGCTTCTACCCCGACCATGTCACGGTCTTCTGGCAAGTC
>317-1
AGGTTCACCAGACTCCCTCTACAGTCTTCAGCAGACCTGGAGAGAATATTCAGCTCTTCTGCCACCATCAGAAAACAGACTATAGAGTGATGCTGTGGTACCAGAAATCACAAGGAGAAACAGCACTGAAACTCATTGGATATTTGAATTTTAATTCTCAAATCATTGAGAGTTCATATGAAAAGCATTTCAATATGAGTGGGGATTTGGGTGGAGACGGCCCAAAGAATGCCTCTCTGAACATGTTCAACTCGAGACAAACCCAAAACAGTGCAGTGTATTTCTGTGCTGCAAGTAAGAAGACAGAAGGCACCAAATTAACAGTTCTCGATCCAAACATCAAAGTCACTGAACCCACAGTGGAAGTCCTAGCACCCTCGGCAAAGGAGTGTAAAGATAGAAACAAGAAGAAGAAGAAGACCCTGGTGTGTGTAGCCACCCGCTTCTACCCCGACCATGTCACGGTCTTCTGGCAAGTC
>318-1
AGGTTCACCAGACTCCCTCTGCAGTCTTCAGCAGACCTGGAGAGAATATTCAGCTCTTCTGTCACCATCAGAAAACAGACTATAGAATGATGCTGTGGTACCAGAAATCACAAGGAGAAACAGCACTGAAACTCATTGGATATTTGAATTATAATTCTCCAACCATTGAGAGTTCATATGAAAAGCATTTCAAAATGAGTGGGGATTTGGGTGGAAACGGCCCAAAGAATGCCTCTCTGAACATGTTCAACTTGAGACAACCCCAACACAGTGCAGTGTATTTCTGTGCTGCTAGCCTCTATGAGGCACATTTTGGATCAGGCACCAAATTAACAGTTCTCGATCCAAACATCAAAGTCACTGAACCCACAGTGGAAGTCCTAGCACCCTCGGCAAAGGAGTGTAAAGATAGAAACAAGAAGAAGAAGAAGACCCTGGTGTGTGTAGCCACCCGCTTCTACCCCGACCATGTCACGGTCTTCTGGCAAGTC
>319-1
AGGTTCACCAGACTCCCTCTGCAGTCTTCAGCAGACCTGGAGAGAATATTCAGCTCTTCTGCCACCATCAGAAAACAGAGTGATGCTGTGATACCAGAAATCACAAGGAGAAAAAGCACTGAAACTCATTGGATATTTGAATGTTAATTCTCCAACCATTGAGAGTTCATATGAAGAGCATTTCAATATGAGTGGGGATTTGGGTGGAGCCGGCCCAAAGAATGCCTCTCTGAACATGTTCAACTTGAGACAACCAGAATACAGTGCTGTGTATTTCTGTGCTGCTAGTAGGGGCAGGAACCCGGCATTCTTCGGCAGTGGCACCAAACTCACAGTTCTAGATCCAAACATCAAAGTCACTGAACCCACAGTGGAAGTCCTAGCACCCTCGGCAAAGGAGTGTAAAGATAGAAACAAGAAGAAGAAGAAGACCCTGGTGTGTGTAGCCACCCGCTTCTACCCCGACCATGTCACGGTCTTCTGGCAAGTC
>320-1
AGGTTCACCAGACTCCCTCTGCAGTCTTCAGCAGACCTGGAGAGAATATTCAGCTCTTCTGCCACCATCAGAAAACAGAGTGATGCTGTTATCCCAGAAATCACAAGGAGAAAAAGCACTGAAACTCATTGGATATTTGAATGTTAATTCTCCAACCATTGAGAGTTCATATGAAGAGCATTTCAATATGAGTGGGGATTTGGGTGGAGCCGGCCCAAAGAATGCCTCTCTGAACATGTTCAACTTGAGACAACCACAATACAGTGCAGTGTATTTCTGTGCTGCTAACAGGGGAGAACTCGGAGGCATATTTTGGAGCCGGCACCAAACTCACCGTTTTAGATCCAAACATCAAAGTCACTGAACCCACAGTGGAAGTCCTAGCACCCTCGGCAAAGGAGTGTAAAGATAGAAACAAGAAGAAGAAGAAGACCCTGGTGTGTGTAGCCACCCGCTTCTACCCCGACCATGTCACGGTCTTCTGGCAAGTC
>321-1
AGGTTCACCAGACTCCCTCTGCAGTCTTCAGCAGACCTGGAGAGAATATTCAGCTCTTCTGCCACCATCAGAAAACAGAGTGATGCTGTGATACCAGAAATCACAAGGAGAAAAAGCACTGAAACTCATTGGATATTTGAATGTTAATTCTCCAACCATTGAGAGTTCATATGAAGAGCATTTCAATATGAGTGGGGATTTGGGAGGAGCCGGCCCAAAGAATGCCTCTCTGAACATGTTCAACTTGAGACAACCACAAAACAGTGCAGTGTATTTCTGTGCTGCTAGGGACGCCCAAGCTCAAGCAGCCTTCTTTGGCAATAGAACAAAGCTCGCTGTTTTACATCCAATCATCAAAGTCACTGAACCCACAGTAGAAGTCCTAGCCCCCTCGGCAAAGTGGTGTAAAGATAGAAACAAGAAGAAGAAGACCCTGGTGTGTGTAGCCACCCGCTTCTACCCCGACCATGTCACGGTCTTCTGGCAAGTC
>322-1
AGGTTCACCAGACTCCCTCTGCAGTCTTCAGCAGACCTGGAGAGAATATTCAGCTCTTCTGCCACCATCAGAAAACAGAGTGATGCTGTGATACCAGAAATCACAAGGAGAAAAAGCACTGAAACTCATTGGATATTTGAATGTTAATTCTCCAACCATTGAGAGTTCATATGAAGAGCATTTCAATATGAGTGGGGATTTGGGTGGAGCCGGCCCAAAGAATGCCTCTCTGAACATGTTCAACTTGAGACAACCACAATACAGTGCAGTGTATTTCTGTGCTGCTAGGACAGGGTGGTGCCAGCCAGGCTTACTTCGGTGGAGGAACCAGGTTAACTGTTCTAGATCCAAACATCAAAGTCACTGAACCCACAGTGGAAGTCCTAGCACCCTCGGCAAAGGAGTGTAAAGATAGAAACAAGAAGAAGAAGACCCTGGTGTGTGTAGCCACCCGCTTCTACCCCGACCATGTCACGGTCTTCTGGCAAGTC
>323-1
AGGTTCACCAGACTCCCTCTGCAGTCTTCAGCAGACCTGGAGAGAATATTCAGCTCTTCTGCCACCATCAGAAAACAGAGTGATGCTGTGATACCAGAAATCACAAGGAGAAACAGCACTGAAACTCATTGGATATTTGTATCATAAAAATCCAACCATTGAGAGTTCATATGAAGAGCATTTCAATATGAGTGGGGATTTGGGTGGAGCCGGCCCAAAGAATGTCTCTCTGAACATGTTCAACTTGAGACAACCCCAACACAGTGCAGTGTATTTCTGTGCTGCTAGACAGGGGCCAACTATGAGGCACATTTTGGATCAGGCACCAAATTAACAGTTCTCGATCCAAACATCAAAGTCACTGAACCCACAGTAGAAGTCCTAGCACCCTCGGCAAAGGAGTGTAAAGATAGAAACAAGAAGAAGAAGAAGACCCTGGTGTGTGTAGCCACCCGCTTCTACCCCGACCATGTCACGGTCTTCTGGCAAGTC
>324-1
AGGTTCACCAGACTCCCTCTACATTGCTGGTAAAGCCTAATGCCTCTGTCACACTCAACTGCAGTCATAAAATCCCCAGCTATGACACTATCCTCTGGTACCAGCGTTCTGTGGAAGACACGGCTCTAAACCTCATAGCTTATGCATACTATAAAACCCCTACAGTTGAACCCTCATATAAAGGTTACTTTGATGTGAAAGGAGATGGAGAGAACGAAGCCTTCCTTCATATCCTCAAACTGAGACAAGCTGAAGACAGTGGGGAGTATTTCTGTGCTGCAAGTAACAGAAAGTACTCGGAGGCATATTTTGGAGCCGGCACCAAACTCACCGTTTTAGATCCAAACATCAAAGTCACTGAACCCACAGTGGAAGTCCTAGCACCCTTGGCAAAGGAGTGTAAAGATAGAAACAAGAAGAAGAAGAAGACCCTGGTGTGTGTAGCCACCCGCTTCTACCCCGACCATGTCACGGTCTTCTGGCAAGTC
>325-1
AGGTTCACCAGACTCCCTCTGCAGTCTTCAGCAGACCTGGAGAGAATATTCAGCTCTTCTGCCACCATCAGAAAACAGACTATAGAATGATGCTGTGATACCAGAAATCACAAGGAGAAACAGCACTGAAACTCATTGGATATTTGAATTATAATTCTCAAACCATCGAGAGTTCATATGAAGAGCGTTTCAATATGAGTGGGGATTTGGGTGGAGCCGGCCCAAAGAATGCCTCTCTGAACATGTTCAACTTGAGACAACCCCAACACAGTGCAGTGTATTTATGTGCTGCTAAGCGAGATCCAAACATCAAAGTCACTGAACCCACAGTGGAAGTCCTAGCACCCTCGGCAAAGGAGTGTAAAGATAGAAACAAGAAGAAGAAGAAGACCCTGGTGTGTGTAGCCACCCGCTTCTACCCCGACCATGTCACGGTCTTCTGGCAAGTC
>326-1
AGGTTCACCAGACTCCCTCTGCAGTCTTCAGCAGACCTGGAGAGAATATTCAGCTCTTCTGCCACCATCAGAAAACAGAGTGATGCTGTGATACCAGAAATCACAAGGAGAAAAGGCACTGAAACTCATTGGATATTTGAATGTTAATTCTCCAACCATTGAGAGTTCATATGAAGAGCATTTCAATATGAGTGGGGATTTGGGTGGAGCCGGCCCAAAGAATGCCTCTCTGAACATGTTCAACTTGAGACAACCACAATACAGTGCAGTGTATTTCTGTGCTGCTAGTATCAGGGCAACTATGAGGCACATTTTGGATCAGGCACCAAATTAACAGTTCTCGATCCAAACATCAAAGTCACTGAACCCACAGTGGAAGTCCTAGCACCCTCGGCAAAGGAGTGTAAAGATAGAAACAAGAAGAAGAAGAAGACCCTGGTGTGTGTAGCCACCCGCTTCTACCCCGACCATGTCACGGTCTTCTGGCAAGTC
>327-1
AGGTTCACCAGACTCCCTCTGCAGTCTTCAGCAGACCTGGAGAGAATATTCAGCTCTTCTGCCACCATCAGAAAACAGAGTGATGCTGTGATACCAGAAATCACAAGGAGAAAAAGCACTGAAACTCATTGGATATTTGAATGTTAATTCTCCAACCATTGAGAGTTCATATGAAGAGCATTTCAATATGAGTGGGGATTTGGGTGGAGCCGGCCCAAAGAATGCCTCTCTGAACATGTTCAACTTGAGACAACCACAATACAGTGCAGTGTATTTCTGTGCTGCTAGTACAGGGAACAACCCGACATTCTTCGGCAGTGGCACCAAACTCACAGTTCTAGATCCAAACATCAAAGTCACTGAACCCACAGTGGAAGTCCTAGCACCCTCGGCAAAGGAGTGTAAAGATAGAAACAAGAAGAAGAAGAAGACCCTGGTGTGTGTAGCCACCCGCTTCTACCCCGACCATGTCACGGTCTTCTGGCAAGTC
>328-1
AGGTTCACCAGACTCCCTCTGCAGTCTTCAGCAGACCTGGAGAGAATATTCAGCTCTTCTGCCACCATCAGAAAACAGACTACACACAAATGTTGTGGTGGGGTGGTTATGCTGCCTACTTTGGAGAGGGAACTAAGCTAACAGTTCTGGATCCAAACATCAAAGTCACTGAACCCACAGTGGAAGTCCTAGCACCCTCGGCAAAGGAGTGTAAAGATAGAAACAAGAAGAAGAAGAAGACCCTGGTGTGTGTAGCCACCCGCTTCTACCCCGACCATGTCACGGTCTTCTGGCAAGTC
>329-1
AGGTTCACCAGACTCCCTCTGCAGTCTTCAGCAGACCTGGAGAGAATATTCAGCTCTTCTGCCACCATCAGAAAACAGACTATAGAGTGATGCTGTGGTACCAGAAATCACAAGGAGAAACAGCACTGAAACTCATTGGATATTTGAATTTTAATTCTCAAATCATTGAGAGTTCATATGAAAAGCATTTCAATATGAGTGGGGATTTGGGTGGAGACGGCCCAAAGAATGCCTCTCTGAACATGTTCAACTTGAGACAAACCCAAAACAGTGCAGTGTATTTCTGTGCTGCAAGTAGGGATGAGGCACATTTTGGATCAGGCACCAAAGTAACAGTTCTCGATCCAAACATCAAAGTCACTGAACCCACAGTGGAAGTCCTAGCACCCTCGGCAAAGGAGTGGAAAGATAGAAACAAGAAGAAGAAGACCCTGGTGTGTGTAGCCACCCGCTTCTACCCCGACCATGTCACGGTCTTCTGGCAAGTC
>330-1
AGGTTCACCAGACTCCCTCTGCAGTCTTCAGTAGACCTGGAGAGAATATTCAGCTCTTCTGCCACCATCAGAAAACAGACTATAGAATGATGCTGTGGTACCAGAAATCACAAGGAGAAACAGCACTGAAACTCATTGGATATTTGAATTATAATTCTCCAACCATTGAGAGTTCATATGAAAAGCATTTCAAAATGAGTGGGGATTTGGGTGGAAACGGCCCAAAGAATGCCTCTCTGAACATGTTCAACTTGAGACAACCCCAACACAGTGCAGTGTATTTCTGTGCTGCTAGTACCCACCCGGCATTCTTCGGCAGTGGCACCAAACTCACAGTTCTAGATCCAAACATCAAAGTCACTGAACCCACAGTGGAAGTCCTAGCACCCTCGGCAAAGGAGTGTAAAGATAGAAACAAGAAGAAGAAGAAGACCCTGGTGTGTGTAGCCACCCGCTTCTACCCCGACCATGTCACGGTCTTCTGGCAAGTC
>331-1
AGGTTCACCAGACTCCCTCTGCAGTCTTCAGCAGACCTGGAGAGAATATTCAGCTCTTCTGCCACCATCAGAAAACAGACTACACACAAATGTTGTGGTACCAGAAATCACAAGGAGAAACAGCACTGAAACTCATTGGATATTTGAATTATAATTCTAAAACCATTGAGAGTTCATATGAAAATAATTTTAATATGAGTGGGGATTTGAGTGGAGACGGCCCAAAGAATGCCTCTCTGAACATGTTCAATTTGAGACAACCCCAACACAGTGCAGTGTATTTCTGTGCTGCTAGTTATGCTGCCTACTTTGGAGAGGGAACTAAGCTAACAGTTCTGGATCCAAACATCAAAGTCACTGAACCCACAGTGGAAGTCCTAGCACCCTCGGCAAAGGAGTGTAAAGATAGAAACAAGAAGAAGAAGAAGACCCTGGTGTGTGTAGCCACCCGCTTCTACCCCGACCATGTCACGGTCTTCTGGCAAGTC
>332-1
AGGTTCACCAGACTCCCTCTGCAGTCTTCAGCAGACCTGGAGAGAATATTCAGCTCTTCTGCCACCATCAGAAAACAGACTATAGAATGATGCTGTGATACCAGAAATCACAAGGAGAAACAGCACTGAAACTCATTGGATATTTGAATTATAATTCTCAAACCATCGAGAGTTCATATGAAGAGCATTTCAATATGAGTGGGGATTTGGGTGGAGCCGGCCAGGCTTACTTCGGTGGAGGAACCAGGTTAACTGTTCTAGATCCAAACATCAAAGTCACTGAACCCACAGTGGAAGTCCTAGCACCCTCGGCAAAGGAGTGTAAAGATAGAAACAAGAAGAAGAAGAAGACCCTGGTGTGTGTAGCCACCCGCTTCTACCCCGACCATGTCACGGTCTTCTGGCAAGTC
>333-1
AGGTTCACCAGACTCCCTCTGCAGTCTTCAGCAGACCTGGAGAGAATATTCAGCTCTTCTGCCACCATCAGAAAACAGAGTGATGCTGTGATACCAGAAATCACAAGGAGAAAAAGCACTGAAACTCATTGGATATTTGAATGTTAATTCTCCAACCATTGAGAGTTCATATGAAGAGCATTTCAATATGAGTGGGGATTTGGGTGGAGCCGGCCCAAAGAATGCCTCTCTGAACATGTTCAACTTGAGACAACCACAATGCAGTGCGGTGTATTTCTGTGCTGCTAGGGCCTCAACTCAACCAGCCTTCTTTGGCAATGGAACGAAACTCACTGTTTTAGATCCAAACATCAAAGTCACTGAACCCACAGTGGAAGTCCTAGCACCCTCGGCAAAGGAGTGTAAAGATAGAAACAAGAAGAAGAAGAAGACCCTGGTGTGTGTAGCCACCCGCTTCTACCCCGACCATGTCACGGTCTTCTGGCAAGTC
>334-1
AGGTTCACCAGACTCCCTCTGCAGTCTTCAGCAGACCTGGAGAGAATATTCAGCTCTTCTGCCACCATCAGAAAACAGACTATACACTAATGCTGTGATACCAGAAATCACAAGGAGAAACAGCACTGAAACTCATTGGATATTTGAATTATAATTCTCAAACCATCGAGAGTTCATATGAAGAGAATTTCAATATGAGTGGGGATTTGAGTGGAGCCGGCCCAAAGAATGCCTCTCTGAACATGTTCAACTTGAGACAGCACCATCACAGTGCAGTGTATTTACGGTCAGGGAAGATCATCCAGCCCTTTTTGGAACTGGAACGAAACTCACAGTTCTAGATCCAAACATCAAAGTCACTGAACCCACAGTGGAAGTCCTAGCACCCTCGGCAAAGGAGTGTAAAGATAGAAACAAGAAGAAGAAGAAGACCCTGGTGTGTGTAGCCACCCGCTTCTACCCCGACCATGTCACGGTCTTCTGGCAAGTC
>335-1
AGGTTCACCAGACTCCCTCTGAAGTCTTACTGAAACGTGGAGAGAACTTTCAGATCTTCTGCCACCATGAGAGAACTAACTACAGACTGATGCAGTGGTTCCAGCAGTCACCGGGAGAAAAACAACTATTTCTATTTTAAGACTCAAACCACGTACATTGAAGAACATCTAAACGTGAGTGGGGATTTGAGTCAGAACGACCCGAAGAATGTTTCTCTGAACATGTTCAACCTTAAAGGTCCAGATCACAGTGCAGTTTATTTCTGTGCTGCAAGTGAAGGGGCTGGTGGTGCCAGCCAGGCTTACTTCGGTGGAGGAACCAGGTTAACTGTTCTAGATCCAAACATCAAAGTCACTGAACCCACAGTGGAAGTCCTAGCACCCTCGGCAAAGGAGTGTAAAGATAGAAACAAGAAGAAGAAGAAGACCCTGGTGTGTGTAGCCACCCGCTTCTACCCCGACCATGTCACGGTCTTCTGGCAAGTC
>336-1
AGGTTCACCAGACTCCCTCTGCAGTCTTCAGCAGACCTGGAGAGAATATTCAGCTCTTCTGCCACCATCAGAAAACAGACTATAGAATGATGCTGTGGTACCAGAAATCACAAGGAGAAACAGCACTGAAACTCATTGGATATTTGAATTATAATTCTCCAACCATTGAGAGTTCATATGAAAAGCATTTCAAAATGAGTGGGGATTTGGGTGGAAACGGCCCAAAGAATGCCTCTCTGAACATGTTCAACGTGAGACAACCCCAACACAGTGCAGTGTATTTCTGTGCTGCTAGCCTCTATGAGGCACATTTTGGATCAGGCACCAAATTAACAGTTCTCGATCCAAACATCAAAGTCACTGAACCCACAGTGGAAGTCCTAGCACCCTCGGCAAAGGAGTGTAAAGATAGAAACAAGAAGAAGAAGAAGACCCTGGTGTGTGTAGCCACCCGCTTCTACCCCGACCATGTCACGGTCTTCTGGCAAGTC
>337-1
AGGTTCACCAGACTCCCTCTGCAGTCTTCAGCAGACCTGGAGAGAATATTCAGCTCTTCTGCCACCATCAGAAAACAGAGTGATGCTGTGATACCAGAAATCACAAGGAGAAAAAGCACTGAAACTCATTGGATATTTGAATGTTAATTCTCCAACCATTGAGAGTTCATATGAAGAGCATTTCAATATGAGTGGGGATTTGGGTGGAGCCGGCCCAAAGAATGCCTCTCTGAACATGTTCAACTTGAGACAACCACAATACAGTGCAGTGTATTTCTGTGCTGCTAGATGCCAGACTATGAGGCACATTTTGGATCAGGCACCAAATTAACAGTTCTCGATCCAAACATCAAAGTCACTGAACCCACAGTGGAAGTCCTAGCACCCTCGGCAAAGGAGTGTAAAGATAGAAACAAGAAGAAGAAGACCCTGGTGTGTGTAGCCACCCGCTTCTACCCCGACCATGTCACGGTCTTCTGGCAAGTC
>338-1
AGGTTCACCAGACTCCCTCTGCAGTCTTCAGCAGACCTGGAGAGAATATTCAGCTCTTCTGCCACCATCAGAAAACAGACTATAGAATGATGCTGTGGTACCAGAAATCACAAGGAGAAACAGCACTGAAACTCATTGGATATTTGAATTATAATTCTCCAACCATTGAGAGTTCATATGAAAAGCATTTCAAAATGAGTGGGGATATGGGTGGAAACGGCCCAAAGAATGCCTCTCTGAACATGTTCAACTTGAGACAACCCCAACACAGTGCAGTGTATTTCTGTGCTGCTAGTTATGAGGCACATTTTGGATCAGGCACCAAATTAACAGTTCTCGATCCAAACATCAAAGTCACTGAACCCACAGTGGAAGTCCTAGCACCCTCGGCAAAGGAGTGTAAAGATAGAAACAAGAAGAAGAAGAAGACCCTGGTGTGTGTAGCCACCCGCTTCTACCCCGACCATGTCACGGTCTTCTGGCAAGTC
>339-1
AGGTTCACCAGACTCCCTCTGCAGTCTTCAGCAGACCTGGAGAGAATATTCAGCTCTTCTGCCACCATCAGAAAACAGACTATAGAATGATGCTGTGGTACCAGAAATCACAAGGAGAAACAGCACTGAAACTCATTGGATATTTGAATTATAATTCTCCAACCATTGAGAGTTCATATGAAAAGCATTTCAAAATGAGTGGGGATTTGGGTGGAAACGGCCCAAAGAATGCCTCTCTGAACATGTTCAACTTGAGACAACCCCAACACAGTGCAGTGTATTTCTGTGCTGCTAGTAGGGGTAGGCCAGCCTTCTTTGGCAATGGAACGAAACTCACTGTTTTAGATCCAAACATCAAAGTCACTGAACCCACAGTGGAAGTCCTAGCACCCTCGGCAAAGGAGTGTAAAGATAGAAACAAGAAGAAGAAGACCCTGGTGTGTGTAGCCACCCGCTTCTACCCCGACCATGTCACGGTCTTCTGGCAAGTC
>340-1
AGGTTCACCAGACTCCCTCTGCAGTCTTCAGCAGACCTGGAGAGAGTATTCAGCTCTTCTGCCACCATCAGAAAACAGAGCGATGCTGTGATACCAGAAATCACAAGGAGAAAAAGCACTGAAACTCATTGGCTATTTGAATGTTAATTCTCCAACCATTGAGAGTTCATATGAAGAGCCTTTCAATATGAGTGGGGATTTGGGTGGAGCCGGCCCAAAGAATGCCTCTCTGAACATGTTCAACTTGAGACAACCACAATACAGTGCAGTGTATTTCTGTGCTGCTAGTAGGGGCAGGAACCCGGCATTCGTCGGCAGTGGCACAAAACTCACAGTTCTAGATCCAAACATCAAAGTCAATGAACCCACAGTGGAAGTCCTAGCCCCCTCGGCAAAGGAGTGTAAAGATAGAAACAAGAAGAAGAAGACCCTGGTGTGTGTAGCCACCCGCTTCTACCCCGACCATGTCACGGTCTTCTGGCAAGTC
>341-1
AGGTTCACCAGACTCCCTCTGCAGTCTTCAGCAGACCTGGAGAGAATATTCAGCTCTTCTGCCACCATCAGAAAACAGACTATAGAATGATGCTGTGGTACCAGAAATCACAAGGAGAAACAGCACTGAAACTCATTGGATATTTGAATTATAATTCTCCAACCATTGAGAGTTCATATGAAAAGCATTTCAAAATGAGTGGGGATTTGGGTGGAAACGGCCCAAAGAATGCCTCTCTGAACATGTTCAACGTGAGACAACCCCAACACAGTGCAGTGTATTTCTGTGCTGCTAGTACCCACCCGGCATTCTTCGGCAGTGGCACCAAACTCACAGTTCTAGATCCAAACATCAAAGTCACTGAACCCACAGTGGAAGTCCTAGCACCCTCGGCAAAGGAGTGTAAAGATAGAAACAAGAAGAAGAAGAAGACCCTGGTGTGTGTAGCCACCCGCTTCTACCCCGACCATGTCACGGTCTTCTGGCAAGTC
>342-1
AGGTTCACCAGACTCCCTCTGCAGTCTTCAGCAGACCTGGAGAGAATATTCAGCTCTTCTGCCACCATCAGAAAACAGACTATAGAGTGATGCTGTGGTACCAGAAATCACAAGGAGAAACAGCACTGAAACTCATTGGATATTTGAATTTTAATTCTCCAACCATTATCCAAACATCAAAGTCACTGAACCCACAGTGGAAGTCCTAGCACCCTCGGCAAAGGAGTGTAAAGATAGAAACAAGAAGAAGAAGAAGACCCTGGTGTGTGTAGCCACCCGCTTCTACCCCGACCATGTCACGGTCTTCTGGCAAGTC
>343-1
AGGTTCACCAGACTCCCTCTGCAGTCTTCAGCAGACCTGGAGAGAATATTCAGCTCTTCTGCCACCATCAGAAAACAGAGTGATGCTGTGATACCAGAAATCACAAGGAGAAAAAGCACTGAAACTCATTGGATATTTGAATGTTAATTCTCCAACCATTGAGAGTTCATATGAAGAGCATTTCAATATGAGTGGGGATTTGGGTGGAGCCGGCCCAAAGAATGCCTCTCTGAACATGTTCAACTTGAGACAACCACAATACAGTGCAGTGTATTTCTGTGCTGCTCGGACAGGGACTATGAGGCACATTTTGGATCAGGCACCAAATTAACAGTTCTCGATCCAAACATCAAAGTCACTGAACCCACAGTGGAAGTCCTAGCACCCTCGGCAAAGGAGTGTAAAGATAGAAATAAGAAGAAGAAGAAGACCCTGGTGTGTGTAGCCACCCGCTTCTACCCCGACCATGTCACGGTCTTCTGGCAAGTC
>344-1
AGGTTCACCAGACTCCCTCTGCAGTCTTCAACAGACCTGGAGAGAATATTCAGCTCTTCTGCCACCATCAGAAAACAGAGTGATGCTGTGATACCAGAAATCACAAGGAGAAACAGCACTGAAACTCATTGGATATTTGTATCATAAAAATCCAACCATTGAGAGTTCATATGAAGAGCATTTCAATATGAGTGGGGATTTGGGTGGAGCCGGCCCAAAGAATGTCTCTCTGAACATGTTCAACTTGAGACAAACCCAACACAGTGCAGTGTATTTCTGTGCTGCTAGTATAAGGCACATTTTGGATCAGGCACCAAATTAACAGTTCTCGATCCAAACATCAAAGTCACTGAACCCACAGTGGAAGTCCTAGCACCCTCGGCAAAGGAGTGTAAAGATAGAAACAAGAAGAAGAAGAAGACCCTGGTGTGTGTAGCCACCCGCTTCTACCCCGACCATGTCACGGTCTTCTGGCAAGTC
>345-1
AGGTTCACCAGACTCCCTCTGCAGTCTTCAGCAGACCTGGAGAGAATATTCAGCTCTTCTGCCACCATCAGAAAACAGACTATAGAATGATGCTGTGATACCAGAAATCACAAGGAGAAACAGCACTGAAACTCATTGGATATTTGAATTATAATTCTCAAACCATCGAGAGTTCATATGAAGAGCATTTCAATATGAGTGGGGATTTGGGTGGAGCCGGCCCAAAGAATGCCTCTCTGAACATGTTCAACTTGAGACATCCCCAACCCAGTGCAGTGTATTTATCGGCTGGCAGTGAGGCCTACTTTGGGAATGGCACCAAACTCACTGTTTTAGATCCAAACATCAAAGTCACTGAACCCACAGTGGAAGTCCTAGCACCCTCGGCAAAGGAGTGTAAAGATAGAAACAAGAAGAAGAAGACCCTGGTGTGTGTAGCCACCCGCTTCTACCCCGACCATGTCACGGTCTTCTGGCAAGTC
>346-1
AGGTTCACCAGACTCCCTCTGCAGTCTTCAGCAGACCTGGAGAGAATATTCAGCTCTTCTGCCACCATCAGAAAACAGAGTGATGCTGTGATACCAGAAATCACAAGGAGAAAAAGCACTGAAACTCATTGGATATTTGAATGTTAATTCTCCAACCATTGAGAGTTCATATGAAGAGCATTTCAATATGAGTGGGGATTTGGGTGGAGCCGGCCCAAAGAATGCCTCTCTGAACATGTTCAACTTGAGACAACCACAATACAGTGCAGTGTATTTCTGTGCTGCTAGGGGGACGTACTCGGAGGCATATTTTGGAGCCGGCACCAAACTCACCGTTTTAGATCCAAACATCAAAGTCACTGAACCCACAGTGGAAGTCCTAGCACCCTCGGCAAAGGAGTGTAAAGATAGAAACAAGAAGAAGAAGAAGACCCTGGTGTGTGTAGCCACCCGCTTCTACCCCGACCATGTCACGGTCTTCTGGCAAGTC
>347-1
AGGTTCACCAGACTCCCTCTGCAGTCTTCAGCAGACCTGGAGAGAATATTCAGCTCTTCTGCCACCATCAGAAAACAGACTATAGAATGATGCTGTGATACCAGAAATCACAAGGAGAAACAGCACTGAAACTCATTGGATATTTGAATTATAATTCTCAAACCATCGAGAGTTCATATGAAGAGCATTTCAATATGAGTGGGGATTTGGGTGGAGCCGGCCCGAAGAATGCCTCTCTGAACATGTTCAACTTGAGACAACCCCAACACAGTGCAGTGTATTTATGTGCGGCTAAGCGAGATCCAAACATCAAAGTCACTGAACCCACAGTGGAAGTCCTAGCACCCTCGGCAAAGGAGTGTAAAGATAGAAACAAGAAGAAGAAGAAGACCCTGGTGTGTGTAGCCACCCGCTTCTACCCCGACCATGTCACGGTCTTCTGGCAAGTC
>348-1
AGGTTCACCAGACTCCCTCTGCAGTCTTCAGCAGACCTGGAGAGAATATTCAGCTCTTCTGCCACCATCAGAAAACAGACTATAGAATGATGCTGTGGTACCAGAAATCACAAGGAGAAACAGCACTGAAACTCATTGGATATTTGAATTTTAATTCTCAAATCATTGAGAGTTCATATGAAAAGCATTTCAATATGAGTGGGGATTTGGGTGGAGACGGCCCAAAGAATGCCTCTCTGAACATGTTCAACTTGAGACAAACCCAAAACAGTGCAGTGTATTTCTGTGCTGCAAGTAGGGATGAGGCACATTTTGGATCAGGCACCAAATTAACAGTTCTCGATCCAAACATCAAAGTCACTGAACCCACAGTGGAAGTCCTAGCACCCTCGGCAAAGGAGTGTAAAGATAGAAACAAGAAGAAGAAGAAGACCCTGGTGTGTGTAGCCACCCGCTTCTACCCCGACCATGTCACGGTCTTCTGGCAAGTC
>349-1
AGGTTCACCAGACTCCCTCTGCAGTCTTCAGCAGACCTGGAGAGAATATTCAGCTCTTCTGCCACCATCAGAAAACAGACTATAGAGTGATGCTGTGGTACCAACAGTCAGCCCAAAACACTGCTCTGAAACTCATTGGGTATGTGAGATTCACCAGTCCAACTGTGGAAGATTCCTTTAAAGGGCGTTTTAATGTCAGTGGAGATGGTGCAGCTAATAAAATGGCGTATCTACATTGTCCCAAACTGACAGAAGCTGAAGACAGTTCAGTGTATTTCTGTGCTGCCGGGATCAACTATGAGGCACATTTTGGATCAGGCACCAAATTAACAGTTCTCGATCCAAACATCAAAGTCACTGAACCCACAGTGGAAGTCCTAGCACCCTCGGCAAAGGAGTGTAAAGATAGAAACAAGAAGAAGAAGAAGACCCTGGTGTGTGTAGCCACCCGCTTCTACCCCGACCATGTCACGGTCTTCTGGCAAGTC
>350-1
AGGTTCACCAGACTCCCTCTGCAGTCTTCAGCAGACCTGGAGAGAATATTCAGCTCTTCTGCCACCATCAGAAAACAGACTATAGAGTGATGCTGTGGTACCAGAAATCACAAGGAGAAACAGCACTGAAACTCATTGGATATTTGAATTTTAATTCTCAAATCATTGAGAGTTCATATGAAAAGCATTTCAATATGAGTGGGGATTTGGGTGGAGACGGCCCAAAGAATGCCTCTCTGAACATGTTCAACTTGAGACAAACCCAAAACAGTGCAGTGTATTTCTGTGCTGCAAGTAGGGATGAGGCACATTTTGGATCAGGCACCAAATTAACAGTTCTCGATCCAAACATCAAAGTCACTGAACCCACAGTGGAAGTCCTAGCACCCTCGGCAAAGGAGTGTAAAGATAGAAACAAGAAGAAGAAGACCCTGGTGTGTGTAGCCACCCGCTTCTACCCCGACCATGTCACGGTCTTCTGGCAAGTC
>351-1
AGGTTCACCAGACTCCCTCTGCAGTCTTCAGCAGACCTGGAGAGAATATTCAGCTCTTCTGCCACCATCAGAAAACAGAGTGATGCTGTGATACCAGAAATCACAAGGAGAAAAAGCACTGAAACTCATTGGATATTTGAATGTTAATTCTCCAACCATTGAGAGTTCATATGAAGAGCATTTCAATATGAGTGGGGATTTGGGTGGAGCCGGCCCAAAGAATGCCTCTCTGAACATGTTCAACTTGAGACAACCACAATACAGTGCAGTGTATTTCTGTGCTGCCCCCTTATGAGGCACATTTTGGATCAGGCACCAAATTAACAGTTCTCGATCCAAACATCAAAGTCACTGAACCCACAGTGGAAGTCCTAGCGCCCTCGGCAAAGGAGTGTAAAGATAGAAACAAGAAGAAGAAGAAGACCCTGTTGTGTGTAGCCCCCCGCTTCTACCCCGACCATGTCACGGTCTTCTGGCAAGTC
>352-1
AGGTTCACCAGACTCCCTCTGCAGTCTTCAGCAGACCTGGAGAGAATATTCAGCTCTTCTGCCACCATCAGAAAACAGACTATAGAATGATGCTGTGATACCAGAAATCACAAGGAGAACAGCACTGAAACTCATTGGATATTTGAATTATAATTCTCAAACCATCGAGAGTTCATATGAAGAGCATTTCAATATGAGTGGGGATTTGGGTGGAGCCGGCCCAAAGAATGCCTCTCTGAACATGTTCAACTTGAGACAACCCCAACACAGTGCAGTGTATTTATGTGCTGCTAGTATTGAGGCACATTTTGGATCAGGCACCAAATTAACAGTTCTCGATCCAAACATCAAAGTCACTGAACCCACAGTGGAAGTCCTAGCACCCTCGGCAAAGGAGTGTAAAGATAGAAACAAGAAGAAGAAGAAGACCCTGGTGTGTGTAGCCACCCGCTTCTACCCCGACCATGTCACGGTCTTCTGGCAAGTC
>353-1
AGGTTCACCAGACTCCCTCTGCAGTCTTCAGCAGACCTGGAGAGAATATTCAGCTCTTCTGCCACCATCAGAAAACAGACTATAGAGTGATGCTGTGGTACCAGAAATCACAAGGAGAAACAGCACTGAAACTCATTGGATATTTGAATTTTAATTCTCAAACCATTATCCAAACATCAAAGTCACTGAACCCACAGTGGAAGTCCTAGCACCCTCGGCAAAGGAGTGTAAAGATAGAAACAAGAAGAAGAAGAAGACCTTGGTGTGTGTAGCCACCCGCTTCTACCCCGACCATGTCACGGTCTTCTGGCAAGTC
>354-1
AGGTTCACCAGACTCCCTCTGCAGTCTTCAGCAGACCTGGAGAGAATATTCAGCTCTTCTGCCACCATCAGAAAACAGACTACACACAAATGTTGTGGTACCAGAAATCACAAGGAGAAACAGCACTGAAACTCATTGGATATTTGAATTATAATTCTAAAACCATTGAGAGTTCATATGAAAATAATTTTAATATGAGTGGGGATTTGAGTGGAGACGGCCCAAAGAATGCCTCTCTGAACATGTTCAATTTGAGACAACCCCAACACAGTGCAGTGTATTTATGTGCGGGACAGGCACATTTTGGATCAGGCACCAAATTAACAGTTCTCGATCCAAACATCAAAGTCACTGAACCCACAGTGGAAGTACTAGCACCCTCGGCAAAGGAGTGTAAAGATAGAAACAAGAAGAAGAAGACCCTGGTGTGTGTAGCCACCCGCTTCTACCCCGACCATGTCACGGTCTTCTGGCAAGTC
>355-1
AGGTTCACCAGACTCCCTCTGCAGTCTTCAGCAGACCTGGAGAGAATATTCAGCTCTTCTGCCACCATCAGAAAACAGACTACACACAAATGTTGTGGGGGAGTGGTTATGCTGCCTACTTTGGAGAGGGAACTAAGCTAACAGTTCTGGATCCAAACATCAAAGTCACTGAACCCACAGTGGAAGTCCTAGCACCCTCGGCAAAGGAGTGTAAAGATAGAAACAAGAAGAAGAAGAAGACCCTGGTGTGTGTAGCCACCCGCTTCTACCCCGACCATGTCACGGTCTTCTGGCAAGTC
>356-1
AGGTTCACCAGACTCCCTCTGCAGTCATAAAATCCCCAGCTATGACACTATCCTCTGGTACCAGCGTTCTGTGGAAGACACGGCTCTAAACCTCATAGCTTATGCATACTATAAAACCCCTACAGTTGAACCCTCATATAAAGGTTACTTTGATGTGAAAGGAGATGGAGAGAACGAAGCCTTCCTTCATATCCTCAAACTGAGACAAGCTGAAGACAGTGGGGAGTATTTCTGTGCTGCAAGTGAAAGCGCAGGGGGCGATTATGAGGCACATTTTGGATCAGGCACCAAATTAACAGTTCTCGATCCAAACATCAAAGTCACTGAACCCACAGTGGAAGTCCTAGCACCCTCGGCAAAGGAGTGTAAAGATAGAAACAAGAAGAAGAAGAAGACCCTGGTGTGTGTAGCCACCCGCTTCTACCCCGACCATGTCACGGTCTTCTGGCAAGTC
>357-1
AGGTTCACCAGACTCCCTCTGCAGTCTTCAGCAGACCTGGAGAGAATATTCAGCTCTTCTGCCACCATCAGAAAACAGAGTGATGCTGTGATACCAGAAATCACAAGGAGAAAAAGCACTGAAACTCATTGGATATTTGAATGTTAATTCTCCAACCATTGAGAGTTCATATGAAGAGCATTTCAATATGAGTGGGGATTTGGGTGGAGCCGGCCCAAAGAATGCCTCTCTGAACATGTTCAACTTGAGACAAGCACAATACAGTGCAGTGTATTTCTGTGCTGCTCCAATATGAGGCACATTTTGGATCAGGCACCAAATTAACAGTTCTCGATCCAAACATCAAAGTCACTGAACCCACAGTGGAAGTCCTAGCACCCTCGGCAAAGGAGTGTAAAGATAGAAACAAGAAGAAGAAGAAGACCCTGGTGTGTGTAGCCACCCGCTTCTACCCCGACCATGTCACGGTCTTCTGGCAAGTC
>358-1
AGGTTCACCAGACTCCCTCTGCAGTCTTCAGCAGACCTGGAGAGAATATTCAGCTCTTCTGCCACCATCAGAAAACAGAGTGATGCTGTTATACCAGAAATCACAAGGAGAAAAAGCACTGAAACTCATTGGATATTTGAATGTTAATTCTCCAACCATTGAGAGTTCATATGAAGAGCATTTCAATATGAGTGGGGATTTGGGTGGAGCCGGCCCAAAGAATGCCTCTCTGAACATGTTCAACTTGAGACAACCACAATACAGTGCAGTGTATTTCTGTGCTGCTAGTCGGGACACGGATAAGGCAGAGTTTGGTCCAGGTACCAGACTCACTGTTCTAGATCCAAACATCAAAGTCACTGAACCCACAGTGGAAGTCCTAGCACCCTCGGCAAAGGAGTGTAAAGATAGAAACAAGAAGAAGAAGAAGACCCTGGTGTGTGTAGCCACCCGCTTCTACCCCGACCATGTCACGGTCTTCTGGCAAGTC
>359-1
AGGTTCACCAGACTCCCTCTGAAGTCTTCCTGAAACATGGAGAGAACGTTCAGATCTTCTGCCACCATGAGAGAACTAACTACAGACTAATGCAGTGGTTCCAGCAGTCACTAGTAGAAAAGCAACTAAAACTTATAGCCTATTTATATTTTAAGTCTCAAACCACGTACATTGAAGAACATCTACACGTGAGCGGGGATTTGAGTCAGATCGACCCGAAGAATGTTTCTCTGAACATGTTCAACCTTAAAGGTCCAGATCACAGTGCAGTTTAGTTCTGTGCTGCAAGTGACAGGCAACTATGAGGCACATTTTGGATCAGGCACCAAATTAACAGTTCTCGATCCAAACATCAAAGTCACTGAACCCACAGTGGAAGTCCTAGCACCCTCGGCAAAGGAGTGTAAAGATAGAAACAAGAAGAAGAAGAAGACCCTGGTGTGTGTAGCCACCCGCTTCTACCCCGACCATGTCACGGTCTTCTGGCAAGTC
>360-1
AGGTTCACCAGACTCCCTCTGCAGTCTTCAGCAGACCTGGAGAGAATATTCAGCTCTTCTGCCACCATCAGAAAACAGACTACACACAAATGTTGTGGGGGGGTGGTTATGCTGCCTACTTTGGAGAGGGAACTAAGCTAACAGTTCTGGATCCAAACATCAAAGTCACTGAACCCACAGTGGAAGTCCTAGCACCCTCGGCAAAGGAGTGTAAAGATAGAAACAAGAAGAAGAAGACCCTGGTGTGTGTAGCCACCCGCTTCTACCCCGACCATGTCACGGTCTTCTGGCAAGTC
>361-1
AGGTTCACCAGACTCCCTCTACGTTGCTGGTAAAGCCTAATGCCTCTGTCACACTCAACTGCAGTCATAAAATCCCCAGCTATGACACTATCCTCTGGTACCAGCGTTCTGTGGAAGACACGGCTCTAAACCTCATAGCTTATGCATACTATAAAACCCCTACAGTTGAACCCTCATATAAAGGTTACTTTGATGTGAAAGGAGATGGAGAGAACAAAGCCTTCCTTCATATCCTCAAACTGAGACAAGCTGAAGACAGTGGGGAGTATTTCTGTGCTGCCAGTACCGGGACCGCTTTCCATGAGGCACATTTTGGATCAGGCACCAAATTAACAGTTCTCGATCCAAACATCAAAGTCACTGAACCCACAGTGGAAGTCCTAGCACCCTCGGCAAAGGAGTGTAAAGATAGAAACAAGAAGAAGAAGACCCTGGTGTGTGTAGCCACCCGCTTCTACCCCGACCATGTCACGGTCTTCTGGCAAGTC
>362-1
AGGTTCACCAGACTCCCTCTGCAGTCTTCAGCAGACCTGGAGAGAATATTCAGCTCTTCTGCCACCATCAGAAAACAGAGTGATGCTGTGATACCAGAAATCACAAGGAGAAAAAGCACTGAAACTCATTGGATATTTGAATGTTAATTCTCCAACCATTGAGAGTTCATATGAAGAGCATTTCAATATGAGTGGGGATTTGGGTGGAGCCGACCCAAAGAATGCCTCTCTGAACATGTTCAACTTGAGACAACCACAATACAGTGCAGTGTATTTCTGTGCCGATCGCTCGTACTCGGAGGCATATTTTGGAGCCGGCACCAAACTCACCGTTTTAGATCCAAACATCAAAGTCACTGAACCCACAGTGGAAGTCCTAGCACCCTCGGCAAAGGAGTGTAAAGATAGAAACAAGAAGAAGAAGAAGACCCTGGTGTGTGTAGCCACCCGCTTCTACCCCGACCATGTCACGGTCTTCTGGCAAGTC
>363-1
AGGTTCACCAGACTCCCTCTACATTGCTGTTAAAGCCTAATGCCTCTTTCCCACTCAACTGCAGTCATAAAATCCCCATCTATGACACTATCCTCTGGTACCAGCGTTCTGTGGAAGACACGGCTCTAAACCTCATAGCTTATGCATACTATAAAACCCCTACAGTTGAACCCTCATATCAAGGTTACTTTGATGTGAAAGGAGATGGAGAGAACGAAGCCTTCCTTCATATCCTCAAACTGAGACAAGCTGAAGACAGTGGGGAGTATTTCTGTGCTGCAAGTGAAGGGACAGGGAACTATGAGGCACATTTTGGATCAGGCACCAAATTAACAGTTCTCGATCCAAACATCAAAGTCACTGAACCCACAGTGGAAGTCCTAGCACCCTCGGCAAAGGAGTGTAAAGATAGAAACAAGAAGACGAAGAAGCCCCTGGTGTGTGTAGCCACCCGCTTCTACCCCGACCATGTCACGGTCTTCTGGCAAGTC
>364-1
AGGTTCACCAGACTCCCTCTGCAGTCTTCAGCAGACCTGGAGAGAATATTCAGCTCTTCTGCCACCATCAGAAAACAGACTATAGAGTGATGCTGTGGTACCAGAAATCACAAGGAGAAACAGCACTGAAACTCATTGGATATTTGAATTTTAATTCTCAAATCATTGAGAGTTCATATGAAAAGCATTTCAATATGAGTGGGGATTTGGGTGGAGACGGCCCAAAGAATGCCTCTCTGAACATGTTCAACGTGAGACAAACCCAAAACAGTGCAGTGTATTTCTGTGCTGCAAAGGATCCTGCATTCTTTGGAGCAGGGACCAAACTGAGTGTTCTGGATCCAAACATCAAAGTCACTGAACCCACAGTTGAAGTCCTAGCACCCTCGGCAAAGGAGTGTAAAGATAGAAACAAGAAGAAGAAGAAGACCCTGGTGTGTGTAGCCACCCGCTTCTACCCCGACCATGTCACGGTCTTCTGGCAAGTC
>365-1
AGGTTCACCAGACTCCCTCTGCAGTCTTCAGCAGACCTGGAGAGAATATTCAGCTCTTCTGCCACCATCAGAAAACAGAGTGATGCTGTGATACCAGAAATCACAAGGAGAAAAAGCACTGAAACTCATTGGATATTTGAATGTTAATTCTCCAACCATTGAGAGTTCATATGAAGAGCATTTCAATATGAGTGGGGATTTGGGTGGAGCCGGCCCAAAGAATGCCTCTCTGAACATGTTCAACTTGAGACAACCACAATACAGTGCGGTGTATTTCTGTGCTGCTCCAATATGAGGCACATTTTGGATCAGGCACCAAATTAACAGTTCTCGATCCAAACATCAAAGTCACTGAACCCACAGTGGAAGTCCTAGCACCCTCGGCAAAGGAGTGTAAAGATAGAAACAAGAAGAAGAAGAAGACCCTGGTGTGTGTAGCCACCCGCTTCTACCCCGACCATGTCACGGTCTTCTGGCAAGTC
>366-1
AGGTTCACCAGACTCCCTCTGCAGTCTTCAGCAGACCTGGAGAGAATATTCAGCTCTTCTGCCACCATCAGAAAACAGAGTGATGCTGTGATACCAGAAATCACAAGGAGAAAAAGCACTGAAACTCATTGGATATTTGAATGTTAATTCTCCAACCATTGAGAGTTCATATGAAGAGCATTTCAATATGAGTGGGGATTTGGGTGGAGCCGGCCCAAAGAATGCCTCTCTGAACATGTTCAACTTGAGACAACCACAATACAGTGTAGTGTATTTCTGTGCTGCTAGTACAGTGGTGGTTATGCTGCCTACTTTGGAGAAGGAACTAAGCTAACAGTTCTGGATCCAAACATCAAAGTCACTGAACCCACAGTGGAAGTCCTAGCACCCTCGGCAAAGGAGTGTAAAGATAGAAACAAGAAGAAGAAGAAGACCCTGGTGTGTGTAGCCACCCGCTTCTACCCCGACCATGTCACGGTCTTCTGGCAAGTC
>367-1
AGGTTCACCAGACTCCCTCTGCAGTCTTCAGCAGACCTGGAGAGAATATTCAGCTCTTCTGCCACCATCAGAAAACAGAGTGATGCTGTGATACCAGAAATCACAAGGAGAAACAGCACTGAAACTCATTGGATATTTGTATCATAAAAATCCAACCATTGAGAGTTCATATGAAGAGCATTTCAATATGAGTGGGGATTTGGGTGGAGCCGGCCCAAAGAATGTCTCTCTGAACATGTTCAACTTGAGACAAACCCAACACAGTGCAGTGTATTTCTGTGCTGCTAGGACAGAGTACACGGATAAGGCAGAGTTTGGTCCAGGTACCAGACTCACTGTTCTAGATCCAAACATCAAAGTCACTGAACCCACAGTGGAAGTCCTAGCACCCTCGGCAAAGGAGTGTAAAGATAGAAACAAGAAGAAGAAGACCCTGGTGTGTGTAGCCACCCGCTTCTACCCCGACCATGTCACGGTCTTCTGGCAAGTC
>368-1
AGGTTCACCAGACTCCCTCTGCAGTCTTCAGCAGACCTGGAGAGAATATTCAGCTCTTCTGCCACCATCAGAAAACAGACTACACACAAATGTTGTGGTACCAGAAATCACAAGGAGAAACAGCACTGAAACTCATTGGATATTTGAATTATAATTCTAAAACCATTGAGAGTTCATATGAAAATAATTTTAATATGAGTGGGGATTTGAGTGGAGACGGCCCAAAGAATGCCTCTCTGAACATGTTCAATTTGAGACAACCCCAACACAGTGCAGTGTATTTATGTGCTGCTCGGGGACAAAATGAGGCACATTTTGGATCAGGCACCAAAGTAACAGTTCTCGATCCAAACATCAAAGTCACTGAACCCACAGTGGAAGTCCTAGCACCCTCGGCAAAGGAGTGTAAAGATAGAAACAAGAAGAAGAAGACCCTGGTGTGTGTAGCCACCCGCTTCTACCCCGACCATGTCACGGTCTTCTGGCAAGTC
>369-1
AGGTTCACCAGACTCCCTCTGCAGTCTTCAGCAGACCTGGAGAGAATATTCAGCTCTTCTGCCACCATCAGAAAACAGACTACACACAAATGTTGTGGTACCAGAAATCACAAGGAGAAACAGCACTGAAACTCATTGGATATTTGAATTATAATTCTAAAACCATTGAGAGTTCATATGAAAATAATTTTAATATGAGTGGGGATTTGAGTGGAGACGGCCCAAAGAATGCCTCTCTGAACATGTTCAATTGGAGACAGCCCCAACGCAGTGCTGTGTATTTATGTGCTGCTCGTGGTTATGAGGCACATTTTGGATCAGGAACCAAATTAACAGTTCTCGATCCAAACATCAAAGTCACTGAACCCACAGTGGAAGTCCTAGCACCCTCGGCAAAGGAGTGTAAAGATAGAAACAAGAAGAAGAAGAAGACCCTGGTGTGTGTAGCCACCCGCTTCTACCCCGACCATGTCACGGTCTTCTGGCAAGTC
>370-1
AGGTTCACCAGACTCCCTCTGCAGTCTTCAGCAGACCTGGAGAGAATATTCAGCTCTTCTGCCACCATCAGAAAACAGACTCTAGCGTTATGCTTTGGTACCAGAAATCACCCGGAGAAACAGCACTGAAACTCATTGGATATTTTAATTTTAACTCTCAAATCATTGAGAGTTCATATGAAAAGCATTTCAATATGAGTGGGGATTTGGGTGGAGACGGCCCAAAGAATGCCTCTCTGAACATGTTCAACTTGAGACAAACCCAAAACAGTGCAGTGTATTGCTGTGCTGCAAGTCTCAGGGCGGCATATTTTGGAGCCGGCACCAAACTCACCGTTTTAGATCCAAACATCAAAGTCACTGAACCCACAGTGGAAGTCCTAGCACCCTCGGCAAAGGAGTGTAAAGATAGAGACAAGAAGAAGAAGAAGACCCTGGTGTGTGTAGCCACCCGCTTCTACCCCGACCATGTCACGGTCTTCTGGCAAGTC
>371-1
AGGTTCACCAGACTCCCTCTGCAGTCTTCAGCAGACCTGGAGAGAATATTCAGCTCTTCTGCCACCATCAGAAACAGACTATAGAATGATGCTGTGGTACCAGAAATCACAAGGAGAAACAGCACTGAAACTCATTGGATATTTGAATTATAATTCTCCAACCATTGAGAGTTCATATGAAAAGCATTTCAAAATGAGTGGGGATTTGGGTGGAAACGGCCCAAAGAATGCCTCTCTGAACATGTTCAACTTGAGACAACCCCAACACAGTGCAGTGTATTTCTGTGCTGCTAGTTCCTATGAGGCACATTTTGGATCAGGCACCAAATTAACAGTTCTCGATCCAAACATCAAAGTCACTGAACCCACAGTGGAAGTCCTAGCACCCTCGGCAAAGGAGTGTAAAGATAGAAACAAGAAGAAGAAGAAGACCCTGGTGTGTGTAGCCACCCGCTTCTACCCCGACCATGTCACGGTCTTCTGGCAAGTC
>372-1
AGGTTCACCAGACTCCCTCTGCAGTCTTCAGCAGACCTGGAGAGAATATTCAGCTCTTCTGCCACCATCAGAAAACAGACTACACACAAATGTTGTGGTACCAGAAATCACAAGGAGAAACAGCACTGAAACTCATTGGATATTTGAATTATAATTCTAAAACCATTGAGAGTTCATATGAAAATAATTTTAATATGAGTGGGGATTTGAGTGGAGACGGCCCAAAGAATGCCTCTCTGAACATGTTCAATTTGAGACAACCCCAACACAGTGCAGTGTATTTATGTGCTGCTCGAGGTTATGATGCACATTTTGGATCAGGCACCAAATTAACAGTTCTCGATCCAAACATCAAAGTCACTGAACCCACAGTGGAAGTCCTAGCACCCTCGGCAAAGGAGTGTAAAGATAGAAACAAGAAGAAGAAGAAGACCCTGGTGTGTGTAGCCACCCGCTTCTACCCCGACCATGTCACGGTCTTCTGGCAAGTC
>373-1
AGGTTCACCAGACTCCCTCTGCAGTCTTCAGCAGACCTGGAGAGAATATTCAGCTCTTCTGCCACCATCAGAAAACAGACTATAGCATCATGCTGTGGTACCAGAAATCACAAGGAGAAACAGCACTGAAACTCATTGGATATTTGAATTATAATTCTCCAACCATTGAGAGTTCATATGAAAAGCATTTCAACATGAGTGGGGATTTGGGTGGAAACGGCCCAAAGAATGCCTCTCTGAACATGTTCAACTTGAGACAACCCCAACACAGTGCAGTGTATTTCTGTGCTGCTAGAGGAGAACCTGCATTCTTTGGAGCAGGGACCAAACTGAGTGTTCTGGATCCAAACATCAAAGTCACTGAACCCACAGTGGAAGTCCTAGCACCCTCGGCAAAGGAGTGTAAAGATAGAAACAAGAAGAAGAAGAAGACCCTGGTGTGTGTAGCCACCCGCTTCTACCCCGACCATGTCACGGTCTTCTGGCAAGTC
>374-1
AGGTTCACCAGACTCCCTCTGCAGTCTTCAGCAGACCTGGAGAGAATATTCAGCTCTTCTGCCACCATCAGAAAACAGAGTGATGCTGTTATCCCAGAAATCACAAGGAGAAAAATCACTGAAACTCATTGGATATTTGAATGTTAATTCTCCAACCATTGAGAGTTCATATGAAGAGCCTTTCAATATGAGTGGGGATTTGGGTGGAGCCGGCCCAAAGAATGCCTCTCTGAACATGTTCAACTTGAGACAACCACAATAAGGACAGGATTATGAGGCACATTTTGGATCAGGCACCAAATTAACAGTTCTCGATCCAAACATCAAAGTCACTGAACCCACAGTGGAAGTCCTAGCACCCTCGGCAAAGGAGTGTAAAGATAGAAACAAGAAGAAGAAGAAGACCCTGGTGTGTGTAGCCACCCGCTTCTACCCCGACCATGTCACGGTCTTCTGGCAAGTC
>375-1
AGGTTCACCAGACTCCCTCTACATTGCTGTTAAATCCTAATGCCTCTGTCACACTCAACTGCAGTCATAAAATCCCCAGCTATGACACTATCCTCTGGTACCAGCGTTCTGTGGAAGACACGGCTCTAAACCTCATAGCTTATGCATACTATAAAACCCCTACAGTTGAACCCTCATATAAAGGTTACTTTGATGTGAACGGAGATGGAGAGAACGAAGCCTTCCTTCATATCCTCAAACTGAGACAAGCTGAAGACAGTGGGGAGTATTTCTGTGCTGCAAGTGAAACGTACACGGATAAGGCAGAGTTTGGTCCAGGTACCAGACTCACTGTTCTAGATCCAAACATCAAAGTCACTGAACCCACAGTGGAAGTCCTAGCACCCTCGTCAAAGGAGTGTAAAGATAGAAACAAGAAGAAGAAGAAGACCCTGGTGTGTGTAGCCACCCGCTTCTACCCCGACCATGTCACGGTCTTCTGGCAAGTC
>376-1
AGGTTCACCAGACTCCCTCTGCAGTCTTCAGCAGACCTGGAGAGAATATTCAGCTCTTCTGCCACCATCAGAAAACAGAGTGATGCTGTGATACCAGAAATCACAAGGAGAAACAGCACTGAAACTCATTGGATATTTGTATCATAAAAATCCAACCATTGAGAGTTCATATGAAGAGCATTTCAATATGAGTGGGGATTTGGGTGGAGCCGGCCCAAAGAATGTCTCTCTGAACATGTTCAACTTGAGACAAACCCAACACAGTGCAGTGTATTTCTGTGCGGACAGGGGAGCGGATAAGGCAGAGTTTGGTCCAGGTACCAGACTCACTGTTCTAGATCCAAACATCAAAGTCACTGAACCCACAGTGGAAGTCCTAGCACCCTCGGCAAAGGAGTGTAAAGATAGAAACAAGAAGAAGAAGAAGACCCTGGTGTGTGTAGCCACCCGCTTCTACCCCGACCATGTCACGGTCTTCTGGCAAGTC
>377-1
AGGTTCACCAGACTCCCTCTGCAGTCTTCAGCAGACCTGGAGAGAATATTCAGCTCTTCTGCCACCATCAGAAAACAGACTACACACAAATGTTGTGGGGGGGTGGTGCCAGCCAGGCTTACTTCGGTGGAGGAACCAGGTTAACTGTTCTAGATCCAAACATCAAAGTCACTGAACCCACAGTGGAAGTCCTAGCACCCTCGGCAAAGGAGTGTAAAGATAGAAACAAGAAGAAGAAGAAGACCCTGGTGTGTGTAGCCACCCGCCTCTACCCCGACCATGTCACGGTCTTCTGGCAAGTC
>378-1
AGGTTCACCAGACTCCCTCTACATTGCTGGTAAATCCTAATGCCTCTTTCCCACTCAACTGCAGTCATAAAATCCCCATCTATTACACTATCCTCTGGTACCAGCGTTCTGTGGAAGACACGGCTCTAAACCTCATAGCTTATGCATACTATAAAACCCCTACAGTTGAACCCTCATATAAAGGTTACTTTGATGTGAAAGGAGATGGAGAGAACGAAGCCTTCCTTCATATCCTCAAACTGAGACAAGCTGAAGACAGTGGGGAGTATAGACAGGGAACTCAACCAGCCTTCTTTGGCAATGGAACGAAACTCACTGTTTTAGATCCAAACATCAAAGTCACTGAACCCACAGTGGAAGTCCTAGCACCCTCGGCAAAGGAGTGTAAAGATAGAAACAAGAAGAAGAAGAAGACCCTGGTGTGTGTAGCCACCCGCTTCTACCCCGACCATGTCACGGTCTTCTGGCAAGTC
>379-1
AGGTTCACCAGACTCCCTCTGCAGTCTTAAGCAGACCTGGAGAGAATATTCAGCTCTTCTGCCACCATCAGAAAACAGAGTGATGCTGTGATACCAGAAATCACAAGGAGAAAAAGCACTGAAACTCATTGGATATTTGAATGTTAATTCTCCAACCATTGAGAGTTCATATGAAGAGCATTTCAATATGAGTGGGGATTTGGGTGGAGCCGGCCCAAAGAATGCCTCTCTGAACATGGTCAACTTGAGACAACCGCAATACAGTGCAGTGTATTTCTGTGCTGCTAGGACAGGGTGGTGCCAGTGAGGCTTACTTCGGTGGAGGAACCCGGTTAACTGTTCTAGATCCCAACATCAACGTCACTGCCCCCACAGTGGACGTCCTAGCCCCCTCGGCAAAGGAGTGTAAAGATAGCAACAAGAAGAAGAAGACCCTGGTGTGTGTAGCCACCCGCTTCTACCCCGACCATGTCACGGTCTTCTGGCAAGTC
>380-1
AGGTTCACCAGACTCCCTCTGCAGTCTTCAGCAGACCTGGAGAGAATATTCAGCTCTTCTGCCACCATCAGAAAACAGACTACACACAAATGTTGTGGTACCAGAAATCACAAGGAGAAACAGCACTGAAACTCATTGGATATTTGAATTATAATTCTAAAACCATTGAGAGTTCATATGAAAATAATTTTAATATGAGTGGGGATTTGAGTGGAGACGGCCCAAAGAATGCCTCTCTGAACATGTTCAATTTGAGACAACCCCAACACAGTGCAGTGTATTTATGTGGGACAGGGCGGTACTCGGAGGCATATTTTGGAGCCGGCACCAAACTCACCGTTGTAGATCCAAACATCAAAGTCACTGAACCCACAGTGGAAGTCCTAGCACCCTCGGCAAAGGAGTGTAAAGATAGAAACAAGAAGAAGAAGACCCTGGTGTGTGTAGCCACCCGCTTCTACCCCGACCATGTCACGGTCTTCTGGCAAGTC
>381-1
AGGTTCACCAGACTCCCTCTGCAGTCTTCAGCAGACCTGGAGAGAATATTCAGCTCTTCTGCCACCATCAGAAAACAGACTACACACAAATGTTGTGGTTCCAGAAATCACAAGGAGAAACAGCACTGAAACTCATTGGATATTTGAATTATAATTCTAAAACCATTGAGAGTTCATATGAAAATAATTTTAATATGAGTGGGGATTTGAGTGGAGACGGCCCAAAGAATGCCTCTCTGAACATGTTCAATTTGAGACAACCCCAACACAGTGCAGTGTATTTATGTGCTGCTCGTTATAGTGAGGCCTACTTTGGGAATGGAACCAAACTCACTGTTTTAGATCCAAACATCAAAGTCACTGAACCCACAGTGGAAGTCCTAGCACCCTCGGCAAAGGAGTGTAAAGATAGAAACAAGAAGAAGAAGAAGACCCTGGTGTGTGTAGCCACCCGCTTCTACCCCGACCATGTCACGGTCTTCTGGCAAGTC
>382-1
AGGTTCACCAGACTCCCTCTGCAGTCTTAAGCAGACCTGGAGAGAATATTCAGCTCTTCTGCCACCATCAGAAAACAGAGTGATGCTGTGATACCAGAAATCACAAGGAGAAACAGCACTGAAACTCATTGGATATTTGTATCATAAACATCCAACCATTGAGAGTTCATATGAAGAGCATTTCAATATGAGTGGGGATTTGGGTGGAGCCGGCCCAAAGAATGTCTCTCTGAACATGTTCAACTTGAGACAAACCCAACACAGTGCAGTGTATTTCTGTGCTGCTAGACAGGGGCCAACTATGAGGCACATTTTGGATCAGGCACCAAATTAACAGTTCTCGATCCAAACATCAAAGTCACTGAACCCACAGTGGAAGTCCTAGCACCCTCGGCAAAGGAGTGTAAAGATAGAAACAAGAAGAAGAAGAAGACCCTGGTGTGTGTAGCCACCCGCTTCTACCCCGACCATGTCACGGTCTTCTGGCAAGTC
>383-1
AGGTTCACCAGACTCCCTCTGCAGTCTTCAGCAGACCTGGAGAGAATATTCAGCTCTTCTGCCACCATCAGAAAACAGAGTGATGCTGTGATACCAGAAATCACAAGGAAAAAGAGGACTCAGACTCATTGGATATTTGAATTTTAATTCTCCAACCTTTGAGAATTCATAGGACGTGCATTTCAATATGAAAGGGGATTGGGGTTGAGCCGGCCCACAGAATACATATCTGAACATGTTAAACTTGAGACACAAACAATTCAGTGCTGTGTCTTTGTGTGCTGCTAGGACAAGGGTGGTTATGCTGCCTACTTTGGAGAAGGAACCAAGCTAACAGTTCTGGATCCAAACATCAAAGTCACTGAACCCACAGTGGAAGTCCTAGCACCCTCGGCAAAGGAGTGTAAAGATAGAAACAAGAAGAAGAAGAAGACCCTGGTGTGTGTAGCCACCCGCTTCTACCCCGACCATGTCACGGTCTTCTGGCAAGTC
>384-1
AGGTTCACCAGACTCCCTCTGCAGTCTTCAGCAGACCTGGAGAGAATATTCAGCTCTTCTGCCACCATCAGAAAACAGACTATAGAGCAATGCTGTGGTACCAGAAATCACAAGGAGAAACAGCACTGAAACTCATTGGATATTTGAATTTTAATTCTCAAACCATTGAGAGTTCATATGAAAAGCATTTCAATATGAGTGGGGATTTGGGTGGAGACGGCCCAAAGAATGCCTCTCTGAACATGTTCAACTTGAGACAAACCCAAAACAGTGCAGTGTATTTCTGTGCTTCAAGTAAACATCCTGCATTCTTTGGAGCAGGGACCAAACTGAGTGTTCTGGATCCAAACATCAAAGTCACTGAACCCACAGTGGAAGTCCTAGCACCCTCGGCAAAGGAGTGTAAAGATAGAAACAAGAAGAAGAAGAAGACCCTGGTGTGTGTAGCCACCCGCTTCTACCCCGACCATGTCACGGTCTTCTGGCAAGTC
>385-1
AGGTTCACCAGACTCCCTCTGCAGTCTTCAGCAGACCTGGAGAGAATATTCAGCTCTTCTGCCACCATCAGAAAACAGACTACACACAAATGTTGTGGTACCAGAAATCACAAGGAGAAACAGCACTGAAACTCATTGGATATTTGAATTATAATTCTAAAACCATTGAGAGTTCATATGAAAATAATTTTAATATGAGTGGGGATTTGAGTGGAGACGGCCCAAAGAATGCCTCTCTGAACATGTTCAATTTGAGTCAACCCCAACGCAGTGCAGTGTATTTATGTGCTGCTCGAGGTTATGAGGCACATTTTGGATCAGGCACCAAATTAACAGTTCTCGATCCAAACATCAAAGTCACTGAACCCACAGTGGAAGTCCTAGCACCCTCGGCAAAGGAGTGTAAAGATAGAAACAAGAAGAAGAAGAAGACCCTGGTGTGTGTAGCCACCCGCTTCTACCCCGACCATGTCACGGTCTTCTGGCAAGTC
>386-1
AGGTTCACCAGACTCCCTCTGCAGTCTTCAGCAGACCTGGAGAGAATATTCAGCTCTTCTGCCACCATCAGAAAACAGAATACACACAAATGTTGTGGGACCAGAAATCACAAGGAGAAACAGCACTGAAACTCATTGGATATTTGAATTATAATTCTAAAACCATTGAGAGTTCATATGAAAATAATTTTAATATGAGTGGGGATTTGAGTGGAGACGGCCCAAAGAATGCCTCTCTGAACATGTTCAATTTGAGACAACCCCAACACAGTGCAGTGTATTTATGTGCGGGACAGGCACATTTTGGATCAGGCACCAAATTAACAGTTCTCGATCCAAACATCAAAGTCACTGAACCCACAGTGGAAGTCCTAGCACCCTCGGCAAAGGAGTGTAAAGATAGAAACAAGAAGAAGAAGAAGACCCTGGTGTGTGTAGCCACCCGCTTCTACCCCGACCATGTCACGGTCTTCTGGCAAGTC
>387-1
AGGTTCACCAGACTCCCTCTGCAGTCTTCAGCAGACCTGGAGAGAATATTCAGCTCTTCTGCCACCATCAGAAAACAGAGTGATGCTGGGATACCAGAAATCACAAGGAGAAAAAGCACTGAAACTCATTGGATATTTGAATGTTAATTCTCCAACCATTGAGAGTTCATATGAAGAGCATTTCAATATGAGTGGGGATTTGGGTGGAGCCGGCCCAAAGAATGCCTCTCTGAACATGTTCAACTTGAGACAACCACAATACAGTGCAGTGTATTTCTGTGCTGCTAGTAAGAGGGGGGATATGAGGCACATTTTGGATCAGGCACCAAATTAACAGTTCTCGATCCAAACATCAAAGTCACTGAACCCACAGTGGAAGTCCTAGCACCCTCGGCAAAGGAGTGTAAAGATAGAAACAAGAAGAAGAAGAAGACCCTGGTGTGTGTAGCCACCCGCTTCTACCCCGACCATGTCACGGTCTTCTGGCAAGTC
>388-1
AGGTTCACCAGACTCCCTCTGCAGTCTTCAGCAGACCTGGAGAGAATATTCAGCTCTTCTGCCACCATCAGAAAACAGAGTGATGCTGTTATACCAGAAATCACAAGGAGAAAAAGCACTGAAACTCATTGGATATTTGAATGTTAATTCTCCAACCATTGAGAGTTCATATGAAGAGCATTTCAATATGAGTGGGGATTTGGGTGGAGCCGGCCCAAAGAATGCCTCTCTGAACATGTTCAACTTGAGACAACCACAATACAGTGCAGTGTATTTCTGTGCTGCTCCAATATGAGGCACATTTTGGATCAGGCACCAAATTAACAGTTCTCGATCCAAACATCAAAGTCACTGAACCCACAGTGGAAGTCCTAGCACCCTCGGCAAAGGAGTGTAAAGATAGAAACAAGAAGAAGAAGAAGACCCTGGTGTGTGTAGCCACCCGCTTCTACCCCGACCATGTCACGGTCTTCTGGCAAGTC
>389-1
AGGTTCACCAGACTCCCTCTGCAGTCTTCAGCAGACCTGGAGAGAATATTCAGCTCTTCTGCCACCATCAGAAAACAGACTACACACAAATGTTGTGGTACCAGAAATCACAAGGAGAAACAGCACTGAAACTCATTGGATATTTGAATTATAATTCTAAAACCATTGAGAGTTCATATGAAAATAATTTTAATATGAGTGGGGATTTGAGTGGAGACGGCCCAAAGAATGCCTCTCTGAACATGTTCAATTTGAGACAACCCCAACACAGTGCAGTGTATTTATGTGCTGCTCGGACAACTCAACCAGCCTTCTTTGGCAATGGAACGAAACTCACTGTTTTAGATCCAAACATCAAAGTCACGGAACCCACAGTGGAAGTCCTAGCACCCTCGGCAAAGGAGTGTAAAGATAGAAACAAGAAGAAGAAGACCCTGGTGTGTGTAGCCACCCGCTTCTACCCCGACCATGTCACGGTCTTCTGGCAAGTC
>390-1
AGGTTCACCAGACTCCCTCTGCAGTCTTCAGCAGACCTGGAGAGAATATTCAGCTCTTCTGCCACCATCAGAAAACAGACTATAGAGTGATGCTGTGGTACCAGAAATCACAAGGAGAAACAGCACTGAAACTCATTGGATATTTGAATTTTAATTCTCAAACCATTGAGAGTTCATATGAAAAGCATTTCAATATGAGTGGGGATTTGGGTGGAGACGGCCCAAAGAATGCCTCTCTGAACATGTTCAACTGGAAACAAACCCAAAACAGTTCAGGTTATTTCAGTACTGCAAGTAGGGAGGAGGCATATTTTGGAGCAGGCACCAAATTAACAGTTCTCGATCCAAACATCAAAGTCACTGAACCCACAGTGGAAGTCCTAGCACCCTCGGCAAAGGAGTGTAAAGATAGAAACAAGAAGAAGAAGAAGACCCTGGTGTGTGTAGCCACCCGCTTCTACCCCGACCATGTCACGGTCTTCTGGCAAGTC
>391-1
AGGTTCACCAGACTCCCTCTGCAGTCTTCAGCAGACCTGGAGAGAATATTCAGCTCTTCTGCCACCATCAGAAAACAGAGTGATGCTGTGATACCAGAAATCACAAGGAGAAAAAGCACTGAAACTCATTGGATATTTGAATGTTAATTCTCCAACCATTGAGAGTTCATATGAAGAGCATTTCAATATGAGTGGGGATTTGGGTGGAGACGGCCCAAAGAATGCCTCTCTGAACATGTTCAACTTGAGACAAACCCAAAACAGTGCAGTGTATTTCTGTGCTGCAAGTCAGGGGGGTGATCCTGCATTCTTTGGAGCAGGGACCAAACTGAGTGTTCTGGATCCAAACATCAAAGTCACTGAACCCACAGTGGAAGTCCTAGCACCCTCGGCAAAGGAGTGTAAAGATAGAAACAAGAAGAAGAAGAAGACCCTGGTGTGTGTAGCCACCCGCTTCTACCCCGACCATGTCACGGTCTTCTGGCAAGTC
>392-1
AGGTTCACCAGACTCCCTCTGCAGTCTTCAGCAGACCTGGAGAGAATATTCAGCTCTTCTGCCACCATCAGAAAACAGAGTGATGCTGTTATACCAGAAATCACAAGGAGAAAAAGCACTGAAACTCATTGGATATTTGAATGTTAATTCTCCAACCATTGAGAGTTCATATGAAGAGCATTTCAATATGAGTGGGGATTTGGGTGGAGCCGGCCCAAAGAATGCCTCTCTGAACATGTTCAACTTGAGACAACCACAATACAGTGCAGTGTATTTCTGTGCTGCTACAGGGAACTATGATCCTGCATTCTTTGGAGCAGGGACCAAACTGAGTGTTCTGGATCCAAACATCAAAGTCACTGAACCCACAGTGGAAGTCCTAGCACCCTCGGCAAAGGAGTGTAAAGATAGAAACAAGAAGAAGAAGAAGACCCTGGTGTGTGTAGCCACCCGCTTCTACCCCGACCATGTCACGGTCTTCTGGCAAGTC
>393-1
AGGTTCACCAGACTCCCTCTGCAGTCTTCAGCAGACCTGGAGAGAATATTCAGCTCTTCTGCCACCATCAGAAAACAGACTACACACAAATGTTGTGGTACCAGAAATCACAAGGAGAAACAGCACTGAAACTCATTGGATATTTGAATTATAATTCTAAAACCATTGAGAGTTCATATGAAAATAATTTTAATATGAGTGGGGATTTGAGTGGAGACGGCCCAAAGAATGCCTCTCTGAACATGTTCAATTTGAGACAACCCCAACGCAGTGCAGTGTATTTATGTGCTGCGCGGGACTATGAGGCACATTTTGGATCAGGCACCAAATTAACAGTTCTCGATCCAAACATCAAAGTCACTGAACCCACAGTGGAAGTCCTAGCACCCTCGGCAAAGGAGTGTAAAGATAGAAACAAGAAGAAGAAGAAGACCCTGGTGTGTGTAGCCACCCGCTTCTACCCCGACCATGTCACGGTCTTCTGGCAAGTC
>394-1
AGGTTCACCAGACTCCCTCTGCAGTCTTCAGCAGACCTGGAGAGAATATTCAGCTCTTCTGCCACCATCAGAAAACAGAGTGATGCTGTTATACCAGAAATCACAAGCAGAAAAAGCACTGAAACTCATTGGATATTTGAATGTTAATTCTCCAACCATTGAGAGTTCATATGAAGAGCCTTTCAATATGAGTGGGGATTTGGGTGGAGCCGGCCCAAAGAATGCCTCTCTGAACATGTTCAACTTGAGACAACCACAATACAGTGCAGTGTATTTCTGTGCTGCTAGTAAAGGAGGCTATGAGGCACATTTTGGATCAGGCACCAAATTAACAGTTCTCGATCCAAACATCAAAGTCACTGAACCCACAGTGGAAGTCCTAGCACCCTCGGCAAAGGAGTGTAAAGATAGAAACAAGAAGAAGAAGAAGACCCTGGTGTGTGTAGCCACCCGCTTCTACCCCGACCATGTCACGGTCTTCTGGCAAGTC
>395-1
AGGTTCACCAGACTCCCTCTGCAGTCTTCAGCAGACCTGGAGAGAATATTAAGCTCTTCTGCCACCATCAGAAAACAGACTATAGAATGATGCTGTGATACCAGAAATCACAAGGAGAAACAGCACTGAAACTCATTGGATATTTGAATTATAATTCTCAAACCATCGAGAGTTCATATGAAGAGCATTTCAATATGAGTGGGGATTTGGGTGGAGCCGGCCCAAAGAATGCCTCTCTGAACATGTTCAACTTGAGACAACCCCAACACAGTGCAGTGTATTTATGTGCTGCTAGTACTCGGAGGCATATTTTGGAGCCGGCACCAAACTCACCGTTTTAGATCCAAACATCAAAGTCACTGAACCCACAGTGGAAGTCCTAGCACCCTCGGCAAAGGAGTGTAAAGATAGAAACAAGAAGAAGAAGAAGACCCTGGTGTGTGTAGCCACCCGCTTCTACCCCGACCATGTCACGGTCTTCTGGCAAGTC
>396-1
AGGTTCACCAGACTCCCTCTGCAGTCTTCAGCAGACCTGGAGAGAATATTCAGCTCTTCTGCCACCATCAGAAAACAGACTATAGAGATATGCTGTGGTACCAGAAATCACAAGGAGAAACAGCACTGAAACTCATTGGATATTTGAATTTTAATTCTCAAACCATTCTCCAAACATCTCAGTCACTGAACCCACAGCGGACGTCCTAGACCCCTCGGCAAAGGGGTATAAAGATAGAAACAAGAAGAAGAAGACCCTGGTGTGTGTAGCCACCCGCTTCTACCCCGACCATGTCACGGTCTTCTGGCAAGTC
>397-1
AGGTTCACCAGACTCCCTCTGCAGTCTTCAGCAGACCTGGAGAGAATATTCAGCTCTTCTGCCACCATCAGAAAACAGACTATAGAATGATGCTGTGATACCAGAAATCACAAGGAGAAACAGCACTGAAACTCATTGGATATTTGAATGATAATTCTCAAACCATCGAGAGTTCATATGAAGAGCATTTCAATATGAGTGGGGATTTGGGTGGAGCCGGCCCAAAGAATGCCTCTCTGAACATGTTCAACTAGAGACATCCCCAACACAGTGCAGTGTATTTATGCGCTACTAAGCGAGATCCAAACATCAAAGTCACTGAACCCACAGTGGAAGTCCTAGCACCCTCGGCAAAGGAGTGTAAAGATAGAAACAAGAAGAAGAAGAAGACCCTGGTGTGTGTAGCCACCCGCTTCTACCCCGACCATGTCACGGTCTTCTGGCAAGTC
>398-1
AGGTTCACCAGACTCCCTCTGCAGTCTTCAGCAGACCTTGAGAGAATATTCAGCTCTTCTGCCACCATCAGAAAACAGACTACACACAAATGGGGCGCGGTGATCCTGCATTCTTTGGAGCAGGGACCAAACTGAGTGTTCTGGATCCAAACATCAAAGTCACTGAACCCACAGTGGAAGTCCTAGCACCCTCGGCAAAGGAGTGTAAAGATAGAAACAAGAAGAAGAAGAAGACCCTGGTGTGTGTAGCCACCCGCTTCTACCCCGACCATGTCACGGTCTTCTGGCAAGTC
>399-1
AGGTTCACCAGACTCCCTCTGCAGTCTTCAGCAGACCTGGAGAGAATATTCAGCTCTTCTGCCACCATCAGAAAACAGAGTGATGCTGTGATACCAGAAATCACAATGAGAAAAAGCACTGAAACTCATTGGATATTTGAATGTTAATTCTCCAACCATTGAGAGTTCATATGAAGAGCATTTCAATATGAGTGGGGATTTGGGTGGAGCCGGCCCAAAGAATGCCTCTCTGAACATGTTCAACTTGAGACAACCACAATACAGTGCAGTGTATTTCTGTGCTGCTAGTACAGTGGTGGTTATGCTGCCTACTTTGGAGAAGGAACTAAGCTAACAGTTCTGGATCCAAACATCAAAGTCACTGAACCCACAGTGGAAGTCCTAGCACCCTCGGCAAAGGAGTGTAAAGTTAGAAACAAGAAGAAGAAGAAGACCCTGGTGTGTGTAGCCACCCGCTTCTACCCCGACCATGTCACGGTCTTCTGGCAAGTC
>400-1
AGGTTCACCAGACTCCCTCTGCGGTCTTCAGCAGACCTGGAGAGAATATTCAGCTCTTCTGCCACCATCAGAAAACAGACTATAGAGTGATGCTGTGGTACCAGAAATCACAAGGAGAAACAGCACTGAAACTCATTGGATATTTGAATTTTAATTCTCAAACCATTATCCAAACATCAAAGTCACTGAACCCACAGTGGAAGTCCTAGCACCCTCGGCAAAGGAGTGTAAAGATAGAAACAAGAAGAAGAAGAAGACCCTGGTGTGTGTAGCCACCCGCTTCTACCCCGACCATGTCACGGTCTTCTGGCAAGTC
>401-1
AGGTTCACCAGACTCCCTCTGCAGTCTTCAGCAGACCTGGAGAGAATATTCAGCTCTTCTGCCACCATCAGAAAACAGAGTGATGCTGTGATACCAGAAATCACAAGGAGAAAAAGCACTGAAACTCATTGGATATTTGAATGTTAATTCTCCAACCATTGAGAGTTCATATGAAGAGCATTTCAATATGAGTGGGGATTTGGGTGGAGCCGGCCCAAAGAATGCCTCTCTGAACATGTTCAACTTGAGACAACCACAATACAGTGCAGTGTATTTCTGTGCTGCTAGTACGGGACAGGGCGGCACATTTTGGATCAGGCACCAAATTAACAGTTCTCGATCCAAACATCAAAGTCACAGAACCCAAAGTGGAAGTCCTAGCACCCTCGGCAAAGGAGTGTAAAGATAGAAACAAGAAGAAGAAGACCCTGGTGTGTGTAGCCACCCGCTTCTACCCCGACCATGTCACGGTCTTCTGGCAAGTC
>402-1
AGGTTCACCAGACTCCCTCTGCAGTCTTCAGCAGACCTGGAGAGAATATTCAGCTCTTCTGCCACCATCAGAAAACAGACTATAGAATGATGCTGTGGTACCAGAAATCACAAGGAGAAACAGCACTGAAACTCATTGGATATTTGAATTATAATTCTCCAACCATTGAGAGTTCATATGAAAAGCATTTCAATATGAGTGGGGATTTGGGTGGAAACGGCCCAAAGAATGCCTCTCTGAACATGTTCAACTTGAGACGACCCCAACACAGTGCAGTGTATTTCTGTGCTGCTACAAGGTACTCGGAGGCATATTTTGGAGCCGGCACCAAACTCACCGTTTTAGATCCAAACATCAAAGTCACTGAACCCACAGTGGAAGTCCTAGCACCCTCGGCAAAGGAGTGTAAAGATAGAAACAAGAAGAAGAAGACCCTGGTGTGTGTAGCCACCCGCTTCTACCCCGACCATGTCACGGTCTTCTGGCAAGTC
>403-1
AGGTTCACCAGACTCCCTCTGCAGTCTTCAGCAGACCTGGAGAGAATATTCAGCTCTTCTGCCACCATCAGAAAACAGACTACACACAAATGTTGTGGTACCAGAAATCACAAGGAGAAACAGCACTGAAACTCATTGGATATTTGAATTATAATTCTAAAACCATTGAGAGTTCATATGAAAATAATTTTAATATGAGTGGGGATTTGAGTGGAGACGGCCCAAAGAATGCCTCTCTGAACATGTTCAATTTGAGACAACCCCAACACAGTGCAGTGTATTTATGTGCTGCTCTTGGCACATTTTGGATCAGGCACCAAATTAACAGTTCTCGATCCAAACATCAAAGTCACTGAACCCACAGTGGAAGTCCTAGCACCCTCGGCAAAGGAGTGTAAAGATAGAAACAAGAAGAAGAAGACCCTGGTGTGTGTAGCCACCCGCTTCTACCCCGACCATGTCACGGTCTTCTGGCAAGTC
>404-1
AGGTTCACCAGACTCCCTCTGAAGTCTTACTGAAACGTGGAGAGAACGTTCAGATCTTCTGCCACCATGAGAGAACTAACTACAGACTGATGCAGTGGTTCCAGCAGTCACCGGGAGAAAAACAACTATTTATATTTTAAGACTCAAACCACGTACATTGAAGAACATCTAAACGTGAGTGGGGATTTGAGTCAGAACGACCCGAAGAATGTTTCTCTGAACATGTTCAACCTTAAAGGTCCAGATCACAGTGCAGTTTATTTCTGTGCTGCAAGTGAAGGCCACTAGTGGTGCCAGCCAGGCTTACTTCGGTGGAGGAACCAGGTTAACTGTTCTAGATCCAAACATCAAAGTCACTGAACCCACAGTGGAAGTCCTAGCACCCTCGGCAAAGGAGTGTAAAGATAGAAACAAGAAGAAGAAGAAGACCCTGGTGTGTGTAGCCACCCGCTTCTACCCCGACCATGTCACGGTCTTCTGGCAAGTC
>405-1
AGGTTCACCAGACTCCCTCTGCAGTCTTCAGCAGACCTGGAGAGAATATTCAGCTCTTCTGCCACCATCAGAAAACAGACTATAGAGTGATGCTGTGGTACCAGAAATCACAAGGAGAAACAGCACTGAAACTCATTGGATATTTGAATTTTAATTCTCAAACCATTATCCAAACATCAAAGTCACTGAACCCACAGTGGAAGTCCTAGCACCCTCGGCAAAGAAGTGTAAAGATAGAAACAAGAAGAAGAAGAAGACCCTGGTGTGTGTAGCCACCCGCTTCTACCCCGACCATGTCACGGTCTTCTGGCAAGTC
>406-1
AGGTTCACCAGACTCCCTCTGCAGTCTTCAGCAGACCTGGAGAGAATATTCAGCTCTTCTGCCACCATCAGAAAACAGACTACACACAAATGTTGTGGGGGGGTGGTTATGCTGCCTATTTTGGAGAGGGAACTAAGCTAACAGTTCTGGATCCAAACATCAAAGTCACTGAACCCACAGTGGAAGTCCTAGCACCCTCGGCAAAGGAGTGTAAAGATAGAAACAAGAAGAAGAAGAAGACCCTGGTGTGTGTAGCCACCCGCTTCTACCCCGACCATGTCACGGTCTTCTGGCAAGTC
>407-1
AGGTTCACCAGACTCCCTCTGCAGTCTTCAGCAGACCTGGAGAGAATATTCAGCTCTTCTGCCACCATCAGAAAACAGAGTGATGCTGTGATACCAGAAATCACAAGGAGAAACAGCACTGAAACTCATTGGATATTTGTATCATAAAAATCCAACCATTGAGAGTTCATATGAAGAGCATTTCAATATGAGTGGGGATTTGGGTGGAGCCGGCCCAAAGAATGTCTCTCTGAACATGTTCAACTTGAGACAAACCCAACACAGTGCAGTGTATTTCTGTGCTGCTAGACAGGGGCCAACTATGAGGCACATTTTGGATCAGGCACCAAATTAACAGTTCTCGATCCAAACATCAAAGTCACTGAACCCACAGTGGAAGTCCTAGCACCCTCGGCAAAGGAGTGTAAAGATAGAAACAAGAAGATGAAGAAGACCCTGGTGTGTGTAGCCACCCGCTTCTACCCCGACCATGTCACGGTCTTCTGGCAAGTC
>408-1
AGGTTCACCAGACTCCCTCTGCAGTCTTCAGCAGACCTGGAGAGAATATTCAGCTCTTCTGCCACCATCAGAAAACAGACTATAGAATGATGCTGTGGTACCAGAAATCACAAGGAGAAACAGCACTGAAACTCATTGGATATTTGAATTATAATTCTCCAACCATTGAGAGTTCATATGAAAAGCATTTCAAAATGAGTGGGGATTTGGGTGGAAACGGCCCAAAGAATGCCTCTTTGAACATGTTCAACTTGAGACAACCCCAACACAGTGCAGTGTATTTCTGTGCTGCTAGTACCCACCCGGCATTCTTCGGCAGTGGCACCAAACTCACAGTTCTAGATCCAAACATCAAAGTCACTGAACCCACAGTGGAAGTCCTAGCACCCTCGGCAAAGGAGTGTAAAGATAGAAACAAGAAGAAGAAGAAGACCCTGGTGTGTGTAGCCACCCGCTTCTACCCCGACCATGTCACGGTCTTCTGGCAAGTC
>409-1
AGGTTCACCAGACTCCCTCTGCAGTCTTCAGCAGACCTGGAGAGAATATTCAGCTCTTCTGCCACCATCAGAAAACAGACTATAGAATGATGCTGTGGTACCAGAAATCACAAGGAGAAACAGCACTGAAACTCATTGGATATTAGAATTATAATTCTCCAACCATTGAGAGTTCATATGAAAAGCATTTCAAAATGAGTGGGGATTTGGGTGGAAACGGCCCAAAGAATGCCTCTCTGAACATGTTCAACTTGAGACAACCCCAACACAGTGCAGTGTATTTCTGTGCTGCTAGCCTCTATGAGGCACATTTTGGATCAGGCACCAAATTAACAGTTCTCGATCCAAACATCAAAGTCACTGAACCCACAGTGGAAGTCCTAGCACCCTCGGCAAAGGAGTGTAAAGATAGAAACAAGAAGAAGAAGAAGACCCTGGTGTGTGTAGCCACCCGCTTCTACCCCGACCATGTCACGGTCTTCTGGCAAGTC
>410-1
AGGTTCACCAGACTCCCTCTGCAGTCTTCAGCAGACCTGGAGAGAATATTCAGCTCTTCTGCCACCATCAGAAAACAGAGTGATGCTGTGATACCAGAAATCACAAGGAGGAAAAGCACTGAAACTCATTGGATATTTGAATGTTAATTCTCCAACCATTGAGAGTTCATATGAAGAGCATTTCAATATGAGTGGGGATTTGGGTGGAGCCGGCCCAAAGAATGCCTCTCTGAACATGTTCAACTTGAGACAACCACAATACAGTGCAGTGTATTTCTGTGCTGCTAGTAGACAGGGTAATGAGGCACATTTTGGATCAGGCACCAAATTAACAGTTCTCGATCCAAACATCAAAGTCACTGAACCCACAGTGGAAGTCCTAGCACCCTCGGCAAAGGAGTGTAAAGATAGAAACAAGAAGAAGAAGAAGACCCTGGTGTGTGTAGCCACCCGCTTCTACCCCGACCATGTCACGGTCTTCTGGCAAGTC
>411-1
AGGTTCACCAGACTCCCTCTGCAGTCTTCAGCAGACCTGGAGAGAATATTCAGCTCTTCTGCCACCATCAGAAAACAGAGTGATGCTGTGATACCAGAAATCACAAGGAGAAAAAGCACTGAAACTCATTGGATATTTGAATGTTAATTCTCCAACCATTGAGAGTTCATATGAAGAGCATTTCAATATGAGTGGGGATTTGGGTGGAGCCGGCCCAAAGAATGCCTCTCTGAACATGTTCAACTTGAGACAACCACAATACAGTGCAGTGCATTTCTGTGCCGATCGCTCGTACTCGGAGGCATATTTTGGAGCCGGCACCAAACTCACCGTTTTAGATCCAAACATCAAAGTCACTGAACCCACAGTGGAAGTCCTAGCACCCTCGGCAAAGGAGTGTAAAGATAGAAACAAGAAGAAGAAGAAGACCCTGGTGTGTGTAGCCACCCGCTTCTACCCCGACCATGTCACGGTCTTCTGGCAAGTC
>412-1
AGGTTCACCAGACTCCCTCTGAAGTCTTACTGAAACGTGGAGAGAACGTTCAGATCTTCTGCCACCATGAGAGAACTAACTACAGACTGATGCAGTGGTTCCAGCAGTCACCGGGAGAAAAACAACTATTTATATTTTAAGACTCAAACCACGTACATTGAAGAACATCTAAACGTTAGTGGGGATTTGAGTCAGAACGACCCGAAGAATGTTTCTCTGAACATGTTCAACCTTAAAGGTCCAGATCACAGTGCAGTTTATTTCTGTGCTGCAAGTGAAGGCGCGTTCGGGGGCGAGTATGAGGCACATTTTGGATCAGGCACCAAATTAACAGTTCTCGATCCAAACATCAAAGTCACTGAACCCACAGTGGAAGTCCTAGCACCCTCGGCAAAGGAGTGTAAAGATAGAAACAAGAAGAAGAAGAAGACCCTGGTGTGTGTAGCCACCTGCTTCTACCCCGACCATGTCACGGTCTTCTGGCAAGTC
>413-1
AGGTTCACCAGACTCCCTCTGCAGTCTTCAGCAGACCTGGAGAGAATATTCAGCTCTTCTGCCACCATCAGAAAACAGAGTGATGCTGTGATACCAGAAATCACAAGGAGAAACAGCACTGAAACTCATTGGATATTTGTATCATAAAAATCCAACCATTGAGAGTTCATATGAAGAGCATTTCAATATGAGTGGGGATTTGGGTGGAGCCGGCCCAAAGAATGTCTCTCTGAACATGTTCAACTTGAGACAAACCCAACACAGTGCAGTGTATTTCTGCGCAGCCAAGGAGTACACGGATAAGGCAGAGTTTGGTCCAGGTACCAGACTCACTGTTCTAGATCCAAACATCAAAGTCACTGAACCCACAGTGGAAGTCCTAGCACCCTCGGCAAAGGAGTGTAAAGATAGAAACAAGAAGAAGAAGAAGACCCTGGTGTGTGTAGCCACCCGCTTCTACCCCGACCATGTCACGGTCTTCTGGCAAGTC
>414-1
AGGTTCACCAGACTCCCTCTGCAGTCTTCAGCAGACCTGGAGAGAATATTCAGCTCTTCTGCCACCATCAGAAAACAGACTACACACAAATGTTGTGGTACCAGAAATCACAAGGAGAAACAGCACTGAAACTCATTGGATATTTGAATTATAATTCTAAAACCATTGAGAGTTCATATGAAAATAATTTTAATATGAGTGGGGATTTGAGTGGAGACGGCCCAAAGAATGCCTCTCTGAACATGTTCAATTTGAGACAACCCCAACACAGTGCAGTGTATTTATGTGCTGCTCGTTCACGGGGGGAGGCACATTTTGGATCAGGCACCAAATTAACAGTTCTCGATCCAAACATCAAAGTCACTGAACCCACAGTGGAAGTCCTAGCACCCTCGGCAAAGGAGTGTAAAGATAGAAACAAGAAGAAGAAGACCCTGGTGTGTGTAGCCACCCGCTTCTACCCCGACCATGTCACGGTCTTCTGGCAAGTC
>415-1
AGGTTCACCAGACTCCCTCTGCAGTCTTCAGTAGACCTGGAGAGAATATTCAGCTCTTCTGCCACCATCAGAAAACAGAGTGATGCTGTGATACCAGAAATCACAAGGAGAAAAAGCACTGAAACTCATTGGATATTTGAATGTTAATTCTCCAACCATTGAGAGTTCATATGAAGAGCATTTCAATATGAGTGGGGATTTGGGTGGAGCCGGCCCAAAGAATGCCTCTCTGAACATGTTCAACTTGAGACAACCACAATACAGTGCAGTGTATTTCTGTGCTGCTCGGACAGGGACTATGAGGCACATTTTGGATCAGGCACCAAATTAACAGTTCTCGATCCAAACATCAAAGTCACTGAACCCACAGTGGAAGTCCTAGCACCCTCGGCAAAGGAGTGTAAAGATAGAAACAAGAAGAAGAAGAAGACCCTGGTGTGTGTAGCCACCCGCTTCTACCCCGACCATGTCACGGTCTTCTGGCAAGTC
>416-1
AGGTTCACCAGACTCCCTCTGCAGTCTTCAGCAGACCTGGAGAGAATATTCAGCTCTTCTGCCACCATCAGAAAACAGACTATAGAATGATGCTGTGGTACCAGAAATCACAAGGAGAAACAGCACTGAAACTCATTGGATATTTGAATTATAATTCTCCAACCATTGAGAGTTCATATGAAAAGCATTTCAAAATGAGTGGGGATTTGGGTGGAAACGGCCCAAAGAATGCCTCTCTGAACATGTTCAACTTGAGACAACCCCAACACAGTGCAGTGTATTTCTGTGCTGCTAGCCTCTATGAGGCACATTTTGGATCAGGCACCAAATTAACAGTTCTCGATCCAAACATCAAAGTCACTGAACCCACAGTGGAAGTCCTAGCACCCTTGGCAAAGGAGTGTAAAGATAGAAACAAGAAGAAGAAGAAGACCCTGGTGTGTGTAGCCACCCGCTTCTACCCCGACCATGTCACGGTCTTCTGGCAAGTC
>417-1
AGGTTCACCAGACTCCCTCTGCAGTCTTCAGCAGACCTGGAGAGAATATTCAGCTCTTCTGCCACCATCAGAAAACAGAGTGATGCTGTGATACCAGAAATCACAAGGAGAAAAAGCACTGAAACTCATTGGATATTTGAATGTTAATTCTCCAACCATTGAGAGTTCATATGAAGAGCATTTCAATATGAGTGGGGATTTGGGTGGAGCCGGCCCAAAGAATGCCTCTCTGAACATGTTCAACTTGAGACAACCACAATACAGTGCAGTGTATTTCTGTGCTGCTAGTCGTGACACGGATAAGGCAGAGTTTGGTCCAGGTACCAGACTCACTGTTCTAGATCCAAACATCAAAGTCACTGAACCCACGGTGGAAGTCCTAGCACCCTCGGCAAAGGAGTGTAAAGATAGAAACAAGAAGAAGAAGAAGACCCTGGTGTGTGTAGCCACCCGCTTCTACCCCGACCATGTCACGGTCTTCTGGCAAGTC
>418-1
AGGTTCACCAGACTCCCTCTGCAGTCTTAAGCAGACCTGGAGAGAATATTAAGCTCTTCTGCCACCATCAGAAAACAGAGTGATGCTGTGATACCAGAAATCACAAGGAGAAAAAGCACTGAAACTCATTGGATATTTGAATGTTAATTCTCCAACCATTGAGAGTTCATATGAAGAGCATTTCAATATGAGTGGGGATTTGGGTGGAGCCGGCCCAAAGAATGCCTCTCTGAACATGTTCAACTTGAGACAACCACAATACAGTGCAGTGTATTTCTGTGCTGCTAGTAGAAGGCAGAACCAGCCTTCTTTGGCAATGGAACGAAACTCACTGTTTTAGATCCAAACATCAAAGTCACTGAACCCACAGTGGAAGTCCTAGCACCCTCGGCAAAGGAGTGTAAAGATAGAAACAAGAAGAAGAAGAAGACCCTGGTGTGTGTAGCCACCCGCTTCTACCCCGACCATGTCACGGTCTTCTGGCAAGTC
>419-1
AGGTTCACCAGACTCCCTCTGCAGTCTTCAGCAGACCTGGAGAGAATATTCAGCTCTTCTGCCACCATCAGAAAACAGAGTGATGCTGTTATACCAGAAATCACAAGGAGAAAAAGCACTGAAACTCATTGGATATTTGAATTTTAATTCTCAAATCATTGAGAGTTCATATGAAAAGCATTTCAATATGAGTGGGGATTTGGGTGGAGACGGCCCAAAGAATGCCTCTCTGAACATGTTCAACTTGAGACAAACCCAAAACAGTGCAGTGTATTTGGGGGCAACTATGATCCTGCATTCTTTGGAGCAGGGACCAAACTGAGTGTTCTGGATCCAAACATCAAAGTCACTGAACCCACAGTGGAAGTCCTAGCACCCTCGGCAAAGGAGTGTAAAGATAGAAACAAGAAGAAGAAGAAGACCCTGGTGTGTGTAGCCACCCGCTTCTACCCCGACCATGTCACGGTCTTCTGGCAAGTC
>420-1
AGGTTCACCAGACTCCCTCTGCAGTCTTCAGCAGACCTGGAGAGAATATTCAGCTCTTCTGCCACCATCAGAAAACAGAGTGATGCTGTGATACCAGAAATCACAAGTAGCAACAGCACTGAAACTCATTAGATATTTGTATCATAAAAATCCAACCATAGAGAGTTCATATGTAGAGCATTTCAATATGAGTGGTGATTTGGGTGGTGCCGGCCCAAAGACTGACTCTTTGAACATGTTCAACTTGAGACAAACCCAACACAGGGCAGTGTATTTCTGTGCTGCTAGTATAAGGCACATTTTGGATCAGGCACCAAATTAACAGTTCTCGATCCAAACATCAAAGTCACTGAACCCACAGTGGAAGTCCTAGCACCCTCGGCAAAGGAGTGTAAAGATAGAAACAAGAAGAAGAAGAAGACCCTGGTGTGTGTAGCCACCCGCTTCTACCCCGACCATGTCACGGTCTTCTGGCAAGTC
>421-1
AGGTTCACCAGACTCCCTCTGCAGTCTTCAGCAGACCTGGAGAGAATATTCAGCTCTTCTGCCACCATCAGAAAACAGAGTGATGCTGTGATACCAGAAATCACAAGGAGAAAAAGCACTGAAACTCATTGGATATTTGAATGTTAACTCTCCAACCATTGAGAGTTCATATGAAGAGCATTTCAATATGAGTGGGGATTTGGGTGGAGCCGGCCCAAAGAATGCCTCTCTGAACATGTTCAACTTGAGACAACCACAATACAGTGCAGTGTATTTCTGTGCTGCTAGGACAAGGGTGGTTATGCTGCCTACTTTGGAGAAGGAACTAAGCTAACAGTTCTGGATCCAAACATCAAAGTCACTGAACCCACAGTGGAAGTCCTAGCACCCTCGGCAAAGGAGTGTAAAGATAGAAACAAGAAGAAGAAGAAGACCCTGGTGTGTGTAGCCACCCGCTTCTACCCCGACCATGTCACGGTCTTCTGGCAAGTC
>422-1
AGGTTCACCAGACTCCCTCTGCAGTCTTCAGCAGACCTGGAGAGAATATTCAGCTCTTCTGCCACCATCAGAAAACAGACTATAGAGTGATGCTGTGGTACCAGAAATCACAAGGAGAAACAGCACTGAAACTCATTGGATATTTGAATTTTAATTCACAAACCATTATCCAAACATCAAAGTCACTGAACCCACAGTGGAAGTCCTAGCACCCTCGGCAAAGGAGTGTAAAGATAGAAACAAGAAGAAGAAGAAGACCCTGGTGTGTGTAGCCACCCGCTTCTACCCCGACCATGTCACGGTCTTCTGGCAAGTC
>423-1
AGGTTCACCAGACTCCCTCTGCAGTCTTCAGCAGACCTGGAGAGAATATTCAGCTCTTCTGCCACCATTAGAAAACAGACTACACACAAATGTTGTGGTACCAGAAATCACAAGGAGAAACAGCACTGAAACTCATTGGATATTTGAATTATAATTCTAAAACCATTGAGAGTTCATATGAAAATAATTTTAATATGAGTGGGGATTTGAGTGGAGACGGCCCAAAGAATGCCTCTCTGAACATGTTCAATTTGAGACAACCCCAACACAGTGCAGTGTATTTATGTGCTGCTCTTGGCACATTTTGGATCAGGCACCAAATTAACAGTTCTCGATCCAAACATCAAAGTCACTGAACCCACAGTGGAAGTCCTAGCACCCTCGGCAAAGGAGTGTAAAGATAGAAACAAGAAGAAGAAGAAGACCCTGGTGTGTGTAGCCACCCGCTTCTACCCCGACCATGTCACGGTCTTCTGGCAAGTC
>424-1
AGGTTCACCAGACTCCCTCTGCAGTCTTCAGCAGACCTGGAGAGAATATTCAGCTCTTCTGCCACCATCAGAAAACAGACTACACACAAATGTTGTGGTACCAGAAATCACAAGGAGAAACAGCACTGAAACTCATTGGATATTTGAATTATAATTCTAAAACCATTGAGAGTTCATATGAAAATAATTTTAATATGAGTGGGGATTTGCGTGGAGACGGCCCAAAGAATGCCTCTCTGAACATGTTCAATTTGAGACAACTCCAACACTGTGCAGTGTAGTTATGGGCTGCACTTGGCACATTTTGGATCAGGCACCAAATTAACAGTTCTCGATCCAAACATCAAAGTCACTGAACCCACAGTGGAAGTCCTAGCACCCTCGGCAAAGGAGTGTAAAGATAGAAACAAGAAGAAGAAGAAGACCCTGGTGTGTGTAGCCACCCGCTTCTACCCCGACCATGTCACGGTCTTCTGGCAAGTC
>425-1
AGGTTCACCAGACTCCCTCTGCAGTCTTCAGCAGACCTGGAGAGAATATTCAGCTCTTCTGCCACCATCAGAAAACAGAACGATGCTGGGGTCCCAGAAATCACAAGTAGAAAAATCACTGAAACTCATTGGAGATTTGAATGTTAATTCTCCAACCATTGAGAGTTCATATGAAGAGCCTTTCAATATGAGTGGGGATTTGGGTGGAGCCGGCCCAAAGAATGCCTCTCTGAACATGTTCAACTTGAGACAACCACAATACAGTGCAGTGTATTTCTGTGCTGCTAGTAGGCAGGGCAATGGAACGAAACTCACTGTTTTAGATCCAAACATCAAAGTCACTGAACCCACAGTGGAAGTCCTAGCACCCTCGGCAAAGGAGTGTAAAGATAGAAACAAGAAGAAGAAGAAGACCCTGGTGTGTGTAGCCACCCGCTTCTACCCCGACCATGTCACGGTCTTCTGGCAAGTC
>426-1
AGGTTCACCAGACTCCCTCTGCAGTCTTCAGCAGACCTGGAGAGAATATTCAGCTCTTCTGCCACCATCAGAAAACAGAGTGATGCTGTTATCCCAGAAATCACAAGGAGAAAAATCACTGAAACTCATTGGATATTTGAATGTTAATTCTCCAACCATTGAGAGTTCATATGAATAGCCTTTCAATATGAGTGGGGATTTGGGTGGAGCCGGCCCAAAGAATGCCTCTCTTAACATGTTCAACTTGAGACAACCACAATACAGTGCAGTGTATTTCTGTGCTGCTAGTAAGGGTACTCGGAGGCATATTTTGGAGCCGGCACCAAACTCACCGTTTTAGATCCAAACATCAAAGTCACTGAACCCACAGTGGAAGTCCTAGCACCCTCGGCAAAGGAGTGTAAAGATAGAAACAAGAAGAAGAAGAAGACCCTGGTGTGTGTAGCCACCCGCTTCTACCCCGACCATGTCACGGTCTTCTGGCAAGTC
>427-1
AGGTTCACCAGACTCCCTCTGCAGTCTTCAGCAGACCTGGAGAGAATATTCAGCTCTTCTGCCACCATCAGAAAACAGACTATAGAATGATGCTGTGGTACCAGAAATCACAAGGAGAAACAGCACTGAAACTCATTGGATATTTGAATTATAATTCTCCAACCATTGAGAGTTCATATGAAAAGCATTTCAAAATGAGTGGGGATTTGGGTGGAGCCGGCCCAAAGAATGCCTCTCTGAACATGTTCAACTTGAGACAACCCCAACACAGTGCAGTGTATTTATGTGCTGCTAGTACTCGGAGGCATATTTTGGAGCCGGCACCAAACTCACCGTTTTAGATCCAAACATCAAAGTCACTGAACCCACAGTGGAAGTCCTAGCACCCTCGGCAAAGGAGTGTAAAGATAGAAACAAGAAGAAGAAGAAGACCCTGGTGTGTGTAGCCACCCGCTTCTACCCCGACCATGTCACGGTCTTCTGGCAAGTC
>428-1
AGGTTCACCAGACTCCCTCTACGTTGCTGTTAAATCCTAATGCCTCTGTCACACTCAACTGCAGTCATAAAATCCCCAGCTATGACACTATCCTCTGGTACCAGCGTTCTGTGGAAGACACGGCTCTAAACCTCATAGCTTATGCATACTATAAAACCCCTACAGTTGAACCCTCATATAAAGGTTACTTTGATGTGAAAGGAGATGGAGAGAACGAAGCCTTCCTTCATATCCTCAAACTGAGACAAGCTGAAGACAGTGGGGAGTATTTCTGTGCTGCCAGACAGGGTTCAACTCAACCAGCCTTCTTTGGCAATGGAACGAAACTCACTGTTTTAGATCCAAACATCAAAGTCACTGAACCCACAGTGGAAGTCCTAGCACCCTCGGCAAAGGAGTGTAAAGATAGAAACAAGAAGAAGAAGAAGACCCTGGTGTGTGTAGCCACCCGCTTCTACCCCGACCATGTCACGGTCTTCTGGCAAGTC
>429-1
AGGTTCACCAGACTCCCTCTGCAGTCTTCAGCAGACCTGGAGAGAATATTCAGCTCTTCTGCCACCATCAGAAAACAGAGTGATGCTGTGATACCAGAAATCACAAGGAGAAAAAGCACTGAAACTCATTGGATATTTGAATGTTAATTCTCCAACCATTGAGAGTTCATATGAAGAGCATTTCAATATGAGTGGGGATTTGGGTGGAGCCGGCCCAAAGAATGCCTCTCTGAACATGTTCAACTTGAGACAACCACAATACAGTGCAGTGTATTTCTGTGTTGCTAGTAAAGGAGGCTATGAGGCACATTTTGGATCAGGCACCAAATTAACAGTTCTCGATCCAAACATCAAAGTCACTGAACCCACAGTGGAAGTCCTAGCACCCTCGGCAAAGGAGTGTAAAGATAGAAACAAGAAGAAGAAGAAGACCCTGGTGTGTGTAGCCACCCGCTTCTACCCCGACCATGTCACGGTCTTCTGGCAAGTC
>430-1
AGGTTCACCAGACTCCCTCTGCAGTCTTACTCAAACGTGGAGAGAACGTTCAGCTCTTCTGCCACCATCAGAGAACTAACTACAGACTGATGCAGTGGTTCCAGCAGTCACCGGGAGAAAAACAACTATTTATCTTTTAATACTCAAACCACGTTCATTAAAGAACATCTAAACGCTGTGTAAATCATCTCAGCAGGAGGTGCCAGCCAGGCTTACTTCGGTGGAGGAACCAGGTTAACTGTTCTAGATCCAAACATCAAAGTCACTGAACCCACAGTGGAAGTCCTAGCACCCTCGGCAAAGGAGTGTAAAGATAGAAACAAGAAGAAGAAGAAGACCCTGGTGTGTGTAGCCACCCGCTTCTACCCCGACCATGTCACGGTCTTCTGGCAAGTC
>431-1
AGGTTCACCAGACTCCCTCTGCAGTCTTCAGCAGACCTGGAGAGAATATTCAGCTCTTCTGCCACCATCAGAAAACAGACTATAGAGTTATGCTGTGGTACCAGAAATCACAAGGAGAAACAGCACTGAAACTCATTGGATATTTGAATTTTAATTCTCAAACCATTGTGAGTTCATATGAAAAGCATTTCAATATGAGTGGGGATTTGGGTGGAGACGGCCCAAAGAATGCCTCTCTGAACATGTTCAACTTGAGACAAACCCAAAACAGTGCAGTGTATTTCTGTGCTGCAAGTTGGGGGGCACATTTTGGATCAGGCACCAAATTAACAGTTCTCGATCCAAACATCAAAGTCACTGAACCCACAGTGGAAGTCCTAGCACCCTCGGCAAAGGAGTGTAAAGATAGAAACAAGAAGAAGAAGAAGACCCTGGTGTGTGTAGCCACCCGCTTCTACCCCGACCATGTCACGGTCTTCTGGCAAGTC
>432-1
AGGTTCACCAGACTCCCTCTGCAGTCTTCAGCAGACCTGGAGAGAATATTCAGCTCTTCTGCCACAATCAGAAAACAGAGTGATGCTGTGATACCAGAAATCACAAGGAGAAACAGCACTGAAACTCATTGGATATTTGTATCATAAAAATCCAACCATTGAGAGTTCATATGAAGAGCATTTCAATATGAGTGGGGATTTGGGTGGAGCCGGCCCAAAGAATGTCTCTCTGAACATGTTCAACTTGAGACAAACCCAACACAGTGCAGTGTATTTCTGTGCTGCTAGTATAAGGCACATTTTGGATCAGGCACCAAATTAACAGTTCTCGATCCAAACATCAAAGTCACTGAACCCACAGTGGAAGTCCTAGCACCCTCGGCAAAGGAGTGTAAAGATAGAAACAAGAAGAAGAAGAAGACCCTGGTGTGTGTAGCCACCCGCTTCTACCCCGACCATGTCACGGTCTTCTGGCAAGTC
>433-1
AGGTTCACCAGACTCCCTCTGCAGTCTTCAGCAGACCTGGAGAGAATATTCAGCTCTTCTGCCACCATCAGAAAACAGACTACACACAAATGTTGTGGTACCAGAAATCACAAGGAGAAACAGCACTGAAACTCATTGGATATTTGAATTATAATTCTAAAACCATTGAGAGTTCATATGAAAATAATTTTAATATGAGTGGGGATTTGAGTGGAGACGGCCCAAAGAATGCCTCTCTGAACATGTTCAATTTGAGACAACCCCAACACAGTGCAGTGTATTTATGTGCTGCTCGAGGTTATGAGGCACGTTTTGGATCAGGCACCAAATTAACAGTTCTCGATCCAAACATCAAAGTCACTGAACCCACAGTGGAAGTCCTAGCACCCTCGGCAAAGGAGTGTAAAGATAGAAACAAGAAGAAGAAGAAGACCCTGGTGTGTGTAGCCACCCGCTTCTACCCCGACCATGTCACGGTCTTCTGGCAAGTC
>434-1
AGGTTCACCAGACTCCCTCTGCAGTCTTCAGCAGACCTGGAGAGAATATTCAGCTCTTCTGCCACCATCAGAAAACAGACTATAGAGTGATGCTGTGGTACCAGAAATCACAAGGAGAAACAGCACTGAAACTCATTGGATATTTGAATTTTAATTCTCAAATCATTGAGAGTTCATATGAAAAGCATTTCAATATGAGTGGGGATTTGGGTGGAGACGGCCCAAAGAATGCCTCTCTGAACATGTTCAACGTGAGACAATCCCAAAACGGTGCGGTGTATTTCTGTGCTGCAGGTAAGAAGAGAGAAGGCACCAAATTAACAGTTCTCGATCCAAACATCAAAGTCACTGAACCCACAGTGGAAGTCCTAGCACCCTCGGCAAAGGAGTGTAAAGATAGAAACAAGAAGAAGAAGAAGACCCTGGTGTGTGTAGCCACCCGCTTCTACCCCGACCATGTCACGGTCTTCTGGCAAGTC
>435-1
AGGTTCACCAGACTCCCTCTGCAGTCTTCAGCAGACCTGGAGAGAATATTCAGCTCTTCTGCCACCATCAGAAAACAGAGTGATGCTGTGATACCAGAAATCACAAGGAGAAAAAGCACTGAAACTCATTGGATATTTGAATGTTAATTCTCCAACCATTGAGAGTTCATATGAAGAGCATTTCAATATGAGTGGGGATTTGGGTGGAGCCGGCCCAAAGAATGCCTCTCTGAACATGTTCAACTTGAGACAACCCCAACACAGTGCAGTGTATTTAGGTGCTGCTAAGCGAGATCCAAACATCAAAGTCACTGAACCCACAGTGGAAGTCCTAGCACCCTCGGCAAAGGAGTGTAAAGATAGAAACAAGAAGAAGAAGAAGACCCTGTTGTGTGTAGCCACCCGCTTCTACCCCGACCATGTCACGGTCTTCTGGCAAGTC
>436-1
AGGTTCACCAGACTCCCTCTGCAGTCTTCAGCAGACCTGGAGAGAATATTCAGCTCTTCTGCCACCATCAGAAAACAGACTATAGAGTGATGCTGTGGTACCAGAAATCACAAGGAGAAACAGCACTGAAACTCATTGGATATTTGAATTTTAATTCTCAAACCATTGAGAGTTCATATGAAAAGCATTTCAATATGAGTGGGGATTTGGGTGGAGACGGCCCAAAGAATGCCTCTCTGAACATGTTCAACTTGAGACAAACCCAAAACAGTGCAGTGTATTTCTGTGCCGCTCAATCATATGAGGCACATTTTGGATCAGGCACCAAATTAACAGTTCTCGATCCAAACATCAAAGTCACTGAACCCACAGTGGAAGTCCTAGCACCCTCGGCAAAGGAGTGTAAAGATAGAAACAAGAAGAAGAAGAAGACCCTGGTGTGTGTAGCCACCCGCTTCTACCCCGACCATGTCACGGTCTTCTGGCAAGTC
>437-1
AGGTTCACCAGACTCCCTCTGCAGTCTTCAGCAGACCTGGAGAGAATATTCAGCTCTTCTGCCACCATCAGAAAACAGACTACACACAAATGTTGTGGTACCAGAAATCACAAGGAGAAACAGCACTGAAACTCATTGGATATTTGAATTTTAATTCTCAAACCATTATCCAAACATCAAAGTCACTGAACCCACATTGGAAGTCCTAGCACCCTCGGCAAAGGAGTGTAAAGATAGAAACAAGAAGAAGAAGAAGACCCTGGTGTGTGTAGCCACCCGCTTCTACCCCGACCATGTCACGGTCTTCTGGCAAGTC
>438-1
AGGTTCACCAGACTCCCTCTGCAGTCTTCAGCAGACCTGGAGAGAATATTCGGCTCTTCTGCCACCATCAGAAAACAGAGTGATGCTGTGATACCAGAAATCACAAGGAGAAAAAGCACTGAAACTCATTGGATATTTGAATGTTAATTCTCCAACCATTGAGAGTTCATATGAAGAGCATTTCAATATGAGTGGGGATTTGGGTGGAGCCGGCCCAAAGAATGCCTCTCTGAACATGTTCAACTTGAGACAACCACAATACAGTGCAGTGTATTTCTGTGCTGCTAGTAAAGGAGGCTATGAGGCACATTTTGGATCAGGCACCAAATTAACAGTTCTCGATCCAAACATCAAAGTCACTGAACCCACAGTGGAAGTCCTAGCACCCTCGGCAAAGGAGTGTAAAGATAGAAACAAGAAGAAGAAGAAGACCCTGGTGTGTGTAGCCACCCGCTTCTACCCCGACCATGTCACGGTCTTCTGGCAAGTC
>439-1
AGGTTCACCAGACTCCCTCTACGTTGCTGGTAAAGCCTAATGCCTCTGTCACACTCAACTGCAGTCATAAAATCCCCAGCTATGACACTATCCTCTGGTACCAGCTTTCTGTTGAAGACACGGCTCTAAACCTCATAGCTTATGCATACTATAAAACCCCTACAGTTGAACCCTCATATAAAGGTTACTTTGATGTGAAAGGAGATGGAGAGAACAAAGCCTTCCTTCATATCCTCAAACTGAGACAAGCTGAAGACAGTGGGGAGTATTTCTGTGCTGCCAGGGGAGGTGGTGCCAGCCAGGCTTACTTCGGTGGAGGAACCAGGTTAACTGTTCTAGATCCAAACATCAAAGTCACTGAACCCACAGTGGAAGTCCTAGCACCCTCGGCAAAGGAGTGTAAAGATAGAAACAAGAAGAAGAAGAAGACCCTGGTGTGTGTAGCCACCCGCTTCTACCCCGACCATGTCACGGTCTTCTGGCAAGTC
>440-1
AGGTTCACCAGACTCCCTCTGCAGTCTTCAGCAGACCTGGAGAGAATATTCAGCTCTTCTGCCACCATCAGAAAACAGACTATAGAATGATGCTGTGATACCAGAAATCACAAGGAGAAACAGCACTGAAACTCATTGGATATTTGAATTATAATTCTCAAACCATCGAGAGTTCATATGAAGAGCATTTCAATATGAGTGGGGATTTGGGTGGAGCCGGCCCAAAGAATGCCTCTCTGAACATGTTCAACCTGAGACAACCCCAACACAGTGCGGTGTATTTATGTGCTGGTAGTACTCGGAGGCATATTTTGGAGACGGAACCAAACTCACCGTTTTAGATCCAAACATCAAAGTCACTGAACCCACAGTGGAAGTCCTAGCACCCTCGGCAAAGGAGTGTAAAGATAGAAACAAGAAGAAGAAGAAGACCCTGGTGTGTGTAGCCACCCGCTTCTACCCCGACCATGTCACGGTCTTCTGGCAAGTC
>441-1
AGGTTCACCAGACTCCCTCTGCAGTCTTCAGCAGACCTGGAGAGAATATTCAGCTCTTCTGCCACCATCAGAAAACAGACTATAGAATGATGCTGTGATACCAGAAATCACAAGGAGAAACAGCACTGAAACTCATTGGATATTTGAATTATAATTCTCAAACCATCGAGAGTTCATATGAAGAGCATTTCAATATGAGTGGGGATTTGGGTGGAGCCGGCCCAAAGAATGCCTCTCTGAACATGTTCAACTTGAGACAACCCCAACGCAGTGCAGTGTATTTACGCTCAGGGAAGCTCAACCAGCCTTCTTTGGCAATGGAACGAAACTCACTGTTTTAGATCCAAACATCAAAGTCACTGAACCCACAGTGGAAGTCCTAGCACCCTCGGCAAAGGAGTGTAAAGATAGAAACAAGAAGAAGAAGAAGACCCTGGTGTGTGTAGCCACCCGCTTCTACCCCGACCATGTCACGGTCTTCTGGCAAGTC
>442-1
AGGTTCACCAGACTCCCTCTGCAGTCTTCAGCAGACCTGGAGAGAATATTCAGCTCTTCTGCCACCATCAGAAAACAGAGTGATGCTGTGATACCAGAAATCACAAGGAGAAAAAGCACTGAAACTCATTGGATATTTGAATGTTAATTCTCCAACCATTGAGAGTTCATATGAAGAGCATTTCAATATGAGTGGGGATTTGGGTGGAGCCGGCCCAAAGAATGCCTCTCTGAACATGTTCAACTTGAGACAACCACAATACAGTGCAGTGTATTTCTGTGCTGCGGGACAGGGTAGGATCCTGCATTCTTTGGAGCAGGGACCAAACTGAGTGTTCTGGATCCAAACACCAAAGTCACTGAACCCACAGTGGAAGTCCTAGCACCCTCGGCAAAGGAGTGTAAAGATAGAAACAAGAAGAAGAAGAAGACCCTGGTGTGTGTAGCCACCCGCTTCTACCCCGACCATGTCACGGTCTTCTGGCAAGTC
>443-1
AGGTTCACCAGACTCCCTCTACATTGCTGGTAAAGCCTAATGCCTCTGTCACACTCAACTGCAGTCATAAAATCCCCAGCTATGACACTATCCTCTGGTACCAGCGTTCTGTGGAAGACACGGCTCTAAACCTCATAGCTTATGCATACTATAAAACCCCTACAGTTGAACCCTCATATAAAGGTTACTTTGATGTGAAAGGAGATGGAGAGAACGAAGCCTTCCTTCATATCCTCAAACTGAGACAAGCTGAAGACAGTGGGGAGTATTTCTGTGCTGCAAGTAACAGAAAGTACTCGGAGGCATATTTTGGAGCCGGCACCAAACTCACCGTTTTAGATCCAAACATCAAAGTCACTGAACCCACAGTGGAAGTCCTAGCAACCTCGGCAAAGGAGTGTAAAGATAGAAACAAGAAGAAGAAGAAGACCCTGGTGTGTGTAGCCACCCGCTTCTACCCCGACCATGTCACGGTCTTCTGGCAAGTC
>444-1
AGGTTCACCAGACTCCCTCTACATTGCTGGTAAAGCCTAATGCCTCTGTCACACTCAACTGCAGTCATAAAATCCCCAGCTATGACACTATCCTCTGGTACCAGCGTTCTGTGGAAGACACGGCTCTAAACCTCATAGCTTATGCATACTATAAAACCCCTACAGTTGAACCCTCATATAAAGGTTACTTTGATGTGAAAGGAGATGGAGAGAACGAAGCCTTCCTTCATATCCTCAAACCGAGACAAGCTGAAGACAGTGGGGAGTATTTCTGTGCTGCAAGTGAGGGGACAGACGACTATGAGGCACATTTTGGATCAGGCACCAAATTAACAGTTCTCGATCCAAACATCAAAGTCACTGAACCCACAGTGGAAGTCCTAGCACCCTCGGCAAAGGAGTGTAAAGATAGAAACAAGAAGAAGAAGAAGACCCTGGTGTGTGTAGCCACCCGCTTCTACCCCGACCATGTCACGGTCTTCTGGCAAGTC
>445-1
AGGTTCACCAGACTCCCTCTGCAGTCTTCAGCAGACCTGGAGAGAATATTCAGCTCTTCTGCCACCATCAGAAAACAGACTATAGAGTGATGCTGTGGTACCAGAAATCACAAGGAGAAACAGCACTGAAACTCATTGGATATTTGAATTTTAATTCTCAAACCATTATCCAAACATCAAAGTCACTGAACCCACAGTGGAAGTCCTAGCACCCTCGGCAAAGGAGTGTAAATATAGAAACAAGAAGAAGAAGAAGACCCTGGTGTGTGTAGCCACCCGCTTCTACCCCGACCATGTCACGGTCTTCTGGCAAGTC
>446-1
AGGTTCACCAGACTCCCTCTGCAGTCTTCAGCAGACCTGGAGAGAATATTCAGCTCTTCTGCCACCATCAGAAAACAGACTATAGAGTGATGATGTGGTACCAGAAATCACAAGGGGAATCAGCCCTGAAACTCATTGGATATTTGAATTTTAATTCTCAAACCATTATCCAAACATCAAAGTCACTGAACCCACAGTGGAAGTCCTAGCACCCTCGGCAAAGGAGTGTAAAGATAGAAACAAGAAGAAGAAGAAGACCCTGGTGTGTGTAGCCACCCGCTTCTACCCCGACCATGTCACGGTCTTCTGGCAAGTC
>447-1
AGGTTCACCAGACTCCCTCTGAAGTCTTCCTGAAACGAGGAGAGAACTTTCAGATCTTCTGCCACCATGAGAGAACTAACTACAGCCTGATGCAGTGGTTCCAGCAGTCACCGGGAGAAACACAACTATTTCTATTTTAAGACTCAAACCACGTACATTGAAGAACATCTAAACATGAGTGGGGCTTTGAGTCCGCACGCTCCGAAGAATGTTTCTCTGAACATGTTCAACCTTAAAGGTCCAGATCACAGTGCAGTTTATTTCTGTGCTGCAAGTGACGGGGATGAGGCACATTTTGGATCAGGCACCAAATTAACAGTTCTCGATCCAAACATCAAAGTCACTGAACCCACAGTGGAAGTCCTAGCACCCTCGGCAAAGGAGTGTAAAGATAGAAACAAGAAGAAGAAGAAGACCCTGGTGTGTGTAGCCACCCGCTTCTACCCCGACCATGTCACGGTCTTCTGGCAAGTC
>448-1
AGGTTCACCAGACTCCCTCTGCAGTCTTCAGCAGACCTGGAGAGAATATTCAGCTCTTCTGCCACCATCAGAAAACAGACTATAGAATGATGCTGTGGTACCAGAAATCACAAGGAGAAACAGCACTGAAACTCATTGGATATTTGAATTATAATTCTCCAACCATTGAGAGTTCATATGAAAAGCATTTCAAAATGAGTGGGGATTTGGGTGGAAACGGCCCAAAGAATGCCTCTCTGAACATGTTCAACTTGAGACAACCCCAACACAGTGCAGTGTATTTCTGTGCTGCTACAGGGTACTCGGAGGCATATTTTGGAGCCGGCACCAAACTCACCGTTTTAGATCCAAACATCAAAGTCACTGAACCCACAGTGGAAGTCCTAGCACCCTCGGCAAAGGAGTGTAAAGATAGAAACAAGAAGAAGAAGACCCTGGTGTGTGTAGCCACCCGCTTCTACCCCGACCATGTCACGGTCTTCTGGCAAGTC
>449-1
AGGTTCACCAGACTCCCTCTGCAGTCTTCAGCAGACCTGGAGAGAATATTCAGCTCTTCTGCCACCATCAGAAAACAGAGTGATGCTGTGATACCAGAAATCACAAGGAGAAACAGCACTGAAACTCATTGGATATTTGTATCATAAAAATCCAACCATTGAGAGTTCATATGAAGAGCATTTCAATATGAGTGGGGATTTGGGTGGAGCCGGCCCAAAGAATGTCTCTCTGAACATGTTCAACTTGAGACAAACCCAACACAGTGCAGTGTATTTCTGTGCTGCTAGACAGGGGCCAACTATGAGGCACATTTTGGATCAGGCACCAAATTAACAGTTCTCGATCCAAACATCAAAGTCACTGAACCCACAGTGGAAGTCCTAGCACCCTCGGCAAAGGAGTGTAAAGATAGAAACAAGAAGAAGAAGAAGACCCTGGTGTGTGTGGCCACCCGCTTCTACCCCGACCATGTCACGGTCTTCTGGCAAGTC
>450-1
AGGTTCACCAGACTCCCTCTGCAGTCTTCAGCAGACCTGGAGAGAATATTCAGCTCTTCTGCCACCATCAGAAAACAGACTATAGAATGATGCTGTGATACCAGAAATCACAAGGAGAAACAGCACTGAAACTCATTGGATATTTGAATTATAATTCTCGAACCATCGAGAGTTCATATGAAGAGCATTTCAATATGAGTGGGGATTTGGGTGGAGCCGGCCCAAAGAATGCCTCTCTGAACATGTTCAACTTGAGACAACCCCAACACAGTGCAGTGTATTTATGTGCTGCTAGTAAGGCTCGGGACAAATATTTTGGAGCCGGCACCAAACTCACCGTTTTAGATCCAAACATCAAAGTCACTGAACCCACAGTGGAAGTCCTAGCACCCTCGGCAAAGGAGTGTAAAGATAGAAACAAGAAGAAGAAGACCCTGGTGTGTGTAGCCACCCGCTTCTACCCCGACCATGTCACGGTCTTCTGGCAAGTC
>451-1
AGGTTCACCAGACTCCCTCTGCAGTCTTCAGCAGACCTGGAGAGAATATTCAGCTCTTCTGCCACCATCAGAAAACAGACTATAGAGTGATGCTGTGGTACCAGAAATCACAAGGAGAAACAGCACTGAAACTCATTGGATATTTGAATTTTAATTCTCAAATCATTGAGAGTTCATATGAAAAGCATTTCAATATGAGTGGGGATTTGGGTGGAGACGGCCCAAAGAATGCCTCTCTGAACATGTTCAACTTGAGACAAACCCAAAACAGTGCAGTGAATTTGGGGGCAACTATGATCCTGCATTCTTTGGAGCAGGGACCAAACTGAGTGTTCTGGATCCAAACATCAAAGTCACTGAACCCACAGCGGAAGTCCTAGCACCCTCGGCAAAGGAGTGTAAAGATAGAAACAAGAAGAAGAAGAAGACCCTGGTGTGTGTAGCCACCCGCTTCTACCCCGACCATGTCACGGTCTTCTGGCAAGTC
>452-1
AGGTTCACCAGACTCCCTCTGCAGTCTTCAGCAGACCTGGAGAGAATATTCAGCTCTTCTGCCACCATCAGAAAACAGACTATAGAATGATGCTGTGATACCAGAAATCACAAGGAGAAACAGCACTGAAACTCATTGGATATTTGAATTATAATTCTCAAACCATCGAGAGTTCATATGAAGAGCATTTCAATATGAGTGGGGATTTGGGTGGAGCCGGCCCAAAGAATGCCTCTCTGAACATGTTCAACTTGAGACAACCCCAACACAGTGCAGTGTATGTATGTGCCGCTAAGCGAGATCCAAACATCAAAGTCACTGAACCCACAGTGGAAGTCCTAGCACCCTCGGCAAAGGAGTGTAAAGATAGAAACAAGAAGAAGAAGAAGACCCTGGTGTGTGTAGCCACCCGCTTCTACCCCGACCATGTCACGGTCTTCTGGCAAGTC
>453-1
AGGTTCACCAGACTCCCTCTGCAGTCTTCAGCAGACCTGGAGAGAATATTCAGCTCTTCTGCCACCATCAGAAAACAGAGTGATGCTGTGATACCAGAAATCACAAGGAGAAAAAGCACTGAAACTCATTGGATATTTGAATGTTAATTTTCCAACCATTGAGAGTTCATATGAAGAGCATTTCAATATGAGTGGGGATTTGGGTGGAGCCGGCCCAAAGAATGCCTCTCTGAACATGTTCAACTTGAGACAACCACAATACAGTGCAGTGTATTTCTGTGCTGCTAACAGGGGAGAACTCGGAGGCATATTTTGGAGCCGGCACCAAACTCACCGTTTTAGATCCAAACATCAAAGTCACTGAACCCACAGTGGAAGTCCTAGCACCCTCGGCAAAGGAGTGTAAAGATAGAAACAAGAAGAAGAAGAAGACCCTGGTGTGTGTAGCCACCCGCTTCTACCCCGACCATGTCACGGTCTTCTGGCAAGTC
>454-1
AGGTTCACCAGACTCCCTCTGCAGTCTTCAGCAGACCTGGAGAGAATATTCAGCTCTTCTGCCACCATCAGAAAACAGACTACACACAAATGTTGTGGTACCAGAAATCACAAGGAGAAACAGCACTGAAACTCATTGGATATTTGAATTATAATTCTAAAACCATTGAGAGTTCATATGAAAATAATTTTAATATGAGTGGGGATTTGAGTGGAGACGGCCCAAAGAATGCCTCTCTGAACATGTTCAATTTGAGACAACCCCAACACAGTGCAGTGTATTTATGTGCTGCTCGTTATGCTTATGAGGCACATTTTGGATCAGGCACCAAATTAACAGTTCTCGATCCAAACATCAAAGTCACTGAACCCACAGTGGAAGTCCTAGCACCCTCGGCAAAGGAGTGTAAAGATAGAAACAAGAAGAAGAAGACCCTGGTGTGTGTAGCCACCCGCTTCTACCCCGACTATGTCACGGTCTTCTGGCAAGTC
>455-1
AGGTTCACCAGACTCCCTCTGCAGTCTTCAGCAGACCTGGAGAGAATATTCAGCTCTTCTGCCACCATCAGAAAACAGACTATAGAATGATGCTGTGGTACCAGAAATCACAAGGAGAAACAGCACTGAAACTCATTGGATATTTGAATTATAATTCTCCAACCATTGAGAGTTCATATGAAAAGCATTTCAAAATGAGTGGGGATTTGGGTGGAAACGGCCCAAAGAATGCCTCTCTGAACATGTTCAACTTGAGACAACCCCAACACAGTGCAGTGTATTTCTGTGCTGCTAGCCTCTATGAGGCACATTTTGGATCAGGCACCAAATTAACAGTTCTCGATCCAAACATCAAAGTCACTGAACCCACAGTTGAAGTCCTAGCACCCTCGGCAAAGGAGTGTAAAGATAGAAACAAGAAGAAGAAGAAGACCCTGGTGTGTGTAGCCACCCGCTTCTACCCCGACCATGTCACGGTCTTCTGGCAAGTC
>456-1
AGGTTCACCAGACTCCCTCTGCAGTCTTCAGCAGACCTGGAGAGAATATTCAGCTCTTCTGCCACCATCAGAAAACAGACTATAGAGTGATGCTGTGGTACCAGAAATCACAAGGAGAAACAGCACTGAAACTCATTGGATATTTGAATTTTAATTCTCAAATCATTGAGAGTTCATATGAAAAGCATTTCAATATGAGTGGGGATTTGGGTGGAGACGGCCCAAAGAATGCCTCTCTGAACATGTTCAACTTGAGACAAACCCAAAACAGTGCAGTGTATTTCTGTGCTGCAAGCGGGCGCTGAGGCACATTTTGGATCAGGCACCAAATTAACAGTTCTCGATCCAAACATCAAAGTCACTGAACCCACAGTGGAAGTCCTAGCACCCTCGGCAAAGGAGTGTAAAGATAGAAACAAGAAGAAGAAGAAGACCCTGGTGTGTGTAGCCACCCGCTTCTACCCCGACCATGTCACGGTCTTCTGGCAAGTC
>457-1
AGGTTCACCAGACTCCCTCTGCAGTCTTCAGCAGACCTGGAGAGAATATTCAGCTCTTCTGCCACCATCAGAAAACAGAGTGATGCTGGGATACCAGAAATCACAAGGAAAAAAAGCACTGAAACTCATTGGATATTTGAATGTTAAATCTCCAACCATTGAGAGTTCATATGAAGAGCATTTCAATATGAGTGGGGATTTGGGTGGAGCCGGCCCAAAGAATGCCTCTCTGCACATGTTCAACTTGAGACAACCGCAATACAGTGCAGTGTATTTCTGTGCTGCGGGGCAGGGTAGAATCCTGCATTCTTTGGAGCAGGGACCAAACTGAGTGTTCTGGATCCAAACATCAAAGTCACTGAACCCACAGTGGAAGTCCTAGCACCCTCGGCAAAGGAGTGTAAAGATAGAAACAAGAAGAAGAAGAAGACCCTGGTGTGTGTAGCCACCCGCTTCTACCCCGACCATGTCACGGTCTTCTGGCAAGTC
>458-1
AGGTTCACCAGACTCCCTCTGAAGTCTTACTGAAACGTGGAGAGAACGTTCAGATCTTCTGCCACCATGAGAGAACTAACTACAGACTGATGCAGTGGTTCCAGCAGTCACCGGGAGAAAAACAACTATTTATATTTTAAGACTCAAACCACGTACATTGAAGAACATCTAAACATCCAAACATCAAAGTCACTGAACCCACAGTGGAAGTCCTAGCACCCTCGGCAAAGGAGTGTAAAGATAGAAACAAGAAGAAGAAGACCCTGGTGTGTGTAGCCACCCGCTTCTACCCCGACCATGTCACGGTCTTCTGGCAAGTC
>459-1
AGGTTCACCAGACTCCCTCTGAAGTCTTACTGAAACGTGGAGAGAACGTTCAGATCTTCTGCCACCATGAGAGAACTAACTACAGACTGATGCAGTGGTTCCAGCAGTCACCGGGAGAAAAACAACTATTTATATTTTAAGACTCAAACCACGTACATTGAAGAACATCTAAACGTGAGTGGGGATTTGAGTCAGAACGACCCGAAGAATGTTTCTCTGAACATGTTCAACCTTAAAGGTCCAGATCACAGTGCAGTTTATTTCTGTGCTGCAAGTGAAGGAGGCAGGGGTGCCAGCCAGGCTTACTTCGGTGGAGGAACCAGGTTAACTGTTCTAGATCCAAACATCAAAGTCACTGAACCCACAGTGGAAGTCCTAGCACCCTCGGCAAAGGAGTGTAAAGATAGAAACAAGAAGAAGAAGAAGACCCTGGTGTGTGTAGCCACCCGCTTCTACCCCGACCATGTCACGGTCTTCTGGCAAGTC
>460-1
AGGTTCACCAGACTCCCTCTGCAGTCTTCAGCAGACCTGGAGAGAATATTCAGCTCTTCTGCCACCATCAGAAAACAGAGTGATGCTGTGATACCAGAAATCACAAGGAGAAAAAGCACTGAAACTCATTGGATATTTGAATGTTAATTCTCCAACCATTGAGAGTTCATATGAAGAGCATTTCAATATGAGTGGGGATTTGGGTGGAGCCGGCCCAAAGAATGCCTCTCTGAACATGTTCAACTTGAGACAACCACAATACAGTGCAGTGTATTTCTGTGCTGCTAACAGGGGAGAACTCGGAGGCATATTTTGGAGCCGGCACCAAACTCCCCGTTTTAGATCCAAACATCAAAGTCACTGAACCCACAGTGGAAGTCCTAGCACCCTCGGCAAAGGAGTGTAAAGATAGAAACAAGAAGAAGAAGAAGACCCTGGTGTGTGTAGCCACCCGCTTCTACCCCGACCATGTCACGGTCTTCTGGCAAGTC
>461-1
AGGTTCACCAGACTCCCTCTGCAGTCACCATGACAAAAAATATGATAAAATCTACTGGTACCGTCAGATACATGGACAAAAGCTCCAGCTCATCGGCTTCCTGTCCTTTAAAGAAGCTGTTGATGTTGAGGAAAACTTTAACATCTCAGGCGACGCCGAGGATGAGGGTTTTCTGGGGTCGCTTGCAGTGAGGATTGAAGACACTGGGCTATATTATTGTGCTGTGAGTAAACTTCCCGGGACAGGGAGCTATGATCCTGCATTCTTTGGAGCAGGGACCAAACTGAGTGTTCTGGATCCAAACATCAAAGTCACTGAACCCACAGTGGAAGTCCTAGCACCCTCGGCAAAGGAGTGTAAAGATAGAAACAAGAAGAAGAAGAAGACCCTGGTGTGTGTAGCCACCCGCTTCTACCCCGACCATGTCACGGTCTTCTGGCAAGTC
>462-1
AGGTTCACCAGACTCCCTCTGCAGTCTTCAGCAGACCTGGAGAGAATATTCAGCTCTTCTGCCACCATCAGAAAACAGAGTGATGCTGTTATCCCAGAAATCACAAGGAGAAAAAGCACTGAAACTCATTGGATATTTGAATGTTAATTCTCCAACCATTGAGAGTTCATATGAAGAGCATTTCAATATGAGTGGGGATTTGGGTGGAGCCGGCCCAAAGAATGCCTCTCTGAACATGTTCAACTTGAGACAACCACAATACAGTGCAGTGTATTTCTGTGCTGCTAGTCGGGACACGGATAAGGCAGAGTTTGGTCCAGGTACCAGACTCACTGTTCTAGATCCAAACATCAAAGTCACTGAACCCACAGTGGAAGTCCTAGCACCCTCGGCAAAGGAGTGTAAAGATAGAAACAAGAAGAAGAAGAAGACCCTGGTGTGTGTAGCCACCCGCTTCTACCCCGACCATGTCACGGTCTTCTGGCAAGTC
>463-1
AGGTTCACCAGACTCCCTCTGCAGTCTTCAGCAGACCTGGAGAGAATATTCAGCTCTTCTGCCACCATCAGAAAACAGACTATAGAGTGATGCTGTGGTACCAGAAATCACAAGGAGAAACAGCACTGAAACTCATTGGATATTTGAATTTTAATTCTCAAACCATTGAGAGTTCATATGAAAAGCATTTCAATATGAGTGGGGATTTGGGTGGAGACGGCCCAAAGAATGCCTCTCTGAACATGTTCAACTTGAGACAAACCCAAAACAGTGCAGTGTATTTATGTGCTGCGCGGGACTATGAGGCACATTTTGGATCAGGCACCAAATTAACAGTTCTCGATCCAAACATCAAAGTCACTGAACCCACAGTGGAAGTCCTAGCACCCTCGGCAAAGGAGTGTAAAGATAGAAACAAGAAGAAGAAGAAGACCCTGGTGTGTGTAGCCACCCGCTTCTACCCCGACCATGTCACGGTCTTCTGGCAAGTC
>464-1
AGGTTCACCAGACTCCCTCTGCAGTCTTCAGCAGACCTGGAGAGAATATTCAGCTCTTCTGCCACCATCAGAAAACAGACTACACACAAATGTTGTGGTACCAGAAATCACAAGGAGAAACAGCACTGAAACTCATTGGATATTTGAATTATAATTCTAAAACCATTGAGAGTTCATATGAAAATAATTTTAATATGAGTGGGGATTTGAGTGGAGACGGCCCAAAGAATGCCTCTCTGGACATGTTCAATTTGAGACAACCCCAACACAGTGCAGTGTATTTATGTGCTGCTCGTTATAGTGAGGCCTACTTTGGGAATGGAACCAAACTCACTGTTTTAGATCCAAACATCAAAGTCACTGAACCCACAGTGGAAGTCCTAGCACCCTCGGCAAAGGAGTGTAAAGATAGAAACAAGAAGAAGAAGAAGACCCTGGTGTGTGTAGCCACCCGCTTCTACCCCGACCATGTCACGGTCTTCTGGCAAGTC
>465-1
AGGTTCACCAGACTCCCTCTACTTTGCTGGTAAAGCCTAATGCCTCTTTCACACTCAACTGCAGTCATAAAATCCCCAGCTATGACACTATCCTCTGGTACCAGCGTTCTGTGGAAGACACGGCTCTAAACCTCATAGCTTATGCATACTATAAAACCCCTACAGTTGAACCCTCATATCAAGGTTACTTTGATGTGAAAGGAGATGGAGAGAACGAAGCCTTCCTTCATATCCTCAAACTGAGACAAGCTGAAGACAGTGGGGAGTATTTCTGTGCTGCCAGAGGGGCGACTTCAACTCAACCAGCCTTCTTTGGCAATGGAACGAAACTCACTGTTTTAGATCCAAACATCAAAGTCACTGAACCCACAGTGGAAGTCCTAGCACCCTCGGCAAAGGAGTGTAAAGATAGAAACAAGAAGAAGAAGAAGACCCTGGTGTGTGTAGCCACCCGCTTCTACCCCGACCATGTCACGGTCTTCTGGCAAGTC
>466-1
AGGTTCACCAGACTCCCTCTGCAGTCTTCAGCAGACCTGGAGAGAATATTCAGCTCTTCTGCCACCATCAGAAAACAGACTATAGAGTGATGCTGTGGTACCAGAAATCACAAGGAGAAACAGCACTGAAACTCATTGGATATTTGAATTTTAATTCTCAAACCATTATCCAAACATCAAAGTCACTGAACCCACAGTGGAAGTCCTAGCACCCTCGGCAAAGGAGTGTAAAGATAGAAACAAGAAGAAGACCCTGGTGTGTGTAGCCACCCGCTTCTACCCCGACCATGTCACGGTCTTCTGGCAAGTC
>467-1
AGGTTCACCAGACTCCCTCTGCAGTCTTCAGCAGACCTGGAGAGAATATTCAGCTCTTCTGCCACCATCAGAAAACAGAGTGATGCTGTGATCCCAGAAATCACAAGGAGAAACAGCACTGAAACTCATTGGATATTTGTATCATAAAAATCCAACCATTGAGAGTTCATATGAAGAGCATTTCAATATGAGTGGGGATTTGGGTGGAGCCGGCCCAAAGAATGTCTCTCTGAACATGTTCAACTTGAGACAAACCCAACACAGTGCAGTGTATTTCTGTGCTGCTAGCAGGGCACGTACTCGGAGGCATATTTTGGAGCCGGCACCAAACTCACCGTTTTAGATCCAAACATCAAAGTCACTGAACCCACAGTGGAAGTCCTAGCACCCCGGCAAAGGAGTGTAAAGATAGAAACAAGAAGAAGAAGAAGACCCTGGTGTGTGTAGCCACCCGCTTCTACCCCGACCATGTCACGGTCTTCTGGCAAGTC
>468-1
AGGTTCACCAGACTCCCTCTGCAGTCTTCAGCAGACCTGGAGAGAATATTCAGCTCTTCTGCCACCATCAGAAAACAGAGCGATGCTGTGATACCAGAAATCACAAGGAGAAAAAGCACTGAAACTCATTGGATATTTGAATGTTAATTCTCCAACCATTGAGAGTTCATATGAAGAGCATTTCAATATGAGTGGGGATTTGGGTGGAGCCGGCCCAAAGAATGCCTCTCTGAACATGTTCAACTTGAGACAACCACAATACAGTGCAGTGTATTTCTGTGCTGCTCCAATATGAGGCACATTTTGGATCAGGCACCAAATTAACAGTTCTCGATCCAAACATCAAAGTCACTGAACCCACAGTGGAAGTCCTAGCACCCTCGGCAAAGGAGTGTAAAGATAGAAACAAGAAGAAGAAGACCCTGGTGTGTGTAGCCACCCGCTTCTACCCCGACCATGTCACGGTCTTCTGGCAAGTC
>469-1
AGGTTCACCAGACTCCCTCTGCAGTCTTCAGCAGACCTGGAGAGAATATTCAGCTCTTCTGCCACCATCAGAAAACAGACTATAGAATTATGCTGTGGTACCAGAAATCACAAGGAGAAACAGCACTGAAACTCATTGGATATTTGAATTATAATTCTCCAACCATTGAGAGTTCATATGAAAAGCATTTCAAAATGAGTGGGGATTTGGGTGGAAACGGCCCAAAGAATGCCTCTCTGAACATGTTCAACTTGAGACAACCCCAACACAGTGCAGTGTATTTCTGTGCTGCTAGAGGAGAACCTGCATTCTTTGGAGCAGGGACCAAACTGAGTGTTCTGGATCCAAACATCAAAGTCACTGAACCCACAGTGGAAGTCCTAGCACCCTCGGCAAAGGAGTGTAAAGATAGAAACAAGAAGAAGAAGAAGACCCTGGTGTGTGTAGCCACCCGCTTCTACCCCGACCATGTCACGGTCTTCTGGCAAGTC
>470-1
AGGTTCACCAGACTCCCTCTGCAGTCTTCAGCAGACCTGGAGAGAATATTCAGCTCTTCTGCCACCATCAGAAAACAGAGTGATGCTGTGATACCAGAAATCACAAGGAGAAAAAGCACTGAAACTCATTGGATATTTGAATTATAATTCTCAAACCATCGAGAGTTCATATGAAGAGCATTTCAATATGAGTGGGGATTTGGGTGGAGCCGGCCCAAAGAATGCCTCTCTGAACATGTTCAACTTGAGACAACCCCAACACAGTGCAGTGTATTTATGTGCTGCTAGAACAGAATATGAGGCACATTTTGGATCAGGCACCAAATTAACAGTTCTCGATCCAAACATCAAAGTCACTGAACCCACAGTGGAAGTCCTAGCACCCTCGGCAAAGGAGTGTAAAGATAGAAACAAGAAGAAGAAGAAGACCCTGGTGTGTGTAGCCACCCGCTTCTACCCCGACCATGTCACGGTCTTCTGGCAAGTC
>471-1
AGGTTCACCAGACTCCCTCTGCAGTCTTCAGCAGACCTGGAGAGAATATTCAGCTCTTCTGCCACCATCAGAAAACAGAGTGATGCTGTGATCCCAGAAATCACAAGGAGAAAAAGCACTGAAACTCATTGGATATTTGAATGTTAATTCTCCAACCATTGAGAGTTCATATGAAGAGCATTTCAATATGAGTGGGGATTTGGGTGGAGCCGGCCCAAAGAATGCCTCTCTGAACATGTTCAACTTGAGACAACCACAATACAGTGCAGTGTATTTCTGTGCTGCTCGGACAGGGACTATGAGGCACATTTTGGATCAGGCACCAAATTAACAGTTCTCGATCCAAACATCAAAGTCACTGAACCCACAGTGGAAGTCCTAGCACCCTCGGCAAAGGAGTGTAAAGATAGAAACAAGAAGAAGAAGAAGACCCTGGTGTGTGTAGCCACCCGCTTCTACCCCGACCATGTCACGGTCTTCTGGCAAGTC
>472-1
AGGTTCACCAGACTCCCTCTGCAGTCTTCAGCAGACCTGGAGAGAATATTCAGCTCTTCTGCCACCATCAGAAAACAGAGTGATGCTGTGATACCAGAAATCACAAGGAGAAAAAGCACTGAAACTCATTGGATATTTGAATGTTAATTCTCCAACCATTGAGAGTTCTTATGAAGAGCATTTCAATATGAGTGGGGATTTGGGTGGAGCCGGCCCAAAGAATGCCTCTCTGAACATGTTCAACTTGAGACAACCACAATACAGTGCAGTGTATTTCTGTGCTGCTAGTACGGGACAGGGCGGCACATTTTGGATCAGGCACCAAATTAACAGTTCTCGATCCAAACATCAAAGTCACTGAACCCACAGTGGAAGTCCTAGCACCCTCGGCAAAGGAGTGTAAAGATAGAAACAAGAAGAAGAAGAAGACCCTGGTGTGTGTAGCCACCCGCTTCTACCCCGACCATGTCACGGTCTTCTGGCAAGTC
>473-1
AGGTTCACCAGACTCCCTCTGAAGTCTTACTGAAACGTGGAGAGAACGTTCAGATCTTCTGCCACCATGAGAGAACTAACTACAGACTGATGCAGTGGTTCCAGCAGTCACCGGGAGAAAAACAACTATTTATATTTTAAGACTCAAACCACGTACATTGAAGAACATCTAAACGTGAGTGGGGATTTGAGTCAGAACGACCCGAAGAATGTTTCTCTGAACATGTTCAACCTTAAAGGTCCAGATCACAGTGCAGTTTATTTCTGTGCTACAAGTGAAGGGGGGCGCGACAACCCGGCATTCTTCGGCAGTGGCACCAAACTCACAGTTCTAGATCCAAACATCAAAGTCACTGAACCCACAGTGGAAGTCCTAGCACCCTCGGCAAAGGAGTGTAAAGATAGAAACAAGAAGAAGAAGAAGACCCTGGTGTGTGTAGCCACCCGCTTCTACCCCGACCATGTCACGGTCTTCTGGCAAGTC
>474-1
AGGTTCACCAGACTCCCTCTGCAGTCTTCAGCAGACCTGGAGAGAATATTCAGCTCTTCTGCCACCATCAGAAAACAGAGTGATGCTGTGATACCAGAAATCACAAGGAGAAAAAGCACTGAAACTCATTGGATATTTGAATGTTAATTCTCCAACCATTGAGAGTTCATATGAAGAGCATTTCAATATGAGTGGGGATTTGGGTGGAGCCGGCCCAAAGAATGCCTCTCTGAACATGTTCAACTTGAGACAACCACGATACAGTGCAGTGTATTTCTGTGCTGCGAGCCGGGACAAGGGTCCTGCATTCTTTGGAGCAGGGACCAAACTGAGTGTTCTGGATCCAAACATCAAAGTCACTGAACCCACAGTGGAAGTCCTAGCACCCTCGGCAAAGGAGTGTAAAGATAGAAACAAGAAGAAGAAGAAGACCCTGGTGTGTGTAGCCACCCGCTTCTACCCCGACCATGTCACGGTCTTCTGGCAAGTC
>475-1
AGGTTCACCAGACTCCCTCTACGTTGCTGGTAAAGCCTAATGCCTCTGTCACACTCAACTGCAGTCATAAAATCCCCAGCTATGACACTATCCTCTGGTACCAGCGTTCTGTGGAAGACACGGCTCTAAACCTCATAGCTTATGCATACTATAAAACCCCTACAGTTGAACCCTCATATAAAGGTTACTTTGATGTGAAAGGAGATGGAGAGAACAAAGCCTTCCTTCATATCCTCAAACTGAGACAAGCTGAAGACAGTGGGGAGTATTTCTGTGCTGCCAGTGACAGGGGAGCTATGAGGCACATTTTGGATCAGGCACCAAATTAACAGTTCTCGATCCAAACATCAAAGTCACTGAACCCACAGTGGAAGTCCTAGCACCCTCGGCAAAGGAGTGTAAAGATAGAAACAACAAGAAGAAGAAGACCCTGGTGTGTGTAGCCACCCGCTTCTACCCCGACCATGTCACGGTCTTCTGGCAAGTC
>476-1
AGGTTCACCAGACTCCCTCTGCAGTCTTCAGCAGACCTGGAGAGAATATTCAGCTCTTCTGCCACCATCAGAAAACAGACTATAGAGTGATGCTGTGGTACCAGAAATCACAAGGAGAAACAGCACTGAAACTCATTGGATATTTGAATTTTAATTCTCAAACCATTGAGAGTTCATATGAAATGCATTTCAATATGAGTGGGGATTTGGGTGGAGACGGCCCAAAGAATGCCTCTCTGAACATGTTCAACTTGAGACAAACCCAAAACAGTGCAGTGTATTTCTGTGCCGCTCAATTATATGAGGCACATTTTGGATCAGGCACCAAATTAACAGTTCTCGATCCAAACATCAAAGTCACTGAACCCACAGTGGAAGTCCTAGCACCCTCGGCAAAGGAGTGTAAAGATAGAAACAAGAAGAAGAAGAAGACCCTGGTGTGTGTAGCCACCCGCTTCTACCCCGACCATGTCACGGTCTTCTGGCAAGTC
>477-1
AGGTTCACCAGACTCCCTCTGCAGTCTTCAGCAGACCTGGAGAGAATATTCAGCTCTTCTGCCACCATCAGAAAACAGAGTGATGCTGTGATACCAGAAATCACAAGGAGAAAAAGCACTGAAACTCATTGGATATTTGAATGTTAATTCTCCAACCATTGAGAGTTCATATGAAGAGCATTTCAATATGAGTGGGGATTTGGGTGGAGCCGGCCCAAAGAATGCCTCTCTGAACATGTTCAACTTGAGACAACCACAGTACAGTGCAGTGTATTTCTGTGCTGCTAGTACAGGGTACTCGGAGGCATATTTTGGAGCAGGCACCAAACTCACAGTTTTAGATCCAAACATCAAAGTCACTGAACCCACAGTGGAAGTCCTAGCACCCTCGGCAAAGGAGTGTAAAGATAGAAACAAGAAGAAGAAGAAGACCCTGGTGTGTGTAGCCACCCGCTTCTACCCCGACCATGTCACGGTCTTCTGGCAAGTC
>478-1
AGGTTCACCAGACTCCCTCTGCAGTCTTCAGCAGACCTGGAGAGAATATTCAGCTCTTCTGCCACCATCAGAAAACAGACTATAGAGTGATGCTGTGGTACCAGAAATCACAAGGAGAAACAGCACTGAAACTCATTGGATATTTGAATTTTAATTCTCAAATCATTGAGAGTTCATATGAAAAGCATTTCAATATGAGTGGGGATTTGGGTGGAGACCGCCCAAAGAATGCCTCTCTGAACATGTTCAACTTGAGACAAACCCAAAACAGTGCAGTGTATTTCTGTGCTGCAAAGGATCCTGCATTCTTTGGAGCAGGGACCAAACTGAGTGTTCTGGATCCAAACATCAAAGTCACTGAACCCACAGTGGAAGTCCTAGCACCCTCGGCAAAGGAGTGTAAAGATAGAAACAAGAAGAAGAAGAAGACCCTGGTGTGTGTAGCCACCCGCTTCTACCCCGACCATGTCACGGTCTTCTGGCAAGTC
>479-1
AGGTTCACCAGACTCCCTCTGCAGTCTTCAGCAGAGCTGGAGAGAATATTCAGCTCTTCTGCCACCATCAGAATACAGAGTGATGCTGTGATACCAGAAATCACAAGGAGAAAAAGCACTGAAACTCATTGGATATTTGAATGTTAATTCTCCAACCATTGAGAGTTCATATGAAGAGCATTTCAATATGAGTGGGGATTTGGGTGGAGCCGGCCCAAAGAATGCCTCTCTGAACATGTTCAACTTGAGACAACCACAATACAGTGCAGTGTATTTCTGTGCTGCTAGTAGGCAGGGCAATGGAACGAAACTCACTGTTTTAGATCCAAACATCAAAGTCACTGAACCCACAGTGGAAGTCCTAGCACCCTCGGCAAAGGAGTGTAAAGATAGAAACAAGAAGAAGAAGAAGACCCTGGTGTGTGTAGCCACCCGCTTCTACCCCGACCATGTCACGGTCTTCTGGCAAGTC
>480-1
AGGTTCACCAGACTCCCTCTGCAGTCTTCAGCAGACCTGGAGAGAATATTCAGCTCTTCTGCCACCATCAGAAAACAGACTACACACAAATGTTGTGGTACCAGAAATCACAAGGAGAAACAGCACTGAAACTCATTGGATATTTGAATTATAATTCTAAAACCATTGAGAGTTCATATGAAAATAATTTTAATATGAGTGGGGATTTGAGTGGAGACGGCCCAAAGAATGCCTCTCTGAACATGTTCAATTTGAGACAACCCCAACACAGTGCAGTGTATTTATGTGCTGCTCGTTATGACTCGGAGGCATATTTTGGAGCCGGCACCAAACTCACCGTTTTAGATCCAAACATCAAAGTCACTGAACCCACAGTGGAAGTCCTAGCACCCTCGGCAAAGGAGTGTAAAGATAGAAACAAGAAGAAGAAGACCCTGGTGTGTGTAGCCACCCGCTTCTACCCCGACCATGTCACGGTCTTCTGGCAAGTC
>481-1
AGGTTCACCAGACTCCCTCTGAAGTCTTACTGAAACGTGGAGAGAACGTTCAGATCTTCTGCCACCATGAGAGAACTAACTACAGACTGATGCAGTGGTTCCAGCAGTCACTGGGAGAAAAACAACTATTTATATTTTAAGACTCAAACCACGTACATTGAAGAACATCTAAACATCCAAACATCAAAGTCACTGAACCCACAGTGGAAGTCCTAGCACCCTCGGCAAAGGAGTGTAAAGATAGAAACAAGAAGAAGAAGAAGACCCTGGTGTGTGTAGCCACCCGCTTCTACCCCGACCATGTCACGGTCTTCTGGCAAGTC
>482-1
AGGTTCACCAGACTCCCTCTGCAGTCTTCAGCAGACCTGGAGAGAATATTCAGCTCTTCTGCCACCATCAGAAAACAGAGTGATGCTGTGATACCAGAAATCACAAGGAGAAAAAGCACTGAAACTCATTGGATATTTGAATGTTAATTCTCCAACCATTGAGAGTTCATATGAAGAGCATTTCAATATGAGTGGGGATTTGGGTGGAGCCGGCCCAAAGAATGCCTCTCTGAACATGTTCAACTTGAGACAACCACAATACAGGGCAGTGTATTTCTGTGCTGCTACAGGGAACTATGATCCGGCATTCTTTGGAGCAGGGACCAAACTGAGTGTTCTGGATCCAAACATCAAAGTCACTGAACCCACAGTGGAAGTCCTAGCACCCTCGGCAAAGGAGTGTAAAGATAGAAACAAGAAGAAGAAGAAGACCCTGGTGTGTGTAGCCACCCGCTTCTACCCCGACCATGTCACGGTCTTCTGGCAAGTC
>483-1
AGGTTCACCAGACTCCCTCTGCAGTCTTCAGCAGACCTGGAGAGAATATTCAGCTCTTCTGCCACCATCAGAAAACAGACTATAGAATGATGCTGTGGTACCAGAAATCACAAGGAGAAACAGCACTGAAACTCATTGGATATTTGAATTATAATTCTCCAACCATTGAGAGTTCATATGAAAAGCATTTCAAAATGAGTGGGGATTTGGGTGGAAACGGCCCAAAGAATGCCTCTCTGTACATGTTCAACTTGAGACAACCCCAACACAGTGCAGTGTATTTCTGTGCTGCTAGAGGAGAACCTGCATTCTTTGGAGCAGGGACCAAACTGAGTGTTCTGGATCCAAACATCAAAGTCACTGAACCCACAGTGGAAGTCCTAGCACCCTCGGCAAAGGAGTGTAAAGATAGAAACAAGAAGAAGAAGAAGACCCTGGTGTGTGTAGCAACCCGCTTCTACCCCGACCATGTCACGGTCTTCTGGCAAGTC
>484-1
AGGTTCACCAGACTCCCTCTGCAGTCTTCAGCAGTCCTGGAGAGAATATTCAGCTCTTCTGCCACCATCAGAAAACAGACTATAGCGTGATGCTGTGGTACCAGAAATCACAAGGAGAAACAGCACTGAAACTCATTGGATATTTGAATTTTAATTCTCAAACCATTGTGAGTTCATATGAAAAGCATTTCAATATGAGTGGGGATTTGGGTGGAGACGGCCCAAAGAATGCCTCTCTGAACATGTTCAACTTGAGACAAACCCAAAACAGTGCAGTGTATTTCCGGGACAGAATTATGAGGCACATTTTGGATCAGGCACCAAATTAACAGTTCTCGATCCAAACATCAAAGTCACTGAACCCACAGTGGAAGTCCTAGCACCCTCGGCAAAGGAGTGTAAAGATAGAAACAAGAAGAAGAAGAAGACCCTGGTGTGTGTAGCCACCCGCTTCTACCCCGACCATGTCACGGTCTTCTGGCAAGTC
>485-1
AGGTTCACCAGACTCCCTCTGCAGTCTTCAGCAGACCTGGAGAGAATATTCAGCTCTTCTGCCACCATCAGAAAACAGACTACACACAAATGTTGTGGTACCAGAAATCACAAGGAGAAACAGCACTGAAACTCATTGGATATTTGAATTATAATTCTAAAACCATTGAGAGTTCATATGAAAATAATTTTAATATGAGTGGGGATTTGAGTGGAGACGGCCCAAAGAATGCCTCTCTGAACATGTTCAATTTGAGACAACCCCAACACAGTGCAGTGTATTTATGTGCTGCTCGTTATTCAGTATGAGGCACATTTTGGATCAGGCACCAAATTAACAGTTCTCGATCCAAACATCAAAGTCACTGAACCCACAGTGGAAGTCCTAGCACCCTCGGCAAAGGAGTGTAAAGATAGAAACAAGAAGAAGAAGACCCTGGTGTGTGTAGCCACCCGCTTCTACCCTGACCATGTCACGGTCTTCTGGCAAGTC
>486-1
AGGTTCACCAGACTCCCTCTGCAGTCTTCAGCAGACCTGGAGAGAATATTCAGCTCTTCTGCCACCATCAGAAAACAGAGTGATGCTGTGATACCAGAAATCACAAGGAGAAAAAGCACTGAAACTCATTGGATATTTGAATGTTAATTCTCCAACCATTGAGAGTTCATATGAAGAGCATTTCAATATGAGTGGGGATTTGGGTGGAGCCGGCCCAAAGAATGCCTCTCTGAACATGTTCAACTTGAGACAACCACAATACAGTGCAGTGTATTTCTGTGCTGCTGGGACAGTACACGGATAAGGCAGAGTTTGGTCCATGTACCAGACTCACTGTTCTAGATCCAAACATCAAAGTCACTGAACCCACAGTGGAAGTCCTAGCACCCTCGGCAAAGGAGTGTAAAGATAGAAACAAGAAGAAGAAGAAGACCCTGGTGTGTGTAGCCACCCGCTTCTACCCCGACCATGTCACGGTCTTCTGGCAAGTC
>487-1
AGGTTCACCAGACTCCCTCTGCAGTCTTCAGCAGACCTGGAGAGAATATTCAGCTCTTCTGCCACCATCAGAAAACAGACTATAGAGTGATGCTGTGGTACCAGAAATCACAAGGAGAAACAGCACTGAAACTCATTGGATATTTGAATTTTAATTCTCAAACCATTATCCAAACATCAAAGTCACTAAACCCACAGTGGAAGTCCTAGCACCCTCGGCAAAGGAGTGTAAAGATAGAAACAAGAAGAAGAAGAAGACCCTGGTGTGTGTAGCCACCCGCTTCTACCCCGACCATGTCACGGTCTTCTGGCAAGTC
>488-1
AGGTTCACCAGACTCCCTCTGCAGTCTTCAGCAGACCTGGAGAGAATATTCAGCTCTTCTGCCACCATCAGAAAACAGACTATAGAGTGATGCTGTGGTACCAGAAATCACAAGGAGAAACAACACTGAAACTCATTGGATATTTGAATTTTAATTCTCAAACCATTATCCAAACATCAAAGTCACTGAACCCACAGTGGAAGTCCTGGCACCCTCGGCAAAGGAGTGTAAAGATAGAAACAAGAAGAAGAAGAAGACCCTGGTGTGTGTAGCCACCCGCTTCTACCCCGACCATGTCACGGTCTTCTGGCAAGTC
>489-1
AGGTTCACCAGACTCCCTCTGCAGTCATAAAATCCCCAGCTATGACACTATCCTCTGGTACCAGCGTTCTGTGGAAGACACGGCTCTAAACCTCATAGCTTATGCATACTATAAAACCCCTACAGTTGAACCCTCATATAAAGGTTACTTTGATGTGAAAGGAGATGGAGAGAACGAAGCCTTCCTTCATATCCTCAAACTGAGACAAGCTGAAGACAGTGGGGAGTATTTCTGTGCTGCAAGTGAAAGCACAGGGACAGGGGGCGGCAACTATGAGGCACATTTTGGATCAGGCACCAAATTAACAGTTCTCGATCCAAACATCAAAGTCACTGAACCCACAGTGGAAGTCCTAGCACCCTCGGCAAAGGAGTGTAAAGATAGAAACAAGAAGAAGAAGAAGACCCTGGTGTGTGTAGCCACCCGCTTCTACCCCGACCATGTCACGGTCTTCTGGCAAGTC
>490-1
AGGTTCACCAGACTCCCTCTGCAGTCTTCAGCAGACCTGGAGAGAATATTCAGCTCTTCTGCCACCATCAGAAAACAGACTCTAGAGTGATGCTGTGGTACCAGAAATCACAAGGAGAAACAGCACTGAAACTCATTGGATATTTGAATTTTAATTCTCAAATCATTGAGAGTTCATATGAAAAGCATTTCAATATGAGTGGGGATTTGGGTGGAGACGGCCCAAAGAATGCCTCTCTGAACATGTTCAACTTGAGACAAACCCAAAACAGTGCAGTGTATTTCTGTGCTGCAAGTCTCAGGGCGGCATATTTTGGAGCCGGCACCAAACTCACCGTTTTAGATCCAAACATCAAAGTCACTGAACCCACAGTGGAAGTCCTAGCACCCTCGGCAAAGGAGTGTAAAGATAGAAACAAGAAGAAGAAGAAGACCCTGGTGTGTGTAGCCACCCGCTTCTACCCCGACCATGTCACGGTCTTCTGGCAAGTC
>491-1
AGGTTCACCAGACTCCCTCTGCAGTCTTCAGCAGACCTGGAGAGAATATTCAGCTCTTCTGCCACCATCAGAAAACAGACTATAGAATGATGCTGTGATACCAGAAATCACAAGGAGAAACAGCACTGAAACTCATTGGATATTTGAATTATAATTCTCAAACCATCGAGAGTTCATATGAAGAGCATTTCAATATGAGTGGGGATTTGGGTGGAGCCGGCCCAAAGAATGCCTCTCTGAACATGTTCAACTTGAGACAACCCCAACACAGTGCAGTGTATTTATGTGCTGCTAGTACTCGGAGGCATATTTTGGAGCCGGCACCAAACTCACCGTTTTAGATCCAAACATCAAAGTCACTGGACCCACAGTGGAAGTCCTAGCACCCTCGGCAAAGGAGTGTAAAGATAGAAACAAGAAGAAGAAGAAGACCCTGGTGTGTGTAGCCACCCGCTTCTACCCCGACCATGTCACGGTCTTCTGGCAAGTC
>492-1
AGGTTCACCAGACTCCCTCTGCAGTCTTCAGCAGACCTGGAGAGAATATTCAGCTCTTCTGCCACCATCAGAAAACAGAGTGATGCTGTTATACCAGAAATCACAAGGAGAAAAAGCACTGAAACTCATTGGATATTTGAATGTTAATTCTCCAACCATTGAGAGTTCATATGAAGAGCATTTCAATATGAGTGGGGATTTGGGTGGAGCCGGCCCAAAGAATGCCTCTCTGAACATGTTCAACTTGAGACAACCACAATACAGTGCAGTGTATTTCTGTGCTGCTAGTCGGGACAGGGGCGAGGCACATTTTGGATCAGGCACCAAATTAACAGTTCTCGATCCAAACATCAAAGTCACTGAACCCACAGTGGAAGTCCTAGCACCCTCGGCAAAGGAGTGTAAAGATAGAAACAAGAAGAAGAAGAAGACCCTGGTGTGTGTAGCCACCCGCTTCTACCCCGACCATGTCACGGTCTTCTGGCAAGTC
>493-1
AGGTTCACCAGACTCCCTCTGCAGTCTTCAGCAGACCTGGAGAGAATATTCAGCTCTTCTGCCACCATCAGAAAACAGACTGTAGCTTGATTCCCAGATATCAGAAGTCGCAAAGACACTCAGCCTCGTTGGATATTTGAATTTTAATTTTTAATCCTCTAACAATTGATAGTTCAAGTGTTGCACTTTTCAAGATGAGTGGGGATTTGCGTGCCCAAAGAATACCTCTCTGAACATGTTCAACATGAGACAACAATAATACAGTGCAGTGTATGTCAGTGCTGCTAGAAAGAATCATGCGGCCCATTTTGGAGCAACCAAAAAAATAACAGTACACGATACAAACAACAAAGTCGATGCAACAGCAGTAGAAGTACTAGCCCCGGCGGAAGAGGGGTGAAAAGAAAGAAAGAAGAAGAAGAAGACCCTGGTGTGTGTAGCCACCCGCTTCTACCCCGACCATGTCACGGTCTTCTGGCAAGTC
>494-1
AGGTTCACCAGACTCCCTCTACATTGCTGGTAAAGCCTAATGCCTCTGTCCCACTCAACTGCAGTCATAAAATCCCCAGCTATGACACTATCCTCTGGTACCAGCGTTCTGTGGAAGACACGGCTCTAAACCTCATAGCTTATGCATACTATAAAACCCCTACAGTTGAACCCTCATATAAAGGTTACTTTGATGTGAAAGGAGATGGAGAGAACGAAGCCTTCCTTCATATCCTCAAACTGAGACAAGCTGAAGACAGTGGGGAGTATTTCTGTGCTGCAAGTGAAACGTACACGGATAAGGCAGAGTTTGGTCCAGGTACCAGACTCACTGTTCTAGATCCAAACATCAAAGTCACTGAACCCACAGTGGAAGTCCTAGTACCCTCGGCAAAGGAGTGTAAAGATAGAAACAAGAAGAAGAAGAAGACCCTGGTGTGTGTAGCCACCCGCTTCTACCCCGACCATGTCACGGTCTTCTGGCAAGTC
>495-1
AGGTTCACCAGACTCCCTCTGCAGTCTTCAGCAGACCTGGAGAGAATATTCAGCTCTTCTGCCACCATCAGAAAGCAGACTACACACAAATGTTGTGGTACCAGAAATCACAAGGAGAAACAGCACTGAAACTCATTGGATATTTGAATTATAATTCTAAAACCATTGAGAGTTCATATGAAAATAATTTTAATATGAGTGGGGATTTGAGTGGAGACGGCCCAAAGAATGCCTCTCTGAACATGTTCAATTTGAGACAACCCCAACACAGTGCAGTGTATTTATGTGCTGCTCGTTTGGGAGGAGGCACATTTTGGATCAGGCACCAAATTAACAGTTCTCGATCCAAACATCAAAGTCACTGAACCCACAGTGGAAGTCCTAGCACCCTCGGCAAAGGAGTGTAAAGATAGAAACAAGAAGAAGAAGAAGACCCTGGTGTGTGTAGCCACCCGCTTCTACCCCGACCATGTCACGGTCTTCTGGCAAGTC
>496-1
AGGTTCACCAGACTCCCTCTGCAGTCTTCAGCAGACCTGGAGAGGATATTCAGCTCTTCTGCCACCATCAGAAAACAGAGTGATGCTGTGATCCCAGAAATCACAAGGAGAAAAAGCACTGAAACTCATTGGATATTTGAATGTTAATTCTCCAACCATTGAGAGTTCATATGAAGAGCATTTCAATATGAGTGGGGATTTGGGTGGAGCCGGCCCAAAGAATGCCTCTCTGAACATGTTCAACTTGAGACAACCACAATAAGGACAGGATTATGAGGCACATTTTGGATCAGGCACCAAATTAACAGTTCTCGATCCAAACATCAAAGTCACTGAACCCACAGTGGAAGTCCTAGCACCCTCGGCAAAGGAGTGTAAAGATAGAAACAAGAAGAAGAAGAAGACCCTGGTGTGTGTAGCCACCCGCTTCTACCCCGACCATGTCACGGTCTTCTGGCAAGTC
>497-1
AGGTTCACCAGACTCCCTCTTCGGGCGCCGAGGCGGCAGTGGACCCCCAAGGAGGCATGGAGGCTACGGGCGCAGGAGCAGGAGTCGTTCGGCCGGCCCCCGCCGGCGAAGACGCAGGCGTTCCCGAAGCAGGAACCGCAGTCGTGGCCGTGACTACAGCCGCTCACGGTCTTCTGGCAAGTC
>498-1
AGGTTCACCAGACTCCCTCTGCAGTCTTCAGCAGAACTGGAGAGAATATTCAGCTCTTCTGCCACCATCAGAAAATAGAGTGATGCTGTGATACCAGAAATCACAAGGAGAAAAAGCACTGAAACTCATTTGATATTTGAATGTTAATTCTCCAACCATTGAGAGAGCATATGAAGAGCATTTTAATATGAGTGGCGATTTGGGTGGAGCCGGCCCAAAGAATGCCTCTCTGTACATGTTAAACTTGAGACAACCACAATGCAGTGCAGTGTATTTCTGTGCTGCTAGAGGGAACACGGATAAGGCAGAGTTTGGAGCAGGCACAAGACTCGCTGTTCAAGAACAAATCAACAACACCGCTGCCACAGCAGAGGACCTCCTAGCCCCGGCGACAAAGGGGTGTAAAAAAAGCAACAAGAAGAAGAAGACCCTGGTGTGTGTAGCCACCCGCTTCTACCCCGACCATGTCACGGTCTTCTGGCAAGTC
>499-1
AGGTTCACCAGACTCCCTCTACATTGCTGGTAAAGCCTAATGCCTCTGTCACACTCAACTGCAGTCATAAAATCCCCAGCTATAACACTATCCTCTGGTCCCAGCGTCCTGTATAAAACCCCTACAGTTTAACCCTCATATAAAGTTTACTTTGATGTGAAAGGAGATGGAGAGAATGAAGCCTTCCTTCATATCCTCAAACTGAGACAAGCTGAAGACAGTGGGGAGTATTTCTGTGCTGCCATAACAGGTGTACACGGATAAGGCAGAGTTTGGTCCAGGTACCAGACTCACTGTTCTAGATCCAAACATCAAAGTCACTGAACCCACAGTGGAAGTCCTAGCACCCTCGGCAAAGGAGTGTAAAGATAGAAACAAGAAGAAGAAGAAGACCCTGGTGTGTGTAGCCACCCGCTTCTACCCCGACCATGTCACGGTCTTCTGGCAAGTC
>500-1
AGGTTCACCAGACTCCCTCTGCAGTCTTCAGCAGACCTGGAGAGAATATTCAGCTCTTCTGCCACCATCAGAAAACAGACTACACACAAATGTTGTGGTACCAGAAATCACAAGGAGAAACAGCACTGAAACTCATTGGATATTTGAATTATAATTCTAAAACCATTGAGAGTTCATATGAAAATAATTTTAATATGAGTGGGGATTTGAGTGGAGACGGCCCAAAGAATGCCTCTCTGAACATGTTCAATTTGAGACAACCCCAACACAGTGCAGTGTATTTATGTGCTGCGCGGGACTATGAGGCACATTTTGGATCAGGCACCAAATTAACAGTTCTCGATCCAAACATCAAAGTCACTGAACCCACAGTGGAAGTCCTAGCACCCTCGGCAAAGGAGTGTAAAGGTAGAAACAAGAAGAAGAAGAAGACCCTGGTGTGTGTAGCCACCCGCTTCTACCCCGACCATGTCACGGTCTTCTGGCAAGTC
>501-1
AGGTTCACCAGACTCCCTCTGCAGTCTTCAGCAGACCTGGAGAGAATATTCAGCTCTTCTGCCACCATCAGAAAACAGAGTGATGCTGTGATACCAGAAATCACAAGGAGAAAAAGCACTGAAACTCATTGGATATTTGAATGTTAATTCTCCAACCATTGAGAGTTCATATGAAGAGCATTTCAATATGAGTGGGGATTTGGGTGGAGCCGGCCCAAAGAATGCCTCTCTGAACATGTTCAACTTGAGACAACCACAATACAGTGCAGTGTATTTCTGTGCTGCTAACAGGGGAGAACTCGGAGGCATATTTTGGAGCCGGCACCAAACTCACCGTTTTAGATCCAAACATCAAAGTCACTGAACCCACAGTGGAAGTCCTAGCACCCTCGGCAAAGGAGTGTAAAGATAGAAACAAGAAGAAGAAGACCCTGGTGTGTGTAGCCACCCGCTTCTACCCCGACCATGTCACGGTCTTCTGGCAAGTC
>502-1
AGGTTCACCAGACTCCCTCTGCAGTCTTCAGCAGACCTGGAGAGAATATTCAGCTCTTCTGCCACCATCAGAAAACAGAGTGATGCTGTGATACCAGAAATCACAAGGAGAAAAAGCACTGAAACTCATTGGATATTTGAATGTTAATTCTCCAACCATTGAGAGTTCATATGAAGAGCATTTCAATATGAGTGGGGATTTGGGTGGAGCCGGCCCAAAGAATGCCTCTCTGAACATGTTCAACTTGAGACAACCACAATACAGTGCAGTGTATTTCTGTGCTGCTGGGACAGTACACGGATAAGGCAGAGTTTGGTCCAGGTACCAGACTCACTGTTCTAGATCCAAACATCAAAGTCACTGAACCCACAGTGGAAGTCCTAGCACCCTCGGCAAAGGAGTGTAAAGATAGAAACAAGAAGAAGAAGAAGACCCTGGTGTGTGTAGCCACCCACTTCTACCCCGACCATGTCACGGTCTTCTGGCAAGTC
>503-1
AGGTTCACCAGACTCCCTCTGCAGTCTTCAGCAGACCTGGAGAGAATATTCAGCTCTTCTGCCACCATCAGAAAACAGACTACACCCAAATGTTGTGGGGGGGTGGTTATGCTGCCTACTTTGGAGAGGGAACTAAGCTAACAGTTCTGGATCCAAACATCAAAGTCACTGAACCCACAGTGGAAGTCCTAGCACCCTCGGCAAAGGAGTGTAAAGATAGAAACAAGAAGAAGAAGAAGACCCTGGTGTGTGTAGCCACCCGCTTCTACCCCGACCATGTCACGGTCTTCTGGCAAGTC
>504-1
AGGTTCACCAGACTCCCTCTGCAGTCTTCAGCAGACCTGGAGAGAATATTCAGCTCTTCTGCCACCATCAGAAAACAGACTACACACAAATGTTGTGGTACCAGAAATCACAAGGAGAAACAGCACTGAAACTCATTGGATATTTGAATTATAATTCTAAAACCATTGAGAGTTCATATGAAAATAATTTTAATATGAGTGGGGATTTGAGTGGAGACGGCCCAAAGAATGCCTCTCTGAACATGTTCAATTTGAGACAACCCCAACACAGTGCAGTGTATTTATGTGCTGCTCTGGGCACATTTTGGATCAGGCACCAAATTAACAGTTCTCGATCCAAACATCAAAGTCACTGAACCCACAGTGGAAGTCCTAGCACCCTCGGCAAAGGAGTGTAAAGATAGAAACAAGAAGAAGAAGAAGACCCTGGTGTGTGTAGCCACCCGCTTCTACCCCGACCATGTCACGGTCTTCTGGCAAGTC
>505-1
AGGTTCACCAGACTCCCTCTGCAGTCTTCAGCAGACCTGGAGAGAATATTCAGCTCTTCTGCCACCATCAGAAAACAGAGTGATGCTGTGATACCAGAAATCACAAGGAGAAAAAGCACTGAAACTCATTGGATATTTGAATGTTAATTCTCCAACCATTGAGAGTTCATATGAAGAGCATTTCAATATGAGTGGGGATTTGGGTGGAGCCGGCCCAAAGAATGCCTCTCTGAACATGTTCAACTTGAGACAACCACAATACAGTGCAGTGTATTTCTGTGCTGCTAGTCGGGACATAACAACAACCCGGCATTCTTCGGCAGTGGCACCAAACTCACAGTTCTAGATCCAAACATCAAAGTCACTGAACCCACAGTGGAAGTCCTAGCACCCTCGGCAAAGGAGTGTAAAGATAGAAACAAGAAGAAGAAGACCCTGGTGTGTGTAGCCACCCGCTTCTACCCCGACCATGTCACGGTCTTCTGGCAAGTC
>506-1
AGGTTCACCAGACTCCCTCTACATTGCTGGAGATGGAGAGAATGAAGCCTTCCTTCATATCCTCAAACTGAGACAAGCTGAAGACAGTGGGGAGTATTTCTGTGCTGCCAGGTTACTCAAACTCAACCAGCCTTCTTTGGCAATGGAACGAAACTCACTGTTTTAGATCCAAACATCAAAGTCACTGAACCCACAGTGGAAGTCCTAGCACCCTCGGCAAAGGAGTGTAAAGATAGAAACAAGAAGAAGAAGAAGACCCTGGTGTGTGTAGCCACCCGCTTCTACCCCGACCATGTCACGGTCTTCTGGCAAGTC
>507-1
AGGTTCACCAGACTCCCTCTGCAGTCTTCAGCAGACCTGGAGAGAATATTCAGCTCATCTGCCACCATCAGAAAACAGAGTGATGCTGTGATACCAGAAATCACAAGGAGAAAAAGCACTGAAACTCATTGGATATTTGAATGTTAATTCTCCAACCATTGAGAGTTCATATGAAGAGCATTTCAATATGAGTGGGGATTTGGGTGGAGCCGGCCCAAAGAATGCCTCTCTGAACATGTTCAACTTGAGACAACCACAATACAGTGCAGTGTATTTCTGTGCCGATCGCTCGTACTCGGAGGCATATTTTGGAGCCGGCACCAAACTCACCGTTTTAGATCCAAACATCAAAGTCACTGAACCCACAGTGGAAGTCCTAGCACCCTCGGCAAAGGAGTGTAAAGATAGAAACAAGAAGAAGAAGAAGACCCTGGTGTGTGTAGCCACCCGCTTCTACCCCGACCATGTCACGGTCTTCTGGCAAGTC
>508-1
AGGTTCACCAGACTCCCTCTGCAGTCTTCAGCAGACCTGGAGAGAATATTCAGCTCTTCTGCCACCATCAGAAAACAGACTATAGAGTGATGCTGTGGTACCAGAAATCACAAGGAGAAACAGCACTGAAACTCATTGGATATTTGAATTTTAATTCTCAAATCATTGAGAGTTCATATGAAAAGCATTTCAATATGAGTGGGGATTTGGGTGGGGACGGCCCAAAGAATGCCTCTCTGAACATGTTCAACTTGAGACAAACCCAAAACAGTGCAGTGTATTTCTGTGCTGCAAGCGGGCGTTGAGGCACATTTTGGATCAGGCACCAAATTAACAGTTCTCGATCCAAACATCAAAGTCACTGAACCCACAGTGGAAGTCCTAGCACCCTCGGCAAAGGAGTGTAAAGATAGAAACAAGAAGAAGAAGAAGACCCTGGTGTGTGTAGCCACCCGCTTCTACCCCGACCATGTCACGGTCTTCTGGCAAGTC
>509-1
AGGTTCACCAGACTCCCTCTGCAGTCTTCAGCAGACCTGGAGAGAACGTTCAGATCTTCTGCCACCATGAGAGAACTAACTACAGACTGATGCAGTGGTTCCAGCAGTCACCGGGAGAAAAACAACTATTTATATTTTAAGACTCAAACCACGTACATTGAAGAACATCTAAACGCTGAGTAAATCCACTGTGCTGGTGGTGCCAGCCAGGCTTACTTCGGTGGAGGAACCAGGTTAACTGTTCTAGATCCAAACATCAAAGTCACTGAACCCACAGTGGAAGTCCTAGCACCCTCGGCAAAGGAGTGTAAAGATAGAAACAAGAAGAAGAAGAAGACCCTGGTGTGTGTAGCCACCCGCTTCTACCCCGACCATGTCACGGTCTTCTGGCAAGTC
>510-1
AGGTTCACCAGACTCCCTCTGCAGTCTTCAGCAGACCTGGAGAGAATATTCAGCTCTTCTGCCACCATCAGAAAACAGACTACACACAAATGGGGCGCGGTGATCCTGCATTCTTTGGAGCAGGGACCAAACTGAGTGTTCTGGATCCAAACATCAAAGTTACTGAACCCACAGTGGAAGTCCTAGCACCCTCGGCAAAGGAGTGTAAAGATAGAAACAAGAAGAAGAAGAAGACCCTGGTGTGTGTAGCCACCCGCTTCTACCCCGACCATGTCACGGTCTTCTGGCAAGTC
>511-1
AGGTTCACCAGACTCCCTCTGCAGTCTTCAGCAGACCTGGAGAGAATATTCAGCTCTTCTGCCACCATCAGAAAACAGAGTGATGCTGTGATACCAGAAATCACAAGGAGAAAAAGCACTGAAACTCATTGGATATTTGAATGTTAATTCTCCAACCATTGAGAGTTCATATGAAGAGCATTTCAATATGAGTGGGGATTTGGGCGGAGCCGGCCCAAAGAATGCCTCTCTGAACATGTTCAACTTGAGACAACCACAATACAGTGCAGTGTATTTCTGTGCTGCTAGTCCGGGGAACAACCCGGCATTCTTCGGCAGTGGCACCAAACTCACAGTTCTAGATCCAAACATCAAAGTCACTGAACCCACAGTGGAAGTCCTAGCACCCTCGGCAAAGGAGTGTAAAGATAGAAACAAGAAGAAGAAGAAGACCCTGGTGTGTGTAGCCACCCGCTTCTACCCCGACCATGTCACGGTCTTCTGGCAAGTC
>512-1
AGGTTCACCAGACTCCCTCTACATTGCTGTTAAAGCCTAATGCCTCTTTCACACTCAACTGCAGTCATAAAATCCCCAGCTATGACACTATCCTCTGGTACCAGCGTTCTGTGGAAGACACGGCTCTAAACCTCATAGCTTATGCATACTATAAAACCCCTACAGTAGAACCCTCATATAAAGGTTACTTTGATGTGAAAGGAGATGGAGAGAACGAAGCCTTCCTTCATATCCTCAAACTGAGACAAGCTGAAGACAGTGGGGAGTATTTCTGTGCTGCAAGTGAAACTAGAAATGAGGCACATTTTGGATCAGGCACCAAATTAACAGTTCTCGATCCAAACATCAAAGTCACTGAACCCACAGTGGAAGTCCTAGCACCCTCGGCAAAGGAGTGTAAAGATAGAAACAAGAAGAAGAAGAAGACCCTGGTGTGTGTAGCCACCCGCTTCTACCCCGACCATGTCACGGTCTTCTGGCAAGTC
>513-1
AGGTTCACCAGACTCCCTCTGCAGTCTTCAGCAGACCTGGAGAGAATATTCAGCTCTTCTGCCACCATCAGAAAACAGAGTGATGCTGTGATACCAGAAATCACAAGGAGAAAAAGCACTGAAACTCATTGGATATTTGAATGTTAATTCTCCAACCATTGAGAGTTCATATGAAGAGCATTTCAATATGAGTGGGGATTTGGGTGGAGCCGGCCCAAAGAATGCCTCTCTGAACATGTTCAACTTGAGACAACCACAAGACGGTGCAGTGTATTTCTGTGCTGCTAGCCGGGACAAGGGTCCTGCATTCTTTGGAGCAGGGACCAAACTGAGTGTTCTGGATCCAAACATCAAAGTCACTGAACCCACAGTGGAAGTCCTAGCACCCTCGGCAAAGGAGTGTAAAGATAGAAACAAGAAGAAGAAGAAGACCCTGGTGTGTGTAGCCACCCGCTTCTACCCCGACCATGTCACGGTCTTCTGGCAAGTC
>514-1
AGGTTCACCAGACTCCCTCTGCAGTCTTCAGCAGACCTGGAGAGAATATTCAGCTCTTCTGCCACCATCAGAAAACAGACTATAGAGTGATGCTGTGGTACCAGAAATCACAAGGAGAAACAGCACTGAAACTCATTGGATATTTGAATTTTAATTCTCAAATCATTGAGAGTTCATATGAAAAGCATTTCAATATGAGTGGGGATTTGGGTGGAGACGGCCCAAAGAATGCCTCTCTGAACATGTTCAACTTGAGACAAACCCAAAACAGTGCAGTGTATTTCTGTGCTGCAAGTCTCAGGGCGGCATATTTTGGAGCCGGCACCAAACTCACCGTTTTAGATCCAATCATCAAAGTCACTGAACCCACAGTGGAAGTCCTAGCACCCTCGGCAAAGGAGTGTAAAGATAGAAACAAGAAGAAGAAGACCCTGGTGTGTGTAGCCACCCGCTTCTACCCCGACCATGTCACGGTCTTCTGGCAAGTC
>515-1
AGGTTCACCAGACTCCCTCTGCAGTCTTCAGCAGACCTGGAGAGAATATTCAGCTCTTCTGCCACCATCAGAAAACAGACTACACACGAATGTTGTGGTACCAGAAATCACAAGGAGAAACAGCACTGAAACTCATTGGATATTTGAATTATAATTCTAAAACCATTGAGAGTTCATATGAAAATAATTTTAATATGAGTGGGGATTTGAGTGGAGACGGCCCAAAGAATGCCTCTCTGAACATGTTCAATTTGAGACAACCCCAACACAGTGCAGTGTATTTATGTGCTGCTCGTTATAGTGAGGCCTACTTTGGGAATGGAACCAAACTCACTGTTTTAGATCCAAACATCAAAGTCACTGAACCCACAGTGGAAGTCCTAGCACCCTCGGCAAAGGAGTGTAAAGATAGAAACAAGAAGAAGAAGAAGACCCTGGTGTGTGTAGCCACCCGCTTCTACCCCGACCATGTCACGGTCTTCTGGCAAGTC
>516-1
AGGTTCACCAGACTCCCTCTGCAGTCTTCAGCAGACCTGGAGAGAATATTCAGCTCTTCTGCCACCATCAGAAAACAGAGTGATGCTGTTATACCAGAAATCACAAGGAGAAAAAGCACTGAAACTCATTGGATATTTGAATGTTAATTCTCCAACCATTGAGAGTTCATATGAAGAGCATTTCAATATGAGTGGGGATTTGGGTGGAGCCGGCCCAAAGAATGCCTCTCTGAACATGTTCAACTTAAGACAACCACAATACAGTGCAGTGTATTTCTGTGCTGCTAGCGGAGCTATGATCCTGCATTCTTTGGAGCAGGGACCAAACTGAGTGTTCTGGATCCAAACATCAAAGTCACTGAACCCACAGTGGAAGTCCTAGCACCCTCGGCAAAGGAGTGTAAAGATAGAAACAAGAAGAAGAAGAAGACCCTGGTGTGTGTAGCCACCCGCTTCTACCCCGACCATGTCACGGTCTTCTGGCAAGTC
>517-1
AGGTTCACCAGACTCCCTCTACGTTGCTGGTAAAGCCTAATGCCTCTGTCACACTCAACTGCAGTCATAAAATCCCCATCTATGACACTATCCTCTGGTACCAGCGTTCTGTGGAAGACACGGCTCTAAACCTCATAGCTTATGCATACTATAAAACCCCTACAGTTGAACCCTCATATAAAGGTTACTTTGATGTGAAAGGAGATGGAGAGAACGAAGCCTTCCTTCATATCCTCAAACTGAGACAAGCTGAAGACAGTGGGGAGTATTTCTGTGCTGCCAGAGGGGCGACTTCAACTCAACCAGCCTTCTTTGGCAATGGAACGAAACTCACTGTTTTAGATCCAAACATCAAAGTCACTGAACCCACAGTGGAAGTCCTAGCACCCTCGGCAAAGGAGTGTAAAGATAGAAACAAGAAGAAGAAGAAGACCCTGGTGTGTGTAGCCACCCGCTTCTACCCCGACCATGTCACGGTCTTCTGGCAAGTC
>518-1
AGGTTCACCAGACTCCCACTTCTGGCGCCGAGGCGGCAGTGGACCCCCAAGGAGGCATGGAGGCTCCGGGCGCAGGAGCAGGAGTCGTTCGGCCAGCCCCCGCCGGCGAAGACGCAGTCGTTCCCGAAGCAGGAACCGCAGTCGTGGCCGTGACTACAGCCGCTCACGGTCTTCTGGCAAGTC
>519-1
AGGTTCACCAGACTCCCTCTGCAGTCTTCAGCAGACCTGGAGAGAATATTCAGCTCTTCTGCCACCATCAGAAAACAGACTATAGAGTGATGCTGTGGTACCAGAAATCACAAGGAGAAACAGCACTGAAACTCATTGGATATTTGAATTTTAATTCTCTATCCATTGTGAGTTCTTATGAAAAGCATTTCAATATGAGTGTGGATTTGGGTGGAGACGGCCCAAAGTATGCCTCTCTGAACATGTTCAACTTGAGACAAACCCAAAACAGTGCAGTGTATTTCTGTGCTGCAAGTTGGGGGGCACATTTTGGATCAGGCACCAAAATAACAGTTCTAGATCCAAACATCAAAGTCACTGAACCCACAGTGGAAGTCCTAGCACCCTCGGCAAAGGAGTGTAAAGATAGAAACAAGAAGAAGAAGAAGACCCTGGTGTGTGTAGCCACCCGCTTCTACCCCGACCATGTCACGGTCTTCTGGCAAGTC
>520-1
AGGTTCACCAGACTCCCTCTGCAGTCTTCAGCAGACCTGGAGAGAATATTCAGCTCTTCTGCCACCATCAGAAAACAGACTATAGAGTGATGCTGTGGTACCAGAAATCACAAGGAGAAACAGCACTGAAACTCATTGGATATTTGAATTTTAATTCTCAAACCATTATCCAAACATCAAAGTCACTGAACCCACAGTTGAAGTCCTAGCACCCTCGGCAAAGGAGTGTAAAGATAGAAACAAGAAGAAGAAGAAGACCCTGGTGTGTGTAGCCACCCGCTTCTACCCCGACCATGTCACGGTCTTCTGGCAAGTC
>521-1
AGGTTCACCAGACTCCCTCTGCAGTCTTCAGCAGACCTGGAGAGAATATTCAGCTCTTCTGCCACCATCAGAAAACAGACTATAGAGTGATGCTGTGGTACCAGAAATCACAAGGAGAAACAGCACTGAAACTCATTGGATATTTGAATTATAATTCTCCAACCATTGAGAGTTCATATGAAAAGCATTTCAAAATGAGTGGGGATTTGGGTGGAAACGGCCCAAAGAATGCCTCTCTGAACATGTTCAACTTGAGACAACCCCAACACAGTGCAGTGTATTTCTGTGCTGCTAGTACCCACCCGGCATTCTTCGGCAGTGGCACCAAACTCACAGTTCTAGATCCAAACATCAAAGTCACTGAACCCACAGTGGAAGTCCTAGCACCCTCGGCAAAGGAGTGTAAAGATAGAAACAAGAAGAAGAAGACCCTGGTGTGTGTAGCCACCCGCTTCTACCCCGACCATGTCACGGTCTTCTGGCAAGTC
>522-1
AGGTTCACCAGACTCCCTCTGCAGTCTTCAGCAGACCTGGGGAGAATATTCAGCTCTTCTGCCACCATCAGAAAACAGAGTGATGCTGTGATACCAGAAATCACAAGGAGAAACAGCACTGAAACTCATTGGATATTTGTATCATAAAAATCCAACCATTGAGAGTTCATATGAAGAGCATTTCAATATGAGTGGGGATTTGGGTGGAGCCGGCCCAAAGAATGGCTCTCTGAACATGTTCAACTTGAGACAAACCCAACACAGTGCAGTGTATTTCTGTGCTGCTAGCAGGGCACGTACTCGGAGGCATATTTTGGAGCCGGCACCAAACTCACCGTTTTAGATCCAAACATCAAAGTCACTGAACCCACAGTGGAAGTCCTAGCACCCTCGGCAAAGGAGTGTAAAGATAGAAACAAGAAGAAGAAGAAGACCCTGGTGTGTGTAGCCACCCGCTTCTACCCCGACCATGTCACGGTCTTCTGGCAAGTC
>523-1
AGGTTCACCAGACTCCCTCTGCAGTCTTCAGCAGACCTGGAGAGAATATTCAGCTCTTCTGCCACCATCAGAAAACAGAGTGATGCTGTGATACCAGAAATCACAAGGAGAAAAAGCACTGAAACTCATTGGATATTTGAATGTTAATTCTCCAACCATTGAGAGTTCATATGAAGAGCATTTCAATATGAGTGGGGATTTGGGTGGAGCCGGCCCAAAGAATGTCTCTCTGAACATGTTCAACTTGAGACAACCACAATACAGTGCAGTGTATTTCTGTGCTGCTAGGGCCTCAACTCAACCAGCCTTCTTTGGCAATGGAACGAAACTCACTGTTTTAGATCCAAACATCAAAGTCACTGAACCCACAGTGGAAGTCCTAGCACCCTCGGCAAAGGAGTGTAAAGATAGAAACAAGAAGAAGAAGAAGACCCTGGTGTGTGTAGCCACCCGCTTCTACCCCGACCATGTCACGGTCTTCTGGCAAGTC
>524-1
AGGTTCACCAGACTCCCTCTGCAGTCTTCAGCAGACCTGGAGAGAATATTCAGCTCTTCTGCCACCATCAGAAAACAGAGTGATGCTGTGATACCAGAAATCACAAGGAGAAACAGCACTGAAACTCATTGGATATTTGAATTATAATTCTAAAACCATTGAGAGTTCATATGAAAATAATTTTAATATGAGTGGGGATTTGAGTGGAGACGGCCCAAAGAATGCCTCTCTGAACATGTTCAATTTGAGACAACCCCAACACAGTGCAGTGTATTATCGTGCGAGGGCCCTAACTCAACCAGCCTTCTTTGGCAATGGAACGAAACTCACTGTTTTAGATCCAAACATCAAAGTCACTGAACCCACAGTGGAAGTCCTAGCACCCTCGGCAAAGGAGTGTAAAGATAGAAACAAGAAGAAGAAGAAGACCCTGGTGTGTGTAGCCACCCGCTTCTACCCCGACCATGTCACGGTCTTCTGGCAAGTC
>525-1
AGGTTCACCAGACTCCCTCTACATTGCTGGTAAAGCCTAATGCCTCTGTCCCACTCAACTGCAGTCATAAAATCCCCATATATGACACTATCCTCTGGTACCAGCGTTCTGTGGAAGACACGGCTCTAAACCTCATAGCTTATGCATACTATAAAACCCCTACAGTTGAACCCTCATATAAAGGTTACTTTGATGTGAAAGGAGATGGAGAGAACGAAGCCTTCCTTCATATCCTCAAACTGAGACAAGCTGAAGACAGTGGGGAGTATTTCTGTGCTGCAAGTGAAACGTACACGGATAAGGCAGAGTTTGGTCCAGGTACCAGACTCACTGTTCTAGATCCAAACATCAAAGTCACTGAACCCACAGTGGAAGTCCTAGCACCCTCGGCAAAGGAGTGTAAAGATAGAAACAAGAAGAAGAAGAAGACCCTGGTGTGTGTAGCCACCCGCTTCTACCCCGACCATGTCACGGTCTTCTGGCAAGTC
>526-1
AGGTTCACCAGACTCCCTCTGCAGTCTTCAGCAGACCTGGAGAGAATATTCAGCTCTTCTGCCACCATCAGAAAACAGACTATAGAGTGATGCTGTGGTACCAGAAATCACAAGGAGAAACAGCACTGAAACTCATTGGATATTTGAATTTTAATTCTCAAACCATTGAGAGTTCATATGAAAAGCATTTCAATATGAGTGGGGATTTGGGTGGAGACGGCCCAAAGAATGCCTCTCTGAACATGTTCAACTTGAGACAAACCCAAAACAGTGCAGTGTATTTCTGTGCTGCAAGTAATTTTGAGGCACATTTTGGATCAGGCACCAAATTAACAGTTCTCGATCCAAACATCAAAGTCACTGAACCCACAGTGGAAGTCCTAGCACCCTTGGCAAAGGAGTGTAAAGATAGAAACAAGAAGAAGAAGAAGACCCTGGTGTGTGTAGCCACCCGCTTCTACCCCGACCATGTCACGGTCTTCTGGCAAGTC
>527-1
AGGTTCACCAGACTCCCTCTGCAGTCTTCAGCAGACCTGGAGAGAATATTCAGCTCTTCTGCCACCATCAGAAAACAGACTATAGAGTGATGCTGTGGTACCAGAAATCACAAGGAGAAACAGCACTGAAACTCATTGGATATTTGAATTTTAATTCTCAAACCATTGTGAGTTCATATGAAAAGCATTTCAATATGAGTGGGGATTTGGGTGGAGACGGCCCAAAGAATGCCTCTCTGAACATGTTCAACTTGAGACAAACCCAAAACAGTGCAGTGTATTTCTGTGCTGCAAGTACCAACTATGAGGCACATTTTGGATCAGGCACCAAATTAACAGTTCTCGATCCAAACATCAAAGTCACTGAACCCACAGTGGAAGTCCTAGCACCCTCGGCAAAGGAGTGTAAAGATAGAAACAAGAAGAAGAAGACCCTGGTGTGTGTAGCCACCCGCTTCTACCCCGACCATGTCACGGTCTTCTGGCAAGTC
>528-1
AGGTTCACCAGACTCCCTCTGCAGTCTTCAGCAGACCTGGAGAGAATATTCAGCTCTTCTGCCACCATCAGAAAACAGAGTGATGCTGTGATACCAGAAATCACAAGGAGAAAAAGCACTGAAACTCATTGGATATTTGAATGTTAATTCTCCAACCATTGAGAGTTCATATGAAGAGCATTTCAATATGAGTGGGGATTTGGGTGGAGCCGGCCCAAAGAATGCCTCTCTGAACATGTTCAACTTGAGACAACCACAATACAGTGCAGTGTATTTCTGTGCTGCTAGTACCAGTAACAACAACCCGGCATTCTTCGGCAGTGGCACCAAACTCACAGTTCTAGAACAAAACATCAAAGTCACTGAACCCACAGTGGAAGTACTAGCACCCTCGGCAAAGGAGTGGAAAGATAGAAACAAGAAGAAGAAGACCCTGGTGTGTGTAGCCACCCGCTTCTACCCCGACCATGTCACGGTCTTCTGGCAAGTC
>529-1
AGGTTCACCAGACTCCCTCTGCAGTCTTCAGCAGACCTGGAGAGAATATTCAGCTCTTCTGCCACCATCAGAAAACAGACTATAGAATGATGCTGTGATACCAGAAATCACAAGGAGAAACAGCACTGAAACTCATTGGATATTTGAATTATAATTCTCAAACCATCGAGAGTTCATATGAAGAGCATTTCAATATGAGTGGGGATTTGGGTGGAGCCGGCCCAAAGAATGCCTCTCTGAACATGTTCAACTGGAGACAACCCCAACACAGTGCAGTGTATTTATGTGCTGCTAGTACTCGGAGGCATATTTTGGAGCCGGCACCAAACTCACCGTTTTAGATCCAAACATCAAAGTCACTGAACCCACAGTGGAAGTCCTAGCACCCTCGGCAAAGGAGTGTAAAGATAGAAACAAGAAGAAGAAGAAGACCCTGGTGTGTGTAGCCACCCGCTTCTACCCCGACCATGTCACGGTCTTCTGGCAAGTC
>530-1
AGGTTCACCAGACTCCCTCTGCAGTCTTCAGCAGACCTGGAGAGAATATTCAGCTCTTCTGCCACCATCAGAAAACAGAGTGATGCTGTGATACCAGAAATCACAAGGAGCAAAAGCACTGAAACTCATTGGATATTTGAATGTTAATTCTCCAACCATTGACAGTTCATATGACGAGTGTTTCAATATGAGTGGTGATTTGGGTGGTGCCGGCCCAAAGAATGCATCTCTGAACATGTTCAACTTGAGACAGCCACAATACAGTGCAGTGTATTTGTGTGCTGCGCCAATATGAGGCACATTTTGGATCAGGCACCAAATTAACAGTTCTCGATCCAAACATCAAAGTCACTGAACCCACAGTGGAAGTCCTAGCACCCTCGGCAAAGGAGTGTAAAGATAGAAACAAGAAGAAGAAGAAGACCCTGGTGTGTGTAGCCACCCGCTTCTACCCCGACCATGTCACGGTCTTCTGGCAAGTC
>531-1
AGGTTCACCAGACTCCCTCTGCAGTCTTCAGCAGACCTGGAGAGAATATTCAGCTCTTCTGCCACCATCAGAAAACAGACTACACACAAATGTTGTTGTACCAGAAATCACAAGGAGAAACAGCACTGAAACTCATTGGATATTTGAATGATAATTCTAAAACCATTGAGAGTTCATATGAAAATAATTTTAATATGAGTGGGGATTTGAGTGTAGACGGCCCAAAAAATTCCTCTCTGAACATGTTCAATTTGAGCCACCCCAAACACAGTGCAGTTTATTTATGTGCTGCTCGTTATAGTGAGGCCTACTTTGGGAATGGAACCAAACTCACTGTTTTAGATCCAAACATCAAAGTCACTGAACCCACAGTGGAAGTCCTAGCACCCTCGGCAAAGGAGTGTAAAGATAGAAACAAGAAGAAGAAGAAGACCCTGGTGTGTGTAGCCACCCGCTTCTACCCCGACCATGTCACGGTCTTCTGGCAAGTC
>532-1
AGGTTCACCAGACTCCCTCTACTTTGCTGGTAAAGCCTAATGCCTCTGTCACACTCAACTGCAGTCATAAAATCCCCAGCTATGACACTATCCTCTGGTACCAGCGTTCTGTGGAAGACACGGCTCTAAACCTCATAGCTTATGCATACTATAAAACCCCTACAGTTGAACCCTCATATAAAGGTTACTTTGATGTGAAAGGAGATGGAGAGAACGAAGCCTTCCTTCATATCCTCAAACTGAGACAAGCTGAAGACAGTGGGGAGTATTTCTGTGCTGCCAGACAGGGTTCAACTCAACCAGCCTTCTTTGGCAATGGAACGAAACTCACTGTTTTAGATCCAAACATCAAAGTCACTGAACCCACAGTGGAAGTCCTAGCACCCTCGGCAAAGGAGTGTAAAGATAGAAACAAGAAGAAGAAGAAGACCCTGGTGTGTGTAGCCACCCGCTTCTACCCCGACCATGTCACGGTCTTCTGGCAAGTC
>533-1
AGGTTCACCAGACTCCCTCTGCAGTCTTCAGCAGACCTGGAGAGAATATTCAGCTCTTCTGCCACCATCAGAAAACAGAGTGATGCTGTGATACCAGAAATCACAAGGAGAAAAAGCACTGAAACTCATTGGATATTTGAATGTTAATTCTCCAACCATTGAGAGTTCATATGAAGAGCATTTCAATATGAGTGGGGATTTGGGTGGAGCCGGCCCAAAGAATGCCTCTCTGAACATGTTCAACTTGAGACAACCACAATACAGTGCAGTGTATTTCTGTGCTGCTAGTAGAAGGCAGAACCAGCCTTCTTTGGCAATGGAACGAAACTCCCTGTTTTAGATCCAAACATCAAAGTCACTGAACCCACAGTGGAAGTCCTAGCACCCTCGGCAAAGGAGTGTAAAGATAGAAACAAGAAGAAGAAGAAGACCCTGGTGTGTGTAGCCACCCGCTTCTACCCCGACCATGTCACGGTCTTCTGGCAAGTC
>534-1
AGGTTCACCAGACTCCCTCTGCAGTCTTCAGCAGACCTGGAGAGAATATTCAGCTCTTCTGCCACCATCAGAAAACAGACTACACACAAATGTTGTGGGGGGGTGGTTATGCTGCCTTCTTTGGAGAGGGAACTAAGCTAACAGTTCTGGATCCAAACATCAAAGTCACTGAACCCACAGTGGAAGTCCTAGCACCCTCGGCAAAGGAGTGTAAAGATAGAAACAAGAAGAAGAAGAAGACCCTGGTGTGTGTAGCCACCCGCTTCTACCCCGACCATGTCACGGTCTTCTGGCAAGTC
>535-1
AGGTTCACCAGACTCCCTCTGCAGTCTTCAGCAGACCTGGAGAGAATATTCAGCTCTTCTGCCACCATCAGAAAACAGAGTGATGCTGTGATACCTGAAATCACAAGGAGAAAAAGCACTGAAACTCATTGGATATTTGAATGTTAATTCTCCAACCATTGAGAGTTCATATGAAGAGCATTTCAATATGAGTGGGGATTTGGGTGGAGCCGGCCCAAAGAATGCCTCTCTGAACATGTTCAACTTGAGACAACCACAATACAGTGCAGTGTATTTCTGTGCTGCGGGACAGGGTAGGATCCTGCATTCTTTGGAGCAGGGACCAAACTGAGTGTTCTGGATCCAAACATCAAAGTCACTGAACCCACAGTGGAAGTCCTAGCACCCTCGGCAAAGGAGTGTAAAGATAGAAACAAGAAGAAGAAGAAGACCCTGGTGTGTGTAGCCACCCGCTTCTACCCCGACCATGTCACGGTCTTCTGGCAAGTC
>536-1
AGGTTCACCAGACTCCCTCTGAAGTCTTCCTGAAACGTGGAGAGAACTTTCAGATCTTCTGCCACCATGAGAGAACTAACTACAGACTGATGCAGTGGTTCCAGCAGTCACCGGGAGAAACACAACTATTTCTATTTTAAGACTCAAACCACGTACATTGAAGAACATCTACACTTGAGTGGGGATTTGAGTCCGAACGACCCGAAGAATGTTTCTCTGAACATGTTCAACCTTAAAGGTCCAGATCACAGTGCAGTTTATTTCTGTGCTGCAAGTGGCAGGGGGGAGGCCAACCCGGCATTCTTCGGCAGTGGCACCAAACTCACAGTTCTAGATCCAAACATCAAAGTCACTGAACCCACAGTGGAAGTCCTAGCACCCTCGGCAAAGGAGTGTAAAGATAGAAACAAGAAGAAGAAGAAGACCCTGGTGTGTGTAGCCACCCGCTTCTACCCCGACCATGTCACGGTCTTCTGGCAAGTC
>537-1
AGGTTCACCAGACTCCCTCTGCAGTCTTCAGTAGACCTGGAGAGAATATTCAGCTCTTCTGCCACCATCAGAAAACAGACTATAGAGTGATGCTGTGGTACCAGAAATCACAAGGAGAAACAGCACTGAAACTCATTGGATATTTGAATTTTAATTCTCAAACCATTATCCAAACATCAAAGTCACTGAACCCACAATGGAAGTCCTAGCACCCTCGGCAAAGGAGTGTAAAGATAGAAACAAGAAGAAGAAGAAGACCCTGGTGTGTGTAGCCACCCGCTTCTACCCCGACCATGTCACGGTCTTCTGGCAAGTC
>538-1
AGGTTCACCAGACTCCCTCTACATTGCTGGTAAAGCCTAATGCCTCTGTCACACTCAACTGCAGTCATAAAATCCCCAGCTATGACACTATCCTCTGGTACCAGCGTTCTGTGGAAGACACGGCTCTAAACCTCATAGCTTATGCATACTATAAAACCCCTACAGTTGAACCCTCATATAAAGGTTACTTTGATGTGAAAGGAGATGGAGAGAACGAAGCCGTCCTTCATATCCTCAAACTGAGACAAGCTGAAGACAGTGGGGAGTATTTCTGTGCTGCAAGTAACAGAAAGTACTCGGAGGCATATTTTGGAGCCGGCACCAAACTCACCGTTTTAGATCCAAACATCAAAGTCACTGAACCCACAGTGGAAGTCCTAGCACCCTCGGCAAAGGAGTGTAAAGATAGAAACAAGAAGAAGAAGAAGACCCTGGTGTGTGTAGCCACCCGCTTCTACCCCGACCATGTCACGGTCTTCTGGCAAGTC
>539-1
AGGTTCACCAGACTCCCTCTGCAGTCTTCAGCAGACCTGGAGAGAATATTCAGCTCTTCTGCCACCATCAGAAAACAGAGTGATGCTGTGATACCAGAAATCACAAGGAGAAAAAGCACTGAAACTCATTGGATATTTGAATGTTAATTCTCCAACCATTGAGAGTTCATATGAAGAGCATTTCAATATGAGTGGGGATTTGGGTGGAGCCGGCCCAAAGAATGCCTCTCTGAACATGTTCAACTTGAGACAACCAGAAAACAGTGTAGTGTATTTGTGTGCGGCAAGTAAAGGAGGCTATGAGGCACATTTTGGATCCGGCACCAAACTCACAGTTTTCGATCCAAACATCAAAGTCACTGAACCCACAGTGGAAGTCCTAGCACCCTCGGCAAAGGAGTGTAAAGATAGAAACAAGAAGAAGAAGAAGACCCTGGTGTGTGTAGCCACCCGCTTCTACCCCGACCATGTCACGGTCTTCTGGCAAGTC
>540-1
AGGTTCACCAGACTCCCTCTGGAGTCTTCAGCAGACCTGGAGAGAATATTCAGCTCTTCTGCCACCATCAGAAAACAGACTATAGAATGATGCTGTGATACCAGAAATCACAAGGAGAAACAGCACTGAAACTCATTGGATATTTGAATTATAATTCTCAAACCATCGAGAGTTCATATGAAGAGCATTTCAATATGAGTGGGGATTTGGGTGGAGCCGGCCCAAAGAATGCCTCTCTGAACATGTTCAACTTGAGACAACCCCAACACAGTGCAGTGTATTTATGTGCTGCTAGTATTGAGGCACATTTTGGATCAGGCACCAAATTAACAGTTCTTGATCCAAACATCAAAGTCACTGAACCCACAGTGGAAGTCCTAGCACCCTCGGCAAAGGAGTGTAAAGATAGAAACAAGAAGAAGAAGAAGACCCTGGTGTGTGTAGCCACCCGCTTCTACCCCGACCATGTCACGGTCTTCTGGCAAGTC
>541-1
AGGTTCACCAGACTCCCTCTGCAGTCTTAAGCAGACCTGGAGAGAATATTCAGCTCTTCTGCCACCATCAGAAAACAGACTATAGAGTGATGCTGTGGTACCAGAAATCACAAGGAGAAACAGCACTGAAACTCATTGGATATTTGAATTTTAATTCTCAAATCATTGAGAGTTCATATGAAAAGCATTTCAATATGAGTGGGGATTTGGGTGGAGACGGCCCAAAGAATGCCTCTCTGAACATGTTCAACTTGAGACAAACCCAAAACAGTGCAGTGTATTTCTGTGCTGCAAAGGATCCTGCATTCTTTGGAGCAGGGACCAAACTGAGTGTTCTGGATCCAAACATCAAAGTCACTGAACCCACAGTGGAAGTCCTAGCACCCTCGGCAAAGGAGTGTAAAGATAGAAACAAGAAGAAGAAGAAGACCCTGGTGTGTGTAGCCACCCGCTTCTACCCCGACCATGTCACGGTCTTCTGGCAAGTC
>542-1
AGGTTCACCAGACTCCCTCTGCAGTCTTCAGCAGACCTGGAGAGAATATTCAGCTCTTCTGCCACCATCAGAAAACAGACTACACACAAATGTTGTGGTACCAGAAATCACAAGGAGAAACAGCACTGAAACTCATTGGATATTTGAATTATAATTCTAAAACCATTGAGAGTTCATATGAAAATAATTTTAATATGAGTGGGGATTTGAGTGGAGACGGCCCAAAGAATGCCTCTCTGAACATGTTCAATTTGAGACAACCCCAACACAGTGCAGTGTATTTATGTGCTGCTCGAGGTTATGAGGCACATTTTGGATCAGGCACCAAATTAACAGTTCTCGATCCAAACATCAAAGTCACTGAACCCACAGTGGAAGTCCTAGCACCCTCGGCAAAGGAGTGTAAAGATAGAAACAAGAAGAAGAAGACCCTGGTGTGTGTAGCCACCCGCTTCTACCCCGACCATGTCACGGTCTTCTGGCAAGTC
>543-1
AGGTTCACCAGACTCCCTCTGAAGTCTTCCTGAAACGTGGAGAGAACGTTCAGATCTTCTGCCACCATGAGAGAACTAACTACAGACTGGTGCAGTGGTTCCAGCAGTCACCGGGAGAAAAACAACTATTTATATTTTAAGACTCAAACCACGTACATTGAAGAACATCTAAACATCCAAACATCAAAGTCACTGAACCCACAGTGGAAGTCCTAGCACCCTCGGCAAAGGAGTGTAAAGATAGAAACAAGAAGAAGAAGAAGACCCTGGTGTGTGTAGCCACCCGCTTCTACCCCGACCATGTCACGGTCTTCTGGCAAGTC
>544-1
AGGTTCACCAGACTCCCTCTGCAGTCTTCAGCAGACCTGGAGAGAATATTCAGCTCTTCTGCCACCATCAGAAAACAGACTATAGAGTGATGCTGTGGTACCAGAAATCACAAGGAGAAACAGCACTGAAACTCATTGGATATTTGAATTATAATTCTCAAACCATCGAGAGTTCATATGAAGAGCATTTCAATATGAGTGGGGATTTGGGTGGAGCCGGCCCAAAGAATGCCTCTCTGAACATGTTCAACTTGAGACAACCCCAACACAGTGCAGTGTATTTACGCTCAGGGAAGCTCAACCAGCCTTCTTTGGCAATGGAACGAAACTCACTGTTTTAGAACCAAACATCAAAGTCACTGAACCCACAGTGGAAGTCCTAGCACCCTCGGCAAAGGAGTGTAAAGATAGAAACAAGAAGAAGAAGAAGACCCTGGTGTGTGTAGCCACCCGCTTCTACCCCGACCATGTCACGGTCTTCTGGCAAGTC
>545-1
AGGTTCACCAGACTCCCTCTGCAGTCTTCAGCAGACCTGGAAAGAATATTCAGCTCTTCTGCCACCATCAGAAAACAGACTATAGAGTGATGCTGTGGTACCAGAAATCACAAGGAGAAACAGCACTGAAACTCATTGGATATTTGAATTTTAATTCTCAAACCATTGTGAGTTCATATGAAAAGCATTTCAATATGAGTGGGGATTTGGGTGGAGACGGCCCAAAGAATGCCTCTCTGAACATGTTCAACTTGAGACAAACCCAAAACAGTGCAGTGTATTTCTGTGCTGCAAGTTGGGGGGCACATTTTGGATCAGGCACCAAATTAACAGTTCTCGATCCAAACATCAAAGTCACTGAACCCACAGTGGAAGTCCTAGCACCCTCGGCAAAGGAGTGTAAAGATAGAAACAAGAAGAAGAAGAAGACCCTGGTGTGTGTAGCCACCCGCTTCTACCCCGACCATGTCACGGTCTTCTGGCAAGTC
>546-1
AGGTTCACCAGACTCCCTCTGCAGTCTTCAGCAGACCTGGAGAGAATATTCAGCTCTTCTGCCACCATCAGAAAACAGAGTGATGCTGTGATACCAGAAATCACAAGGCGAAAAAGCACTGAAACTCATTGGATATTTGAATGTTAATTCTCCAACCATTGAGAGTTCATATGAAGAGCATTTCAATATGAGTGGGGATTTGGGTGGAGCCGGCCCAAAGAATGCCTCTCTGAACATGTTCAACTTGAGACAACCACAATAAGGACAGGATTATGAGGCACATTTTGGATCAGGCACCAAATTAACAGTTCTCGATCCAAACATCAAAGTCACTGAACCCACAGTGGAAGTCCTAGCACCCTCGGCAAAGGAGTGTAAAGATAGAAACAAGAAGAAGAAGAAGACCCTGGTGTGTGTAGCCACCCGCTTCTACCCCGACCATGTCACGGTCTTCTGGCAAGTC
>547-1
AGGTTCACCAGACTCCCTCTACGTTGCTGGTAAAGCCTAATGCCTCTGTCACACTCAACTGCAGTCATAAAATCCCCAGCTATGACACTATCCTCTGGTACCAGCGTTCTGTGGAAGACACGGCTCTAAACCTCATAGCTTATGCATACTATAAAACCCCTACAGTTGAACCCTCATATAAAGGTTACTTTGATGTGAAAGGAGATGGAGAGAACGAAGCCTTCCTTCATATCCTCAAACTGAGACAAGCTGAAGACAGTGGGGAGTATTTCTGTGCTGCCAGACAGAGCTCGTACTCGGAGGCATATTTTGGAGCCGGCACCAAACTCACCGTTTTAGATCCAAACATCAAAGTCACTGAACCCACAGTGGAAGTCCTAGCACCCTCGGCAAAGGAGTGTAAAGATAGAAACAAGAAGAAGAAGAAGACCCTGGTGTGTGTAGCCACCCGCTTCTACCCCGACCATGTCACGGTCTTCTGGCAAGTC
>548-1
AGGTTCACCAGACTCCCTCTGAAGTCTTCCTGAAACGTGGAGAGAACTTTCAGATCTTCTGCCACCATGAGAGAACTAACTACAGACTGATGCAGTGGTTCCAGCAGTCACCGGGAGAAAAACAACTATTTATATTTTAAGACTCAAACCACGTACATTGAAGAACATCTAAACGTGAGTGGGGATTTGAGTCAGAACGACCCGAAGAATGTTTCTCTGAACATGTTCAACCTTAAAGGTCCAGATCACAGTGCAGTTTATTTCTGTGCTGCAAGTGGCAGGGGGGAGGCCAACCCGGCATTCTTCGGCAGTGGCACCAAACTCACAGTTCTAGATCCAAACATCAAAGTCACTGAACCCACAGTGGAAGTCCTAGCACCCTCGGCAAAGGAGTGTAAAGATAGAAACAAGAAGAAGAAGAAGACCCTGGTGTGTGTAGCCACCCGCTTCTACCCCGACCATGTCACGGTCTTCTGGCAAGTC
>549-1
AGGTTCACCAGACTCCCTCTGCAGTCTTCAGCAGACCTGGAGAGAATATTCAGCTCTTCTGCCACCATCAGAAAACAGAGTGATGCTGTGATACCAGAAATCACAAGGAGAAAAAGCACTGAAACTCATTGGATATTTGAATGTTAATTCTCCAACCATTGAGAGTTCATATGAAGAGCATTTCAATATGAGCGGGGATTTGGGTGGAGCCGGCCCAAAGAATGCCTCTCTGAACATGTTCAACTTGAGACAACCACAATACAGTGCAGTGTATTTCTGTGCTGCTGGGACAGTACACGGATAAGGCAGAGTTTGGTCCAGGTACCAGACTCACTGTTCTAGATCCAAACATCAAAGTCACTGAACCCACAGTGGAAGTCCTAGCACCCTCGGCAAAGGAGTGTAAAGATAGAAACAAGAAGAAGAAGAAGACCCTGGTGTGTGTAGCCACCCGCTTCTACCCCGACCATGTCACGGTCTTCTGGCAAGTC
>550-1
AGGTTCACCAGACTCCCTCTGCAGTCTTCAGCAGACCTGGAGAGAATATTCAGCTCTTCTGCCACCATCAGAAAACAGAGTGATGCTGTTATCCCAGAAATCACAAGGAGAAAAAGCACTGAAACTCATTGGATATTTGAATGTTAATTCTCCAACCATTGAGAGTTCATATGAAGAGCATTTCAATATGAGTGGGGATTTGGGTGGAGCCGGCCCAAAGAATGCCTCTCTGAACATGTTCAACTTGAGACAACCACAATACAGTGCAGTGTATTTCTGTGCTGCTAGTACAGGGAACAACCCGGCATTCTTCGGCAGTGGCACCAAACTCACAGTTCTAGATCCAAACATCAAAGTCACTGAACCCACAGTGGAAGTCCTAGCACCCTCGGCAAAGGAGTGTAAAGATAGAAACAAGAAGAAGAAGAAGACCCTGGTGTGTGTAGCCACCCGCTTCTACCCCGACCATGTCACGGTCTTCTGGCAAGTC
>551-1
AGGTTCACCAGACTCCCTCTGCAGTCTTCAGTAGACCTGGAGAGAATATTCAGCTCTTCTGCCACCATCAGAAAACAGACTACACACAAATGTTGTGGTACCAGAAATCACAAGGAGAAACAGCACTGAAACTCATTGGATATTTGAATTATAATTCTAAAACCATTGAGAGTTCATATGAAAATAATTTTAATATGAGTGGGGATTTGAGTGGAGACGGCCCAAAGAATGCCTCTCTGAACATGTTCAATTTGAGACAACCCCAACACAGTGCAGTGTATTTATGTGCTGCTCGTTTGGGAGGAGGCACATTTTGGATCAGGCACCAAATTAACAGTTCTCGATCCAAACATCAAAGTCACTGAACCCACAGTGGAAGTCCTAGCACCCTCGGCAAAGGAGTGTAAAGATAGAAACAAGAAGAAGAAGAAGACCCTGGTGTGTGTAGCCACCCGCTTCTACCCCGACCATGTCACGGTCTTCTGGCAAGTC
>552-1
AGGTTCACCAGACTCCCTCTGCAGTCTTCAGCAGACCTGGAGAGAATATTCAGCTCTTCTGCCACCATCAGAAAACAGACTATAGAATTATGCTGTGGTACCAGAAATCACAAGGAGAAACAGCACTGAAACTCATTGGATATTTGAATTATAATTCTCCAACCATTGAGAGTTCATATGAAAAGCATTTTAACATGAGTGGGGATTTGGGTGGAAACGGCCCAAAGAATGCCTCTCTGAACATGTTCAACTTGAGACAACCCCAACGCAGTGCAGTGTATTTCTGTGCTGCTACAGGGTACTCGGAGGCATATTTTAGAGCCGGCACCAAACTCACCGTTTTAGATCCAAACATCAAAGTCACTGAACCCACAGTGGAAGTCCTAGCCCCCTCGGCAAAGGAGTGTAAAGATAGAAACAAGAAGAAGAAGACCCTGGTGTGTGTAGCCACCCGCTTCTACCCCGACCATGTCACGGTCTTCTGGCAAGTC
>553-1
AGGTTCACCAGACTCCCTCTGCAGTCTTCAGCAGACCTGGAGAGAATATTCAGCTCTTCTGCCACCATCAGAAAACAGACTATAGAATGATGCTGTGGTACCAGAAATCACAAGGAGAAACAGCACTGAAACTCATTGGATATTTGAATTATAATTCTCCAACCATTGAGAGTTCATATGAAAAGCATTTCAAAATGAGTGGGGATTTGGGTGGAAACGGCCCAAAGAATGCCTCTCTGAACATGTTCAACGTGAAACAACCCCAACTCAGTGCAGGTTATTCCTGTGCTGCTAGTACCCACCCGGCATTCTTCGGCAGTGGCACCAAACTCACAGTTCTAGATCCAAACATCAAAGTCACTGAACCCACAGTGGAAGTCCTAGCACCCTCGGCAAAGGAGTGTAAAGATAGAAACAAGAAGAAGAAGAAGACCCTGGTGTGTGTAGCCACCCGCTTCTACCCCGACCATGTCACGGTCTTCTGGCAAGTC
>554-1
AGGTTCACCAGACTCCCTCTGCAGTCTTCAGCAGACCTGGAGAGAATATTCAGCTCTTCTGCCACCATCAGAAAACAGACTATAGAGTGATGCTGTGGTACCAGAAATCACAAGGAGAAACAGCACTGAAACTCATTGGATATTTGAATTTTAATTCCCAAATCATTGAGAGTTCATATGAAAAGCATTTCAATATGAGTGGGGATTTGGGTGGAGACGGCCCAAAGAATGCCTCTCTGAACATGTTCAACTTGAGACAAACCCAAAACAGTGCAGTGTATTTGGGGGCAACTATGATCCTGCATTCTTTGGAGCAGGGACCAAACTGAGTGTTCTGGATCCAAACATCAAAGTCACTGAACCCACAGTGGAAGTCCTAGCACCCTCGGCAAAGGAGTGTAAAGATAGAAACAAGAAGAAGAAGAAGACCCTGGTGTGTGTAGCCACCCGCTTCTACCCCGACCATGTCACGGTCTTCTGGCAAGTC
>555-1
AGGTTCACCAGACTCCCTCTACGTTGCTGGTAAAGCCTAATGCCTCTGTCACACTCAACTGCAGTCATAAAATCCCCAGCTATGACACTATCCTCTGGTACCAGCTTTCTGTGGAAGACACGGCTCTAAACCTCATAGCTTATGCATACTATAAAACCCCTACAGTTGAACCCTCATATAAAGGTTACTTTGATGTGAAAGGAGATGGAGAGAACGAAGCCTTCCTTCATATCCTCAAACTGAGACAAGCTGAAGACAGTGGGGAGTATTTCTGTGCTGCAAGTGACGGACAGATCAACTATGAGGCACATTTTGGATCAGGCACCAAATTAACAGTTCTCGATCCAAACATCAAAGTCACTGAACCCACAGTGGAAGTCCTAGCACCCTCGGCAAAGGAGTGTAAAGATAGAAACAAGAAGAAGAAGAAGACCCTGGTGTGTGTAGCCACCCGCTTCTACCCCGACCATGTCACGGTCTTCTGGCAAGTC
>556-1
AGGTTCACCAGACTCCCTCTGAAGTCTTACTGAAACGTGGAGAGAACGTTCAGATCTTCTGCCACCATGAGAGAACTAACTACAGACTGATGCAGTGGATCCAGCAGTCACCGGGAGAAAAACAACTATTTATATTTTAAGACTCAAACCACGTACATTGAAGAACATCTAAACGTGAGTGGGGATTTGAGTCAGAACGACCCGAAGAATGTTTCTCTGAACATGTTCAACCTTAAAGGTCCAGATCACAGTGCAGTTTATTTCTGTGCTGCAAGTGAAGCCCGGACAGGGGGCGGCAACCCGGCATTCTTCGGCAGTGGCACCAAACTCACAGTTCTAGATCCAAACATCAAAGTCACTGAACCCACAGTGGAAGTCCTAGCACCCTCGGCAAAGGAGTGTAAAGATAGAAACAAGAAGAAGAAGAAGACCCTGGTGTGTGTAGCCACCCGCTTCTACCCCGACCATGTCACGGTCTTCTGGCAAGTC
>557-1
AGGTTCACCAGACTCCCTCTGCAGTCTTCAGCAGACCTGGAGAGAATATTCAGCTCTTCTGCCACCATCAGAAAACAGAGTGATGCTGTGATACCAGAAATCACAAGGAGAAACAGCACTGAAACTCATTGGATATTTGTATCATAAAAATCCAACCATTGAGAGTTCATATGAAGAGCATTTCAATATGAGTGGGGATTTGGGTGGAGCCGGCCCAAAGAATGTCTCTCTGAACATGTTCAACTTGAGACAAACCCAACACAGTGCAGTGTATTTCTGTGCTGCTAGACAGGGGCCAACTATGAGGCACATTTTGGATCAGGCACCAAATTAACAGTTCTCGATCCAAACATCAAAGTCACTGAACCCACAGTTGAAGTCCTAGCACCCTCGGCAAAGGAGTGTAAAGATAGAAACAAGAAGAAGAAGAAGACCCTGGTGTGTGTAGCCACCCGCTTCTACCCCGACCATGTCACGGTCTTCTGGCAAGTC
>558-1
AGGTTCACCAGACTCCCTCTGCAGTCTTCAGCAGACCTGGAGAGAATATTCAGCTCTTCTGCCACCATCAGAAAACAGACTATAGAGTGATGCTGTGGTACCAGAAATCACAAGGAGAAACAGCACTGAAACTCATTGGATATTTGAATTTTAATTCTCAAACCATTGAGAGTTCATATGAAAAGCATTTCAATATGAGTGGGGATTTGGGTGGAGACGGCCCAAAGAATGCCTCTCTGAACATGTTCAACTGAAAACAAACCCAAACCATGGCATGGAATTACGGACGGCAGGGGAAACCAAGAAGCCCATTTTGGAACAGGGACCAAATTAACCGTTTTCGATCCCAACATCAAAGTCACTGAACCCACAGTGGAAGTCCTAGCACCCTCGGCAAAGGAGTGTAAAGATAGAAACAAGAAGAAGAAGAAGACCCTGGTGTGTGTAGCCACCCGCTTCTACCCCGACCATGTCACGGTCTTCTGGCAAGTC
>559-1
AGGTTCACCAGACTCCCTCTGCAGTCTTCGGCAGACCTGGAGAGAATATTCAGCTCTTCTGCCACCATCAGAAAACAGAGTGATGCTGTGATACCAGAAATCACAAGGAGAAAAAGCACTGAAACTCATTGGATATTTGAATGTTAATTCTCCAACCATTGAGAGTTCATATGAAGAGCATTTCAATATGAGTGGGGATTTGGGTGGAGCCGGCACAAAGAATGCCTCTCTGAACATGTTCAACTTGAGACAACCACAATGCAGTGCAGTGTATTTCTGTGCTGCTAGTAGGGACAGGGGGCGATGAGGCACATTTTGGATCAGGCAAAAAATTAACAGTTCTCGATCCAAACATAAAAGTCACTGAACCCACAGTGGAAGTCCTAGCCCCCTCGGCAAAGGAGTGTAAAGATAGAAACAAGAAGAAGAAGACCCTGGTGTGTGTAGCCACCCGCTTCTACCCCGACCATGTCACGGTCTTCTGGCAAGTC
>560-1
AGGTTCACCAGACTCCCTCTGCAGTCTTCAGCAGACCTGGAGAGAATATTCAGCTCTTCTGCCACCATCAGAAAACAGACTATAGAATGATGCTGTGGTACCAGAAATCACAAGGAGAAACAGCACTGAAACTCATTGGATATTTGAATTATAATTCTCCAACCATTGAGAGTTCATATGAAAAGCATTTCAAAATGAGTGGGGATTTGGGTGGAAACGGCCCAAAGAATGCCTCTCTGAACATGTTCAACTTGAGACAACCCCAACACAGTGCAGTGTATTTCTGTGCTGCTAGTACCCACCTGGCATTCTTCGGCAGTGGCACCAAACTCACAGTTCTAGATCCAAACATCAAAGTCACTGAACCCACAGTGGAAGTCCTAGCACCCTCGGCAAAGGAGTGTAAAGATAGAAACAAGAAGAAGAAGAAGACCCTGGTGTGTGTAGCCACCCGCTTCTACCCCGACCATGTCACGGTCTTCTGGCAAGTC
>561-1
AGGTTCACCAGACTCCCTCTGAAGTCTTCCTGAAACGTGGAGAGAACTTTCAGATCTTCTGCCACCATGAGAGAACTAACTACAGACTGATGCAGTGGTTCCAGCAGTCACCGGGAGAAACACAACTATTTATATTTTAAGACTCAAACCACGTACATTGAAGAACATCTAAACGTGAGTTGGGATTTGAGTCAGAACGACCCGAAGAATGTTTCTCTGAACATGTTCAACCTTAAAGGTCCAGATCACAGTGCAGTTTATTTCTGTGCTGCAAGTGAAGCCCGGACAGGGGGCGGCAACCCGGCATTCTTCGGCAGTGGCACCAAACTCACAGTTCTAGATCCAAACATCAAAGTCACTGAACCCACAGTGGAAGTCCTAGCACCCTCGGCAAAGGAGTGTAAAGATAGAAACAAGAAGAAGAAGAAGACCCTGGTGTGTGTAGCCACCCGCTTCTACCCCGACCATGTCACGGTCTTCTGGCAAGTC
>562-1
AGGTTCACCAGACTCCCTCTGCAGTCTTCAGCAGACCTGGAGAGAATATTCAGCTCTTCTGCCACCATCAGAAGACAGAGTGATGCTGTGATACCAGAAATCACAAGGAGAAAAAGCACTGAAACTCATTGGATATTTGAATGTTAATTCTCCAACCATTGAGAGTTCATATGAAGAGCATTTCAATATGAGTGGGGATTTGGGTGGAGCCGGCCCAAAGAATGCCTCTCTGAACATGTTCAACTTGAGACAACCACAATACAGTGCAGTGTATTTCTGTGCTGCCCCCTTATGAGGCACATTTTGGATCAGGCACCAAATTAACAGTTCTCGATCCAAACATCAAAGTCACTGAACCCACAGTGGAAGTCCTAGCACCCTCGGCAAAGGAGTGTAAAGATAGAAACAAGAAGAAGAAGAAGACCCTGGTGTGTGTAGCCACCCGCTTCTACCCCGACCATGTCACGGTCTTCTGGCAAGTC
>563-1
AGGTTCACCAGACTCCCTCTGAAGTCTTACTGAAACGTGGAGAGAACGTTCAGATCTTCTGCCACCATGAGAGAACTAACTACAGACTGATGCAGTGGTTCCAGCAGTCACCGGGAGAAAAACAACTATTTATATTTTAAGACTCAAACCACGTACATTGAAGAACATCTAAACGTGAGTGGGGATTTGAGTCAGAACGACCCGAAGAATGTTTCTCTGAACATGTTCAACCTTAAAGGTCCAGATCACAGTGCAGTTTATTTCTGTGGTGCAAGTGAAGGCAGGGGGCGAGGATCCTGCATTCTTTGGAGCAGGGACCAAACTGAGTGTTCTGGATCCAAACATCAAAGTCACTGAACCCACAGTGGAAGTCCTAGCACCCTCGGCAAAGGAGTGTAAAGATAGAAACAAGAAGAAGAAGAAGACCCTGGTGTGTGTAGCCACCCGCTTCTACCCCGACCATGTCACGGTCTTCTGGCAAGTC
>564-1
AGGTTCACCAGACTCCCTCTGCAGTCTTCAGCAGACCTGGAGAGAATATTCAGCTCTTCTGCCACCATCAGAAAACAGACTACACACAAATGTTGTGGTACCAGAAATCACAAGGAGAAACAGCACTGAAACTCATTGGATATTTGAATTATAATTCTAAAACCATTGAGAGTTCATATGAAAATAATTTTAATATGAGTGGGGATTTGAGTGGAGACGGCCCAAAGAATGCCTCTCTGAACATGTTCAATTTGAGACAACCCCAACACAGTGCAGTGTATTTATGTGCTGCTCGTTCGGACTCACTGTTCTAGATCCAAACATCAAAGTCACTGAACCCACAGTGGAAGTCCTAGCACCCTCGGCAAAGGAGTGTAAAGATAGAAACAAGAAGAAGAAGAAGACCCTGGTGTGTGTAGCCACCCGCTTCTACCCCGACCATGTCACGGTCTTCTGGCAAGTC
>565-1
AGGTTCACCAGACTCCCTCTGCAGTCTTCAGCAGACCTGGAGAGAATATTCAGCTCTTCTGCCACCATCAGAAAACAGACTATAGAATGATGCTGTGGTACCAGAAATCACAAGGAGAAACATCACTGAAACTCATTGGATATTTGAATTATAATTCTCCAACCATTGAGAGTTCATATGAAAAGCATTTCAAAATGAGTGGGGATTTGGGTGGAAACGGCCCAAAGAATGCCTCTCTGAACATGTTCAACTTGAGACAACCCCAACACAGTGCAGTGTATTTCTGTGCAGGGAACTATGAGGCACATTTTGGACCAGGCACCAAATTAACAGTTCTCGATCCAAACATCAAAGTCACTGAACCCACAGTGGAAGTCCTAGCACCCTCGGCAAAGGAGTGTAAAGATAGAAACAAGAAGAAGAAGAAGACCCTGGTGTGTGTAGCCACCCGCTTCTACCCCGACCATGTCACGGTCTTCTGGCAAGTC
>566-1
AGGTTCACCAGACTCCCTCTGCAGTCTTCAGCAGACCTGGAGAGAATATTCAGCTCTTCTGCCACCATCAGAAAACAGACTATAGAATGATGCTGTGGTACCAGAAATCACAAGGAGAAACAGCACTGAAACTCATTGGATATTTGAATTATAATTCTCCAACCATTGAGAGTTCATATGAAAAGCATTTCAAAATGAGTGGGGATTTGGGTGGAAACGGCCCAAAGAATGCCTCTCTGAACATGTTCAACTTGAGACAACCCCAACACAGTGCAGTGTATTTCTGTGCTGCTAGTAATAGAAATGAGGCACATTTTGGATCAGGCACCAAATTAACAGTTCTCGATCCAAACATCAAAGTCACTGAACCCACAGTGGAAGTCCTAGCACCCTCGGCAAAGGAGTGTAAAGATAGAAACAAGAAGAAGAAGACCCTGGTGTGTGTAGCCACCCGCTTCTACCCCGACCATGTCACGGTCTTCTGGCAAGTC
>567-1
AGGTTCACCAGACTCCCTCTGCAGTCTTCAGCAGACCTGGAGAGAATATTCAGCTCTTCTGCCACCATCAGAAAACAGACTACACACAAATGTTGTGGTACCAGAAATCACAAGGAGAAACAGCACTGAAACTCATTGGATATTTGAATTATAATTCTAAAACCATTGAGAGTTCATATGAAAATAATTTTAATATGAGTGGGGATTTGAGTGGAGACGGCCCAAAGAATGCCTCTCTGAACATGTTCAATTTGAGACAACCCCAACACAGTGCAGTGTATTTATGTGCAAGGACTCAAACTCAACCAGCCTTCTTTGGCAATGGAACGAAACTCACTGTTTTAGATCCAAACATCAAAGTCACTGAACCCACAGTGGAAGTCCTAGCACCCTCGGCAAAGGAGTGGAAAGATAGAAACAAGAAGAAGAAGACCCTGGTGTGTGTAGCCACCCGCTTCTACCCCGACCATGTCACGGTCTTCTGGCAAGTC
>568-1
AGGTTCACCAGACTCCCTCTGCAGTCTTCAGCAGACCTGGAGAGAATATTCAGCTCTTCTGCCACCATCAGAAAACAGACTATAGAGTGATGCTGTGGTACCAGAAATCACAAGGAGAAACAGCACTGAAACTCATTGGATATTTGAATTTTAATTCTCAAACCATTATCCAAACATCAAAGTCACTGAACCCACAGTGGAAGTCCTAGCACCCTCGGCAAAGGAGTGTAAAGATAGAAACAAGAAGAAGAAGAAGTCCCTGGTGTGTGTAGCCACCCGCTTCTACCCCGACCATGTCACGGTCTTCTGGCAAGTC
>569-1
AGGTTCACCAGACTCCCTCTACCCTCATCATCTCACGGTCTTCTGGCAAGTC
>570-1
AGGTTCACCAGACTCCCTCTGCAGTCTTCAGCAGACCTGGAGAGAATATTCAGCTCTTCTGCCACCATCAGAAAACAGAGTGATGCTGTGATACCAGAAATCACAAGGAGAAAAAGCACTGAAACTCATTGGATATTTGAATGTTAATTCTCCAACCATTGAGAGTTCATATGAAGAGCATTTCAATATGAGTGGGGATTTGGGTGGAGCCGGCCCAAAGAATGCCTCTCTGAACATGTTCAACTTGAGACAACCACAATACAGTGCAGTGTATTTCTGTGCTGCTAGTACAGATACATGGATAAGGCAGAGTTTGGTCCAGGTACCAGACTCACTGTTCTAGATCCAAACATCAAAGTCACTGAACCCACAGTGGAAGTCCTAGCACCCTCGGCAAAGGAGTGTAAAGATAGAAACAAGAAGAAGAAGAAGACCCTGGTGTGTGTAGCCACCCGCTTCTACCCCGACCATGTCACGGTCTTCTGGCAAGTC
>571-1
AGGTTCACCAGACTCCCTCTGCAGTCTTCAGCAGACCTGGAGAGAATATTCAGCTCTTCTGCCACCATCAGAAAACAGAGTGATGCTGTTATACCAAAAATCACAAGGAGAAACAGCACTGAAACTCATTGGATATTTGTATCCTAAACATCCAACCATTGAGAGTTCATATGAAGAGCATTTCAATATGAGTGGGGATTTGGGTGGAGCCGGCCCAAAGAATGTCTCTCTGAACATGTTCAACTTGAGACAAACCCAACACAGTGCAGTGTATTTCTGTGCTGCTAGACAGGGGCCAACTATGAGGCACATTTTGGATCAGGCACCAAATTAACAGTTCTCGATCCAAACATCAAAGTCACTGAACCCACAGTGGAAGTCCTAGCACCCTCGGCAAAGGAGTGTAAAGATAGAAACAAGAAGAAGAAGAAGACCCTGGTGTGTGTAGCCACCCGCTTCTACCCCGACCATGTCACGGTCTTCTGGCAAGTC
>572-1
AGGTTCACCAGACTCCCTCTGCAGTCTTCAGCAGACCTGGAGAGAATATTCAGCTCTTCTGCCACCATCAGAAAACAGACTATAGAGTGATGCTGTGGTACCAGAAATCACAAGGAGAAATAGCACTGAAACTCATTGGATATTTGAATTTTAATTCTCAAATCATTGAGAGTTCATATGAAAAGCATTTCAATATGAGTGGGGATTTGGGTGGAGACGGCCCAAAGAATGCCTCTCTGAACATGTTCAACTTGAGACAAACCCAAAACAGTGCAGTGTATTTCTGTGCTGCCCAGGGAGCTCAACCAGCCTTCTTTGGCAATGGAACGAAACTCACTGTTTTAGATCCAAACATCAAAGTCACTGAACCCACAGTGGAAGTCCTAGCACCCTCGGCAAAGGAGTGTAAAGATAGAAACAAGAAGAAGAAGACCCTGGTGTGTGTAGCCACCCGCTTCTACCCCGACCATGTCACGGTCTTCTGGCAAGTC
>573-1
AGGTTCACCAGACTCCCTCTGCAGTCTTCAGCAGACCTGGAGAGAATATTCAGCTCTTCTGCCACCATCAGAAAACAGACTACACACAAATGTTGTGGTACCAGAAATCACAAGGAGAAACAGCACTGAAACTCATTGGATATTTGAATTATAATTCTAAAACCATTGAGAGTTCATATGAAAATAATTTTAATATGAGTGGGGATTTGAGTGGAGACGGCCCAAAGAATGCCTCTCTGAACATGTTCAATTTGAGACAACCCCAACACAGTGCAGTGTATTTATGTGCTGCTCTTGGCACATTTTGGATCAGGCACCAAATTAACAGTTCTCGATCCAAACATCAAAGTCACTGAACCCACAGTGGAAGTCCTAGCACCCTCGGCAAAGGAGTTTAAAGATAGAAACAAGAAGAAGAAGAAGACCCTGGTGTGTGTAGCCACCCGCTTCTACCCCGACCATGTCACGGTCTTCTGGCAAGTC
>574-1
AGGTTCACCAGACTCCCTCTGCAGTCTTCAGCAGACCTGGAGAGAATATTCAGCTCTTCTGCCACCATCAGAAAACAGAGTGATGCTGTTATACCAGAAATCACAAGGAGAAAAAGCACTGAAACTCATTGGATATTTGAATGTTAATTCTCCAACCATTGAGAGTTCATATGAAGAGCATTTCAATATGAGTGGGGATTTGGGTGGAGCCGGCCCAAAGAATGCCTCTCTGAACATGTTCAACTTGAGACAACCACAATACAGTGCAGTGTATTTCTGTGCTGCTAGTACAGTGGTGGTTATGCTGCCTACTTTGGAGAAGGAACTAAGCTAACAGTTCTGGATCCAAACATCAAAGTCACTGAACCCACAGTGGAAGTCCTAGCACCCTCGGCAAAGGAGTGTAAAGATAGAAACAAGAAGAAGAAGAAGACCCTGGTGTGTGTAGCCACCCGCTTCTACCCCGACCATGTCACGGTCTTCTGGCAAGTC
>575-1
AGGTTCACCAGACTCCCTCTGCAGTCTTCAGCAGACCTGGAGAGAATATTCAGCTCTTCTGCCACCATCAGAAAACAGAGTGATGCTGTGATACCAGAAATCACAAGGAGAAAAAGCACTGAAACTCATTGGATATTTGAATGTTAATTCTCCAACCATTGAGAGTTCATATGAAGAGCATTTCAATATGAGTGGGGATTTGGGTGGAGCCGGCCCAAAGAATGCCTCTCTGAACATGTTCAACTTGAGACAACCACAATACAGTGCAGTGTATTTCTGTGCTGCCCCCTTATGAGGCACATTTTGGATCAGGCACCAAATTAACAGTTCTCGATCCAAACATCAAAGTCACTGAACCCACAGTGGAAGTCCTAGCACCCTCGGCAAAGGAGTGTAAAGATAGAAACAAGAAGAAGAAGAAGCCCCTGGTGTGTGTAGCCACCCGCTTCTACCCCGACCATGTCACGGTCTTCTGGCAAGTC
>576-1
AGGTTCACCAGACTCCCTCTGCAGTCTTCAGCAGACCTGGAGAGAATATTCAGCTCTTCTGCCACCATCAGAAAACAGAGTGATGCTGTTATACCAGAAATCGCAAGGAGAAAAAGCACTGAAACTCATTGGATATTTGAATGTTAATTCTCCAACCATTGAGAGTTCATATGAAGAGCATTTCAATATGAGTGGGGATTTGGGTGGAGCCGGCCCAAAGAATGCCTCTCTGAACATGTTCAACTTGAGACAACCACAATACAGTGCAGTGTATTTCTGTGCTGCTTACAGGGGGCTTACTCGGAGGCATATTTTGGAGCCGGCACCAAACTCACCGTTTTAGATCCAAACATCAAAGTCACTGAACCCACAGTGGAAGTCCTAGCACCCTCGGCAAAGGAGTGTAAAGATAGAAACAAGAAGAAGAAGAAGACCCTGGTGTGTGTAGCCACCCGCTTCTACCCCGACCATGTCACGGTCTTCTGGCAAGTC
>577-1
AGGTTCACCAGACTCCCTCTGCAGTCTTCAGCAGACCTGGAGAGAATATTCAGCTCTTCTGCCACCATCAGAAAACAGAGTGATGCTGTGATACCAGAAATCACAAGGAGAAAAAGCACTGAAACTCATTGGATATTTGAATGTTAATTCTCCAACCATTGAGAGTTCATATGAAGAGCATTTCAATATGAGTGGGGATTTGGGTGGAGCCGGCCCAAAGAATGCCTCTCTGAACTTGTTCAACTTGAGACAACCACAATAAGGACAGGATTATGAGGCACATTTTGGATCAGGCACCAAATTAACAGTTCTCGATCCAAACATCAAAGTCACTGAACCCACAGTGGAAGTCCTAGCACCCTCGGCAAAGGAGTGTAAAGATAGAAACAAGAAGAAGAAGAAGACCCTGGTGTGTGTAGCCACCCGCTTCTACCCCGACCATGTCACGGTCTTCTGGCAAGTC
>578-1
AGGTTCACCAGACTCCCTCTACGTTGCTGGTAAAGCCTAATGCCTCTGTCACACTCAACTGCAGTCATAAAATCCCCAGCTATGACACTATCCTCTGGTACCAGCGTTCTGTGGAAGACACGGCTCTAAACCTCATAGCTTATGCATACTATAAAACCCCTACAGTTGAACCCTCATATAAAGGTTACTTTGATGTGAAAGGAGATGGAGAGAACGAAGCCTTCCTTCATATCCTCAAACTGAGACAAGCTGAAGACAGTGGGGAGTATTTCTGTGCTGCCAGGGGGTACTCGGAGGCATATTTTGGAGCCGGCACCAAACTCACCGTTTTAGATCCAAACATCAAAGTCACTGAACCCACAGTGGAAGTCCTAGCACCCTCGGCAAAGGAGTGTAAAGATAGAAACAAGAAGAAGAAGAAGACCCTGGTGTGTGTAGCCACCCGCTTCTACCCCGACCATGTCACGGTCTTCTGGCAAGTC
>579-1
AGGTTCACCAGACTCCCTCTGAAGTCTTACTGAAACGTGGAGAGAACGTTCAGATCTTCTGCCACCATGAGAGAACTAACTACAGACTGATGCAGTGGTTCCAGCAGTCACCGGGAGAAAAACAACTATTTATATTTTAAGACTCAAACCACGTACATTGAAGAACATCTAAACGTGAGTGGGGATTTGAGTCAGAACGACCCGAAGAATGTTTCTCTGAACATGTTCAACCTTAAAGGTCCAGATCACAGTGCAGTTTATTTCTGTGCTGCAAGTGAAGGCAGGGGGCGAGGATCCTGCATTCTTTGGAGCAGGGACCAAACTGAGTGTTCTGGATCCAAACATCAAAGTCACTGAACCCACAGTGGAAGTCCTAGCCCCCTCGGCAAAGGAGTGTAAAGATAGAAACAAGAAGAAGAAGAAGACCCTGGTGTGTGTAGCCACCCGCTTCTACCCCGACCATGTCACGGTCTTCTGGCAAGTC
>580-1
AGGTTCACCAGACTCCCTCTGCAGTCTTCAGCAGACCTGGAGAGAATATTCAGCTCTTCTGCCACCATCAGAAAACAGACTACACACAAATGTTGTGGTACCAGAAATCACAAGGAGAAACAGCACTGAAACTCATTGGATATTTGAATTATAATTCTAAAACCATTGAGAGTTCATATGAAAATAATTTTAATATGAGTGGGGATTTGAGTGGAGACGGCCCAAAGAATGCCTCTCTGAACATGTTCAATTTGAGACAACCCCAACACAGTGCAGTGTATTTATGTGCTGCTCCTGGCACATTTTGGATCAGGCACCAAATTAACAGTTCTCGATCCAAACATCAAAGTCACTGAACCCACAGTGGAAGTCCTAGCACCCTCGGCAAAGGAGTGTAAAGATAGAAACAAGAAGAAGAAGAAGACCCTGGTGTGTGTAGCCACCCGCTTCTACCCCGACCATGTCACGGTCTTCTGGCAAGTC
>581-1
AGGTTCACCAGACTCCCTCTACGTTGCTGGTAAAGCCTAATGCCTCTGTCACACTCAACTGCAGTCATAAAATCCCCAGCTATAACACTATCCTCTGGTACCAGCGTTCTGTGGAAGACACGGCTCTAAACCTCATAGCTTATGCATACTATAAAACCCCTACAGTTGAACCCTCATATAAAGGTTACTTTGATGTGAAAGGAGATGGAGAGAACAAAGCCTTCCTTCATATCCTCAAACTGAGACAAGCTGAAGACAGTGGGGAGTATTTCTGTGCTGCCAGTGGACAGTGACAACCCGGCATTCTTCGGCAGTGGCACCAAACTCACAGTTCTAGATCCAAACATCAAAGTCACTGAACCCACAGTGGAAGTCCTAGCACCCTCGGCAAAGGAGTGTAAAGATAGAAACAAGAAGAAGAAGAAGACCCTGGTGTGTGTAGCCACCCGCTTCTACCCCGACCATGTCACGGTCTTCTGGCAAGTC
>582-1
AGGTTCACCAGACTCCCTCTGCAGTCTTCAGCAGACCTGGAGAGAATATTCAGCTCTTCTGCCACCATCAGAAAACAGAGTGATGCTGTGATACCAGAAATCACAAGGAGAAAAAGCACTGAAACTCATTGGATATTTGAATGTTAATTCTCCAACCATTGAGAGTTCATATGAAGAGCATTTCAATATGAGTGGGGATTTGGGTGGAGCCGGCCCAAAGAATGCCTCTCTGAACATGTTCAACTTGAGACAACCACAATACAGTGCAGTGTATTTCTGTGCTGCTCCAATATGAGGCACATTTTGGATCAGGCACCAAATTAACAGTTCTCGATCCAAACATCAAAGTCACTGAACCCACAGTGGAAGTCCTAGTACCCTCGGCAAAGGAGTGTAAAGATAGAAACAAGAAGAAGAAGAAGACCCTGGTGTGTGTAGCCACCCGCTTCTACCCCGACCATGTCACGGTCTTCTGGCAAGTC
>583-1
AGGTTCACCAGACTCCCTCTGCAGTCTTCAGCAGACCTGGAGAGAATATTCAGCTCTTCTGCCACCATCAGAAAACAGAGTGATGCTGTGATACCAGAAATCACAAGGAGAAAAAGCACTGAAACTCATTGGATATTTGAATGTTAATTCTCCAACCATTGAGAGTTCATATGAAGAGCATTTCAATATGAGTGGGGATTTGGGTGGAGCCGGCCCAAAGAATGCCTCTCTGAACATGTTCAACTTGAGACAACCACAATACAGTGCAGTGTATTTCTGTGCTGCTAGGGCCTCAACTCAACCAGCCTTCTTTGGCAATGGAACGAAACTCACTGTTGTAGATCCAAACATCAAAGTCACTGAACCCACAGTGGAAGTCCTAGCACCCTCGGCAAAGGAGTGTAAAGATAGAAACAAGAAGAAGAAGACCCTGGTGTGTGTAGCCACCCGCTTCTACCCCGACCATGTCACGGTCTTCTGGCAAGTC
>584-1
AGGTTCACCAGACTCCCTCTGCAGTCTTCAGCAGACCTGGAGAGAATATTCAGATCTTCTGCCACCATCAGAAAACAGAGTGATGCTGTTATCCCAGAAATCACAAGGAGAAAAAGCACTGAAACTCATTGGATATTTGAATGTTAATTCTCCAACCATTGAGAGTTCATATGAAGAGCCTTTCAATATGAGTGGGGATTTGGGTGGAGCCGGCCCAAAGAATGCCTCTCTGAACATGTTCAACTTGAGACAACCACAATACAGTGCAGTGTATTTCTGTGCTGCTAGTACAGGGTACTCGGAGGCATATTTTGGAGCCGGCACCAAACTCACCGTTTTAGATCCAAACATCAAAGTCACTGAACCCACAGTGGAAGTCCTAGCACCCTCGGCAAAGGAGTGTAAAGATAGAAACAAGAAGAAGAAGAAGACCCTGGTGTGTGTAGCCACCCGCTTCTACCCCGACCATGTCACGGTCTTCTGGCAAGTC
>585-1
AGGTTCACCAGACTCCCTCTGCAGTCTTCAGCAGACCTGGAGAGAATATTCAGCTCTTCTGCCACCATCAGAAAACAGAGTGATGCTGTGATACCAGAAATCACAAGGAGAAAAAGCACTGAAACTCATTGGATATTTGAATGTTAATTCTCCAACCATTGAGAGTTCATATGAAGAGCATTTCAATATGAGTGGGGATTTGGGTGGAGCCGGCCCAAAGAATGCCTCTCTGAACATGTTCAACTTGAGACAACCTCAATACAGTGCAGTGTATTTCTGTGCTGCTGGGACAGTACACGGATAAGGCAGAGTTTGGTCCAGGTACCAGACTCACTGTTCTAGATCCAAACATCAAAGTCACTGAACCCACAGTGGAAGTCCTAGCACCCTCGGCAAAGGAGTGTAAAGATAGAAACAAGAAGAAGAAGAAGACCCTGGTGTGTGTAGCCACCCGCTTCTACCCCGACCATGTCACGGTCTTCTGGCAAGTC
>586-1
AGGTTCACCAGACTCCCTCTGCAGTCTTCAGCAGACCTGGAGAGAATATTCAGCTCTGCTGCCACCATCAGAAAACAGAGTGATGCTGTGATACCAGAAATCACAAGGAGAAAAAGCACTGAAACTCATTGGATATTTGAATGTTAATTCTCCAACCATTGAGAGTTCATATGAAGAGCATTTCAATATGAGTGGGGATTTGGGTGGAACCGGCCCAAAGAATGCCTCTCTGAACATGTTCAACTTGAGACAACCACAATACAGTGCAGTGTATTTCTGTGCTGCTCCAATATGAGGCACATTTTGGATCAGGCACCAAATTAACAGTTCTCGATCCAAACATCAAAGTCACTGAACCCACAGTGGAAGTCCTAGCACCCTCGGCAAAGGAGTGTAAAGATAGAAACAAGAAGAAGAAGAAGACCCTGGTGTGTGTAGCCACCCGCTTCTACCCCGACCATGTCACGGTCTTCTGGCAAGTC
>587-1
AGGTTCACCAGACTCCCTCTGCAGTCTTCAGCAGACCTGGAGAGAATATTCAGCTCTTCTGCCACCATCAGAAAACAGACTATAGAGTGATGCTGTGGTACCAGAAATCACAAGGAGAAACAGCACTGAAACTCATTGGATATTTGAATTTTAATTCTCAAATCATTGGGAGTTCATATGAAAAGCATTTCAATATGAGTGGGGATTTGGGTGGAGACGGCCCAAAGAATGCCTCTCTGAACATGTTCAACTTGAGACAAACCCAAAACAGTGCAGTGTATTTCTGTGCTGCAAATCCAAACATCAAAGTCACTGAACCCACAGTGGAAGTCCTAGCACCCTCGGCAAAGGAGTGTAAAGATAGAAACAAGAAGAAGAAGAAGACCCTGGTGTGTGTAGCCACCCGCTTCTACCCCGACCGTGTCACGGTCTTCTGGCAAGTC
>588-1
AGGTTCACCAGACTCCCTCTGCAGTCTTCAGCAGACCTGGAGAGAATATTCAGCTCTTCTGCCACCATCAGAAAACAGAGTGATGCTGTTATCCCAGAAATCACAAGGAGACAAAGCACTGAAACTCATTGGATATTTGAATGTTAATTCTCCAACCATTGAGAGTTCATATGAAGAGCATTTCAATATGAGTGGGGATTTGGGTGGAGCCGGCCCAAAGAATGCCTCTCTGAACATGTTCAACTTGAGACAACCACAATACAGTGCAGTGTATTTCTGTGCTGCTAGACAGCTAACAACCCGGCATTCTTCGGCAGTGGCACCAAACTCACAGTTCTAGATCCAAACATCAAAGTCACTGAACCCACAGTGGAAGTCCTAGCACCCTCGGCAAAGGAGTGTAAAGATAGAAACAAGAAGAAGAAGAAGACCCTGGTGTGTGTAGCCACCCGCTTCTACCCCGACCATGTCACGGTCTTCTGGCAAGTC
>589-1
AGGTTCACCAGACTCCCTCTGCAGTCTTCAGCAGACCTGGAGAGAATATTCAGCTCTTCTGCCACCATCAGAAAAAAGAGTGATGCTGTGATACCAGAAATCACAAGGAGAAAAAGCACTGAAACTCATTGGATATTTGAATGTTAATTCTCCAACCATTGAGAGTTCATATGAAGAGCATTTCAATATGAGTGGGGATTTGGGTGGAGCCGGCCCAAAGAATGCCTCTCTGAACATGTTCAACTTGAGACAACCACAATACAGTGCAGTGTATTTCTGTGCTGCTGGGACAGTACACGGATAAGGCAGAGTTTGGTCCAGGTACCAGACTCACTGTTCTAGATCCAAACATCAAAGTCACTGAACCCACAGTGGAAGTCCTAGCACCCTCGGCAAAGGAGTGTAAAGATAGAAACAAGAAGAAGAAGAAGACCCTGGTGTGTGTAGCCACCCGCTTCTACCCCGACCATGTCACGGTCTTCTGGCAAGTC
>590-1
AGGTTCACCAGACTCCCTCTGCAGTCTTCAGCAGACCTGGAGAGAATATTCAGCTCTTCTGCCACCATCAGAAAACAGACTATAGAGTGATACTGTGGTACCAACAGTCAGCCCAAAACACTGCTCTGAAACTCATTGGGTATGTGAGATACACCAGTCCAATGGTGGAAGATTCCTTTCAAGGGCGTTTTAATGTCAGTGGAGATGGTGCAGCTAATAAAATGGCATATCTACATTTTCCCAAACTGACAGAAGCTGAAGACAGTTCAGTGTATTTCTGTGCTGCTAGCAACGGACAGGGGGTGGCACATTTTGGATCAGGCACCAAATTAACAGTTCTCGATCCAAACATCAAAGTCACTGAACCCACAGTGGAAGTCCTAGCACCCTCGGCAAAGGAGTGTAAAGATAGAAACAAGAAGAAGAAGAAGACCCTGGTGTGTGTAGCCACCCGCTTCTACCCCGACCATGTCACGGTCTTCTGGCAAGTC
>591-1
AGGTTCACCAGACTCCCTCTGCAGTCTTCAGCAGACCTGGAGAGAATATTCAGCTCTTCTGCCACCATCAGAAAACAGAGTGATGCTGTGATACAGAAATCACAAGGAGAAAAAGCACTGAAACTCATTGGATATTTGAATGTTAATTCTCCAACCATTGAGAGTTCATATGAAGAGCATTTCAATATGAGTGGGGATTTGGGTGGAGCCGGCCCAAAGAATGCCTCTCTGAACATGTTCAACTTGAGACAAGCTGAAGACAGTGGGGAGTATTTCTGTGCTGCAAGTGACAGAACAACAACCCGGCATTCTTCGGCAGTGGCACCAAACTCACAGTTCTAGATCCAAACATCAAAGTCACTGAACCCACAGTGGAAGTCCTAGCACCCTCGGCAAAGGAGTGTAAAGATAGAAACAAGAAGAAGAAGAAGACCCTGGTGTGTGTAGCCACCCGCTTCTACCCCGACCATGTCACGGTCTTCTGGCAAGTC
>592-1
AGGTTCACCAGACTCCCTCTGCAGTCTTCAGCAGACCTGGAGAGAATATTCAGCTCTTCTGCCACCATCAGAAAACAGAGTGATGCTGTGATACCAGAAATCACAATGAGAAAAAGCACTGAAACTCATTGGATATTTGAATGTTAATTCTCCAACCATTGAGAGTTCATATGAAGAGCATTTCAATATGAGTGGGGATTTGGGTGGAGCCGGCCCAAAGAATGCCTCTCTGAACATGTTCAACTTGAGACAACCACAATACAGTGCAGTGTATTTCTGTGCCGATCGCTCGTACTCGGAGGCATATTTTGGAGCCGGCACCAAACTCACCGTTTTAGATCCAAACATCAAAGTCACTGAACCCACAGTGGAAGTCCTAGCACCCTCGGCAAAGGAGTGTAAAGATAGAAACAAGAAGAAGAAGAAGACCCTGGTGTGTGTAGCCACCCGCTTCTACCCCGACCATGTCACGGTCTTCTGGCAAGTC
>593-1
AGGTTCACCAGACTCCCTCTGCAGTCTTCAGCAGACCTGGAGAGAATATTCAGCTCTTCTGCCACCATCAGAAAACAGACTATAGAGTGATGCTGTGGTACCAGAAATCACAAGGAGAAACAGCACTGAAACTCACTGGATATTTGAATTTTAATTCTCAAACCATTATCCAAACATCAAAGTCACTGAACCCACAGTGGAAGTCCTAGCACCCTCGGCAAAGGAGTGTAAAGATAGAAACAAGAAGAAGAAGAAGACCCTGGTGTGTGTAGCCACCCGCTTCTACCCCGACCATGTCACGGTCTTCTGGCAAGTC
>594-1
AGGTTCACCAGACTCCCTCTGCAGTCTTCAGCAGACCTGGAGAGAATATTCAGCTCTTCTGCCACCATCAGAAAACAGACTATAGAATGATGCTGTGGTACCAGAAATCACAAGGAGAAACAGCACTGAAACTCATTGGATATTTGAATTATAATTCTCCAACCATTGAGAGTTCATATGAAAAGCATTTCAATGAGTGGGGATTTGGGTGGAAACGGCCCAAAGAATGCCTCTCTGAACATGTTCAACTTGAGACAACCCCAACACAGTGCAGTGTATTTCTGTGCTGCTAGTTATGCTGCCTACTTTGGAGAGGGAACTAAGCTAACAGTTCTGGATCCAAACATCAAAGTCACTGAACCCACAGTGGAAGTCCTAGCACCCTCGGCAAAGGAGTGTAAAGATCGAAACAAGAAGAAGAAGAAGACCCTGGTGTGTGTAGCCACCCGCTTCTACCCCGACCATGTCACGGTCTTCTGGCAAGTC
>595-1
AGGTTCACCAGACTCCCTCTGCAGTCTTCCTGAAACGTGGAGAGAACATTCAGCTCTTCTGCCACCATCAGAGAACTAACTACAGACTGATGCAGTGGTTCCAGCAGTCACCGGGAGAAACACAACTATTTCTATTTTAAGACTCAAACCACGTACATTGAACAACATCTAAACATCCAAACATCAAAGTCACTGAACCCACAGTGGAAGTCCTAGCACCCTCGGCAAAGGAGTGTAAAGATAGAAACAAGAAGAAGAAGAAGACCCTGGTGTGTGTAGCCACCCGCTTCTACCCCGACCATGTCACGGTCTTCTGGCAAGTC
>596-1
AGGTTCACCAGACTCCCTCTGCAGTCTTCAGCAGACCTGGAGAGAATATTCAGCTCTTCTGCCACCATCAGAAAACAGACTACACACAAATGTTGTGGTACCAGAAATCACAAGGAGAAACAGCACTGAAACTCATTGGATATTTGAATTATAATTCTAAAACCATTGAGAGTTCATATGAAGAGCATTTCAATATGAGTGGGGATTTGGGTGGAGCCGGCCCAAAGAATGCCTCTCTGAACATGTTCAACTTGAGACAACCACAATACAGTGCAGTGTATTTCTGTGCTGCTCCAATATGAGGCACATTTTGGATCAGGCACCAAATTAACAGTTCTCGATCCAAACATCAAAGTCACTGAACCCACAGTGGAAGTCCTAGCACCCTCGGCAAAGGAGTGTAAAGATAGAAACAAGAAGAAGAAGAAGACCCTGGTGTGTGTAGCCACCCGCTTCTACCCCGACCATGTCACGGTCTTCTGGCAAGTC
>597-1
AGGTTCACCAGACTCCCTCTACGGTGCTGGGAAAGCCTAATGCCTCTGTCACACTCAACTGCAGTCATAAAATCCCCAGCTATGACACTATCCTCTGGTACCAGCTTTCTGTTGAAGACACGGCTCTAAACCTCATAGCTTATGCATACTATAAAACCCCTACAATTGAACCCTCATATAAAGGGTACTTTGATGTGAAAGGAGATGGAGAGAACAAAGCCTTCCTTCATATCCTCAAACTGAGACAAGCTGAAGACAGTGGGGAGTATTTCTGTGCTGCCACGGACAGATACTCGGAGGCATATTTTGGAGCCGGCACCAAACTCACCGTTTTAGATCCAAACATCAAAGTCACTGAACCCACAGTGGAAGTCCTAGCACCCTCGGCAAAGGAGTGTAAAGATAGAAACAAGAAGAAGAAGAAGACCCTGGTGTGTGTAGCCACCCGCTTCTACCCCGACCATGTCACGGTCTTCTGGCAAGTC
>598-1
AGGTTCACCAGACTCCCTCTGCAGTCTTCAGCAGACCTGGAGAGAATATTCAGCTCTTCTGCCACCATCAGAAAACAGACTACACACAAATGTTGTGGTACCAGAAATCACAAGGAGAAACAGCACTGAAACTCATTGGATATTTGAATTATAATTCTCAAATCATTGAGAGTTCATATGAAAAGCATTTCAATATGAGTGGGGATTTGGGTGGAGACGGCCCAAAGAATGCCTCTCTGAACATGTTCAACTTGAGACAAACCCAAAACAGTGCAGTGTATTTGGGGGCAACTATGATCCTGCATTCTTTGGAGCAGGGACCAAACTGAGTGTTCTGGATCCAAACATCAAAGTCACTGAACCCACAGTGGAAGTCCTAGCACCCTCGGCAAAGGAGTGTAAAGATAGAAACAAGAAGAAGAAGAAGACCCTGGTGTGTGTAGCCACCCGCTTCTACCCCGACCATGTCACGGTCTTCTGGCAAGTC
>599-1
AGGTTCACCAGACTCCCTCTGCAGTCTTCAGCAGACCTGGAGAGAATATTCAGCTCTTCTGCCACCATCAGAAAACAGACTATAGAGTGATGCTGTGGTACCAGAAATCACAAGGAGAAACAGCACTGAAACACATTGGATATTTGAATTTTAATTCTCAAACCATTATCCAAACATCAAAGTCACTGAACCCACAGTGGAAGTCCTAGCACCCTCGGCAAAGGAGTGTAAAGATAGAAACAAGAAGAAGAAGAAGACCCTGGTGTGTGTAGCCACCCGCTTCTACCCCGACCATGTCACGGTCTTCTGGCAAGTC
>600-1
AGGTTCACCAGACTCCCTCTGCAGTCTTCAGCAGACCTGGAGAGAATATTCAGCTCTTCTGCCACCATCAGAAAACAGAGTGATGCTGTGATACCAGAAATCACAAGGAGAAAAAGCACTGAAACTCATTGGATATTTGAATGTTAATTCTCCGACCATTGAGAGTTCATATGAAGAGCATTTCAATATGAGTGGGGATTTGGGTGGAGCCGGCCCAAAGAATGCCTCTCTGAACATGTTCAACTTGAGACAACCACAATACAGTGCAGTGTATTTCTGTGCTGCTCGGACAGGGACTATGAGGCACATTTTGGATCAGGCACCAAATTAACAGTTCTCGATCCAAACATCAAAGTCACTGAACCCACAGTGGAAGTCCTAGCACCCTCGGCAAAGGAGTGTAAAGATAGAAACAAGAAGAAGAAGAAGACCCTGGTGTGTGTAGCCACCCGCTTCTACCCCGACCATGTCACGGTCTTCTGGCAAGTC
>601-1
AGGTTCACCAGACTCCCTCTGCAGTCTTCAGCAGACCTGGAGAGAATATTCAGCTCTTCTGCCACCATCAGAAAACAGAGTGATGCTGTTATACCAGAAATCACAAGTAGAAAAAGCACTGAAACTCATTGGATATTTGAATTATAATTCTAAAACCATTGAGAGTTCATATGAAAATAATTTTAATATGAGTGGGGATTTGAGTGGAAACGGCCCAAAGAATGCCTCTCTGAACATGTTCAATTTGAGACAACCCCAACACAGTGCAGTGTATTTATCTAGATACAACTATGATCCTGCATTCTTTGGAGCAGGGACCAAACTGAGTGTTCTGGATCCAAACATCAAAGTCACTGAACCCACAGTGGAAGTCCTAGCACCCTCGGCAAAGGAGTGTAAAGATAGAAACAAGAAGAAGAAGAAGACCCTGGTGTGTGTAGCCACCCGCTTCTACCCCGACCATGTCACGGTCTTCTGGCAAGTC
>602-1
AGGTTCACCAGACTCCCTCTGCAGTCTTCAGCAGACCTGGAGAGAATATTCAGCTCTTCTGCCACCATCAGAAAACAGAGTGATGCTGTGATCCCAGAAATCACAAGGAGAAAAAGCACTGAAACTCATTGGATATTTGAATGTTAATTCTCCAACCATTGACCGTTCATATGAAGAGCATTTCAATATGAGTGGGGATTTGGGTGGAGCCGGCCCAAAGAATGCCTCTCTGAACATGTTCAACTTGAGACAACCACAATGCAGTGCAGTGTATTTCTGTGCTGCTCGGGACAACGTACTCGGAGGCATATTTTGGAGCCGGCACCAAACTCACCGTTTTAGATCCAAACATCAAAGTCACTGAACCCACAGTGGAAGTCCTAGCACCCTCGGCAAAGGAGTGTAAAGATAGAAACAAGAAGAAGAAGAAGACCCTGGTGTGTGTAGCCACCCGCTTCTACCCCGACCATGTCACGGTCTTCTGGCAAGTC
>603-1
AGGTTCACCAGACTCCCTCTGCAGTCTTCAGCAGACCTGGAGAGAATATTCAGCTCTTCTGCCACCATCAGAAAACAGAGTGATGCTGTGATACCAGAAATCACAAGGAGAAAAAGCACTGAAACTCATTGGATATTTGAATGTTAATTCTCCAACCATTGAGAGTTCATATGAAGAGCATTTCAATATGAGTGGGGATTTGGGTGGAGCCGGCCCAAAGAATGCCTCTCTGAACATGTTCAACTTGAGACAACCACAATACAGTGCAGTGTATTTCTGTGCTGCTGACAGGGGGATTACAACCCGGCATTCTTCGGCAGTGGCACCAAACTCACAGTTCTAGATCCAAACATCAAAGTCACTGAACCCACAGTGGAAGTCCTAGCACCCTCGGCAAAGGAGTGTAAAGATAGAAACAAGAAGAAGAAGAAGACCCTGGTGTGTGTAGCCACCCGCTTCTACCCCGACCATGTCACGGTCTTCTGGCAAGTC
>604-1
AGGTTCACCAGACTCCCTCTGCAGTCTTCAGCAGACCTGGAGAGAATATTCAGCTCTTCTGCCACCATCAGAAAACAGACTATAGAATGATGCTGTGGTACCAGAAATCACAAGGAGAAACAGCACTGAAACTCATTGGATATTTGAATTATAATTCTCCAACCATTGAGAGTTCATATGAAAAGCATTTCAAAATGAGTGGGGATTTGGGTGGAAACGGCCCAAAGAATGCCTCTCTGAACATGTTCAACTTGAGACAACCCCAACACAGTGCAGTGTATTTCTGTGCTGCTAGAGGAGAACCTGCATTCTTTGGAGCAGGGACCAATCTGAGTGTTCTGGATCCAAACATCAAAGTCACTGAACCCACAGTGGAAGTCCTAGCACCCTCGGCAAAGGAGTGTAAAGATAGAAACAAGAAGAAGAAGAAGACCCTGGTGTGTGTAGCCACCCGCTTCTACCCCGACCATGTCACGGTCTTCTGGCAAGTC
>605-1
AGGTTCACCAGACTCCCTCTACGTTGCTGGTAAAGCCTAATGCCTCTGTCACACTCAACTGCAGTCATAAAATCCCCAGCTATGACACTATCCTCTGGTACCAGCGTTCTGTGGAAGACACGGCTCTAAACCTCATAGCTTATGCATACTATAAAACCCCTACAGTTGAACCCTCATATAAAGGTTACTTTGATGTGAAAGGAGATGGAGAGAACGAAGCCTTCCTTCATATCCTCAAACTGAGACAAGCTGAAGACAGTGGGGAGTATTTCTGTGCTGCCAGTCTAGGGGGCAGCAACCCGGCATTCTTCGGCAGTGGCACCAAACTCACAGTTCTAGATCCAAACATCAAAGTCACTGAACCCACAGTGGAAGTCCTAGCACCCTCGGCAAAGGAGTGTAAAGATAGAAACAAGAAGAAGAAGAAGACCCTGGTGTGTGTAGCCACCCGCTTCTACCCCGACCATGTCACGGTCTTCTGGCAAGTC
>606-1
AGGTTCACCAGACTCCCTCTACATTGCTGGTAAAGCCTAATGCCTCTGTCACACTCAACTGCAGTCATAAAATCCCCAGCTATGACACTATCCTCTGGTACCAGCGTTCTGTGGAAGACACGGCTCTAAACCTCATAGCTTATGCATACTATAAAACCCCTACAGTTGAACCCTCATATAAAGGTTACTTTGATGTGAAAGGAGATGGAGAGAACGAAGCCTTCCTTCATATCCTCAAACTGAGACAAGCTGAAGACAGTGGGGAGTATAGACAGGGAACTCAACCAGCCTTCTTTGGCAATGGAACGAACCTCACTGTTTTAGATCCAAACATCAAAGTCACTGAACCCACAGTGGAAGTCCTAGCACCCTCGGCAAAGGAGTGTAAAGATAGAAACAAGAAGAAGAAGAAGACCCTGGTGTGTGTAGCCACCCGCTTCTACCCCGACCATGTCACGGTCTTCTGGCAAGTC
>607-1
AGGTTCACCAGACTCCCTCTGCAGTCTTCAGCAGACCTGGAGAGAATATTCAGCTCTTCTGCCACCATCAGAAAACAGACTATAGAGTGATGCTGTGGTACCAGAAATCACAAAGAGAAACAGCACTGAAACTCATTGGATATTTGAATTTTAATTCTCAAACCATTATCCAAACATCAAAGTCACTGAACCCACAGTGGAAGTCCTAGCACCCTCGGCAAAGGAGTGTAAAGATAGAAACAAGAAGAAGAAGAAGACCCTGGTGTGTGTAGCCACCCGCTTCTACCCCGACCATGTCACGGTCTTCTGGCAAGTC
>608-1
AGGTTCACCAGACTCCCTCTGCAGTCTTCAGCAGACCTGGAGAGAATATTCAGCTCTTCTGCCACCATCAGAAAACAGAGTGATGATGGTATCCCAGAAATCACAAGTAGAAAAAGCACTGAAACTCATTGGCTATTTGAATGTTAATTCTCCAACCATTGAGAGTTCATATGAAGAGCATTTAAATATGAGTGGGGATTTGGGAGGAGCCGGCCCAAAGAATGCCTCTCTGAACATGTTCAACTTGAGACAACCACAATGCAGTGCAGTGTATTGCTGTGCTGCTGGGACAGTACACGGATAAGGAAGTGTTTGGTGCAGGTACAAGCACCGTTGTTCAAGCAACAAACATAAAAGCCGAACACCCAGTAGAGGACGTCGTACCCCCCTCGGAGGAGGGGAGAAAAGAAAGCAAGAAGAAGAAGAAGACCCTGGTGTGTGTAGCCACCCGCTTCTACCCCGACCATGTCACGGTCTTCTGGCAAGTC
>609-1
AGGTTCACCAGACTCCCTCTGCAGTCTTCAGCAGACCTGGAGAGAATATTCAGCTCTTCTGCCACCATCAGAAAACAGACTACACACAAATGTTGTGGTACCAGAAGTCACAAGGAGAAACAGCCCTGAAACTCATTGGATATTTGAATTATAATTCTAAAACCATTGAGAGTTCATATGAAAATAATTTTAATATGAGTGGGGATTTGAGTGGAGACGGCCCAAAGAATGCCTCTCTGAACATGTTCAATTTGAGACAACCCCAACACAGTGCAGTGTATTTATGTGCTGCTCGTGGCACATTTTGGATCAGGCACCAAATTAACAGTTCTCGATCCAAACATCAAAGTCACTGAACCCACAGTGGAAGTCCTAGCACCCTCGGCAAAGGAGTGTAAAGATAGAAACAAGAAGAAGAAGAAGACCCTGGTGTGTGTAGCCACCCGCTTCTACCCCGACCATGTCACGGTCTTCTGGCAAGTC
>610-1
AGGTTCACCAGACTCCCTCTCCCCATCTGAGCTGGAACGTCTATCCCTCTCTAGCGACAGAGATCTCTCTCTTTCTCTCCCCCTGGCCATCATCTCTGGAGAGGTGGACCTCTCCCGGTCGTCCCTCGTCACGGTCTTCTGGCAAGTC
>611-1
AGGTTCACCAGACTCCCTCTGCAGTCTTCAGCAGACCTGGAGAGAATATTCAGCTCTTCTGCCACCATCAGAAAACAGAGTGATGCTGTGATACCAGAAATCACAAGGAGAAAAAGCACTGAAACTCATTGGATATTTGAATGTTAATTCTCCAACCATTGAGAGTTCATATGAAGAGCATTTCAATATGAGTGGGGTTTTGGGTGGAGCCGGCCCAAAGAATGCCTCTCTGAACATGTTCAACTTGAGACAACCACAATACAGTGCAGTGTATTTCTGTGCTGCTAGTAACGGGACAGCTATGAGGCACATTTTGGATCAGGCACCAAATTAACAGTTCTCGATCCAAACATCAAAGTCACTGAACCCACAGTGGAAGTCCTAGCACCCTCGGCAAAGGAGTGTAAAGATAGAAACAAGAAGAAGAAGAAGACCCTGGTGTGTGTAGCCACCCGCTTCTACCCCGACCATGTCACGGTCTTCTGGCAAGTC
>612-1
AGGTTCACCAGACTCCCTCTGCAGTCTTCAGCAGACCTGGAGAGAATATTCAGCTCTTCTGCCACCATCAGAAAACAGACTATAGAATGATGCTGTGGTACCAGAAATCACAAGGAGAAACAGCACTGAAACTCATTGGTTATTTGAATTATAATTCTCCAACCATTGAGAGTTCATATGAAAAGCATTTCAAAATGAGTGGGGATTTGGGTGGAAACGGCCCAAAGAATGCCTCTCTGAACATGTTCAACTTGAGACAACCCCAACACAGTGCAGTGTATTTCTGTGCTGCTAGCCTCTATGAGGCACATTTTGGATCAGGCACCAAATTAACAGTTCTCGATCCAAACATCAAAGTCACTGAACCCACAGTGGAAGTCCTAGCACCCTCGGCAAAGGAGTGTAAAGATAGAAACAAGAAGAAGAAGAAGACCCTGGTGTGTGTAGCCACCCGCTTCTACCCCGACCATGTCACGGTCTTCTGGCAAGTC
>613-1
AGGTTCACCAGACTCCCTCTGCAGTCTTCAGCAGACCTGGAGAGAATATTCAGCTCTTCTGCCACCATCAGAAAACAGAGTGATGCTGTGATACCAGAAATCACAAGGAGAAAAAGCACTGAAACTCATTGGATATTTGAATGTTAATTCTCCAACCATTGAGAGTTCATATGAAGAGCATTTCAATATGAGTGGGGATTTGGGTGGAGCCGGCCCAAAGAATGCCTCTCTGAACATGTTCAACTTGAGACAAACCCAAAACAGTGCAGTGTATTTCTGTGCTGCAATTGGGGGGGGGACAACCCGGCATTCTTCGGCAGTGGCACCAAACTCACAGTTCTAGATCCAAACATCAAAGTCACTGAACCCACAGTGGAAGTCCTAGCACCCTCGGCAAAGGAGTGTAAAGATAGAAACAAGAAGAAGAAGAAGACCCTGGTGTGTGTAGCCACCCGCTTCTACCCCGACCATGTCACGGTCTTCTGGCAAGTC
>614-1
AGGTTCACCAGACTCCCTCTGCAGTCTTCAGCAGACCTGGAGAGAATATTCAGCTCTTCTGCCACCATCAGAAAACAGACTATAGAATGATGCTGTGATACCAGAAATCACAAGGAGAAACAGCACTGAAACTCATTGGATATTTGAATTATAATTCTCAAACCATCGAGAGTTCATATGAAGAGCATTTCAATATGAGTGGGGATTTGGGTGGAGCCGGCCCAAAGAATGCCTCTCTGAACATGTTCAACTTGAGACAACCCCAACACAGTGCAGTGTATTTATCGGATGGAAGTGAGGCCTACTTTGGGAATGGAACCAAACTCACTGTTTTAGATCCAAACATCAAAGTCACTGAACCCACAGTGGAAGTCCTAGTACCCTCGGCAAAGGAGTGTAAAGATAGAAACAAGAAGAAGAAGAAGACCCTGGTGTGTGTAGCCACCCGCTTCTACCCCGACCATGTCACGGTCTTCTGGCAAGTC
>615-1
AGGTTCACCAGACTCCCTCTACGTTGCTGGTAAAGCCTAATGCCTCTGTCACACTCAACTGCAGTCATAAAATCCCCAGCTATGACACTATCCTCTGGTACCAGCGTTCTGTGGAAGACACGGCTCTAAACCTCATAGCTTATGCATACTATAAAACCCCTACAGTTGAACCCTCATATAAAGGTTACTTTGATGTGAAAGGAGATGGAGAGAACGAAGCCTTCCTTCATATCCTCAAACTGAGACAAGCTGAAGACAGTGGGGAGTATTTCTGTGCTGCAAGTGGAAACTATGAGGCACATTTTGGATCAGGCACCAAATTAACAGTTCTCGATCCAAACATCAAAGTCACTGAACCCACAGTGGAAGTCCTAGCACCCTCGGCAAAGGAGTGTAAAGATAGAAACAAGAAGAAGAAGAAGACCCTGGTGTGTGTAGCCACCCGCTTCTACCCCGACCATGTCACGGTCTTCTGGCAAGTC
>616-1
AGGTTCACCAGACTCCCTCTGCAGTCTTCAGCAGACCTGGAGAGAATATTCAGCTCTTCTGCCACCATCAGAAAACAGAGTGATGCTGTTATCCCAGAAATCACAAGTAGACAAATCACTGAAACTCATTGGATATTTGAATGTTAATTCTCCAACCATTGAGAGTTCATATGAATAGCCTTTCAATATGAGTGGGGATTTGGGTGGAGCCGGCCCAAAGAATGCCTCTCTGAACATGTTCAACTTGAGACAACCACAATACAGTGCAGTGTATTTCTGTGCTGCTAACAGGGGAGAACTCGGAGGCATATTTTGGAGCCGGCACCAAACTCACCGTTTTAGATCCAAACATCAAAGTCACTGAACCCACAGTGGAAGTCCTAGCACCCTCGGCAAAGGAGTGTAAAGATAGAAACAAGAAGAAGAAGAAGACCCTGGTGTGTGTAGCCACCCGCTTCTACCCCGACCATGTCACGGTCTTCTGGCAAGTC
>617-1
AGGTTCACCAGACTCCCTCTGCAGTCTTCAGCAGACCTGGAGAGAATATTCAGCTCTTCTGCCACCATCAGAAAACAGACTATAGAGTGATGCTGTGGTACCAGAAATCACAAGGAGAAACAGCACTGAAACTCATTGGATATTTGAATTTTAATTCTCAAACCATTGTGAGTTCATATGAAAAGCATTTCAATATGAGTGGGGATTTGGGTGGAGACGGCCCAAAGAATGCCTCTCTGAACATGTTCAACTTGAGACAAGCCCAAAACAGTGCAGTGTATTTCCGGGACAGAATTATGAGGCACATTTTGGATCAGGCACCAAATTAACAGTTCTCGATCCAAACATCAAAGTCACTGAACCCACAGTGGAAGTCCTAGCACCCTCGGCAAAGGAGTGTAAAGATAGAAACAAGAAGAAGAAGAAGACCCTGGTGTGTGTAGCCACCCGCTTCTACCCCGACCATGTCACGGTCTTCTGGCAAGTC
>618-1
AGGTTCACCAGACTCCCTCTGCAGTCTTCAGCAGACCTGGAGAGAATATTCAGCTCTTCTGCCACCATCAGAAAACAGACTATAGAGTGATGCTGTGGTACCAACTGTCAGCCCAAAACACTGCTCTGAAACTCATTGGATCCAAACATCAAAGTCACTGAACCCACAGTGGAAGTCCTAGCACCCTCGGCAAAGGAGTGTAAAGATAGAAACAAGAAGAAGAAGAAGACCCTGGTGTGTGTAGCCACCCGCTTCTACCCCGACCATGTCACGGTCTTCTGGCAAGTC
>619-1
AGGTTCACCAGACTCCCTCTGCAGTCTTCAGCAGACCTGGAGAGAATATTCAGCTCTTCTGCCACCATCAGAAAACAGAGTGATGCTGTGATACCAGAAATCACAAGGAGAAAAAGCACTGAAACTCATTGGATATTTGAATGTTAATTCTCCAACCATTGAGAGTTCATATGAAGAGCATTTCAATATGAGTGGGGATTTGGGTGGAGCCGGCCCAAAGAATGCCTCTCTGAACATGTTCAACTTGAGACAACCACAATACAGCGCAGTGTATTTCTGTGCTGCTAGCGGAGCTATGATCCTGCATTCTTTGGAGCAGGGACCAAACTGAGTGTTCTGGATCCAAACATCAAAGTAACTGAACCCGCATTGGAAGTCCTCGCATCCTCGTCAAAGGAGTGTAAAGATAGAAACAAGAAGAAGAAGAAGACCCTGGTGTGTGTAGCCACCCGCTTCTACCCCGACCATGTCACGGTCTTCTGGCAAGTC
>620-1
AGGTTCACCAGACTCCCTCTACGTTGCTGATAAAGCCTAATGCCTCTGTCACACTCAACTGCAGTCATAAAATCCCCAGCTATGACACTATCCTCTGGTACCAGCGTTCTGTGGAAGACACGGCTCTAAACCTCATAGCTTATGCATACTATAAAACCCCTACAGTTGAACCCTCATATAAAGGTTACTTTGATGTGAAAGGAGATGGAGAGAACGAAGCCTTCCTTCATATCCTCAAACTGAGACAAGCTGAAGACAGTGGGGAGTATTTCTGTGCTGCCAGTCTCCGGTATGAGGCACATTTTGGATCAGGCACCAAATTAACAGTTCTCGATCCAAACATCAAAGTCACTGAACCCACAGTGGAAGTCCTAGCACCCTCGGCAAAGGAGTGTAAAGATAGAAACAAGAAGAAGAAGAAGACCCTGGTGTGTGTAGCCACCCGCTTCTACCCCGACCATGTCACGGTCTTCTGGCAAGTC
>621-1
AGGTTCACCAGACTCCCTCTGCAGTCTTCAGCAGACCTGGAGAGAATATTCAGCTCTTCTGCCACCATCAGAAAACAGAGTGATGCTGTTATACCAGAAATCACAAGGAGAAAAAGCACTGAAACTCATTGGATATTTGAATGTTAATTCTCCAACCATTGAGAGTTCATATGAAGAGCCTTTCAATATGAGTGGGGATTTGGGTGGAGCCGGCCCAAAGAATGCCTCTCTTACCATGTTCAACTTGAGACAACCGCAATGCATAGCAGTGTGTTTCTGGGCTGCTAGTAGAGCGCAAACTGAACGAGCCTCTTTGGGGAAGGAACGAGGCTCACTGTTTTAGATCCAAACATCAAAGTCACTGAACCCACAGTGGAAGTCCTAGCACCCTCGGCAAAGGAGTGTAAAGATAGAAACAAGAAGAAGAAGAAGACCCTGGTGTGTGTAGCCACCCGCTTCTACCCCGACCATGTCACGGTCTTCTGGCAAGTC
>622-1
AGGTTCACCAGACTCCCTCTGCAGTCTTCAGCAGACCTGGAGAGAATATTCAGCTCTTCTGCCACCATCAGAAAACAGACTATAGAGTGATGCTGTGGTACCAGAAATCACAAGGAGAAACAGCACTGAAACTCATTGGATATTTGAATTTTAATTCTCAAATCATTGAGAGTTCATATGAAAAGCATTTCAATATGAGTGGGATTTGGGTGGAGACGGCCCAAAGAATGCCTCTCTGAACATGTTCAACTTGAGACAAACCCAAAACAGTGCAGTGTATTTCTGTGCTGCAAATCCAAACATCAAAGTCACTGAACCCACAGTGGAAGTCCTAGCACCCTCGGCAAAGGAGTGTAAAGATAGAAACAAGAAGAAGAAGAAGACCCTGGTGTGTGTAGCCACCCGCTTCTACCCCGACCATGTCACGGTCTTCTGGCAAGTC
>623-1
AGGTTCACCAGACTCCCTCTACGTTGCTGGTAAAGCCTAATGCCTCTGTCACACTCAACTGCAGTCATAAAATCCCCAGCTATGACACTATCCTCTGGTACCAGCGTTCTGTGGAAGACACGGCTCTAAACCTCATAGCTTATGCATACTATAAAACCCCTACAGTTGAACCCTCATATAAAGGTTACTTTGATGTGAAAGGAGATGGAGAGAACAAAGCCTTCCTTCATATCCTCAAACTGAGACAAGCTGAAGACAGTGGGGAGTATTTCTGTGCTGCCAGTCCCAGGGGAGACTATGATCCTGCATTCTTTGGAGCAGGGACCAAACTGAGTGTTCTGGATCCAAACATCAAAGTCACTGAACCCACAGTGGAAGTCCTAGCACCCTCGGCAAAGGAGTGTAAAGATAGAAACAAGAAGAAGAAGAAGACCCTGGTGTGTGTAGCCACCCGCTTCTACCCCGACCATGTCACGGTCTTCTGGCAAGTC
>624-1
AGGTTCACCAGACTCCCTCTGCAGTCTTCAGCAGACCTGGAGAGAATATTCAGCTCTTCTGCCACCATCAGAAAACAGAGTGATGCTGTGATACCAGAAATCACAAGGAGAAAAAGCACTGAAACTCATTGGATATTTGAATGTTAATTCTCCAACCATTGAGAGTTCATATGAAGAGCATTTCAATATGAGTGGGGATTTGGGTGGAGCCGGCCCAAAGAATGCCTCTCTGAACATGTTCAACTTGAGACAACCACAATACAGTGCAGTGTATTTCTGTGCTGCTAGTACAGGGTACTCGGAGGCATATTTTGGAGCCGGTACCAAACTCACCGTTTTAGATCCAAACATCAAAGTCACTGAACCCACAGTGGAAGTCCTAGCACCCTCGGCAAAGGAGTGTAAAGATAGAAACAAGAAGAAGAAGAAGACCCTGGTGTGTGTAGCCACCCGCTTCTACCCCGACCATGTCACGGTCTTCTGGCAAGTC
>625-1
AGGTTCACCAGACTCCCTCTGCAGTCTTCAGCAGACCTGGAGAGAATATTCAGCTCTTCTGCCACCATCAGAAAACAGACTACACACAAATGTTGTGGGGGGTGGTGCCAGCCAGGCTTACTTCGGTGGAGGAACCAGGTTAACTGTTCTAGATCCAAACATCAAAGTCACTGAACCCACAGTGGAAGTCCTAGCACCCTCGGCAAAGGAGTGTAAAGATAGAAACAAGAAGAAGAAGAAGACCCTGGTGTGTGTAGCCACCCGCTTCTACCCCGACCATGTCACGGTCTTCTGGCAAGTC
>626-1
AGGTTCACCAGACTCCCTCTGCAGTCTTCAGCAGACCTGGAGAGAATATTCAGCTCTTCTGCCACCATCAGAAAACAGACTATAGAGTGATGCTGTGGTACCAGAAATCACAAGGAGAAACAGCACTGAAACTCATTGGATATTTGAATTTTAATTCTCAAATCATTGAGAGTTCATATGAAAAGCATTTCAATATGAGTGGGGATTTGGGTGGAGACGGCCCAAAGAATGCCTCTCTGAACATGTTCAACTTGAGACAAACCCAAAACAGTGCAGTGTATTTCTGTGCTGCAAAGGATCCTGCATTCTTTGGAGCAGGGACCAAACTGAGTGTTCTGGATCCAAACATCGAAGTCACTGAACCCACAGTGGAAGTCCTAGCACCCTCGGCAAAGGAGTGTAAAGATAGAAACAAGAAGAAGAAGAAGACCCTGGTGTGTGTAGCCACCCGCTTCTACCCCGACCATGTCACGGTCTTCTGGCAAGTC
>627-1
AGGTTCACCAGACTCCCTCTGCAGTCATAAAATCCCCAGCTATGACACTATCCTCTGGTACCAGCGTTCTGTGGAAGACACGGCTCTAAACCTCATAGCTTATGCATACTATAAAACCCCTACAGTTGAACCCTCATATAAAGGTTACTTTGATGTGAAAGGAGATGGAGAGAACGAAGCCTTCCTTCATATCCTCAAACTGAGACAAGCTGAAGACAGTGGGGAGTATTTCTGTGCTGCAAGTGGAAACTATGAGGCACATTTTGGATCAGGCACCAAATTAACAGTTCTCGATCCAAACATCAAAGTCACTGAACCCACAGTGGAAGTCCTAGCACCCTCGGCAAAGGAGTGTAAAGATAGAAACAAGAAGAAGAAGAAGACCCTGGTGTGTGTAGCCACCCGCTTCTACCCCGACCATGTCACGGTCTTCTGGCAAGTC
>628-1
AGGTTCACCAGACTCCCTCTGCAGTCTTCAGCAGACCTGGAGAGAATATTCAGCTCTTCTGCCACCATCAGAAAACAGACTATAGAATGATGCTGTGGTACCAGAAATCACAAGGAGAAACAGCACTGAAACTCATTGGATATTTGAATTATAATTCTCCAACCATTGAGAGTTCATATGAAAAGCATTTCAACATGAGTGGGGATTTGGGTGGAAACGGCCCAAAGAATGCCTCTCTGAACATGTTCAACTTGAGACAACCCCAACACAGTGCAGTGTATTTCTGTGCTGCTAGTTCCTATGAGGCACATTTTGGATCAGGCACCAAATTAACAGTTCTCGATCCAAACATCAAAGTCACTGAACCCACAGTGGAAGTCCTAGCACCCTCGGCAAAGGAGTGTAAAGATAGAAACAAGAAGAAGAAGAAGACCCTGGTGTGTGTAGCCACCCGCTTCTACCCCGACCATGTCACGGTCTTCTGGCAAGTC
>629-1
AGGTTCACCAGACTCCCTCTGCAGTCTTCAGCAGACCTGGAGAGAATATTCAGCTCTTCTGCCACCATCAGAAAACAGACTATAGAGTGATGCTGTGGTACCTGAAATCACAAGGAGAAACAGCACTGAAACTCATTGGATATTTGAATTTTAATTCTCAAACCATTATCCAAACATCAAAGTCACTGAACCCACAGTGGAAGTCCTAGCACCCTCGGCAAAGGAGTGTAAAGATAGAAACAAGAAGAAGAAGAAGACCCTGGTGTGTGTAGCCACCCGCTTCTACCCCGACCATGTCACGGTCTTCTGGCAAGTC
>630-1
AGGTTCACCAGACTCCCTCTGCAGTCTTCAGCAGACCTGGAGAGAATATTCAGCTCTTCTGCCACCATCAGAAAACAGAGTGATGCTGTTATCCCAGAAATCACAAGGAGAAAAAGCACTGAAACTCATTGGATATTTGAATGTTAATTCTCCAACCATTGAGAGTTCATATGAAGAGCATTTCAATATGAGTGGGGATTTGGGTGGAGCCGGCCCAAAGAATGCCTCTCTGAACATGTTCAACTTGAGACAACCACAATACAGTGCAGTGTATTTCTGTGCTGCTAGTACAGATACACGGATAAGGCAGAGTTTGGTCCAGGTACCAGACTCACTGTTCTAGATCCAAACATCAAAGTCACTGAACCCACAGTGGAAGTCCTAGCACCCTCGGCAAAGGAGTGTAAAGATAGAAACAAGAAGAAGAAGAAGACCCTGGTGTGTGTAGCCACCCGCTTCTACCCCGACCATGTCACGGTCTTCTGGCAAGTC
>631-1
AGGTTCACCAGACTCCCTCTGCAGTCTTCAGCAGACCTGGAGAGAATATTCAGCTCTTCTGCCACCATCAGAAAACAGAGTGATGCTGTGACACCAGAAATCACAAGGAGAAAAAGCACTGAAACTCATTGGATATTTGAATGTTAATTCTCCAACCATTGAGAGTTCATATGAAGAGCATTTCAATATGAGTGGGGATTTGGGTGGAGCCGGCCCAAAGAATGCCTCTCTGAACATGTTCAACTTGAGACAACCACAATACAGTGCAGTGTATTTCTGTGCTGCTACAGGGAACTATGATCCTGCATTCTTTGGAGCAGGGACCAAACTGAGTGTTCTGGATCCAAACATCAAAGTCACTGAACCCACAGTGGAAGTCCTAGCACCCTCGGCAAAGGAGTGTAAAGATAGAAACAAGAAGAAGAAGAAGACCCTGGTGTGTGTAGCCACCCGCTTCTACCCCGACCATGTCACGGTCTTCTGGCAAGTC
>632-1
AGGTTCACCAGACTCCCTCTGCAGTCTTCAGCAGACCTGGAGAGAATATTCAGCTCTTCTGCCACCATCAGAAAACAGACTATAGAGTGATGCTGTGGTACCAGAAATCACAAGGAGAAACAGCACTGAAACTCATTGGATATTTGAATTTTAATTCTCAAACCATTGAGAGTTCATATGAAAAGCATTTCAATATGAGTGGGGATTTGGGTGGAGACGGCCCAAAGAATGCCTCTCTGAACATGTTCAACTTGAGACAAACCCAAAACAGTGCAGTGTATTTCCTCTCAAGAATCAACTATGAGGCACATTTTGGATCAGGCACCAAATTAACAGTTCCCGATCCAAACATCAAAGTCACTGAACCCACAGTGGAAGTCCTAGCACCCTCGGCAAAGGAGTGTAAAGATAGAAACAAGAAGAAGAAGAAGACCCTGGTGTGTGTAGCCACCCGCTTCTACCCCGACCATGTCACGGTCTTCTGGCAAGTC
>633-1
AGGTTCACCAGACTCCCTCTGCAGTCTTCAGCAGACCTGGAGAGAATATTCAGCTCTTCTGCCACCATCAGAAAACAGACTATAGAATGATGCTGTGATACCAGAAATCACAAGGAGAAACAGCACTGAAACTCATTGGATATTTGAATTATAATTCTCAAACCATCGAGAGTTCATATGAAGAGCATTTCAATATGAGTGGGGATTTGGGTGGAGCCGGCCCAAAGAATGCCTCTCTGAACATGTTCAACTTGAGCAAACCCCAACACAGTGCAGTGTATTTATGTGCTGCTAGTACTCGGAGGCATATTTTGGAGGCGGCACCAAACTCACAGTTTTAGATCCAAACATCAAAGTCACTGAACCCACAGTGGAAGTCCTAGCACCCTCGGCAAAGGAGTGTAAAGATAGAAACAAGAAGAAGAAGAAGACCCTGGTGTGTGTAGCCACCCGCTTCTACCCCGACCATGTCACGGTCTTCTGGCAAGTC
>634-1
AGGTTCACCAGACTCCCTCTACATTGCTGGTAAAGCCTAATGCCTCTGTCACACTCAACTGCAGTCATAAAATCCCCAGCTATGACACTATCCTCTGGTACCAGCGTTCTGTGGAAGACACGGCTCTAAACCTCATAGCTTATGCATACTATAAAACCCCTACAGTTGAACCCTCATATAAAGGTTACTTTGATGTGAAAGGAGATGGAGAGAACGAAGCCTTCCTTCATATCCTCAAACTGAGACAAGCTGAAGACAGTGGGGAGTATTTCTGTGCTGCAAGTGGACAGAACTATGAGGCACATTTTGGATCAGGCACCAAATTAACAGTTCTCGATCCAAACATCAAAGTCACTGAACCCACAGTGGAAGTCCTAGCACCCTCGGCAAAGGAGTGTAAAGATAGAAACAAGAAGAAGAAGAAGACCCTGGTGTGTGTAGCCACCCGCTTCTACCCCGACCATGTCACGGTCTTCTGGCAAGTC
>635-1
AGGTTCACCAGACTCCCTCTACATTGCTGGTAAAGCCTAATGCCTCTGTCACACTCAACTGCAGTCATAAAATCCCCAGCTATGACACTATCCTCTGGTACCAGCGTTCTGTGGAAGACACGGCTCTAAACCTCATAGCTTATGCATACTATAAAACCCCTACAGTTGAACCCTCATATAAAGTTTACTTTGATGTGAAAGGAGATGGAGAGAATGAAGCCTTCCTTCATATCCTCAAACTGAGACAAGCTGAAGACAGTGGGGAGTATTTCTGTGCGCAGGAACTATGAGGCACATTTTGGATCAGGCACCAAATTAACAGTTCTCGATCCAAACATCAAAGTCACTGAACCCACAGTGGAAGTCCTAGCACCCTCGGCAAAGGAGTGTAAAGATAGAAACAAGAAGAAGAAGAAGACCCTGGTGTGTGTAGCCACCCGCTTCTACCCCGACCATGTCACGGTCTTCTGGCAAGTC
>636-1
AGGTTCACCAGACTCCCTCTGCAGTCTTCAGCTGACCTGGAGAGAATATTCAGCTCTTCTGCCACCATCAGAAAACAGACTCTAGCGCTATGCTGTGGTACCAGAAATCACACGGAGAAACAGCACTGAAACTCATTGGATATTTGAATTTTAATTCTCAAACCATTGAGAGTTCATATGAAAAGCATTTCAATCTGAGTGGGGATTTGGGTGGAGACGGCCCAAAGAATGCCTCTCTGAACATGTTCAACTTGAGACAAACCCAAAACAGTGCAGTGTATTTCTGTGCCGCTCAATTATATGAGGCACATTTTAGATCAGGCACCAAATTAACAGTTCTCGATCCAAACAACAAAGTCACTGAACCCACAGTGGAAGTCCTAGCACCCTCGGCAAAGGAGTGTAAAGATAGAAACAAGAAGAAGAAGACCCTGGTGTGTGTAGCCACCCGCTTCTACCCCGACCATGTCACGGTCTTCTGGCAAGTC
>637-1
AGGTTCACCAGACTCCCTCTACGTTGCTGGTAAAGCCTAATGCCTCTGTCACACTCAACTGCAGTCATAAAATCCCCATCTATGACACTATCCTCTGGTACCAGCGTTCTGTGGAAGACACGGCTCTAAACCTCATAGCTTATGCATACTATAAAACCCCTACAGTTGAACCCTCATATAAAGGTTACTTTGATGTGAAAGGAGATGGAGAGAACAAAGCCTTCCTTCATATCCTCAAACTGAGACAAGCTGAAGACAGTGGGGAGTATTTCTGTGCTGCCAGGGGAGGTGGTGCCAGCCAGGCTTACTTCGGTGGAGGAACCAGGTTAACTGTTCTAGATCCAGACATCAAAGTCACTGAACCCACAGTGGAAGTCCTAGCACCCTCGGCAAAGGAGTGTAAAGATAGAAACAAGAAGAAGAAGAAGACCCTGGTGTGTGTAGCCACCCGCTTCTACCCCGACCATGTCACGGTCTTCTGGCAAGTC
>638-1
AGGTTCACCAGACTCCCTCTACATTGCTGGTAAAGCCTAATGCCTCTGTCACACTCAACTGCAGTCATAAAATCCCCAGCTATGACACTATCCTCTGGTACCAGCGTTCTGTGGAAGACACGGCTCTAAACCTCATAGCTTATGCATACTATAAAACCCCTACAGTTGAACCCTCATATAAAGGTTACTTTGATGTGAAAGGAGATGGAGAGAACAAAGCCTTCCTTCATATCCTCAAACTGAGACAAGCTGAAGACAGTGGGGAGTATTTCTGTGCTGCCAGGGACTCGTACTCGGAGGCATATTTTGGAGCCGGCACCAAACTCACCGTTTTAGATCCAAACATCAAAGTCACTGAACCCACAGTGGAAGTCCTAGCACCCTCGGCAAAGGAGTGTAAAGATAGAAACAAGAAGAAGAAGAAGACCCTGGTGTGTGTAGCCACCCGCTTCTACCCCGACCATGTCACGGTCTTCTGGCAAGTC
>639-1
AGGTTCACCAGACTCCCTCTGCAGTCTTCAGCAGACCTCGAGAGAATATTCAGCTCTTCTGCCACCATCAGAAAACAGAGTGATGCTGTGATACCAGAAATCACAAGGAGAAAAAGCACTGAAACTCATTGGATATTTGAATGTTAATTCTCCAACCATTGAGAGTTCATATGAAGAGCATTTCAATATGAGTGGGGATTTGGGTGGAGCCGGCCCAAAGAATGCCTCTCTGAACATGTTCAACTTGAGACAACCACAATACAGTGCAGTGTATTTCTGTGCTGCTAGTCGGGACACGGATAAGGCAGAGTTTGGTCCAGGTACCAGACTCACTGTTCTAGATCCAAACATCAAAGTCACTGAACCCACAGTGGAAGTCCTAGCACCCTCGGCAAAGGAGTGTAAAGATAGAAACAAGAAGAAGAAGAAGACCCTGGTGTGTGTAGCCACCCGCTTCTACCCCGACCATGTCACGGTCTTCTGGCAAGTC
>640-1
AGGTTCACCAGACTCCCTCTGCAGTCTTCAGCAGACCTGGAGAGAATATTCAGCTCTTCTGCCACCATCAGAAAACAGAGTGATGCTGTGATACCAGAAATCACAAGGAGAAAAAGCACTGAAACTCATTGGATATTTGAATGTTAATTCTCCAACCATTGAGAGTTCATATGAAGAGCATTTCAATATGAGTGGGGATTTGGGTGGAGCCGGCCCAAAGAATGCCTCTCTGAACATGTTCAACTTGAGACAACCACAATACAGTGCAGTGTATTTCTGTGCTGCTGGGACAGTACACGGATAAGGCAGAGTTTGGTCCAGGTACCAGACTCACTGTTCTAGATCCAAACATCAAAGTCACTGAACCCACAGTGGAAGTCCTAGCACCCTCGGCAAGGGAGTGTAAAGATAGAAACAAGAAGAAGAAGAAGACCCTGGTGTGTGTAGCCACCCGCTTCTACCCCGACCATGTCACGGTCTTCTGGCAAGTC
>641-1
AGGTTCACCAGACTCCCTCTGCAGTCTTCAGCAGACCTGGAGAGAATATTCAGCTCTGCCACCATCAGAAAACAGAGTGATGCTGTGATACCAGAAATCACAAGGAGAAAAAGCACTGAAACTCATTGGATATTTGAATGTTAATTCTCCAACCATTGAGAGTTCATATGAAGAGCATTTCAATATGAGTGGGGATTTGGGTGGAGCCGGCCCAAAGAATGCCTCTCTGAACATGTTCAACTTGAGACAACCACAATACAGTGCAGTGTATTTCTGTGCTGCTACAGGGAACTATGATCCTGCATTCTTTGGAGCAGGGACCAAACTGAGTGTTCTGGATCCAAACATCAAAGTCACTGAACCCACAGTGGAAGTCCTAGCACCCTCGGCAAAGGAGTGTAAAGATAGAAACAAGAAGAAGAAGACCCTGGTGTGTGTAGCCACCCGCTTCTACCCCGACCATGTCACGGTCTTCTGGCAAGTC
>642-1
AGGTTCACCAGACTCCCTCTACATTGCTGTTAAAGCCTAATGCCTCTGTCACACTCAACTGCAGTCATAAAATCCCCAGCTATGACACTATCCTCTGGTACCAGCGTTCTGTGGAAGACACGGCTCTAAACCTCATAGCTTATGCATACTATAAAACCCCTACAGTTGAACCCTCATATAAAGGTTACTTTGATGTGAAAGGAGATGGAGAAAACGAAGCCTTCCTTCATATCCTCAAACTGAGACAAGCTGAAGACAGTGGGGAGTATTTCTGTGCTGCAAGTAACAGAAAGTACTCGGAGGCATATTTTGGAGCCGGCACCAAACTCACCGTTTTAGATCCAAACATCAAAGTCACTGAACCGACAGTGGAAGTCCTAGCACCCTCGGCAAAGGAGTGTAAAGATAGAAACAAGAAGAAGAAGAAGACCCTGGTGTGTGTAGCCACCCGCTTCTACCCCGACCATGTCACGGTCTTCTGGCAAGTC
>643-1
AGGTTCACCAGACTCCCTCTGCAGTCTTCAGCAGACCTGGAGAGAATATTCAGCTCTTCTGCCACCATCAGAAAACAGACTATAGAGTGATGCTGTGGTACCAGAAATCACAAGGAGAAACAGCACTGAAACTCATTGGATATTTGAATTATAATTCTCCAACCATTGAGAGTTCATATGAAAAGCATTTCAAAATGAGTGGGGATTTGGGTGGAAACGGCCCAAAGAATGCCTCTCTGAACATGTTCAACTTGAGACAACCCCAACACAGTGCAGTGTATTTCTGTGCTGCTAGAGGAGAACCTGCATTCTTTGGAGCAGGGACCAAACTGAGTGTTCTGGATCCAAACATCAAAGTCACTGAACCCACAGTGGAAGTCCTAGCACCCTCGGCAAAGGAGTGTAAAGATAGAAACAAGAAGAAGAAGAAGACCCTGGTGTGTGTAGCCACCCGCTTCTACCCCGACCATGTCACGGTCTTCTGGCAAGTC
>644-1
AGGTTCACCAGACTCCCTCTGCAGTCTTCAGCAGACCTGGAGAGAATATTCAGCTCTTCTGCCACCATCAGAAAACAGAATATAGCGTCATGCTGTGGTACCAGAAATCACAAGGAGAAACAGCACTGAAACTCATCGGATATTTGAATTTTAATTCTCAAATCATTGAGAGTTCATATGAAAAGCATTTCAATCTGAGTGGGGATTTGGGTGGAGACGGCCCAAAGAATGCCTCTCTGAACATGTTCAACTTGAGACAAACCCAAAACAGTGCAGTGTATTTCTGTGCTGCAAGTCTCAGGGCGGCATATTTTGGAGGCGGCACCAAACTCACCGTTTTAGATCCAAACATCAAAGTCGCTGAACCCACAGTGGAAGTACTAGCACCCTCGGCAAAGGAGTGTAAAGATAGAAACAAGAAGAAGAAGACCCTGGTGTGTGTAGCCACCCGCTTCTACCCCGACCATGTCACGGTCTTCTGGCAAGTC
>645-1
AGGTTCACCAGACTCCCTCTGCAGTCTTCAGCAGACCTGGAGAGAATATTCAGCTCTTCTGCCACCATCAGAAAACAGAGTGATGCTGTGATACCAGAAATCACAAGGAGAAAAAGCACTGAAACTCATTGGATATTTGAATGTTAATTCTCCAACCATTGAGAGTTCATATGAAGAGCATTTCAATATGAGTGGGGATTTGGGTGGAGCCGGCCCAAAGAATGCCTCTCTGAACATGTACAACTTGAGACAACCACAATACAGTGCAGTGTATTTCTGTGCTGCTAGTAAGGCTGTCAACTATGAGGCACATTTTGGATCAGGCACCAAAATAACAGTTCTCGAAACAAACATCAAAGCCGATGAACCCACAGTGGAAGTCGTAGCCCCGTCGGCAAAGGAGTGAAAAGAAAGAAAGAAGAAGAAGAAGACCCTGGTGTGTGTAGCCACCCGCTTCTACCCCGACCATGTCACGGTCTTCTGGCAAGTC
>646-1
AGGTTCACCAGACTCCCTCTACTTTGCTGGTAAATCCTAATGCCTCTTTCCCACTCAACTGCAGTCATAAAATCCCCATCTATGACACTATCCTCTGGCACCAGCGTTCTGTGGAAGACACGGCTCTAAACCTCATAGCTTATGCATACTATAAAACCCCTACAGTTGAACCCTCATATAAAGGTTACTTTGATGTGAAAGGAGATGGAGAGAACAAAGCCTTCCTTCATATCCTCAAACTGAGACAAGCTGAAGACAGTGGGGAGTATTTCTGTGCTGCCAGTGGACAGTGACAACCCGGCATTCTTCGGCAGTGGCACCAAACTCACAGTTCTAGATCCAAACATCAAAGTCACTGAACCCACAGTGGAAGTCCTAGCACCCTCGGCAAAGGAGTGTAAAGATAGAAACAAGAAGAAGAAGAAGACCCTGGTGTGTGTAGCCACCCGCTTCTACCCCGACCATGTCACGGTCTTCTGGCAAGTC
>647-1
AGGTTCACCAGACTCCCTCTACATTGCTGGTAAATCCTAATGCCTCTGTCACACTCAACTGCAGTCATAAAATCCCCATCTATGACACTATCCTCTGGTACCAGCGTTCTGTGGAAGACACGGCTCTAAACCTCATAGCTTATGCATACTATAAAACCCCTACAGTTGAACCCTCATATAAAGGTTACTTTGATGTGAAAGGAGATGGAGAGAACGAAGCCTTCCTTCATATCCTCAAACTGAGACAAGCTGAAGACAGTGGGGAGTATTTCTGTGCTGCAAGTAACAGAAAGTACTCGGAGGCATATTTTGGAGCCGGCACCAAACTCACCGTTTTAGATCCAAACATCAAAGTCACTGAACCCACAGTGGAAGTCCTAGCACCCTCGGCAAAGGAGTGTAAAGATAGAAACAAGAAGAAGAAGAAGACCCTGGTGTGTGTAGCCACCCGCTTCTACCCCGACCATGTCACGGTCTTCTGGCAAGTC
>648-1
AGGTTCACCAGACTCCCTCTACGTTGCTGGTAAAGCCTAATGCCTCTGTCACACTCAACTGCAGTCATAAAATCCCCAGCTATGACACTATCCTCTGGTACCAGCGTTCTGTGGAAGACACGGCTCTAAACCTCATAGCTTATGCATACTATAAAACCCCTACAGTTGAACCCTCATATAAAGGTTACTTTGATGTGAAAGGAGATGGAGAGAACAAAGCCTTCCTTCATATCCTCAAACTGAGACAAGCTGAAGACAGTGTGGAGTATTTCTGTGCTGCCGGGGGAGGTGGTGCCAGCCAGGCTTACTTCGGTGGAGGAACCAGGTTAACTGTTCTAGATCCAAACATCAAAGTCACTGAACCCACAGTGGAAGTCCTAGCACCCTCGGCAAAGGAGTGTAAAGATAGAAACAAGAAGAAGAAGAAGACCCTGGTGTGTGTAGCCACCCGCTTCTACCCCGACCATGTCACGGTCTTCTGGCAAGTC
>649-1
AGGTTCACCAGACTCCCTCTGCAGTCTTCAGCAGACCTGGAGAGAATATTCAGCTCTTCTGCCACCATCAGAAAACAGACTATAGAGTGATGCTGTGGTACCAGAAATCACAAGGAGAAACAGCACTGAAACTCATTGGTTATTTGAATTTTAATTCTCAAACCATTGAGAGTTCATATGAAAAGCATTTCAATATGAGTGGGGATTTGGGTGGAGACGGCCCAAAGAATGCCTCTCTGAACATGTTCAACTTGAGACAAACCCAAAACAGTGCAGTGTATTTCTGTGCCGCTCAATTATATGAGGCACATTTTGGATCAGGCACCAAATTAACAGTTCTCGATCCAAACATCAAAGTCACTGAACCCACAGTGGAAGTCCTAGCACCCTCGGCAAAGGAGTGTAAAGATAGAAACAAGAAGAAGAAGAAGACCCTGGTGTGTGTAGCCACCCGCTTCTACCCCGACCATGTCACGGTCTTCTGGCAAGTC
>650-1
AGGTTCACCAGACTCCCTCTGCAGTCTTCAGCAGACCTGGAGAGAATATTCAGCTCTTCTGCCACCATCAGAAAACAGACTATAGAGTGATGCTGTGGTACCAGAAATCACAAGGAGAAACAGCACTGAAACTCATTGGATATTTGAATTTTAATTCTCAAACCATTGTGAGTTCATATGAAAAGCATTTCAATATGAGTGGGGATTTGGGTGGAGACGGCCCAAAGAATGCCTCTCTGAACATGTTCAACTTGAGACAAACCCAAATCAGTGCAGTGTATTTCCGGGACAGAATTATGAGGCACATTTTGGATCAGGCACCAAATTAACAGTTCTCGATCCAAACATCAAAGTCACTGAACCCACAGTGGAAGTCCTAGCACCCTCGGCAAAGGAGTGTAAAGATAGAAACAAGAAGAAGAAGAAGACCCTGGTGTGTGTAGCCACCCGCTTCTACCCCGACCATGTCACGGTCTTCTGGCAAGTC
>651-1
AGGTTCACCAGACTCCCTCTGCAGTCTTCAGTAGACCTGGAGAGAATATTCAGCTCTTCTGCCACCATCAGAAAACAGACTATAGAGTGATGCTGTGGTACCAGAAATCACAAGGAGAAACAGCACTGAAACTCATTGGATATTTGAATTTTAATTCTCAAATCATTGAGAGTTCATATGAAAAGCATTTCAATATGAGTGGGGATTTGGGTGGAGACGGCCCAAAGAATGCCTCTCTGAACATGTTCAACTTGAGACAAACCCAAAACAGTGCAGTGTATTTGGGGGCAACTATGATCCTGCATTCTTTGGAGCAGGGACCAAACTGAGTGTTCTGGATCCAAACATCAAAGTCACTGAACCCACAGTGGAAGTCCTAGCACCCTCGGCAAAGGAGTGTAAAGATAGAAACAAGAAGAAGAAGAAGACCCTGGTGTGTGTAGCCACCCGCTTCTACCCCGACCATGTCACGGTCTTCTGGCAAGTC
>652-1
AGGTTCACCAGACTCCCTCTGCAGTCTTCAGCAGACCTGGAGAGAATATTCAGCTCTTCTGCCACCATCAGAAAACAGACTATAGAGTGATGCTGTGGTACCAGAAATCACAAGGAGAAACAGCACTGAAACTCATTGGATATTTGAATTTTAATTCTCAAATCATTGAGAGTTCATATGAAAAGCATTTCAATATGAGTGGGGATTTGGGTGGAGACGGCCCAAAGAATGCCTCTCTGAACATGTTCAACTTGAGACAAACCCAAAACAGTGCAGTGTATTTCTGTGCTGCAAGTAGGGATGAGGCACATTTTGGATCAGGCACCAAATTAACAGTTCTCGATCCAAACATCAAAGCCACTGAACCCACAGTGGAAGTCCTAGCACCCTCGGCAAAGGAGTGTAAAGATAGAAACAAGAAGAAGAAGAAGACCCTGGTGTGTGTAGCCACCCGCTTCTACCCCGACCATGTCACGGTCTTCTGGCAAGTC
>653-1
AGGTTCACCAGACTCCCTCTGCAGTCTCCAGCAGACCTGGAGAGAATATTCAGCTCTTCTGCCACCATCAGAAAACAGAGTGAGGCTGTGATACCAGAAATCACAAGGAGAAAAAGCACTGAAACTCATTGGATATTTGAATGTTAATTCTCCAACCATTGAGAGTTCATATGAAGAGCATTTCAATATGAGTGGGGATTTGGGTGGAGCCGGCCCAAAGAATGCCTCTCTGAACATGTTCAACTTGAGACAACCACAATACAGTGCAGTGTATTTCTGTGCTGCTAGTACAGGGAACAACCCGGCATTCTTCGGCAGTGGCACCAAACTCACAGTTCTAGATCCAAACATCAAAGTCACTGAACCCACAGTGGAAGTCCTAGCACCCTCGGCAAAGGAGTGTAAAGATAGAAACAAGAAGAAGAAGAAGACCCTGGTGTGTGTAGCCACCCGCTTCTACCCCGACCATGTCACGGTCTTCTGGCAAGTC
>654-1
AGGTTCACCAGACTCCCTCTGCAGTCTTCAGCAGACCTGGAGAGAATATTCAGCTCTTCTGCCACCATCAGAAAACAGACTATAGAGTGATGCTGTGGTACCAGAAATCACAAGGAGAAACAGCACTGAAACTCATTGGATATTTGAATTTTAATTCTCAAACCATTATCCAAACATCAAAGTCACTGAACCCACAGTGGAAGTCCTAGCACCCTCGGCAAAGGAGTGTAAAGATAGAAACAAGAAGAAGAAGAAGACCCTGGTGTGTGTAGCCACCCTCTTCTACCCCGACCATGTCACGGTCTTCTGGCAAGTC
>655-1
AGGTTCACCAGACTCCCTCTGCAGTCTTCAGCAGACCTGGAGAGAATATTCAGCTCTTCTGCCACCATCAGAAAACAGAGTGATGCTGTGATACCAGAAATCACAAGGAGAAACAGCACTGAAACTCATTGGATATTTGTATCATAAAAATCCAACCATTGAGAGTTCATATGAAGAGCATTTCAATATGAGTGGGGATTTGGGTGGAGCCGGCCCAAAGAATGTCTCTCTGAACATGTTCAACTTGAGACAAGCCCAACACAGTGCAGTGTATTTCTGTGCTGCTAGCAGGGCACGTACTCGGAGGCATATTTTGGAGCCGGCACCAAACTCACCGTTTTAGATCCAAACATCAAAGTCACTGAACCCACAGTGGAAGTCCTAGCACCCTCGGCAAAGGAGTGTAAAGATAGAAACAAGAAGAAGAAGAAGACCCTGGTGTGTGTAGCCACCCGCTTCTACCCCGACCATGTCACGGTCTTCTGGCAAGTC
>656-1
AGGTTCACCAGACTCCCTCTGCAGTCTTCAGCCGACCTGGAGAGAATATTCAGCTCTTCTGCCACCATCAGAAAACAGACTATAGAGTGATGCTGTGGTACCAGAAATCACAAGGAGAAACAGCACTGAAACTCATTGGATATTTGAATTTTAATTCTCAAACCATTATCCAAACATCAAAGTCACTGAACCCACAGTGGAAGTCCTAGCACCCTCGGCAAAGGAGTGTAAAGATAGAAACAAGAAGAAGAAGAAGACCCTGGTGTGTGTAGCCACCCGCTTCTACCCCGACCATGTCACGGTCTTCTGGCAAGTC
>657-1
AGGTTCACCAGACTCCCTCTGCAGTCTTCAGCAGACCTGGAGAGAATATTCAGCTCTTCTGCCACCATTAGAAAACAGAGTGATGCTGTGATACCAGAAATCACAAGGAGAAAAAGCACTGAAACTCATTGGATATTTGAATGTTAATTCTCCAACCATTGAGAGTTCATATGAAGAGCATTTCAATATGAGTGGGGATTTGGGTGGAGCCGGCCCAAAGAATGCCTCTCTGAACATGTTCAACTTGAGACAAACACAATACAGTGCAGTGTATTTCTGTGCTGCTAGATGCCAGACTATGAGGCACATTTTGGATCAGGCACCAAATTAACAGTTCTCGATCCAAACATCAAAGTCACTGAACCCACAGTGGAAGTCCTAGCACCCTCGGCAAAGGAGTGTAAAGATAGAAACAAGAAGAAGAAGAAGACCCTGGTGTGTGTAGCCACCCGCTTCTACCCCGACCATGTCACGGTCTTCTGGCAAGTC
>658-1
AGGTTCACCAGACTCCCTCTACGTTGCTGGTAAAGCCTAATGCCTCTGTCACACTCAACTGCAGTCATAAAATCCCCAGCTATGACACTATCCTCTGGTACCAGCGTTCTGTGGAAGACACGACTCTAAACCTCATAGCTTATGCATACTATAAAACCCCTACAGTTGAACCCTCATATAAAGGTTACTTTGATGTGAAAGGAGATGGAGAGAACAAAGCCTTCCTTCATATCCTCAAACTGAGACAAGCTGAAGACAGTGGGGAGTATTTCTGTGCTGCCGGACAGGTTACTCAAACTCAACCAGCCTTCTTTGGCAATGGAACGAAACTCACTGTTTTAGATCCAAACATCAAAGTCACTGAACCCACAGTGGAAGTCCTAGCACCCTCGGCAAAGGAGTGTAAAGATAGAAACAAGAAGAAGAAGACCCTGGTGTGTGTAGCCACCCGCTTCTACCCCGACCATGTCACGGTCTTCTGGCAAGTC
>659-1
AGGTTCACCAGACTCCCTCTACATTGCTGGTAAAGCCTAATGCCTCTATCACACTCAACTGCAGTCATAAAATCCCCAGCTATAACACTATCCTCTGGTCCCAGCGTCCTGTATAAAACCCCTACAGTTTACCCCTCATATATTTGTTTGTTTAATGTGAAAGGAGTTGGAGAGGATGAAGCCTTCCTTCATATCCTCAAACTGAGACAAGCTGAAAGCAGTGGGGAGTATTTCTGTGCTGCCAAAACAGGTGTACACGGATCAGGCAGAGTTTGGTCCAGGTACCAGACTCACTGTTCTAGATCCAAACATCAAAGTCACTGAACCCACAGTGGAAGTCCTAGCACCCTCGGCAAAGGAGTGTAAAGATAGAAACAAGAAGAAGAAGAAGACCCTGGTGTGTGTAGCCACCCGCTTCTACCCCGACCATGTCACGGTCTTCTGGCAAGTC
>660-1
AGGTTCACCAGACTCCCTCTGCAGTCTTCAGCAGACCTGGAGAGAATATTCAGCTCTTCTGCCACCATCAGAAAACAGAGTGATGCTGTGATACCAGAAATCACAAGGAGAAAAAGCACTGAAACTCATTGGATATTTGAATGTTAATTCTCCAACCATTGAGAGTTCATATGAAGAGCATTTCAATATGAGTGGGGATTTGGGTGGAGCCGGCCCAAAGAATGCCTCTCTGAACATGTTCAACTTGAGACAACCACAATACAGTGCAGTGTATTTCTGTGCTGCTAGTAAGGGGGAGACTCAACCAGCCTTCTTTGGCAATGGAACGAAACTCACTGTTTTAGATCCAAACATCAAAGTCACTGAACCCACAGTGGAAGTCCTAGCACCCTCGGCAAAGGAGTGTAAAGATAGAAACAAGAAGAAGAAGACCCTGGTGTGTGTAGCCACCCGCTTCTACCCCGACCATGTCACGGTCTTCTGGCAAGTC
>661-1
AGGTTCACCAGACTCCCTCTGCAGTCTTCAGCAGACCTGGAGAGAATATTCAGCTCTTCTGCCACCATCAGAAAACAGAGTGATGCTGTGATACCAGAAATCACAAGGAGAAAAAGCACTGAAACTCATTGGATATTTGAATGTTAATTCTCCAACCATTGAGAGTTCATATGAAGAGCATTTCAATATGAGTGGGGATTTGGGTGGAGCCGGCCCAAAGAATGCCTCTCTGAACATGTTCAACTTGAGACAACCACAATACAGTGCAGTTTATTTCTGTGCTGCTAGTAGAAGGCAGAACCAGCCTTCTTTGGCAATGGAACGAAACTCACTGTTTTAGATCCAAACATCAAAGTCACTGAACCCACAGTGGAAGTCCTAGCACCCTCGGCAAAGGAGTGTAAAGATAGAAACAAGAAGAAGAAGAAGACCCTGGTGTGTGTAGCCACCCGCTTCTACCCCGACCATGTCACGGTCTTCTGGCAAGTC
>662-1
AGGTTCACCAGACTCCCTCTGCAGTCTTCAGCAGACCTGGAGAGAATATTCAGCTCTTCTGCCACCATCAGAAAACAGACTACACACAAATGTTGTGGTACCAGAAATCACAAGGAGAAACAGCACTGAAACTCATTGGATATTTGAATTATAATTCTAAAACCATTGAGAGTTCATATGAAAATAATTTTAATATGAGTGGGGATTTGCGTGGAGACGGCCCAAAGAATGCCTCTCTGAACATGTTCAATTTGAGACAACCCCAACACAGTGCAGTGTATTTATGTGCTGCTCGAGGTTATGAGGCACATTTTGGATCAGGCACCAAATTAACAGTTCTCGATCCAAACATCAAAGTCACTGAACCCACAGTGGAAGTCCTAGCACCTCGGCAAAGGAGTGTAAAGATAGAAACAAGAAGAAGAAGAAGACCCTGGTGTGTGTAGCCACCCGCTTCTACCCCGACCATGTCACGGTCTTCTGGCAAGTC
>663-1
AGGTTCACCAGACTCCCTCTGAAGTCTTACTGAAACGTGGAGAGAACGTTCAGATCTTCTGCCACCATGAGAGAACTAACTACAGACTGATGCAGTGGTTCCAGCAGTCACCGGGAGAAAAACAACTATTTATATTTTAAGACTCAAACCACGTACATTGAAGAACATCTAAACGTGAGTGGGGATTTGAGTCAGAACGACCCGAAGAATTTTTCTCTGAACATGTTCAACCTTAAAGGTCCAGATCACAGTGCAGTTTATTTCTGTGCTGCAAGTGAAGCCCGGACAGGGGGCGGCAACCCGGCATTCTTCGGCAGTTGCACCAAACTCACAGTTCTAGATCCAAACATCAAAGTCACTGAACCCACAGTGGAAGTCCTAGCACCCTCGGCAAAGGAGTGTAAAGATAGAAACAAGAAGAAGAAGAAGACCCTGGTGTGTGTAGCCACCCGCTTCTACCCCGACCATGTCACGGTCTTCTGGCAAGTC
>664-1
AGGTTCACCAGACTCCCTCTGCAGTCTTCAGCAGACCTGGAGAGAATATTCAGCTCTTCTGCCACCATCAGAAAACAGAGTGATGCTGTTATCCCAGAAATCACAAGTAGAAAAAGCACTGAAACTCATTGGATATTTGAATGTTAATTCTCCAACCATTGAGAGTTCATATGAAGAGCATTTCAATATGAGTGGGGATTTGGGTGGAGCCGGCCCAAAGAATGCCTCTCTGAACATGTTCAACTTGAGACAACCACAATAAGGACAGGATTATGAGGCACATTTTGGATCAGGCACCAAATTAACAGTTCTCGATCCAAACATCAAAGTCACTGAACCCACAGTGGAAGTCCTAGCACCCTCGGCAAAGGAGTGTAAAGATAGAAACAAGAAGAAGAAGAAGACCCTGGTGTGTGTAGCCACCCGCTTCTACCCCGACCATGTCACGGTCTTCTGGCAAGTC
>665-1
AGGTTCACCAGACTCCCTCTGCAGTCTTCAGCAGACCTGGAGAGAATATTCAGCTCTTCTGCCACCATCAGAAAACAGACTACACACAAATGTTGTGGTACCAGAAATCACAAGGAGAAACAGCACTGAAACTCATTGGATATTTGAATTATAATTCTAAAACCATTGAGAGTTCATATGAAAATAATTTTAATATGAGTGGGGATTTGAGTGGAGACGGCCCAAAGAATGCCTCTCTGAACATGTTCAATTTGAGACAACCCCAACCCCGTGCAGTGTATTTATGTTCTGCTCGTTATAGTGAGGCCTTCTTTGGGAATGGAACCAAACTCACTGTTTTAGATCCAAACATCAAAGTCACTGAACCCACAGTGGAAGTCCTAGCACCCTCGGCAAAGGAGTGTAAAGATAGAAACAAGAAGAAGAAGAAGACCCTGGTGTGTGTAGCCACCCGCTTCTACCCCGACCATGTCACGGTCTTCTGGCAAGTC
>666-1
AGGTTCACCAGACTCCCTCTGCAGTCTTCAGCAGACCTGGAGAGAATATTCAGCTCTTCTGCCACCATCAGAAAACAGACTACACACAAATGTTGTGGTACCAGAAATCACAAGGAGAAACAGCACTGAAACTCATTGGATATTTGAATTATAATTCTAAAACCATTGAGAGTTCATATGAAAATAATTTTAATATGAGTGGGGATTTGGGTGGAGCCGGCCCAAAGAATGCCTCTCTGAACATGTTCAACTTGAGACAACCCCAACACAGTGCAGTGTATTTATGTGCTGCTAGTATTGAGGCACATTTTGGATCAGGCACCAAATTAACAGTTCTCGATCCAAACATCAAAGTCACTGAACCCACAGTGGAAGTCCTAGCACCCTCGGCAAAGGAGTGTAAAGATAGAAACAAGAAGAAGAAGAAGACCCTGGTGTGTGTAGCCACCCGCTTCTACCCCGACCATGTCACGGTCTTCTGGCAAGTC
>667-1
AGGTTCACCAGACTCCCTCTACGTTGCTGGTAAAGCCTAATGCCTCTGTCACACTCAACTGCAGTCATAAAATCCCCATCTATGACACTATCCTCTGGTACCAGCGTTCTGTGGAAGACACGGCTCTAAACCTCATAGCTTATGCATACTATAAAACCCCTACAGTTGAACCCTCATATAAAGGTTACTTTGATGTGAAAGGAGATGGAGAGAACGAAGCCTTCCTTCATATCCTCAAGCTGAGACAAGCTGAAGACAGTGGGGAGTATTTCTGTGCTGCCACGGGACAGGGGGACTATGAGGCACATTTTGGATCAGGCACCAAATTAACAGTTCTCGATCCAAACATCAAAGTCACTGAACCCACAGTGGAAGTCCTAGCACCCTCGGCAAAGGAGTGTAAAGATAGAAACAAGAAGAAGAAGAAGACCCTGGTGTGTGTAGCCACCCGCTTCTACCCCGACCATGTCACGGTCTTCTGGCAAGTC
>668-1
AGGTTCACCAGACTCCCTCTGCAGTCTTCAGCAGACCTGGAGAGAATATTCAGCTCTTCTGCCACCATCAGAAAACAGAGTGATGCTGTTATCCCAGCAATCACAAGTCGACCCACCACTGAAACTCACGGGCTATTTGGACCCTAAAGATCCAACCAAGAAGAGATCATATGAAGAGCAATCTAATATGAGTGGGGATTTGGGTGGAGCCGGACCAAAGAATGTCTCTCTGAACATGTTCAACTTGAGACAAACCCAACACAGTGCAGTGTATTTCTGTGCTGCTAGGGAGAGCTCGTGCTCGGAGGCATATTTTGGAGCCGGCCCCAAACTCACCGTTTTAGATCCAAACATCAAAGTCACTGAACCCACAGTGGAAGTCCTAGCCCCCTCGGCAAAGGAGTGTAAAGATAGAAACAAGAAGAAGAAGACCCTGGTGTGTGTAGCCACCCGCTTCTACCCCGACCATGTCACGGTCTTCTGGCAAGTC
>669-1
AGGTTCACCAGACTCCCTCTGCAGTCTTCAGCAGACCTGGAGAGAATATTCAGCTCTTCTGCCACCATCAGAAAACAGAGTGATGCTGTGATACCAGAAATCACAAGGAGAAAAAGCGCTGAAACTCATTGGATATTTGAATGTTAATTCTCCAACCATTGAGAGTTCATATGAAGAGCATTTCAATATGAGTGGGGATTTGGGTGGAGCCGGCCCAAAGAATGCCTCTCTGAACATGTTCAACTTGAGACAACCACAATACAGTGCAGTGTATTTCTGTGCTGCTAGGGACAATATGAGGCACATTTTGGATCAGGCACCAAATTAACAGTTCTCGATCCAAACATCAAAGTCACTGAACCCACAGTGGAAGTCCTAGCACCCTCGGCAAAGGAGTGTAAAGATAGAAACAAGAAGAAGAAGAAGACCCTGGTGTGTGTAGCCACCCGCTTCTACCCCGACCATGTCACGGTCTTCTGGCAAGTC
>670-1
AGGTTCACCAGACTCCCTCTGCAGTCTTCAGCAGACCTGGAGAGAATATTCAGCTCTTCTGCCAACATCAGAAAACAGACTATAGAGTGATGATGTGGTACCAGAAATCACAAGGAGAAACAGCACTGAAACTCATTGGATATTTGAATTTTAATTCTCAAACCATTGTGAGTTCATATGAAAAGCATTTCAATATGAGAGGGGATTTGGGAGGAGACGGCCCAAAGAATGCCTCTCTGAACATGTTCAACTTGAGACAAACCCAAAACAGTGCAGTGTATTGCCGGGACAGAATTATGAGGCACATTTTGGATCAGGCACCAAATTAACAGTTCTCGATCCAAACATCAAAGTCACTGAACCCACAGTGGAAGTCCTAGCACCCTCGGCAAAGGAGTGTAAAGATAGAAACAAGAAGAAGAAGAAGACCCTGGTGTGTGTAGCCACCCGCTTCTACCCCGACCATGTCACGGTCTTCTGGCAAGTC
>671-1
AGGTTCACCAGACTCCCTCTGCAGTCTTCAGCAGACCTGGTGAGAATATTCAGCTCTTCTGCCACCATCAGAATACAGACTATAGAATGATGCTGTGATACCAGAAATCACAAGGAGAAACAGCACTGAAACTCATTGGATATTTGAATTATAATTCTCAAACCATCGAGAGTTCATATGAAGAGCATTTCAATATGAGTGGGGATTTGGGTGGAGCCGGCCCAAAGAATGCCTCTCTGAACATGTTCAACTTGAGACAACCCCAACACAGTGCAGTGTATTTATGTGCTGCTAAGCGAGATCCAAACATCAAAGTCACTGAACCCACAGTGGAAGTCCTAGCACCCTCGGCAAAGGAGTGTAAAGATAGAAACAAGAAGAAGAAGAAGACCCTGGTGTGTGTAGCCACCCGCTTCTACCCCGACCATGTCACGGTCTTCTGGCAAGTC
>672-1
AGGTTCACCAGACTCCCTCTGCAGTCTTCAGCAGACCTGGAGAGAATATTCAGCTCTTCTGCCACCATCAGAAAACAGACTATAGAATGATGCTGTGGTACCAGAAATCACAAGGAGAAACAGCACTGAAACTCATTGGATATTTGAATTATAATTCTCCAACCATTGAGAGTTCATATGAAAAGCATTTCAAACTGAGTGGGGATTTGGGGGGAAACGGCCCAAAGAATGCCTCTCTGAACATGTTCAACTTGAGACAACCCCAACACAGTGCAGTGTATTTCTGTGCTGCTAGTTATGAGGCACATTTTGGATCAGGCACCAAATTAACAGTTCTCGATCCAAACATCAAAGTCACTGAACCCACAGTGGAAGTCCTAGCACCCTCGGCAAAGGAGTGTAAAGATAGAAACAAGAAGAAGAAGAAGACCCTGGTGTGTGTAGCCACCCGCTTCTACCCCGACCATGTCACGGTCTTCTGGCAAGTC
>673-1
AGGTTCACCAGACTCCCTCTGCAGTCTTCAGCAGACCTGGAGAGAATATTCAGCTCTTCTGCCACCATCAGAAAACAGACTATAGAGTTATGCTGTGGTACCAGAAATCACAAGGAGAAACAGCACTGAAACTCATTGGATATTTGAATTTTAATTCTCAAATCATTGAGAGTTCATATGAAAAGCATTTCAATCTGAGTGGGGATTTGGGTGGAGACGGCCCAAAGAATGCCTCTCTGAACATGTTCAACTTGAGACAAACCCAAAACAGTGCAGTGTATTTCTGTGCTGCAAGCGGGCGTTGAGGCACATTTTGGATCAGGCACCAAATTAACAGTTCTCGATCCAAACATCAAAGTCACTGAACCCACAGTGGAAGTCCTAGCACCCTCGGCAAAGGAGTGTAAAGATAGAAACAAGAAGAAGAAGAAGACCCTGGTGTGTGTAGCCACCCGCTTCTACCCCGACCATGTCACGGTCTTCTGGCAAGTC
>674-1
AGGTTCACCAGACTCCCTCTGCAGTCTTCAGCAGACCTGGAGAGAATATTCAGCTCTTCTGCCACCATCAGAAAACAGACTACACACAAATGTTGTGGTACCAGAAATCACAAGGAGAAACAGCACTGAAACTCATTGGATATTTGAATTATAATTCTAAAACCATTGAGAGTTCATATGAAAATAATTTTAATATGAGTGGGGATTTGAGTGGAGACGGCCCAAAGAATGCCTCTCTGAACATGTTCAATTTGAGACAACCCCAACACAGTGCAGTGTATTTATGTGCTGCTCTTGGCACATTTTGGATCAGGCACCAAATTAACAGTTCTCGATCCAAACATCAAAGTCACTGAACCCACAGTGGAAGTCCTAGCACCCTCGGCAAAGGAGTGTAAAGATAGAAACAAGAAGAAGAAGAAGACCCTGGTGTGTGTAGTCACCCGCTTCTACCCCGACCATGTCACGGTCTTCTGGCAAGTC
>675-1
AGGTTCACCAGACTCCCTCTGCAGTCTTCAGCAGACCTGGAGAGAATATTCAGCTCTTCTGCCACCATCAGAAAACAGAGTGATGATGGTATCCGAGAAATCACAAGTAGAAAAAGCACTGAAACTCATTGGCTATTTGAATGTTAATTCTCCAACCATTGAGAGTTCATATGAAGAGCATTTCAATTTGAGTGAGGATTTGGGTGTAGCCGGCCCAAAGAATGCCTCTCTGAACATGTTCAACTTGAGACAACCACAATTCAGGGCAGTGTAGTACTGTGCTGATGGGGCCTCAAATCAACCAGCCTTCTTTGGCAATGGAACGAAACTAACTGTTTTAGATCCAAACATCAAAGTCACTGAACCCACAGTGGAAGTCCTAGCACCCTCGGCAAAGGAGTGTAAAGATAGAAACAAGAAGAAGAAGAAGACCCTGGTGTGTGTAGCCACCCGCTTCTACCCCGACCATGTCACGGTCTTCTGGCAAGTC
>676-1
AGGTTCACCAGACTCCCTCTGCAGTCTTCAGCAGACCTGGAGAGAATATTCAGCTCTTCTGCCACCATCAGAAAACAGACTACACCCAAATGTTGTGGTACCAGAAATCACAAGGAGAAACAGCACTGAAACTCATTGGATATTTGAATTATAATTCTAAAACCATTGAGAGTTCATATGAAAATAATTTTAATATGAGTGGGGATTTGAGTGGAGACGGCCCAAAGAATGCCTCTCTGAACATGTTCAATTTGAGACAACCCCAACACAGTGCAGTGTATTTATGTGCTGCTCGAGGTTATGAGGCACATTTTGGATCAGGCACCAAATTAACAGTTCTCGATCCAAACATCAAAGTCACTGAACCCACAGTGGAAGTCCTAGCACCCTCGGCAAAGGAGTGTAAAGATAGAAACAAGAAGAAGAAGAAGACCCTGGTGTGTGTAGCCACCCGCTTCTACCCCGACCATGTCACGGTCTTCTGGCAAGTC
>677-1
AGGTTCACCAGACTCCCTCTGCAGTCTTCAGCAGACCTGGAGAGAATATTCAGCTCTTCTGCCACCATCAGAAAACAGAGTGATGCTGTGATACCAGAAATCACAATGAGAAAAAGCACTGAAACTCATTGGATATTTGAATGTTAATTCTCCAACCATTGAGAGTTCATATGAAGAGCATTTCAATATGAGTGGGGATTTGGGTGGAGCCGGCCCAAAGAATGCCTCTCTGAACATGTTCAACTTGAGACAACCCCAGCACAGTGCAGTGTATTTCTGTGCTGCTAGCAGGGGGGCTCAACCAGCCTTCTTTGGCCATGGAACGAAACTCACTGTTTTAGATCCAAACATCAAAGTCACTGAACCCACAGTGGAAGTCCTAGCACCCTCGGCAAAGGAGTGTAAAGATAGAAACAAGAAGAAGAAGAAGACCCTGGTGTGTGTAGCCACCCGCTTCTACCCCGACCATGTCACGGTCTTCTGGCAAGTC
>678-1
AGGTTCACCAGACTCCCTCTACATTGCTGGTAAAGCCTAATGCCTCTGTCACACTCAACTGCAGTCATAAAATCCCCAGCTATAACACTATCCTCTGGTCCCAGCGTCCTGTATAAAACCCCTACAGTTTAACCCTCATATAAAGTTTACTTTGATGTGAAAGGAGATGGAGAGAATGAAGCCTTCCTTCATATCCTCAAACTGAGACAAGCTGAAGACAGTGGGGAGTATTTCTGTGCTGCCATAACAGGTGTACACGGATAAGGCAGAGTTTGGTCCAGGTACCAGACTCACTGTTCTAGATCCAAACATCAAAGTCACTGAACCCACAGTGGAAGTCCTAGCACCCTCGGCAAAGGAGTGTAAAGATAGAAACAAGAAGAAGAAGAAGACCCTGGTGTGTTTAGCCACCCGCTTCTACCCCGACCATGTCACGGTCTTCTGGCAAGTC
>679-1
AGGTTCACCAGACTCCCTCTGAAGTCTTCCTGAAACGTGGAGAGAACTTTCAGATCTTCTGCCACCATGAGAGAACTAACTACAGACTGATGCAGTGGTTCCAGCAGTCACCGGGAGAAACACAACTATTTCTATTTTAAGACTCAAACCACGTACATTGAAGAACATCTACACGTGAGTGGGGATTTGAGTCAGAACGACCCGAAGAATGTTTCTCTGAACATGTTCAACCTTAAAGGTCCAGATCACAGTGCAGTTTATTTCTGTGCTGCAAGTGAAGGCAGGGGGCGAGGATCCTGCATTCTTTGGAGCAGGGACCAAACTGAGTGTTCTGGATCCAAACATCAAAGTCACTGAACCCACAGTGGAAGTCCTAGCACCCTCGGCAAAGGAGTGTAAAGATAGAAACAAGAAGAAGAAGAAGACCCTGGTGTGTGTAGCCACCCGCTTCTACCCCGACCATGTCACGGTCTTCTGGCAAGTC
>680-1
AGGTTCACCAGACTCCCTCTGCAGTCTTCAGCAGACCTGGAGAGAATATTCAGCTCTTCTGCCACCATCAGAAAACAGACTACACACAAATGTTGTGGTACCAGAAATCACAAGGAGAAACAGCACTGAAACTCATTGGATATTTGAATTATAATTCTAAAACCATTGAGAGTTCATATGAAAATAATTTTAATATGAGTGGGGATTTGAGTGGAGACGGCCCAAAGAATGCCTCTCTGAACATGTTCAATTTGAGACAACCCCAACACAGTGCAGTGTATTTCTGTGCTGCTAGCCTCTATGAGGCACATTTTGGATCAGGCACCAAATTAACAGTTCTCGATCCAAACATCAAAGTCACTGAACCCACAGTGGAAGTCCTAGCACCCTCGGCAAAGGAGTGTAAAGATAGAAACAAGAAGAAGAAGAAGACCCTGGTGTGTGTAGCCACCCGCTTCTACCCCGACCATGTCACGGTCTTCTGGCAAGTC
>681-1
AGGTTCACCAGACTCCCTCTGCAGTCTTCAGCAGACCTGGAGAGAATATTCAGCTCTTCTGCCACCATCAGAAAACAGACTACACACAAATGTTGTGGTACCAGAAATCACAAGGAGAAACAGCACTGAAACTCATTGGATATTTGAATTATAATTCTAAAACCATTGAGAGTTCATATGAAAATAATTTTAATATGAGTGGGGATTTGAGTGGAGACGGCCCAAAGAATGCCTCTCTGAACATGTTCAATTTGAGACAACCCCAACACAGTGCAGTGTATTTATGTGCTGCTCGTTATGAGTCTCCTGCATTCTTTGGAGCAGGGACCAAACTGAGTGTTCTGGATCCAAACATCAAAGTCACGGAACCCACAGTGGAAGTCCTAGCACCCTCGGCAAAGGAGTGTAAAGATAGAAACAAGAAGAAGAAGACCCTGGTGTGTGTAGCCACCCGCTTCTACCCCGACCATGTCACGGTCTTCTGGCAAGTC
>682-1
AGGTTCACCAGACTCCCTCTGAAGTCTTACTGAAACGTGGAGAGAACGTTCAGATCTTCTGCCACCATGAGAGAACTAACTACAGACTGATGCAGTGGTTCCAGCAGTCACCGGGAGAAAAACAACTATTTATATTTTAAGACTCAAACCACGTACATTGAAGAACATCTAAACGCGAGTGGGGATTTGAGTCAGAACGACCCGAAGAATGTTTCTCTGAACATGTTCAACCTTAAAGGTCCAGATCACAGTGCAGTTTATTTCTGTGCTGCAAGTGAAGGAGGCAGGGGAGTGAGGCCTACTTTGGGAATGGAACCAAACTCACTGTTTTAGATCCAAACATCAAAGTCACTGAACCCACAGTGGAAGTCCTAGCACCCTCGGCAAAGGAGTGTAAAGATAGAAACAAGAAGAAGAAGAAGACCCTGGTGTGTGTAGCCACCCGCTTCTACCCCGACCATGTCACGGTCTTCTGGCAAGTC
>683-1
AGGTTCACCAGACTCCCTCTGCAGTCTTCAGCAGACCTGGAGAGAATATTCAGCTCTTCTGCCACCATCAGAAAACAGACTATAGAGTGATGCTGTGGTACCAGAAATCACAAGGAGAAACAGCACTGAAACTCATTGGATATTTGAATTTTAATTCTCAAACCATTGTGAGTTCATATGAAAAGCATTTCAATATGAGTGGGGATTTGGGTGGAGACGGCCCAAAGAATGCCTCTCTGAACATGTTCAACTTGAGACAAACCCAAAACAGTGCAGTGTATTTCTGTGCTGCAAGTAATTTTGAGGCACATTTTGGATCAGGCACCAAATTAACAGTTCTCGATCCAAACATCAAAGTCACTGAACCCATAGTGGAAGTCCTAGCACCCTCGGCAAAGGAGTGTAAAGATAGAAACAAGAAGAAGAAGAAGACCCTGGTGTGTGTAGCCACCCGCTTCTACCCCGACCATGTCACGGTCTTCTGGCAAGTC
>684-1
AGGTTCACCAGACTCCCTCTGCAGTCTTCAGCAGACCTGGAGAGAATATTCAGCTCTTCTGCCACCATCAGAAAACAGAGTGATGCTGTGATACCAGAAATCACAAGGAGAAAAAGCACTGAAACTCATTGGATATTTGAATGTTAATTCTCCAACCATTGAGAGTTCATATGAAGAGCATTTCAATATGAGTGGGGATTTGGGTGGAGCCGGCCCAAAGAATGCCTCTCTGAACATGTTCAACTTGAGACAACCACAATACAGTGCAGTGTATTTCTGTGCTGCTAGCGGAGCTATGATCCTGCATTCTTTGGAGCAGGGACCAAACTGAGTGTTCTGGATCCAAACATCAAAATCACTGAACCCACAGTGGAAGTCCTAGCACCCTCGGCAAAGGAGTGTAAAGATAGAAACAAGAAGAAGAAGAAGACCCTGGTGTGTGTAGCCACCCGCTTCTACCCCGACCATGTCACGGTCTTCTGGCAAGTC
>685-1
AGGTTCACCAGACTCCCTCTACGTTGCTGGTAAAGCCTAATGCCTCTGTCACACTCAACTGCAGTCATAAAATCCCCAGCTATGACACTATCCTCTGGTACCAGCTTTCTGTTGAAGACACGGCTCTAAACCTCATAGCTTATGCATACTATAAAACCCCTACAGTTGAACCCTCATATAAAGGTTACTTTGATGTGAAAGGAGATGGAGAGAACAAAGCCTTCCTTCATATCCTCAAACTGAGACAAGCTGAAGACAGTGGGGAGTATTTCTGTGCTGCCAGGACAGGGAGCTCGTACTCGGAGGCATATTTTGGAGCCGGCACCAAACTCACCGTTTTAGATCCAAACATCAAAGTCACTGAACCCACAGTGGAAGTCCTAGCACCCTCGGCAAAGGAGTGTAAAGATAGAAACAAGAAGAAGAAGAAGACCCTGGTGTGTGTAGCCACCCGCTTCTACCCCGACCATGTCACGGTCTTCTGGCAAGTC
>686-1
AGGTTCACCAGACTCCCTCTGCAGTCTTCGGCAGACCTGGAGAGAATATTCAGCTCTTCTGCCACCATCAGAAAACAGACTATAGAGTGATGCTGTGGTACCAGAAATCACAAGGAGAAACAGCACTGAAACTCATTGGATATTTGAATTTTAATTCTCAAACCATTATCCAAACATCAAAGTCACTGAACCCACAGTGGAAGTCCTAGCACCCTCGGCAAAGGAGTGTAAAGATAGAAACAAGAAGAAGAAGAAGACCCTGGTGTGTGTAGCCACCCGCTTCTACCCCGACCATGTCACGGTCTTCTGGCAAGTC
>687-1
AGGTTCACCAGACTCCCTCTGCAGTCTTCAGCAGACCTGGAGAGAATATTCAGCTCTTCTGCCACCATCAGAAAACAGAGTGATGCTGTGATACCAGAAATCACAAGGAGAAAAAGCACTGAAACTCATTGGATATTTGAATGTTAATTCTCCAACCATTGAGAGTTCATATGAAGAGCATTTCAATATGAGTGGGGATTTGGGTGGAGCCGGCCCAAAGAATGCCTCTCTGAACATGTTCAACTTGAGACAACCACAATACAGTGCAGTGTATTTCTGTGCTGCTAGTAAGAGGGGGGATATGAGGCACATTTTGGATCAGGCACCAAATTAACAGTTCTCGATCCAAACATCAAAGTCACTGAACCCACAGTGGAAGTCCTAGCACCCTCGGCAAAGGAGTGTAAAGATAGAAACAAGAAGAAGAAGACCCTGGTGTGTGTAGCCACCCGCTTCTACCCCGACCATGTCACGGTCTTCTGGCAAGTC
>688-1
AGGTTCACCAGACTCCCTCTGCAGTCTTCAGCAGACCTGGAGAGAATATTCAGCTCTTCTGCCACCATCAGAAAACAGAGTGATGCTGTTATACCAGAAATCACAAGGAGAAAAAGCACTGAAACTCATTGGATATTTGAATGTTAATTCTCCAACCATTGAGAGTTCATATGAAGAGCCTTTCAATATGAGTGGGGATTTGGGTGGAGCCGGCCCAAAGAATGCCTCTCTGAACATGTTCAACTTGAGACAACCACAATACAGTGCAGTGTATTTCTGTGCTGCTAGTACAGTGGTGGTTATGCTGCCTACTTTGGAGAAGGAACTAAGCTAACAGTTCTGGATCCAAACATCAAAGTCACTGAACCCACAGTGGAAGTCCTAGCACCCTCGGCAAAGGAGTGTAAAGATAGAAACAAGAAGAAGAAGAAGACCCTGGTGTGTGTAGCCACCCGCTTCTACCCCGACCATGTCACGGTCTTCTGGCAAGTC
>689-1
AGGTTCACCAGACTCCCTCTACAGTCTTCAGCAGACCTGGAGAGAATATTCAGCTCTTCTGCCACCATCAGAAAACAGAGTGATGCTGTGATACCAGAAATCACAAGGAGAAACAGCACTGAAACTCATTGGATATTTGTATCATAAAAATCCAACCATTGAGAGTTCATATGAAGAGCATTTCAATATGAGTGGGGATTTGGGTGGAGCCGGCCCAAAGAATGTCTCTCTGAACATGTTCAACTTGAGACAAACCCAACACAGTGCAGTGTATTTCTGTGCTGCTAGACAGGGGCCAACTATGAGGCACATTTTGGATCAGGCACCAAATTAACAGTTCTCGATCCAAACATCAAAGTCACTGAACCCACAGTGGAAGTCCTAGCACCCTCGGCAAAGGAGTGTAAAGATAGAAACAAGAAGAAGAAGAAGACCCTGGTGTGTGTAGCCACCCGCTTCTACCCCGACCATGTCACGGTCTTCTGGCAAGTC
>690-1
AGGTTCACCAGACTCCCTCTACATTGCTGGTAAAGCCTAATGCCTCTGTCACACTCAACTGCAGTCATAAAATCCCCAGCTATGACACTATCCTCTGGTACCAGCGTTCTGTGGAAGACACGGCTCTAAACCTCATAGCTTATGCATACTATAAAACCCCTACAGTTGAACCCTCATATAAAGGTTACTTTGATGTGAAAGGAGATGGAGAGAACGAAGCCTTCCTTCATATCCTCAAACTGAGACAAGCTGAAGACAGTGGGGAGTATTTCTGTGCTGCAAGTGAAACGTACACGGATAAGGCAGAGTTTGGTCCAGGTACCAGACTCACTGTTCTAGATCCAAACATCAAAGTCACTGAACCCACAGTGGAAGTCCTAGCACCCTCGGCAAAGGAGTGTAAAGATAGAAACAAGAAGAAGAAGAAGACCCTGGTGTGTATAGCCACCCGCTTCTACCCCGACCATGTCACGGTCTTCTGGCAAGTC
>691-1
AGGTTCACCAGACTCCCTCTGCAGTCTTCAGCAGACCTGGAGAGAATATTCAGCTCTTCTGCCACCATCAGAAAACAGACTATAGAATGATGCTGTGATACCAGAAATCACAAGGAGAAACAGCACTGAAACTCATTGGATATTTGAATTATAATTCTCAAACCATCGAGAGTTCATATGAAGAGCATTTCAATATGAGTGGGGATTTGGGTGGAGCCGGCCCAAAGAATGCCTCTCTGAACATGTTCAACTTGAGACAACCCCAACACAGTGCAGTGTATTTACGCTCATGGAAGCTCAACCAGCCTTCTTTGGCAATGGAACGAAACTCACTGTTTTAGATCCAAACATCAAAGTCACTGAACCCACAGTGGAAGTCCTAGCACCCTCGGCAAAGGAGTGTAAAGATAGAAACAAGAAGAAGAAGAAGACCCTGGTGTGTGTAGCCACCCGCTTCTACCCCGACCATGTCACGGTCTTCTGGCAAGTC
>692-1
AGGTTCACCAGACTCCCTCTGCAGTCTTCAGCAGACCTGGAGAGAATATTCAGCTCTTCTGCCACCATCAGAAAACAGACTATAGAGTGATGCTGTGGTACCAGAAATCACAAGGAGAAACAGCACTGAAACTCATTGGATATTTGAATTTTAATTCTCAAATCATTGAGAGTTCATATGAAAAGCATTTCAATATGAGTGGGGATTTGGGTGGAGACGGCCCAAAGAATGCCTCTCTGAACATGTTCAACTTGAGACAAACCCAAAACAGTGCAGTGTATTTATGTGCTGCAAGTCTCAGGGCGGAATATTTTGGAGCCGGCAACAAACTCACCGTTTTAGATCAAAACATCAAAGTCACTGAACCCACAGTGGAAGTCCTAGCCCCCTCGGCAAAGGAGTGTAAAGATAGAAACAAGAAGAAGAAGACCCTGGTGTGTGTAGCCACCCGCTTCTACCCCGACCATGTCACGGTCTTCTGGCAAGTC
>693-1
AGGTTCACCAGACTCCCTCTGAAGTCTTACTGAAACGTGGAGAGAACGTTCAGATCTTCTGCCACCATGAGAGAACTAACTACAGACTGATGCAGTGGTTCCAGCAGTCACCGGGAGAAAAACAACTATTTATATTTTAAGACTCAAACCACGTACATTGAAGAACATCTAAACGTGAGTGGGGATTTGAGTCAGAACGACCCGAAGAATGTTTCTCTGAACATGTTCAACCTTAAAGGTCCAGATCACAGTGCAGTTTATTTCTGTGCTGCAAGTGAAGGGGCTGGTGGTGCCAGCCAGGCTTACTTCGGTGGAGGAACCAGGTTAACTGTTCTAGATCCAAACATCAAAGTCACTGAACCCACAGTGGAAGTACTAGCACCCTCGGCAAAGGAGTGTAAAGATAGAAACAAGAAGAAGAAGACCCTGGTGTGTGTAGCCACCCGCTTCTACCCCGACCATGTCACGGTCTTCTGGCAAGTC
>694-1
AGGTTCACCAGACTCCCTCTGCAGTCTTCAGCAGACCTGGAGAGAATATTCAGCTCTTCTGCCACCATCAGAAAACAGACTACACACAAATGTTGTGGGGGGGTGGTTATGCTGCCTACTTTGGAGAGGGAACTAAGCTAACAGTTCTGGATCCAAACATCAAAGTCACTGAACCCACAGTGGAAGTCCTAGCACCCTCGGCAAAGGAGTGTAAAGATAGAAACAAGAAGAAGAAGAAGACCCTGGTGTGTGTAGTCACCCGCTTCTACCCCGACCATGTCACGGTCTTCTGGCAAGTC
>695-1
AGGTTCACCAGACTCCCTCTGAAGTCTTACTGAAACGTGGAGAGAACGTTCAGATCTTCTGCCACCATGAGAGAACTAACTACAGACTGATGCAGTGGTTCCAGCAGTCACCTGGAGAAAAACAACTATTTATATTTTAAGACTCAAACCACGTACATTGAAGAACATCTAAACGTGAGTGGGGATTTGAGTCAGAACGACCCGAAGAATGTTTCTCTGAACATGTTCAACCTTAAAGGTCCAGATCACAGTGCAGTTTATTTCTGTGCTGCAAGTGAAGGGGGGCGCGACAACCCGGCATTCTTCGGCAGTGGCACCAAACTCACAGTTCTAGATCCAAACATCAAAGTCACTGAACCCACAGTGGAAGTCCTAGCACCCTCGGCAAAGGAGTGTAAAGATAGAAACAAGAAGAAGAAGAAGACCCTGGTGTGTGTAGCCACCCGCTTCTACCCCGACCATGTCACGGTCTTCTGGCAAGTC
>696-1
AGGTTCACCAGACTCCCTCTGCAGTCTTCAGCAGACCTGGAGAGAATATTCAGCTCTTCTGCCACCATCAGAAAACGGACTATAGAGTGATGCTGTGGTACCAGAAATCACAAGGAGAAACAGCACTGAAACTCATTGGATATTTGAATTTTAATTCTCAAACCATTGAGAGTTCATATGAAAAGCATTTCAATATGAGTGGGGATTTGGGTGGAGACGGCCCAAAGAATGCCTCTCTGAACATGTTCAACTTGAGACAAACCCAAAACAGTGCAGTGTATTTCTGTGCGCAAGGGGATACTATGAGGCACATTTTGGATCAGGCACCAAATTAACAGTTCTCGATCCAAACATCAAAGTCACTGAACCCACAGTGGAAGTCCTAGCACCCTCGGCAAAGGAGTGTAAAGATAGAAACAAGAAGAAGAAGACCCTGGTGTGTGTAGCCACCCGCTTCTACCCCGACCATGTCACGGTCTTCTGGCAAGTC
>697-1
AGGTTCACCAGACTCCCTCTGCAGTCTTCAGCAGACCTGGAGAGAATATTCAGCTCTTCTGCCACCATCAGAAAACAGACTATAGAGTGATGCTGTGGTACCAGAAATCACAAGGAGAAACAGCACTGAAACTCATTGGATATTTGAATTTTAATTCTCAAACCATTATCCAAACATCAAAGTCACTGAACCCACAGCGGAAGTCCTAGCACCCTCGGCAAAGGAGTGTAAAGATAGAAACAAGAAGAAGAAGAAGACCCTGGTGTGTGTAGCCACCCGCTTCTACCCCGACCATGTCACGGTCTTCTGGCAAGTC
>698-1
AGGTTCACCAGACTCCCTCTGCCAACTCTTTCAGAGCCACGCTAGACAGCTGTTTCGGCTCCTTCGAGGCTTTAGCCCCCTCTTCTTCTTCTTCATCATCATCATCATCATCACCACCACCATCATCATCTGAAGCGCCATCACGGTCTTCTGGCAAGTC
>699-1
AGGTTCACCAGACTCCCTCTGCAGTCTTCAGCAGACCTGGAGAGAATATTCAGCTCTTCTGCCACCATCAGAAAACAGACTACACTCAAATGGGGCGCTGTGATCCTGCATTCTTTGTAGCAGGGACCAAACTGAGTGTTCTGGATCCAAACATCAAAGTCACTGAACCCACAGTGGAAGTCCTAGCACCCTCGGCAAAGGAGTGTAAAGATAGAAACAAGAAGAAGAAGAAGACCCTGGTGTGTGTAGCCACCCGCTTCTACCCCGACCATGTCACGGTCTTCTGGCAAGTC
>700-1
AGGTTCACCAGACTCCCTCTGCAGTCTTCAGCAGACCTGGAGAGAATATTCAGCTCTTCTGCCACCATCAGAAAACAGAGTGATGCTGTGATACCAGAAATCACAAGGAGAAAAAGCACTGAAACTCATTGGATATTTGAATGTTAATTCTCCAACCATTGAGAGTTCATATGAAGAGCATTTCAATATGAGTGGGGATTTGGGTGGAGCCGGCCCAAAGAATGCCTCTCTGAACATGTTCAACTTGAGACAACCACAATACAGTGCAGTGTATTTCTGTGCTGCTGGGACAGTACACGGATAAGGCAGAGTTTGGTTCAGGTACCAGACTCACTGTTCTAGATCCAAACATCAAAGTCACTGAACCCACAGTGGAAGTCCTAGCACCCTCGGCAAAGGAGTGTAAAGATAGAAACAAGAAGAAGAAGAAGACCCTGGTGTGTGTAGCCACCCGCTTCTACCCCGACCATGTCACGGTCTTCTGGCAAGTC
>701-1
AGGTTCACCAGACTCCCTCTGCAGTCTTCAGCAGACCTGGAGAGAATATTCAGCTCTTCTGCCACCATCAGAAAACAGAGTGATGCTGTGATACCAGAAATCACAAGGAGAAAAAGCACTGAAACTCATTGGATATTTGAATGTTAATTCTCCAACCATTGAGAGTTCATATGAAGAGCATTTCAATATGAGTGGGGATTTGGGTGGAGCCGGCCCAAAGAATGGCTCTCTGAACATGTTCAACTTGAGACAACCACAATAAGGACAGGATTATGAGGCACATTTTGAATCAGGCACCAAATTAACAGTTCTCGATCCAAACATCAAAGTCACTGAACCCACAGTGGAAGTCCTAGCACCCTCGGCAAAGGAGTGTAAAGATAGAAACAAGAAGAAGAAGAAGACCCTGGTGTGTGTAGCCACCCGCTTCTACCCCGACCATGTCACGGTCTTCTGGCAAGTC
>702-1
AGGTTCACCAGACTCCCTCTGCAGTCTTCAGCAGACCTGGAGAGAATATTCAGCTCTTCTGCCACCATCAGAAAACAGACTATAGAATGATGCTGTGATACCAGAAATCACAAGGAGAAACAGCACTGAAACTCATTGGATATTTGAATTATAATTCTCAAACCATCGAGAGTTCATATGAAGAGCATTTCAATATGAGTGGGGATTTGGGTGGAGCCGGCCCAAAGAATGCCTCTCTGAACATGTTCAACTTGAGACAACCCCAACTCAGTGCAGTGTATTTATGTGCTGCTAGTATTGAGGCACATTTTGGATCAGGCACCAAATTAACAGTTCTCGATCCAAACATCAAAGTCACTGAACCCACAGTGGAAGTCCTAGCACCCTCGGCAAAGGAGTGTAAAGATAGAAACAAGAAGAAGAAGAAGACCCTGGTGTGTGTAGCCACCCGCTTCTACCCCGACCATGTCACGGTCTTCTGGCAAGTC
>703-1
AGGTTCACCAGACTCCCTCTGCAGTCTTCAGCAGACCTGGAGAGAATATTCAGCTCTTCTGCCACCATCAGAAAACAGACTATAGAATGATGCTGTGATACCAGAAATCACAAGGAGAAACAGCACTGAAACTCATTGGATATTTGAATTATAATTCTCAAACCATTGAGAGTTCATATGAAAAGCATTTCAATATGAGTGGGGATTTGGGTGGAGCCGGCCCAAAGAATGCCTCTCTGAACATGTTCAACTGTAGACATCCCGAACACAGTGCAGTAGATTTAAGGGCTACTAAGCTAGATCCAAACATCAAAGTCACTGAACCCACAGTGGAAGTCCTAGCACCCTCGGCAAAGGAGTGTAAAGATAGAAACAAGAAGAAGAAGAAGACCCTGGTGTGTGTAGCCACCCGCTTCTACCCCGACCATGTCACGGTCTTCTGGCAAGTC
>704-1
AGGTTCACCAGACTCCCTCTGCAGTCTTCAGCCGACCTGGAGAGAATATTCAGCTCTTCTGCCACCATCAGAAAACAGACTATAGAATTATGCTGTGATACCAGAAATCACAAGTAGAAACAGCACTGAAACTCATTGGATATTTGAATTATAATTCTCAAACCATCGAGAGTTCATATGAAGAGCATTTCAATATGAGTGGGGATTTGGGTGGAGCCGGCCCAAAGAATGCCTCTCTGAACATGTTCAACTTGAGACAACCCCAACACAGTGCAGTGTATTTATGTGCTGCTAAGCGAGATCCAAACATCAAAGTCACTGAACCCACAGTGGAAGTCCTAGCACCCTCGGCAAAGGAGTGTAAAGATAGAAACAAGAAGAAGAAGAAGACCCTGGTGTGTGTAGCCACCCGCTTCTACCCCGACCATGTCACGGTCTTCTGGCAAGTC
>705-1
AGGTTCACCAGACTCCCTCTGCAGTCTTCAGCAGACCTGGAGAGAATATTCAGCTCTTCTGCCACCATCAGAAAACAGAGTGATGCTGGGATACCAGAAATCACAAGGAGAAAAAGCACTGAAACTCATTGGATATTTGAATGTTAATTCTCCAACCATTGAGAGTTCATATGAAGAGCATTTCAATATGAGTGGGGATTTGGGTGGAGCCGGCCCAAAGAATGCCTCTCTGAACATGTTCAACTTGAGACAACCACAATACAGTGCAGTGTATTTCTGTGCTGCTCCAATATGAGGCACATTTTGGATCAGGCACCAAATTAACAGTTCTCGATCCAAACATCAAAGTCACTGAACCCACAGTGGAAGTCCTAGCACCCTCGGCAAAGGAGTGTAAAGATAGAAACAAGAAGAAGAAGAAGACCCTGGTGTGTGTAGCCACCCGCTTCTACCCCGACCATGTCACGGTCTTCTGGCAAGTC
>706-1
AGGTTCACCAGACTCCCTCTACATTGCTGGTAAAGCCTAATGCCTCTGTCACACTCAACTGCAGTCATAAAATCCCCAGCTATAACACTATCCTCTGGTCCCAGCGTCCTGTATAAAACCCCTACAGTTGAACCCTCATATAAAGTTTACTTTGATGTGAAAGGAGATGGAGAGAATGAAGCCTTCCTTCATATCCTCAAACTGAGACAAGCTGAAGACAGTGGGGAGTATTTCTGTGCTGCCATAACAGGTGTACACGGATAAGGCAGAGTTTGGTCCAGGTACCAGACTCACTGTTCTAGATCCAAACATCAAAGTCACGGAACCCACAGTGGAAGTCCTAGCACCCTCGGCAAAGGAGTGTAAAGATAGAAACAAGAAGAAGAAGACCCTGGTGTGTGTAGCCACCCGCTTCTACCCCGACCATGTCACGGTCTTCTGGCAAGTC
>707-1
AGGTTCACCAGACTCCCTCTGAAGTCTTACTGAAACGTGGAGAGAACGTTCAGATCTTCTGCCACCATGAGAGAACTAACTACAGACTGATGCAGTGGTTCCAGCAGTCACCGGGAGAAAAACAACTATTTATATTTTAAGACTCAAACCACGTACATTGAAGAACATCTAAACGTGAGTGGGGATTTGAGTCAGAACGACCCGAAGAATGTTTCTCTGAACATGTTCAACCTTAAAGGTCCAGATCACAGTGCAGTTTATTTCTGTGCTGCAAGTGAAGCCCGGACAGGGGGCGGCAACCCGGCATTCTTCGGCAGTGGCACCAAACTCACAGTTCTAGATCCAAACATCAAAGTCACTGAACCCTCAGTGGAAGTCCTAGCACCCTCGGCAAAGGAGTGTAAAGATAGAAACAAGAAGAAGAAGAAGACCCTGGTGTGTGTAGCCACCCGCTTCTACCCCGACCATGTCACGGTCTTCTGGCAAGTC
>708-1
AGGTTCACCAGACTCCCTCTACATTGCTGGTAAAGCCTAATGCCTCTGTCACACTCAACTGCAGTCATAAAATCCCCATCTATGACACTATCCTCTGGTACCAGCGTTCTGTGGAAGACACGGCTCTAAACCTCATAGCTTATGCATACTATAAAACCCCTACAGTTGAACCCTCATATAAAGGTTACTTTGATGTGAAAGGAGATGGAGAGAACGAAGCCTTCCTTCATATCCTCAAACTGAGACAAGCTGAAGACAGTGGGGAGTATTTCTGTGCTGCAAGTGAAGGGACAGGGAACTATGAGGCACATTTTGGATCAGGCACCAAATTAACAGTTCTCGATCCAAACATCAAAGTCACTGAACCCACAGTGGAAGTCCTAGCACCCTCGGCAAAGGAGTGTAAAGATAGAAACAAGAAGAAGAAGAAGACCCTGGTGTGTGTAGCCACCCGCTTCTACCCCGACCATGTCACGGTCTTCTGGCAAGTC
>709-1
AGGTTCACCAGACTCCCTCTGCAGTCTTCAGCAGACCTGGAGAGAATATTCAGCTCTTCTGCCACCATCAGAAAACAGACTATAGAATGATGCTGTGGTACCAGAAATCACAAGGAGAAACAGCACTGAAACTCATTGGATATTTGAATTATAATTCTCCAACCATTGAGAGTTCATATGAAAAGCATTTCAAAATGAGTGGGGATTTGGGTGGAAACGGCCCAAAGAATGCCTCTCTGAACATGTTCAACTTGAGACAACCCCAACACAGTGCAGTGTATTTCTGTGCTGCTAGTTCCAGGGGATGAGGCACATTTTGGATCAGGCACCAAATTAACAGTTCTCGATCCAAACATCAAAGTCACTGAACCCACAGTGGAAGTCCTAGCACCCTCGGCAAAGGAGTGGAAAGATAGAAACAAGAAGAAGAAGACCCTGGTGTGTGTAGCCACCCGCTTCTACCCCGACCATGTCACGGTCTTCTGGCAAGTC
>710-1
AGGTTCACCAGACTCCCTCTACATTGCTGGTAAAGCCTAATGCCTCTGTCACACTCAACTGCAGTCATAAAATCCCCATCTATGACACTATCCTCTGGTACCAGCGTTCTGTGGAAGACACGGCTCTAAACCTCATAGCTTATGCATACTATAAAACCCCTACAGTTGAACCCTCATATCAAGGTTACTTTGATGTGAACGGAGATGGAGAGAACGAAGCCTTCCTTCATATCCTCAAACTGAGACAAGCTGAAGACAGTGGGGAGTATTTCTGTGCTGCAAGTGAAACTAGAAATGAGGCACATTTTGGATCAGGCACCAAATTAACAGTTCTCGATCCAAACATCAAAGTCACTGAACCCACAGTGGAAGTCCTAGCACCCTCGGCAAAGGAGTGTAAAGATAGAAACAAGAAGAAGAAGAAGACCCTGGTGTGTGTAGCCACCCGCTTCTACCCCGACCATGTCACGGTCTTCTGGCAAGTC
>711-1
AGGTTCACCAGACTCCCTCTGCAGTCTTCAGCAGACCTGGAGAGAATATTCAGCTCTTCTGCCACCATCAGAAAACAGAGTGATGCTGTGATACCAGAAATCACAAGGAGAAAAAGCACTGAAACTCATTGGATATTTGAATGTTAATTCTCCAACCATTGAGAGTTCATATGAAGAGCATTTCAATATGAGTGGGGATTTGGGTAGAGCCGGCCCAAAGAATGCCTCTCTGAACATGTTCAACTTGAGACAACCACAATACAGTGCAGTGTATTTCTGTGCTGCTAGTACAGTGGTGGTTATGCTGCCTACTTTGGAGAAGGAACTAAGCTAACAGTTCTGGATCCAAACATCAAAGTCACTGAACCCACAGTGGAAGTCCTAGCACCCTCGGCAAAGGAGTGTAAAGATAGAAACAAGAAGAAGAAGAAGACCCTGGTGTGTGTAGCCACCCGCTTCTACCCCGACCATGTCACGGTCTTCTGGCAAGTC
>712-1
AGGTTCACCAGACTCCCTCTGCAGTCTTCAGCAGACCTGGAGAGAATATTCAGCTCTTCTGCCACCATCAGAAAACAGACTATAGAATGATGCTGTGATACCAGAAATCACAAGGAGAAACAGCACTGAAACTCATTGGATATTTGAATTATAATTCTCAAACCATCGAGAGTTCATATGAAGAGCATTTCAATATGAGTGGGGATTTGGGTGGAGCCGGCCCAAAGAATGCCTCTCTGAACATGTTCAACGTGAGACAACCCCAACACAGTGCAGTGTGTTTATGTGCTGCTAGTAAGGCTCGGGACAAATATTTTGGAGGCGGCACCAAACTCGCCGTTTTAGATCCAAACATCAAAGTCGCTGAACCCGCGGTGGAAGTACTAGCACCCTCGGCAAAGGGGTGTAAAGATAGAAACAAGAAGAAGAAGACCCTGGTGTGTGTAGCCACCCGCTTCTACCCCGACCATGTCACGGTCTTCTGGCAAGTC
>713-1
AGGTTCACCAGACTCCCTCTGCAGTCTTCAGCAGACCTGGAGAGAATATTCAGCTCTTCTGCCACCATCAGAAAACAGACTATAGAGTGATGCTGTGGTACCAGAAATCACAAGGAGAAACAGCACTGAAACTCATTGGATATTTGAATTTTAATTCTCAAATCATTGAGAGTTCATATGAAAAGCATTTCAATATGAGTGGGGATTTGGGTGGAGACGGCCCAAAGAATGCCTCTCTGAACATGTTCAACTTGAGACAATCCCAAAGCAGTGCAGTGTAGTTCTGTGCTGCAAATCCAAACATCAAAGTCACTGAACCCACAGTGGAAGTCCTAGCACCCTCGGCAAAGGAGTGTAAAGATAGAAACAAGAAGAAGAAGAAGACCCTGGTGTGTGTAGCCACCCGCTTCTACCCCGACCATGTCACGGTCTTCTGGCAAGTC
>714-1
AGGTTCACCAGACTCCCTCTGCAGTCTTCAGCAGACCTGGAGAGAATATTCAGCTCTTCTGCCACCATCAGAAAACAGAGTGATGCTGTGATACCAGAAATCACAAGGAGAAACAGCACTGAAACTCATTGGATATTTGTATCATAAATCCAACCATTGAGAGTTCATATGAAGAGCATTTCAATATGAGTGGGGATTTGGGTGGAGCCGGCCCAAAGAATGTCTCTCTGAACATGTTCAACTTGAGACAAACCCAACACAGTGCAGTGTATTTCTGTGAGGGCTCTGGTGGTTATGCTGCCTACTTTGGAGAGGGAACTAAGCTAACAGTTCTGGATCCAAACATCAAAGTCACTGAACCCACAGTGGAAGTCCTAGCACCCTCGGCAAAGGAGTGTAAAGATAGAAACAAGAAGAAGAAGAAGACCCTGGTGTGTGTAGCCACCCGCTTCTACCCCGACCATGTCACGGTCTTCTGGCAAGTC
>715-1
AGGTTCACCAGACTCCCTCTGCAGTCTTCAGCAGACCTGGAGAGAATATTCAGCTCTTCTGCCACCATCAGAAAACAGACTACACACAAATGTTGTGGTACCAGAAATCACAAGGAGAAACAGCACTGAAACTCATTGATATTTGAATTATAATTCTAAAACCATTGAGAGTTCATATGAAAATAATTTTAATATGAGTGGGGATTTGAGTGGAAACGGCCCAAAGAATGCCTCTCTGAACATGTTCAATTTGAGACAACCCCAACACAGTGCAGTGTATTTATCTAGATACAACTATGATCCTGCATTCTTTGGAGCAGGGACCAAACTGAGTGTTCTGGATCCAAACATCAAAGTCACTGAACCCACAGTGGAAGTCCTAGCACCCTCGGCAAAGGAGTGTAAAGATAGAAACAAGAAGAAGAAGAAGACCCTGGTGTGTGTAGCCACCCGCTTCTACCCCGACCATGTCACGGTCTTCTGGCAAGTC
>716-1
AGGTTCACCAGACTCCCTCTGCAGTCTTCAGCAGACCTGGAGAGAATATTCAGCTCTTCTGCCACCATCAGAAAACAGACTATAGAATGATGCTGTGGTACCAGAAATCACAAGGAGAAACAGCACTGAAACTCATTGGATATTTGAATTATAATTCTCCAACCATTGAGAGTTCATATGAAAAGCATTTCAAAATGAGTGGGGATTTGGGTGGAAACGGCCCAAAGAATGCCTCTCTGAACATGTTCAACTTGAGACAACCCCAACACAGTGCAGTGTATTTCTGTGCTGCTAGTTATGAGGCACATTTTGGATCAGGCACCAAATTAACAGTTCTCGATCCAAACATCAAAGTCACTGAACCCACAGTGGGAGTCCTAGCACCCTCGGCAAAGGAGTGTAAAGATAGAAACAAGAAGAAGAAGAAGACCCTGGTGTGTGTAGCCACCCGCTTCTACCCCGACCATGTCACGGTCTTCTGGCAAGTC
>717-1
AGGTTCACCAGACTCCCTCTGCAGTCTTCAGCAGACCTGGAGAGAATATTCAGCTCTTCTGCCACCATCAGAAAACAGACTATAGAATGATGCTGTGGTACCAGAAATCACAAGGAGAAACAGCACTGAAACTCATTGGATATTTGAATTATAATTCTCAAACCATCGAGAGTTCATATGAAGAGCATTTCAATATGAGTGGGGATTTGGGTGGAGCCGGCCCAAAGAATGCCTCTCTGAACATGTTCAACTTGAGACAACCCCAACACAGTGCAGTGTATTTATGTGCTGCTAGTATTGAGGCACATTTTGGATCAGGCACCAAATTAACAGTTCTCGATCCAAACATCAAAGTCACTGAACCCACAGTGGAAGTCCTAGCACCCTCGGCAAAGGAGTGTAAAGATAGAAACAAGAAGAAGAAGAAGACCCTGGTGTGTGTAGCCACCCGCTTCTACCCCGACCATGTCACGGTCTTCTGGCAAGTC
>718-1
AGGTTCACCAGACTCCCTCTGCAGTCTTCAGCAGACCTGGAGAGAATATTCAGCTCTTCTGCCACCATCAGAAAACAGACTATAGAGTGATGCTGTGGTACCAGAAATCACAAGGAGAAACAGCACTGAAACTCATTGGATATTTGAATTTTAATTCTCAAACCATTGAGAGTTCATATGAAAAGCATTTCAATATGAGTGGGGATTTGGGTGGAGACGGCCCAAAGAATGCCTCTCTGAACATGTTCAACTTGAGACAAACCCAAAACAGTGCAGTGTATTTCTGTGCCGCTCAATTATATGAGGCACATTTTGGATCAGGCACCAAATTAACAGTTCTCGATCCAAACATCAAAGTCACTGAACCCACAGTGGAAGTCCTAGCACCCTCGGCAAAGGAGCGTAAAGATAGAAACAAGAAGAAGAAGAAGACCCTGGTGTGTGTAGCCACCCGCTTCTACCCCGACCATGTCACGGTCTTCTGGCAAGTC
>719-1
AGGTTCACCAGACTCCCTCTGCAATACTAAAAAGACCTGAAGATAAAGTTCAACTCACCTGCAGCCACACTGATTCAAGATACGACATGATACTGTGGTACCAACTGTCAGCCCAAAACACTGCTCTGAAACTCATTGGGTATGTGTGGAACACCAGTCCAACGGGGGAAGATTCCTTTAAAGGGCGTTTTAATGTCAGTGGAGAAGGTGCAGCTAATAAAATGGCGTATCTACATTTTCCCAAAGTAACAGAAGCTGAAGACAGTGCAGTGTATTTCTGTGCTGCTCGGGGCTCCTCGGAGGCATATTTTGGAGCCGGCACCAAACTCACCGTTTTAGATCCAAACATCAAAGTCACTGAACCCACAGTGGAAGTCCTAGCACCCTCGGCAAAGGAGTGTAAAGATAGAAACAAGAAGAAGAAGAAGACCCTGGTGTGTGTAGCCACCCGCTTCTACCCCGACCATGTCACGGTCTTCTGGCAAGTC
>720-1
AGGTTCACCAGACTCCCTCTGCAGTCTTCAGCAGACCTGGAGAGAATATTCAGCTCTTCTGCCACCATCAGAAAACAGACTACACATAAATGTTGTGGGGGGGTGGTGCCAGCCAGGCTTACTTCGGTGGAGGAACCAGGTTAACTGTTCTAGATCCAAACATCAAAGTCACTGAACCCACAGTGGAAGTCCTAGCACCCTCGGCAAAGGAGTGTAAAGATAGAAACAAGAAGAAGAAGGCCCTGGTGTGTGTAGCCACCCGCTTCTACCCCGACCATGTCACGGTCTTCTGGCAAGTC
>721-1
AGGTTCACCAGACTCCCTCTGCAGTCTTCAGCAGACCTGGAGAGAATATTCAGCTCTTCTGCCACCATCAGAAAACAGACTATAGAGTGATGCTGTGGTACAAGAAATCACAAGGAGAAACAGCACTGAAACTCATTGGATATTTGAATTTTAATTCTCAAACCATTATCCAAACATCAAAGTCACTGAACCCACAGTGGAAGTCCTAGCACCCTCGGCAAAGGAGTGTAAAGATAGAAACAAGAAGAAGAAGAAGACCCTGGTGTGTGTAGCCACCCGCTTCTACCCCGACCATGTCACGGTCTTCTGGCAAGTC
>722-1
AGGTTCACCAGACTCCCTCTACGTTGCTGGTAAAGCCTAATGCCTCTGTCACACTCAACTGCAGTCATAAAATCCCCAGCTATGACACTATCCTCTGGTACCAGCGTTCTGTGGAAGACACGGCTCTAAACCTCATAGCTTATGCATACTATAAAACCCCTACAGTTGAACCCTCATATAAAGGTTACTTTGATGTGAAAGGAGATGGAGAGAACAAAGCCTTCCTTCATATCCTCAAACTGAGACAAGCTGAAGACAGTGGGGATTATTTCTGTGCTGCCAGTGGACAGTGACAACCCGGCATTCTTCGGCAGTGGCACCAAACTCACAGTTCTAGATCCAAACATCAAAGTCACTGAACCCACAGTGGAAGTCCTAGCACCCTCGGCAAAGGAGTGTAAAGATAGAAACAAGAAGAAGAAGAAGACCCTGGTGTGTGTAGCCACCCGCTTCTACCCCGACCATGTCACGGTCTTCTGGCAAGTC
>723-1
AGGTTCACCAGACTCCCTCTGCAGTCTTCAGCAGACCTGGAGAGAATATTCAGCTCTTCTGCCACCATCAGAAAACAGACTATAGAGTGATGCTGTGGTACCAGAAATCACAAGGAGAAACAGCACTGAAACTCATTGGATATTTGAATTTTAATTCTCAAACCATTGAGAGTTCATATGAAAAGCATTTCAATATGAGTGGGGATTTGGGTGGAGACGGCCTAAAGAATGCCTCTCTGAACATGTTCAACTTGAGACAAACCCAAAACAGTGCAGTGTATTTCTGTGCCGCTCAATTATATGAGGCACATTTTGGATCAGGCACCAAATTAACAGTTCTCGATCCAAACATCAAAGTCACTGAACCCACAGTGGAAGTCCTAGCACCCTCGGCAAAGGAGTGTAAAGATAGAAACAAGAAGAAGAAGAAGACCCTGGTGTGTGTAGCCACCCGCTTCTACCCCGACCATGTCACGGTCTTCTGGCAAGTC
>724-1
AGGTTCACCAGACTCCCTCTGCAGTCTTAATGAGACGTGGAGAGAACGTTCAGATCTTCTGCCACCATGAGAGAACTAACTACAGACTGATGCAGTGGTTCCAGCAGTCACCGGGAGAAAAACAACTATTTATATTTTAAGACTCAAACCACGTACATTGAAGAACATCTAAACATCCAAACATCAAAGTCACTGAACCCACAGTGGAAGTCCTAGCACCCTCGGCAAAGGAGTGTAAAGATAGAAACAAGAAGAAGAAGAAGACCCTGGTGTGTGTAGCCACCCGCTTCTACCCCGACCATGTCACGGTCTTCTGGCAAGTC
>725-1
AGGTTCACCAGACTCCCTCTGCAGTCTTCAGCAGACCTGGAGAGAATATTCAGCTCTTCTGCCACCATCAGAAAACAGAGTGATGCTGTGATACCAGAAATCACAATGAGAAAAAGCACTGAAACTCATTGGATATTTGAATTTTAATTCTCAAACCATTGTGAGTTCATATGAAAAGCATTTCAATATGAGTGGGGATTTGGGTGGAGACGGCCCAAAGAATGCCTCTCTGAACATGTTCAACTTGAGACAAACCCAAAACAGTGCAGTGTATTTCTGTGCTGCAAGGACAGGCACGGATAAGGCAGAGTTTGGTCCAGGTACCAGACTCACTGTTCTAGATCCAAACATCAAAGTCACTGAACCCACAGTGGAAGTCCTAGCACCCTCGGCAAAGGAGTGTAAAGATAGAAACAAGAAGAAGAAGAAGACCCTGGTGTGTGTAGCCACCCGCTTCTACCCCGACCATGTCACGGTCTTCTGGCAAGTC
>726-1
AGGTTCACCAGACTCCCTCTGCAGTCTTCAGCAGACCTGGAGAGAATATTCAGCTCTTCTGCCACCATCAGAAAACAGAGTGATGCTGTGATACCAGAAATCACAAGGAGAAAAAGCACTGAAACTCATTGGATATTTGAATGTTAATTCTCCAACCATTGAGAGTTCATATGAAGAGCATTTCAATATGAGTGGGGATTTGGGTGGAGCCGGCCCAAAGAATGCCTCTCTGAACATGTTCAACTTGAGACAACCACAATACAGTGCAGTGTATTTCTGTGCTGCTAGTACGGGACAGGGCGGCACATTTTGGATCAGGCACCTAATTAACAGTTCTCGATCCAAACATCAAAGTCACTGAACCCACAGTGGAAGTCCTAGCACCCTCGGCAAAGGAGTGTAAAGATAGAAACAAGAAGAAGAAGAAGACCCTGGTGTGTGTAGCCACCCGCTTCTACCCCGACCATGTCACGGTCTTCTGGCAAGTC
>727-1
AGGTTCACCAGACTCCCTCTACATTGCTGGTAAAGCCTAATGCCTCTGTCACACTCAACTGCAGTCATAAAATCCCCAGCTATGACACTATCCTCTGGTACCAGCTTTCTGTGGAAGACACGGCTCTAAACCTCATAGCTTATGCATACTATAAAACCCCTACAGTTGAACCCTCATATAAAGGTTACTTTGATGTGAAAGGAGATGGAGAGAACGAAGCCTTCCTTCATATCCTCAAACTGAGACAAGCTGAAGACAGTGGGGAGTATTTCTGTGCTGCAAGTGAAGGGACAGGGAACTATGAGGCACATTTTGGATCAGGCACCAAATTAACAGTTCTCGATCCAAACATCAAAGTCACTGAACCCACAGTGGAAGTCCTAGCACCCTCGGCAAAGGAGTGTAAAGATAGAAACAAGAAGAAGAAGAAGACCCTGGTGTGTGTAGCCACCCGCTTCTACCCCGACCATGTCACGGTCTTCTGGCAAGTC
>728-1
AGGTTCACCAGACTCCCTCTGCAGTCTTCAGCAGACCTGGAGAGAATATTCAGCTCTTCTGCCACCATCAGAAAACAGACTACACACAAATGTTGTGGTACCAGAAATCACAAGGAGAAACAGCACTGAAACTCATTGGATATTTGAATTATAATTCTAAAACCATTGAGAGTTCATATGAAAATAATTTTAATATGAGTGGGGATTTGAGTGGAGACGGCCCAAAGAATGCCTCTCTGAACATGTTCAATTTGAGACAACCCCAACCCAGTGCAGTGTATTTATGTGCTGCTCTTGGCACATTTTGGATCAGGCACCAAATTAACAGTTCTCGATCCAAACATCAAAGTCACTGAACCCACAGTGGAAGTCCTAGCACCCTCGGCAAAGGAGTGTAAAGATAGAAACAAGAAGAAGAAGAAGACCCTGGTGTGTGTAGCCACCCGCTTCTACCCCGACCATGTCACGGTCTTCTGGCAAGTC
>729-1
AGGTTCACCAGACTCCCTCTGCAGTCTTCAGCAGAACTGGAGAGAATATTCAGATCTTCTGCCACCATAAGAAAACAGAGTGATGCTGTTATACCAGAAATCACAAGGAGAAAAAACACTGAAACTCATTGGCTATTTGAATGTTAATTCTCGAACCATTGAGAGTTCATATGAAGAGCCTTTCAATATGAGTGGGGATTTGGGTGGAGCCGGCCCAAAGAATGCCTCTCTGAACATGTTCAACTTGAGACATCCACAATACAGTGCAGTGTATTTCTGTGCTGCTAGTAAGACTTATGAGGCCCATTTTGGATCAGGCACCAAATTCACAGTTCTCGATCCAAACATCAAAGTCACTGAACCCACAGTGGAAGTCCTAGCACCCTCGGCAAAGGAGTGTAAAGATAGAAACAAGAAGAAGAAGAAGACCCTGGTGTGTGTAGCCACCCGCTTCTACCCCGACCATGTCACGGTCTTCTGGCAAGTC
>730-1
AGGTTCACCAGACTCCCTCTACATTGCTGGTAAAGCCTAATGCCTCTGTCACACTCAACTGCAGTCATAAAATCCCAGCTATGACACTATCCTCTGGTACCAGCGTTCTGTGGAAGACACGGCTCTAAACCTCATAGCTTATGCATACTATAAAACCCCTACAGTTGAACCCTCATATAAAGGTTACTTTGATGTGAAAGGAGATGGAGAGAACGAAGCCTTCCTTCATATCCTCAAACTGAGACAAGCTGAAGACAGTGGGGAGTATTGCTGTGCTGCAAGTGAAACTAGAAATGAGGCACATTTTGGATCAGGCACCAAATTAACAGTTCTCGATCCAAACATCAAAGTCACTGAACCCACAGTGGAAGTCCTAGCACCCTCGGCAAAGGAGTGTAAAGATAGAAACAAGAAGAAGAAGAAGACCCTGGTGTGTGTAGCCACCCGCTTCTACCCCGACCATGTCACGGTCTTCTGGCAAGTC
>731-1
AGGTTCACCAGACTCCCTCTGAAGTCTTACTGAAACGTGGAGAGAACGTTCAGATCTTCTGCCACCATGAGAGAACTAACTACAGACTGATGCAGTGGTTCCAGCAGTCACCGGGAGAAAAGCAACTAAAACTTATAGCCTATTTATATTTTAAGTCTCAAACCACGTACATTGAAGAACATCTAAACGTGAGCGGGGATTTGAGTCAGAACGACCCGAAGAATGTTTCTCTGAACATGTTCAACCTTAAAGGTCCAGATCACAGTGCAGTTTATTTCTGTGCTGCAAGTGATGGCCTGAATGAGGCACATTTTGGATCAGGCACCAAATTAACAGTTCTCGATCCAAACATCAAAGTCACTGAACCCACAGTGGAAGTCCTAGCACCCTCGGCAAAGGAGTGTAAAGATAGAAACAAGAAGAAGAAGAAGACCCTGGTGTGTGTAGCCACCCGCTTCTACCCCGACCATGTCACGGTCTTCTGGCAAGTC
>732-1
AGGTTCACCAGACTCCCTCTACTTTGCTGGTAAAGCCTAATGCCTCTGTCACACTCAACTGCAGTCATAAAATCCCCAGCTATGACACTATCCTCTGGTACCAGCGTTCTGTGGAAGACACGGCTCTAAACCTCATAGCTTATGCATACTATAAAACCCCTACAGTTGAACCCTCATATCAAGGTTACTTTGATGTGAAAGGAGATGGAGAGAACGAAGCCTTCCTTCATATCCTCAAACTGAGACAAGCTGAAGACAGTGGGGAGTATTTCTGTGCTGCCAGAGGGGCGACTTCAACTCAACCAGCCTTCTTTGGCAATGGAACGAAACTCACTGTTTTAGATCCAAACATCAAAGTCACTGAACCCACAGTGGAAGTCCTAGCACCCTCGGCAAAGGAGTGTAAAGATAGAAACAAGAAGAAGAAGAAGACCCTGGTGTGTGTAGCCACCCGCTTCTACCCCGACCATGTCACGGTCTTCTGGCAAGTC
>733-1
AGGTTCACCAGACTCCCTCTGCAGTCTTCAGCAGACCTGGAGAGAATATTCAGCTCTTCTGCCACCATCAGAAAACAGACTATAGAATGATGCTGTGATACCAGAAATCACAAGGAGAAACAGCACTGAAACTCATTGGATATTTGAATTATAATTCTCAAACCATCGAGAGTTCATATGAAGAGCATTTCAATATGAGTGGGGATTTGGGTGGAGCCGGCCCAAAGAATGCCTCTCTGAACATGTTCAACTTGAGACAACCCCAACACAGTGCAGTGTATTTATGTGCTGCTAGACAGGTGTATGAGGCACATTTTGGATCAGGCACCAAATTAACAGTTCTCGATCAAAACATCAAAGTCACTGAACCCACAGTGGAAGTCGTAGCACCCTCGGCAAAGGAGTGTAAAGATAGAAACAAGAAGAAGAAGACCCTGGTGTGTGTAGCCACCCGCTTCTACCCCGACCATGTCACGGTCTTCTGGCAAGTC
>734-1
AGGTTCACCAGACTCCCTCTGCAGTCTTCAGCAGACCTGGAGAGAATATTCAGCTCTTCTGCCACCATCAGAAAACAGACTATAGAGTGATACTGTGGTACCAACTGTCAGCCCAAAACACTGCTCTGAAACTCATTGGGTATGTGTGGAACACCAGTCCAACGGTGGAAGATTCCTTTAAAGGGCGTTTTAATGTCAGTGGAGAAGGTGCAGCTAATAAAATGGCGTATCTACATTTTCCCAAAGTAACAGAAGCTGAAGACAGTGCAGTGTATTTCTGTGCTGCCGGACAGGGGGATAAGGCAGAGTTTGGTCCAGGTACCAGACTCACTGTTCTAGATCCAAACATCAAAGTCACTGAACCCACAGTGGAAGTCCTAGCACCCTCGGCAAAGGAGTGTAAAGATAGAAACAAGAAGAAGAAGAAGACCCTGGTGTGTGTAGCCACCCGCTTCTACCCCGACCATGTCACGGTCTTCTGGCAAGTC
>735-1
AGGTTCACCAGACTCCCTCTGCAGTCTTCAGCAGACCTGGAGAGAATATTCAGCTCTTCTGCCACCATCAGAAAACAGAGTGATGCTGTGATACCAGAAATCACAAGAAGAACAAGCACTGAAACTCATTGGATATTTGAATGTTAATTCTCCAACCATTAAGAGTTCATATGAATAGCATTTCAATATGAGTGGGGATTTGGGTGGAGCCGGCCCAAAGAATGCCTCTCTGAACATGTTCAACTTGAGACACTGGCCAATATGTGTGTGCTGTGACTAAGGCGCCCAGGGATGAGGCACATTTTGGATCAGGCACCAAATTAACAGTTCTCGATCCAAACATCAAAGTCACTGAACCCACAGTGGAAGTCCTAGCACCCTCGGCAAAGGAGTGTAAAGATAGAAACAAGAAGAAGAAGAAGACCCTGGTGTGTGTAGCCACCCGCTTCTACCCCGACCATGTCACGGTCTTCTGGCAAGTC
>736-1
AGGTTCACCAGACTCCCTCTGCAGTCTTCAGCAGACCTGGAGAGAATATTCAGCTCTTCTGCCACCATCAGAAAACAGAGTGATGCTGTGATACCAGAAATCACAAGGAGAAAAAGCACTGAAACTCATTGGATATTTGAATGTTAATTCTCCAACCATTGAGAGTTCATATGAAGAGCATTTCAATATGAGTGGGGATTTGGGTGGAGCCGGCCCAAAGAATGCCTCTCTGAACATGTTCAACTTGAGACAACCACAATACAGTGCAGTGTATTTCTGTGCTGCTAGGGCCTCAGCTCAACCAGCCTTCTTTGGCAATGGAACGAAACTCACTGTTTTAGATCCAAACATCAAAGTCACTGAACCCACAGTGGAAGTCCTAGCACCCTCGGCAAAGGAGTGTAAAGATAGAAACAAGAAGAAGAAGAAGACCCTGGTGTGTGTAGCCACCCGCTTCTACCCCGACCATGTCACGGTCTTCTGGCAAGTC
>737-1
AGGTTCACCAGACTCCCTCTACGTTGCTGGTAAAGCCTAATGCCTCTGTCACACTCAACTGCAGTCATAAAATCCCCAGCTATGACACTATCCTCTGGTACCAGCGTTCTGTGGAAGACACGGCTCTAAACCTCATAGCTTATGCATACTATAAAACCCCTACAGTTGAACCCTCATATAAAGGTTACTTTGATGTGAAAGGAGATGGAGAGAACGAAGCCTTCCTTCATATCCTCAAACTGAGACAAGCTGAAGACAGTGGGGAGTATTTCTGTGCTGCCAGCCGACAGGGGGGCAACCCGGCATTCTTCGGCAGTGGCACCAAACTCACAGTTCTAGATCCAAACATCAAAGTCACTGAACCCACAGTGGAAGTCCTAGCACCCTCGGCAAAGGAGTGTAAAGATAGAAACAAGAAGAAGAAGACCCTGGTGTGTGTAGCCACCCGCTTCTACCCCGACCATGTCACGGTCTTCTGGCAAGTC
>738-1
AGGTTCACCAGACTCCCTCTGCAGTCTTCAGCAGACCTGGAGAGAATATTCAGCTCTTCTGCCACCATCAGAAAACAGAGTAATGCTGTGATACCAGAAATCACAAGGAGAAAAAGCACTGAAACTCATTGGATATTTGAATGTTAATTCTCCAACCATTGAGAGTTCATATGAAGAGCATTTCAATATGAGTGGGGATTTGGGTGGAGCCGGCCCAAAGAATGCCTCTCTGAACATGTTCAACTTGAGACAACCACAATACAGTGCAGTGTATTTCTGTGCTGCGGGACAGGGTAGGATCCTGCATTCTTTGGAGCAGGGACCAAACTGAGTGTTCTGGATCCAAACATCAAAGTCACTGAACCCACAGTGGAAGTCCTAGCACCCTCGGCAAAGGAGTGTAAAGATAGAAACAAGAAGAAGAAGAAGACCCTGGTGTGTGTAGCCACCCGCTTCTACCCCGACCATGTCACGGTCTTCTGGCAAGTC
>739-1
AGGTTCACCAGACTCCCTCTGCAGTCTTCAGCAGACCTGGAGAGAATATTCAGCTCTTCTGCCACCATCAGAAAACAGACTATAGAGTGATGCTGTGGTACCAGAAATCACAAGGAGAAACAGCACTGAAACTCATTGGATTTTTGAATTTTAATTCTCAAATCATTGAGAGTTCATATGAAAAGCATTTCAATATGAGTGGGGATTTGGGTGGAGACGGCCCAAAGAATGCCTCTCTGAACATGTTCAACTTGAGACAAACCCAAAACAGTGCAGTGTATTTCTGTGCTGCAAGTAGGGATGAGGCACATTTTGGATCAGGCACCAAATTAACAGTTCTCGATCCAAACATCAAAGTCACTGAACCCACAGTGGAAGTCCTAGCACCCTCGGCAAAGGAGTGTAAAGATAGAAACAAGAAGAAGAAGAAGACCCTGGTGTGTGTAGCCACCCGCTTCTACCCCGACCATGTCACGGTCTTCTGGCAAGTC
>740-1
AGGTTCACCAGACTCCCTCTGCAGTCTTCAGCAGACCTGGAGAGAATATTCAGCTCTTCTGCCACCATCAGAAAACAGACTACACACAAATGTTGTGGTACCAGAAATCACAAGGAGAAACAGCACTGAAACTCATTGGATATTTGAATTATAATTCTAAAACCATTGAGAGTTCATATGAAAATAATTTTAATATGAGTGGGGATTTGAGTGGAGACGGCCCAAAGAATGCCTCTCTGAACATGTTCAACTTGAGACAACCCCAACACAGTGCAGTGTATTTCTGTGCTGCTAGCCTCTATGAGGCACATTTTGGATCAGGCACCAAATTAACAGTTCTCGATCCAAACATCAAAGTCACTGAACCCACAGTGGAAGTCCTAGCACCCTCGGCAAAGGAGTGTAAAGATAGAAACAAGAAGAAGAAGAAGACCCTGGTGTGTGTAGCCACCCGCTTCTACCCCGACCATGTCACGGTCTTCTGGCAAGTC
>741-1
AGGTTCACCAGACTCCCTCTACATTGCTGGTAAAGCCTAATGCCTCTGTCACACTCAACTGCAGTCATAAAATCCCCAGCTATGACACTATCCTCTGGTACCAGCTTTCTGTGGAAGACACGGCTCTAAACCTCATAGCTTATGCATACTATAAAACCCCTACAGTTGAACCCTCATATAAAGGTTACTTTGATGTGAAAGGAGATGGAGAGAACGAAGCCTTCCTTCATATCCTCAAACTGAGACAAGCTGAAGACAGTGGGGAGTATTTCTGTGCTGCAAGTGAGGGGACAGACGACTATGAGGCACATTTTGGATCAGGCACCAAATTAACAGTTCTCGATCCAAACATCAAAGTCACTGAACCCACAGTGGAAGTCCTAGCACCCTCGGCAAAGGAGTGTAAAGATAGAAACAAGAAGAAGAAGAAGACCCTGGTGTGTGTAGCCACCCGCTTCTACCCCGACCATGTCACGGTCTTCTGGCAAGTC
>742-1
AGGTTCACCAGACTCCCTCTCCCCATCTGAGCTGGAACGTCTATCCCTCTCTAGTGACAGAGATCTCTCTCTTTCTCCCCCCCTGGCCATCATCTCTGGAGAGGTGGACCTCTCCCGGTCTTCCCTCGTCACGGTCTTCTGGCAAGTC
>743-1
AGGTTCACCAGACTCCCTCTGCAGTCTTCAGCAGACCTGGAGAGAATATTCAGCTCTTCTGCCACCATCAGAAAACAGACTATAGAATGATGCTGTGATACCAGAAATCACAAGGAGAAACAGCACTGAAACTCATTGGATATTTGAATTATAATTCTAAAACCATTGAGAGTTCATATGAAAATAATTTTAATATGAGTGGGGATTTGAGTGGAGACGGCCCAAAGAATGCCTCTCTGAACATGTTCAATTTGAGACAACCCCAACACAGTGCAGTGTATTTATGTGCTGCTCGAGGTTATGAGGCACATTTTGGATCAGGCACCAAATTAACAGTTCTCGATCCAAACATCAAAGTCACTGAACCCACAGTGGAAGTCCTAGCACCCTCGGCAAAGGAGTGTAAAGATAGAAACAAGAAGAAGAAGAAGACCCTGGTGTGTGTAGCCACCCGCTTCTACCCCGACCATGTCACGGTCTTCTGGCAAGTC
>744-1
AGGTTCACCAGACTCCCTCTGCAGTCTTCAGCAGACCTGGAGAGAATATTCAGCTCTTCTGCCACCATCAGAAAACAGACTACACACAAATGTTGTGGTACCAGAAATCACAAGGAGAAACAGCACTGAAACTCATTGGATATTTGAATTATGATTCTAAAACCATTGAGAGTTCATATGAAAATAATTTTAATATGAGTGGGGATTTGAGTGGAGACGGCCCAAAGAATGCCTCTCTGAACATGTTCAATTTGAGACAACCCCAACCCTGTGCTGGGTATTTAAGTGATGCTCGTTATAGGCAGGCATACTTTGGGAATGGAACCAAACTCACTGTTTTAGATCCAAACATCAAAGTCACTGAACACACAGTGGAAGTCCTAGCACCCTCGGCAAAGGAGTGTAAAGATAGAAACAAGAAGAAGAAGAAGACCCTGGTGTGTGTAGCCACCCGCTTCTACCCCGACCATGTCACGGTCTTCTGGCAAGTC
>745-1
AGGTTCACCAGACTCCCTCTGCAGTCTTCAGCAGACCTGGAGAGAATATTCAGCTCTTCTGCCACCATCAGAAAACAGACTACACACAAATGTTGTGGTACCAGAAATCACAAGGAGAAACAGCACTGAAACTCATTGGATATTTGAATTATAATTCTAAAACCATTGAGAGTTCATATGAAAATAATTTTAATATGAGTGGGGATTTGAGTGGAGACGGCCCAAAGAATGCCTCTCTGAACATGTTCAATTTGAGACAACCCCAACACAGTGCAGTGTATTTATGTGCTGCTCGTTACAGGGGTGAGGCACATTTTGGATCAGGCACCAAATTAACAGTTCTCGATCCAAACATCAAAGTCACTGAACCCACAGTGGAAGTCCTAGCACCCTCGGCAAAGGAGTGTAAAGATAGAAACAAGAAGAAGAAGACCCTGGTGTGTGTAGCCACCCGCTTCTACCCCGACCATGTCACGGTCTTCTGGCAAGTC
>746-1
AGGTTCACCAGACTCCCTCTGCAGTCTTCAGCAGACCTGGAGAGAATATTCAGCTCTTCTGCCACCATCAGAAAACAGACTATAGAATGATGCTGTGGTACCAGAAATCACAAGGAGAAACAGCACTGAAACTCATTGGATATTTGAATTATAATTCTCCAACCATTGAGAGTTCATATGAAAAGCATTTCAAAATGAGTGGGGATTTGGGTGGAAACGGCCCAAAGAATGCCTCTCTGAACATGTTCAACTTGAGACAACCCCAATACAGTGCAGTGTATTTCTGTGCTGCTAGTTATGCTGCCTACTTTGGAGAGGGAACGAAGCTAACAGTTCTGGATCCAAACATCAAAGTCACTGAACCCACAGTGGAAGTCCTAGCACCCTCGGCAAAGGAGTGTAAAGATAGAAACAAGAAGAAGAAGAAGACCCTGGTGTGTGTAGCCACCCGCTTCTACCCCGACCATGTCACGGTCTTCTGGCAAGTC
>747-1
AGGTTCACCAGACTCCCTCTGTAGTCTTCAGCAGACCTGGAGAGAATATTCAGCTCTTCTGCCACCATCAGAAAACAGACTATAGAGTGATGCTGTGGTACCAGAAATCACAAGGAGAAACAGCACTGAAACTCATTGGATATTTGAATTTTAATTCTCAAACCATTATCCAAACATCAAAGTCACTGAACCCACAGTGGAAGTCCTAGCACCCTCGGCAAAGGAGTGTAAAGATAGAAACAAGAAGAAGAAGAAGACCCTGGTGTGTGTAGCCACCCGCTTCTACCCCGACCATGTCACGGTCTTCTGGCAAGTC
>748-1
AGGTTCACCAGACTCCCTCTGCAGTCTTCAGCAGACCTGGAGAGAATATTCAGCTCTTCTGCCACCATCAGAAAACAGACTATAGCGTGATGCTGTGGTACCAGAAATCACCAGGAGAAACAGCACTGAAACTCATTGGATATTTGAATTTTAATTCTCAAACCATTGAGAGTTCATATGAAAAGCATTTCAATATGAGTGGGGATTTGGGTGGAGACGGCCCAAAGAATGCCTCTCTGAACATGTTCAACTTGAGACAAACCCAAAACAGTGCAGTGTATTTCTGTGCTGCAAGTAAACATCCTGCATTCTTTGGAGCAGGGACCAAACTGAGTGTTCTGGATCCAAACATCAAAGTCACTGAACCCACAGTGGAAGTCCTAGCACCCTCGGCAAAGGAGTGTAAAGATAGAAACAAGAAGAAGAAGAAGACCCTGGTGTGTGTAGCCACCCGCTTCTACCCCGACCATGTCACGGTCTTCTGGCAAGTC
>749-1
AGGTTCACCAGACTCCCTCTGCAGTCTTCAGCAGACCTGGAAAGAATATTCAGCTCTTCTGCCACCATCAGAAAACAGACTATAGAATGATGCTGTGGTACCAGAAATCACAAGGAGAAACATCACTGAAACTCATTGGATATTTGAATTATAATTCTCCAACCATTGAGGGTTCATATGAAAAGCATTTCAAAATGAGTGGGGATTTGGGTGGAAACGGCCCAAAGAATGCCTCTCTGAACATGTTCAACTTGAGACAACCCCAACACAGTGCAGTGTATTTCTGTGCAGGGAACTATGAGGCACATTTTGGATCAGGCACCAAATTAACAGTTCTCGATCCAAACATCAAAGTCACTGAACCCACAGTGGAAGTCCTAGCACCCTCGGCAAAGGAGTGTAAAGATAGAAACAAGAAGAAGAAGAAGACCCTGGTGTGTGTAGCCACCCGCTTCTACCCCGACCATGTCACGGTCTTCTGGCAAGTC
>750-1
AGGTTCACCAGACTCCCTCTGCAGTCTTCAGCAGACCTGGAGAGAATATTCAGCTCTTCTGCCACCATCAGAAAACAGAGTGATGCTGTGATACCAGAAATCACAAGGAGAAACAGCACTGAAACTCATTGGATATTTGAATTATAATTCTAAAACCATTGAGAGTTCATATGAAAATAATTTTAATATGAGTGGGGATTTGAGTGGAGACGGCCCAAAGAATGCCTCTCTGAACATGTTCAATTTGAGACAACCCCAACACAGTGCAGTGTATTTATGTGCTGCTCGTTATAGGGGAGAGGCACATTTTGGATCAGGCACCAAATTAACAGTTCTCGATCCAAACATCAAAGTCACTGAACCCACAGTGGAAGTCCTAGCACCCTCGGCAAAGGAGTGTAAAGATAGAAACAAGAAGAAGAAGAAGACCCTGGTGTGTGTAGCCACCCGCTTCTACCCCGACCATGTCACGGTCTTCTGGCAAGTC
>751-1
AGGTTCACCAGACTCCCTCTGCAGTCTTCAGCAGAACTGGAGAGAATATTCAGCTCTTCTGCCACCATAAGAAAACAGACTACACACAAATGTTGTGGTACCAGAAATCACAAGGAGAAACAGCACTGAAACTCATTGGATATTTGAATTATAATTCTAAAACCATTGAGAGTTCATATGAAAATAATTTTAATATGAGTGGGGATTTGAGTGGAGACGGCCCAAAGAATGCCTCTCTGAACATGTTCAATTTGAGACAACCCCAACACAGTGCAGTGTATTTATGTGCTGCGCGGGACTATGAGGCACATTTTGGATCAGGCACCAAATTAACAGTTCTCGATCCAAACATCAAAGTCACTGAACCCACAGTGGAAGTCCTAGCACCCTCGGCAAAGGAGTGTAAAGATAGAAACAAGAAGAAGAAGAAGACCCTGGTGTGTGTAGCCACCCGCTTCTACCCCGACCATGTCACGGTCTTCTGGCAAGTC
>752-1
AGGTTCACCAGACTCCCTCTGCAGTCTTCAGCAGACCTGGAGAGAATATTCAGCTCTTCTGCCACCATCAGAAAACAGACTATAGAATGATGCTGTGGTACCAGAAATCACAAGGAGAAACATCACTGAAACTCATTGGATATTCGAATTATAATTCTCCAACCATTGAGAGTTCATATGAAAAGCATTTCAAAATGAGTGGGGATTTGGGTGGAAACGGCCCAAAGAATGCCTCTCTGAACATGTTCAACTTGAGACAACCCCAACACAGTGCAGTGTATTTCTGTGCAGGGAACTATGAGGCACATTTTGGATCAGGCACCAAATTAACAGTTCTCGATCCAAACATCAAAGTCACTGAACCCACAGTGGAAGTCCTAGCACCCTCGGCAAAGGAGTGTAAAGATAGAAACAAGAAGAAGAAGACCCTGGTGTGTGTAGCCACCCGCTTCTACCCCGACCATGTCACGGTCTTCTGGCAAGTC
>753-1
AGGTTCACCAGACTCCCTCTCCCCATCTGAGCTGGAACGTCTATCCCTCTCTAGCGACAGAGATCTCTCTCTTTCTCTCCCCCTGGCCATCATCTCTGGAGAGGTGGACCGCTCCCGGTCTTCCCTCGTCACGGTCTTCTGGCAAGTC
>754-1
AGGTTCACCAGACTCCCTCTGCAGTCTTCAGCAGACCTGGAGAGAATATTCAGCTCTTCTGCCACCATCAGAAAACAGAGTGATGCTGTGATCCCAGAAATCACAAGGAGAAAAAGCACTGAAACTCATTGGATATTTGAATGTTAATTCTCCAACCATTGAGAGTTCATATGAAGAGCATTTCAATATGAGTGGGGATTTGGGTGGAGCCGGCCCAAAGAATGCCTCTCTGAACATGTTCAACTTGAGACAACCACAATACAGTGCAGTGTATTTCTGTGCTGCTAGTAAGAGGGGGGATATGAGGCACATTTTGGATCAGGCACCAAATTAACAGTTCTCGATCCAAACATCAAAGTCACTGAACCCACAGTGGAAGTCCTAGCACCCTCGGCAAAGGAGTGTAAAGATAGAAACAAGAAGAAGAAGAAGACCCTGGTGTGTGTAGCCACCCGCTTCTACCCCGACCATGTCACGGTCTTCTGGCAAGTC
>755-1
AGGTTCACCAGACTCCCTCTGCAGTCTTCAGCAGACCTGGAGAGAATATTCAGCTCTTCTGCCACCATCAGAAAACAGAGTGATGCTGTGATACCAGAAATCACAAGGAGAAAAAGCACTGAAACTCATTGGATATTTGAATGTTAATTCTCCAACCATTGAGAGTTCATATGAAGAGCATTCAATATGAGTGGGGATTTGGGTGGAGCCGGCCCAAAGAATGCCTCTCTGAACATGTTCAACTTGAGACAACCACAATACAGTGCAGTGTATTTCTGTGCTGCTAGTAAGACTTATGAGGCACATTTTGGATCAGGCACCAAATTAACAGTTCTCGATCCAAACATCAAAGTCACTGAACCCACAGTGGAAGTCCTAGCACCCTCGGCAAAGGAGTGTAAAGATAGAAACAAGAAGAAGAAGAAGACCCTGGTGTGTGTAGCCACCCGCTTCTACCCCGACCATGTCACGGTCTTCTGGCAAGTC
>756-1
AGGTTCACCAGACTCCCTCTGCAGTCTTCAGCAGACCTGGAGAGAATATTCAGCTCTTCTGCCACCATCAGAAAACAGACTATAGAGTGATGCTGTGGTACCAGAAATCACAAGGAGAAACAGCACTGAAACTCATTGGATATTTGAATTTTAATTCTCAAACCATTGAGAGTTCATATGAAAAGCATTTCAATATGAGTGGGGATTTGGGTGGAGACGGCCCAAAGAATGCCTCTCTGAACATGTTCAACTTGAGACAAACCCAAAACAGTGCAGTGTATTTCTGTGCGCAAGGGGATACTATGAGGCACATTTTGGATCAGGCACCAAATTAACAGTTCTCGATCCAAACATCAAAGTCACTGAACCCACAGTGGAAGTCCTAGCACCCTCGGCAAAGGAGTGTAAAGATAGAAACAAGAAGAAGAAGACCCTGGTGTGTGTAGCCACCCGCTTCTACCCCGACCATGTCACGGTCTTCTGGCAAGTC
>757-1
AGGTTCACCAGACTCCCTCTGCAGTCTTCAGCAGACCTGGAGAGAATATTCAGCTCTTCTGCCACCATCAGAAAACAGAGTGATGCTGTGATACCAGAAATCACAAGGAGAAAAAGCACTGAAACTCATTGGATATTTGAATGTTAATTCTCCAACCATTGAGAGTTCATATGAAGAGCATTTCAATATGAGTGGGGATTTGGGTGGAGCCGGCCCAAAGAATGCCTCTCTGAACATGTTCAACTTGAGACAACCACAATAAGGACAGGATTATGAGGCACATTTTGGATCAGGCACCAAAGTAACAGTTCTCGATCCAAACATCAAAGTCACTGAACCCACAGTGGAAGTCCTAGCACCCTCGGCAAAGGAGTGTAAAGATAGAAACAAGAAGAAGAAGACCCTGGTGTGTGTAGCCACCCGCTTCTACCCCGACCATGTCACGGTCTTCTGGCAAGTC
>758-1
AGGTTCACCAGACTCCCTCTGCAGTCTTACTGAAACGTGGAGAGAACGTTCAGATCTTCTGCCACCATGAGAGAACTAACTACAGACTGATGCAGTGGTTCCAGCAGTCACCGGGAGAAAAACAACTATTTATATTTTAAGACTCAAACCACGTACATTGAAGAACATCTAAACGTGAGTGGGGATTTGAGTCAGAACGACCCGAAGAATGTTTCTCTGAACATGTTCAACCTTAAAGGTCCAGATCACAGTGCAGTTTATTTCTGTGCTGCAAGTGAAGGGGGGCGCGACAACCCGGCATTCTTCGGCAGTGGCACCAAACTCACAGTTCTAGATCCAAACATCAAAGTCACTGAACCCACAGTGGAAGTCCTAGCACCCTCGGCAAAGGAGTGTAAAGATAGAAACAAGAAGAAGAAGAAGACCCTGGTGTGTGTAGCCACCCGCTTCTACCCCGACCATGTCACGGTCTTCTGGCAAGTC
>759-1
AGGTTCACCAGACTCCCTCTGCAGTCTTCAGCAGACCTGGAGAGAATATTCAGCTCTTCTGCTACCATCAGAAAACAGACTACACACAAATGTTGTGGGGGGGTGGTGCCAGCCAGGCTTACTTCGGTGGAGGAACCAGGTTAACTGTTCTAGATCCAAACATCAAAGTCACTGAACCCACAGTGGAAGTCCTAGCACCCTCGGCAAAGGAGTGTAAAGATAGAAACAAGAAGAAGAAGAAGACCCTGGTGTGTGTAGCCACCCGCTTCTACCCCGACCATGTCACGGTCTTCTGGCAAGTC
>760-1
AGGTTCACCAGACTCCCTCTGCAGTCTTCAGCAGACCTGGAGAGAATATTCAGCTCTTCTGCCACCAACAGAAAACAGAGTGATGCTGTGATACCAGAAATCACAAGGAGAAAAAGCACTGAAACTCATTGGATATTTGAATGTTAATTCTCCAACCATTGAGAGTTCATATGAAGAGCATTTCAATATGAGTGGGGATTTGGGTGGAGCCGGCCCAAAGAATGCCTCTCTGAACATGTTCAACTTGAGACAACCACAATACAGTGCAGTGTATTTCTGTGCTGCTAGTAGAAGGCAGAACCAGCCTTCTTTGGCAATGGAACGAAACTCACTGTTTTAGATCCAAACATCAAAGTCACTGAACCCACAGTGGAAGTCCTAGCACCCTCGGCAAAGGAGTGTAAAGATAGAAACAAGAAGAAGAAGAAGACCCTGGTGTGTGTAGCCACCCGCTTCTACCCCGACCATGTCACGGTCTTCTGGCAAGTC
>761-1
AGGTTCACCAGACTCCCTCTGCAGTCTTCAGCAGACCTGGAGAGAATATTCAGCTCTTCTGCCACCATCAGAAAACAGACTATAGAGTGATGCTGTGGTACCAGAAATCACAAGGAGAAACAGCACTGAAACTCATTGGATATTTGAATTTTAATTCTCAAATCATTGAGAGTTCATATGAAAAGCATTTCAATATGAGTGGGGATTTGGGTGGAGACGGCCCAAAGAATGCCTCTCTGAACATGTTCAACTTGAGACAAACCGAAAACAGTGCAGTGTATTTCTGTGCTGCAAAGGATCCTGCATTCTTTGGAGCAGGGACCAAACTGAGTGTTCTGGATCCAAACATCAAAGTCACTGAACCCACAGTGGAAGTCCTAGCACCCTCGGCAAAGGAGTGTAAAGATAGAAACAAGAAGAAGAAGAAGACCCTGGTGTGTGTAGCCACCCGCTTCTACCCCGACCATGTCACGGTCTTCTGGCAAGTC
>762-1
AGGTTCACCAGACTCCCTCTACGTTGCTGTTAAAGCCTAATGCCTCTTTCCCACTCAACTGCAGTCATAAAATCCCCAGCTATGACACTATCCTCTGGTACCAGCGTTCTGTGGAAGACACGGCTCTAAACCTCATAGCTTATGCATACTATAAAACCCCTACAGTTGAACCCTCATATAAAGGTTACTTTGATGTGAAAGGAGATGGAGCGAACGAAGCCTTCCTTCATATCCTCAAACTGAGACAAGCTGAAGACAGTGGGGAGTATTTCTGTGCTGCCAGAGGGGCGACTTCAACTCAACCAGCCTTCTTTGGCAATGGAACGAAACTCACTGTTTTAGATCCAAACATCAAAGTCACTGAACCCACAGTGGAAGTCCTAGCACCCTCGGCAAAGGAGTGTAAAGATAGAAACAAGAAGAAGAAGAAGACCCTGGTGTGTGTAGCCACCCGCTTCTACCCCGACCATGTCACGGTCTTCTGGCAAGTC
>763-1
AGGTTCACCAGACTCCCTCTGCAGTCATAAAATCCCCAGCTATGACACTATCCTCTGGTACCAGCGTTCTGTGGAAGACACGGCTCTAAACCTCATAGCTTATGCATACTATAAAACCCCTACAGTTGAACCCTCATATAAAGGTTACTTTGATGTGAAAGGAGATGGAGAGAACGAAGCCTTCCTTCATATCCTCAAACTGAGACAAGCTGAAGACAGTGGGGAGTATTTCTGTGCTGCCGGGACATTTCAACTCAACCAGCCTTCTTTGGCAATGGAACGAAACTCACTGTTTTAGATCCAAACATCAAAGTCACTGAACCCACAGTGGAAGTCCTAGCACCCTCGGCAAAGGAGTGTAAAGATAGAAACAAGAAGAAGAAGAAGACCCTGGTGTGTGTAGCCACCCGCTTCTACCCCGACCATGTCACGGTCTTCTGGCAAGTC
>764-1
AGGTTCACCAGACTCCCTCTGCAGTCTTCAGCAGACCTGGAGAGAATATTCAGCTCTTCTGCCACCATCAGAAAACAGACTATAGAGTGATGCTGTGGTACCAGAAATCACAAGGAGAAACAGCACTGAAACTCATTGGATATTTGAATTATAATTCTAAAACCATTGAGAGTTCATATGAAAATAATTTTAATATGAGTGGGGATTTGAGTGGAGACGGCCCAAAGAATGCCTCTCTGAACATGTTCAATTTGAGACAACCCCAACACAGTGCAGTGTATTTATGTGCTGCTCGTTATTCAGTATGAGGCACATTTTGGATCAGGCACCAAATTAACAGTTCTCGATCCAAACATCAAAGTCACTGAACCCACAGTGGAAGTCCTAGCACCCTCGGCAAAGGAGTGTAAAGATAGAAACAAGAAGAAGAAGACCCTGGTGTGTGTAGCCACCCGCTTCTACCCCGACCATGTCACGGTCTTCTGGCAAGTC
>765-1
AGGTTCACCAGACTCCCTCTGCAGTCTTCAGCAGACCTGGAGAGAATATTCAGCTCTTCTGCCACCATCAGAAAACAGACTATAGAATGATGCTGTGGTACCAGAAATCACAAGGAGAAACAGCACTGAAACTCATTGGGTATGTGAGATACACCAGTCCAATGGTGCAAGATTCCTTTAAAGGGCGTTTTAATGCCAGTGGAGATGGTGCAGCTAATAAAATGGCATATCTACATTTTCCCAAACTGACAGAAGCTGAAGACAGTTCAGTGTATTTCTGTGCTGCTAGTGACAACAACAACCCGGCATTCTTCGGCAGTGGCACCAAACTCACAGTTCTAGATCCAAACATCAAAGTCACTGAACCCACAGTGGAAGTCCTAGCACCCTCGGCAAAGGAGTGTAAAGATAGAAACAAGAAGAAGAAGAAGACCCTGGTGTGTGTAGCCACCCGCTTCTACCCCGACCATGTCACGGTCTTCTGGCAAGTC
>766-1
AGGTTCACCAGACTCCCTCTGCAGTCTTCAGCAGACCTGGAGAGAATATTCAGCTCTTCTGCCACCATCAGAAAACAGACTATAGAATGATGCTGTGATACCAGAAATCACAAGGAGAAACAGCACTTAAACTCATTGGATATTTGAATTATAATTCTCAAACCATCGAGAGTTCATATGAAGAGCATTTCAATATGAGTGGGGATTTGGGTGGAGCCGGCCCAAAGAATGCCTCTCTGAACATGTTCAACTTGAGACAACCCCAACACAGTGCAGTGTATTTATGTGCTGCTAGTATTGAGGCACATTTTGGATCAGGCACCAAATTAACAGTTCTCGATCCAAACATCAAAGTCACTGAACCCACAGTGGAAGTCCTAGCACCCTCGGCAAAGGAGTGTAAAGATAGAAACAAGAAGAAGAAGACCCTGGTGTGTGTAGCCACCCGCTTCTACCCCGACCATGTCACGGTCTTCTGGCAAGTC
>767-1
AGGTTCACCAGACTCCCTCTGCAGTCTTCAGCAGACCTGGAGAGAATATTCAGCTCTTCTGCCACCATCAGAAAACAGAGTGATGCTGTGATACCAGAAATCACAAGGAGAAAAAGCACTGAAACTCATTGGATATTTGAATGTTAATTCTCCAACCATTGAGAGTTCATATGAAGAGCATTTCAGTATGAGTGGGGATTTGGGTGGAGCCGGCCCAAAGAATGCCTCTCTGAACATGTTCAACTTGAGACAACCACAATACAGTGCAGTGTATTTCTGTGCTGCTAGCGGAGCTATGATCCTGCATTCTTTGGAGCAGGGACCAAACTGAGTGTTCTGGATCCAAACATCAAAGTCACTGAACCCACAGTGGAAGTCCTAGCACCCTCGGCAAAGGAGTGTAAAGATAGAAACAAGAAGAAGAAGAAGACCCTGGTGTGTGTAGCCACCCGCTTCTACCCCGACCATGTCACGGTCTTCTGGCAAGTC
>768-1
AGGTTCACCAGACTCCCTCTACGTTGCTGGTAAAGCCTAATGCCTCTGTCACACTCAACTGCAGTCATAAAATCCCCAGCTATGACACTATCCTCTGGTACCAGCGTTCTGTGGAAGACACGGCTCTAAACCTCATAGCTTATGCATACTATAAAACCCCTACAGTTGAACCCTCATATAAAGGTTACTTTGATGTGAAAGGAGATGGAGAGAACAAAGCCTTCCTTCATATCCTCAAACTGAGACAAGCTGAAGACAGTGGGGAGTATTTCTGTGGTGCCAGGGGAGGTGGTGCCAGCCAGGCTTACTTCGGTGGAGGAACCAGGTTAACTGTTCTAGATCCAAACATCAAAGTCACTGAACCCACAGTGGAAGTCCTAGCACCCTCGGCAAAGGAGTGTAAAGATAGAAACAAGAAGAAGAAGAAGACCCTGGTGTGTGTAGCCACCCGCTTCTACCCCGACCATGTCACGGTCTTCTGGCAAGTC
>769-1
AGGTTCACCAGACTCCCTCTGCAGTCTTCAGCAGACCTGGAGAGAATATTCAGCTCTTCTGCCACCATCAGAAAACAGACTATAGAATGATGCTGTGGTACCAGAAATCACAAGGAGAAACAGCACTGAAACTCATTGGATATTTGAATTATAATTCTCCAACCATTGAGAGTTCAAATGAAAAGCATTTCAAAATGAGTGGGGATTTGGGTGGAAACGGCCCAAAGAATGCCTCTCTGAACATGTTCAACTTGAGACAACCCCAACACAGTGCAGTGTATTTCTGTGCTGCTAGCCTCTATGAGGCACATTTTGGATCAGGCACCAAATTAACAGTTCTCGATCCAAACATCAAAGTCACTGAACCCACAGTGGAAGTCCTAGCACCCTCGGCAAAGGAGTGTAAAGATAGAAACAAGAAGAAGAAGAAGACCCTGGTGTGTGTAGCCACCCGCTTCTACCCCGACCATGTCACGGTCTTCTGGCAAGTC
>770-1
AGGTTCACCAGACTCCCTCTGCAGTCTTCAGCAGAACTGGAGAGAATATTCAGCTCTTCTGCCACCATAAGAAAACAGAGTGATGCTGTTATCCCAGAAATCAAAAGCAGAAAAAGCACTGAAACTCATTGGATATTTGAATGTTAATTCTCCAACCATTGAGAGTTCATATGAAGAGCCTTTCAATATGAGTGGGGATTTGGGTGGAGCCGACCCAAAGAATGCCTCTCTGAACATGTTCATCTTGAGACATCCAGAATACAGTGCAGTGTATTGCTGTGCTGCTAGTACCAGTAACAACAAGCCGGCATTCTTCGGCAGTGGCACCAACACCGCAGTACAACATACCATCATCAAAGTTGCAGCCACCGTAGTGGACGTCGTAGCCTCCGCGGAAAAGTATAGAAAAGATAGAAACAAGAAGAAGAAGACCCTGGTGTGTGTAGCCACCCGCTTCTACCCCGACCATGTCACGGTCTTCTGGCAAGTC
>771-1
AGGTTCACCAGACTCCCTCTGCAGTCTTCAGCAGACCTGGAGAGAATATTCAGCTCTTCTGCCACCATCAGAAAACAGAGTGATGCTGTGATCCCAGAAATCACAAGGAGAAAAAGCACTGAAACTCATTGGATATTTGAATGTTAATTCTCCAACCATTGAGAGTTCATATGAATAGCATTTCAATATGAGTGGGGATTTGGGTGGAGCCGGCCCAAAGAATGCCTCTCTGAACATGTTCAACTTGAGACAACCACAATACAGTGCAGTGTATTTCTGTGCTGCTAGTATCAGGGCAACTATGAGGCACATTTTGGATCAGGCACCAAATTAACAGTTCTCGATCCAAACATCAAAGTCACTGAACCCACAGTGGAAGTCCTAGCACCCTCGGCAAAGGAGTGTAAAGATAGAAACAAGAAGAAGAAGAAGACCCTGGTGTGTGTAGCCACCCGCTTCTACCCCGACCATGTCACGGTCTTCTGGCAAGTC
>772-1
AGGTTCACCAGACTCCCTCTGCAGTCTTCAGCAGACCTGGAGAGAATATTCAGCTCTTCTGCCACCATCAGAAAACAGACTACACACAAATGTTGTGGTACCAGAAATCACAAGGAGAAACAGCACTGAAACTCATTGGATATTTGAATTATAATTCTAAAACCAATGAGAGTTCATATGAAAATAATTTTAATATGAGTGGGGATTTGAGTGGAGACGGCCCAAAGAATGCCTCTCTGAACATGTTCAATTTGAGACAACCCCAACACAGTGCAGTGTATTTATGTGCGGGACAGGCACATTTTGGATCAGGCACCAAATTAACAGTTCTCGATCCAAACATCAAAGTCACTGAACCCACAGTGGAAGTCCTAGCACCCTCGGCAAAGGAGTGTAAAGATAGAAACAAGAAGAAGAAGAAGACCCTGGTGTGTGTAGCCACCCGCTTCTACCCCGACCATGTCACGGTCTTCTGGCAAGTC
>773-1
AGGTTCACCAGACTCCCTCTGCAGTCTTCAGCAGACCTGGAGAGAATATTCAGCTCTTCTGCCACCATCAGAAAACAGACTATAGAGTGATGCTGTGGTACCAGAAATCACAAGGAGAAACAGCACTGAAACTCATTGGATATTTGAATTTTAATTCTCAAACCATTGAGAGTTCATATGAAAAGCATTTCAATATGAGTGGGGATTTGGGTGGAGACGGCCCAAAGAATGCCTCTCTGAACATGTTCAACTTGAGACAAACCCAAAACAGTGCAGTGTATTTCTGTGCTGCAAGTAGGGATGAGGCACATTTTGGATCAGGCACCAAATTAACAGTTCTCGATCCAAACATCAAAGTCACTGAACCCACAGTGGAAATCCTAGCACCCTCGGCAAAGGAGTGTAAAGATAGAAACAAGAAGAAGAAGAAGACCCTGGTGTGTGTAGCCACCCGCTTCTACCCCGACCATGTCACGGTCTTCTGGCAAGTC
>774-1
AGGTTCACCAGACTCCCTCTGCAGTCTTCAGCAGACCTGGAGAGAATATTCAGCTCTTCTGCCACCATCAGAAAACAGACTATAGAATGATGCTGTGATACCAGAAATCACAAGGAGAAACAGCACTGAAACTCATTGGATATTTGAATTATAATTCTCAAACCATCGAGAGTTCATATGAAGAGCATTTCAATATGAGTGGGGATTTGGGTGGAGCCGGCCCAAAGAATGCCTCTCTGAACATGTTCAACTTGAGACAGCCCCAACGCAGTGCAGTGTATTTATCGGATGGAAGTGAGGCCTACTTTGGGAATGGAACCAAACTCACTGTTTTAGATCCAAACATCAAAGTCACTGAACCCACAGTGGAAGTCCTAGCACCCTCGGCAAAGGAGTGTAAAGATAGAAACAAGAAGAAGAAGAAGACCCTGGTGTGTGTAGCCACCCGCTTCTACCCCGACCATGTCACGGTCTTCTGGCAAGTC
>775-1
AGGTTCACCAGACTCCCTCTACGTTGCTGGTAAAGCCTAATGCCTCTGTCACACTTAACTGCAGTCATAAAATCCCCAGCTATGACACTATCCTCTGGTACCAGCGTTCTGTGGAAGACACGGCTCTAAACCTCATAGCTTATGCATACTATAAAACCCCTACAATTGAACCCTCATATAAAGGTTACTTTGATGTGAAAGGAGATGGAGAGAACGAAGCCTTCCTTCATATCCTCAAACTGAGACAAGCTGAAGACAGTGGGGAGTATTTCTGTGCTGCCAGGACAGGGTACACGGATAAGGCAGAGTTTGGTCCAGGTACCAGACTCACTGTTCTAGATCCAAACATCAAAGTCACTGAACCCACAGTGGAAGTCCTAGCACCCTCGGCAAAGGAGTGTAAAGATAGAAACAAGAAGAAGAAGAAGACCCTGGTGTGTGTAGCCACCCGCTTCTACCCCGAGCATGTCACGGTCTTCTGGCAAGTC
>776-1
AGGTTCACCAGACTCCCTCTGCAGTCTTCAGCAGACCTGGAGAGAATATTCAGCTCTTCTGCCACCATCAGAAAACAGAGTGATGCTGTGATACCAGAAATCACAAGGAGAAAAAGCACTGAAACTCATTGGATATTTGAATGTTAACTCTCCAACCATTGAGAGTTCATATGAAGAGCATTTCAATATGAGTGGGGATTTGGGTGGAGCCGGCCCAAAGAATGCCTCTCTGAACATGTTCAACTTGAGACAACCACAATACAGTGCAGTGTATTTCTGTGCTGGGCAGGGGGCGCGAACGGAGTGAGGCCTACTTTGGGAATGGAACCAAACTCACTGTTTTAGATCCAAACATCAAAGTCACTGAACCCACAGTGGAAGTCCTAGCACCCTCGGCAAAGGAGTGTAAAGATAGAAACAAGAAGAAGAAGACCCTGGTGTGTGTAGCCACCCGCTTCTACCCCGACCATGTCACGGTCTTCTGGCAAGTC
>777-1
AGGTTCACCAGACTCCCTCTGCAGTCTTCAGCAGACCTGGAGAGAATATTCAGCTCTTCTGCCACCATCAGAAAACAGAGTGATGCTGTGATACCAGAAATCACAAGGAGAAAATGCACTGAAACTCATTGGATATTTGAATGTTAATTCTCCAACCATTGAGAGTTCATATGAAGAGCATTTCAATATGAGTGGGGATTTGGGTGGAGCCGGCCCAAAGAATGCCTCTCTGAACATGTTCAACTTGAGACAACCACAATACAGTGCAGTGTATTTCTGTGCTGCTAACAGGGGAGAACTCGGAGGCATATTTTGGAGCCGGCACCAAACTCACCGTTTTAGATCCAAACATCAAAGTCACTGAACCCACAGTGGAAGTCCTAGCACCCTCGGCAAAGGAGTGTAAAGATAGAAACAAGAAGAAGAAGAAGACCCTGGTGTGTGTAGCCACCCGCTTCTACCCCGACCATGTCACGGTCTTCTGGCAAGTC
>778-1
AGGTTCACCAGACTCCCTCTACATTGCTGGTAAAGCCTAATGCCTCTGTCACACTCAACTGCAGTCATAAAATCCCCAGCTATAACACTATCCTCTGGTCCCAGCGTCCTGTGGAAGACACGGCTCTAAACCTCATAGCTTATGCATACTATAAAACCCCTACAGTTGAACCCTCATATAAAGTTTACTTTGATGTGAAAGGAGATGGAGAGAATGAAGCCTTCCTTCATATCCTCAAACTGAGACAAGCTGAAGACAGTGGGGACTATTTCTGTGCTGCCAGGCGGACAGCGTACACGGATAAGGCAGAGTTTGGTCCGGGTACCAGACTCACTGTTCTAGATCCAAACATCAAAGTCACTGAACCCACAGTGGAAGTCCTAGCACCCTCGGCAAAGGAGTGTAAAGATAGAAACAAGAAGAAGAAGAAGACCCTGGTGTGTGTAGCCACCCGCTTCTACCCCGACCATGTCACGGTCTTCTGGCAAGTC
>779-1
AGGTTCACCAGACTCCCTCTGCAGTCTTAAGCAGACCTGGAGAGAATATTCAGCTCTTCTGCCACCATCAGAAAACAGAGTGATGCTGGTATCCCAGAAATCACAAGTAGACCAAGCACTGAAACTCATTGGCTATTTGAATGTTAATTCTCCAACCATTGAGAGTTCATATGAATAGCATTTCACTATGAGTGGGGATTTGGGTGGAGCCGGCCCAAAGAATGCCTCTCTGAACATGTTCAACTTGAGACAACCACAATACAGTGCAGTGTATTTCTGTGCTGCTAGTAGGCAGGGCAATGGAACGAAACTCACTGTTTTAGATCCAAACATCAAAGTCACTGAACCCACAGTGGAAGTCCTAGCACCCTCGGCAAAGGAGTGTAAAGATAGAAACAAGAAGAAGAAGAAGACCCTGGTGTGTGTAGCCACCCGCTTCTACCCCGACCATGTCACGGTCTTCTGGCAAGTC
>780-1
AGGTTCACCAGACTCCCTCTCCCCATCTGAGCTGGAACGTCTATCCCTCTCTAGCGACAGAGATCTCTCTCTTTCTCTCCCCCTGTCCATCATCTCTGGAGAGGTGGACCTCTCCCGGTCTTCCCTCGTCACGGTCTTCTGGCAAGTC
>781-1
AGGTTCACCAGACTCCCTCTGCAGTCTTCAGCAGACCTGGAGAGAATATTCAGCTCTTCTGCCACCATCAGAAAACAGAGTGATGCTGTTATCCCAGAAATCACAAGTAGAAAAATCACTGAAACTCATTGGATATTTGAATGTTAATTCTCCAACCATTGAGAGTTCATATGAAGAGCCTTTCAATATGAGTGGGGATTTGGGTGGAGCCGGCCCAAAGAATGCCTCTCTGAACATGTTCAACTTGAGACAACCACAATACAGTGCAGTGTATTTCTGTGCTGCTAGCGGAGCTATGATCCTGCATTCTTTGGAGCAGGGACCAAACTGAGTGTTCTGGATCCAAACATCAAAGTCACTGAACCCACAGTGGAAGTCCTAGCACCCTCGGCAAAGGAGTGTAAAGATAGAAACAAGAAGAAGAAGAAGACCCTGGTGTGTGTAGCCACCCGCTTCTACCCCGACCATGTCACGGTCTTCTGGCAAGTC
>782-1
AGGTTCACCAGACTCCCTCTGAAGTCTTACTGAAACGTGGAGAGAACGTTCAGATCTTCTGCCACCATGAGAGAACTAACTACAGACTGATGCAGTGGTTCCAGCAGTCACCTGGAGAAAAACAACTATTTATATTTTAAGACTCAAACCACGTACATTGAAGAACATCTAAACGTGAGTGGGGATTTGAGTCAGAACGACCCGAAGAATGTTTCTCTGAACATGTTCAACCTTAAAGGTCCAGATCACAGTGCAGTTTATTTCTGTGCTGCAAGTGAAGGCCACTAGTGGTGCCAGCCAGGCTTACTTCGGTGGAGGAACCAGGTTAACTGTTCTAGATCCAAACATCAAAGTCACTGAACCCACAGTGGAAGTCCTAGCACCCTCGGCAAAGGAGTGTAAAGATAGAAACAAGAAGAAGAAGAAGACCCTGGTGTGTGTAGCCACCCGCTTCTACCCCGACCATGTCACGGTCTTCTGGCAAGTC
>783-1
AGGTTCACCAGACTCCCTCTGCAGTCTTCAGCAGACCTGGAGAGAATATTCAGCTCTTCTGCCACCATCAGAAAACAGACTATAGAATGATGCTGTGATACCAGAAATCACAAGGAGAAACAGCACTGAAACTCATTGGATATTTGAATTATAATTCTCAAACCATCGAGAGTTCATATGAAGAGCATTTCAATATGAGTGGGGATTTGGGTGGAGCCGGGCCAAAGAATGCCTCTCTGAACATGTTCAACTTGAGACAACCCCAACACAGTGCAGTGTATTTATGTGCTGCTAAGCGAGATCCAAACATCAAAGTCACTGAACCCACAGTGGAAGTCCTAGCACCCTCGGCAAAGGAGTGTAAAGATAGAAACAAGAAGAAGAAGAAGACCCTGGTGTGTGTAGCCACCCGCTTCTACCCCGACCATGTCACGGTCTTCTGGCAAGTC
>784-1
AGGTTCACCAGACTCCCTCTGCAGTCTTCAGCAGACCTGGAGAGAATATTCAGCTCTTCTGCCACCATCAGAAAACAGACTATAGCGTGATGCTGTGGTACCAGAAATCACAAGGAGAAACAGCACTGAAACTCATTGGATATTTGAATTTTAATTCTCAAATCATTGAGAGTTCATATGAAAAGCATTTCAATATGAGTGGGGATTTGGGTGGAGACGGCCCAAAGAATGCCTCTCTGAACATGTTCAACTTGAGACAAACCCAAAACAGTGCAGTGTATTTGGGGGCAACTATGATCCTGCATTCTTTGGAGCAGGGACCAAACTGAGTGTTCTGGATCCAAACATCAAAGTCACTGAACCCACAGTGGAAGTCCTAGCACCCTCGGCAAAGGAGTGTAAAGATAGAAACAAGAAGAAGAAGAAGACCCTGGTGTGTGTAGCCACCCGCTTCTACCCCGACCATGTCACGGTCTTCTGGCAAGTC
>785-1
AGGTTCACCAGACTCCCTCTGTAGTCTTCAGCAGACCTGGAGAGAATATTCAGCTCTTCTGCCACCATCAGAAAACAGACTATAGAATGATGCTGTGATACCAGAAATCACAAGGAGAAACAGCACTGAAACTCATTGGATATTTGAATTATAATTCTCAAACCATCGAGAGTTCATATGAAGAGCATTTCAATATGAGTGGGGATTTGGGTGGAGCCGGCCCAAAGAATGCCTCTCTGAACATGTTCAACTTGAGACAACCCCAACACAGTGCAGTGTATTTATCGGATGGAAGTGAGGCCTACTTTGGGAATGGAACCAAACTCACTGTTTTAGATCCAAACATCAAAGTCACTGAACCCACAGTGGAAGTCCTAGCACCCTCGGCAAAGGAGTGTAAAGATAGAAACAAGAAGAAGAAGAAGACCCTGGTGTGTGTAGCCACCCGCTTCTACCCCGACCATGTCACGGTCTTCTGGCAAGTC
>786-1
AGGTTCACCAGACTCCCTCTGCAGTCTTCAGCAGACCTGGAGAGAATATTCAGCTCTTCTGCCACCATCAGAAAACAGAGTGATGCTGTGATACCAGAAATCACAAGGAGAAAAAGCACTGAAACTCATTGGATATTTGAATGTTAATTCTCCAACCATTGAGAGTTCATATGAAGAGCATTTCAATATGAGTGGGGATTTGGGTGGAGCCGGCCCAAAGAATGCCTCTCTGAACATGTTCAACTTGAGACAACCACAATACAGTGCAGTGTATTTCTGTGCTGCTAGTCGTGACGCGGATAAGGCAGAGTTTGGTCCAGGTACCAGACTCACTGTTCTAGATCCAAACATCAAAGTCACTGAACCCACAGTGGAAGTCCTAGCACCCTCGGCAAAGGAGTGTAAAGATAGAAACAAGAAGAAGAAGAAGACCCTGGTGTGTGTAGCCACCCGCTTCTACCCCGACCATGTCACGGTCTTCTGGCAAGTC
>787-1
AGGTTCACCAGACTCCCTCTGCAGTCTTCAGCAGACCTGGAGAGAATATTCAGCTCTTCTGCCACCATCAGAAAACAGAGTGATGCTGTGATACCAGAAATCACAAGGAGAAAAAGCACTGAAACTCATTGGATATTTGAATGTTAATTCTCCAACCATTGAGAGTTCATATGAAGAGCATTTCAATATGAGTGGGGATTTGGGTGGAGCTGGCCCAAAGAATGCCTCTCTGAACATGTTCAACTTGAGACAACCACAATACAGTGCAGTGTATTTCTGTGCTGCTAGCGGAGCTATGATCCTGCATTCTTTGGAGCAGGGACCAAACTGAGTGTTCTGGATCCAAACATCAAAGTCACTGAACCCACAGTGGAAGTCCTAGCACCCTCGGCAAAGGAGTGTAAAGATAGAAACAAGAAGAAGAAGAAGACCCTGGTGTGTGTAGCCACCCGCTTCTACCCCGACCATGTCACGGTCTTCTGGCAAGTC
>788-1
AGGTTCACCAGACTCCCTCTGCAGTCTTCAGCAGACCTGGAGAGAATATTCAGCTCTTCTGCCACCATCAGAAAACAGACTATAGAGTGATGCTGTGGTACCAGAAATCACAAGGAGAAACAGCACTGAAACTCATTGGATATTTGAATTTTAATTCTCAAATCATTGAGAGTTCATATGAAAAGCATTTCAATATGAGTGGGGATTTGGGTGGAGACGGCCCAAAGAATGCCTCTCTGAACATGTTCAACTTGAGACAAACCCAAAACAGTGCAGTGTATTTCTGTGCTGCAAGTAAGAAGACAGAAGGCACCAAATTAACAGTTCTAGATCCAAACATCAAAGTCACTGAACCCACAGTGGAAGTCCTAGCACCCTCGGCAAAGGAGTGTAAAGATAGAAACAAGAAGAAGAAGAAGACCCTGGTGTGTGTAGCCACCCGCTTCTACCCCGACCATGTCACGGTCTTCTGGCAAGTC
>789-1
AGGTTCACCAGACTCCCTCTGCAGTCTTCAGCAGACCTGGAGAGAATATTCAGCTCTTCTGCCACCATCAGAAAACAGACTATAGAGTGATGCTGTGGTACCAGAAATCACAAGGAGAAACAGCACTGAAACTCATTGGATATTTGTATTTTAATTCTCAAACCATTATCCAAACATCAAAGTCACTGAACCCACAGTGGAAGTCCTAGCACCCTCGGCAAAGGAGTGTAAAGATAGAAACAAGAAGAAGAAGAAGACCCTGGTGTGTGTAGCCACCCGCTTCTACCCCGACCATGTCACGGTCTTCTGGCAAGTC
>790-1
AGGTTCACCAGACTCCCTCTGCAGTCTTAAGCAGACCTGGAGAGAATATTCAGCTCTTCTGCCACCATCAGAAAACAGACTACACACAAATGTTGTGGTACCAGAAATCACAAGGAGAAACAGCACTGAAACTCATTGGATATTTGAATTATAATTCTAAAACCATTGAGAGTTCATATGAAAATAATTTTAATATGAGTGGGGATTTGAGTGGAGACGGCCCAAAGAATGCCTCTCTGAACATGTTCAATTTGAGACAACCCCAACACAGTGCAGTGTATTTATGTGCTGCTCGTTATAGTGAGGCCTACTTTGGGAATGGAACCAAACTCACTGTTTTAGATCCAAACATCAAAGTCACTGAACCCACAGTGGAAGTCCTAGCACCCTCGGCAAAGGAGTGTAAAGATAGAAACAAGAAGAAGAAGAAGACCCTGGTGTGTGTAGCCACCCGCTTCTACCCCGACCATGTCACGGTCTTCTGGCAAGTC
>791-1
AGGTTCACCAGACTCCCTCTGCAGTCTTCAGCAGACCTGGAGAGAATATTCAGCTCTTCTGCCACCATCAGAAAAAAGAGTGATGCTGTTATCCCAGAAATCACAAGGAGAAAAAACACTGAAACTCATTGGGTATTTGAATGTTAATTCTCCAACCATTTAGAGGTCATATTAAAAGCCTTTTAATATGAGTGGGGATTTGGGTGGAGCCGGCCCAAAGAATGCCTCTCTGAACATGTTCAACTTGAGACAACCACAATACAGTGCAGTGTATTTCTGTGCTGCTAGGGGACCGGCCAACTATGAGGCACATTTTGGATCAGGCACCAAATTAACAGTTCTCGATCCAAACATCAAAGTCACTGAACCCACAGTGGAAGTCCTAGCACCCTCGGCAAAGGAGTGTAAAGATAGAAACAAGAAGAAGAAGACCCTGGTGTGTGTAGCCACCCGCTTCTACCCCGACTATGTCACGGTCTTCTGGCAAGTC
>792-1
AGGTTCACCAGACTCCCTCTGCAGTCTTCAGCAGACCTGGAGAGAATATTCAGCTCTTCTGCCACCATCAGAAAACAGAGTGATGCTGTGATACCAGAAATCACAAGGAGAAAAAGCACTGAAACTCATTGGATATTTGAATGTTAATTCTCCAACCATTGAGAGTTCATATGAAGAGCATTTCAATATGAGTGGGGATTTGGGTGGAGCCGGCCCAAAGAATGCCTCTCTGAACATGTTCAACTTGAGACAACCACAATACAGTGCAGTGTATTTCTGTGCCGATCGCTCGTACTCGGAGGCATATTTTGGAGCCGGCACCAAACTCACCGTTTTAGATCCAAACATCAAAGTCACTGAACCCACAGTGGAAGTCCTAGCACCCTCGGCAAAGGAGTGTAAAGATAGAAACAAGAAGAAGAAGACCCTGGTGTGTGTAGCCACCCGCTTCTACCCCGACCATGTCACGGTCTTCTGGCAAGTC
>793-1
AGGTTCACCAGACTCCCTCTGCAGTCTTCAGCAGACCTGGAGAGAATATTCAGCTCTTCTGCCACCATCAGAAAACAGAGTGATGCTGTGATACCAGAAATCACAAGGAGAAAAAGCACTGAAACTCATTGGATATTTGAATGTTAATTCTCCAACCATTGAGAGTTCATATGAAGAGCATTTCAATATGAGTGGGGATTTGGGTGGAGCCGGCCCAAAGAATGCCTCTCTGAACATGTTCAACTTGAGACAACCACAATACAGTGCAGTGTATTTCTGTGCTGCTGCAGGGAACTATGATCCTGCATTCTTTGGAGCAGGGACCAAACTGAGTGTTCTGGATCCAAACATCAAAGTCACTGAACCCACAGTGGAAGTCCTAGCACCCTCGGCAAAGGAGTGTAAAGATAGAAACAAGAAGAAGAAGAAGACCCTGGTGTGTGTAGCCACCCGCTTCTACCCCGACCATGTCACGGTCTTCTGGCAAGTC
>794-1
AGGTTCACCAGACTCCCTCTGCAGTCTTCAGCAGACCTGGAGAGAATATTCAGCTCTTCTGCCACCATCAGAAAACAGACTATAGAGTGATGCTGTGGTACCAGAAATCACAAGGAGAAACAGCACTGAAACTCATTGGATATTTGAATTTTAATTCTCAAACCATTATCCAAACATCAAAGTCACTGAACCCACAGTGGAAGTCCTAGCACCCCCGGCAAAGGAGTGTAAAGATAGAAACAAGAAGAAGAAGAAGACCCTGGTGTGTGTAGCCACCCGCTTCTACCCCGACCATGTCACGGTCTTCTGGCAAGTC
>795-1
AGGTTCACCAGACTCCCTCTGCAGTCTTCAGCAGACCTGGAGAGAATATTCAGCTCTTCTGCCACCATCAGAAAACAGACTATAGAATGATGCTGTGATACCAGAAATCACAAGGAGAAACAGCACTGAAACTCATTGGATATTTGAATTATAATTCTCCAACCATTGAGAGTTCATATGAAAAGCATTTCAATATGAGTGGGGATTTGGGTGGAAACGGCCCAAAGAATGCCTCTCTGAACATGTTCAACTTGAGACAACCACAGCACAGTGCAGTGTATTTCTGTGCTGCTAGAGGAGAACCTGCATTCTTTGGAGCAGGGACCAAACTGAGTGTTCTGGATCCAAACATCAAAGTCACTGAACCCACAGTGGAAGTCCTAGCACCCTCGGCAAAGGAGTGTAAAGATAGAAACAAGAAGAAGAAGAAGACCCTGGTGTGTGTAGCCACCCGCTTCTACCCCGACCATGTCACGGTCTTCTGGCAAGTC
>796-1
AGGTTCACCAGACTCCCTCTGCAGTCTTCAGCAGACCTGGAGAGAATATTCAGCTCTTCTGCCACCATCAGAAAACAGAGTGATGCTGTTATACCAGAAATCACAAGGAGAAAAAGCACTGAAACTCATTGGATATTTGAATGTTAATTCTCCAACCATTGAGAGTTCATATGAAGAGCATTTCAATATGAGTGGGGATTTGGGTGGAGCCGGCCCAAAGAATGCCTCTCTGAACATGTTCAACTTGAGACAACCACAATACAGTGCAGTGTATTTCTGTGCTGCTAGTACAGGGTACTCGGAGGCATATTTTGGAGCCGGCACCAAACTCACCGTTTTAGATCCAAACATCAAAGTCACTGAACCCACAGTGGAAGTCCTAGCACCCTCGGCAAAGGAGTGTAAAGATAGAAACAAGAAGAAGAAGACCCTGGTGTGTGTAGCCACCCGCTTCTACCCCGACCATGTCACGGTCTTCTGGCAAGTC
>797-1
AGGTTCACCAGACTCCCTCTGAAGTCTTCCTGAAACGTGGAGAGAACTTTCAGATCTTCTGCCACCATGAGAGAACTAACTACAGACTGATGCAGTGGTTCCAGCAGTCACCGGGAGAAAAACAACTATTTCTATTTTAAGACTCAAACCACGTACATTGAAGAACATCTAAACATCCAAACATCAAAGTCACTGAACCCACAGTGGAAGTCCTAGCACCCTCGGCAAAGGAGTGTAAAGATAGAAACAAGAAGAAGAAGAAGACCCTGGTGTGTGTAGCCACCCGCTTCTACCCCGACCATGTCACGGTCTTCTGGCAAGTC
>798-1
AGGTTCACCAGACTCCCTCTGCAGTCTTCAGCAGACCTGGAGAGAATATTCAGCTCTTCTGCCACCATCAGAAAACAGACTATAGAATGATGCTGTGATACCAGAAATCACAAGGAGAAACAGCACTGAAACTCATTGGATATTTGAATTATAATTCTCAAACCATCGAGAGTTCATATGAAGAGCATTTCAATATGAGTGGGGATTTGGGTGGAGCCGGCCCAAAGAATGCCTCTCTGAACATGTTCAACTTGAGACAACCCCAACACAGTGCAGTGTATTTATGTGCTGCTAGTAACACTCAACCAGCCTTCTTTGGCAATGGAACGAAACTCACTGTTTTAGATCCAAACATCAAAGTCACTGAACCCACAGTGGAAGTCCTAGCACCCTCGGCAAAGGAGTGTAAAGATAGAAACAAGAAGAAGAAGACCCTGGTGTGTGTAGCCACCCGCTTCTACCCCGACCATGTCACGGTCTTCTGGCAAGTC
>799-1
AGGTTCACCAGACTCCCTCTGCAGTCTTCAGCAGACCTGGAGAGAATATTCAGCTCTTCTGCCACCATCAGAAAACAGAGTGATGCTGTGATACCAGAAATCACAAGGAGAAAAAGCACTGAAACTCATTGGATATTTGAATGTTAATTCTCCAACCATTGAGAGTTCATATGAAGAGCATTTCAATATGAGTGGGGATTTGGGTGGAGCCGGCCCAAAGAATGCCTCTCTGAACATGTTCAACTTGAGACAGCCACAATACAGTGCAGTGTATTTCTGTGCTGCTAGTACAGTGGTGGTTATGCTGCCTACTTTGGAGAAGGAACTAAGCTAACAGTTCTGGATCCAAACATCAAAGTCACTGAACCCACAGTGGAAGTCCTAGCACCCTCGGCAAAGGAGTGTAAAGATAGAAACAAGAAGAAGAAGAAGACCCTGGTGTGTGTAGCCACCCGCTTCTACCCCGACCATGTCACGGTCTTCTGGCAAGTC
>800-1
AGGTTCACCAGACTCCCTCTGCAGTCTTCAGCAGACCTGGAGAGAATATTCAGCTCTTCTGCCACCATCAGAAAACAGAGCGATGCTGTGATACCAGAAATCACAAGGAGAAAAAGCACTGAAACTCATTGGATATTTGAATGTTAATTCTCCAACCATTGAGAGTTCATATGAAGAGCATTTCAATATGAGTGGGGATTTGGGTGGAGCCGGCCCAAAGAATGCCTCTCTGAACATGTTCAACTTGAGACAACCACAATACAGTGCAGTGTATTTCTGTGCTGCGGGACAGGGTAGGATCCTTCATTCTTTGGAGCAGGGACCAAACTGAGTGTTCTGGATCCAAACATCAAAGTCACTGAACCCACAGTGGAAGTCCTAGCACCCTCGGCAAAGGAGTGTAAAGATAGAAACAAGAAGAAGAAGAAGACCCTGTTGTGTGTAGCCACCCGCTTCTACCCCGACCATGTCACGGTCTTCTGGCAAGTC
>801-1
AGGTTCACCAGACTCCCTCTGCAGTCTTCAGCAGACCTGGAGAGAATATTCAGCTCTTCTGCCACCATCAGAAAACAGACTACACACAAATGTTGTGGTACCAGAAATCACAAGGAGAAACAGCACTGAAACTCATTGGATATTTGAATTATAATTCTAAAACCATTGAGAGTTCATATGAAAATAATTTTAATATGAGTGGGGATTTGAGTGGAGACGGCCCAAAGAATGCCTCTCTGAACATGTTCAATTTGAGACAACCCCAACACAGTGCAGTGTATTTATGTGCTGCTCGTGGTGCCAGCCAGGCTTACTTCGGTGGAGGAACCAGGTTAACTGTTCTAGATCCAAACATCAAAGTCACTGAACCCACAGTGGAAGTCCTAGCACCCTCGGCAAAGGAGTGTAAAGATAGAAACAAGAAGAAGAAGACCCTGGTGTGTGTAGCCACCCGCTTCTACCCCGACCATGTCACGGTCTTCTGGCAAGTC
>802-1
AGGTTCACCAGACTCCCTCTGCAGTCTTCAGCAGACCTGGAGAGAATATTCAGCTCTTCTGCCACCATCAGAAAACAGACTACACACAAATGTTGTGGTACCAGAAATCACAAGGAGAAACAGCACTGAAACTCATTGGATATTTGAATTATAATTCTAAAACCATTGAGAGTTCATATGAAAATAATTTTAATATGAGTGGGGATTTGAGTGGAGACGGCCCAAAGAATGCCTCTCTGAACATGTTCAATTTGAGACAACCCCAACACAGTGCAGTGTATTTATGTGCTGCGCGGGACTATGAGGCACATTTTGGATCAGGCACCAAATTAACAGTTCTAGATCCAAACATCAAAGTCACTGAACCCACAGTGGAAGTCCTAGCACCCTCGGCAAAGGAGTGTAAAGATAGAAACAAGAAGAAGAAGAAGACCCTGGTGTGTGTAGCCACCCGCTTCTACCCCGACCATGTCACGGTCTTCTGGCAAGTC
>803-1
AGGTTCACCAGACTCCCTCTGCAGTCTTCAGCAGACCTGGAGAGAATATTCAGCTCTTCTGCCACCATCAGAAAACAGACTACACACAAATGTTGTGGTACCAGAAATCACAAGGAGAAACAGCACTGAAACTCATTGGATATTTGAATTATAATTCTAAAACCATTGAGAGTTCATATGAAAATAATTTTAATATGAGTGGGGATTTGAGTGGAGACGGCCCAAAGAATGCCTCTCTGAACATGTTCAATTTGAGACAACCCCAACACAGTGCAGTGTATTTATGTGCTGCTCGTTATTCAGTATGAGGCACATTTTGGATCAGGCACCAAATTAACAGTTCTCGATCCAAACATCAAAGTCACGGAACCCACAGTGGAAGTCCTAGCACCCTCGGCAAAGGAGTGTAAAGATAGAAACAAGAAGAAGAAGACCCTGGTGTGTGTAGCCACCCGCTTCTACCCCGACCATGTCACGGTCTTCTGGCAAGTC
>804-1
AGGTTCACCAGACTCCCTCTGCAATACTAAAAAGACCTGAAGATAAAGTTCAACTCACCTGCAGCCACACTGATTCAAGATACGACATGATACTGTGGTACCAACTGTCAGCCCAAAACACTGCTCTGAAACTCATTGGGTATGTGTGGAACACCAGTCCAACGGTGGAAGATTCCTTTAAAGGGCGTTTTAATGTCAGTGGAGAAGGTGCAGCTAATAAAATGGCGTATCTACATTTTCCCAAAGTAACAGAAGCTGAAGACAGTGCAGTGTATTTCTGTGCTGCCCGGGACTCGTACTCGGAGGCATATTTTGGAGCCGGCACCAAACTCACCGTTTTAGATCCAAACATCAAAGTCACTGAACCCACAGTGGAAGTCCTAGCACCCTCGGCAAAGGAGTGTAAAGATAGAAACAAGAAGAAGAAGAAGACCCTGGTGTGTGTAGCCACCCGCTTCTACCCCGACCATGTCACGGTCTTCTGGCAAGTC
>805-1
AGGTTCACCAGACTCCCTCTGCAGTCTTCAGCAGACCTGGAGAGAATATTCAGCTCTTCTGCCACCATCAGAAAACAGAGTGATGCTGTGATACCAGAAATCACAAGGAGAAAAAGCACTGAAACTCATTGGATATTTGAATGTTAATTCTCCAACCATTGAGAGTTCATATGAAGAGCATTTCAATGTGAGTGGGGATTTGGGTGGAGCCGGCCCAAAGAATGCCTCTCTGAACATGTTCAACTTGAGACAACCACAATACAGTGCAGTGTATTTCTGTGCTGCTAGTACGGGACAGGGCGGCACATTTTGGATCAGGCACCAAATTAACAGTTCTCGATCCAAACATCAAAGTCACTGAACCCACAGTGGAAGTCCTAGCACCCTCGGCAAAGGAGTGTAAAGATAGAAACAAGAAGAAGAAGAAGACCCTGGTGTGTGTAGCCACCCGCTTCTACCCCGACCATGTCACGGTCTTCTGGCAAGTC
>806-1
AGGTTCACCAGACTCCCTCTACATTGCTGGTAAAGCCTAATGCCTCTGTCACACTCAACTGCAGTCATAAAATCCCCAGCTATGACACTATCCTCTGGTACCAGCGTTCTGTGGAAGACACGGCTCTAAACCTCATAGCTTATGCATACTATAAAACCCCTACAGTTGAACCCTCATATAAAGGTTACTTTGATGTGAAAGGAGATGGAGAGAACGAAGCCTTCCTTCATATCCTCAAACTGAGACAAGCTGAAGACAGTGGGGAGTATTTCTGTGCTGCAAGTGAAATGTACACGGATAAGGCAGAGTTTGGTCCAGGTACCAGACTCACTGTTCTAGATCCAAACATCAAAGTCACTGAACCCACAGTGGAAGTCCTAGCACCCTCGGCAAAGGAGTGTAAAGATAGAAACAAGAAGAAGAAGAAGACCCTGGTGTGTGTAGCCACCCGCTTCTACCCCGACCATGTCACGGTCTTCTGGCAAGTC
>807-1
AGGTTCACCAGACTCCCTCTGCAGTCTTCAGCAGACCTGGAGAGAATATTCAGCTCTTCTGCCACCATCAGAAAACAGAGTGATGCTGTGATACCAGAAATCACAAGGAGAAAAAGCACTGAAACTCATTGGATATTTGAATGTTAATTCTCCAACCATTGAGAGTTCATATGAAGAGCATTTCAATATGAGTGGGGATTTGGGTGGAGCCGGCCCAAAGAATGCCTCTCTGAACATGTTCAACTTGAGACATCCACAATACAGTGCAGTGTATTTCTGTGCTGCCCCCTTATGAGGCACATTTTGGATCAGGCACCAAATTAACAGTTCTCGATCCAAACATCAAAGTCACTGAACCCACAGTGGAAGTCCTAGCACCCTCGGCAAAGGAGTGTAAAGATAGAAACAAGAAGAAGAAGAAGACCCTGGTGTGTGTAGCCACCCGCTTCTACCCCGACCATGTCACGGTCTTCTGGCAAGTC
>808-1
AGGTTCACCAGACTCCCTCTGCAGTCTTCAGCAGACCTGGAGAGAATATTCAGCTCTTCTGCCACCATCAGAAAACAGACTACACACAAATGTTGTGGTACCAGAAATCACAAGGAGAAACAGCACTGAAACTCATTGGATATTTGAATTATAATTCTAAAACCATTGAGAGTTCATATGAAAATAATTTTAATATGAGTGGGGATTTGAGTGGAGACGGCCCAAAGAATGCCTCTCTGAACATGTTCAATTTGAGACAACCCCAACACAGTGCAGTGTATTTATGTGCTGCTCGTCAGGGGGATAAGGCAGAGTTTGGTCCAGGTACCAGACTCACTGTTCTAGATCCAAACATCAAAGTCACTGAACCCACAGTGGAAGTCCTAGCACCCTCGGCAAAGGAGTGTAAAGATAGAAACAAGAAGAAGAAGACCCTGGTGTGTGTAGCCACCCGCTTCTACCCCGACCATGTCACGGTCTTCTGGCAAGTC
>809-1
AGGTTCACCAGACTCCCTCTACGTTGCTGGTAAAGCCTAATGCCTCTGTCACACTCAACTGCAGTCATAAAATCCCCAGCTATGACACTATCCTCTGGTACCAGCGTTCTGTGGAAGACACGGCTCTAAACCTCATAGCTTATGCATACTATAAAACCCCTACAGTTGAACCCTCATATAAAGGTTACTTTGATGTGAAAGGAGATGGAGAGAACGAAGCCTTCCTTCATATCCTCAAACTGAGACAAGCTGAAGACAGTGGGGAGTATTTCTGTGCTGCCAGGGAGGCGTACTCGGAGGCATATTTTGGAGCCGGCACCAAACTCCCCGTTTTAGATCCAAACATCAAAGTCACTGAACCCACAGTGGAAGTCCTAGCACCCTCGGCAAAGGAGTGTAAAGATAGAAACAAGAAGAAGAAGAAGACCCTGGTGTGTGTAGCCACCCGCTTCTACCCCGACCATGTCACGGTCTTCTGGCAAGTC
>810-1
AGGTTCACCAGACTCCCTCTGCAGTCTTCAGCAGACCTGGAGAGAATATTCAGCTCTTCTGCCACCATCAGAAAACAGACTATAGAGTGATGCTGTGGTACCAGAAATCACAAGGAGAAACAGCACTGAAACTCATTGGATATTTGAATTTTAATTCTCAAATCATTGAGAGTTCATATGAAAAGCATTTCAATATGAGTGGGGATTTGGGTGGAGACGGCCCAAAGAATGCCTCTCTGAACATGTTCAACTTGAGACAAACCCAAAACAGTGCAGTGTATTTGGGGGCAACGATGATCCGGCATTCTTTGGAGCAGGGACCAAACTGAGTGTTCTGGATCCAAACATCAAAGTCACTGAACCCACAGTGGAAGTCCTAGCACCCTCGGCAAAGGAGTGTAAAGATAGAAACAAGAAGAAGAAGAAGACCCTGGTGTGTGTAGCCACCCGCTTCTACCCCGACCATGTCACGGTCTTCTGGCAAGTC
>811-1
AGGTTCACCAGACTCCCTCTGCAGTCTTCAGCAGACCTGGAGAGAATATTCAGCTCTTCTGCCACCATCAGAAAACAGAGTGATGCTGTGATACCAGAAATCACAAGGAGAAAAAGCACTGAAACTCATTGGATATTTGAATGTTAATTCTCCAACCATTGAGAGTTCATATGAAGAGCATTTCAATATGAGTGGGGATTTGGGTGGAGCCGGCCCAAAGAATGCCTCTCTGAACATGTTCAACTTGAGACAACCACAATACAGTGCAGTGTATTTCTGTGCTGCTAGTACAGTGGTGGTTATGCTGCCTACTTTGGAGAAGGAACTAAGCTAACAGTTCTGGATCCAAACATCAAAGTCACTGAACCCACAGTGGAAGTCCTAGCACCCTCGGCAAAGGAGTGTAAAGATAGAAACGAGAAGAAGAAGAAGACCCTGGTGTGTGTAGCCACCCGCTTCTACCCCGACCATGTCACGGTCTTCTGGCAAGTC
>812-1
AGGTTCACCAGACTCCCTCTGCAGTCTTCAGCAGACCTGGAGAGAATATTCAGCTCTTCTGCCCCCATCCGAAAACAGCCTATAGAATGATGCTGTGATACCAGAAATCACAAGGAGAAACAGCACTGAAACTCATTGGATATTTGAATTATAATTCTCAAACCATCGAGAGTTCATATGAAGAGCATTTCAATATGAGTGGGGATTTGGGTGGAGCCGGCCCAAAGAATGCCTCTCTGAACATGTTCAACTTGAGACAACCCCAACACAGTGCAGTGTATTTATGTGCTGCTAAGCGAGATCCAAACATCAAAGTCACTGAACCCACAGTGGAAGTCCTAGCACCCTCGGCAAAGGAGTGTAAAGATAGAAACAAGAAGAAGAAGAAGACCCTGGTGTGTGTAGCCACCCGCTTCTACCCCGACCATGTCACGGTCTTCTGGCAAGTC
>813-1
AGGTTCACCAGACTCCCTCTGCAGTCTTCAGCAGACCTGGAGAGAATATTCAGCTCTTCTGCCACCATCAGAAAACAGACTATAGAATTATGCTTTGTTCCCAGAAATCACACGGAGAAACAGCACTGAAACTCATTGGATATTTAAATTATAATTCTCAAACCATCGAGAGTTCATATGAAAAGCATTTCAATATGAGTGGGGATTTGGGTGGACCCGGCCCAAAGAATGCCTCTCTGAACATGTTCAACGTGAGACAACCCCAACACAGTGCAGTGTATTTACGCTCAGGGAAGCTCAACCAGCCTTCTTTGGCAATGGAACGAAACTCACTGTTTTAGATCCAAACATCAAAGTCACTGAACCCACAGTGGAAGTCCTAGCACCCTCGGCAAAGGAGTGTAAAGATAGAAACAAGAAGAAGAAGAAGACCCTGGTGTGTGTAGCCACCCGCTTCTACCCCGACCATGTCACGGTCTTCTGGCAAGTC
>814-1
AGGTTCACCAGACTCCCTCTACTTTGCTGGTAAAGCCTAATGCCTCTGTCACACTCAACTGCAGTCATAAAATCCCCAGCTATGACACTATCCTCTGGTACCAGCGTTCTGTGGAAGACACGGCTCTAAACCTCATAGCTTATGCATACTATAAAACCCCTACAGTTGAACCCTCATATAAAGGTTACTTTGATGTGAAAGGAGATGGAGAGAACGAAGCCTTCCTTCATATCCTCAAACTGAGACAAGCTGAAGACAGTGGGGAGTATTTCTGTGCTGCAAGTGAAAGCGGCTCGTACTCGGAGGCATATTTTGGAGCCGGCACCAAACTCACCGTTTTAGATCCAAACATCAAAGTCACTGAACCCACAGTGGAAGTCCTAGCACCCTCGGCAAAGGAGTGTAAAGATAGAAACAAGAAGAAGAAGAAGACCCTGGTGTGTGTAGCCACCCGCTTCTACCCCGACCATGTCACGGTCTTCTGGCAAGTC
>815-1
AGGTTCACCAGACTCCCTCTGCAGTCTTCAGCAGACCTGGAGAGAATATTCAGCTCTTCTGCCACCATCAGAAAACAGAGAGATGCTGTGATCCCAGAAATCACAAGGAGAAAAAGCACTGAAACTCATTGGATATTTGAATGTTAATTCTCCAACCATTGAGAGTTCATATGAAGAGCATTTCAATATGAGTGGGGATTTGGGTGGAGCCGGCCCAAAGAATGCCTCTCTGAACATGTTCAACTTGAGACAACCACAATACAGTGCAGTGTATTTCTGTGCTGCTAGACAGCTAACAACCCGGCATTCTTCGGCAGTGGCACCAAACTCACAGTTCTAGATCCAAACATCAAAGTCACTGAACCCACAGTGGAAGTCCTAGCACCCTCGGCAAAGGAGTGTAAAGATAGAAACAAGAAGAAGAAGAAGACCCTGGTGTGTGTAGCCACCCGCTTCTACCCCGACCATGTCACGGTCTTCTGGCAAGTC
>816-1
AGGTTCACCAGACTCCCTCTGCAGTCTTCAGCAGACCTGGAGAGAATATTCAGCTCTTCTGCCACCATCAGAAAACAGACTATAGAATGATGCTGTGATACGAAATCACAAGGAGAAACAGCACTGAAACTCATTGGATATTTGAATTATAATTCTCAAACCATCGAGAGTTCATATGAAGAGCATTTCAATATGAGTGGGGATTTGGGTGGAGCCGGCCCAAAGAATGCCTCTCTGAACATGTTCAACTTGAGACAACCCCAACACAGTGCAGTGTATTTACGCTCAGGGAAGCTCAACCAGCCTTCTTTGGCAATGGAACGAAACTCACTGTTTTAGATCCAAACATCAAAGTCACTGAACCCACAGTGGAAGTCCTAGCACCCTCGGCAAAGGAGTGTAAAGATAGAAACAAGAAGAAGAAGAAGACCCTGGTGTGTGTAGCCACCCGCTTCTACCCCGACCATGTCACGGTCTTCTGGCAAGTC
>817-1
AGGTTCACCAGACTCCCTCTGCAGTCTTCAGCAGATCTGGAGAGAATATTCAGCTCTTCTGCCACCATCAGAAAACAGAGTGATGCTGTGATACCAGAAATCACAAGGAGAAAAAGCACTGAAACTCATTGGATATTTGAATGTTAATTCTCCAACCATTGAGAGTTCATATGAAGAGCATTTCAATATGAGTGGGGATTTGGGTGGAGCCGGCCCAAAGAATGCCTCTCTGAACATGTTCAACTTGAGACAACCACAATACAGTGCAGTGTATTTCTGTGCTGCGGGACAGGGTAGGATCCTGCATTCTTTGGAGCAGGGACCAAACTGAGTGTTCTGGATCCAAACATCAAAGTCACTGAACCCACAGTGGAAGTCCTAGCACCCTCGGCAAAGGAGTGTAAAGATAGAAACAAGAAGAAGAAGAAGACCCTGGTGTGTGTAGCCACCCGCTTCTACCCCGACCATGTCACGGTCTTCTGGCAAGTC
>818-1
AGGTTCACCAGACTCCCTCTGAAGTCTTACTGAAACGTGGAGAGAACGTTCAGATCTTCTGCCACCATGAGAGAACTAACTACAGACTGATGCAGTGGTTCCAGCAGTCACCGGGAGAAAAACAACTATTTATATTTTAAGACTCAAACCATGTACATTGAAGAACATCTAAACGTGAGTGGGGATTTGAGTCAGAACGACCCGAAGAATGTTTCTCTGAACATGTTCAACCTTAAAGGTCCAGATCACAGTGCAGTTTATTTCTGTGCTGCAAGTGAAGGGGCTGGTGGTGCCAGCCAGGCTTACTTCGGTGGAGGAACCAGGTTAACTGTTCTAGATCCAAACATCAAAGTCACTGAACCCACAGTGGAAGTCCTAGCACCCTCGGCAAAGGAGTGTAAAGATAGAAACAAGAAGAAGAAGAAGACCCTGGTGTGTGTAGCCACCCGCTTCTACCCCGACCATGTCACGGTCTTCTGGCAAGTC
>819-1
AGGTTCACCAGACTCCCTCTACGTTGCTGGTAAAGCCTAATGCCTCTGTCACACTCAACTGCAGTCATAAAATCCCCAGCTATGACACTATCCTCTGGTACCAGCGTTCTGTGGAAGACACGGCTCTAAACCTCATAGCTTATGCATACTATAAAACCCCTACAGTTGAACCCTCATATAAAGGTTACTTTGATGTGAAAGGAGATGGAGAGAACGAAGCCTTCCTTCATATCCTCAAACTGAGACAAGCTGAAGACAGTGGGGAGTATTTCTGTGCTGCAAGTGAACGGACAGGGCCGGAGGCATATTTTGGAGCCGGCACCAAACTCACCGTTTTAGATCCAAACATCAAAGTCACTGAACCCACAGTGGAAGTCCTAGCACCCTCGGCAAAGGAGTGTAAAGATAGAAACAAGAAGAAGAAGAAGACCCTGGTGTGTGTAGCCACCCGCTTCTACCCCGACCATGTCACGGTCTTCTGGCAAGTC
>820-1
AGGTTCACCAGACTCCCTCTGCAGTCTTCAGCAGACCTGGAGAGAATATTCAGCTCTTCTGCCACCATCAGAAAACAGACTATAGAATGATGCTGTGATACCAGAAATCACAAGGAGAAACAGCACTGAAACTCATTGGATATTTGAATTATAATTCTCAAACCATCGAGAGTTCATATGAAGAGCATTTCAATATGAGTGGGGATTTGGGTGGAGCCGGCCCAAAGAATGCCTCTCTGAACATGTTCAACTTGAGACAACCCCAACACAGTGCAGTGTATTTATGTGCTGCTAGCGACATCTATGAGGCACATTTTGGATCAGGCACCAAATTAACAGTTCTCGATCCAAACATCAAAGTCACTGAACCCACAGTGGAAGTCCTAGCACCCTCGGCAAAGGAGTGTAAAGATAGAAACAAGAAGAAGAAGACCCTGGTGTGTGTAGCCACCCGCTTCTACCCCGACCATGTCACGGTCTTCTGGCAAGTC
>821-1
AGGTTCACCAGACTCCCTCTGCAGTCTTCAGCAGACCTGGAGAGAATATTCAGCTCTTCTGCCACCATCAGAAAACAGAGTGATGCTGTGATACCAGAAATCACAAGGAGAAAAAGCACTGAAACTCATTGGATATTTGAATGTTAATTCTCCAACCATTGAGAGTTCATATGAAGAGCATTTCAATATGAGTGGGGATTTGGGTGGAGCCGGCCCAAAGAATGCCTCTCTGAACATGTTCAACTTGAGACAACCACAATACAGTGCAGTGTATTTCTGTGCTGCGGGACAGGGTAGGATCCTGCAGTCTTTGGAGCAGGGACCAAACTGAGTGTTCTGGATCCAAACATCAAAGTCACTGAACCCACAGTGGAAGTCCTAGCACCCTCGGCAAAGGAGTGTAAAGATAGAAACAAGAAGAAGAAGAAGACCCTGGTGTGTGTAGCCACCCGCTTCTACCCCGACCATGTCACGGTCTTCTGGCAAGTC
>822-1
AGGTTCACCAGACTCCCTCTGCAGTCTTCAGCAGACCTGGAGAGAATATTCAGCTCTTCTGCCACCATCAGAAAACAGACTATAGAATGATGCTGTGGTACCAGAAATCACAAGGAGAAACAGCACTGAAACTCATTGGATATTTGAATTATAATTCTCCAACCATTGAGAGTTCATATGAAAAGCATTTCAAAATGAGTGGGGATTTGGGTGGAAACAGCCCAAAGAATGCCTCTCTGAACATGTTCAACTTGAGACAACCCCAACACAGTGCAGTGTATTTCTGTGCTGCTAGTTCCTATGAGGCACATTTTGGATCAGGCACCAAATTAACAGTTCTCGATCCAAACATCAAAGTCACTGAACCCACAGTGGAAGTCCTAGCACCCTCGGCAAAGGAGTGTAAAGATAGAAACAAGAAGAAGAAGAAGACCCTGGTGTGTGTAGCCACCCGCTTCTACCCCGACCATGTCACGGTCTTCTGGCAAGTC
>823-1
AGGTTCACCAGACTCCCTCTGCAGTCTTCAGCAGACCTGGAGAGAATATTCAGCTCTTCTGCCACCATCAGAAAACAGAGTGATGCTGTGATACCAGAAATCACAAGGAGAAAAAGCACTGAAACTCATTGGATATTTGAATGTTAATTCTCCAACCATTGAGAGTTCATATGAAGAGCATTTCAATATGAGTGGGGATTTGGGTGGAGCCGGCCCAAAGAATGCCTCTCTGAACATGTTCAACTTGAGACAACCACAATACAGTGCAGTGTATTTCTGTGCTGCTAGTAGGCAGGGCAATGGAACGAAACTCACTGTTTTAGATCCAAACATCAAAGTCACTGAACCCACAGTGGGAGTCCTAGCACCCTCGGCAAAGGAGTGTAAAGATAGAAACAAGAAGAAGAAGAAGACCCTGGTGTGTGTAGCCACCCGCTTCTACCCCGACCATGTCACGGTCTTCTGGCAAGTC
>824-1
AGGTTCACCAGACTCCCTCTGCAGTCTTCAGCAGACCTGGAGAGAATATTCAGCTCTTCTGCCACCATCAGAAAACAGAGTGATGCTGTGATACCAGAAATCACAAGGAGAAAAAGCACTGAAACTCATTGGATATTTGAATGTTAATTCTCCAACCATTGAGAGTTCATATGAAGAGCATTTCAATATGAGTGGGGATTTGGGTGGAGCCGGCCCAAAGAATGCCTCTCTGAACATGTTCAACTTGAGACAACCACAATACAGTGCAGTGTATTTCTGTGTTGCTAGACAGTCCTAACTATGAGGCACATTTTGGATCAGGCACCAAATTAACAGTTCTCGATCCAAACATCAAAGTCACTGAACCCACAGTGGAAGTCCTAGCACCCTCGGCAAAGGAGTGTAAAGATAGAAACAAGAAGAAGAAGAAGACCCTGGTGTGTGTAGCCACCCGCTTCTACCCCGACCATGTCACGGTCTTCTGGCAAGTC
>825-1
AGGTTCACCAGACTCCCTCTGCAGTCTTCAGCAGACCTGGAGAGAATATTCAGCTCTTCTGCCACCATCAGAAAACAGACTATAGAGTGATGCTGTGGTACCAACTGTCAGCCCAAAACACTGCTCTGAAACTCATTGGGTATGTGTGGAACACCAGTCCAACGGTGGAAGATTCCTTTAAAGGGCGTTTTAATGTCAGTGGAGAAGGTGCAGCTAATAAAATGGCGTATCTACATTTTCCCAAAGTAACAGAAGCTGAAGACAGTGCAGTGTATTTCTGTGCTGCCGGGACAGCGTACTCGGAGGCATATTTTGGAGCCGGCACCAAACTCACCGTTTTAGATCCAAACATCAAAGTCACTGAACCCACAGTGGAAGTCCTAGCACCCTCGGCAAAGGAGTGTAAAGATAGAAACAAGAAGAAGAAGAAGACCCTGGTGTGTGTAGCCACCCGCTTCTACCCCGACCATGTCACGGTCTTCTGGCAAGTC
>826-1
AGGTTCACCAGACTCCCTCTGCAGTCTTCAGCAGACCTGGAGAGAATATTCAGCTCTTCTGCCACCATCAGAAAACAGAGTGATGCTGTGATACCAGAAATCACAAGGAGAAACAGCACTGAAACTCATTGGATATTTGTATCATAAAAATCCAACCATTGAGAGTTCATATGAAGAGCATTTCAATATGAGTGGGGATTTGGGTGGAGCCGGCCCAAAGAATGTCTCTCTGCACATGTTCAACTTGAGACAAACCCAACACAGTGCAGTGTATTTCTGTGAGGGCTGTGGTGGTTATGCTGCCTACTTTGGAGAGGGAACTAAGCTAACAGTTCTGGATCCAAACATCAAAGTCACTGAACCCACAGTGGAAGTCCTAGCACCCTCGGCAAAGGAGTGTAAAGATAGAAACAAGAAGAAGAAGAAGACCCTGGTGTGTGTAGCCACCCGCTTCTACCCCGACCATGTCACGGTCTTCTGGCAAGTC
>827-1
AGGTTCACCAGACTCCCTCTGAAGTCTTACTGAAACGTGGAGAGAACGTTCAGATCTTCTGCCACCATGAGAGAACTAACTACAGACTGATGCAGTGGTTCCAGCAGTCACCGGGAGAAAAACAACTATTTATATTTTAAGACTCAAACCACGTACATTGAAGAACATCTAAACGTGAGTGGGGATTTGAGTCAGAACGACCCGAAGAATGTTTCTCTGAACATGTTCAACCTTAAAGGTCCAGATCACAGTGCAGTTTATTTCTGTGCTGCAAGTGAAGGGGCTGGTGGTGCCAGCCAGGCTTACTTCGGTGGAGGAACCAGGTTAACTGTTCTAGATCCAAACATCAAAGTCACTGAACCCACAGTGGAAGTCCTAGCACCCTCGGCAAAGGAGTGTAAAGATAGAAACAAGAAGAAGAAGAAGACCCTGGTGTGTGTAGCCACCCGCTTCTACCCCGACCATGTCACGGTCTTCTGGCAAGTC
>828-1
AGGTTCACCAGACTCCCTCTGCAGTCTTCAGCAGACCTGGAGAGAATATTCAGCTCTTCTGCCACCATCAGAAAACAGAGTGATGCTGTGATACCAGAAATCACAAGGAGAAAAAGCACTGAAACTCATTGGATATTTGAATGTTAATTCTCCAACCATTGAGAGTTCATATGAAGAGCATTTCAATATGAGTGGGGATTTGGGTGGAGCCGGCCCAAAGAATGCCTCTCTGAACATGTTCAACTTGAGACAACCCCAACACAGTGCAGTGTATTTATGTGCTGCTAGTACAGGGCTGGAAGTGAGGCCTACTTTGGGAATGGAACCAAACTCACTGTTTTAGATCCAAACATCAAAGTCACTGAACCCACAGTGGAAGTCCTAGCACCCTCGGCAAAGGAGTGTAAAGATAGAAACAAGAAGAAGAAGAAGACCCTGGTGTGTGTAGCCACCCGCTTCTACCCCGACCATGTCACGGTCTTCTGGCAAGTC
>829-1
AGGTTCACCAGACTCCCTCTGCAGTCTTCAGCAGACCTGGAGAGAATATTCAGCTCTTCTGCCACCATCAGAAAACAGACTATAGAATGATGCTGTGATACCAGAAATCACAAGGAGAAACAGCACTGAAACTCATTGGATATTTGAATTATAATTCTCAAACCATCGAGAGTTCATATGAAGAGCATTTCAATATGAGTGGGGATTTGGGTGGAGCCGGCCCAAAGAATGCCTCTCTGAACATGTTCAACTTGAGACAACCACAACAAAGTGCAGTGTATTTATGATCTGCTACTAGAGATCCAAACATCAAAGTCACTGAACCCCCAGTGGAAGTACTCGCACCCCCGGCAAAGGAGTGTAAAGATAGAAACAAGAAGAAGAAGAAGACCCTGGTGTGTGTAGCCACCCGCTTCTACCCCGACCATGTCACGGTCTTCTGGCAAGTC
>830-1
AGGTTCACCAGACTCCCTCTGCAGTCTTCAGCAGACCTGGAGAGAATATTCAGCTCTTCTGCCACCATCAGAAAACAGACTACACACAAATGTTGTGGTACCAGAAATCACAAGGAGAAACAGCACTGAAACTCATTGGATATTTGAATTATAATTCTAAAACCATTGAGAGTTCATATGAAAATAATTTTAATATGAGTGGGGATTTGAGTGGAAACGGCCCAAAGAATGCCTCTCTGAACATGTTCAATTTGAGACAACCCCAACACAGTGCAGTGTATTTATCTAGATACAACTATGATCCTGCATTCTTTGGAGCAGGGACCAAACTGAGTGTTCTGGATCCAAACATCAAAGTCACTGAACCCACAGTGGAAGTACTAGCACCCTCGGCAAAGGAGTGTAAAGATAGAAACAAGAAGAAGAAGACCCTGGTGTGTGTAGCCACCCGCTTCTACCCCGACCATGTCACGGTCTTCTGGCAAGTC
>831-1
AGGTTCACCAGACTCCCTCTGCAGTCTTCAGCAGACCTGGAGAGAATATTCAGCTCTTCTGCCACCATCAGAAAACAGAGTGATGCTGTGATACCAGAAATCACAAGGAGAAACAGCACTGAAACTCATTGGATATTTGTATCATAAAAATCCAACCATTGAGAGTTCATATGAAGAGCATTTCAATATGAGTGGGGATTGGGTTGAAGCGGGCCAAAAGAATTTCTCCTGAACATGTTCAACTTGAGACAAACCCAACACAGTGCAGTGTATTTCTGTGCTGCTAGTATAAGGCACATTTTGGATCAGGCACCAAATTAACAGTTCTCGATCCAAACATCAAAGTCACTGAACCCACAGTGGAAGTCCTAGCACCCTCGGCAAAGGAGTGTAAAGATAGAAACAAGAAGAAGAAGAAGACCCTGGTGTGTGTAGCCACCCGCTTCTACCCCGACCATGTCACGGTCTTCTGGCAAGTC
>832-1
AGGTTCACCAGACTCCCTCTGCAGTCTTCAGCAGACCTGGAGAGAATATTCAGCTCTTCTGCCACCATCAGAAAACAGACTATAGAATGATGCTGTGGTACCAGAAATCACAAGGAGAAACAGCACTGAAACTCATTGGATATTTGAATTTTAATTCTCAAACCATTGAGAGTTCATATGAAAAGCATTTCAATATGAGTGGGGATTTGGGTGGAGACGGCCCAAAGAATGCCTCTCTGAACATGTTCAACTTGAGACAAACCCAAAACAGTGCAGTGTATTTCTGTGCCGCTCAATTATATGAGGCACATTTTGGATCAGGCACCAAATTAACAGTTCTCGATCCAAACATCAAAGTCACTGAACCCACAGTGGAAGTCCTAGCACCCTCGGCAAAGGAGTGTAAAGATAGAAACAAGAAGAAGAAGAAGACCCTGGTGTGTGTAGCCACCCGCTTCTACCCCGACCATGTCACGGTCTTCTGGCAAGTC
>833-1
AGGTTCACCAGACTCCCTCTGCAGACTTCAGTAGACCTGGAGAGAATATTAAGCTCTTCTACCACCATCAGAAAACAGAGTGATGCTGTGATACCAGAAATCACAAGGAGAAAAAGCACTGAAACTCATTGGATATTTGAATGTTAATTCTCCAACCATTGAGAGTTCATATGAAGAGCATTTCAATATGAGTGGGGATTTGGGTGGAGCCGGCCCAAAGAATGCCTCTCTGAACATGTTCAACTTGAGACAACCACAATACAGTGCAGTGTATTTCTGTGCTGCGGGACAGGGTAGGATCCTGCATTCTTTGGAGCAGGGACCAAACTGAGTGTTCTGGATCCAAACATCAAAGTCACTGAACCCACAGTGGAAGTCCTAGCACCCTCGGCAAAGGAGTGTAAAGATAGAAACAAGAAGAAGAAGAAGACCCTGGTGTGTGTAGCCACCCGCTTCTACCCCGACCATGTCACGGTCTTCTGGCAAGTC
>834-1
AGGTTCACCAGACTCCCTCTCCCCATCTGAGCTGGAACGTCTATCCCTCTCTAGCGACAGAGATCTCTCTCTTTCTCTCCCCCTGGCCATCATCTCTGGAGAGGTGGGCCTCTCCCGGTCTTCCCTCGTCACGGTCTTCTGGCAAGTC
>835-1
AGGTTCACCAGACTCCCTCTGCAGTCTTCAGCAGACCTGGAGAGAATATTCAGCTCTTCTGCCACCATCAGAAAACAGAGTGATGCTGTGATACCAGAAATCACAAGGAGAAAAAGCACTGAAACTCATTGGATATTTGAATTATAATTCTCCAACCATTGAGAGTTCATATGAAAAGCATTTCAAAATGAGTGGGGATTTGGGTGGAAACGGCCCAAAGAATGCCTCTCTGAACATGTTCAACTTGAGACAACCCCAACACAGTGCAGTGTATTTCTGTGCTGCTAGCAGGGGGGCTCAACCAGCCTTCTTTGGCAATGGAACGAAACTCACTGTTTTAGATCCAAACATCAAAGTCACTGAACCCACAGTGGAAGTCCTAGCACCCTCGGCAAAGGAGTGTAAAGATAGAAACAAGAAGAAGAAGAAGACCCTGGTGTGTGTAGCCACCCGCTTCTACCCCGACCATGTCACGGTCTTCTGGCAAGTC
>836-1
AGGTTCACCAGACTCCCTCTACATTGCTGGTAAAGCCTAATGCCTCTGTCACACTCAACTGCAGTCATAAAATCCCCAGCTATAACACTATCCTCTGGTCCCAGCGTCCTGTGGAAGACACGGCTCTAAACCTCATAGCTTATGCATACTATAAAACCCCTACAGTTGAACCCTCATATAAAGATTATTTTGATGTGAAAGGAGATGGAGAGAATGAAGCCTTCCTTCATATCCTCAAACTGAGACAAGCTGAAGACAGTGGGGAGTATTTCTGTGCTGGCAGTCGAGGGGAGCACGGATAAGGCAGAGTTTGGTCCAGGTACCAGACTCACTGTTCTAGATCCAAACATCAAAGTCACTGAACCCACAGTGGAAGTCCTAGCACCCTCGGCAAAGGAGTGTAAAGATAGAAACAAGAAGAAGAAGAAGACCCTGGTGTGTGTAGCCACCCGCTTCTACCCCGACCATGTCACGGTCTTCTGGCAAGTC
>837-1
AGGTTCACCAGACTCCCTCTGCAGTCTTCAGCAGACCTGGAGAGAATATTCAGCTCTTCTGCCACCATCAGAAAACAGACTATAGAGTGATGCTGTGGTACCAGAAATCACAAGGAGAAACAGCACTGAAACTCATTGGATATTTGAATTTTAATTCTCAAATCATTGAGAGTCCATATGAAAAGCATTTCAATATGAGTGGGGATTTGGGTGGAGACGGCCCAAAGAATGCCTCTCTGAACATGTTCAACTTGAGACAAACCCAAAACAGTGCAGTGTATTTGGGGGCAACTATGATCCTGCATTCTTTGGAGCAGGGACCAAACTGAGTGTTCTGGATCCAAACATCAAAGTCACTGAACCCACAGTGGAAGTCCTAGCACCCTCGGCAAAGGAGTGTAAAGATAGAAACAAGAAGAAGAAGAAGACCCTGGTGTGTGTAGCCACCCGCTTCTACCCCGACCATGTCACGGTCTTCTGGCAAGTC
>838-1
AGGTTCACCAGACTCCCTCTGCAGTCTTCAGCAGACCTGGAGAGAATATTCAGCTCTTCTGCCACCATCAGAAAACAGAGCGATGCTGTTATCCCAGAAATCACAAGGAGAAAAAGCACTGAAACTCATTGGCTATTTGAATGTTAATTCTCCAACCATTGAGAGTTCATATGAAGAGCATTTCAATATGAGTGGGGATTTGGGTGGAGCCGGCCCAAAGAATGCCTCTCTAAACATGTTCAACTTGAGACAACCACAATACAGTGCAGTGTATTTCTGTGCTGCTAGGGCCTCAACTCAACCAGCCTTCTTTGGCAATGGAACGAAACTCACTGTTTTAGATCCAAACATCAAAGTCACTGAACCCACAGTGGAAGTCCTAGCACCCTCGGCAAAGGAGTGTAAAGATAGAAACAAGAAGAAGAAGAAGACCCTGGTGTGTGTAGCCACCCGCTTCTACCCCGACCATGTCACGGTCTTCTGGCAAGTC
>839-1
AGGTTCACCAGACTCCCTCTGCAGTCTTCAGCAGACCTGGAGAGAATATTCAGCTCTTCTGCCACCATCAGAAAACAGACTATAGAGTGATGCTGTGGTACCAGAAATCACAAGGAGAAACAGCTCTGAAACTCATTGGATATTTGAATTTTAATTCTCAAATCATTGAGAGTTCATATGAAAAGCATTTCAATATGAGTGGGGATTTGGGTGGAGACGGCCCAAAGAATGCCTCTCTGAACATGTTCAACTTGAGACAAACCCAAAACAGTGCAGTGTATTTCTGTGCTGCAAAGGATCCTGCATTCTTTGGAGCAGGGACCAAACTGAGTGTTCTGGATCCAAACATCAAAGTCACTGAACCCACAGTGGAAGTCCTAGCACCCTCGGCAAAGGAGTGTAAAGATAGAAACAAGAAGAAGAAGAAGACCCTGGTGTGTGTAGCCACCCGCTTCTACCCCGACCATGTCACGGTCTTCTGGCAAGTC
>840-1
AGGTTCACCAGACTCCCTCTGCAGTCTTCAGCAGACCTGGAGAGAATATTCAGCTCTTCTGCCACCATCAGAAAACGGAGTGATGCTGTGATACCAGAAATCACAAGGAGAAAAAGCACTGAAACTCATTGGATATTTGAATGTTAATTCTCCAACCATTGAGAGTTCATATGAAGAGCATTTCAATATGAGTGGGGATTTGGGTGGAGCCGGCCCAAAGAAAGCCTCTCTGAACATGTTCAACTTGAGACAACCACAATACAGTGCAGTGTATTTCTGTGCTGCTAGTAAAGGAGGCTATGAGGCACATTTTGGATCAGGCACCAAATTAACAGTTCTCGATCCAAACATCAAAGTCACTGAACCCACAGTGGAAATCCTAGCACCCTCGGCAAAGGAGTGTAAAGATAGAAACAAGAAGAAGAAGAAGACCCTGGTGTGTGTAGCCACCCGCTTCTACCCCGACCATGTCACGGTCTTCTGGCAAGTC
>841-1
AGGTTCACCAGACTCCCTCTGCAGTCTTCAGCAGACCTGGAGAGAATATTCAGCTCTTCTGCCACCATCAGAAAACAGAGTGATGCTGTTATACCAGAAATCACAAGGAGAAAAAGCACTGAAACTCATTGGATATTTGAATGTTAATTCTCCAACCATTGAGAGTTCATATGAAGAGCATTTCAATATGAGTGGGGATTTGGGTGGAGCCGGCCCAAAGAATGCCTCTCTGAACATGTTCAACTTGAGACAACCACAATACAGTGCAGTGTATTTCTGTGCTGCTAGCCGGGACAAGGGTCCTGCATTCTTTGGAGCAGGGACCAAACTGAGTGTTCTGGATCCAAACATCAAAGTCACTGAACCCACAGTGGAAGTCCTAGCACCCTCGGCAAAGGAGTGTAAAGATAGAAACAAGAAGAAGAAGAAGACCCTGGTGTGTGTAGCCACCCGCTTCTACCCCGACCATGTCACGGTCTTCTGGCAAGTC
>842-1
AGGTTCACCAGACTCCCTCTGCAGTCTTCAGCAGACCTGGAGAGAATATTCAGCTCTTCTGCCACCATCAGAAAACAGACTATAGAGTGATGCTGTGGTACCAGAAATCACAAGGAGAAACAGCACTGAAACTCATTGGATATTTGAATTTTAATTCTCAAACCATTATCCAAACATCAAAGTCACTGAACCCACAGTGGAAGTCCTAGCACCCTCGGCAAGGAGTGTAAAGATAGAAACAAGAAGAAGAAGAAGACCCTGGTGTGTGTAGCCACCCGCTTCTACCCCGACCATGTCACGGTCTTCTGGCAAGTC
>843-1
AGGTTCACCAGACTCCCTCTACATTGCTGGTAAAGCCTAATGCCTCTGTCACACTCAACTGCAGTCATAAAATCCCCAGCTATAACACTATCCTCTGGTCCCAGCGTCCTGTGGAAGACACGGCTCTAAACCTCATAGCTTATGCATACTATAAAACCCCTACAGTTGAACCCTCATATAAAGTTTACTTTGATGTGAAAGGAGATGGAGAGAGTGAAGCCTTCCTTCATATCCTCAAACTGAGACAAGCTGAAGACAGTGGGGAGTATTTCTGTGCTGCCAGGCGGACAGCGTACACGGATAAGGCAGAGTTTGGTCCAGGTACCAGACTCACTGTTCTAGATCCAAACATCAAAGTCACTGAACCCACAGTGGAAGTCCTAGCACCCTCGGCAAAGGAGTGTAAAGATAGAAACAAGAAGAAGAAGAAGACCCTGGTGTGTGTAGCCACCCGCTTCTACCCCGACCATGTCACGGTCTTCTGGCAAGTC
>844-1
AGGTTCACCAGACTCCCTCTGAAGTCTTACTGAAACGTGGAGAGAACGTTCAGATCTTCTGCCACCATGAGAGAACTAACTACAGACTGATGCAGTGGTTCCAGCAGTCACCGGGAGAAAAACAACTATTTATATTTTAAGACTCAAACCACGTACATTGAAGAACATCTAAACGTGAGTGGGGATTTGAGTCAGAACGACCCGAAGAATGTTTCTCTGAACATGTTCAACCTTAAAGGTCCAGATCACAGTGCAGTTTATTTCTGTGCTGCAAGTGAAGGCAGGGGGCGATGATCCTGCATTCTTTGGAGCAGGGACCAAACTGAGTGTTCTGGATCCAAACATCAAAGTCACTGAACCCACAGTGGAAGTCCTAGCACCCTCGGCAAAGGAGTGTAAAGATAGAAACAAGAAGAAGAAGAAGACCCTGGTGTGTGTAGCCACCCGCTTCTACCCCGACCATGTCACGGTCTTCTGGCAAGTC
>845-1
AGGTTCACCAGACTCCCTCTGCAGTCTTCAGCAGACCTGGAGAGAATATTCAGCTCTTCTGCCACCATCAGAAAACAGAGTGATGCTGTGATACCAGAAATCACAAGGAGAAAAAGCACTGAAACTCATTGGATATTTGAATGTTAATTCTCCAACCATTGAGAGTTCATATGAAGAGCATTTCAATATGAGTGGGGATTTGGGTGGAGCCGACCCAAAGAATGCCTCTCTGAACATGTTCAACTTGAGACAACCACAATACAGTGCAGTGTATTTCTGTGCTGCTAGTAAAGGAGGCTATGAGGCACATTTTGGATCAGGCACCAAATTAACAGTTCTCGATCCAAACATCAAAGTCACTGAACCCACAGTGGAAGTCCTAGCACCCTCGGCAAAGGAGTGTAAAGATAGAAACAAGAAGAAGAAGAAGACCCTGGTGTGTGTAGCCACCCGCTTCTACCCCGACCATGTCACGGTCTTCTGGCAAGTC
>846-1
AGGTTCACCAGACTCCCTCTGCAGTCTTCAGCAGACCTGGAGAGAATATTCAGCTCTTCTGCCACCATCAGAAAACAGACTATAGAGTGATGCTGTGGTACCAGAAATCACAAGGAGAAACAGCACTGAAACTCATTGGATATTTGAATTTTAATTCTCAAACCATTGAGAGTTCATATGAAAAGCATTTCAATATGAGTGGGGATTTGGGTGGAGACGGCCCAAAGAATGCCTCTCTGAACATGTTCAACTTGAGACAGACCCAAAACAGTGCAGTGTATTTCCTCTCAAGAATCAACTATGAGGCACATTTTGGATCAGGCACCAAATTAACAGTTCTCGATCCAAACATCAAAGTCACTGAACCCACAGTGGAAGTCCTAGCACCCTCGGCAAAGGAGTGTAAAGATAGAAACAAGAAGAAGAAGAAGACCCTGGTGTGTGTAGCCACCCGCTTCTACCCCGACCATGTCACGGTCTTCTGGCAAGTC
>847-1
AGGTTCACCAGACTCCCTCTCCCCTGCAGCTGTGTGTTGGTCGTCCTGGTCTCTTCAGTAAGCTCCATAGCGATCCTGTATGGTGTTCATGACGCCGTTGGCCAGCACGGCCATCTTGCCCGCCACAGTCTTCACCCCCTGTTTGAACTGAGCAATGTCTGGCCCCGTCGGCAGCACACTCTCATAACCTGCTGCCCCTGTGTCACGGTCTTCTGGCAAGTC
>848-1
AGGTTCACCAGACTCCCTCTGCAGTCTTCAGCAGACCTGGAGAGAATATTCAGCTCTTCTGCCACCATCAGAAAACAGACTATAGAGTGATGCTGTGGTACCAGAAATCACAAGGAGAAACAGCACTGAAACTCATTGGATATTTGAATTTTAATTCTCAAACCATTATCCAAACATCAAAGTACTGAACCCACAGTGGAAGTCCTAGCACCCTCGGCAAAGGAGTGTAAAGATAGAAACAAGAAGAAGAAGAAGACCCTGGTGTGTGTAGCCACCCGCTTCTACCCCGACCATGTCACGGTCTTCTGGCAAGTC
>849-1
AGGTTCACCAGACTCCCTCTGCAGTCTTCAGCAGACCTGGAGAGAATATTCAGCTCTTCTGCCACCATCAGAAAACAGAGTGATGCTGTGATACCAGAAATCACAAGGAGAAAAAGCACTGAAACTCATTGGATATTTGAATGTTAATTCTCCAACCATTGAGAGTTCATATGAAGAGCATTTCAATATGAGTGGGGATTTGGGTGGAGCCGGCCCAAAGAATGCCTCTCTGAACATGTTCAACTTGAGACAACCACAATACAGTGCAGTGTATTTCTGTGCTGCTAGGGGACCGGCCAACTATGAGGCACATTTGGATCAGGCACCAAATTAACAGTTCTCGATCCAAACATCAAAGTCACTGAACCCACAGTGGAAGTCCTAGCACCCTCGGCAAAGGAGTGTAAAGATAGAAACAAGAAGAAGAAGAAGACCCTGGTGTGTGTAGCCACCCGCTTCTACCCCGACCATGTCACGGTCTTCTGGCAAGTC
>850-1
AGGTTCACCAGACTCCCTCTGCAGTCTTCAGCAGACCTGGAGAGAATATTCAGCTCTTCTGCCACCATCAGAAAACAGACTATAGAATGATGCTGTGATACCAGAAATCACAAGGAGAAACAGCACTGAAACTCATTGGATATTTGAATTATAATTCTCAAACCATCGAGAGTTCATATGAAGAGCATTTCAATATGAGTGGGGATTTGGGTGGAGCCGGCCCAAAGAATGCCTCTCTGAACATGTTCAACTTGAGACAACCCCAACACAGTGCGGTGTATTTATGTGCTGCTAGTACTCGGAGGCATATTTTGGAGCCGGCACCAAACTCACCGTTTTAGATCCAAACATCAAAGTCACTGAACCCACAGTGGAAGTCCTAGCACCCTCGGCAAAGGAGTGTAAAGATAGAAACAAGAAGAAGAAGAAGACCCTGGTGTGTGTAGCCACCCGCTTCTACCCCGACCATGTCACGGTCTTCTGGCAAGTC
>851-1
AGGTTCACCAGACTCCCTCTGCAGTCTTCAGCAGACCTGGAGAGAATATTCAGCTCTTCTGCCACCATCAGAAAACAGACTATAGAGTGATGCTGTGGTACCAGAAATCACAAGGAGAAACAGCACTGAAACTCATTGGATATTTGAATTTTAATTCTCAAACCATTATCCAAACATCAAAGTCACTGAACCCACAGTGGAAGACCTAGCACCCTCGGCAAAGGAGTGTAAAGATAGAAACAAGAAGAAGAAGAAGACCCTGGTGTGTGTAGCCACCCGCTTCTACCCCGACCATGTCACGGTCTTCTGGCAAGTC
>852-1
AGGTTCACCAGACTCCCTCTGCAGTCTTCAGCAGACCTGGAGAGAATATTCAGCTCTTCTGCCACCATCAGAAAACAGAGTGATGCTGTTATACCAGAAATCACAAGGAGAAACAGCACTGAAACTCATTGGATATTTGTATCATAAAAATCCAACCATTGAGAGTTCATATGAAGAGCATTTCAATATGAGTGGGGATTTGGGTGGAGCCGGCCCAAAGAATGTCTCTCTGAACATGTTCAACTTGAGACAAACCCAACACAGTGCAGTGTATTTCTGTGAGGGCTGTGCTGATTATGCTGCCTACTTTGGAGCGGGCACCAAACTAACAGTTCTGGATCCAAACATCAAAGTCACTGAACCCACAGTGGAAGTCCTAGCACCCTCGGCAAAGGAGTGTAAAGATAGAAACAAGAAGAAGAAGAAGACCCTGGTGTGTGTAGCCACCCGCTTCTACCCCGACCATGTCACGGTCTTCTGGCAAGTC
>853-1
AGGTTCACCAGACTCCCTCTGCAGTCTTCAGCAGACCTGGAGAGAATATTCAGCTCTTCTGCCACCATCAGAAAACAGACTATAGAGTGATGCTGTGGTACCAGAAATCACAAGGAGAAACAGCACTGAAACTCATTGGACATTTGAATTTTAATTCTCAAACCATTATCCAAACATCAAAGTCACTGAACCCACAGTGGAAGTCCTAGCACCCTCGGCAAAGGAGTGTAAAGATAGAAACAAGAAGAAGAAGAAGACCCTGGTGTGTGTAGCCACCCGCTTCTACCCCGACCATGTCACGGTCTTCTGGCAAGTC
>854-1
AGGTTCACCAGACTCCCTCTGCAGTCTTCAGCAGACCTGGAGAGAATATTCAGCTCTTCTGCCACCATCAGAAAACAGACTACACACAAATGTTGTGGTACCAGAAATCACAAGGAGAAACAACACTGAAACTCATTGGATATTTGAATTATAATTCTAAAACCATTGAGAGTTCATATGAAAATAATTTTAATATGAGTGGGGATTTGAGTGGAGACGGCCCAAAGAATGCCTCTCTGAACATGTTCAATTTGAGACAACCCCAACACAGTGCAGTGTATTTATGTGCTGCTCGTTATAGTGAGGCCTACTTTGGGAATGGAACCAAACTCACTGTTTTAGATCCAAACATCAAAGTCACTGAACCCACAGTGGAAGTCCTAGCACCCTCGGCAAAGGAGTGTAAAGATAGAAACAAGAAGAAGAAGAAGACCCTGGTGTGTGTAGCCACCCGCTTCTACCCCGACCATGTCACGGTCTTCTGGCAAGTC
>855-1
[truncated: 181,802 more chars]
