# Supplementary material for: Tetraploid Ancestry Provided Atlantic Salmon With Two Paralogue Functional T Cell Receptor Beta Regions Whereof One Is Completely Novel
Source: Front Immunol. 2022 Jun 17;13:930312. doi: 10.3389/fimmu.2022.930312 (PMC9247247; doi:10.3389/fimmu.2022.930312)
Supplement: Supplementary file 3 [file DataSheet_3.zip › Supplementary file 3 (SF3) Collapsed data/Run1_ssVB7F_TRB09R.collapsed.fa]

>1-198
GTCTCCTGTCCTGTCTGTGTGTAGAGAAGGAGATGTGTCAGTCACTCTACAGTGTTACCACGACGACAGCAGCTACTACTACATGTTCTGGTACCGACAGAGAGACAACAACATGAAGATGCTAACATATTCTCTGGGTCAAGGCGTGTGGGAAATAGAACCTCCCTTTGAGAAGGATGTACATTACACCATGAGCAGGCCGGAGCTGACCAGATCCACTCTGGAGATCAAGAACCTGGCGGTTGGAGACGGGGCTGTGTATTACTGTGCTTCCGGGACAGGGTACTCGGAGGCATATTTTGGAGCCGGCACCAAACTCACCGTTTTAGATCCAAACATCAAAGTCACTGAACCCACAGTGGAAGTCCTAGCACCCTCGGCAAAGGAGTGTAAAGATAGAAACAAGAAGAAGAAGAAGACCCTGGTGTGTGTAGCCACCCGCTTCTACCCCGACCATGTCACGGTCTTCTGGCAAGTC
>2-132
GTCTCCTGTCCTGTCTGTGTGTAGAGAAGGAGATGTGTCAGTCACTCTACAGTGTTACCACGACGACAGCAGCTACTACTACATGTTCTGGTACCGACAGAGAGACAACAACATGAAGATGCTAACATATTCTCTGGGTCAAGGCGTGTGGGAAATAGAACCTCCCTTTGAGAAGGATGTACATTACACCATGAGCAGGCCGGAGCTGACCAGATCCACTCTGGAGATCAAGAACCTGGCGGTTGGAGACGGGGCTGTGTATTACTGTGCTTCCAGACAGAGCTCGTACTCGGAGGCATATTTTGGAGCCGGCACCAAACTCACCGTTTTAGATCCAAACATCAAAGTCACTGAACCCACAGTGGAAGTCCTAGCACCCTCGGCAAAGGAGTGTAAAGATAGAAACAAGAAGAAGAAGAAGACCCTGGTGTGTGTAGCCACCCGCTTCTACCCCGACCATGTCACGGTCTTCTGGCAAGTC
>3-91
GTCTCCTGTCCTGTCTGTGTGTAGAGAAGGAGATGTGTCAGTCACTCTACAGTGTTACCACGACGACAGCAGCTACTACTACATGTTCTGGTACCGACAGAGAGACAACAACATGAAGATGCTAACATATTCTCTGGGTCAAGGCGTGTGGGAAATAGAACCTCCCTTTGAGAAGGATGTACATTACACCATGAGCAGGCCGGAGCTGACCAGATCCACTCTGGAGATCAAGAACCTGGCGGTTGGAGACGGGGCTGTGTATTACTGTGCTTCCAGGACAGGGTACACGGATAAGGCAGAGTTTGGTCCAGGTACCAGACTCACTGTTCTAGATCCAAACATCAAAGTCACTGAACCCACAGTGGAAGTCCTAGCACCCTCGGCAAAGGAGTGTAAAGATAGAAACAAGAAGAAGAAGAAGACCCTGGTGTGTGTAGCCACCCGCTTCTACCCCGACCATGTCACGGTCTTCTGGCAAGTC
>4-86
GTCTCCTGTCCTGTCTGTGTGTAGAGAAGGAGATGTGTCAGTCACTCTACAGTGTTACCACGACGACAGCAGCTACTACTACATGTTCTGGTACCGACAGAGAGACAACAACATGAAGATGCTAACATATTCTCTGGGTCAAGGCGTGTGGGAAATAGAACCTCCCTTTGAGAAGGATGTACATTACACCATGAGCAGGCCGGAGCTGACCAGATCCACTCTGGAGATCAAGAACCTGGCGGTTGGAGACGGGGCTGTGTATTACTGTGCTTCCAGTACCGGGACAGGGTACTCGGAGGCATATTTTGGAGCCGGCACCAAACTCACCGTTTTAGATCCAAACATCAAAGTCACTGAACCCACAGTGGAAGTCCTAGCACCCTCGGCAAAGGAGTGTAAAGATAGAAACAAGAAGAAGAAGAAGACCCTGGTGTGTGTAGCCACCCGCTTCTACCCCGACCATGTCACGGTCTTCTGGCAAGTC
>5-81
GTCTCCTGTCCTGTCTGTGTGTAGAGAAGGAGATGTGTCAGTCACTCTACAGTGTTACCACGACGACAGCAGCTACTACTACATGTTCTGGTACCGACAGAGAGACAACAACATGAAGATGCTAACATATTCTCTGGGTCAAGGCGTGTGGGAAATAGAACCTCCCTTTGAGAAGGATGTACATTACACCATGAGCAGGCCGGAGCTGACCAGATCCACTCTGGAGATCAAGAACCTGGCGGTTGGAGACGGGGCTGTGTATTACTGTGCTTCCAGTACGGACTCGTACTCGGAGGCATATTTTGGAGCCGGCACCAAACTCACCGTTTTAGATCCAAACATCAAAGTCACTGAACCCACAGTGGAAGTCCTAGCACCCTCGGCAAAGGAGTGTAAAGATAGAAACAAGAAGAAGAAGAAGACCCTGGTGTGTGTAGCCACCCGCTTCTACCCCGACCATGTCACGGTCTTCTGGCAAGTC
>6-72
GTCTCCTGTCCTGTCTGTGTGTAGAGAAGGAGATGTGTCAGTCACTCTACAGTGTTACCACGACGACAGCAGCTACTACTACATGTTCTGGTACCGACAGAGAGACAACAACATGAAGATGCTAACATATTCTCTGGGTCAAGGCGTGTGGGAAATAGAACCTCCCTTTGAGAAGGATGTACATTACACCATGAGCAGGCCGGAGCTGACCAGATCCACTCTGGAGATCAAGAACCTGGCGGTTGGAGACGGGGCTGTGTATTACTGTGCTTCCAGTACAGGGAGCTATGATCCTGCATTCTTTGGAGCAGGGACCAAACTGAGTGTTCTGGATCCAAACATCAAAGTCACTGAACCCACAGTGGAAGTCCTAGCACCCTCGGCAAAGGAGTGTAAAGATAGAAACAAGAAGAAGAAGAAGACCCTGGTGTGTGTAGCCACCCGCTTCTACCCCGACCATGTCACGGTCTTCTGGCAAGTC
>7-65
GTCTCCTGTCCTGTCTGTGTGTAGAGAAGGAGATGTGTCAGTCACTCTACAGTGTTACCACGACGACAGCAGCTACTACTACATGTTCTGGTACCGACAGAGAGACAACAACATGAAGATGCTAACATATTCTCTGGGTCAAGGCGTGTGGGAAATAGAACCTCCCTTTGAGAAGGATGTACATTACACCATGAGCAGGCCGGAGCTGACCAGATCCACTCTGGAGATCAAGAACCTGGCGGTTGGAGACGGGGCTGTGTATTACTGTGCTTCCAGTACAGGGGGCTCGTACTCGGAGGCATATTTTGGAGCCGGCACCAAACTCACCGTTTTAGATCCAAACATCAAAGTCACTGAACCCACAGTGGAAGTCCTAGCACCCTCGGCAAAGGAGTGTAAAGATAGAAACAAGAAGAAGAAGAAGACCCTGGTGTGTGTAGCCACCCGCTTCTACCCCGACCATGTCACGGTCTTCTGGCAAGTC
>8-65
GTCTCCTGTCCTGTCTGTGTGTAGAGAAGGAGATGTGTCAGTCACTCTACAGTGTTACCACGACGACAGCAGCTACTACTACATGTTCTGGTACCGACAGAGAGACAACAACATGAAGATGCTAACATATTCTCTGGGTCAAGGCGTGTGGGAAATAGAACCTCCCTTTGAGAAGGATGTACATTACACCATGAGCAGGCCGGAGCTGACCAGATCCACTCTGGAGATCAAGAACCTGGCGGTTGGAGACGGGGCTGTGTATTACTGTGCTTCCAGTACAGACTCGTACTCGGAGGCATATTTTGGAGCCGGCACCAAACTCACCGTTTTAGATCCAAACATCAAAGTCACTGAACCCACAGTGGAAGTCCTAGCACCCTCGGCAAAGGAGTGTAAAGATAGAAACAAGAAGAAGAAGAAGACCCTGGTGTGTGTAGCCACCCGCTTCTACCCCGACCATGTCACGGTCTTCTGGCAAGTC
>9-64
GTCTCCTGTCCTGTCTGTGTGTAGAGAAGGAGATGTGTCAGTCACTCTACAGTGTTACCACGACGACAGCAGCTACTACTACATGTTCTGGTACCGACAGAGAGACAACAACATGAAGATGCTAACATATTCTCTGGGTCAAGGCGTGTGGGAAATAGAACCTCCCTTTGAGAAGGATGTACATTACACCATGAGCAGGCCGGAGCTGACCAGATCCACTCTGGAGATCAAGAACCTGGCGGTTGGAGACGGGGCTGTGTATTACTGTGCTTCCAGTACCGGGACAGGGGGCGGCAACCCGGCATTCTTCGGCAGTGGCACCAAACTCACAGTTCTAGATCCAAACATCAAAGTCACTGAACCCACAGTGGAAGTCCTAGCACCCTCGGCAAAGGAGTGTAAAGATAGAAACAAGAAGAAGAAGAAGACCCTGGTGTGTGTAGCCACCCGCTTCTACCCCGACCATGTCACGGTCTTCTGGCAAGTC
>10-64
GTCTCCTGTCCTGTCTGTGTGTAGAGAAGGAGATGTGTCAGTCACTCTACAGTGTTACCACGACGACAGCAGCTACTACTACATGTTCTGGTACCGACAGAGAGACAACAACATGAAGATGCTAACATATTCTCTGGGTCAAGGCGTGTGGGAAATAGAACCTCCCTTTGAGAAGGATGTACATTACACCATGAGCAGGCCGGAGCTGACCAGATCCACTCTGGAGATCAAGAACCTGGCGGTTGGAGACGGGGCTGTGTATTACTGTGCTTCCAGTTCCGGGACAGGGAACTATGAGGCACATTTTGGATCAGGCACCAAATTAACAGTTCTCGATCCAAACATCAAAGTCACTGAACCCACAGTGGAAGTCCTAGCACCCTCGGCAAAGGAGTGTAAAGATAGAAACAAGAAGAAGAAGAAGACCCTGGTGTGTGTAGCCACCCGCTTCTACCCCGACCATGTCACGGTCTTCTGGCAAGTC
>11-64
GTCTCCTGTCCTGTCTGTGTGTAGAGAAGGAGATGTGTCAGTCACTCTACAGTGTTACCACGACGACAGCAGCTACTACTACATGTTCTGGTACCGACAGAGAGACAACAACATGAAGATGCTAACATATTCTCTGGGTCAAGGCGTGTGGGAAATAGAACCTCCCTTTGAGAAGGATGTACATTACACCATGAGCAGGCCGGAGCTGACCAGATCCACTCTGGAGATCAAGAACCTGGCGGTTGGAGACGGGGCTGTGTATTACTGTGCTTCCAGTACAGGATTCACTGGAAGTGAGGCCTACTTTGGGAATGGAACCAAACTCACTGTTTTAGATCCAAACATCAAAGTCACTGAACCCACAGTGGAAGTCCTAGCACCCTCGGCAAAGGAGTGTAAAGATAGAAACAAGAAGAAGAAGAAGACCCTGGTGTGTGTAGCCACCCGCTTCTACCCCGACCATGTCACGGTCTTCTGGCAAGTC
>12-61
GTCTCCTGTCCTGTCTGTGTGTAGAGAAGGAGATGTGTCAGTCACTCTACAGTGTTACCACGACGACAGCAGCTACTACTACATGTTCTGGTACCGACAGAGAGACAACAACATGAAGATGCTAACATATTCTCTGGGTCAAGGCGTGTGGGAAATAGAACCTCCCTTTGAGAAGGATGTACATTACACCATGAGCAGGCCGGAGCTGACCAGATCCACTCTGGAGATCAAGAACCTGGCGGTTGGAGACGGGGCTGTGTATTACTGTGCTTCCAGTACAGGGTATGAGGCACATTTTGGATCAGGCACCAAATTAACAGTTCTCGATCCAAACATCAAAGTCACTGAACCCACAGTGGAAGTCCTAGCACCCTCGGCAAAGGAGTGTAAAGATAGAAACAAGAAGAAGAAGAAGACCCTGGTGTGTGTAGCCACCCGCTTCTACCCCGACCATGTCACGGTCTTCTGGCAAGTC
>13-61
GTCTCCTGTCCTGTCTGTGTGTAGAGAAGGAGATGTGTCAGTCACTCTACAGTGTTACCACGACGACAGCAGCTACTACTACATGTTCTGGTACCGACAGAGAGACAACAACATGAAGATGCTAACATATTCTCTGGGTCAAGGCGTGTGGGAAATAGAACCTCCCTTTGAGAAGGATGTACATTACACCATGAGCAGGCCGGAGCTGACCAGATCCACTCTGGAGATCAAGAACCTGGCGGTTGGAGACGGGGCTGTGTATTACTGTGCTTCCATTAGCTCGTACTCGGAGGCATATTTTGGAGCCGGCACCAAACTCACCGTTTTAGATCCAAACATCAAAGTCACTGAACCCACAGTGGAAGTCCTAGCACCCTCGGCAAAGGAGTGTAAAGATAGAAACAAGAAGAAGAAGAAGACCCTGGTGTGTGTAGCCACCCGCTTCTACCCCGACCATGTCACGGTCTTCTGGCAAGTC
>14-59
GTCTCCTGTCCTGTCTGTGTGTAGAGAAGGAGATGTGTCAGTCACTCTACAGTGTTACCACGACGACAGCAGCTACTACTACATGTTCTGGTACCGACAGAGAGACAACAACATGAAGATGCTAACATATTCTCTGGGTCAAGGCGTGTGGGAAATAGAACCTCCCTTTGAGAAGGATGTACATTACACCATGAGCAGGCCGGAGCTGACCAGATCCACTCTGGAGATCAAGAACCTGGCGGTTGGAGACGGGGCTGTGTATTACTGTGCTTCCAGTACAGCTCCAGGGAGTGAGGCCTACTTTGGGAATGGAACCAAACTCACTGTTTTAGATCCAAACATCAAAGTCACTGAACCCACAGTGGAAGTCCTAGCACCCTCGGCAAAGGAGTGTAAAGATAGAAACAAGAAGAAGAAGAAGACCCTGGTGTGTGTAGCCACCCGCTTCTACCCCGACCATGTCACGGTCTTCTGGCAAGTC
>15-59
GTCTCCTGTCCTGTCTGTGTGTAGAGAAGGAGATGTGTCAGTCACTCTACAGTGTTACCACGACGACAGCAGCTACTACTACATGTTCTGGTACCGACAGAGAGACAACAACATGAAGATGCTAACATATTCTCTGGGTCAAGGCGTGTGGGAAATAGAACCTCCCTTTGAGAAGGATGTACATTACACCATGAGCAGGCCGGAGCTGACCAGATCCACTCTGGAGATCAAGAACCTGGCGGTTGGAGACGGGGCTGTGTATTACTGTGCTTCCAGACAGTACACTGGAAGTGAGGCCTACTTTGGGAATGGAACCAAACTCACTGTTTTAGATCCAAACATCAAAGTCACTGAACCCACAGTGGAAGTCCTAGCACCCTCGGCAAAGGAGTGTAAAGATAGAAACAAGAAGAAGAAGAAGACCCTGGTGTGTGTAGCCACCCGCTTCTACCCCGACCATGTCACGGTCTTCTGGCAAGTC
>16-57
GTCTCCTGTCCTGTCTGTGTGTAGAGAAGGAGATGTGTCAGTCACTCTACAGTGTTACCACGACGACAGCAGCTACTACTACATGTTCTGGTACCGACAGAGAGACAACAACATGAAGATGCTAACATATTCTCTGGGTCAAGGCGTGTGGGAAATAGAACCTCCCTTTGAGAAGGATGTACATTACACCATGAGCAGGCCGGAGCTGACCAGATCCACTCTGGAGATCAAGAACCTGGCGGTTGGAGACGGGGCTGTGTATTACTGTGCTTCCAGTCGGACAGGGTACTCGGAGGCATATTTTGGAGCCGGCACCAAACTCACCGTTTTAGATCCAAACATCAAAGTCACTGAACCCACAGTGGAAGTCCTAGCACCCTCGGCAAAGGAGTGTAAAGATAGAAACAAGAAGAAGAAGAAGACCCTGGTGTGTGTAGCCACCCGCTTCTACCCCGACCATGTCACGGTCTTCTGGCAAGTC
>17-57
GTCTCCTGTCCTGTCTGTGTGTAGAGAAGGAGATGTGTCAGTCACTCTACAGTGTTACCACGACGACAGCAGCTACTACTACATGTTCTGGTACCGACAGAGAGACAACAACATGAAGATGCTAACATATTCTCTGGGTCAAGGCGTGTGGGAAATAGAACCTCCCTTTGAGAAGGATGTACATTACACCATGAGCAGGCCGGAGCTGACCAGATCCACTCTGGAGATCAAGAACCTGGCGGTTGGAGACGGGGCTGTGTATTACTGTGCTTCCAGTACGGGGACAGGGGGCGGAGAGGCACATTTTGGATCAGGCACCAAATTAACAGTTCTCGATCCAAACATCAAAGTCACTGAACCCACAGTGGAAGTCCTAGCACCCTCGGCAAAGGAGTGTAAAGATAGAAACAAGAAGAAGAAGAAGACCCTGGTGTGTGTAGCCACCCGCTTCTACCCCGACCATGTCACGGTCTTCTGGCAAGTC
>18-56
GTCTCCTGTCCTGTCTGTGTGTAGAGAAGGAGATGTGTCAGTCACTCTACAGTGTTACCACGACGACAGCAGCTACTACTACATGTTCTGGTACCGACAGAGAGACAACAACATGAAGATGCTAACATATTCTCTGGGTCAAGGCGTGTGGGAAATAGAACCTCCCTTTGAGAAGGATGTACATTACACCATGAGCAGGCCGGAGCTGACCAGATCCACTCTGGAGATCAAGAACCTGGCGGTTGGAGACGGGGCTGTGTATTACTGTGCTTCCAGTACGGACAGGGAGTACTCGGAGGCATATTTTGGAGCCGGCACCAAACTCACCGTTTTAGATCCAAACATCAAAGTCACTGAACCCACAGTGGAAGTCCTAGCACCCTCGGCAAAGGAGTGTAAAGATAGAAACAAGAAGAAGAAGAAGACCCTGGTGTGTGTAGCCACCCGCTTCTACCCCGACCATGTCACGGTCTTCTGGCAAGTC
>19-53
GTCTCCTGTCCTGTCTGTGTGTAGAGAAGGAGATGTGTCAGTCACTCTACAGTGTTACCACGACGACAGCAGCTACTACTACATGTTCTGGTACCGACAGAGAGACAACAACATGAAGATGCTAACATATTCTCTGGGTCAAGGCGTGTGGGAAATAGAACCTCCCTTTGAGAAGGATGTACATTACACCATGAGCAGGCCGGAGCTGACCAGATCCACTCTGGAGATCAAGAACCTGGCGGTTGGAGACGGGGCTGTGTATTACTGTGCTTCCAGTGCGACAGGGGATGATCCTGCATTCTTTGGAGCAGGGACCAAACTGAGTGTTCTGGATCCAAACATCAAAGTCACTGAACCCACAGTGGAAGTCCTAGCACCCTCGGCAAAGGAGTGTAAAGATAGAAACAAGAAGAAGAAGAAGACCCTGGTGTGTGTAGCCACCCGCTTCTACCCCGACCATGTCACGGTCTTCTGGCAAGTC
>20-52
GTCTCCTGTCCTGTCTGTGTGTAGAGAAGGAGATGTGTCAGTCACTCTACAGTGTTACCACGACGACAGCAGCTACTACTACATGTTCTGGTACCGACAGAGAGACAACAACATGAAGATGCTAACATATTCTCTGGGTCAAGGCGTGTGGGAAATAGAACCTCCCTTTGAGAAGGATGTACATTACACCATGAGCAGGCCGGAGCTGACCAGATCCACTCTGGAGATCAAGAACCTGGCGGTTGGAGACGGGGCTGTGTATTACTGTGCTTCCAGTACTGGTGGTGCCAGCCAGGCTTACTTCGGTGGAGGAACCAGGTTAACTGTTCTAGATCCAAACATCAAAGTCACTGAACCCACAGTGGAAGTCCTAGCACCCTCGGCAAAGGAGTGTAAAGATAGAAACAAGAAGAAGAAGAAGACCCTGGTGTGTGTAGCCACCCGCTTCTACCCCGACCATGTCACGGTCTTCTGGCAAGTC
>21-50
GTCTCCTGTCCTGTCTGTGTGTAGAGAAGGAGATGTGTCAGTCACTCTACAGTGTTACCACGACGACAGCAGCTACTACTACATGTTCTGGTACCGACAGAGAGACAACAACATGAAGATGCTAACATATTCTCTGGGTCAAGGCGTGTGGGAAATAGAACCTCCCTTTGAGAAGGATGTACATTACACCATGAGCAGGCCGGAGCTGACCAGATCCACTCTGGAGATCAAGAACCTGGCGGTTGGAGACGGGGCTGTGTATTACTGTGCTTCCGAGCGGGACAGGGATCGCTATGAGGCACATTTTGGATCAGGCACCAAATTAACAGTTCTCGATCCAAACATCAAAGTCACTGAACCCACAGTGGAAGTCCTAGCACCCTCGGCAAAGGAGTGTAAAGATAGAAACAAGAAGAAGAAGAAGACCCTGGTGTGTGTAGCCACCCGCTTCTACCCCGACCATGTCACGGTCTTCTGGCAAGTC
>22-50
GTCTCCTGTCCTGTCTGTGTGTAGAGAAGGAGATGTGTCAGTCACTCTACAGTGTTACCACGACGACAGCAGCTACTACTACATGTTCTGGTACCGACAGAGAGACAACAACATGAAGATGCTAACATATTCTCTGGGTCAAGGCGTGTGGGAAATAGAACCTCCCTTTGAGAAGGATGTACATTACACCATGAGCAGGCCGGAGCTGACCAGATCCACTCTGGAGATCAAGAACCTGGCGGTTGGAGACGGGGCTGTGTATTACTGTGCTCGGGACAGTAACAACCCGGCATTCTTCGGCAGTGGCACCAAACTCACAGTTCTAGATCCAAACATCAAAGTCACTGAACCCACAGTGGAAGTCCTAGCACCCTCGGCAAAGGAGTGTAAAGATAGAAACAAGAAGAAGAAGAAGACCCTGGTGTGTGTAGCCACCCGCTTCTACCCCGACCATGTCACGGTCTTCTGGCAAGTC
>23-50
GTCTCCTGTCCTGTCTGTGTGTAGAGAAGGAGATGTGTCAGTCACTCTACAGTGTTACCACGACGACAGCAGCTACTACTACATGTTCTGGTACCGACAGAGAGACAACAACATGAAGATGCTAACATATTCTCTGGGTCAAGGCGTGTGGGAAATAGAACCTCCCTTTGAGAAGGATGTACATTACACCATGAGCAGGCCGGAGCTGACCAGATCCACTCTGGAGATCAAGAACCTGGCGGTTGGAGACGGGGCTGTGTATTACTGTGCTTCCAGTACAGGGACCTCGTACTCGGAGGCATATTTTGGAGCCGGCACCAAACTCACCGTTTTAGATCCAAACATCAAAGTCACTGAACCCACAGTGGAAGTCCTAGCACCCTCGGCAAAGGAGTGTAAAGATAGAAACAAGAAGAAGAAGAAGACCCTGGTGTGTGTAGCCACCCGCTTCTACCCCGACCATGTCACGGTCTTCTGGCAAGTC
>24-49
GTCTCCTGTCCTGTCTGTGTGTAGAGAAGGAGATGTGTCAGTCACTCTACAGTGTTACCACGACGACAGCAGCTACTACTACATGTTCTGGTACCGACAGAGAGACAACAACATGAAGATGCTAACATATTCTCTGGGTCAAGGCGTGTGGGAAATAGAACCTCCCTTTGAGAAGGATGTACATTACACCATGAGCAGGCCGGAGCTGACCAGATCCACTCTGGAGATCAAGAACCTGGCGGTTGGAGACGGGGCTAAGCCGGGGAAGCTACTCAAACTCAACCAGCCTTCTTTGGCAATGGAACGAAACTCACTGTTTTAGATCCAAACATCAAAGTCACTGAACCCACAGTGGAAGTCCTAGCACCCTCGGCAAAGGAGTGTAAAGATAGAAACAAGAAGAAGAAGAAGACCCTGGTGTGTGTAGCCACCCGCTTCTACCCCGACCATGTCACGGTCTTCTGGCAAGTC
>25-49
GTCTCCTGTCCTGTCTGTGTGTAGAGAAGGAGATGTGTCAGTCACTCTACAGTGTTACCACGACGACAGCAGCTACTACTACATGTTCTGGTACCGACAGAGAGACAACAACATGAAGATGCTAACATATTCTCTGGGTCAAGGCGTGTGGGAAATAGAACCTCCCTTTGAGAAGGATGTACATTACACCATGAGCAGGCCGGAGCTGACCAGATCCACTCTGGAGATCAAGAACCTGGCGGTTGGAGACGGGGCTGTGTATTACTGTGCTTCCAGTTGACAGATCCAAACATCAAAGTCACTGAACCCACAGTGGAAGTCCTAGCACCCTCGGCAAAGGAGTGTAAAGATAGAAACAAGAAGAAGAAGAAGACCCTGGTGTGTGTAGCCACCCGCTTCTACCCCGACCATGTCACGGTCTTCTGGCAAGTC
>26-49
GTCTCCTGTCCTGTCTGTGTGTAGAGAAGGAGATGTGTCAGTCACTCTACAGTGTTACCACGACGACAGCAGCTACTACTACATGTTCTGGTACCGACAGAGAGACAACAACATGAAGATGCTAACATATTCTCTGGGTCAAGGCGTGTGGGAAATAGAACCTCCCTTTGAGAAGGATGTACATTACACCATGAGCAGGCCGGAGCTGACCAGATCCACTCTGGAGATCAAGAACCTGGCGGTTGGAGACGGGGCTGTGTATTACTGTGCTTCCAGGGATGAGGCACATTTTGGATCAGGCACCAAATTAACAGTTCTCGATCCAAACATCAAAGTCACTGAACCCACAGTGGAAGTCCTAGCACCCTCGGCAAAGGAGTGTAAAGATAGAAACAAGAAGAAGAAGAAGACCCTGGTGTGTGTAGCCACCCGCTTCTACCCCGACCATGTCACGGTCTTCTGGCAAGTC
>27-48
GTCTCCTGTCCTGTCTGTGTGTAGAGAAGGAGATGTGTCAGTCACTCTACAGTGTTACCACGACGACAGCAGCTACTACTACATGTTCTGGTACCGACAGAGAGACAACAACATGAAGATGCTAACATATTCTCTGGGTCAAGGCGTGTGGGAAATAGAACCTCCCTTTGAGAAGGATGTACATTACACCATGAGCAGGCCGGAGCTGACCAGATCCACTCTGGAGATCAAGAACCTGGCGGTTGGAGACGGGGCTGTGTATTACTGTGCTTCCAGGACAGGGGGGACTCAACCAGCCTTCTTTGGCAATGGAACGAAACTCACTGTTTTAGATCCAAACATCAAAGTCACTGAACCCACAGTGGAAGTCCTAGCACCCTCGGCAAAGGAGTGTAAAGATAGAAACAAGAAGAAGAAGAAGACCCTGGTGTGTGTAGCCACCCGCTTCTACCCCGACCATGTCACGGTCTTCTGGCAAGTC
>28-48
GTCTCCTGTCCTGTCTGTGTGTAGAGAAGGAGATGTGTCAGTCACTCTACAGTGTTACCACGACGACAGCAGCTACTACTACATGTTCTGGTACCGACAGAGAGACAACAACATGAAGATGCTAACATATTCTCTGGGTCAAGGCGTGTGGGAAATAGAACCTCCCTTTGAGAAGGATGTACATTACACCATGAGCAGGCCGGAGCTGACCAGATCCACTCTGGAGATCAAGAACCTGGCGGTTGGAGACGGGGCTGTGTATTACTGTGCTTCCAGTACGGCAGGGAGAACTCAACCAGCCTTCTTTGGCAATGGAACGAAACTCACTGTTTTAGATCCAAACATCAAAGTCACTGAACCCACAGTGGAAGTCCTAGCACCCTCGGCAAAGGAGTGTAAAGATAGAAACAAGAAGAAGAAGAAGACCCTGGTGTGTGTAGCCACCCGCTTCTACCCCGACCATGTCACGGTCTTCTGGCAAGTC
>29-48
GTCTCCTGTCCTGTCTGTGTGTAGAGAAGGAGATGTGTCAGTCACTCTACAGTGTTACCACGACGACAGCAGCTACTACTACATGTTCTGGTACCGACAGAGAGACAACAACATGAAGATGCTAACATATTCTCTGGGTCAAGGCGTGTGGGAAATAGAACCTCCCTTTGAGAAGGATGTACATTACACCATGAGCAGGCCGGAGCTGACCAGATCCACTCTGGAGATCAAGAACCTGGCGGTTGGAGACGGGGCTGTGTATTACTGTGCTTCCGGGACAGACAGGTACACGGATAAGGCAGAGTTTGGTCCAGGTACCAGACTCACTGTTCTAGATCCAAACATCAAAGTCACTGAACCCACAGTGGAAGTCCTAGCACCCTCGGCAAAGGAGTGTAAAGATAGAAACAAGAAGAAGAAGAAGACCCTGGTGTGTGTAGCCACCCGCTTCTACCCCGACCATGTCACGGTCTTCTGGCAAGTC
>30-47
GTCTCCTGTCCTGTCTGTGTGTAGAGAAGGAGATGTGTCAGTCACTCTACAGTGTTACCACGACGACAGCAGCTACTACTACATGTTCTGGTACCGACAGAGAGACAACAACATGAAGATGTTAACATATTCTCTGGGTCAAGGCGTGTGGGAAATAGAACCTCCCTTTGAGAAGGATGTACATTACACCATGAGCAGGCCGGAGCTGACCAGATCCACTCTGGAGATCAAGAACCTGGAGGTTGGAGACGGGGCTGTGTATTACTGTGCTTCCGACGGGACTCAAACTCAACCAGCCTTCTTTGGCAATGGAACGAAACTCACTGTTTTAGATCCAAACATCAAAGTCACTGAACCCACAGTGGAAGTCCTAGCACCCTCGGCAAAGGAGTGTAAAGATAGAAACAAGAAGAAGAAGAAGACCCTGGTGTGTGTAGCCACCCGCTTCTACCCCGACCATGTCACGGTCTTCTGGCAAGTC
>31-47
GTCTCCTGTCCTGTCTGTGTGTAGAGAAGGAGATGTGTCAGTCACTCTACAGTGTTACCACGACGACAGCAGCTACTACTACATGTTCTGGTACCGACAGAGAGACAACAACATGAAGATGCTAACATATTCTCTGGGTCAAGGCGTGTGGGAAATAGAACCTCCCTTTGAGAAGGATGTACATTACACCATGAGCAGGCCGGAGCTGACCAGATCCACTCTGGAGATCAAGAACCTGGCGGTTGGAGACGGGGCTGTGTATTACTGTGCTTCCAGTACAGCGGGTGGTTATGCTGCCTACTTTGGAGAGGGAACTAAGCTAACAGTTCTGGATCCAAACATCAAAGTCACTGAACCCACAGTGGAAGTCCTAGCACCCTCGGCAAAGGAGTGTAAAGATAGAAACAAGAAGAAGAAGAAGACCCTGGTGTGTGTAGCCACCCGCTTCTACCCCGACCATGTCACGGTCTTCTGGCAAGTC
>32-47
GTCTCCTGTCCTGTCTGTGTGTAGAGAAGGAGATGTGTCAGTCACTCTACAGTGTTACCACGACGACAGCAGCTACTACTACATGTTCTGGTACCGACAGAGAGACAACAACATGAAGATGCTAACATATTCTCTGGGTCAAGGCGTGTGGGAAATAGAACCTCCCTTTGAGAAGGATGTACATTACACCATGAGCAGGCCGGAGCTGACCAGATCCACTCTGGAGATCAAGAACCTGGCGGTTGGAGACGGGGCTGTGTATTACTGTGCTTCCAGTACAGCGTATGATCCTGCATTCTTTGGAGCAGGGACCAAACTGAGTGTTCTGGATCCAAACATCAAAGTCACTGAACCCACAGTGGAAGTCCTAGCACCCTCGGCAAAGGAGTGTAAAGATAGAAACAAGAAGAAGAAGAAGACCCTGGTGTGTGTAGCCACCCGCTTCTACCCCGACCATGTCACGGTCTTCTGGCAAGTC
>33-46
GTCTCCTGTCCTGTCTGTGTGTAGAGAAGGAGATGTGTCAGTCACTCTACAGTGTTACCACGACGACAGCAGCTACTACTACATGTTCTGGTACCGACAGAGAGACAACAACATGAAGATGCTAACATATTCTCTGGGTCAAGGCGTGTGGGAAATAGAACCTCCCTTTGAGAAGGATGTACATTACACCATGAGCAGGCCGGAGCTGACCAGATCCACTCTGGAGATCAAGAACCTGGCGGTTGGAGACGGGGCTGTGTATTACTGTGCTTCCAGGACAGAGAACTATGAGGCACATTTTGGATCAGGCACCAAATTAACAGTTCTCGATCCAAACATCAAAGTCACTGAACCCACAGTGGAAGTCCTAGCACCCTCGGCAAAGGAGTGTAAAGATAGAAACAAGAAGAAGAAGAAGACCCTGGTGTGTGTAGCCACCCGCTTCTACCCCGACCATGTCACGGTCTTCTGGCAAGTC
>34-46
GTCTCCTGTCCTGTCTGTGTGTAGAGAAGGAGATGTGTCAGTCACTCTACAGTGTTACCACGACGACAGCAGCTACTACTACATGTTCTGGTACCGACAGAGAGACAACAACATGAAGATGCTAACATATTCTCTGGGTCAAGGCGTGTGGGAAATAGAACCTCCCTTTGAGAAGGATGTACATTACACCATGAGCAGGCCGGAGCTGACCAGATCCACTCTGGAGATCAAGAACCTGGCGGTTGGAGACGGGGCTGTGTATTACTGTGCTTCCAGTACATGGGCCGAGGCCTACTTTGGGAATGGAACCAAACTCACTGTTTTAGATCCAAACATCAAAGTCACTGAACCCACAGTGGAAGTCCTAGCACCCTCGGCAAAGGAGTGTAAAGATAGAAACAAGAAGAAGAAGAAGACCCTGGTGTGTGTAGCCACCCGCTTCTACCCCGACCATGTCACGGTCTTCTGGCAAGTC
>35-46
GTCTCCTGTCCTGTCTGTGTGTAGAGAAGGAGATGTGTCAGTCACTCTACAGTGTTACCACGACGACAGCAGCTACTACTACATGTTCTGGTACCGACAGAGAGACAACAACATGAAGATGCTAACATATTCTCTGGGTCAAGGCGTGTGGGAAATAGAACCTCCCTTTGAGAAGGATGTACATTACACCATGAGCAGGCCGGAGCTGACCAGATCCACTCTGGAGATCAAGAACCTGGCGGTTGGAGACGGGGCTGTGTATTACTGTGCTTCCAGGACAGGTACTCAAACTCAACCAGCCTTCTTTGGCAATGGAACGAAACTCACTGTTTTAGATCCAAACATCAAAGTCACTGAACCCACAGTGGAAGTCCTAGCACCCTCGGCAAAGGAGTGTAAAGATAGAAACAAGAAGAAGAAGAAGACCCTGGTGTGTGTAGCCACCCGCTTCTACCCCGACCATGTCACGGTCTTCTGGCAAGTC
>36-46
GTCTCCTGTCCTGTCTGTGTGTAGAGAAGGAGATGTGTCAGTCACTCTACAGTGTTACCACGACGACAGCAGCTACTACTACATGTTCTGGTACCGACAGAGAGACAACAACATGAAGATGCTAACATATTCTCTGGGTCAAGGCGTGTGGGAAATAGAACCTCCCTTTGAGAAGGATGTACATTACACCATGAGCAGGCCGGAGCTGACCAGATCCACTCTGGAGATCAAGAACCTGGCGGTTGGAGACGGGGCTGTGTATTACTGTGCTTCCAGTACAGGGGGCGGGGATAAGGCAGAGTTTGGTCCAGGTACCAGACTCACTGTTCTAGATCCAAACATCAAAGTCACTGAACCCACAGTGGAAGTCCTAGCACCCTCGGCAAAGGAGTGTAAAGATAGAAACAAGAAGAAGAAGAAGACCCTGGTGTGTGTAGCCACCCGCTTCTACCCCGACCATGTCACGGTCTTCTGGCAAGTC
>37-46
GTCTCCTGTCCTGTCTGTGTGTAGAGAAGGAGATGTGTCAGTCACTCTACAGTGTTACCACGACGACAGCAGCTACTACTACATGTTCTGGTACCGACAGAGAGACAACAACATGAAGATGCTAACATATTCTCTGGGTCAAGGCGTGTGGGAAATAGAACCTCCCTTTGAGAAGGATGTACATTACACCATGAGCAGGCCGGAGCTGACCAGATCCACTCTGGAGATCAAGAACCTGGCGGTTGGAGACGGGGCTGTGTATTACTGTGCTTCCAGTACATCAGGGGGTGACTATGAGGCACATTTTGGATCAGGCACCAAATTAACAGTTCTCGATCCAAACATCAAAGTCACTGAACCCACAGTGGAAGTCCTAGCACCCTCGGCAAAGGAGTGTAAAGATAGAAACAAGAAGAAGAAGAAGACCCTGGTGTGTGTAGCCACCCGCTTCTACCCCGACCATGTCACGGTCTTCTGGCAAGTC
>38-45
GTCTCCTGTCCTGTCTGTGTGTAGAGAAGGAGATGTGTCAGTCACTCTACAGTGTTACCACGACGACAGCAGCTACTACTACATGTTCTGGTACCGACAGAGAGACAACAACATGAAGATGCTAACATATTCTCTGGGTCAAGGCGTGTGGGAAATAGAACCTCCCTTTGAGAAGGATGTACATTACACCATGAGCAGGCCGGAGCTGACCAGATCCACTCTGGAGATCAAGAACCTGGCGGTTGGAGACGGGGCTGTGTATTACTGTGCTTCCAGGGACGACTATGATCCTGCATTCTTTGGAGCAGGGACCAAACTGAGTGTTCTGGATCCAAACATCAAAGTCACTGAACCCACAGTGGAAGTCCTAGCACCCTCGGCAAAGGAGTGTAAAGATAGAAACAAGAAGAAGAAGAAGACCCTGGTGTGTGTAGCCACCCGCTTCTACCCCGACCATGTCACGGTCTTCTGGCAAGTC
>39-45
GTCTCCTGTCCTGTCTGTGTGTAGAGAAGGAGATGTGTCAGTCACTCTACAGTGTTACCACGACGACAGCAGCTACTACTACATGTTCTGGTACCGACAGAGAGACAACAACATGAAGATGCTAACATATTCTCTGGGTCAAGGCGTGTGGGAAATAGAACCTCCCTTTGAGAAGGATGTACATTACACCATGAGCAGGCCGGAGCTGACCAGATCCACTCTGGAGATCAAGAACCTGGCGGTTGGAGACGGGGCTGTGTATTACTGTGCTTCCAGTACACAGGGGGCGGATAAGGCAGAGTTTGGTCCAGGTACCAGACTCACTGTTCTAGATCCAAACATCAAAGTCACTGAACCCACAGTGGAAGTCCTAGCACCCTCGGCAAAGGAGTGTAAAGATAGAAACAAGAAGAAGAAGAAGACCCTGGTGTGTGTAGCCACCCGCTTCTACCCCGACCATGTCACGGTCTTCTGGCAAGTC
>40-45
GTCTCCTGTCCTGTCTGTGTGTAGAGAAGGAGATGTGTCAGTCACTCTACAGTGTTACCACGACGACAGCAGCTACTACTACATGTTCTGGTACCGACAGAGAGACAACAACATGAAGATGCTAACATATTCTCTGGGTCAAGGCGTGTGGGAAATAGAACCTCCCTTTGAGAAGGATGTACATTACACCATGAGCAGGCCGGAGCTGACCAGATCCACTCTGGAGATCAAGAACCTGGCGGTTGGAGACGGGGCTGTGTATTACTGTGCTTCCAGTACACGGACAGTAACTCAAACTCAACCAGCCTTCTTTGGCAATGGAACGAAACTCACTGTTTTAGATCCAAACATCAAAGTCACTGAACCCACAGTGGAAGTCCTAGCACCCTCGGCAAAGGAGTGTAAAGATAGAAACAAGAAGAAGAAGAAGACCCTGGTGTGTGTAGCCACCCGCTTCTACCCCGACCATGTCACGGTCTTCTGGCAAGTC
>41-45
GTCTCCTGTCCTGTCTGTGTGTAGAGAAGGAGATGTGTCAGTCACTCTACAGTGTTACCACGACGACAGCAGCTACTACTACATGTTCTGGTACCGACAGAGAGACAACAACATGAAGATGCTAACATATTCTCTGGGTCAAGGCGTGTGGGAAATAGAACCTCCCTTTGAGAAGGATGTACATTACACCATGAGCAGGCCGGAGCTGACCAGATCCACTCTGGAGATCAAGAACCTGGCGGTTGGAGACGGGGCTGTGTATTACTGTGCTTCCAGTACGGGACAAACTCAACCAGCCTTCTTTGGCAATGGAACGAAACTCACTGTTTTAGATCCAAACATCAAAGTCACTGAACCCACAGTGGAAGTCCTAGCACCCTCGGCAAAGGAGTGTAAAGATAGAAACAAGAAGAAGAAGAAGACCCTGGTGTGTGTAGCCACCCGCTTCTACCCCGACCATGTCACGGTCTTCTGGCAAGTC
>42-45
GTCTCCTGTCCTGTCTGTGTGTAGAGAAGGAGATGTGTCAGTCACTCTACAGTGTTACCACGACGACAGCAGCTACTACTACATGTTCTGGTACCGACAGAGAGACAACAACATGAAGATGTTAACATATTCTCTGGGTCAAGGCGTGTGGGAAATAGAACCTCCCTTTGAGAAGGATGTACATTACACCATGAGCAGGCCGGAGCTGACCAGATCCACTCTGGAGATCAAGAACCTGGAGGTTGGAGACGGGGCTGTGTATTACTGTGCTTCCAGTCGACAGGGGGAAGCTCAACCAGCCTTCTTTGGCAATGGAACGAAACTCACTGTTTTAGATCCAAACATCAAAGTCACTGAACCCACAGTGGAAGTCCTAGCACCCTCGGCAAAGGAGTGTAAAGATAGAAACAAGAAGAAGAAGAAGACCCTGGTGTGTGTAGCCACCCGCTTCTACCCCGACCATGTCACGGTCTTCTGGCAAGTC
>43-45
GTCTCCTGTCCTGTCTGTGTGTAGAGAAGGAGATGTGTCAGTCACTCTACAGTGTTACCACGACGACAGCAGCTACTACTACATGTTCTGGTACCGACAGAGAGACAACAACATGAAGATGTTAACATATTCTCTGGGTCAAGGCGTGTGGGAAATAGAACCTCCCTTTGAGAAGGATGTACATTACACCATGAGCAGGCCGGAGCTGACCAGATCCACTCTGGAGATCAAGAACCTGGAGGTTGGAGACGGGGCTGTGTATTACTGTGCTTCCAGTACGACAGTAAAACTCAACCAGCCTTCTTTGGCAATGGAACGAAACTCACTGTTTTAGATCCAAACATCAAAGTCACTGAACCCACAGTGGAAGTCCTAGCACCCTCGGCAAAGGAGTGTAAAGATAGAAACAAGAAGAAGAAGAAGACCCTGGTGTGTGTAGCCACCCGCTTCTACCCCGACCATGTCACGGTCTTCTGGCAAGTC
>44-45
GTCTCCTGTCCTGTCTGTGTGTAGAGAAGGAGATGTGTCAGTCACTCTACAGTGTTACCACGACGACAGCAGCTACTACTACATGTTCTGGTACCGACAGAGAGACAACAACATGAAGATGCTAACATATTCTCTGGGTCAAGGCGTGTGGGAAATAGAACCTCCCTTTGAGAAGGATGTACATTACACCATGAGCAGGCCGGAGCTGACCAGATCCACTCTGGAGATCAAGAACCTGGCGGTTGGAGACGGGGCTGTGTATTACTGTGCTTCCAGTACAGGGATCAACAACCCGGCATTCTTCGGCAGTGGCACCAAACTCACAGTTCTAGATCCAAACATCAAAGTCACTGAACCCACAGTGGAAGTCCTAGCACCCTCGGCAAAGGAGTGTAAAGATAGAAACAAGAAGAAGAAGAAGACCCTGGTGTGTGTAGCCACCCGCTTCTACCCCGACCATGTCACGGTCTTCTGGCAAGTC
>45-45
GTCTCCTGTCCTGTCTGTGTGTAGAGAAGGAGATGTGTCAGTCACTCTACAGTGTTACCACGACGACAGCAGCTACTACTACATGTTCTGGTACCGACAGAGAGACAACAACATGAAGATGCTAACATATTCTCTGGGTCAAGGCGTGTGGGAAATAGAACCTCCCTTTGAGAAGGATGTACATTACACCATGAGCAGGCCGGAGCTGACCAGATCCACTCTGGAGATCAAGAACCTGGCGGTTGGAGACGGGGCTGTGTATTACTGTGCTTCCGGACAGGGCGGCAACCCGGCATTCTTCGGCAGTGGCACCAAACTCACAGTTCTAGATCCAAACATCAAAGTCACTGAACCCACAGTGGAAGTCCTAGCACCCTCGGCAAAGGAGTGTAAAGATAGAAACAAGAAGAAGAAGAAGACCCTGGTGTGTGTAGCCACCCGCTTCTACCCCGACCATGTCACGGTCTTCTGGCAAGTC
>46-45
GTCTCCTGTCCTGTCTGTGTGTAGAGAAGGAGATGTGTCAGTCACTCTACAGTGTTACCACGACGACAGCAGCTACTACTACATGTTCTGGTACCGACAGAGAGACAACAACATGAAGATGCTAACATATTCTCTGGGTCAAGGCGTGTGGGAAATAGAACCTCCCTTTGAGAAGGATGTACATTACACCATGAGCAGGCCGGAGCTGACCAGATCCACTCTGGAGATCAAGAACCTGGCGGTTGGAGACGGGGCTGTGTATTACTGTGCTTCCAGTACGAAGTATGAGGCACATTTTGGATCAGGCACCAAATTAACAGTTCTCGATCCAAACATCAAAGTCACTGAACCCACAGTGGAAGTCCTAGCACCCTCGGCAAAGGAGTGTAAAGATAGAAACAAGAAGAAGAAGAAGACCCTGGTGTGTGTAGCCACCCGCTTCTACCCCGACCATGTCACGGTCTTCTGGCAAGTC
>47-44
GTCTCCTGTCCTGTCTGTGTGTAGAGAAGGAGATGTGTCAGTCACTCTACAGTGTTACCACGACGACAGCAGCTACTACTACATGTTCTGGTACCGACAGAGAGACAACAACATGAAGATGTTAACATATTCTCTGGGTCAAGGCGTGTGGGAAATAGAACCTCCCTTTGAGAAGGATGTACATTACACCATGAGCAGGCCGGAGCTGACCAGATCCACTCTGGAGATCAAGAACCTGGAGGTTGGAGACGGGGCTGTGTATTACTGTGCTTCCAGTACAACTCAAACTCAACCAGCCTTCTTTGGCAATGGAACGAAACTCACTGTTTTAGATCCAAACATCAAAGTCACTGAACCCACAGTGGAAGTCCTAGCACCCTCGGCAAAGGAGTGTAAAGATAGAAACAAGAAGAAGAAGAAGACCCTGGTGTGTGTAGCCACCCGCTTCTACCCCGACCATGTCACGGTCTTCTGGCAAGTC
>48-44
GTCTCCTGTCCTGTCTGTGTGTAGAGAAGGAGATGTGTCAGTCACTCTACAGTGTTACCACGACGACAGCAGCTACTACTACATGTTCTGGTACCGACAGAGAGACAACAACATGAAGATGCTAACATATTCTCTGGGTCAAGGCGTGTGGGAAATAGAACCTCCCTTTGAGAAGGATGTACATTACACCATGAGCAGGCCGGAGCTGACCAGATCCACTCTGGAGATCAAGAACCTGGCGGTTGGAGACGGGGCTGTGTATTACTGTGCTTCCAGTACGACAATCTCTGGTGGTTATGCTGCCTACTTTGGAGAGGGAACTAAGCTAACAGTTCTGGATCCAAACATCAAAGTCACTGAACCCACAGTGGAAGTCCTAGCACCCTCGGCAAAGGAGTGTAAAGATAGAAACAAGAAGAAGAAGAAGACCCTGGTGTGTGTAGCCACCCGCTTCTACCCCGACCATGTCACGGTCTTCTGGCAAGTC
>49-44
GTCTCCTGTCCTGTCTGTGTGTAGAGAAGGAGATGTGTCAGTCACTCTACAGTGTTACCACGACGACAGCAGCTACTACTACATGTTCTGGTACCGACAGAGAGACAACAACATGAAGATGCTAACATATTCTCTGGGTCAAGGCGTGTGGGAAATAGAACCTCCCTTTGAGAAGGATGTACATTACACCATGAGCAGGCCGGAGCTGACCAGATCCACTCTGGAGATCAAGAACCTGGCGGTTGGAGACGGGGCTGTGTATTACTGTGCTTCCAGTACAGCAGGGGAGAACCCGGCATTCTTCGGCAGTGGCACCAAACTCACAGTTCTAGATCCAAACATCAAAGTCACTGAACCCACAGTGGAAGTCCTAGCACCCTCGGCAAAGGAGTGTAAAGATAGAAACAAGAAGAAGAAGAAGACCCTGGTGTGTGTAGCCACCCGCTTCTACCCCGACCATGTCACGGTCTTCTGGCAAGTC
>50-44
GTCTCCTGTCCTGTCTGTGTGTAGAGAAGGAGATGTGTCAGTCACTCTACAGTGTTACCACGACGACAGCAGCTACTACTACATGTTCTGGTACCGACAGAGAGACAACAACATGAAGATGCTAACATATTCTCTGGGTCAAGGCGTGTGGGAAATAGAACCTCCCTTTGAGAAGGATGTACATTACACCATGAGCAGGCCGGAGCTGACCAGATCCACTCTGGAGATCAAGAACCTGGCGGTTGGAGACGGGGCTGTGTATTACTGTGCTTCCAGTATAAGCTCGTACTCGGAGGCATATTTTGGAGCCGGCACCAAACTCACCGTTTTAGATCCAAACATCAAAGTCACTGAACCCACAGTGGAAGTCCTAGCACCCTCGGCAAAGGAGTGTAAAGATAGAAACAAGAAGAAGAAGAAGACCCTGGTGTGTGTAGCCACCCGCTTCTACCCCGACCATGTCACGGTCTTCTGGCAAGTC
>51-43
GTCTCCTGTCCTGTCTGTGTGTAGAGAAGGAGATGTGTCAGTCACTCTACAGTGTTACCACGACGACAGCAGCTACTACTACATGTTCTGGTACCGACAGAGAGACAACAACATGAAGATGCTAACATATTCTCTGGGTCAAGGCGTGTGGGAAATAGAACCTCCCTTTGAGAAGGATGTACATTACACCATGAGCAGGCCGGAGCTGACCAGATCCACTCTGGAGATCAAGAACCTGGCGGTTGGAGACGGGGCTGTGTATTACTGTGCTTCCAGTCGACAGGGAAACTATGATCCTGCATTCTTTGGAGCAGGGACCAAACTGAGTGTTCTGGATCCAAACATCAAAGTCACTGAACCCACAGTGGAAGTCCTAGCACCCTCGGCAAAGGAGTGTAAAGATAGAAACAAGAAGAAGAAGAAGACCCTGGTGTGTGTAGCCACCCGCTTCTACCCCGACCATGTCACGGTCTTCTGGCAAGTC
>52-43
GTCTCCTGTCCTGTCTGTGTGTAGAGAAGGAGATGTGTCAGTCACTCTACAGTGTTACCACGACGACAGCAGCTACTACTACATGTTCTGGTACCGACAGAGAGACAACAACATGAAGATGCTAACATATTCTCTGGGTCAAGGCGTGTGGGAAATAGAACCTCCCTTTGAGAAGGATGTACATTACACCATGAGCAGGCCGGAGCTGACCAGATCCACTCTGGAGATCAAGAACCTGGCGGTTGGAGACGGGGCTGTGTATTACTGTGCTTCCAGTACAACAGCCTATGAGGCACATTTTGGATCAGGCACCAAATTAACAGTTCTCGATCCAAACATCAAAGTCACTGAACCCACAGTGGAAGTCCTAGCACCCTCGGCAAAGGAGTGTAAAGATAGAAACAAGAAGAAGAAGAAGACCCTGGTGTGTGTAGCCACCCGCTTCTACCCCGACCATGTCACGGTCTTCTGGCAAGTC
>53-43
GTCTCCTGTCCTGTCTGTGTGTAGAGAAGGAGATGTGTCAGTCACTCTACAGTGTTACCACGACGACAGCAGCTACTACTACATGTTCTGGTACCGACAGAGAGACAACAACATGAAGATGCTAACATATTCTCTGGGTCAAGGCGTGTGGGAAATAGAACCTCCCTTTGAGAAGGATGTACATTACACCATGAGCAGGCCGGAGCTGACCAGATCCACTCTGGAGATCAAGAACCTGGCGGTTGGAGACGGGGCTGTGTATTACTGTGCTTCCAGGACAGGGGGATATGAGGCACATTTTGGATCAGGCACCAAATTAACAGTTCTCGATCCAAACATCAAAGTCACTGAACCCACAGTGGAAGTCCTAGCACCCTCGGCAAAGGAGTGTAAAGATAGAAACAAGAAGAAGAAGAAGACCCTGGTGTGTGTAGCCACCCGCTTCTACCCCGACCATGTCACGGTCTTCTGGCAAGTC
>54-43
GTCTCCTGTCCTGTCTGTGTGTAGAGAAGGAGATGTGTCAGTCACTCTACAGTGTTACCACGACGACAGCAGCTACTACTACATGTTCTGGTACCGACAGAGAGACAACAACATGAAGATGCTAACATATTCTCTGGGTCAAGGCGTGTGGGAAATAGAACCTCCCTTTGAGAAGGATGTACATTACACCATGAGCAGGCCGGAGCTGACCAGATCCACTCTGGAGATCAAGAACCTGGCGGTTGGAGACGGGGCTGTGTATTACTGTGCTTTCGACAGGGAAAACTCGGAGGCATATTTTGGAGCCGGCACCAAACTCACCGTTTTAGATCCAAACATCAAAGTCACTGAACCCACAGTGGAAGTCCTAGCACCCTCGGCAAAGGAGTGTAAAGATAGAAACAAGAAGAAGAAGAAGACCCTGGTGTGTGTAGCCACCCGCTTCTACCCCGACCATGTCACGGTCTTCTGGCAAGTC
>55-43
GTCTCCTGTCCTGTCTGTGTGTAGAGAAGGAGATGTGTCAGTCACTCTACAGTGTTACCACGACGACAGCAGCTACTACTACATGTTCTGGTACCGACAGAGAGACAACAACATGAAGATGCTAACATATTCTCTGGGTCAAGGCGTGTGGGAAATAGAACCTCCCTTTGAGAAGGATGTACATTACACCATGAGCAGGCCGGAGCTGACCAGATCCACTCTGGAGATCAAGAACCTGGCGGTTGGAGACGGGGCTGTGTATTACTGTGCTTCCAGGATGGGACAGGGTTATGATCCTGCATTCTTTGGAGCAGGGACCAAACTGAGTGTTCTGGATCCAAACATCAAAGTCACTGAACCCACAGTGGAAGTCCTAGCACCCTCGGCAAAGGAGTGTAAAGATAGAAACAAGAAGAAGAAGAAGACCCTGGTGTGTGTAGCCACCCGCTTCTACCCCGACCATGTCACGGTCTTCTGGCAAGTC
>56-43
GTCTCCTGTCCTGTCTGTGTGTAGAGAAGGAGATGTGTCAGTCACTCTACAGTGTTACCACGACGACAGCAGCTACTACTACATGTTCTGGTACCGACAGAGAGACAACAACATGAAGATGCTAACATATTCTCTGGGTCAAGGCGTGTGGGAAATAGAACCTCCCTTTGAGAAGGATGTACATTACACCATGAGCAGGCCGGAGCTGACCAGATCCACTCTGGAGATCAAGAACCTGGCGGTTGGAGACGGGGCTGTGTATTACTGTGCTTCCGGGACGTACTCGGAGGCATATTTTGGAGCCGGCACCAAACTCACCGTTTTAGATCCAAACATCAAAGTCACTGAACCCACAGTGGAAGTCCTAGCACCCTCGGCAAAGGAGTGTAAAGATAGAAACAAGAAGAAGAAGAAGACCCTGGTGTGTGTAGCCACCCGCTTCTACCCCGACCATGTCACGGTCTTCTGGCAAGTC
>57-43
GTCTCCTGTCCTGTCTGTGTGTAGAGAAGGAGATGTGTCAGTCACTCTACAGTGTTACCACGACGACAGCAGCTACTACTACATGTTCTGGTACCGACAGAGAGACAACAACATGAAGATGCTAACATATTCTCTGGGTCAAGGCGTGTGGGAAATAGAACCTCCCTTTGAGAAGGATGTACATTACACCATGAGCAGGCCGGAGCTGACCAGATCCACTCTGGAGATCAAGAACCTGGCGGTTGGAGACGGGGCTGTGTATTACTGTGCTTCCAGCGGACAGCAACTATGAGGCACATTTTGGATCAGGCACCAAATTAACAGTTCTCGATCCAAACATCAAAGTCACTGAACCCACAGTGGAAGTCCTAGCACCCTCGGCAAAGGAGTGTAAAGATAGAAACAAGAAGAAGAAGAAGACCCTGGTGTGTGTAGCCACCCGCTTCTACCCCGACCATGTCACGGTCTTCTGGCAAGTC
>58-43
GTCTCCTGTCCTGTCTGTGTGTAGAGAAGGAGATGTGTCAGTCACTCTACAGTGTTACCACGACGACAGCAGCTACTACTACATGTTCTGGTACCGACAGAGAGACAACAACATGAAGATGCTAACATATTCTCTGGGTCAAGGCGTGTGGGAAATAGAACCTCCCTTTGAGAAGGATGTACATTACACCATGAGCAGGCCGGAGCTGACCAGATCCACTCTGGAGATCAAGAACCTGGCGGTTGGAGACGGGGCTGTGTATTACTGTGCTTCCAGTACCGACAGGGCTGGAAGTGAGGCCTACTTTGGGAATGGAACCAAACTCACTGTTTTAGATCCAAACATCAAAGTCACTGAACCCACAGTGGAAGTCCTAGCACCCTCGGCAAAGGAGTGTAAAGATAGAAACAAGAAGAAGAAGAAGACCCTGGTGTGTGTAGCCACCCGCTTCTACCCCGACCATGTCACGGTCTTCTGGCAAGTC
>59-43
GTCTCCTGTCCTGTCTGTGTGTAGAGAAGGAGATGTGTCAGTCACTCTACAGTGTTACCACGACGACAGCAGCTACTACTACATGTTCTGGTACCGACAGAGAGACAACAACATGAAGATGCTAACATATTCTCTGGGTCAAGGCGTGTGGGAAATAGAACCTCCCTTTGAGAAGGATGTACATTACACCATGAGCAGGCCGGAGCTGACCAGATCCACTCTGGAGATCAAGAACCTGGCGGTTGGAGACGGGGCTGTGTATTACTGTGCTTCCAGTCCGGGACAATTTACACGGATAAGGCAGAGTTTGGTCCAGGTACCAGACTCACTGTTCTAGATCCAAACATCAAAGTCACTGAACCCACAGTGGAAGTCCTAGCACCCTCGGCAAAGGAGTGTAAAGATAGAAACAAGAAGAAGAAGAAGACCCTGGTGTGTGTAGCCACCCGCTTCTACCCCGACCATGTCACGGTCTTCTGGCAAGTC
>60-43
GTCTCCTGTCCTGTCTGTGTGTAGAGAAGGAGATGTGTCAGTCACTCTACAGTGTTACCACGACGACAGCAGCTACTACTACATGTTCTGGTACCGACAGAGAGACAACAACATGAAGATGCTAACATATTCTCTGGGTCAAGGCGTGTGGGAAATAGAACCTCCCTTTGAGAAGGATGTACATTACACCATGAGCAGGCCGGAGCTGACCAGATCCACTCTGGAGATCAAGAACCTGGCGGTTGGAGACGGGGCTGTGTATTACTGTGCTTCCGGTTCGTACTCGGAGGCATATTTTGGAGCCGGCACCAAACTCACCGTTTTAGATCCAAACATCAAAGTCACTGAACCCACAGTGGAAGTCCTAGCACCCTCGGCAAAGGAGTGTAAAGATAGAAACAAGAAGAAGAAGAAGACCCTGGTGTGTGTAGCCACCCGCTTCTACCCCGACCATGTCACGGTCTTCTGGCAAGTC
>61-43
GTCTCCTGTCCTGTCTGTGTGTAGAGAAGGAGATGTGTCAGTCACTCTACAGTGTTACCACGACGACAGCAGCTACTACTACATGTTCTGGTACCGACAGAGAGACAACAACATGAAGATGCTAACATATTCTCTGGGTCAAGGCGTGTGGGAAATAGAACCTCCCTTTGAGAAGGATGTACATTACACCATGAGCAGGCCGGAGCTGACCAGATCCACTCTGGAGATCAAGAACCTGGCGGTTGGAGACGGGGCTGTGTATTACTGTGCTTCCAGTACAGCTACGACAGTACACTCGGAGGCATATTTTGGAGCCGGCACCAAACTCACCGTTTTAGATCCAAACATCAAAGTCACTGAACCCACAGTGGAAGTCCTAGCACCCTCGGCAAAGGAGTGTAAAGATAGAAACAAGAAGAAGAAGAAGACCCTGGTGTGTGTAGCCACCCGCTTCTACCCCGACCATGTCACGGTCTTCTGGCAAGTC
>62-43
GTCTCCTGTCCTGTCTGTGTGTAGAGAAGGAGATGTGTCAGTCACTCTACAGTGTTACCACGACGACAGCAGCTACTACTACATGTTCTGGTACCGACAGAGAGACAACAACATGAAGATGCTAACATATTCTCTGGGTCAAGGCGTGTGGGAAATAGAACCTCCCTTTGAGAAGGATGTACATTACACCATGAGCAGGCCGGAGCTGACCAGATCCACTCTGGAGATCAAGAACCTGGCGGTTGGAGACGGGGCTGTGTATTACTGTGCTTCCAGACAGGGAAGGACTCAAACTCAACCAGCCTTCTTTGGCAATGGAACGAAACTCACTGTTTTAGATCCAAACATCAAAGTCACTGAACCCACAGTGGAAGTCCTAGCACCCTCGGCAAAGGAGTGTAAAGATAGAAACAAGAAGAAGAAGAAGACCCTGGTGTGTGTAGCCACCCGCTTCTACCCCGACCATGTCACGGTCTTCTGGCAAGTC
>63-42
GTCTCCTGTCCTGTCTGTGTGTAGAGAAGGAGATGTGTCAGTCACTCTACAGTGTTACCACGACGACAGCAGCTACTACTACATGTTCTGGTACCGACAGAGAGACAACAACATGAAGATGTTAACATATTCTCTGGGTCAAGGCGTGTGGGAAATAGAACCTCCCTTTGAGAAGGATGTACATTACACCATGAGCAGGCCGGAGCTGACCAGATCCACTCTGGAGATCAAGAACCTGGAGGTTGGAGACGGGGCTGTGTATTACTGTGCTTCCAGTACACAGGGGGAGACTCAAACTCAACCAGCCTTCTTTGGCAATGGAACGAAACTCACTGTTTTAGATCCAAACATCAAAGTCACTGAACCCACAGTGGAAGTCCTAGCACCCTCGGCAAAGGAGTGTAAAGATAGAAACAAGAAGAAGAAGAAGACCCTGGTGTGTGTAGCCACCCGCTTCTACCCCGACCATGTCACGGTCTTCTGGCAAGTC
>64-42
GTCTCCTGTCCTGTCTGTGTGTAGAGAAGGAGATGTGTCAGTCACTCTACAGTGTTACCACGACGACAGCAGCTACTACTACATGTTCTGGTACCGACAGAGAGACAACAACATGAAGATGCTAACATATTCTCTGGGTCAAGGCGTGTGGGAAATAGAACCTCCCTTTGAGAAGGATGTACATTACACCATGAGCAGGCCGGAGCTGACCAGATCCACTCTGGAGATCAAGAACCTGGCGGTTGGAGACGGGGCTGTGTATTACTGTGCTTCCAGTACGGGACAGGGACAGGGGGAACTATGAGGCACATTTTGGATCAGGCACCAAATTAACAGTTCTCGATCCAAACATCAAAGTCACTGAACCCACAGTGGAAGTCCTAGCACCCTCGGCAAAGGAGTGTAAAGATAGAAACAAGAAGAAGAAGAAGACCCTGGTGTGTGTAGCCACCCGCTTCTACCCCGACCATGTCACGGTCTTCTGGCAAGTC
>65-42
GTCTCCTGTCCTGTCTGTGTGTAGAGAAGGAGATGTGTCAGTCACTCTACAGTGTTACCACGACGACAGCAGCTACTACTACATGTTCTGGTACCGACAGAGAGACAACAACATGAAGATGCTAACATATTCTCTGGGTCAAGGCGTGTGGGAAATAGAACCTCCCTTTGAGAAGGATGTACATTACACCATGAGCAGGCCGGAGCTGACCAGATCCACTCTGGAGATCAAGAACCTGGCGGTTGGAGACGGGGCTGTGTATTACTGTGCTTCCAGTACAGAAGGCAGCAACTATGAGGCACATTTTGGATCAGGCACCAAATTAACAGTTCTCGATCCAAACATCAAAGTCACTGAACCCACAGTGGAAGTCCTAGCACCCTCGGCAAAGGAGTGTAAAGATAGAAACAAGAAGAAGAAGAAGACCCTGGTGTGTGTAGCCACCCGCTTCTACCCCGACCATGTCACGGTCTTCTGGCAAGTC
>66-42
GTCTCCTGTCCTGTCTGTGTGTAGAGAAGGAGATGTGTCAGTCACTCTACAGTGTTACCACGACGACAGCAGCTACTACTACATGTTCTGGTACCGACAGAGAGACAACAACATGAAGATGCTAACATATTCTCTGGGTCAAGGCGTGTGGGAAATAGAACCTCCCTTTGAGAAGGATGTACATTACACCATGAGCAGGCCGGAGCTGACCAGATCCACTCTGGAGATCAAGAACCTGGCGGTTGGAGACGGGGCTGTGTATTACTGTGCTTCCAGTTCCGGACAGGGTTTCGCTCAACCAGCCTTCTTTGGCAATGGAACGAAACTCACTGTTTTAGATCCAAACATCAAAGTCACTGAACCCACAGTGGAAGTCCTAGCACCCTCGGCAAAGGAGTGTAAAGATAGAAACAAGAAGAAGAAGAAGACCCTGGTGTGTGTAGCCACCCGCTTCTACCCCGACCATGTCACGGTCTTCTGGCAAGTC
>67-42
GTCTCCTGTCCTGTCTGTGTGTAGAGAAGGAGATGTGTCAGTCACTCTACAGTGTTACCACGACGACAGCAGCTACTACTACATGTTCTGGTACCGACAGAGAGACAACAACATGAAGATGCTAACATATTCTCTGGGTCAAGGCGTGTGGGAAATAGAACCTCCCTTTGAGAAGGATGTACATTACACCATGAGCAGGCCGGAGCTGACCAGATCCACTCTGGAGATCAAGAACCTGGCGGTTGGAGACGGGGCTGTGTATTACTGTGCTTCCAGTACCGGGTACAACTATGATCCTGCATTCTTTGGAGCAGGGACCAAACTGAGTGTTCTGGATCCAAACATCAAAGTCACTGAACCCACAGTGGAAGTCCTAGCACCCTCGGCAAAGGAGTGTAAAGATAGAAACAAGAAGAAGAAGAAGACCCTGGTGTGTGTAGCCACCCGCTTCTACCCCGACCATGTCACGGTCTTCTGGCAAGTC
>68-42
GTCTCCTGTCCTGTCTGTGTGTAGAGAAGGAGATGTGTCAGTCACTCTACAGTGTTACCACGACGACAGCAGCTACTACTACATGTTCTGGTACCGACAGAGAGACAACAACATGAAGATGCTAACATATTCTCTGGGTCAAGGCGTGTGGGAAATAGAACCTCCCTTTGAGAAGGATGTACATTACACCATGAGCAGGCCGGAGCTGACCAGATCCACTCTGGAGATCAAGAACCTGGCGGTTGGAGACGGGGCTGTGTATTACTGTGCTTCCAGTAGGCCAGGGGCCAACTATGAGGCACATTTTGGATCAGGCACCAAATTAACAGTTCTCGATCCAAACATCAAAGTCACTGAACCCACAGTGGAAGTCCTAGCACCCTCGGCAAAGGAGTGTAAAGATAGAAACAAGAAGAAGAAGAAGACCCTGGTGTGTGTAGCCACCCGCTTCTACCCCGACCATGTCACGGTCTTCTGGCAAGTC
>69-42
GTCTCCTGTCCTGTCTGTGTGTAGAGAAGGAGATGTGTCAGTCACTCTACAGTGTTACCACGACGACAGCAGCTACTACTACATGTTCTGGTACCGACAGAGAGACAACAACATGAAGATGCTAACATATTCTCTGGGTCAAGGCGTGTGGGAAATAGAACCTCCCTTTGAGAAGGATGTACATTACACCATGAGCAGGCCGGAGCTGACCAGATCCACTCTGGAGATCAAGAACCTGGCGGTTGGAGACGGGGCTGTGTATTACTGTGCTTCCAGGGACAGGGGATACTCGGAGGCATATTTTGGAGCCGGCACCAAACTCACCGTTTTAGATCCAAACATCAAAGTCACTGAACCCACAGTGGAAGTCCTAGCACCCTCGGCAAAGGAGTGTAAAGATAGAAACAAGAAGAAGAAGAAGACCCTGGTGTGTGTAGCCACCCGCTTCTACCCCGACCATGTCACGGTCTTCTGGCAAGTC
>70-42
GTCTCCTGTCCTGTCTGTGTGTAGAGAAGGAGATGTGTCAGTCACTCTACAGTGTTACCACGACGACAGCAGCTACTACTACATGTTCTGGTACCGACAGAGAGACAACAACATGAAGATGCTAACATATTCTCTGGGTCAAGGCGTGTGGGAAATAGAACCTCCCTTTGAGAAGGATGTACATTACACCATGAGCAGGCCGGAGCTGACCAGATCCACTCTGGAGATCAAGAACCTGGCGGTTGGAGACGGGGCTGTGTATTACTGTGCTTCCAGGAGGACAGAGTACAACTATGATCCTGCATTCTTTGGAGCAGGGACCAAACTGAGTGTTCTGGATCCAAACATCAAAGTCACTGAACCCACAGTGGAAGTCCTAGCACCCTCGGCAAAGGAGTGTAAAGATAGAAACAAGAAGAAGAAGAAGACCCTGGTGTGTGTAGCCACCCGCTTCTACCCCGACCATGTCACGGTCTTCTGGCAAGTC
>71-42
GTCTCCTGTCCTGTCTGTGTGTAGAGAAGGAGATGTGTCAGTCACTCTACAGTGTTACCACGACGACAGCAGCTACTACTACATGTTCTGGTACCGACAGAGAGACAACAACATGAAGATGCTAACATATTCTCTGGGTCAAGGCGTGTGGGAAATAGAACCTCCCTTTGAGAAGGATGTACATTACACCATGAGCAGGCCGGAGCTGACCAGATCCACTCTGGAGATCAAGAACCTGGCGGTTGGAGACGGGGCTGTGTATTACTGTGCTTCCAAGACAGCAGGGACCAAACTGAGTGTTCTGGATCCAAACATCAAAGTCACTGAACCCACAGTGGAAGTCCTAGCACCCTCGGCAAAGGAGTGTAAAGATAGAAACAAGAAGAAGAAGAAGACCCTGGTGTGTGTAGCCACCCGCTTCTACCCCGACCATGTCACGGTCTTCTGGCAAGTC
>72-42
GTCTCCTGTCCTGTCTGTGTGTAGAGAAGGAGATGTGTCAGTCACTCTACAGTGTTACCACGACGACAGCAGCTACTACTACATGTTCTGGTACCGACAGAGAGACAACAACATGAAGATGCTAACATATTCTCTGGGTCAAGGCGTGTGGGAAATAGAACCTCCCTTTGAGAAGGATGTACATTACACCATGAGCAGGCCGGAGCTGACCAGATCCACTCTGGAGATCAAGAACCTGGCGGTTGGAGACGGGGCTGTGTATTACTGTGCTTCCAGTACAGGACCTACGGATAAGGCAGAGTTTGGTCCAGGTACCAGACTCACTGTTCTAGATCCAAACATCAAAGTCACTGAACCCACAGTGGAAGTCCTAGCACCCTCGGCAAAGGAGTGTAAAGATAGAAACAAGAAGAAGAAGAAGACCCTGGTGTGTGTAGCCACCCGCTTCTACCCCGACCATGTCACGGTCTTCTGGCAAGTC
>73-42
GTCTCCTGTCCTGTCTGTGTGTAGAGAAGGAGATGTGTCAGTCACTCTACAGTGTTACCACGACGACAGCAGCTACTACTACATGTTCTGGTACCGACAGAGAGACAACAACATGAAGATGCTAACATATTCTCTGGGTCAAGGCGTGTGGGAAATAGAACCTCCCTTTGAGAAGGATGTACATTACACCATGAGCAGGCCGGAGCTGACCAGATCCACTCTGGAGATCAAGAACCTGGCGGTTGGAGACGGGGCTGTGTATTACTGTGCTTCCAGTACAGACACTGGAAGTGAGGCCTACTTTGGGAATGGAACCAAACTCACTGTTTTAGATCCAAACATCAAAGTCACTGAACCCACAGTGGAAGTCCTAGCACCCTCGGCAAAGGAGTGTAAAGATAGAAACAAGAAGAAGAAGAAGACCCTGGTGTGTGTAGCCACCCGCTTCTACCCCGACCATGTCACGGTCTTCTGGCAAGTC
>74-42
GTCTCCTGTCCTGTCTGTGTGTAGAGAAGGAGATGTGTCAGTCACTCTACAGTGTTACCACGACGACAGCAGCTACTACTACATGTTCTGGTACCGACAGAGAGACAACAACATGAAGATGCTAACATATTCTCTGGGTCAAGGCGTGTGGGAAATAGAACCTCCCTTTGAGAAGGATGTACATTACACCATGAGCAGGCCGGAGCTGACCAGATCCACTCTGGAGATCAAGAACCTGGCGGTTGGAGACGGGGCTGTGTATTACTGTGCCGGGACAGGGGTCACGGATAAGGCAGAGTTTGGTCCAGGTACCAGACTCACTGTTCTAGATCCAAACATCAAAGTCACTGAACCCACAGTGGAAGTCCTAGCACCCTCGGCAAAGGAGTGTAAAGATAGAAACAAGAAGAAGAAGAAGACCCTGGTGTGTGTAGCCACCCGCTTCTACCCCGACCATGTCACGGTCTTCTGGCAAGTC
>75-42
GTCTCCTGTCCTGTCTGTGTGTAGAGAAGGAGATGTGTCAGTCACTCTACAGTGTTACCACGACGACAGCAGCTACTACTACATGTTCTGGTACCGACAGAGAGACAACAACATGAAGATGCTAACATATTCTCTGGGTCAAGGCGTGTGGGAAATAGAACCTCCCTTTGAGAAGGATGTACATTACACCATGAGCAGGCCGGAGCTGACCAGATCCACTCTGGAGATCAAGAACCTGGCGGTTGGAGACGGGGCTGTGTATTACTGTGCTTCCAGACAGGCGGACTATGAGGCACATTTTGGATCAGGCACCAAATTAACAGTTCTCGATCCAAACATCAAAGTCACTGAACCCACAGTGGAAGTCCTAGCACCCTCGGCAAAGGAGTGTAAAGATAGAAACAAGAAGAAGAAGAAGACCCTGGTGTGTGTAGCCACCCGCTTCTACCCCGACCATGTCACGGTCTTCTGGCAAGTC
>76-42
GTCTCCTGTCCTGTCTGTGTGTAGAGAAGGAGATGTGTCAGTCACTCTACAGTGTTACCACGACGACAGCAGCTACTACTACATGTTCTGGTACCGACAGAGAGACAACAACATGAAGATGCTAACATATTCTCTGGGTCAAGGCGTGTGGGAAATAGAACCTCCCTTTGAGAAGGATGTACATTACACCATGAGCAGGCCGGAGCTGACCAGATCCACTCTGGAGATCAAGAACCTGGCGGTTGGAGACGGGGCTGTGTATTACTGTGCTTCCAGTACGGCAGGGATCAACTATGAGGCACATTTTGGATCAGGCACCAAATTAACAGTTCTCGATCCAAACATCAAAGTCACTGAACCCACAGTGGAAGTCCTAGCACCCTCGGCAAAGGAGTGTAAAGATAGAAACAAGAAGAAGAAGAAGACCCTGGTGTGTGTAGCCACCCGCTTCTACCCCGACCATGTCACGGTCTTCTGGCAAGTC
>77-41
GTCTCCTGTCCTGTCTGTGTGTAGAGAAGGAGATGTGTCAGTCACTCTACAGTGTTACCACGACGACAGCAGCTACTACTACATGTTCTGGTACCGACAGAGAGACAACAACATGAAGATGCTAACATATTCTCTGGGTCAAGGCGTGTGGGAAATAGAACCTCCCTTTGAGAAGGATGTACATTACACCATGAGCAGGCCGGAGCTGACCAGATCCACTCTGGAGATCAAGAACCTGGCGGTTGGAGACGGGGCTGTGTATTACTGTGCTTCCAGTACGGACAGGGTTGGAAGTGAGGCCTACTTTGGGAATGGAACCAAACTCACTGTTTTAGATCCAAACATCAAAGTCACTGAACCCACAGTGGAAGTCCTAGCACCCTCGGCAAAGGAGTGTAAAGATAGAAACAAGAAGAAGAAGAAGACCCTGGTGTGTGTAGCCACCCGCTTCTACCCCGACCATGTCACGGTCTTCTGGCAAGTC
>78-41
GTCTCCTGTCCTGTCTGTGTGTAGAGAAGGAGATGTGTCAGTCACTCTACAGTGTTACCACGACGACAGCAGCTACTACTACATGTTCTGGTACCGACAGAGAGACAACAACATGAAGATGCTAACATATTCTCTGGGTCAAGGCGTGTGGGAAATAGAACCTCCCTTTGAGAAGGATGTACATTACACCATGAGCAGGCCGGAGCTGACCAGATCCACTCTGGAGATCAAGAACCTGGCGGTTGGAGACGGGGCTGTGTATTACTGTGCTTCCAGTACAGGGTACACGGATAAGGCAGAGTTTGGTCCAGGTACCAGACTCACTGTTCTAGATCCAAACATCAAAGTCACTGAACCCACAGTGGAAGTCCTAGCACCCTCGGCAAAGGAGTGTAAAGATAGAAACAAGAAGAAGAAGAAGACCCTGGTGTGTGTAGCCACCCGCTTCTACCCCGACCATGTCACGGTCTTCTGGCAAGTC
>79-41
GTCTCCTGTCCTGTCTGTGTGTAGAGAAGGAGATGTGTCAGTCACTCTACAGTGTTACCACGACGACAGCAGCTACTACTACATGTTCTGGTACCGACAGAGAGACAACAACATGAAGATGCTAACATATTCTCTGGGTCAAGGCGTGTGGGAAATAGAACCTCCCTTTGAGAAGGATGTACATTACACCATGAGCAGGCCGGAGCTGACCAGATCCACTCTGGAGATCAAGAACCTGGCGGTTGGAGACGGGGCTGTGTATTACTGTGCTTCCAGTACGGGACATTCAACTCAACCAGCCTTCTTTGGCAATGGAACGAAACTCACTGTTTTAGATCCAAACATCAAAGTCACTGAACCCACAGTGGAAGTCCTAGCACCCTCGGCAAAGGAGTGTAAAGATAGAAACAAGAAGAAGAAGAAGACCCTGGTGTGTGTAGCCACCCGCTTCTACCCCGACCATGTCACGGTCTTCTGGCAAGTC
>80-41
GTCTCCTGTCCTGTCTGTGTGTAGAGAAGGAGATGTGTCAGTCACTCTACAGTGTTACCACGACGACAGCAGCTACTACTACATGTTCTGGTACCGACAGAGAGACAACAACATGAAGATGCTAACATATTCTCTGGGTCAAGGCGTGTGGGAAATAGAACCTCCCTTTGAGAAGGATGTACATTACACCATGAGCAGGCCGGAGCTGACCAGATCCACTCTGGAGATCAAGAACCTGGCGGTTGGAGACGGGGCTGTGTATTACTGTGCTTCCAGTACTTGGGATAAGGCAGAGTTTGGTCCAGGTACCAGACTCACTGTTCTAGATCCAAACATCAAAGTCACTGAACCCACAGTGGAAGTCCTAGCACCCTCGGCAAAGGAGTGTAAAGATAGAAACAAGAAGAAGAAGAAGACCCTGGTGTGTGTAGCCACCCGCTTCTACCCCGACCATGTCACGGTCTTCTGGCAAGTC
>81-41
GTCTCCTGTCCTGTCTGTGTGTAGAGAAGGAGATGTGTCAGTCACTCTACAGTGTTACCACGACGACAGCAGCTACTACTACATGTTCTGGTACCGACAGAGAGACAACAACATGAAGATGTTAACATATTCTCTGGGTCAAGGCGTGTGGGAAATAGAACCTCCCTTTGAGAAGGATGTACATTACACCATGAGCAGGCCGGAGCTGACCAGATCCACTCTGGAGATCAAGAACCTGGAGGTTGGAGACGGGGCTGTGTATTACTGTGCTTCCACGGACAGGACTCAAACTCAACCAGCCTTCTTTGGCAATGGAACGAAACTCACTGTTTTAGATCCAAACATCAAAGTCACTGAACCCACAGTGGAAGTCCTAGCACCCTCGGCAAAGGAGTGTAAAGATAGAAACAAGAAGAAGAAGAAGACCCTGGTGTGTGTAGCCACCCGCTTCTACCCCGACCATGTCACGGTCTTCTGGCAAGTC
>82-41
GTCTCCTGTCCTGTCTGTGTGTAGAGAAGGAGATGTGTCAGTCACTCTACAGTGTTACCACGACGACAGCAGCTACTACTACATGTTCTGGTACCGACAGAGAGACAACAACATGAAGATGCTAACATATTCTCTGGGTCAAGGCGTGTGGGAAATAGAACCTCCCTTTGAGAAGGATGTACATTACACCATGAGCAGGCCGGAGCTGACCAGATCCACTCTGGAGATCAAGAACCTGGCGGTTGGAGACGGGGCTGTGTATTACTGTGCTTCCGGACGGACAGGGTTTGAGGCACATTTTGGATCAGGCACCAAATTAACAGTTCTCGATCCAAACATCAAAGTCACTGAACCCACAGTGGAAGTCCTAGCACCCTCGGCAAAGGAGTGTAAAGATAGAAACAAGAAGAAGAAGAAGACCCTGGTGTGTGTAGCCACCCGCTTCTACCCCGACCATGTCACGGTCTTCTGGCAAGTC
>83-41
GTCTCCTGTCCTGTCTGTGTGTAGAGAAGGAGATGTGTCAGTCACTCTACAGTGTTACCACGACGACAGCAGCTACTACTACATGTTCTGGTACCGACAGAGAGACAACAACATGAAGATGCTAACATATTCTCTGGGTCAAGGCGTGTGGGAAATAGAACCTCCCTTTGAGAAGGATGTACATTACACCATGAGCAGGCCGGAGCTGACCAGATCCACTCTGGAGATCAAGAACCTGGCGGTTGGAGACGGGGCTGTGTATTACTGTGCTTCCAGTACGGGGATAAACTATGAGGCACATTTTGGATCAGGCACCAAATTAACAGTTCTCGATCCAAACATCAAAGTCACTGAACCCACAGTGGAAGTCCTAGCACCCTCGGCAAAGGAGTGTAAAGATAGAAACAAGAAGAAGAAGAAGACCCTGGTGTGTGTAGCCACCCGCTTCTACCCCGACCATGTCACGGTCTTCTGGCAAGTC
>84-41
GTCTCCTGTCCTGTCTGTGTGTAGAGAAGGAGATGTGTCAGTCACTCTACAGTGTTACCACGACGACAGCAGCTACTACTACATGTTCTGGTACCGACAGAGAGACAACAACATGAAGATGCTAACATATTCTCTGGGTCAAGGCGTGTGGGAAATAGAACCTCCCTTTGAGAAGGATGTACATTACACCATGAGCAGGCCGGAGCTGACCAGATCCACTCTGGAGATCAAGAACCTGGCGGTTGGAGACGGGGCTGTGTATTACTGTGCTTCCAGGGGGGGCGGCTATGAGGCACATTTTGGATCAGGCACCAAATTAACAGTTCTCGATCCAAACATCAAAGTCACTGAACCCACAGTGGAAGTCCTAGCACCCTCGGCAAAGGAGTGTAAAGATAGAAACAAGAAGAAGAAGAAGACCCTGGTGTGTGTAGCCACCCGCTTCTACCCCGACCATGTCACGGTCTTCTGGCAAGTC
>85-41
GTCTCCTGTCCTGTCTGTGTGTAGAGAAGGAGATGTGTCAGTCACTCTACAGTGTTACCACGACGACAGCAGCTACTACTACATGTTCTGGTACCGACAGAGAGACAACAACATGAAGATGCTAACATATTCTCTGGGTCAAGGCGTGTGGGAAATAGAACCTCCCTTTGAGAAGGATGTACATTACACCATGAGCAGGCCGGAGCTGACCAGATCCACTCTGGAGATCAAGAACCTGGCGGTTGGAGACGGGGCTGTGTATTACTGTGCTTCCAGTACGGACAGGGGAGGCAACCCGGCATTCTTCGGCAGTGGCACCAAACTCACAGTTCTAGATCCAAACATCAAAGTCACTGAACCCACAGTGGAAGTCCTAGCACCCTCGGCAAAGGAGTGTAAAGATAGAAACAAGAAGAAGAAGAAGACCCTGGTGTGTGTAGCCACCCGCTTCTACCCCGACCATGTCACGGTCTTCTGGCAAGTC
>86-41
GTCTCCTGTCCTGTCTGTGTGTAGAGAAGGAGATGTGTCAGTCACTCTACAGTGTTACCACGACGACAGCAGCTACTACTACATGTTCTGGTACCGACAGAGAGACAACAACATGAAGATGCTAACATATTCTCTGGGTCAAGGCGTGTGGGAAATAGAACCTCCCTTTGAGAAGGATGTACATTACACCATGAGCAGGCCGGAGCTGACCAGATCCACTCTGGAGATCAAGAACCTGGCGGTTGGAGACGGGGCTGTGTATTACTGTGCTTCCAGTACAGGGGTGTACTCGGAGGCATATTTTGGAGCCGGCACCAAACTCACCGTTTTAGATCCAAACATCAAAGTCACTGAACCCACAGTGGAAGTCCTAGCACCCTCGGCAAAGGAGTGTAAAGATAGAAACAAGAAGAAGAAGAAGACCCTGGTGTGTGTAGCCACCCGCTTCTACCCCGACCATGTCACGGTCTTCTGGCAAGTC
>87-41
GTCTCCTGTCCTGTCTGTGTGTAGAGAAGGAGATGTGTCAGTCACTCTACAGTGTTACCACGACGACAGCAGCTACTACTACATGTTCTGGTACCGACAGAGAGACAACAACATGAAGATGCTAACATATTCTCTGGGTCAAGGCGTGTGGGAAATAGAACCTCCCTTTGAGAAGGATGTACATTACACCATGAGCAGGCCGGAGCTGACCAGATCCACTCTGGAGATCAAGAACCTGGCGGTTGGAGACGGGGCTGTGTATTACTGTGCTTCCAGTACAGGGGATGATCCTGCATTCTTTGGAGCAGGGACCAAACTGAGTGTTCTGGATCCAAACATCAAAGTCACTGAACCCACAGTGGAAGTCCTAGCACCCTCGGCAAAGGAGTGTAAAGATAGAAACAAGAAGAAGAAGAAGACCCTGGTGTGTGTAGCCACCCGCTTCTACCCCGACCATGTCACGGTCTTCTGGCAAGTC
>88-40
GTCTCCTGTCCTGTCTGTGTGTAGAGAAGGAGATGTGTCAGTCACTCTACAGTGTTACCACGACGACAGCAGCTACTACTACATGTTCTGGTACCGACAGAGAGACAACAACATGAAGATGCTAACATATTCTCTGGGTCAAGGCGTGTGGGAAATAGAACCTCCCTTTGAGAAGGATGTACATTACACCATGAGCAGGCCGGAGCTGACCAGATCCACTCTGGAGATCAAGAACCTGGCGGTTGGAGACGGGGCTGTGTATTACTGTGCTTCCAGTAGGCAGGGGAGCACTGGAAGTGAGGCCTACTTTGGGAATGGAACCAAACTCACTGTTTTAGATCCAAACATCAAAGTCACTGAACCCACAGTGGAAGTCCTAGCACCCTCGGCAAAGGAGTGTAAAGATAGAAACAAGAAGAAGAAGAAGACCCTGGTGTGTGTAGCCACCCGCTTCTACCCCGACCATGTCACGGTCTTCTGGCAAGTC
>89-40
GTCTCCTGTCCTGTCTGTGTGTAGAGAAGGAGATGTGTCAGTCACTCTACAGTGTTACCACGACGACAGCAGCTACTACTACATGTTCTGGTACCGACAGAGAGACAACAACATGAAGATGCTAACATATTCTCTGGGTCAAGGCGTGTGGGAAATAGAACCTCCCTTTGAGAAGGATGTACATTACACCATGAGCAGGCCGGAGCTGACCAGATCCACTCTGGAGATCAAGAACCTGGCGGTTGGAGACGGGGCTGTGTATTACTGTGCTTCCACGACAGGGGAGGGTGGTTATGCTGCCTACTTTGGAGAGGGAACTAAGCTAACAGTTCTGGATCCAAACATCAAAGTCACTGAACCCACAGTGGAAGTCCTAGCACCCTCGGCAAAGGAGTGTAAAGATAGAAACAAGAAGAAGAAGAAGACCCTGGTGTGTGTAGCCACCCGCTTCTACCCCGACCATGTCACGGTCTTCTGGCAAGTC
>90-40
GTCTCCTGTCCTGTCTGTGTGTAGAGAAGGAGATGTGTCAGTCACTCTACAGTGTTACCACGACGACAGCAGCTACTACTACATGTTCTGGTACCGACAGAGAGACAACAACATGAAGATGCTAACATATTCTCTGGGTCAAGGCGTGTGGGAAATAGAACCTCCCTTTGAGAAGGATGTACATTACACCATGAGCAGGCCGGAGCTGACCAGATCCACTCTGGAGATCAAGAACCTGGCGGTTGGAGACGGGGCTGTGTATTACTGTGCTTCCAGTACAAGACAGGGGGCGTCCGGCTATGAGGCACATTTTGGATCAGGCACCAAATTAACAGTTCTCGATCCAAACATCAAAGTCACTGAACCCACAGTGGAAGTCCTAGCACCCTCGGCAAAGGAGTGTAAAGATAGAAACAAGAAGAAGAAGAAGACCCTGGTGTGTGTAGCCACCCGCTTCTACCCCGACCATGTCACGGTCTTCTGGCAAGTC
>91-40
GTCTCCTGTCCTGTCTGTGTGTAGAGAAGGAGATGTGTCAGTCACTCTACAGTGTTACCACGACGACAGCAGCTACTACTACATGTTCTGGTACCGACAGAGAGACAACAACATGAAGATGTTAACATATTCTCTGGGTCAAGGCGTGTGGGAAATAGAACCTCCCTTTGAGAAGGATGTACATTACACCATGAGCAGGCCGGAGCTGACCAGATCCACTCTGGAGATCAAGAACCTGGAGGTTGGAGACGGGGCTGTGTATTACTGTGCTTCCAGTTTGACGGATAAGGCAGAGTTTGGTCCAGGTACCAGACTCACTGTTCTAGATCCAAACATCAAAGTCACTGAACCCACAGTGGAAGTCCTAGCACCCTCGGCAAAGGAGTGTAAAGATAGAAACAAGAAGAAGAAGAAGACCCTGGTGTGTGTAGCCACCCGCTTCTACCCCGACCATGTCACGGTCTTCTGGCAAGTC
>92-40
GTCTCCTGTCCTGTCTGTGTGTAGAGAAGGAGATGTGTCAGTCACTCTACAGTGTTACCACGACGACAGCAGCTACTACTACATGTTCTGGTACCGACAGAGAGACAACAACATGAAGATGCTAACATATTCTCTGGGTCAAGGCGTGTGGGAAATAGAACCTCCCTTTGAGAAGGATGTACATTACACCATGAGCAGGCCGGAGCTGACCAGATCCACTCTGGAGATCAAGAACCTGGCGGTTGGAGACGGGGCTGTGTATTACTGTGCTTCCAGTACATCGGCAGCCAACCCGGCATTCTTCGGCAGTGGCACCAAACTCACAGTTCTAGATCCAAACATCAAAGTCACTGAACCCACAGTGGAAGTCCTAGCACCCTCGGCAAAGGAGTGTAAAGATAGAAACAAGAAGAAGAAGAAGACCCTGGTGTGTGTAGCCACCCGCTTCTACCCCGACCATGTCACGGTCTTCTGGCAAGTC
>93-40
GTCTCCTGTCCTGTCTGTGTGTAGAGAAGGAGATGTGTCAGTCACTCTACAGTGTTACCACGACGACAGCAGCTACTACTACATGTTCTGGTACCGACAGAGAGACAACAACATGAAGATGCTAACATATTCTCTGGGTCAAGGCGTGTGGGAAATAGAACCTCCCTTTGAGAAGGATGTACATTACACCATGAGCAGGCCGGAGCTGACCAGATCCACTCTGGAGATCAAGAACCTGGCGGTTGGAGACGGGGCTGTGTATTACTGTGCTTCCAGACAGGGGCCTCAAACTCAACCAGCCTTCTTTGGCAATGGAACGAAACTCACTGTTTTAGATCCAAACATCAAAGTCACTGAACCCACAGTGGAAGTCCTAGCACCCTCGGCAAAGGAGTGTAAAGATAGAAACAAGAAGAAGAAGAAGACCCTGGTGTGTGTAGCCACCCGCTTCTACCCCGACCATGTCACGGTCTTCTGGCAAGTC
>94-40
GTCTCCTGTCCTGTCTGTGTGTAGAGAAGGAGATGTGTCAGTCACTCTACAGTGTTACCACGACGACAGCAGCTACTACTACATGTTCTGGTACCGACAGAGAGACAACAACATGAAGATGCTAACATATTCTCTGGGTCAAGGCGTGTGGGAAATAGAACCTCCCTTTGAGAAGGATGTACATTACACCATGAGCAGGCCGGAGCTGACCAGATCCACTCTGGAGATCAAGAACCTGGCGGTTGGAGACGGGGCTGTGTATTACTGTGCTTCCAGGACAGGGACGGATAAGGCAGAGTTTGGTCCAGGTACCAGACTCACTGTTCTAGATCCAAACATCAAAGTCACTGAACCCACAGTGGAAGTCCTAGCACCCTCGGCAAAGGAGTGTAAAGATAGAAACAAGAAGAAGAAGAAGACCCTGGTGTGTGTAGCCACCCGCTTCTACCCCGACCATGTCACGGTCTTCTGGCAAGTC
>95-40
GTCTCCTGTCCTGTCTGTGTGTAGAGAAGGAGATGTGTCAGTCACTCTACAGTGTTACCACGACGACAGCAGCTACTACTACATGTTCTGGTACCGACAGAGAGACAACAACATGAAGATGTTAACATATTCTCTGGGTCAAGGCGTGTGGGAAATAGAACCTCCCTTTGAGAAGGATGTACATTACACCATGAGCAGGCCGGAGCTGACCAGATCCACTCTGGAGATCAAGAACCTGGAGGTTGGAGACGGGGCTGTGTATTACTGTGCTTCCAGAAGTACTCAAACTCAACCAGCCTTCTTTGGCAATGGAACGAAACTCACTGTTTTAGATCCAAACATCAAAGTCACTGAACCCACAGTGGAAGTCCTAGCACCCTCGGCAAAGGAGTGTAAAGATAGAAACAAGAAGAAGAAGAAGACCCTGGTGTGTGTAGCCACCCGCTTCTACCCCGACCATGTCACGGTCTTCTGGCAAGTC
>96-40
GTCTCCTGTCCTGTCTGTGTGTAGAGAAGGAGATGTGTCAGTCACTCTACAGTGTTACCACGACGACAGCAGCTACTACTACATGTTCTGGTACCGACAGAGAGACAACAACATGAAGATGCTAACATATTCTCTGGGTCAAGGCGTGTGGGAAATAGAACCTCCCTTTGAGAAGGATGTACATTACACCATGAGCAGGCCGGAGCTGACCAGATCCACTCTGGAGATCAAGAACCTGGCGGTTGGAGACGGGGCTGTGTATTACTGTGCTTCCAGTCCGGACAGGGCCAACTATGAGGCACATTTTGGATCAGGCACCAAATTAACAGTTCTCGATCCAAACATCAAAGTCACTGAACCCACAGTGGAAGTCCTAGCACCCTCGGCAAAGGAGTGTAAAGATAGAAACAAGAAGAAGAAGAAGACCCTGGTGTGTGTAGCCACCCGCTTCTACCCCGACCATGTCACGGTCTTCTGGCAAGTC
>97-40
GTCTCCTGTCCTGTCTGTGTGTAGAGAAGGAGATGTGTCAGTCACTCTACAGTGTTACCACGACGACAGCAGCTACTACTACATGTTCTGGTACCGACAGAGAGACAACAACATGAAGATGCTAACATATTCTCTGGGTCAAGGCGTGTGGGAAATAGAACCTCCCTTTGAGAAGGATGTACATTACACCATGAGCAGGCCGGAGCTGACCAGATCCACTCTGGAGATCAAGAACCTGGCGGTTGGAGACGGGGCTGTGTATTACTGTGCTTCCAGTACTAAACTATGAGGCACATTTTGGATCAGGCACCAAATTAACAGTTCTCGATCCAAACATCAAAGTCACTGAACCCACAGTGGAAGTCCTAGCACCCTCGGCAAAGGAGTGTAAAGATAGAAACAAGAAGAAGAAGAAGACCCTGGTGTGTGTAGCCACCCGCTTCTACCCCGACCATGTCACGGTCTTCTGGCAAGTC
>98-40
GTCTCCTGTCCTGTCTGTGTGTAGAGAAGGAGATGTGTCAGTCACTCTACAGTGTTACCACGACGACAGCAGCTACTACTACATGTTCTGGTACCGACAGAGAGACAACAACATGAAGATGCTAACATATTCTCTGGGTCAAGGCGTGTGGGAAATAGAACCTCCCTTTGAGAAGGATGTACATTACACCATGAGCAGGCCGGAGCTGACCAGATCCACTCTGGAGATCAAGAACCTGGCGGTTGGAGACGGGGCTGTGTATTACTGTGCTTCCAGTACAACAGATGAGGCACATTTTGGATCAGGCACCAAATTAACAGTTCTCGATCCAAACATCAAAGTCACTGAACCCACAGTGGAAGTCCTAGCACCCTCGGCAAAGGAGTGTAAAGATAGAAACAAGAAGAAGAAGAAGACCCTGGTGTGTGTAGCCACCCGCTTCTACCCCGACCATGTCACGGTCTTCTGGCAAGTC
>99-40
GTCTCCTGTCCTGTCTGTGTGTAGAGAAGGAGATGTGTCAGTCACTCTACAGTGTTACCACGACGACAGCAGCTACTACTACATGTTCTGGTACCGACAGAGAGACAACAACATGAAGATGCTAACATATTCTCTGGGTCAAGGCGTGTGGGAAATAGAACCTCCCTTTGAGAAGGATGTACATTACACCATGAGCAGGCCGGAGCTGACCAGATCCACTCTGGAGATCAAGAACCTGGCGGTTGGAGACGGGGCTGTGTATTACTGTGCTTCCAGTACAGGGGGCTGGAAGTGAGGCCTACTTTGGGAATGGAACCAAACTCACTGTTTTAGATCCAAACATCAAAGTCACTGAACCCACAGTGGAAGTCCTAGCACCCTCGGCAAAGGAGTGTAAAGATAGAAACAAGAAGAAGAAGAAGACCCTGGTGTGTGTAGCCACCCGCTTCTACCCCGACCATGTCACGGTCTTCTGGCAAGTC
>100-40
GTCTCCTGTCCTGTCTGTGTGTAGAGAAGGAGATGTGTCAGTCACTCTACAGTGTTACCACGACGACAGCAGCTACTACTACATGTTCTGGTACCGACAGAGAGACAACAACATGAAGATGCTAACATATTCTCTGGGTCAAGGCGTGTGGGAAATAGAACCTCCCTTTGAGAAGGATGTACATTACACCATGAGCAGGCCGGAGCTGACCAGATCCACTCTGGAGATCAAGAACCTGGCGGTTGGAGACGGGGCTGTGTATTACTGTGCTTCCAGTACAGACAGGGTTGATCCTGCATTCTTTGGAGCAGGGACCAAACTGAGTGTTCTGGATCCAAACATCAAAGTCACTGAACCCACAGTGGAAGTCCTAGCACCCTCGGCAAAGGAGTGTAAAGATAGAAACAAGAAGAAGAAGAAGACCCTGGTGTGTGTAGCCACCCGCTTCTACCCCGACCATGTCACGGTCTTCTGGCAAGTC
>101-40
GTCTCCTGTCCTGTCTGTGTGTAGAGAAGGAGATGTGTCAGTCACTCTACAGTGTTACCACGACGACAGCAGCTACTACTACATGTTCTGGTACCGACAGAGAGACAACAACATGAAGATGCTAACATATTCTCTGGGTCAAGGCGTGTGGGAAATAGAACCTCCCTTTGAGAAGGATGTACATTACACCATGAGCAGGCCGGAGCTGACCAGATCCACTCTGGAGATCAAGAACCTGGCGGTTGGAGACGGGGCTGTGTATTACTGTGCTTCCGGGAACAACTATGAGGCACATTTTGGATCAGGCACCAAATTAACAGTTCTCGATCCAAACATCAAAGTCACTGAACCCACAGTGGAAGTCCTAGCACCCTCGGCAAAGGAGTGTAAAGATAGAAACAAGAAGAAGAAGAAGACCCTGGTGTGTGTAGCCACCCGCTTCTACCCCGACCATGTCACGGTCTTCTGGCAAGTC
>102-40
GTCTCCTGTCCTGTCTGTGTGTAGAGAAGGAGATGTGTCAGTCACTCTACAGTGTTACCACGACGACAGCAGCTACTACTACATGTTCTGGTACCGACAGAGAGACAACAACATGAAGATGCTAACATATTCTCTGGGTCAAGGCGTGTGGGAAATAGAACCTCCCTTTGAGAAGGATGTACATTACACCATGAGCAGGCCGGAGCTGACCAGATCCACTCTGGAGATCAAGAACCTGGCGGTTGGAGACGGGGCTGTGTATTACTGTGCTTCCAGTACAAGCAGGAGTACTCAAACTCAACCAGCCTTCTTTGGCAATGGAACGAAACTCACTGTTTTAGATCCAAACATCAAAGTCACTGAACCCACAGTGGAAGTCCTAGCACCCTCGGCAAAGGAGTGTAAAGATAGAAACAAGAAGAAGAAGAAGACCCTGGTGTGTGTAGCCACCCGCTTCTACCCCGACCATGTCACGGTCTTCTGGCAAGTC
>103-40
GTCTCCTGTCCTGTCTGTGTGTAGAGAAGGAGATGTGTCAGTCACTCTACAGTGTTACCACGACGACAGCAGCTACTACTACATGTTCTGGTACCGACAGAGAGACAACAACATGAAGATGCTAACATATTCTCTGGGTCAAGGCGTGTGGGAAATAGAACCTCCCTTTGAGAAGGATGTACATTACACCATGAGCAGGCCGGAGCTGACCAGATCCACTCTGGAGATCAAGAACCTGGCGGTTGGAGACGGGGCTGTGTATTACTGTGCTTCCAGAGCAGAAACTCAACCAGCCTTCTTTGGCAATGGAACGAAACTCACTGTTTTAGATCCAAACATCAAAGTCACTGAACCCACAGTGGAAGTCCTAGCACCCTCGGCAAAGGAGTGTAAAGATAGAAACAAGAAGAAGAAGAAGACCCTGGTGTGTGTAGCCACCCGCTTCTACCCCGACCATGTCACGGTCTTCTGGCAAGTC
>104-39
GTCTCCTGTCCTGTCTGTGTGTAGAGAAGGAGATGTGTCAGTCACTCTACAGTGTTACCACGACGACAGCAGCTACTACTACATGTTCTGGTACCGACAGAGAGACAACAACATGAAGATGCTAACATATTCTCTGGGTCAAGGCGTGTGGGAAATAGAACCTCCCTTTGAGAAGGATGTACATTACACCATGAGCAGGCCGGAGCTGACCAGATCCACTCTGGAGATCAAGAACCTGGCGGTTGGAGACGGGGCTGTGTATTACTGTGCTTCCAGTACAAACAGGGTTACTCAACCAGCCTTCTTTGGCAATGGAACGAAACTCACTGTTTTAGATCCAAACATCAAAGTCACTGAACCCACAGTGGAAGTCCTAGCACCCTCGGCAAAGGAGTGTAAAGATAGAAACAAGAAGAAGAAGAAGACCCTGGTGTGTGTAGCCACCCGCTTCTACCCCGACCATGTCACGGTCTTCTGGCAAGTC
>105-39
GTCTCCTGTCCTGTCTGTGTGTAGAGAAGGAGATGTGTCAGTCACTCTACAGTGTTACCACGACGACAGCAGCTACTACTACATGTTCTGGTACCGACAGAGAGACAACAACATGAAGATGCTAACATATTCTCTGGGTCAAGGCGTGTGGGAAATAGAACCTCCCTTTGAGAAGGATGTACATTACACCATGAGCAGGCCGGAGCTGACCAGATCCACTCTGGAGATCAAGAACCTGGCGGTTGGAGACGGGGCTGTGTATTACTGTGCTTCCAGTTACAGGGGCGGGATATGATCCTGCATTCTTTGGAGCAGGGACCAAACTGAGTGTTCTGGATCCAAACATCAAAGTCACTGAACCCACAGTGGAAGTCCTAGCACCCTCGGCAAAGGAGTGTAAAGATAGAAACAAGAAGAAGAAGAAGACCCTGGTGTGTGTAGCCACCCGCTTCTACCCCGACCATGTCACGGTCTTCTGGCAAGTC
>106-39
GTCTCCTGTCCTGTCTGTGTGTAGAGAAGGAGATGTGTCAGTCACTCTACAGTGTTACCACGACGACAGCAGCTACTACTACATGTTCTGGTACCGACAGAGAGACAACAACATGAAGATGTTAACATATTCTCTGGGTCAAGGCGTGTGGGAAATAGAACCTCCCTTTGAGAAGGATGTACATTACACCATGAGCAGGCCGGAGCTGACCAGATCCACTCTGGAGATCAAGAACCTGGAGGTTGGAGACGGGGCTGTGTATTACTGTGCTTCCGTACGGGACAGGAACTATGAGGCACATTTTGGATCAGGCACCAAATTAACAGTTCTCGATCCAAACATCAAAGTCACTGAACCCACAGTGGAAGTCCTAGCACCCTCGGCAAAGGAGTGTAAAGATAGAAACAAGAAGAAGAAGAAGACCCTGGTGTGTGTAGCCACCCGCTTCTACCCCGACCATGTCACGGTCTTCTGGCAAGTC
>107-39
GTCTCCTGTCCTGTCTGTGTGTAGAGAAGGAGATGTGTCAGTCACTCTACAGTGTTACCACGACGACAGCAGCTACTACTACATGTTCTGGTACCGACAGAGAGACAACAACATGAAGATGCTAACATATTCTCTGGGTCAAGGCGTGTGGGAAATAGAACCTCCCTTTGAGAAGGATGTACATTACACCATGAGCAGGCCGGAGCTGACCAGATCCACTCTGGAGATCAAGAACCTGGCGGTTGGAGACGGGGCTGTGTATTACTGTGCTTCCAGCTCTGGTGGTTATGCTGCCTACTTTGGAGAGGGAACTAAGCTAACAGTTCTGGATCCAAACATCAAAGTCACTGAACCCACAGTGGAAGTCCTAGCACCCTCGGCAAAGGAGTGTAAAGATAGAAACAAGAAGAAGAAGAAGACCCTGGTGTGTGTAGCCACCCGCTTCTACCCCGACCATGTCACGGTCTTCTGGCAAGTC
>108-39
GTCTCCTGTCCTGTCTGTGTGTAGAGAAGGAGATGTGTCAGTCACTCTACAGTGTTACCACGACGACAGCAGCTACTACTACATGTTCTGGTACCGACAGAGAGACAACAACATGAAGATGCTAACATATTCTCTGGGTCAAGGCGTGTGGGAAATAGAACCTCCCTTTGAGAAGGATGTACATTACACCATGAGCAGGCCGGAGCTGACCAGATCCACTCTGGAGATCAAGAACCTGGCGGTTGGAGACGGGGCTGTGTATTACTGTGCTTCCAGGATGGCCAACTATGAGGCACATTTTGGATCAGGCACCAAATTAACAGTTCTCGATCCAAACATCAAAGTCACTGAACCCACAGTGGAAGTCCTAGCACCCTCGGCAAAGGAGTGTAAAGATAGAAACAAGAAGAAGAAGAAGACCCTGGTGTGTGTAGCCACCCGCTTCTACCCCGACCATGTCACGGTCTTCTGGCAAGTC
>109-39
GTCTCCTGTCCTGTCTGTGTGTAGAGAAGGAGATGTGTCAGTCACTCTACAGTGTTACCACGACGACAGCAGCTACTACTACATGTTCTGGTACCGACAGAGAGACAACAACATGAAGATGCTAACATATTCTCTGGGTCAAGGCGTGTGGGAAATAGAACCTCCCTTTGAGAAGGATGTACATTACACCATGAGCAGGCCGGAGCTGACCAGATCCACTCTGGAGATCAAGAACCTGGCGGTTGGAGACGGGGCTGTGTATTACTGTGCTTCCAGTACGGGGGGCGATGGTGCCAGCCAGGCTTACTTCGGTGGAGGAACCAGGTTAACTGTTCTAGATCCAAACATCAAAGTCACTGAACCCACAGTGGAAGTCCTAGCACCCTCGGCAAAGGAGTGTAAAGATAGAAACAAGAAGAAGAAGAAGACCCTGGTGTGTGTAGCCACCCGCTTCTACCCCGACCATGTCACGGTCTTCTGGCAAGTC
>110-39
GTCTCCTGTCCTGTCTGTGTGTAGAGAAGGAGATGTGTCAGTCACTCTACAGTGTTACCACGACGACAGCAGCTACTACTACATGTTCTGGTACCGACAGAGAGACAACAACATGAAGATGCTAACATATTCTCTGGGTCAAGGCGTGTGGGAAATAGAACCTCCCTTTGAGAAGGATGTACATTACACCATGAGCAGGCCGGAGCTGACCAGATCCACTCTGGAGATCAAGAACCTGGCGGTTGGAGACGGGGCTGTGTATTACTGTGCTTCCGGGACAGGGGGCACCAACAACAACCCGGCATTCTTCGGCAGTGGCACCAAACTCACAGTTCTAGATCCAAACATCAAAGTCACTGAACCCACAGTGGAAGTCCTAGCACCCTCGGCAAAGGAGTGTAAAGATAGAAACAAGAAGAAGAAGAAGACCCTGGTGTGTGTAGCCACCCGCTTCTACCCCGACCATGTCACGGTCTTCTGGCAAGTC
>111-39
GTCTCCTGTCCTGTCTGTGTGTAGAGAAGGAGATGTGTCAGTCACTCTACAGTGTTACCACGACGACAGCAGCTACTACTACATGTTCTGGTACCGACAGAGAGACAACAACATGAAGATGCTAACATATTCTCTGGGTCAAGGCGTGTGGGAAATAGAACCTCCCTTTGAGAAGGATGTACATTACACCATGAGCAGGCCGGAGCTGACCAGATCCACTCTGGAGATCAAGAACCTGGCGGTTGGAGACGGGGCTGTGTATTACTGTGCTTCCAGTCCGGACAGGGGAACTCAACCAGCCTTCTTTGGCAATGGAACGAAACTCACTGTTTTAGATCCAAACATCAAAGTCACTGAACCCACAGTGGAAGTCCTAGCACCCTCGGCAAAGGAGTGTAAAGATAGAAACAAGAAGAAGAAGAAGACCCTGGTGTGTGTAGCCACCCGCTTCTACCCCGACCATGTCACGGTCTTCTGGCAAGTC
>112-39
GTCTCCTGTCCTGTCTGTGTGTAGAGAAGGAGATGTGTCAGTCACTCTACAGTGTTACCACGACGACAGCAGCTACTACTACATGTTCTGGTACCGACAGAGAGACAACAACATGAAGATGCTAACATATTCTCTGGGTCAAGGCGTGTGGGAAATAGAACCTCCCTTTGAGAAGGATGTACATTACACCATGAGCAGGCCGGAGCTGACCAGATCCACTCTGGAGATCAAGAACCTGGCGGTTGGAGACGGGGCTGTGTATTACTGTGCTTCCACAGTGTACACGGATAAGGCAGAGTTTGGTCCAGGTACCAGACTCACTGTTCTAGATCCAAACATCAAAGTCACTGAACCCACAGTGGAAGTCCTAGCACCCTCGGCAAAGGAGTGTAAAGATAGAAACAAGAAGAAGAAGAAGACCCTGGTGTGTGTAGCCACCCGCTTCTACCCCGACCATGTCACGGTCTTCTGGCAAGTC
>113-39
GTCTCCTGTCCTGTCTGTGTGTAGAGAAGGAGATGTGTCAGTCACTCTACAGTGTTACCACGACGACAGCAGCTACTACTACATGTTCTGGTACCGACAGAGAGACAACAACATGAAGATGCTAACATATTCTCTGGGTCAAGGCGTGTGGGAAATAGAACCTCCCTTTGAGAAGGATGTACATTACACCATGAGCAGGCCGGAGCTGACCAGATCCACTCTGGAGATCAAGAACCTGGCGGTTGGAGACGGGGCTGTGTATTACTGTGCTTCCAGTATAGCAGGGCTCACGGATAAGGCAGAGTTTGGTCCAGGTACCAGACTCACTGTTCTAGATCCAAACATCAAAGTCACTGAACCCACAGTGGAAGTCCTAGCACCCTCGGCAAAGGAGTGTAAAGATAGAAACAAGAAGAAGAAGAAGACCCTGGTGTGTGTAGCCACCCGCTTCTACCCCGACCATGTCACGGTCTTCTGGCAAGTC
>114-39
GTCTCCTGTCCTGTCTGTGTGTAGAGAAGGAGATGTGTCAGTCACTCTACAGTGTTACCACGACGACAGCAGCTACTACTACATGTTCTGGTACCGACAGAGAGACAACAACATGAAGATGCTAACATATTCTCTGGGTCAAGGCGTGTGGGAAATAGAACCTCCCTTTGAGAAGGATGTACATTACACCATGAGCAGGCCGGAGCTGACCAGATCCACTCTGGAGATCAAGAACCTGGCGGTTGGAGACGGGGCTGTGTATTACTGTGCTTCCAGAGACAACACTGGAAGTGAGGCCTACTTTGGGAATGGAACCAAACTCACTGTTTTAGATCCAAACATCAAAGTCACTGAACCCACAGTGGAAGTCCTAGCACCCTCGGCAAAGGAGTGTAAAGATAGAAACAAGAAGAAGAAGAAGACCCTGGTGTGTGTAGCCACCCGCTTCTACCCCGACCATGTCACGGTCTTCTGGCAAGTC
>115-39
GTCTCCTGTCCTGTCTGTGTGTAGAGAAGGAGATGTGTCAGTCACTCTACAGTGTTACCACGACGACAGCAGCTACTACTACATGTTCTGGTACCGACAGAGAGACAACAACATGAAGATGCTAACATATTCTCTGGGTCAAGGCGTGTGGGAAATAGAACCTCCCTTTGAGAAGGATGTACATTACACCATGAGCAGGCCGGAGCTGACCAGATCCACTCTGGAGATCAAGAACCTGGCGGTTGGAGACGGGGCTGTGTATTACTGTGCTTCCAGTCGTGGGACAGGGTCGTACTCGGAGGCATATTTTGGAGCCGGCACCAAACTCACCGTTTTAGATCCAAACATCAAAGTCACTGAACCCACAGTGGAAGTCCTAGCACCCTCGGCAAAGGAGTGTAAAGATAGAAACAAGAAGAAGAAGAAGACCCTGGTGTGTGTAGCCACCCGCTTCTACCCCGACCATGTCACGGTCTTCTGGCAAGTC
>116-39
GTCTCCTGTCCTGTCTGTGTGTAGAGAAGGAGATGTGTCAGTCACTCTACAGTGTTACCACGACGACAGCAGCTACTACTACATGTTCTGGTACCGACAGAGAGACAACAACATGAAGATGCTAACATATTCTCTGGGTCAAGGCGTGTGGGAAATAGAACCTCCCTTTGAGAAGGATGTACATTACACCATGAGCAGGCCGGAGCTGACCAGATCCACTCTGGAGATCAAGAACCTGGCGGTTGGAGACGGGGCTGTGTATTACTGTGCTTCCAGTCGGGGCTCTGGTGGTTATGCTGCCTACTTTGGAGAGGGAACTAAGCTAACAGTTCTGGATCCAAACATCAAAGTCACTGAACCCACAGTGGAAGTCCTAGCACCCTCGGCAAAGGAGTGTAAAGATAGAAACAAGAAGAAGAAGAAGACCCTGGTGTGTGTAGCCACCCGCTTCTACCCCGACCATGTCACGGTCTTCTGGCAAGTC
>117-39
GTCTCCTGTCCTGTCTGTGTGTAGAGAAGGAGATGTGTCAGTCACTCTACAGTGTTACCACGACGACAGCAGCTACTACTACATGTTCTGGTACCGACAGAGAGACAACAACATGAAGATGCTAACATATTCTCTGGGTCAAGGCGTGTGGGAAATAGAACCTCCCTTTGAGAAGGATGTACATTACACCATGAGCAGGCCGGAGCTGACCAGATCCACTCTGGAGATCAAGAACCTGGCGGTTGGAGACGGGGCTGTGTATTACTGTGCTTCCAGGGACAACTATGATCCTGCATTCTTTGGAGCAGGGACCAAACTGAGTGTTCTGGATCCAAACATCAAAGTCACTGAACCCACAGTGGAAGTCCTAGCACCCTCGGCAAAGGAGTGTAAAGATAGAAACAAGAAGAAGAAGAAGACCCTGGTGTGTGTAGCCACCCGCTTCTACCCCGACCATGTCACGGTCTTCTGGCAAGTC
>118-39
GTCTCCTGTCCTGTCTGTGTGTAGAGAAGGAGATGTGTCAGTCACTCTACAGTGTTACCACGACGACAGCAGCTACTACTACATGTTCTGGTACCGACAGAGAGACAACAACATGAAGATGCTAACATATTCTCTGGGTCAAGGCGTGTGGGAAATAGAACCTCCCTTTGAGAAGGATGTACATTACACCATGAGCAGGCCGGAGCTGACCAGATCCACTCTGGAGATCAAGAACCTGGCGGTTGGAGACGGGGCTGTGTATTACTGTGCTTCCAGGACAACTATGAGGCACATTTTGGATCAGGCACCAAATTAACAGTTCTCGATCCAAACATCAAAGTCACTGAACCCACAGTGGAAGTCCTAGCACCCTCGGCAAAGGAGTGTAAAGATAGAAACAAGAAGAAGAAGAAGACCCTGGTGTGTGTAGCCACCCGCTTCTACCCCGACCATGTCACGGTCTTCTGGCAAGTC
>119-39
GTCTCCTGTCCTGTCTGTGTGTAGAGAAGGAGATGTGTCAGTCACTCTACAGTGTTACCACGACGACAGCAGCTACTACTACATGTTCTGGTACCGACAGAGAGACAACAACATGAAGATGCTAACATATTCTCTGGGTCAAGGCGTGTGGGAAATAGAACCTCCCTTTGAGAAGGATGTACATTACACCATGAGCAGGCCGGAGCTGACCAGATCCACTCTGGAGATCAAGAACCTGGCGGTTGGAGACGGGGCTGTGTATTACTGTGCTTCCAGTACAGGCTATGAGGCACATTTTGGATCAGGCACCAAATTAACAGTTCTCGATCCAAACATCAAAGTCACTGAACCCACAGTGGAAGTCCTAGCACCCTCGGCAAAGGAGTGTAAAGATAGAAACAAGAAGAAGAAGAAGACCCTGGTGTGTGTAGCCACCCGCTTCTACCCCGACCATGTCACGGTCTTCTGGCAAGTC
>120-39
GTCTCCTGTCCTGTCTGTGTGTAGAGAAGGAGATGTGTCAGTCACTCTACAGTGTTACCACGACGACAGCAGCTACTACTACATGTTCTGGTACCGACAGAGAGACAACAACATGAAGATGCTAACATATTCTCTGGGTCAAGGCGTGTGGGAAATAGAACCTCCCTTTGAGAAGGATGTACATTACACCATGAGCAGGCCGGAGCTGACCAGATCCACTCTGGAGATCAAGAACCTGGCGGTTGGAGACGGGGCTGTGTATTACTGTGCTTCCAGTACAGGGGGTGGTGCCAGCCAGGCTTACTTCGGTGGAGGAACCAGGTTAACTGTTCTAGATCCAAACATCAAAGTCACTGAACCCACAGTGGAAGTCCTAGCACCCTCGGCAAAGGAGTGTAAAGATAGAAACAAGAAGAAGAAGAAGACCCTGGTGTGTGTAGCCACCCGCTTCTACCCCGACCATGTCACGGTCTTCTGGCAAGTC
>121-38
GTCTCCTGTCCTGTCTGTGTGTAGAGAAGGAGATGTGTCAGTCACTCTACAGTGTTACCACGACGACAGCAGCTACTACTACATGTTCTGGTACCGACAGAGAGACAACAACATGAAGATGCTAACATATTCTCTGGGTCAAGGCGTGTGGGAAATAGAACCTCCCTTTGAGAAGGATGTACATTACACCATGAGCAGGCCGGAGCTGACCAGATCCACTCTGGAGATCAAGAACCTGGCGGTTGGAGACGGGGCTGTGTATTACTGTGCTTCCGGGACAGGGGAGGCTCAACCAGCCTTCTTTGGCAATGGAACGAAACTCACTGTTTTAGATCCAAACATCAAAGTCACTGAACCCACAGTGGAAGTCCTAGCACCCTCGGCAAAGGAGTGTAAAGATAGAAACAAGAAGAAGAAGAAGACCCTGGTGTGTGTAGCCACCCGCTTCTACCCCGACCATGTCACGGTCTTCTGGCAAGTC
>122-38
GTCTCCTGTCCTGTCTGTGTGTAGAGAAGGAGATGTGTCAGTCACTCTACAGTGTTACCACGACGACAGCAGCTACTACTACATGTTCTGGTACCGACAGAGAGACAACAACATGAAGATGTTAACATATTCTCTGGGTCAAGGCGTGTGGGAAATAGAACCTCCCTTTGAGAAGGATGTACATTACACCATGAGCAGGCCGGAGCTGACCAGATCCACTCTGGAGATCAAGAACCTGGAGGTTGGAGACGGGGCTGTGTATTACTGTGCTTCCGGACAGCTAACTCAAACTCAACCAGCCTTCTTTGGCAATGGAACGAAACTCACTGTTTTAGATCCAAACATCAAAGTCACTGAACCCACAGTGGAAGTCCTAGCACCCTCGGCAAAGGAGTGTAAAGATAGAAACAAGAAGAAGAAGAAGACCCTGGTGTGTGTAGCCACCCGCTTCTACCCCGACCATGTCACGGTCTTCTGGCAAGTC
>123-38
GTCTCCTGTCCTGTCTGTGTGTAGAGAAGGAGATGTGTCAGTCACTCTACAGTGTTACCACGACGACAGCAGCTACTACTACATGTTCTGGTACCGACAGAGAGACAACAACATGAAGATGCTAACATATTCTCTGGGTCAAGGCGTGTGGGAAATAGAACCTCCCTTTGAGAAGGATGTACATTACACCATGAGCAGGCCGGAGCTGACCAGATCCACTCTGGAGATCAAGAACCTGGCGGTTGGAGACGGGGCTGTGTATTACTGTGCTTCCACCGGGACAGGGGGCGTAGGTGGTTATGCTGCCTACTTTGGAGAGGGAACTAAGCTAACAGTTCTGGATCCAAACATCAAAGTCACTGAACCCACAGTGGAAGTCCTAGCACCCTCGGCAAAGGAGTGTAAAGATAGAAACAAGAAGAAGAAGAAGACCCTGGTGTGTGTAGCCACCCGCTTCTACCCCGACCATGTCACGGTCTTCTGGCAAGTC
>124-38
GTCTCCTGTCCTGTCTGTGTGTAGAGAAGGAGATGTGTCAGTCACTCTACAGTGTTACCACGACGACAGCAGCTACTACTACATGTTCTGGTACCGACAGAGAGACAACAACATGAAGATGCTAACATATTCTCTGGGTCAAGGCGTGTGGGAAATAGAACCTCCCTTTGAGAAGGATGTACATTACACCATGAGCAGGCCGGAGCTGACCAGATCCACTCTGGAGATCAAGAACCTGGCGGTTGGAGACGGGGCTGTGTATTACTGTGCTTCCAGGACTCAAACTCAACCAGCCTTCTTTGGCAATGGAACGAAACTCACTGTTTTAGATCCAAACATCAAAGTCACTGAACCCACAGTGGAAGTCCTAGCACCCTCGGCAAAGGAGTGTAAAGATAGAAACAAGAAGAAGAAGAAGACCCTGGTGTGTGTAGCCACCCGCTTCTACCCCGACCATGTCACGGTCTTCTGGCAAGTC
>125-38
GTCTCCTGTCCTGTCTGTGTGTAGAGAAGGAGATGTGTCAGTCACTCTACAGTGTTACCACGACGACAGCAGCTACTACTACATGTTCTGGTACCGACAGAGAGACAACAACATGAAGATGCTAACATATTCTCTGGGTCAAGGCGTGTGGGAAATAGAACCTCCCTTTGAGAAGGATGTACATTACACCATGAGCAGGCCGGAGCTGACCAGATCCACTCTGGAGATCAAGAACCTGGCGGTTGGAGACGGGGCTGTGTATTACTGTGCTTCCAGTACAGAAGATGAGGCACATTTTGGATCAGGCACCAAATTAACAGTTCTCGATCCAAACATCAAAGTCACTGAACCCACAGTGGAAGTCCTAGCACCCTCGGCAAAGGAGTGTAAAGATAGAAACAAGAAGAAGAAGAAGACCCTGGTGTGTGTAGCCACCCGCTTCTACCCCGACCATGTCACGGTCTTCTGGCAAGTC
>126-38
GTCTCCTGTCCTGTCTGTGTGTAGAGAAGGAGATGTGTCAGTCACTCTACAGTGTTACCACGACGACAGCAGCTACTACTACATGTTCTGGTACCGACAGAGAGACAACAACATGAAGATGCTAACATATTCTCTGGGTCAAGGCGTGTGGGAAATAGAACCTCCCTTTGAGAAGGATGTACATTACACCATGAGCAGGCCGGAGCTGACCAGATCCACTCTGGAGATCAAGAACCTGGCGGTTGGAGACGGGGCTGTGTATTACTGTGCTTCCAGTTGGGACAGTTATGAGGCACATTTTGGATCAGGCACCAAATTAACAGTTCTCGATCCAAACATCAAAGTCACTGAACCCACAGTGGAAGTCCTAGCACCCTCGGCAAAGGAGTGTAAAGATAGAAACAAGAAGAAGAAGAAGACCCTGGTGTGTGTAGCCACCCGCTTCTACCCCGACCATGTCACGGTCTTCTGGCAAGTC
>127-38
GTCTCCTGTCCTGTCTGTGTGTAGAGAAGGAGATGTGTCAGTCACTCTACAGTGTTACCACGACGACAGCAGCTACTACTACATGTTCTGGTACCGACAGAGAGACAACAACATGAAGATGCTAACATATTCTCTGGGTCAAGGCGTGTGGGAAATAGAACCTCCCTTTGAGAAGGATGTACATTACACCATGAGCAGGCCGGAGCTGACCAGATCCACTCTGGAGATCAAGAACCTGGCGGTTGGAGACGGGGCTGTGTATTACTGTGCTTCCAGTACAAGTCAGGGGGCGGGTGCCAGCCAGGCTTACTTCGGTGGAGGAACCAGGTTAACTGTTCTAGATCCAAACATCAAAGTCACTGAACCCACAGTGGAAGTCCTAGCACCCTCGGCAAAGGAGTGTAAAGATAGAAACAAGAAGAAGAAGAAGACCCTGGTGTGTGTAGCCACCCGCTTCTACCCCGACCATGTCACGGTCTTCTGGCAAGTC
>128-38
GTCTCCTGTCCTGTCTGTGTGTAGAGAAGGAGATGTGTCAGTCACTCTACAGTGTTACCACGACGACAGCAGCTACTACTACATGTTCTGGTACCGACAGAGAGACAACAACATGAAGATGCTAACATATTCTCTGGGTCAAGGCGTGTGGGAAATAGAACCTCCCTTTGAGAAGGATGTACATTACACCATGAGCAGGCCGGAGCTGACCAGATCCACTCTGGAGATCAAGAACCTGGCGGTTGGAGACGGGGCTGTGTATTACTGTGCTTCCAGTTACAGTACTCAAACTCAACCAGCCTTCTTTGGCAATGGAACGAAACTCACTGTTTTAGATCCAAACATCAAAGTCACTGAACCCACAGTGGAAGTCCTAGCACCCTCGGCAAAGGAGTGTAAAGATAGAAACAAGAAGAAGAAGAAGACCCTGGTGTGTGTAGCCACCCGCTTCTACCCCGACCATGTCACGGTCTTCTGGCAAGTC
>129-38
GTCTCCTGTCCTGTCTGTGTGTAGAGAAGGAGATGTGTCAGTCACTCTACAGTGTTACCACGACGACAGCAGCTACTACTACATGTTCTGGTACCGACAGAGAGACAACAACATGAAGATGTTAACATATTCTCTGGGTCAAGGCGTGTGGGAAATAGAACCTCCCTTTGAGAAGGATGTACATTACACCATGAGCAGGCCGGAGCTGACCAGATCCACTCTGGAGATCAAGAACCTGGAGGTTGGAGACGGGGCTGTGTATTACTGTGCTTCCAGGCGGGACAGGGGGTATGATCCTGCATTCTTTGGAGCAGGGACCAAACTGAGTGTTCTGGATCCAAACATCAAAGTCACTGAACCCACAGTGGAAGTCCTAGCACCCTCGGCAAAGGAGTGTAAAGATAGAAACAAGAAGAAGAAGAAGACCCTGGTGTGTGTAGCCACCCGCTTCTACCCCGACCATGTCACGGTCTTCTGGCAAGTC
>130-38
GTCTCCTGTCCTGTCTGTGTGTAGAGAAGGAGATGTGTCAGTCACTCTACAGTGTTACCACGACGACAGCAGCTACTACTACATGTTCTGGTACCGACAGAGAGACAACAACATGAAGATGCTAACATATTCTCTGGGTCAAGGCGTGTGGGAAATAGAACCTCCCTTTGAGAAGGATGTACATTACACCATGAGCAGGCCGGAGCTGACCAGATCCACTCTGGAGATCAAGAACCTGGCGGTTGGAGACGGGGCTGTGTATTACTGTGCTTCCAGTACGAGGGCTGGTGGTTATGCTGCCTACTTTGGAGAGGGAACTAAGCTAACAGTTCTGGATCCAAACATCAAAGTCACTGAACCCACAGTGGAAGTCCTAGCACCCTCGGCAAAGGAGTGTAAAGATAGAAACAAGAAGAAGAAGAAGACCCTGGTGTGTGTAGCCACCCGCTTCTACCCCGACCATGTCACGGTCTTCTGGCAAGTC
>131-38
GTCTCCTGTCCTGTCTGTGTGTAGAGAAGGAGATGTGTCAGTCACTCTACAGTGTTACCACGACGACAGCAGCTACTACTACATGTTCTGGTACCGACAGAGAGACAACAACATGAAGATGCTAACATATTCTCTGGGTCAAGGCGTGTGGGAAATAGAACCTCCCTTTGAGAAGGATGTACATTACACCATGAGCAGGCCGGAGCTGACCAGATCCACTCTGGAGATCAAGAACCTGGCGGTTGGAGACGGGGCTGTGTATTACTGTGCTTCCAGCCGGGACACCAACTATGAGGCACATTTTGGATCAGGCACCAAATTAACAGTTCTCGATCCAAACATCAAAGTCACTGAACCCACAGTGGAAGTCCTAGCACCCTCGGCAAAGGAGTGTAAAGATAGAAACAAGAAGAAGAAGAAGACCCTGGTGTGTGTAGCCACCCGCTTCTACCCCGACCATGTCACGGTCTTCTGGCAAGTC
>132-38
GTCTCCTGTCCTGTCTGTGTGTAGAGAAGGAGATGTGTCAGTCACTCTACAGTGTTACCACGACGACAGCAGCTACTACTACATGTTCTGGTACCGACAGAGAGACAACAACATGAAGATGCTAACATATTCTCTGGGTCAAGGCGTGTGGGAAATAGAACCTCCCTTTGAGAAGGATGTACATTACACCATGAGCAGGCCGGAGCTGACCAGATCCACTCTGGAGATCAAGAACCTGGCGGTTGGAGACGGGGCTGTGTATTACTGTGCTTCCCGGGACATTAACTATGAGGCACATTTTGGATCAGGCACCAAATTAACAGTTCTCGATCCAAACATCAAAGTCACTGAACCCACAGTGGAAGTCCTAGCACCCTCGGCAAAGGAGTGTAAAGATAGAAACAAGAAGAAGAAGAAGACCCTGGTGTGTGTAGCCACCCGCTTCTACCCCGACCATGTCACGGTCTTCTGGCAAGTC
>133-37
GTCTCCTGTCCTGTCTGTGTGTAGAGAAGGAGATGTGTCAGTCACTCTACAGTGTTACCACGACGACAGCAGCTACTACTACATGTTCTGGTACCGACAGAGAGACAACAACATGAAGATGCTAACATATTCTCTGGGTCAAGGCGTGTGGGAAATAGAACCTCCCTTTGAGAAGGATGTACATTACACCATGAGCAGGCCGGAGCTGACCAGATCCACTCTGGAGATCAAGAACCTGGCGGTTGGAGACGGGGCTGTGTATTACTGTGCTTCCAGTACAAGCTATGAGGCACATTTTGGATCAGGCACCAAATTAACAGTTCTCGATCCAAACATCAAAGTCACTGAACCCACAGTGGAAGTCCTAGCACCCTCGGCAAAGGAGTGTAAAGATAGAAACAAGAAGAAGAAGAAGACCCTGGTGTGTGTAGCCACCCGCTTCTACCCCGACCATGTCACGGTCTTCTGGCAAGTC
>134-37
GTCTCCTGTCCTGTCTGTGTGTAGAGAAGGAGATGTGTCAGTCACTCTACAGTGTTACCACGACGACAGCAGCTACTACTACATGTTCTGGTACCGACAGAGAGACAACAACATGAAGATGTTAACATATTCTCTGGGTCAAGGCGTGTGGGAAATAGAACCTCCCTTTGAGAAGGATGTACATTACACCATGAGCAGGCCGGAGCTGACCAGATCCACTCTGGAGATCAAGAACCTGGAGGTTGGAGACGGGGCTGTGTATTACTGTGCTTCCAGTACGCCAGGGGGCAACTATGAGGCACATTTTGGATCAGGCACCAAATTAACAGTTCTCGATCCAAACATCAAAGTCACTGAACCCACAGTGGAAGTCCTAGCACCCTCGGCAAAGGAGTGTAAAGATAGAAACAAGAAGAAGAAGAAGACCCTGGTGTGTGTAGCCACCCGCTTCTACCCCGACCATGTCACGGTCTTCTGGCAAGTC
>135-37
GTCTCCTGTCCTGTCTGTGTGTAGAGAAGGAGATGTGTCAGTCACTCTACAGTGTTACCACGACGACAGCAGCTACTACTACATGTTCTGGTACCGACAGAGAGACAACAACATGAAGATGCTAACATATTCTCTGGGTCAAGGCGTGTGGGAAATAGAACCTCCCTTTGAGAAGGATGTACATTACACCATGAGCAGGCCGGAGCTGACCAGATCCACTCTGGAGATCAAGAACCTGGCGGTTGGAGACGGGGCTGTGTATTACTGTGCTTCCAGTACAGGAACTCAACCAGCCTTCTTTGGCAATGGAACGAAACTCACTGTTTTAGATCCAAACATCAAAGTCACTGAACCCACAGTGGAAGTCCTAGCACCCTCGGCAAAGGAGTGTAAAGATAGAAACAAGAAGAAGAAGAAGACCCTGGTGTGTGTAGCCACCCGCTTCTACCCCGACCATGTCACGGTCTTCTGGCAAGTC
>136-37
GTCTCCTGTCCTGTCTGTGTGTAGAGAAGGAGATGTGTCAGTCACTCTACAGTGTTACCACGACGACAGCAGCTACTACTACATGTTCTGGTACCGACAGAGAGACAACAACATGAAGATGCTAACATATTCTCTGGGTCAAGGCGTGTGGGAAATAGAACCTCCCTTTGAGAAGGATGTACATTACACCATGAGCAGGCCGGAGCTGACCAGATCCACTCTGGAGATCAAGAACCTGGCGGTTGGAGACGGGGCTGTGTATTACTGTGCTTCCAACAGGGACAGTTATGATCCTGCATTCTTTGGAGCAGGGACCAAACTGAGTGTTCTGGATCCAAACATCAAAGTCACTGAACCCACAGTGGAAGTCCTAGCACCCTCGGCAAAGGAGTGTAAAGATAGAAACAAGAAGAAGAAGAAGACCCTGGTGTGTGTAGCCACCCGCTTCTACCCCGACCATGTCACGGTCTTCTGGCAAGTC
>137-37
GTCTCCTGTCCTGTCTGTGTGTAGAGAAGGAGATGTGTCAGTCACTCTACAGTGTTACCACGACGACAGCAGCTACTACTACATGTTCTGGTACCGACAGAGAGACAACAACATGAAGATGCTAACATATTCTCTGGGTCAAGGCGTGTGGGAAATAGAACCTCCCTTTGAGAAGGATGTACATTACACCATGAGCAGGCCGGAGCTGACCAGATCCACTCTGGAGATCAAGAACCTGGCGGTTGGAGACGGGGCTGTGTATTACTGTGCCTCGGGACAATATGAGGCACATTTTGGATCAGGCACCAAATTAACAGTTCTCGATCCAAACATCAAAGTCACTGAACCCACAGTGGAAGTCCTAGCACCCTCGGCAAAGGAGTGTAAAGATAGAAACAAGAAGAAGAAGAAGACCCTGGTGTGTGTAGCCACCCGCTTCTACCCCGACCATGTCACGGTCTTCTGGCAAGTC
>138-37
GTCTCCTGTCCTGTCTGTGTGTAGAGAAGGAGATGTGTCAGTCACTCTACAGTGTTACCACGACGACAGCAGCTACTACTACATGTTCTGGTACCGACAGAGAGACAACAACATGAAGATGCTAACATATTCTCTGGGTCAAGGCGTGTGGGAAATAGAACCTCCCTTTGAGAAGGATGTACATTACACCATGAGCAGGCCGGAGCTGACCAGATCCACTCTGGAGATCAAGAACCTGGCGGTTGGAGACGGGGCTGTGTATTACTGTGCTTCCAGTGGACAGGGGAAGTACTCGGAGGCATATTTTGGAGCCGGCACCAAACTCACCGTTTTAGATCCAAACATCAAAGTCACTGAACCCACAGTGGAAGTCCTAGCACCCTCGGCAAAGGAGTGTAAAGATAGAAACAAGAAGAAGAAGAAGACCCTGGTGTGTGTAGCCACCCGCTTCTACCCCGACCATGTCACGGTCTTCTGGCAAGTC
>139-37
GTCTCCTGTCCTGTCTGTGTGTAGAGAAGGAGATGTGTCAGTCACTCTACATTGTTACCACGACGACAGCAGCTACTACTACATGTTCTGGTACCGACAGAGAGACAACAACATGAAGATGCTAACATATTCTCTGGGTCAAGGCGTGTGGGAAATAGAACCTCCCTTTGAGAAGGATGTACATTACACCATGAGCAGGCCGGAGCTGACCAGATCCACTCTGGAGATCAAGAACCTGGCGGTTGGAGACGGGGCTGTGTATTACTGTGCTTCCAGTACGACAGGGTGGTGGTTATGCTGCCTACTTTGGAGAGGGAACTAAGCTAACAGTTCTGGATCCAAACATCAAAGTCACTGAACCCACAGTGGAAGTCCTAGCACCCTCGGCAAAGGAGTGTAAAGATAGAAACAAGAAGAAGAAGAAGACCCTGGTGTGTGTAGCCACCCGCTTCTACCCCGACCATGTCACGGTCTTCTGGCAAGTC
>140-37
GTCTCCTGTCCTGTCTGTGTGTAGAGAAGGAGATGTGTCAGTCACTCTACAGTGTTACCACGACGACAGCAGCTACTACTACATGTTCTGGTACCGACAGAGAGACAACAACATGAAGATGCTAACATATTCTCTGGGTCAAGGCGTGTGGGAAATAGAACCTCCCTTTGAGAAGGATGTACATTACACCATGAGCAGGCCGGAGCTGACCAGATCCACTCTGGAGATCAAGAACCTGGCGGTTGGAGACGGGGCTGTGTATTACTGTGCTTCCAGACCGACAGGGGATGAGGCACATTTTGGATCAGGCACCAAATTAACAGTTCTCGATCCAAACATCAAAGTCACTGAACCCACAGTGGAAGTCCTAGCACCCTCGGCAAAGGAGTGTAAAGATAGAAACAAGAAGAAGAAGAAGACCCTGGTGTGTGTAGCCACCCGCTTCTACCCCGACCATGTCACGGTCTTCTGGCAAGTC
>141-37
GTCTCCTGTCCTGTCTGTGTGTAGAGAAGGAGATGTGTCAGTCACTCTACAGTGTTACCACGACGACAGCAGCTACTACTACATGTTCTGGTACCGACAGAGAGACAACAACATGAAGATGCTAACATATTCTCTGGGTCAAGGCGTGTGGGAAATAGAACCTCCCTTTGAGAAGGATGTACATTACACCATGAGCAGGCCGGAGCTGACCAGATCCACTCTGGAGATCAAGAACCTGGCGGTTGGAGACGGGGCTGTGTATTACTGTGCTTCCAGTACAGGACAGGCGTACTCGGAGGCATATTTTGGAGCCGGCACCAAACTCACCGTTTTAGATCCAAACATCAAAGTCACTGAACCCACAGTGGAAGTCCTAGCACCCTCGGCAAAGGAGTGTAAAGATAGAAACAAGAAGAAGAAGAAGACCCTGGTGTGTGTAGCCACCCGCTTCTACCCCGACCATGTCACGGTCTTCTGGCAAGTC
>142-37
GTCTCCTGTCCTGTCTGTGTGTAGAGAAGGAGATGTGTCAGTCACTCTACAGTGTTACCACGACGACAGCAGCTACTACTACATGTTCTGGTACCGACAGAGAGACAACAACATGAAGATGCTAACATATTCTCTGGGTCAAGGCGTGTGGGAAATAGAACCTCCCTTTGAGAAGGATGTACATTACACCATGAGCAGGCCGGAGCTGACCAGATCCACTCTGGAGATCAAGAACCTGGCGGTTGGAGACGGGGCTGTGTATTACTGTGCTTCCAGACAGAGCTCTGGTGGTTATGCTGCCTACTTTGGAGAGGGAACTAAGCTAACAGTTCTGGATCCAAACATCAAAGTCACTGAACCCACAGTGGAAGTCCTAGCACCCTCGGCAAAGGAGTGTAAAGATAGAAACAAGAAGAAGAAGAAGACCCTGGTGTGTGTAGCCACCCGCTTCTACCCCGACCATGTCACGGTCTTCTGGCAAGTC
>143-37
GTCTCCTGTCCTGTCTGTGTGTAGAGAAGGAGATGTGTCAGTCACTCTACAGTGTTACCACGACGACAGCAGCTACTACTACATGTTCTGGTACCGACAGAGAGACAACAACATGAAGATGCTAACATATTCTCTGGGTCAAGGCGTGTGGGAAATAGAACCTCCCTTTGAGAAGGATGTACATTACACCATGAGCAGGCCGGAGCTGACCAGATCCACTCTGGAGATCAAGAACCTGGCGGTTGGAGACGGGGCTGTGTATTACTGTGCTTCCAGACAGGGGGCCTATGATCCTGCATTCTTTGGAGCAGGGACCAAACTGAGTGTTCTGGATCCAAACATCAAAGTCACTGAACCCACAGTGGAAGTCCTAGCACCCTCGGCAAAGGAGTGTAAAGATAGAAACAAGAAGAAGAAGAAGACCCTGGTGTGTGTAGCCACCCGCTTCTACCCCGACCATGTCACGGTCTTCTGGCAAGTC
>144-37
GTCTCCTGTCCTGTCTGTGTGTAGAGAAGGAGATGTGTCAGTCACTCTACAGTGTTACCACGACGACAGCAGCTACTACTACATGTTCTGGTACCGACAGAGAGACAACAACATGAAGATGCTAACATATTCTCTGGGTCAAGGCGTGTGGGAAATAGAACCTCCCTTTGAGAAGGATGTACATTACACCATGAGCAGGCCGGAGCTGACCAGATCCACTCTGGAGATCAAGAACCTGGCGGTTGGAGACGGGGCTGTGTATTACTGTGCTTCCAGTACGGGACAGGGCTATGAGGCACATTTTGGATCAGGCACCAAATTAACAGTTCTCGATCCAAACATCAAAGTCACTGAACCCACAGTGGAAGTCCTAGCACCCTCGGCAAAGGAGTGTAAAGATAGAAACAAGAAGAAGAAGAAGACCCTGGTGTGTGTAGCCACCCGCTTCTACCCCGACCATGTCACGGTCTTCTGGCAAGTC
>145-37
GTCTCCTGTCCTGTCTGTGTGTAGAGAAGGAGATGTGTCAGTCACTCTACAGTGTTACCACGACGACAGCAGCTACTACTACATGTTCTGGTACCGACAGAGAGACAACAACATGAAGATGCTAACATATTCTCTGGGTCAAGGCGTGTGGGAAATAGAACCTCCCTTTGAGAAGGATGTACATTACACCATGAGCAGGCCGGAGCTGACCAGATCCACTCTGGAGATCAAGAACCTGGCGGTTGGAGACGGGGCTGTGTATTACTGTGCTTCCAGTATTAGGACAGCTTCGTACTCGGAGGCATATTTTGGAGCCGGCACCAAACTCACCGTTTTAGATCCAAACATCAAAGTCACTGAACCCACAGTGGAAGTCCTAGCACCCTCGGCAAAGGAGTGTAAAGATAGAAACAAGAAGAAGAAGAAGACCCTGGTGTGTGTAGCCACCCGCTTCTACCCCGACCATGTCACGGTCTTCTGGCAAGTC
>146-37
GTCTCCTGTCCTGTCTGTGTGTAGAGAAGGAGATGTGTCAGTCACTCTACAGTGTTACCACGACGACAGCAGCTACTACTACATGTTCTGGTACCGACAGAGAGACAACAACATGAAGATGCTAACATATTCTCTGGGTCAAGGCGTGTGGGAAATAGAACCTCCCTTTGAGAAGGATGTACATTACACCATGAGCAGGCCGGAGCTGACCAGATCCACTCTGGAGATCAAGAACCTGGCGGTTGGAGACGGGGCTGTGTATTACTGTGCTTCCAGGACAGCTGGTGGTGCCAGCCAGGCTTACTTCGGTGGAGGAACCAGGTTAACTGTTCTAGATCCAAACATCAAAGTCACTGAACCCACAGTGGAAGTCCTAGCACCCTCGGCAAAGGAGTGTAAAGATAGAAACAAGAAGAAGAAGAAGACCCTGGTGTGTGTAGCCACCCGCTTCTACCCCGACCATGTCACGGTCTTCTGGCAAGTC
>147-37
GTCTCCTGTCCTGTCTGTGTGTAGAGAAGGAGATGTGTCAGTCACTCTACAGTGTTACCACGACGACAGCAGCTACTACTACATGTTCTGGTACCGACAGAGAGACAACAACATGAAGATGTTAACATATTCTCTGGGTCAAGGCGTGTGGGAAATAGAACCTCCCTTTGAGAAGGATGTACATTACACCATGAGCAGGCCGGAGCTGACCAGATCCACTCTGGAGATCAAGAACCTGGAGGTTGGAGACGGGGCTGTGTATTACTGTGCTTCCAGGACAGGGACTCAAACTCAACCAGCCTTCTTTGGCAATGGAACGAAACTCACTGTTTTAGATCCAAACATCAAAGTCACTGAACCCACAGTGGAAGTCCTAGCACCCTCGGCAAAGGAGTGTAAAGATAGAAACAAGAAGAAGAAGAAGACCCTGGTGTGTGTAGCCACCCGCTTCTACCCCGACCATGTCACGGTCTTCTGGCAAGTC
>148-37
GTCTCCTGTCCTGTCTGTGTGTAGAGAAGGAGATGTGTCAGTCACTCTACAGTGTTACCACGACGACAGCAGCTACTACTACATGTTCTGGTACCGACAGAGAGACAACAACATGAAGATGTTAACATATTCTCTGGGTCAAGGCGTGTGGGAAATAGAACCTCCCTTTGAGAAGGATGTACATTACACCATGAGCAGGCCGGAGCTGACCAGATCCACTCTGGAGATCAAGAACCTGGAGGTTGGAGACGGGGCTGTGTATTACTGTGCTTCCAGTACAAGGGACGAGGCACATTTTGGATCAGGCACCAAATTAACAGTTCTCGATCCAAACATCAAAGTCACTGAACCCACAGTGGAAGTCCTAGCACCCTCGGCAAAGGAGTGTAAAGATAGAAACAAGAAGAAGAAGAAGACCCTGGTGTGTGTAGCCACCCGCTTCTACCCCGACCATGTCACGGTCTTCTGGCAAGTC
>149-36
GTCTCCTGTCCTGTCTGTGTGTAGAGAAGGAGATGTGTCAGTCACTCTACAGTGTTACCACGACGACAGCAGCTACTACTACATGTTCTGGTACCGACAGAGAGACAACAACATGAAGATGCTAACATATTCTCTGGGTCAAGGCGTGTGGGAAATAGAACCTCCCTTTGAGAAGGATGTACATTACACCATGAGCAGGCCGGAGCTGACCAGATCCACTCTGGAGATCAAGAACCTGGCGGTTGGAGACGGGGCTGTGTATTACTGTGCTTCCAGGACAGGGAACCCGGCATTCTTCGGCAGTGGCACCAAACTCACAGTTCTAGATCCAAACATCAAAGTCACTGAACCCACAGTGGAAGTCCTAGCACCCTCGGCAAAGGAGTGTAAAGATAGAAACAAGAAGAAGAAGAAGACCCTGGTGTGTGTAGCCACCCGCTTCTACCCCGACCATGTCACGGTCTTCTGGCAAGTC
>150-36
GTCTCCTGTCCTGTCTGTGTGTAGAGAAGGAGATGTGTCAGTCACTCTACAGTGTTACCACGACGACAGCAGCTACTACTACATGTTCTGGTACCGACAGAGAGACAACAACATGAAGATGCTAACATATTCTCTGGGTCAAGGCGTGTGGGAAATAGAACCTCCCTTTGAGAAGGATGTACATTACACCATGAGCAGGCCGGAGCTGACCAGATCCACTCTGGAGATCAAGAACCTGGCGGTTGGAGACGGGGCTGTGTATTACTGTGCTTCCAGTAGGGAATACTCGGAGGCATATTTTGGAGCCGGCACCAAACTCACCGTTTTAGATCCAAACATCAAAGTCACTGAACCCACAGTGGAAGTCCTAGCACCCTCGGCAAAGGAGTGTAAAGATAGAAACAAGAAGAAGAAGAAGACCCTGGTGTGTGTAGCCACCCGCTTCTACCCCGACCATGTCACGGTCTTCTGGCAAGTC
>151-36
GTCTCCTGTCCTGTCTGTGTGTAGAGAAGGAGATGTGTCAGTCACTCTACAGTGTTACCACGACGACAGCAGCTACTACTACATGTTCTGGTACCGACAGAGAGACAACAACATGAAGATGCTAACATATTCTCTGGGTCAAGGCGTGTGGGAAATAGAACCTCCCTTTGAGAAGGATGTACATTACACCATGAGCAGGCCGGAGCTGACCAGATCCACTCTGGAGATCAAGAACCTGGCGGTTGGAGACGGGGCTGTGTATTACTGTGCTTCCAGAAACAACTATGAGGCACATTTTGGATCAGGCACCAAATTAACAGTTCTCGATCCAAACATCAAAGTCACTGAACCCACAGTGGAAGTCCTAGCACCCTCGGCAAAGGAGTGTAAAGATAGAAACAAGAAGAAGAAGAAGACCCTGGTGTGTGTAGCCACCCGCTTCTACCCCGACCATGTCACGGTCTTCTGGCAAGTC
>152-36
GTCTCCTGTCCTGTCTGTGTGTAGAGAAGGAGATGTGTCAGTCACTCTACAGTGTTACCACGACGACAGCAGCTACTACTACATGTTCTGGTACCGACAGAGAGACAACAACATGAAGATGCTAACATATTCTCTGGGTCAAGGCGTGTGGGAAATAGAACCTCCCTTTGAGAAGGATGTACATTACACCATGAGCAGGCCGGAGCTGACCAGATCCACTCTGGAGATCAAGAACCTGGCGGTTGGAGACGGGGCTGTGTATTACTGTGCTTCCAGTAGAGAGGTCAACTATGAGGCACATTTTGGATCAGGCACCAAATTAACAGTTCTCGATCCAAACATCAAAGTCACTGAACCCACAGTGGAAGTCCTAGCACCCTCGGCAAAGGAGTGTAAAGATAGAAACAAGAAGAAGAAGAAGACCCTGGTGTGTGTAGCCACCCGCTTCTACCCCGACCATGTCACGGTCTTCTGGCAAGTC
>153-36
GTCTCCTGTCCTGTCTGTGTGTAGAGAAGGAGATGTGTCAGTCACTCTACAGTGTTACCACGACGACAGCAGCTACTACTACATGTTCTGGTACCGACAGAGAGACAACAACATGAAGATGCTAACATATTCTCTGGGTCAAGGCGTGTGGGAAATAGAACCTCCCTTTGAGAAGGATGTACATTACACCATGAGCAGGCCGGAGCTGACCAGATCCACTCTGGAGATCAAGAACCTGGCGGTTGGAGACGGGGCTGTGTATTACTGTGCTTCCAGTATCGGGGCCAACTATGAGGCACATTTTGGATCAGGCACCAAATTAACAGTTCTCGATCCAAACATCAAAGTCACTGAACCCACAGTGGAAGTCCTAGCACCCTCGGCAAAGGAGTGTAAAGATAGAAACAAGAAGAAGAAGAAGACCCTGGTGTGTGTAGCCACCCGCTTCTACCCCGACCATGTCACGGTCTTCTGGCAAGTC
>154-36
GTCTCCTGTCCTGTCTGTGTGTGTGTGTGTGTCTCTGTCTGTTTGTGTGTCTCTGTCTGTCTGTTTGTGTGTCTCTGTCTGTCTGTTTGTGTGTCTCTGTCTGTCTGTGTGTGTCACGGTCTTCTGGCAAGTC
>155-36
GTCTCCTGTCCTGTCTGTGTGTAGAGAAGGAGATGTGTCAGTCACTCTACAGTGTTACCACGACGACAGCAGCTACTACTACATGTTCTGGTACCGACAGAGAGACAACAACATGAAGATGCTAACATATTCTCTGGGTCAAGGCGTGTGGGAAATAGAACCTCCCTTTGAGAAGGATGTACATTACACCATGAGCAGGCCGGAGCTGACCAGATCCACTCTGGAGATCAAGAACCTGGCGGTTGGAGACGGGGCTGTGTATTACTGTGCTTCCCGCGGGCCGAGCTCGTACTCGGAGGCATATTTTGGAGCCGGCACCAAACTCACCGTTTTAGATCCAAACATCAAAGTCACTGAACCCACAGTGGAAGTCCTAGCACCCTCGGCAAAGGAGTGTAAAGATAGAAACAAGAAGAAGAAGAAGACCCTGGTGTGTGTAGCCACCCGCTTCTACCCCGACCATGTCACGGTCTTCTGGCAAGTC
>156-36
GTCTCCTGTCCTGTCTGTGTGTAGAGAAGGAGATGTGTCAGTCACTCTACAGTGTTACCACGACGACAGCAGCTACTACTACATGTTCTGGTACCGACAGAGAGACAACAACATGAAGATGCTAACATATTCTCTGGGTCAAGGCGTGTGGGAAATAGAACCTCCCTTTGAGAAGGATGTACATTACACCATGAGCAGGCCGGAGCTGACCAGATCCACTCTGGAGATCAAGAACCTGGCGGTTGGAGACGGGGCTGTGTATTACTGTGCTTCCAGTACAAGGGACATCTCTGGTGGTTATGCTGCCTACTTTGGAGAGGGAACTAAGCTAACAGTTCTGGATCCAAACATCAAAGTCACTGAACCCACAGTGGAAGTCCTAGCACCCTCGGCAAAGGAGTGTAAAGATAGAAACAAGAAGAAGAAGAAGACCCTGGTGTGTGTAGCCACCCGCTTCTACCCCGACCATGTCACGGTCTTCTGGCAAGTC
>157-36
GTCTCCTGTCCTGTCTGTGTGTAGAGAAGGAGATGTGTCAGTCACTCTACAGTGTTACCACGACGACAGCAGCTACTACTACATGTTCTGGTACCGACAGAGAGACAACAACATGAAGATGCTAACATATTCTCTGGGTCAAGGCGTGTGGGAAATAGAACCTCCCTTTGAGAAGGATGTACATTACACCATGAGCAGGCCGGAGCTGACCAGATCCACTCTGGAGATCAAGAACCTGGCGGTTGGAGACGGGGCTGTGTATTACTGTGCTTCCAACGACAGGGGGGTCAAACTCAACCAGCCTTCTTTGGCAATGGAACGAAACTCACTGTTTTAGATCCAAACATCAAAGTCACTGAACCCACAGTGGAAGTCCTAGCACCCTCGGCAAAGGAGTGTAAAGATAGAAACAAGAAGAAGAAGAAGACCCTGGTGTGTGTAGCCACCCGCTTCTACCCCGACCATGTCACGGTCTTCTGGCAAGTC
>158-36
GTCTCCTGTCCTGTCTGTGTGTAGAGAAGGAGATGTGTCAGTCACTCTACAGTGTTACCACGACGACAGCAGCTACTACTACATGTTCTGGTACCGACAGAGAGACAACAACATGAAGATGCTAACATATTCTCTGGGTCAAGGCGTGTGGGAAATAGAACCTCCCTTTGAGAAGGATGTACATTACACCATGAGCAGGCCGGAGCTGACCAGATCCACTCTGGAGATCAAGAACCTGGCGGTTGGAGACGGGGCTGTGTATTACTGTGCTTCCAGTACGGGACAGGGAGACTCGGAGGCATATTTTGGAGCCGGCACCAAACTCACCGTTTTAGATCCAAACATCAAAGTCACTGAACCCACAGTGGAAGTCCTAGCACCCTCGGCAAAGGAGTGTAAAGATAGAAACAAGAAGAAGAAGAAGACCCTGGTGTGTGTAGCCACCCGCTTCTACCCCGACCATGTCACGGTCTTCTGGCAAGTC
>159-36
GTCTCCTGTCCTGTCTGTGTGTAGAGAAGGAGATGTGTCAGTCACTCTACAGTGTTACCACGACGACAGCAGCTACTACTACATGTTCTGGTACCGACAGAGAGACAACAACATGAAGATGCTAACATATTCTCTGGGTCAAGGCGTGTGGGAAATAGAACCTCCCTTTGAGAAGGATGTACATTACACCATGAGCAGGCCGGAGCTGACCAGATCCACTCTGGAGATCAAGAACCTGGCGGTTGGAGACGGGGCTGTGTATTACTGTGCTTCCAGCCGGGACGGGGGTGCCAGCCAGGCTTACTTCGGTGGAGGAACCAGGTTAACTGTTCTAGATCCAAACATCAAAGTCACTGAACCCACAGTGGAAGTCCTAGCACCCTCGGCAAAGGAGTGTAAAGATAGAAACAAGAAGAAGAAGAAGACCCTGGTGTGTGTAGCCACCCGCTTCTACCCCGACCATGTCACGGTCTTCTGGCAAGTC
>160-36
GTCTCCTGTCCTGTCTGTGTGTAGAGAAGGAGATGTGTCAGTCACTCTACAGTGTTACCACGACGACAGCAGCTACTACTACATGTTCTGGTACCGACAGAGAGACAACAACATGAAGATGCTAACATATTCTCTGGGTCAAGGCGTGTGGGAAATAGAACCTCCCTTTGAGAAGGATGTACATTACACCATGAGCAGGCCGGAGCTGACCAGATCCACTCTGGAGATCAAGAACCTGGCGGTTGGAGACGGGGCTGTGTATTACTGTGCTTCCAGGACAGGGGAGTACTCGGAGGCATATTTTGGAGCCGGCACCAAACTCACCGTTTTAGATCCAAACATCAAAGTCACTGAACCCACAGTGGAAGTCCTAGCACCCTCGGCAAAGGAGTGTAAAGATAGAAACAAGAAGAAGAAGAAGACCCTGGTGTGTGTAGCCACCCGCTTCTACCCCGACCATGTCACGGTCTTCTGGCAAGTC
>161-36
GTCTCCTGTCCTGTCTGTGTGTAGAGAAGGAGATGTGTCAGTCACTCTACAGTGTTACCACGACGACAGCAGCTACTACTACATGTTCTGGTACCGACAGAGAGACAACAACATGAAGATGTTAACATATTCTCTGGGTCAAGGCGTGTGGGAAATAGAACCTCCCTTTGAGAAGGATGTACATTACACCATGAGCAGGCCGGAGCTGACCAGATCCACTCTGGAGATCAAGAACCTGGAGGTTGGAGACGGGGCTGTGTATTACTGTGCTTCCAGTAAAGGGTTGACTCAACCAGCCTTCTTTGGCAATGGAACGAAACTCACTGTTTTAGATCCAAACATCAAAGTCACTGAACCCACAGTGGAAGTCCTAGCACCCTCGGCAAAGGAGTGTAAAGATAGAAACAAGAAGAAGAAGAAGACCCTGGTGTGTGTAGCCACCCGCTTCTACCCCGACCATGTCACGGTCTTCTGGCAAGTC
>162-36
GTCTCCTGTCCTGTCTGTGTGTAGAGAAGGAGATGTGTCAGTCACTCTACAGTGTTACCACGACGACAGCAGCTACTACTACATGTTCTGGTACCGACAGAGAGACAACAACATGAAGATGCTAACATATTCTCTGGGTCAAGGCGTGTGGGAAATAGAACCTCCCTTTGAGAAGGATGTACATTACACCATGAGCAGGCCGGAGCTGACCAGATCCACTCTGGAGATCAAGAACCTGGCGGTTGGAGACGGGGCTGTGTATTACTGTGCTTCCAACCGGACAGGGAGGACTATGAGGCACATTTTGGATCAGGCACCAAATTAACAGTTCTCGATCCAAACATCAAAGTCACTGAACCCACAGTGGAAGTCCTAGCACCCTCGGCAAAGGAGTGTAAAGATAGAAACAAGAAGAAGAAGAAGACCCTGGTGTGTGTAGCCACCCGCTTCTACCCCGACCATGTCACGGTCTTCTGGCAAGTC
>163-36
GTCTCCTGTCCTGTCTGTGTGTAGAGAAGGAGATGTGTCAGTCACTCTACAGTGTTACCACGACGACAGCAGCTACTACTACATGTTCTGGTACCGACAGAGAGACAACAACATGAAGATGCTAACATATTCTCTGGGTCAAGGCGTGTGGGAAATAGAACCTCCCTTTGAGAAGGATGTACATTACACCATGAGCAGGCCGGAGCTGACCAGATCCACTCTGGAGATCAAGAACCTGGCGGTTGGAGACGGGGCTGTGTATTACTGTGCTTCCAGTACGAGCACGGATAAGGCAGAGTTTGGTCCAGGTACCAGACTCACTGTTCTAGATCCAAACATCAAAGTCACTGAACCCACAGTGGAAGTCCTAGCACCCTCGGCAAAGGAGTGTAAAGATAGAAACAAGAAGAAGAAGAAGACCCTGGTGTGTGTAGCCACCCGCTTCTACCCCGACCATGTCACGGTCTTCTGGCAAGTC
>164-36
GTCTCCTGTCCTGTCTGTGTGTAGAGAAGGAGATGTGTCAGTCACTCTACAGTGTTACCACGACGACAGCAGCTACTACTACATGTTCTGGTACCGACAGAGAGACAACAACATGAAGATGCTAACATATTCTCTGGGTCAAGGCGTGTGGGAAATAGAACCTCCCTTTGAGAAGGATGTACATTACACCATGAGCAGGCCGGAGCTGACCAGATCCACTCTGGAGATCAAGAACCTGGCGGTTGGAGACGGGGCTGTGTATTACTGTGCTTCCGGACAGGGGAGAGAGGCCTACTTTGGGAATGGAACCAAACTCACTGTTTTAGATCCAAACATCAAAGTCACTGAACCCACAGTGGAAGTCCTAGCACCCTCGGCAAAGGAGTGTAAAGATAGAAACAAGAAGAAGAAGAAGACCCTGGTGTGTGTAGCCACCCGCTTCTACCCCGACCATGTCACGGTCTTCTGGCAAGTC
>165-36
GTCTCCTGTCCTGTCTGTGTGTAGAGAAGGAGATGTGTCAGTCACTCTACAGTGTTACCACGACGACAGCAGCTACTACTACATGTTCTGGTACCGACAGAGAGACAACAACATGAAGATGCTAACATATTCTCTGGGTCAAGGCGTGTGGGAAATAGAACCTCCCTTTGAGAAGGATGTACATTACACCATGAGCAGGCCGGAGCTGACCAGATCCACTCTGGAGATCAAGAACCTGGCGGTTGGAGACGGGGCTGTGTATTACTGTGCTTCCAGTACAGGGGGCACGGATAAGGCAGAGTTTGGTCCAGGTACCAGACTCACTGTTCTAGATCCAAACATCAAAGTCACTGAACCCACAGTGGAAGTCCTAGCACCCTCGGCAAAGGAGTGTAAAGATAGAAACAAGAAGAAGAAGAAGACCCTGGTGTGTGTAGCCACCCGCTTCTACCCCGACCATGTCACGGTCTTCTGGCAAGTC
>166-36
GTCTCCTGTCCTGTCTGTGTGTAGAGAAGGAGATGTGTCAGTCACTCTACAGTGTTACCACGACGACAGCAGCTACTACTACATGTTCTGGTACCGACAGAGAGACAACAACATGAAGATGCTAACATATTCTCTGGGTCAAGGCGTGTGGGAAATAGAACCTCCCTTTGAGAAGGATGTACATTACACCATGAGCAGGCCGGAGCTGACCAGATCCACTCTGGAGATCAAGAACCTGGCGGTTGGAGACGGGGCTGTGTATTACTGTGCTTCCAGTACAGCTAGGGGCGCGGCTCAACCAGCCTTCTTTGGCAATGGAACGAAACTCACTGTTTTAGATCCAAACATCAAAGTCACTGAACCCACAGTGGAAGTCCTAGCACCCTCGGCAAAGGAGTGTAAAGATAGAAACAAGAAGAAGAAGAAGACCCTGGTGTGTGTAGCCACCCGCTTCTACCCCGACCATGTCACGGTCTTCTGGCAAGTC
>167-36
GTCTCCTGTCCTGTCTGTGTGTAGAGAAGGAGATGTGTCAGTCACTCTACAGTGTTACCACGACGACAGCAGCTACTACTACATGTTCTGGTACCGACAGAGAGACAACAACATGAAGATGTTAACATATTCTCTGGGTCAAGGCGTGTGGGAAATAGAACCTCCCTTTGAGAAGGATGTACATTACACCATGAGCAGGCCGGAGCTGACCAGATCCACTCTGGAGATCAAGAACCTGGAGGTTGGAGACGGGGCTGTGTATTACTGTGCTTCCAGTAGGGACAACTATGATCCTGCATTCTTTGGAGCAGGGACCAAACTGAGTGTTCTGGATCCAAACATCAAAGTCACTGAACCCACAGTGGAAGTCCTAGCACCCTCGGCAAAGGAGTGTAAAGATAGAAACAAGAAGAAGAAGAAGACCCTGGTGTGTGTAGCCACCCGCTTCTACCCCGACCATGTCACGGTCTTCTGGCAAGTC
>168-36
GTCTCCTGTCCTGTCTGTGTGTAGAGAAGGAGATGTGTCAGTCACTCTACAGTGTTACCACGACGACAGCAGCTACTACTACATGTTCTGGTACCGACAGAGAGACAACAACATGAAGATGCTAACATATTCTCTGGGTCAAGGCGTGTGGGAAATAGAACCTCCCTTTGAGAAGGATGTACATTACACCATGAGCAGGCCGGAGCTGACCAGATCCACTCTGGAGATCAAGAACCTGGCGGTTGGAGACGGGGCTGTGTATTACTGTGCTTCCAGTACAGCGGGACAGGGGACCTATGAGGCACATTTTGGATCAGGCACCAAATTAACAGTTCTCGATCCAAACATCAAAGTCACTGAACCCACAGTGGAAGTCCTAGCACCCTCGGCAAAGGAGTGTAAAGATAGAAACAAGAAGAAGAAGAAGACCCTGGTGTGTGTAGCCACCCGCTTCTACCCCGACCATGTCACGGTCTTCTGGCAAGTC
>169-36
GTCTCCTGTCCTGTCTGTGTGTAGAGAAGGAGATGTGTCAGTCACTCTACAGTGTTACCACGACGACAGCAGCTACTACTACATGTTCTGGTACCGACAGAGAGACAACAACATGAAGATGCTAACATATTCTCTGGGTCAAGGCGTGTGGGAAATAGAACCTCCCTTTGAGAAGGATGTACATTACACCATGAGCAGGCCGGAGCTGACCAGATCCACTCTGGAGATCAAGAACCTGGCGGTTGGAGACGGGGCTGTGTATTACTGTGCTTCCGGGACAGGGGCTGCCAGCCAGGCTTACTTCGGTGGAGGAACCAGGTTAACTGTTCTAGATCCAAACATCAAAGTCACTGAACCCACAGTGGAAGTCCTAGCACCCTCGGCAAAGGAGTGTAAAGATAGAAACAAGAAGAAGAAGAAGACCCTGGTGTGTGTAGCCACCCGCTTCTACCCCGACCATGTCACGGTCTTCTGGCAAGTC
>170-36
GTCTCCTGTCCTGTCTGTGTGTAGAGAAGGAGATGTGTCAGTCACTCTACAGTGTTACCACGACGACAGCAGCTACTACTACATGTTCTGGTACCGACAGAGAGACAACAACATGAAGATGCTAACATATTCTCTGGGTCAAGGCGTGTGGGAAATAGAACCTCCCTTTGAGAAGGATGTACATTACACCATGAGCAGGCCGGAGCTGACCAGATCCACTCTGGAGATCAAGAACCTGGCGGTTGGAGACGGGGCTGTGTATTACTGTGCTTCCAGTACGGCAACAGGGGGCGATGAGGCACATTTTGGATCAGGCACCAAATTAACAGTTCTCGATCCAAACATCAAAGTCACTGAACCCACAGTGGAAGTCCTAGCACCCTCGGCAAAGGAGTGTAAAGATAGAAACAAGAAGAAGAAGAAGACCCTGGTGTGTGTAGCCACCCGCTTCTACCCCGACCATGTCACGGTCTTCTGGCAAGTC
>171-36
GTCTCCTGTCCTGTCTGTGTGTAGAGAAGGAGATGTGTCAGTCACTCTACAGTGTTACCACGACGACAGCAGCTACTACTACATGTTCTGGTACCGACAGAGAGACAACAACATGAAGATGTTAACATATTCTCTGGGTCAAGGCGTGTGGGAAATAGAACCTCCCTTTGAGAAGGATGTACATTACACCATGAGCAGGCCGGAGCTGACCAGATCCACTCTGGAGATCAAGAACCTGGAGGTTGGAGACGGGGCTGTGTATTACTGTGCTTCCAGTATAACAGGGCTCTCTGGTGGTTATGCTGCCTACTTTGGAGAAGGAACTAAGCTAACAGTTCTGGATCCAAACATCAAAGTCACTGAACCCACAGTGGAAGTCCTAGCACCCTCGGCAAAGGAGTGTAAAGATAGAAACAAGAAGAAGAAGAAGACCCTGGTGTGTGTAGCCACCCGCTTCTACCCCGACCATGTCACGGTCTTCTGGCAAGTC
>172-36
GTCTCCTGTCCTGTCTGTGTGTAGAGAAGGAGATGTGTCAGTCACTCTACAGTGTTACCACGACGACAGCAGCTACTACTACATGTTCTGGTACCGACAGAGAGACAACAACATGAAGATGCTAACATATTCTCTGGGTCAAGGCGTGTGGGAAATAGAACCTCCCTTTGAGAAGGATGTACATTACACCATGAGCAGGCCGGAGCTGACCAGATCCACTCTGGAGATCAAGAACCTGGCGGTTGGAGACGGGGCTGTGTATTACTGTGCTTCCGACAGTACTCAAACTCAACCAGCCTTCTTTGGCAATGGAACGAAACTCACTGTTTTAGATCCAAACATCAAAGTCACTGAACCCACAGTGGAAGTCCTAGCACCCTCGGCAAAGGAGTGTAAAGATAGAAACAAGAAGAAGAAGAAGACCCTGGTGTGTGTAGCCACCCGCTTCTACCCCGACCATGTCACGGTCTTCTGGCAAGTC
>173-36
GTCTCCTGTCCTGTCTGTGTGTAGAGAAGGAGATGTGTCAGTCACTCTACAGTGTTACCACGACGACAGCAGCTACTACTACATGTTCTGGTACCGACAGAGAGACAACAACATGAAGATGCTAACATATTCTCTGGGTCAAGGCGTGTGGGAAATAGAACCTCCCTTTGAGAAGGATGTACATTACACCATGAGCAGGCCGGAGCTGACCAGATCCACTCTGGAGATCAAGAACCTGGCGGTTGGAGACGGGGCTGTGTATTACTGTGCTTCCGGGTACTCGGAGGCATATTTTGGAGCCGGCACCAAACTCACCGTTTTAGATCCAAACATCAAAGTCACTGAACCCACAGTGGAAGTCCTAGCACCCTCGGCAAAGGAGTGTAAAGATAGAAACAAGAAGAAGAAGAAGACCCTGGTGTGTGTAGCCACCCGCTTCTACCCCGACCATGTCACGGTCTTCTGGCAAGTC
>174-35
GTCTCCTGTCCTGTCTGTGTGTAGAGAAGGAGATGTGTCAGTCACTCTACAGTGTTACCACGACGACAGCAGCTACTACTACATGTTCTGGTACCGACAGAGAGACAACAACATGAAGATGCTAACATATTCTCTGGGTCAAGGCGTGTGGGAAATAGAACCTCCCTTTGAGAAGGATGTACATTACACCATGAGCAGGCCGGAGCTGACCAGATCCACTCTGGAGATCAAGAACCTGGCGGTTGGAGACGGGGCTGTGTATTACTGTGCTTCCGGACAGAGAATATGATCCTGCATTCTTTGGAGCAGGGACCAAACTGAGTGTTCTGGATCCAAACATCAAAGTCACTGAACCCACAGTGGAAGTCCTAGCACCCTCGGCAAAGGAGTGTAAAGATAGAAACAAGAAGAAGAAGAAGACCCTGGTGTGTGTAGCCACCCGCTTCTACCCCGACCATGTCACGGTCTTCTGGCAAGTC
>175-35
GTCTCCTGTCCTGTCTGTGTGTAGAGAAGGAGATGTGTCAGTCACTCTACAGTGTTACCACGACGACAGCAGCTACTACTACATGTTCTGGTACCGACAGAGAGACAACAACATGAAGATGCTAACATATTCTCTGGGTCAAGGCGTGTGGGAAATAGAACCTCCCTTTGAGAAGGATGTACATTACACCATGAGCAGGCCGGAGCTGACCAGATCCACTCTGGAGATCAAGAACCTGGCGGTTGGAGACGGGGCTGTGTATTACTGTGCTTCCAGTACAGGGGTCACACTGGAAGTGAGGCCTACTTTGGGAATGGAACCAAACTCACTGTTTTAGATCCAAACATCAAAGTCACTGAACCCACAGTGGAAGTCCTAGCACCCTCGGCAAAGGAGTGTAAAGATAGAAACAAGAAGAAGAAGAAGACCCTGGTGTGTGTAGCCACCCGCTTCTACCCCGACCATGTCACGGTCTTCTGGCAAGTC
>176-35
GTCTCCTGTCCTGTCTGTGTGTAGAGAAGGAGATGTGTCAGTCACTCTACAGTGTTACCACGACGACAGCAGCTACTACTACATGTTCTGGTACCGACAGAGAGACAACAACATGAAGATGCTAACATATTCTCTGGGTCAAGGCGTGTGGGAAATAGAACCTCCCTTTGAGAAGGATGTACATTACACCATGAGCAGGCCGGAGCTGACCAGATCCACTCTGGAGATCAAGAACCTGGCGGTTGGAGACGGGGCTGTGTATTACTGTGCTTCCAGTACAGGGTACACTGGAAGTGAGGCCTACTTTGGGAATGGAACCAAACTCACTGTTTTAGATCCAAACATCAAAGTCACTGAACCCACAGTGGAAGTCCTAGCACCCTCGGCAAAGGAGTGTAAAGATAGAAACAAGAAGAAGAAGAAGACCCTGGTGTGTGTAGCCACCCGCTTCTACCCCGACCATGTCACGGTCTTCTGGCAAGTC
>177-35
GTCTCCTGTCCTGTCTGTGTGTAGAGAAGGAGATGTGTCAGTCACTCTACAGTGTTACCACGACGACAGCAGCTACTACTACATGTTCTGGTACCGACAGAGAGACAACAACATGAAGATGCTAACATATTCTCTGGGTCAAGGCGTGTGGGAAATAGAACCTCCCTTTGAGAAGGATGTACATTACACCATGAGCAGGCCGGAGCTGACCAGATCCACTCTGGAGATCAAGAACCTGGCGGTTGGAGACGGGGCTGTGTATTACTGTGCTTCCAGTACAGCTTGGGGATCGCCAACTATGAGGCACATTTTGGATCAGGCACCAAATTAACAGTTCTCGATCCAAACATCAAAGTCACTGAACCCACAGTGGAAGTCCTAGCACCCTCGGCAAAGGAGTGTAAAGATAGAAACAAGAAGAAGAAGAAGACCCTGGTGTGTGTAGCCACCCGCTTCTACCCCGACCATGTCACGGTCTTCTGGCAAGTC
>178-35
GTCTCCTGTCCTGTCTGTGTGTAGAGAAGGAGATGTGTCAGTCACTCTACAGTGTTACCACGACGACAGCAGCTACTACTACATGTTCTGGTACCGACAGAGAGACAACAACATGAAGATGCTAACATATTCTCTGGGTCAAGGCGTGTGGGAAATAGAACCTCCCTTTGAGAAGGATGTACATTACACCATGAGCAGGCCGGAGCTGACCAGATCCACTCTGGAGATCAAGAACCTGGCGGTTGGAGACGGGGCTGTGTATTACTGTGCTTCCAGTACAGGGAGGCGGATAAGGCAGAGTTTGGTCCAGGTACCAGACTCACTGTTCTAGATCCAAACATCAAAGTCACTGAACCCACAGTGGAAGTCCTAGCACCCTCGGCAAAGGAGTGTAAAGATAGAAACAAGAAGAAGAAGAAGACCCTGGTGTGTGTAGCCACCCGCTTCTACCCCGACCATGTCACGGTCTTCTGGCAAGTC
>179-35
GTCTCCTGTCCTGTCTGTGTGTAGAGAAGGAGATGTGTCAGTCACTCTACAGTGTTACCACGACGACAGCAGCTACTACTACATGTTCTGGTACCGACAGAGAGACAACAACATGAAGATGCTAACATATTCTCTGGGTCAAGGCGTGTGGGAAATAGAACCTCCCTTTGAGAAGGATGTACATTACACCATGAGCAGGCCGGAGCTGACCAGATCCACTCTGGAGATCAAGAACCTGGCGGTTGGAGACGGGGCTGTGTATTACTGTGCTTCCAGTACAGGGGCTGGTGGTGCCAGCCAGGCTTACTTCGGTGGAGGAACCAGGTTAACTGTTCTAGATCCAAACATCAAAGTCACTGAACCCACAGTGGAAGTCCTAGCACCCTCGGCAAAGGAGTGTAAAGATAGAAACAAGAAGAAGAAGAAGACCCTGGTGTGTGTAGCCACCCGCTTCTACCCCGACCATGTCACGGTCTTCTGGCAAGTC
>180-35
GTCTCCTGTCCTGTCTGTGTGTAGAGAAGGAGATGTGTCAGTCACTCTACAGTGTTACCACGACGACAGCAGCTACTACTACATGTTCTGGTACCGACAGAGAGACAACAACATGAAGATGCTAACATATTCTCTGGGTCAAGGCGTGTGGGAAATAGAACCTCCCTTTGAGAAGGATGTACATTACACCATGAGCAGGCCGGAGCTGACCAGATCCACTCTGGAGATCAAGAACCTGGCGGTTGGAGACGGGGCTGTGTATTACTGTGCTTCCAGTCGGGACAGCAACTATGAGGCACATTTTGGATCAGGCACCAAATTAACAGTTCTCGATCCAAACATCAAAGTCACTGAACCCACAGTGGAAGTCCTAGCACCCTCGGCAAAGGAGTGTAAAGATAGAAACAAGAAGAAGAAGAAGACCCTGGTGTGTGTAGCCACCCGCTTCTACCCCGACCATGTCACGGTCTTCTGGCAAGTC
>181-35
GTCTCCTGTCCTGTCTGTGTGTAGAGAAGGAGATGTGTCAGTCACTCTACAGTGTTACCACGACGACAGCAGCTACTACTACATGTTCTGGTACCGACAGAGAGACAACAACATGAAGATGCTAACATATTCTCTGGGTCAAGGCGTGTGGGAAATAGAACCTCCCTTTGAGAAGGATGTACATTACACCATGAGCAGGCCGGAGCTGACCAGATCCACTCTGGAGATCAAGAACCTGGCGGTTGGAGACGGGGCTGTGTATTACTGTGCTTCCAGTACAGACAACTATGATCCTGCATTCTTTGGAGCAGGGACCAAACTGAGTGTTCTGGATCCAAACATCAAAGTCACTGAACCCACAGTGGAAGTCCTAGCACCCTCGGCAAAGGAGTGTAAAGATAGAAACAAGAAGAAGAAGAAGACCCTGGTGTGTGTAGCCACCCGCTTCTACCCCGACCATGTCACGGTCTTCTGGCAAGTC
>182-35
GTCTCCTGTCCTGTCTGTGTGTAGAGAAGGAGATGTGTCAGTCACTCTACAGTGTTACCACGACGACAGCAGCTACTACTACATGTTCTGGTACCGACAGAGAGACAACAACATGAAGATGCTAACATATTCTCTGGGTCAAGGCGTGTGGGAAATAGAACCTCCCTTTGAGAAGGATGTACATTACACCATGAGCAGGCCGGAGCTGACCAGATCCACTCTGGAGATCAAGAACCTGGCGGTTGGAGACGGGGCTGTGTATTACTGTGCTTCCAGTTGGACAGGGCTCTCGGATAAGGCAGAGTTTGGTCCAGGTACCAGACTCACTGTTCTAGATCCAAACATCAAAGTCACTGAACCCACAGTGGAAGTCCTAGCACCCTCGGCAAAGGAGTGTAAAGATAGAAACAAGAAGAAGAAGAAGACCCTGGTGTGTGTAGCCACCCGCTTCTACCCCGACCATGTCACGGTCTTCTGGCAAGTC
>183-35
GTCTCCTGTCCTGTCTGTGTGTAGAGAAGGAGATGTGTCAGTCACTCTACAGTGTTACCACGACGACAGCAGCTACTACTACATGTTCTGGTACCGACAGAGAGACAACAACATGAAGATGCTAACATATTCTCTGGGTCAAGGCGTGTGGGAAATAGAACCTCCCTTTGAGAAGGATGTACATTACACCATGAGCAGGCCGGAGCTGACCAGATCCACTCTGGAGATCAAGAACCTGGCGGTTGGAGACGGGGCTGTGTATTACTGTGCTTCCAGTACAGGGGCGTACTCGGAGGCATATTTTGGAGCCGGCACCAAACTCACCGTTTTAGATCCAAACATCAAAGTCACTGAACCCACAGTGGAAGTCCTAGCACCCTCGGCAAAGGAGTGTAAAGATAGAAACAAGAAGAAGAAGAAGACCCTGGTGTGTGTAGCCACCCGCTTCTACCCCGACCATGTCACGGTCTTCTGGCAAGTC
>184-35
GTCTCCTGTCCTGTCTGTGTGTAGAGAAGGAGATGTGTCAGTCACTCTACAGTGTTACCACGACGACAGCAGCTACTACTACATGTTCTGGTACCGACAGAGAGACAACAACATGAAGATGCTAACATATTCTCTGGGTCAAGGCGTGTGGGAAATAGAACCTCCCTTTGAGAAGGATGTACATTACACCATGAGCAGGCCGGAGCTGACCAGATCCACTCTGGAGATCAAGAACCTGGCGGTTGGAGACGGGGCTGTGTATTACTGTGCTTCCAGTACAGGCAACTATGAGGCACATTTTGGATCAGGCACCAAATTAACAGTTCTCGATCCAAACATCAAAGTCACTGAACCCACAGTGGAAGTCCTAGCACCCTCGGCAAAGGAGTGTAAAGATAGAAACAAGAAGAAGAAGAAGACCCTGGTGTGTGTAGCCACCCGCTTCTACCCCGACCATGTCACGGTCTTCTGGCAAGTC
>185-35
GTCTCCTGTCCTGTCTGTGTGTAGAGAAGGAGATGTGTCAGTCACTCTACAGTGTTACCACGACGACAGCAGCTACTACTACATGTTCTGGTACCGACAGAGAGACAACAACATGAAGATGTTAACATATTCTCTGGGTCAAGGCGTGTGGGAAATAGAACCTCCCTTTGAGAAGGATGTACATTACACCATGAGCAGGCCGGAGCTGACCAGATCCACTCTGGAGATCAAGAACCTGGAGGTTGGAGACGGGGCTGTGTATTACTGTGCTTCCAGGGCAGGGGGCGCGGATAAGGCAGAGTTTGGTCCAGGTACCAGACTCACTGTTCTAGATCCAAACATCAAAGTCACTGAACCCACAGTGGAAGTCCTAGCACCCTCGGCAAAGGAGTGTAAAGATAGAAACAAGAAGAAGAAGAAGACCCTGGTGTGTGTAGCCACCCGCTTCTACCCCGACCATGTCACGGTCTTCTGGCAAGTC
>186-35
GTCTCCTGTCCTGTCTGTGTGTAGAGAAGGAGATGTGTCAGTCACTCTACAGTGTTACCACGACGACAGCAGCTACTACTACATGTTCTGGTACCGACAGAGAGACAACAACATGAAGATGCTAACATATTCTCTGGGTCAAGGCGTGTGGGAAATAGAACCTCCCTTTGAGAAGGATGTACATTACACCATGAGCAGGCCGGAGCTGACCAGATCCACTCTGGAGATCAAGAACCTGGCGGTTGGAGACGGGGCTGTGTATTACTGTGCTTCCAGTACAACAGGCTATGAGGCACATTTTGGATCAGGCACCAAATTAACAGTTCTCGATCCAAACATCAAAGTCACTGAACCCACAGTGGAAGTCCTAGCACCCTCGGCAAAGGAGTGTAAAGATAGAAACAAGAAGAAGAAGAAGACCCTGGTGTGTGTAGCCACCCGCTTCTACCCCGACCATGTCACGGTCTTCTGGCAAGTC
>187-35
GTCTCCTGTCCTGTCTGTGTGTAGAGAAGGAGATGTGTCAGTCACTCTACAGTGTTACCACGACGACAGCAGCTACTACTACATGTTCTGGTACCGACAGAGAGACAACAACATGAAGATGCTAACATATTCTCTGGGTCAAGGCGTGTGGGAAATAGAACCTCCCTTTGAGAAGGATGTACATTACACCATGAGCAGGCCGGAGCTGACCAGATCCACTCTGGAGATCAAGAACCTGGCGGTTGGAGACGGGGCTGTGTATTACTGTGCTTCCAGTTTAGATAGATTCAACTATGAGGCACATTTTGGATCAGGCACCAAATTAACAGTTCTCGATCCAAACATCAAAGTCACTGAACCCACAGTGGAAGTCCTAGCACCCTCGGCAAAGGAGTGTAAAGATAGAAACAAGAAGAAGAAGAAGACCCTGGTGTGTGTAGCCACCCGCTTCTACCCCGACCATGTCACGGTCTTCTGGCAAGTC
>188-35
GTCTCCTGTCCTGTCTGTGTGTAGAGAAGGAGATGTGTCAGTCACTCTACAGTGTTACCACGACGACAGCAGCTACTACTACATGTTCTGGTACCGACAGAGAGACAACAACATGAAGATGCTAACATATTCTCTGGGTCAAGGCGTGTGGGAAATAGAACCTCCCTTTGAGAAGGATGTACATTACACCATGAGCAGGCCGGAGCTGACCAGATCCACTCTGGAGATCAAGAACCTGGCGGTTGGAGACGGGGCTGTGTATTACTGTGCTTCCAGTCCGACAGGGGGGACTCAACCAGCCTTCTTTGGCAATGGAACGAAACTCACTGTTTTAGATCCAAACATCAAAGTCACTGAACCCACAGTGGAAGTCCTAGCACCCTCGGCAAAGGAGTGTAAAGATAGAAACAAGAAGAAGAAGAAGACCCTGGTGTGTGTAGCCACCCGCTTCTACCCCGACCATGTCACGGTCTTCTGGCAAGTC
>189-35
GTCTCCTGTCCTGTCTGTGTGTAGAGAAGGAGATGTGTCAGTCACTCTACAGTGTTACCACGACGACAGCAGCTACTACTACATGTTCTGGTACCGACAGAGAGACAACAACATGAAGATGCTAACATATTCTCTGGGTCAAGGCGTGTGGGAAATAGAACCTCCCTTTGAGAAGGATGTACATTACACCATGAGCAGGCCGGAGCTGACCAGATCCACTCTGGAGATCAAGAACCTGGCGGTTGGAGACGGGGCTGTGTATTACTGTGCTTCCAGTAGGCCTGGTGGTTATGCTGCCTACTTTGGAGAGGGAACTAAGCTAACAGTTCTGGATCCAAACATCAAAGTCACTGAACCCACAGTGGAAGTCCTAGCACCCTCGGCAAAGGAGTGTAAAGATAGAAACAAGAAGAAGAAGAAGACCCTGGTGTGTGTAGCCACCCGCTTCTACCCCGACCATGTCACGGTCTTCTGGCAAGTC
>190-35
GTCTCCTGTCCTGTCTGTGTGTAGAGAAGGAGATGTGTCAGTCACTCTACAGTGTTACCACGACGACAGCAGCTACTACTACATGTTCTGGTACCGACAGAGAGACAACAACATGAAGATGCTAACATATTCTCTGGGTCAAGGCGTGTGGGAAATAGAACCTCCCTTTGAGAAGGATGTACATTACACCATGAGCAGGCCGGAGCTGACCAGATCCACTCTGGAGATCAAGAACCTGGCGGTTGGAGACGGGGCTGTGTATTACTGTGCTTCCAGTGGGACAAATAACAACCCGGCATTCTTCGGCAGTGGCACCAAACTCACAGTTCTAGATCCAAACATCAAAGTCACTGAACCCACAGTGGAAGTCCTAGCACCCTCGGCAAAGGAGTGTAAAGATAGAAACAAGAAGAAGAAGAAGACCCTGGTGTGTGTAGCCACCCGCTTCTACCCCGACCATGTCACGGTCTTCTGGCAAGTC
>191-35
GTCTCCTGTCCTGTCTGTGTGTAGAGAAGGAGATGTGTCAGTCACTCTACAGTGTTACCACGACGACAGCAGCTACTACTACATGTTCTGGTACCGACAGAGAGACAACAACATGAAGATGCTAACATATTCTCTGGGTCAAGGCGTGTGGGAAATAGAACCTCCCTTTGAGAAGGATGTACATTACACCATGAGCAGGCCGGAGCTGACCAGATCCACTCTGGAGATCAAGAACCTGGCGGTTGGAGACGGGGCTGTGTATTACTGTGCTTCCAGTATCGGACAGGGGGCGGACTCGGAGGCATATTTTGGAGCCGGCACCAAACTCACCGTTTTAGATCCAAACATCAAAGTCACTGAACCCACAGTGGAAGTCCTAGCACCCTCGGCAAAGGAGTGTAAAGATAGAAACAAGAAGAAGAAGAAGACCCTGGTGTGTGTAGCCACCCGCTTCTACCCCGACCATGTCACGGTCTTCTGGCAAGTC
>192-35
GTCTCCTGTCCTGTCTGTGTGTAGAGAAGGAGATGTGTCAGTCACTCTACAGTGTTACCACGACGACAGCAGCTACTACTACATGTTCTGGTACCGACAGAGAGACAACAACATGAAGATGTTAACATATTCTCTGGGTCAAGGCGTGTGGGAAATAGAACCTCCCTTTGAGAAGGATGTACATTACACCATGAGCAGGCCGGAGCTGACCAGATCCACTCTGGAGATCAAGAACCTGGAGGTTGGAGACGGGGCTGTGTATTACTGTGCTTCCAGTACAGGGGGGTACTCGGAGGCATATTTTGGAGCCGGCACCAAACTCACCGTTTTAGATCCAAACATCAAAGTCACTGAACCCACAGTGGAAGTCCTAGCACCCTCGGCAAAGGAGTGTAAAGATAGAAACAAGAAGAAGAAGAAGACCCTGGTGTGTGTAGCCACCCGCTTCTACCCCGACCATGTCACGGTCTTCTGGCAAGTC
>193-35
GTCTCCTGTCCTGTCTGTGTGTAGAGAAGGAGATGTGTCAGTCACTCTACAGTGTTACCACGACGACAGCAGCTACTACTACATGTTCTGGTACCGACAGAGAGACAACAACATGAAGATGCTAACATATTCTCTGGGTCAAGGCGTGTGGGAAATAGAACCTCCCTTTGAGAAGGATGTACATTACACCATGAGCAGGCCGGAGCTGACCAGATCCACTCTGGAGATCAAGAACCTGGCGGTTGGAGACGGGGCTGTGTATTACTGTGCTTCCAGTACGAGTACTCAAACTCAACCAGCCTTCTTTGGCAATGGAACGAAACTCACTGTTTTAGATCCAAACATCAAAGTCACTGAACCCACAGTGGAAGTCCTAGCACCCTCGGCAAAGGAGTGTAAAGATAGAAACAAGAAGAAGAAGAAGACCCTGGTGTGTGTAGCCACCCGCTTCTACCCCGACCATGTCACGGTCTTCTGGCAAGTC
>194-35
GTCTCCTGTCCTGTCTGTGTGTAGAGAAGGAGATGTGTCAGTCACTCTACAGTGTTACCACGACGACAGCAGCTACTACTACATGTTCTGGTACCGACAGAGAGACAACAACATGAAGATGCTAACATATTCTCTGGGTCAAGGCGTGTGGGAAATAGAACCTCCCTTTGAGAAGGATGTACATTACACCATGAGCAGGCCGGAGCTGACCAGATCCACTCTGGAGATCAAGAACCTGGCGGTTGGAGACGGGGCTGTGTATTACTGTGCTTCCAGTTCGGGACAGGGGGGGACGGAGGCATATTTTGGAGCCGGCACCAAACTCACCGTTTTAGATCCAAACATCAAAGTCACTGAACCCACAGTGGAAGTCCTAGCACCCTCGGCAAAGGAGTGTAAAGATAGAAACAAGAAGAAGAAGAAGACCCTGGTGTGTGTAGCCACCCGCTTCTACCCCGACCATGTCACGGTCTTCTGGCAAGTC
>195-35
GTCTCCTGTCCTGTCTGTGTGTAGAGAAGGAGATGTGTCAGTCACTCTACAGTGTTACCACGACGACAGCAGCTACTACTACATGTTCTGGTACCGACAGAGAGACAACAACATGAAGATGCTAACATATTCTCTGGGTCAAGGCGTGTGGGAAATAGAACCTCCCTTTGAGAAGGATGTACATTACACCATGAGCAGGCCGGAGCTGACCAGATCCACTCTGGAGATCAAGAACCTGGCGGTTGGAGACGGGGCTGTGTATTACTGTGCTTCCAGACAGGGGTACTCGGAGGCATATTTTGGAGCCGGCACCAAACTCACCGTTTTAGATCCAAACATCAAAGTCACTGAACCCACAGTGGAAGTCCTAGCACCCTCGGCAAAGGAGTGTAAAGATAGAAACAAGAAGAAGAAGAAGACCCTGGTGTGTGTAGCCACCCGCTTCTACCCCGACCATGTCACGGTCTTCTGGCAAGTC
>196-35
GTCTCCTGTCCTGTCTGTGTGTAGAGAAGGAGATGTGTCAGTCACTCTACAGTGTTACCACGACGACAGCAGCTACTACTACATGTTCTGGTACCGACAGAGAGACAACAACATGAAGATGTTAACATATTCTCTGGGTCAAGGCGTGTGGGAAATAGAACCTCCCTTTGAGAAGGATGTACATTACACCATGAGCAGGCCGGAGCTGACCAGATCCACTCTGGAGATCAAGAACCTGGAGGTTGGAGACGGGGCTGTGTATTACTGTGCTTCCAGTACGGGACAGGGGGCCTATGAGGCACATTTTGGATCAGGCACCAAATTAACAGTTCTCGATCCAAACATCAAAGTCACTGAACCCACAGTGGAAGTCCTAGCACCCTCGGCAAAGGAGTGTAAAGATAGAAACAAGAAGAAGAAGAAGACCCTGGTGTGTGTAGCCACCCGCTTCTACCCCGACCATGTCACGGTCTTCTGGCAAGTC
>197-34
GTCTCCTGTCCTGTCTGTGTGTAGAGAAGGAGATGTGTCAGTCACTCTACAGTGTTACCACGACGACAGCAGCTACTACTACATGTTCTGGTACCGACAGAGAGACAACAACATGAAGATGCTAACATATTCTCTGGGTCAAGGCGTGTGGGAAATAGAACCTCCCTTTGAGAAGGATGTACATTACACCATGAGCAGGCCGGAGCTGACCAGATCCACTCTGGAGATCAAGAACCTGGCGGTTGGAGACGGGGCTGTGTATTACTGTGCTTCCAGTTGGGACAGGGGGCGCTTATGATCCTGCATTCTTTGGAGCAGGGACCAAACTGAGTGTTCTGGATCCAAACATCAAAGTCACTGAACCCACAGTGGAAGTCCTAGCACCCTCGGCAAAGGAGTGTAAAGATAGAAACAAGAAGAAGAAGAAGACCCTGGTGTGTGTAGCCACCCGCTTCTACCCCGACCATGTCACGGTCTTCTGGCAAGTC
>198-34
GTCTCCTGTCCTGTCTGTGTGTAGAGAAGGAGATGTGTCAGTCACTCTACAGTGTTACCACGACGACAGCAGCTACTACTACATGTTCTGGTACCGACAGAGAGACAACAACATGAAGATGTTAACATATTCTCTGGGTCAAGGCGTGTGGGAAATAGAACCTCCCTTTGAGAAGGATGTACATTACACCATGAGCAGGCCGGAGCTGACCAGATCCACTCTGGAGATCAAGAACCTGGAGGTTGGAGACGGGGCTGTGTATTACTGTGCTTCCAGTACATAGAGGGTCGGAGGCATATTTTGGAGCCGGCACCAAACTCACCGTTTTAGATCCAAACATCAAAGTCACTGAACCCACAGTGGAAGTCCTAGCACCCTCGGCAAAGGAGTGTAAAGATAGAAACAAGAAGAAGAAGAAGACCCTGGTGTGTGTAGCCACCCGCTTCTACCCCGACCATGTCACGGTCTTCTGGCAAGTC
>199-34
GTCTCCTGTCCTGTCTGTGTGTAGAGAAGGAGATGTGTCAGTCACTCTACAGTGTTACCACGACGACAGCAGCTACTACTACATGTTCTGGTACCGACAGAGAGACAACAACATGAAGATGCTAACATATTCTCTGGGTCAAGGCGTGTGGGAAATAGAACCTCCCTTTGAGAAGGATGTACATTACACCATGAGCAGGCCGGAGCTGACCAGATCCACTCTGGAGATCAAGAACCTGGCGGTTGGAGACGGGGCTGTGTATTACTGTGCTTCCAGTTGGGACAGGGGAACAACAACCCGGCATTCTTCGGCAGTGGCACCAAACTCACAGTTCTAGATCCAAACATCAAAGTCACTGAACCCACAGTGGAAGTCCTAGCACCCTCGGCAAAGGAGTGTAAAGATAGAAACAAGAAGAAGAAGAAGACCCTGGTGTGTGTAGCCACCCGCTTCTACCCCGACCATGTCACGGTCTTCTGGCAAGTC
>200-34
GTCTCCTGTCCTGTCTGTGTGTAGAGAAGGAGATGTGTCAGTCACTCTACAGTGTTACCACGACGACAGCAGCTACTACTACATGTTCTGGTACCGACAGAGAGACAACAACATGAAGATGCTAACATATTCTCTGGGTCAAGGCGTGTGGGAAATAGAACCTCCCTTTGAGAAGGATGTACATTACACCATGAGCAGGCCGGAGCTGACCAGATCCACTCTGGAGATCAAGAACCTGGCGGTTGGAGACGGGGCTGTGTATTACTGTGCTTCCAGTACGGCAGGAGAAACTCAACCAGCCTTCTTTGGCAATGGAACGAAACTCACTGTTTTAGATCCAAACATCAAAGTCACTGAACCCACAGTGGAAGTCCTAGCACCCTCGGCAAAGGAGTGTAAAGATAGAAACAAGAAGAAGAAGAAGACCCTGGTGTGTGTAGCCACCCGCTTCTACCCCGACCATGTCACGGTCTTCTGGCAAGTC
>201-34
GTCTCCTGTCCTGTCTGTGTGTAGAGAAGGAGATGTGTCAGTCACTCTACAGTGTTACCACGACGACAGCAGCTACTACTACATGTTCTGGTACCGACAGAGAGACAACAACATGAAGATGCTAACATATTCTCTGGGTCAAGGCGTGTGGGAAATAGAACCTCCCTTTGAGAAGGATGTACATTACACCATGAGCAGGCCGGAGCTGACCAGATCCACTCTGGAGATCAAGAACCTGGCGGTTGGAGACGGGGCTGTGTATTACTGTGCTTCCAGACAGGGGGCGCGCTATGAGGCACATTTTGGATCAGGCACCAAATTAACAGTTCTCGATCCAAACATCAAAGTCACTGAACCCACAGTGGAAGTCCTAGCACCCTCGGCAAAGGAGTGTAAAGATAGAAACAAGAAGAAGAAGAAGACCCTGGTGTGTGTAGCCACCCGCTTCTACCCCGACCATGTCACGGTCTTCTGGCAAGTC
>202-34
GTCTCCTGTCCTGTCTGTGTGTAGAGAAGGAGATGTGTCAGTCACTCTACAGTGTTACCACGACGACAGCAGCTACTACTACATGTTCTGGTACCGACAGAGAGACAACAACATGAAGATGCTAACATATTCTCTGGGTCAAGGCGTGTGGGAAATAGAACCTCCCTTTGAGAAGGATGTACATTACACCATGAGCAGGCCGGAGCTGACCAGATCCACTCTGGAGATCAAGAACCTGGCGGTTGGAGACGGGGCTGTGTATTACTGTGCTTCCAGTACAACGGCCACGGATAAGGCAGAGTTTGGTCCAGGTACCAGACTCACTGTTCTAGATCCAAACATCAAAGTCACTGAACCCACAGTGGAAGTCCTAGCACCCTCGGCAAAGGAGTGTAAAGATAGAAACAAGAAGAAGAAGAAGACCCTGGTGTGTGTAGCCACCCGCTTCTACCCCGACCATGTCACGGTCTTCTGGCAAGTC
>203-34
GTCTCCTGTCCTGTCTGTGTGTAGAGAAGGAGATGTGTCAGTCACTCTACAGTGTTACCACGACGACAGCAGCTACTACTACATGTTCTGGTACCGACAGAGAGACAACAACATGAAGATGCTAACATATTCTCTGGGTCAAGGCGTGTGGGAAATAGAACCTCCCTTTGAGAAGGATGTACATTACACCATGAGCAGGCCGGAGCTGACCAGATCCACTCTGGAGATCAAGAACCTGGCGGTTGGAGACGGGGCTGTGTATTACTGTGCTTCCAGTACAGGGGGCCACTATGATCCTGCATTCTTTGGAGCAGGGACCAAACTGAGTGTTCTGGATCCAAACATCAAAGTCACTGAACCCACAGTGGAAGTCCTAGCACCCTCGGCAAAGGAGTGTAAAGATAGAAACAAGAAGAAGAAGAAGACCCTGGTGTGTGTAGCCACCCGCTTCTACCCCGACCATGTCACGGTCTTCTGGCAAGTC
>204-34
GTCTCCTGTCCTGTCTGTGTGTAGAGAAGGAGATGTGTCAGTCACTCTACAGTGTTACCACGACGACAGCAGCTACTACTACATGTTCTGGTACCGACAGAGAGACAACAACATGAAGATGCTAACATATTCTCTGGGTCAAGGCGTGTGGGAAATAGAACCTCCCTTTGAGAAGGATGTACATTACACCATGAGCAGGCCGGAGCTGACCAGATCCACTCTGGAGATCAAGAACCTGGCGGTTGGAGACGGGGCTGTGTATTACTGTGCTTCCAGTAACGGGACAGGGACAAAACAACCCGGCATTCTTCGGCAGTGGCACCAAACTCACAGTTCTAGATCCAAACATCAAAGTCACTGAACCCACAGTGGAAGTCCTAGCACCCTCGGCAAAGGAGTGTAAAGATAGAAACAAGAAGAAGAAGAAGACCCTGGTGTGTGTAGCCACCCGCTTCTACCCCGACCATGTCACGGTCTTCTGGCAAGTC
>205-34
GTCTCCTGTCCTGTCTGTGTGTAGAGAAGGAGATGTGTCAGTCACTCTACAGTGTTACCACGACGACAGCAGCTACTACTACATGTTCTGGTACCGACAGAGAGACAACAACATGAAGATGCTAACATATTCTCTGGGTCAAGGCGTGTGGGAAATAGAACCTCCCTTTGAGAAGGATGTACATTACACCATGAGCAGGCCGGAGCTGACCAGATCCACTCTGGAGATCAAGAACCTGGCGGTTGGAGACGGGGCTGTGTATTACTGTGCTTCCGGGACAGGGTCGTACTCGGAGGCATATTTTGGAGCCGGCACCAAACTCACCGTTTTAGATCCAAACATCAAAGTCACTGAACCCACAGTGGAAGTCCTAGCACCCTCGGCAAAGGAGTGTAAAGATAGAAACAAGAAGAAGAAGAAGACCCTGGTGTGTGTAGCCACCCGCTTCTACCCCGACCATGTCACGGTCTTCTGGCAAGTC
>206-34
GTCTCCTGTCCTGTCTGTGTGTAGAGAAGGAGATGTGTCAGTCACTCTACAGTGTTACCACGACGACAGCAGCTACTACTACATGTTCTGGTACCGACAGAGAGACAACAACATGAAGATGCTAACATATTCTCTGGGTCAAGGCGTGTGGGAAATAGAACCTCCCTTTGAGAAGGATGTACATTACACCATGAGCAGGCCGGAGCTGACCAGATCCACTCTGGAGATCAAGAACCTGGCGGTTGGAGACGGGGCTGTGTATTACTGTGCTTCCAGACAGGGGAGTGAGGCACATTTTGGATCAGGCACCAAATTAACAGTTCTCGATCCAAACATCAAAGTCACTGAACCCACAGTGGAAGTCCTAGCACCCTCGGCAAAGGAGTGTAAAGATAGAAACAAGAAGAAGAAGAAGACCCTGGTGTGTGTAGCCACCCGCTTCTACCCCGACCATGTCACGGTCTTCTGGCAAGTC
>207-34
GTCTCCTGTCCTGTCTGTGTGTAGAGAAGGAGATGTGTCAGTCACTCTACAGTGTTACCACGACGACAGCAGCTACTACTACATGTTCTGGTACCGACAGAGAGACAACAACATGAAGATGCTAACATATTCTCTGGGTCAAGGCGTGTGGGAAATAGAACCTCCCTTTGAGAAGGATGTACATTACACCATGAGCAGGCCGGAGCTGACCAGATCCACTCTGGAGATCAAGAACCTGGCGGTTGGAGACGGGGCTGTGTATTACTGTGCTTCCAGTTCCGGGACAACGTACTCGGAGGCATATTTTGGAGCCGGCACCAAACTCACCGTTTTAGATCCAAACATCAAAGTCACTGAACCCACAGTGGAAGTCCTAGCACCCTCGGCAAAGGAGTGTAAAGATAGAAACAAGAAGAAGAAGAAGACCCTGGTGTGTGTAGCCACCCGCTTCTACCCCGACCATGTCACGGTCTTCTGGCAAGTC
>208-34
GTCTCCTGTCCTGTCTGTGTGTAGAGAAGGAGATGTGTCAGTCACTCTACAGTGTTACCACGACGACAGCAGCTACTACTACATGTTCTGGTACCGACAGAGAGACAACAACATGAAGATGTTAACATATTCTCTGGGTCAAGGCGTGTGGGAAATAGAACCTCCCTTTGAGAAGGATGTACATTACACCATGAGCAGGCCGGAGCTGACCAGATCCACTCTGGAGATCAAGAACCTGGAGGTTGGAGACGGGGCTGTGTATTACTGTGCTTCCAGTTTGGACATCACTGGAAGTGAGGCCTACTTTGGGAATGGAACCAAACTCACTGTTTTAGATCCAAACATCAAAGTCACTGAACCCACAGTGGAAGTCCTAGCACCCTCGGCAAAGGAGTGTAAAGATAGAAACAAGAAGAAGAAGAAGACCCTGGTGTGTGTAGCCACCCGCTTCTACCCCGACCATGTCACGGTCTTCTGGCAAGTC
>209-34
GTCTCCTGTCCTGTCTGTGTGTAGAGAAGGAGATGTGTCAGTCACTCTACAGTGTTACCACGACGACAGCAGCTACTACTACATGTTCTGGTACCGACAGAGAGACAACAACATGAAGATGCTAACATATTCTCTGGGTCAAGGCGTGTGGGAAATAGAACCTCCCTTTGAGAAGGATGTACATTACACCATGAGCAGGCCGGAGCTGACCAGATCCACTCTGGAGATCAAGAACCTGGCGGTTGGAGACGGGGCTGTGTATTACTGTGCTTCCAGTACGGGCGAATCTAGTGGTGCCAGCCAGGCTTACTTCGGTGGAGGAACCAGGTTAACTGTTCTAGATCCAAACATCAAAGTCACTGAACCCACAGTGGAAGTCCTAGCACCCTCGGCAAAGGAGTGTAAAGATAGAAACAAGAAGAAGAAGAAGACCCTGGTGTGTGTAGCCACCCGCTTCTACCCCGACCATGTCACGGTCTTCTGGCAAGTC
>210-34
GTCTCCTGTCCTGTCTGTGTGTAGAGAAGGAGATGTGTCAGTCACTCTACAGTGTTACCACGACGACAGCAGCTACTACTACATGTTCTGGTACCGACAGAGAGACAACAACATGAAGATGCTAACATATTCTCTGGGTCAAGGCGTGTGGGAAATAGAACCTCCCTTTGAGAAGGATGTACATTACACCATGAGCAGGCCGGAGCTGACCAGATCCACTCTGGAGATCAAGAACCTGGCGGTTGGAGACGGGGCTGTGTATTACTGTGCTTCCAGTAGGGGGTACAACTATGATCCTGCATTCTTTGGAGCAGGGACCAAACTGAGTGTTCTGGATCCAAACATCAAAGTCACTGAACCCACAGTGGAAGTCCTAGCACCCTCGGCAAAGGAGTGTAAAGATAGAAACAAGAAGAAGAAGAAGACCCTGGTGTGTGTAGCCACCCGCTTCTACCCCGACCATGTCACGGTCTTCTGGCAAGTC
>211-34
GTCTCCTGTCCTGTCTGTGTGTAGAGAAGGAGATGTGTCAGTCACTCTACAGTGTTACCACGACGACAGCAGCTACTACTACATGTTCTGGTACCGACAGAGAGACAACAACATGAAGATGCTAACATATTCTCTGGGTCAAGGCGTGTGGGAAATAGAACCTCCCTTTGAGAAGGATGTACATTACACCATGAGCAGGCCGGAGCTGACCAGATCCACTCTGGAGATCAAGAACCTGGCGGTTGGAGACGGGGCTGTGTATTACTGTGCTTCCAGTACAGCTACATAGCTCGTACTCGGAGGCATATTTTGGAGCCGGCACCAAACTCACCGTTTTAGATCCAAACATCAAAGTCACTGAACCCACAGTGGAAGTCCTAGCACCCTCGGCAAAGGAGTGTAAAGATAGAAACAAGAAGAAGAAGAAGACCCTGGTGTGTGTAGCCACCCGCTTCTACCCCGACCATGTCACGGTCTTCTGGCAAGTC
>212-34
GTCTCCTGTCCTGTCTGTGTGTAGAGAAGGAGATGTGTCAGTCACTCTACAGTGTTACCACGACGACAGCAGCTACTACTACATGTTCTGGTACCGACAGAGAGACAACAACATGAAGATGCTAACATATTCTCTGGGTCAAGGCGTGTGGGAAATAGAACCTCCCTTTGAGAAGGATGTACATTACACCATGAGCAGGCCGGAGCTGACCAGATCCACTCTGGAGATCAAGAACCTGGCGGTTGGAGACGGGGCTGTGTATTACTGTGCTTCCAACAGGGGGACCAACTATGAGGCACATTTTGGATCAGGCACCAAATTAACAGTTCTCGATCCAAACATCAAAGTCACTGAACCCACAGTGGAAGTCCTAGCACCCTCGGCAAAGGAGTGTAAAGATAGAAACAAGAAGAAGAAGAAGACCCTGGTGTGTGTAGCCACCCGCTTCTACCCCGACCATGTCACGGTCTTCTGGCAAGTC
>213-34
GTCTCCTGTCCTGTCTGTGTGTAGAGAAGGAGATGTGTCAGTCACTCTACAGTGTTACCACGACGACAGCAGCTACTACTACATGTTCTGGTACCGACAGAGAGACAACAACATGAAGATGCTAACATATTCTCTGGGTCAAGGCGTGTGGGAAATAGAACCTCCCTTTGAGAAGGATGTACATTACACCATGAGCAGGCCGGAGCTGACCAGATCCACTCTGGAGATCAAGAACCTGGCGGTTGGAGACGGGGCTGTGTATTACTGTGCTTCCAGTTTGGACAGCTATGAGGCACATTTTGGATCAGGCACCAAATTAACAGTTCTCGATCCAAACATCAAAGTCACTGAACCCACAGTGGAAGTCCTAGCACCCTCGGCAAAGGAGTGTAAAGATAGAAACAAGAAGAAGAAGAAGACCCTGGTGTGTGTAGCCACCCGCTTCTACCCCGACCATGTCACGGTCTTCTGGCAAGTC
>214-34
GTCTCCTGTCCTGTCTGTGTGTAGAGAAGGAGATGTGTCAGTCACTCTACAGTGTTACCACGACGACAGCAGCTACTACTACATGTTCTGGTACCGACAGAGAGACAACAACATGAAGATGCTAACATATTCTCTGGGTCAAGGCGTGTGGGAAATAGAACCTCCCTTTGAGAAGGATGTACATTACACCATGAGCAGGCCGGAGCTGACCAGATCCACTCTGGAGATCAAGAACCTGGCGGTTGGAGACGGGGCTGTGTATTACTGTGCTTCCGGACAGGGGGCTGGAAGTGAGGCCTACTTTGGGAATGGAACCAAACTCACTGTTTTAGATCCAAACATCAAAGTCACTGAACCCACAGTGGAAGTCCTAGCACCCTCGGCAAAGGAGTGTAAAGATAGAAACAAGAAGAAGAAGAAGACCCTGGTGTGTGTAGCCACCCGCTTCTACCCCGACCATGTCACGGTCTTCTGGCAAGTC
>215-34
GTCTCCTGTCCTGTCTGTGTGTAGAGAAGGAGATGTGTCAGTCACTCTACAGTGTTACCACGACGACAGCAGCTACTACTACATGTTCTGGTACCGACAGAGAGACAACAACATGAAGATGCTAACATATTCTCTGGGTCAAGGCGTGTGGGAAATAGAACCTCCCTTTGAGAAGGATGTACATTACACCATGAGCAGGCCGGAGCTGACCAGATCCACTCTGGAGATCAAGAACCTGGCGGTTGGAGACGGGGCTGTGTATTACTGTGCTTCCAGTACATCAGGGGGCAGCTATGAGGCACATTTTGGATCAGGCACCAAATTAACAGTTCTCGATCCAAACATCAAAGTCACTGAACCCACAGTGGAAGTCCTAGCACCCTCGGCAAAGGAGTGTAAAGATAGAAACAAGAAGAAGAAGAAGACCCTGGTGTGTGTAGCCACCCGCTTCTACCCCGACCATGTCACGGTCTTCTGGCAAGTC
>216-34
GTCTCCTGTCCTGTCTGTGTGTAGAGAAGGAGATGTGTCAGTCACTCTACAGTGTTACCACGACGACAGCAGCTACTACTACATGTTCTGGTACCGACAGAGAGACAACAACATGAAGATGTTAACATATTCTCTGGGTCAAGGCGTGTGGGAAATAGAACCTCCCTTTGAGAAGGATGTACATTACACCATGAGCAGGCCGGAGCTGACCAGATCCACTCTGGAGATCAAGAACCTGGAGGTTGGAGACGGGGCTGTGTATTACTGTGCTTCCAGTTCGGGATATATGATCCTGCATTCTTTGGAGCAGGGACCAAACTGAGTGTTCTGGATCCAAACATCAAAGTCACTGAACCCACAGTGGAAGTCCTAGCACCCTCGGCAAAGGAGTGTAAAGATAGAAACAAGAAGAAGAAGAAGACCCTGGTGTGTGTAGCCACCCGCTTCTACCCCGACCATGTCACGGTCTTCTGGCAAGTC
>217-34
GTCTCCTGTCCTGTCTGTGTGTAGAGAAGGAGATGTGTCAGTCACTCTACAGTGTTACCACGACGACAGCAGCTACTACTACATGTTCTGGTACCGACAGAGAGACAACAACATGAAGATGCTAACATATTCTCTGGGTCAAGGCGTGTGGGAAATAGAACCTCCCTTTGAGAAGGATGTACATTACACCATGAGCAGGCCGGAGCTGACCAGATCCACTCTGGAGATCAAGAACCTGGCGGTTGGAGACGGGGCTGTGTATTACTGTGCTTCCAGTACGGGGGCGGTGGAAGTGAGGCCTACTTTGGGAATGGAACCAAACTCACTGTTTTAGATCCAAACATCAAAGTCACTGAACCCACAGTGGAAGTCCTAGCACCCTCGGCAAAGGAGTGTAAAGATAGAAACAAGAAGAAGAAGAAGACCCTGGTGTGTGTAGCCACCCGCTTCTACCCCGACCATGTCACGGTCTTCTGGCAAGTC
>218-34
GTCTCCTGTCCTGTCTGTGTGTAGAGAAGGAGATGTGTCAGTCACTCTACAGTGTTACCACGACGACAGCAGCTACTACTACATGTTCTGGTACCGACAGAGAGACAACAACATGAAGATGCTAACATATTCTCTGGGTCAAGGCGTGTGGGAAATAGAACCTCCCTTTGAGAAGGATGTACATTACACCATGAGCAGGCCGGAGCTGACCAGATCCACTCTGGAGATCAAGAACCTGGCGGTTGGAGACGGGGCTGTGTATTACTGTGCTTCCAGTAGAGGGGGCGGCAACCCGGCATTCTTCGGCAGTGGCACCAAACTCACAGTTCTAGATCCAAACATCAAAGTCACTGAACCCACAGTGGAAGTCCTAGCACCCTCGGCAAAGGAGTGTAAAGATAGAAACAAGAAGAAGAAGAAGACCCTGGTGTGTGTAGCCACCCGCTTCTACCCCGACCATGTCACGGTCTTCTGGCAAGTC
>219-34
GTCTCCTGTCCTGTCTGTGTGTAGAGAAGGAGATGTGTCAGTCACTCTACAGTGTTACCACGACGACAGCAGCTACTACTACATGTTCTGGTACCGACAGAGAGACAACAACATGAAGATGCTAACATATTCTCTGGGTCAAGGCGTGTGGGAAATAGAACCTCCCTTTGAGAAGGATGTACATTACACCATGAGCAGGCCGGAGCTGACCAGATCCACTCTGGAGATCAAGAACCTGGCGGTTGGAGACGGGGCTGTGTATTACTGTGCTTCCAGTAGCCGCAGGGCCGTACTCAAACTCAACCAGCCTTCTTTGGCAATGGAACGAAACTCACTGTTTTAGATCCAAACATCAAAGTCACTGAACCCACAGTGGAAGTCCTAGCACCCTCGGCAAAGGAGTGTAAAGATAGAAACAAGAAGAAGAAGAAGACCCTGGTGTGTGTAGCCACCCGCTTCTACCCCGACCATGTCACGGTCTTCTGGCAAGTC
>220-34
GTCTCCTGTCCTGTCTGTGTGTAGAGAAGGAGATGTGTCAGTCACTCTACAGTGTTACCACGACGACAGCAGCTACTACTACATGTTCTGGTACCGACAGAGAGACAACAACATGAAGATGTTAACATATTCTCTGGGTCAAGGCGTGTGGGAAATAGAACCTCCCTTTGAGAAGGATGTACATTACACCATGAGCAGGCCGGAGCTGACCAGATCCACTCTGGAGATCAAGAACCTGGAGGTTGGAGACGGGGCTGTGTATTACTGTGCTTCCACAGGGAACTATGAGGCACATTTTGGATCAGGCACCAAATTAACAGTTCTCGATCCAAACATCAAAGTCACTGAACCCACAGTGGAAGTCCTAGCACCCTCGGCAAAGGAGTGTAAAGATAGAAACAAGAAGAAGAAGAAGACCCTGGTGTGTGTAGCCACCCGCTTCTACCCCGACCATGTCACGGTCTTCTGGCAAGTC
>221-34
GTCTCCTGTCCTGTCTGTGTGTAGAGAAGGAGATGTGTCAGTCACTCTACAGTGTTACCACGACGACAGCAGCTACTACTACATGTTCTGGTACCGACAGAGAGACAACAACATGAAGATGTTAACATATTCTCTGGGTCAAGGCGTGTGGGAAATAGAACCTCCCTTTGAGAAGGATGTACATTACACCATGAGCAGGCCGGAGCTGACCAGATCCACTCTGGAGATCAAGAACCTGGAGGTTGGAGACGGGGCTGTGTATTACTGTGCTTCCAGTCGACAGGGGTATGAGGCACATTTTGGATCAGGCACCAAATTAACAGTTCTCGATCCAAACATCAAAGTCACTGAACCCACAGTGGAAGTCCTAGCACCCTCGGCAAAGGAGTGTAAAGATAGAAACAAGAAGAAGAAGAAGACCCTGGTGTGTGTAGCCACCCGCTTCTACCCCGACCATGTCACGGTCTTCTGGCAAGTC
>222-34
GTCTCCTGTCCTGTCTGTGTGTAGAGAAGGAGATGTGTCAGTCACTCTACAGTGTTACCACGACGACAGCAGCTACTACTACATGTTCTGGTACCGACAGAGAGACAACAACATGAAGATGCTAACATATTCTCTGGGTCAAGGCGTGTGGGAAATAGAACCTCCCTTTGAGAAGGATGTACATTACACCATGAGCAGGCCGGAGCTGACCAGATCCACTCTGGAGATCAAGAACCTGGCGGTTGGAGACGGGGCTGTGTATTACTGTGCTTCCAGTACAGACCAGGGGGCGGAGGCACATTTTGGATCAGGCACCAAATTAACAGTTCTCGATCCAAACATCAAAGTCACTGAACCCACAGTGGAAGTCCTAGCACCCTCGGCAAAGGAGTGTAAAGATAGAAACAAGAAGAAGAAGAAGACCCTGGTGTGTGTAGCCACCCGCTTCTACCCCGACCATGTCACGGTCTTCTGGCAAGTC
>223-34
GTCTCCTGTCCTGTCTGTGTGTAGAGAAGGAGATGTGTCAGTCACTCTACAGTGTTACCACGACGACAGCAGCTACTACTACATGTTCTGGTACCGACAGAGAGACAACAACATGAAGATGTTAACATATTCTCTGGGTCAAGGCGTGTGGGAAATAGAACCTCCCTTTGAGAAGGATGTACATTACACCATGAGCAGGCCGGAGCTGACCAGATCCACTCTGGAGATCAAGAACCTGGAGGTTGGAGACGGGGCTGTGTATTACTGTGCTTCCAGTACAGGGGCGGAGGCATATTTTGGAGCCGGCACCAAACTCACCGTTTTAGATCCAAACATCAAAGTCACTGAACCCACAGTGGAAGTCCTAGCACCCTCGGCAAAGGAGTGTAAAGATAGAAACAAGAAGAAGAAGAAGACCCTGGTGTGTGTAGCCACCCGCTTCTACCCCGACCATGTCACGGTCTTCTGGCAAGTC
>224-34
GTCTCCTGTCCTGTCTGTGTGTAGAGAAGGAGATGTGTCAGTCACTCTACAGTGTTACCACGACGACAGCAGCTACTACTACATGTTCTGGTACCGACAGAGAGACAACAACATGAAGATGCTAACATATTCTCTGGGTCAAGGCGTGTGGGAAATAGAACCTCCCTTTGAGAAGGATGTACATTACACCATGAGCAGGCCGGAGCTGACCAGATCCACTCTGGAGATCAAGAACCTGGCGGTTGGAGACGGGGCTGTGTATTACTGTGCTTCCAGTACTCGGGACCCTTACTCGGAGGCATATTTTGGAGCCGGCACCAAACTCACCGTTTTAGATCCAAACATCAAAGTCACTGAACCCACAGTGGAAGTCCTAGCACCCTCGGCAAAGGAGTGTAAAGATAGAAACAAGAAGAAGAAGAAGACCCTGGTGTGTGTAGCCACCCGCTTCTACCCCGACCATGTCACGGTCTTCTGGCAAGTC
>225-34
GTCTCCTGTCCTGTCTGTGTGTAGAGAAGGAGATGTGTCAGTCACTCTACAGTGTTACCACGACGACAGCAGCTACTACTACATGTTCTGGTACCGACAGAGAGACAACAACATGAAGATGCTAACATATTCTCTGGGTCAAGGCGTGTGGGAAATAGAACCTCCCTTTGAGAAGGATGTACATTACACCATGAGCAGGCCGGAGCTGACCAGATCCACTCTGGAGATCAAGAACCTGGCGGTTGGAGACGGGGCTGTGTATTACTGTGCTTCCAAGACAGGGGGCGCGGATAAGGCAGAGTTTGGTCCAGGTACCAGACTCACTGTTCTAGATCCAAACATCAAAGTCACTGAACCCACAGTGGAAGTCCTAGCACCCTCGGCAAAGGAGTGTAAAGATAGAAACAAGAAGAAGAAGAAGACCCTGGTGTGTGTAGCCACCCGCTTCTACCCCGACCATGTCACGGTCTTCTGGCAAGTC
>226-34
GTCTCCTGTCCTGTCTGTGTGTAGAGAAGGAGATGTGTCAGTCACTCTACAGTGTTACCACGACGACAGCAGCTACTACTACATGTTCTGGTACCGACAGAGAGACAACAACATGAAGATGCTAACATATTCTCTGGGTCAAGGCGTGTGGGAAATAGAACCTCCCTTTGAGAAGGATGTACATTACACCATGAGCAGGCCGGAGCTGACCAGATCCACTCTGGAGATCAAGAACCTGGCGGTTGGAGACGGGGCTGTGTATTACTGTGCTTCCAGTACGACAGGGTTTGAGGCACATTTTGGATCAGGCACCAAATTAACAGTTCTCGATCCAAACATCAAAGTCACTGAACCCACAGTGGAAGTCCTAGCACCCTCGGCAAAGGAGTGTAAAGATAGAAACAAGAAGAAGAAGAAGACCCTGGTGTGTGTAGCCACCCGCTTCTACCCCGACCATGTCACGGTCTTCTGGCAAGTC
>227-33
GTCTCCTGTCCTGTCTGTGTGTAGAGAAGGAGATGTGTCAGTCACTCTACAGTGTTACCACGACGACAGCAGCTACTACTACATGTTCTGGTACCGACAGAGAGACAACAACATGAAGATGCTAACATATTCTCTGGGTCAAGGCGTGTGGGAAATAGAACCTCCCTTTGAGAAGGATGTACATTACACCATGAGCAGGCCGGAGCTGACCAGATCCACTCTGGAGATCAAGAACCTGGCGGTTGGAGACGGGGCTGTGTATTACTGTGCTTCCAGTATCGGGACATATGATCCTGCATTCTTTGGAGCAGGGACCAAACTGAGTGTTCTGGATCCAAACATCAAAGTCACTGAACCCACAGTGGAAGTCCTAGCACCCTCGGCAAAGGAGTGTAAAGATAGAAACAAGAAGAAGAAGAAGACCCTGGTGTGTGTAGCCACCCGCTTCTACCCCGACCATGTCACGGTCTTCTGGCAAGTC
>228-33
GTCTCCTGTCCTGTCTGTGTGTAGAGAAGGAGATGTGTCAGTCACTCTACAGTGTTACCACGACGACAGCAGCTACTACTACATGTTCTGGTACCGACAGAGAGACAACAACATGAAGATGCTAACATATTCTCTGGGTCAAGGCGTGTGGGAAATAGAACCTCCCTTTGAGAAGGATGTACATTACACCATGAGCAGGCCGGAGCTGACCAGATCCACTCTGGAGATCAAGAACCTGGCGGTTGGAGACGGGGCTGTGTATTACTGTGCTTCCAGTAACACTGGAAGTGAGGCCTACTTTGGGAATGGAACCAAACTCACTGTTTTAGATCCAAACATCAAAGTCACTGAACCCACAGTGGAAGTCCTAGCACCCTCGGCAAAGGAGTGTAAAGATAGAAACAAGAAGAAGAAGAAGACCCTGGTGTGTGTAGCCACCCGCTTCTACCCCGACCATGTCACGGTCTTCTGGCAAGTC
>229-33
GTCTCCTGTCCTGTCTGTGTGTAGAGAAGGAGATGTGTCAGTCACTCTACAGTGTTACCACGACGACAGCAGCTACTACTACATGTTCTGGTACCGACAGAGAGACAACAACATGAAGATGTTAACATATTCTCTGGGTCAAGGCGTGTGGGAAATAGAACCTCCCTTTGAGAAGGATGTACATTACACCATGAGCAGGCCGGAGCTGACCAGATCCACTCTGGAGATCAAGAACCTGGAGGTTGGAGACGGGGCTGTGTATTACTGTGCTTCCAGTACGGGTCTCTCGTACTCGGAGGCATATTTTGGAGCCGGCACCAAACTCACCGTTTTAGATCCAAACATCAAAGTCACTGAACCCACAGTGGAAGTCCTAGCACCCTCGGCAAAGGAGTGTAAAGATAGAAACAAGAAGAAGAAGAAGACCCTGGTGTGTGTAGCCACCCGCTTCTACCCCGACCATGTCACGGTCTTCTGGCAAGTC
>230-33
GTCTCCTGTCCTGTCTGTGTGTAGAGAAGGAGATGTGTCAGTCACTCTACAGTGTTACCACGACGACAGCAGCTACTACTACATGTTCTGGTACCGACAGAGAGACAACAACATGAAGATGTTAACATATTCTCTGGGTCAAGGCGTGTGGGAAATAGAACCTCCCTTTGAGAAGGATGTACATTACACCATGAGCAGGCCGGAGCTGACCAGATCCACTCTGGAGATCAAGAACCTGGAGGTTGGAGACGGGGCTGTGTATTACTGTGCTTCCAGTAGTGACAGGGGGCGATGAGGCACATTTTGGATCAGGCACCAAATTAACAGTTCTCGATCCAAACATCAAAGTCACTGAACCCACAGTGGAAGTCCTAGCACCCTCGGCAAAGGAGTGTAAAGATAGAAACAAGAAGAAGAAGAAGACCCTGGTGTGTGTAGCCACCCGCTTCTACCCCGACCATGTCACGGTCTTCTGGCAAGTC
>231-33
GTCTCCTGTCCTGTCTGTGTGTAGAGAAGGAGATGTGTCAGTCACTCTACAGTGTTACCACGACGACAGCAGCTACTACTACATGTTCTGGTACCGACAGAGAGACAACAACATGAAGATGCTAACATATTCTCTGGGTCAAGGCGTGTGGGAAATAGAACCTCCCTTTGAGAAGGATGTACATTACACCATGAGCAGGCCGGAGCTGACCAGATCCACTCTGGAGATCAAGAACCTGGCGGTTGGAGACGGGGCTGTGTATTACTGTGCTTCCAGTACGGGGGCTGGAAGTGAGGCCTACTTTGGGAATGGAACCAAACTCACTGTTTTAGATCCAAACATCAAAGTCACTGAACCCACAGTGGAAGTCCTAGCACCCTCGGCAAAGGAGTGTAAAGATAGAAACAAGAAGAAGAAGAAGACCCTGGTGTGTGTAGCCACCCGCTTCTACCCCGACCATGTCACGGTCTTCTGGCAAGTC
>232-33
GTCTCCTGTCCTGTCTGTGTGTAGAGAAGGAGATGTGTCAGTCACTCTACAGTGTTACCACGACGACAGCAGCTACTACTACATGTTCTGGTACCGACAGAGAGACAACAACATGAAGATGCTAACATATTCTCTGGGTCAAGGCGTGTGGGAAATAGAACCTCCCTTTGAGAAGGATGTACATTACACCATGAGCAGGCCGGAGCTGACCAGATCCACTCTGGAGATCAAGAACCTGGCGGTTGGAGACGGGGCTGTGTATTACTGTGCTTCCAGTACCCCTTATGAGGCACATTTTGGATCAGGCACCAAATTAACAGTTCTCGATCCAAACATCAAAGTCACTGAACCCACAGTGGAAGTCCTAGCACCCTCGGCAAAGGAGTGTAAAGATAGAAACAAGAAGAAGAAGAAGACCCTGGTGTGTGTAGCCACCCGCTTCTACCCCGACCATGTCACGGTCTTCTGGCAAGTC
>233-33
GTCTCCTGTCCTGTCTGTGTGTAGAGAAGGAGATGTGTCAGTCACTCTACAGTGTTACCACGACGACAGCAGCTACTACTACATGTTCTGGTACCGACAGAGAGACAACAACATGAAGATGCTAACATATTCTCTGGGTCAAGGCGTGTGGGAAATAGAACCTCCCTTTGAGAAGGATGTACATTACACCATGAGCAGGCCGGAGCTGACCAGATCCACTCTGGAGATCAAGAACCTGGCGGTTGGAGACGGGGCTGTGTATTACTGTGCTTCCACAGGGGGCTCGTACTCGGAGGCATATTTTGGAGCCGGCACCAAACTCACCGTTTTAGATCCAAACATCAAAGTCACTGAACCCACAGTGGAAGTCCTAGCACCCTCGGCAAAGGAGTGTAAAGATAGAAACAAGAAGAAGAAGAAGACCCTGGTGTGTGTAGCCACCCGCTTCTACCCCGACCATGTCACGGTCTTCTGGCAAGTC
>234-33
GTCTCCTGTCCTGTCTGTGTGTAGAGAAGGAGATGTGTCAGTCACTCTACAGTGTTACCACGACGACAGCAGCTACTACTACATGTTCTGGTACCGACAGAGAGACAACAACATGAAGATGTTAACATATTCTCTGGGTCAAGGCGTGTGGGAAATAGAACCTCCCTTTGAGAAGGATGTACATTACACCATGAGCAGGCCGGAGCTGACCAGATCCACTCTGGAGATCAAGAACCTGGAGGTTGGAGACGGGGCTGTGTATTACTGTGCTTCCAGTAGGACAGGGGATGGAAGTGAGGCCTACTTTGGGAATGGAACCAAACTCACTGTTTTAGATCCAAACATCAAAGTCACTGAACCCACAGTGGAAGTCCTAGCACCCTCGGCAAAGGAGTGTAAAGATAGAAACAAGAAGAAGAAGAAGACCCTGGTGTGTGTAGCCACCCGCTTCTACCCCGACCATGTCACGGTCTTCTGGCAAGTC
>235-33
GTCTCCTGTCCTGTCTGTGTGTAGAGAAGGAGATGTGTCAGTCACTCTACAGTGTTACCACGACGACAGCAGCTACTACTACATGTTCTGGTACCGACAGAGAGACAACAACATGAAGATGCTAACATATTCTCTGGGTCAAGGCGTGTGGGAAATAGAACCTCCCTTTGAGAAGGATGTACATTACACCATGAGCAGGCCGGAGCTGACCAGATCCACTCTGGAGATCAAGAACCTGGCGGTTGGAGACGGGGCTGTGTATTACTGTGCTTCCAGTCGAGACAGGGGTAACTATGAGGCACATTTTGGATCAGGCACCAAATTAACAGTTCTCGATCCAAACATCAAAGTCACTGAACCCACAGTGGAAGTCCTAGCACCCTCGGCAAAGGAGTGTAAAGATAGAAACAAGAAGAAGAAGAAGACCCTGGTGTGTGTAGCCACCCGCTTCTACCCCGACCATGTCACGGTCTTCTGGCAAGTC
>236-33
GTCTCCTGTCCTGTCTGTGTGTAGAGAAGGAGATGTGTCAGTCACTCTACAGTGTTACCACGACGACAGCAGCTACTACTACATGTTCTGGTACCGACAGAGAGACAACAACATGAAGATGCTAACATATTCTCTGGGTCAAGGCGTGTGGGAAATAGAACCTCCCTTTGAGAAGGATGTACATTACACCATGAGCAGGCCGGAGCTGACCAGATCCACTCTGGAGATCAAGAACCTGGCGGTTGGAGACGGGGCTGTGTATTACTGTGCTTCCAGTAAAAGCTCGTACTCGGAGGCATATTTTGGAGCCGGCACCAAACTCACCGTTTTAGATCCAAACATCAAAGTCACTGAACCCACAGTGGAAGTCCTAGCACCCTCGGCAAAGGAGTGTAAAGATAGAAACAAGAAGAAGAAGAAGACCCTGGTGTGTGTAGCCACCCGCTTCTACCCCGACCATGTCACGGTCTTCTGGCAAGTC
>237-33
GTCTCCTGTCCTGTCTGTGTGTAGAGAAGGAGATGTGTCAGTCACTCTACAGTGTTACCACGACGACAGCAGCTACTACTACATGTTCTGGTACCGACAGAGAGACAACAACATGAAGATGCTAACATATTCTCTGGGTCAAGGCGTGTGGGAAATAGAACCTCCCTTTGAGAAGGATGTACATTACACCATGAGCAGGCCGGAGCTGACCAGATCCACTCTGGAGATCAAGAACCTGGCGGTTGGAGACGGGGCTGTGTATTACTGTGCTTCCAGTACAGGGGAAACGGATAAGGCAGAGTTTGGTCCAGGTACCAGACTCACTGTTCTAGATCCAAACATCAAAGTCACTGAACCCACAGTGGAAGTCCTAGCACCCTCGGCAAAGGAGTGTAAAGATAGAAACAAGAAGAAGAAGAAGACCCTGGTGTGTGTAGCCACCCGCTTCTACCCCGACCATGTCACGGTCTTCTGGCAAGTC
>238-33
GTCTCCTGTCCTGTCTGTGTGTAGAGAAGGAGATGTGTCAGTCACTCTACAGTGTTACCACGACGACAGCAGCTACTACTACATGTTCTGGTACCGACAGAGAGACAACAACATGAAGATGCTAACATATTCTCTGGGTCAAGGCGTGTGGGAAATAGAACCTCCCTTTGAGAAGGATGTACATTACACCATGAGCAGGCCGGAGCTGACCAGATCCACTCTGGAGATCAAGAACCTGGCGGTTGGAGACGGGGCTGTGTATTACTGTGCTTCCAGTACAGCTGGTGGTGCCAGCCAGGCTTACTTCGGTGGAGGAACCAGGTTAACTGTTCTAGATCCAAACATCAAAGTCACTGAACCCACAGTGGAAGTCCTAGCACCCTCGGCAAAGGAGTGTAAAGATAGAAACAAGAAGAAGAAGAAGACCCTGGTGTGTGTAGCCACCCGCTTCTACCCCGACCATGTCACGGTCTTCTGGCAAGTC
>239-33
GTCTCCTGTCCTGTCTGTGTGTAGAGAAGGAGATGTGTCAGTCACTCTACAGTGTTACCACGACGACAGCAGCTACTACTACATGTTCTGGTACCGACAGAGAGACAACAACATGAAGATGCTAACATATTCTCTGGGTCAAGGCGTGTGGGAAATAGAACCTCCCTTTGAGAAGGATGTACATTACACCATGAGCAGGCCGGAGCTGACCAGATCCACTCTGGAGATCAAGAACCTGGCGGTTGGAGACGGGGCTGTGTATTACTGTGCTTCCAGTACAGGGGGCGAGACTCAACCAGCCTTCTTTGGCAATGGAACGAAACTCACTGTTTTAGATCCAAACATCAAAGTCACTGAACCCACAGTGGAAGTCCTAGCACCCTCGGCAAAGGAGTGTAAAGATAGAAACAAGAAGAAGAAGAAGACCCTGGTGTGTGTAGCCACCCGCTTCTACCCCGACCATGTCACGGTCTTCTGGCAAGTC
>240-33
GTCTCCTGTCCTGTCTGTGTGTAGAGAAGGAGATGTGTCAGTCACTCTACAGTGTTACCACGACGACAGCAGCTACTACTACATGTTCTGGTACCGACAGAGAGACAACAACATGAAGATGCTAACATATTCTCTGGGTCAAGGCGTGTGGGAAATAGAACCTCCCTTTGAGAAGGATGTACATTACACCATGAGCAGGCCGGAGCTGACCAGATCCACTCTGGAGATCAAGAACCTGGCGGTTGGAGACGGGGCTGTGTATTACTGTGCTTCCAGTCCGGACAGGGAACTCGGAGGCATATTTTGGAGCCGGCACCAAACTCACCGTTTTAGATCCAAACATCAAAGTCACTGAACCCACAGTGGAAGTCCTAGCACCCTCGGCAAAGGAGTGTAAAGATAGAAACAAGAAGAAGAAGAAGACCCTGGTGTGTGTAGCCACCCGCTTCTACCCCGACCATGTCACGGTCTTCTGGCAAGTC
>241-33
GTCTCCTGTCCTGTCTGTGTGTAGAGAAGGAGATGTGTCAGTCACTCTACAGTGTTACCACGACGACAGCAGCTACTACTACATGTTCTGGTACCGACAGAGAGACAACAACATGAAGATGCTAACATATTCTCTGGGTCAAGGCGTGTGGGAAATAGAACCTCCCTTTGAGAAGGATGTACATTACACCATGAGCAGGCCGGAGCTGACCAGATCCACTCTGGAGATCAAGAACCTGGCGGTTGGAGACGGGGCTGTGTATTACTGTGCTTCCAGTGAGGGACAGGGCTCGTACTCGGAGGCATATTTTGGAGCCGGCACCAAACTCACCGTTTTAGATCCAAACATCAAAGTCACTGAACCCACAGTGGAAGTCCTAGCACCCTCGGCAAAGGAGTGTAAAGATAGAAACAAGAAGAAGAAGAAGACCCTGGTGTGTGTAGCCACCCGCTTCTACCCCGACCATGTCACGGTCTTCTGGCAAGTC
>242-33
GTCTCCTGTCCTGTCTGTGTGTAGAGAAGGAGATGTGTCAGTCACTCTACAGTGTTACCACGACGACAGCAGCTACTACTACATGTTCTGGTACCGACAGAGAGACAACAACATGAAGATGCTAACATATTCTCTGGGTCAAGGCGTGTGGGAAATAGAACCTCCCTTTGAGAAGGATGTACATTACACCATGAGCAGGCCGGAGCTGACCAGATCCACTCTGGAGATCAAGAACCTGGCGGTTGGAGACGGGGCTGTGTATTACTGTGCTTCCAGTACGGGGGGCGCTGGAAGTGAGGCCTACTTTGGGAATGGAACCAAACTCACTGTTTTAGATCCAAACATCAAAGTCACTGAACCCACAGTGGAAGTCCTAGCACCCTCGGCAAAGGAGTGTAAAGATAGAAACAAGAAGAAGAAGAAGACCCTGGTGTGTGTAGCCACCCGCTTCTACCCCGACCATGTCACGGTCTTCTGGCAAGTC
>243-33
GTCTCCTGTCCTGTCTGTGTGTAGAGAAGGAGATGTGTCAGTCACTCTACAGTGTTACCACGACGACAGCAGCTACTACTACATGTTCTGGTACCGACAGAGAGACAACAACATGAAGATGCTAACATATTCTCTGGGTCAAGGCGTGTGGGAAATAGAACCTCCCTTTGAGAAGGATGTACATTACACCATGAGCAGGCCGGAGCTGACCAGATCCACTCTGGAGATCAAGAACCTGGCGGTTGGAGACGGGGCTGTGTATTACTGTGCTTCCAGTACCGGGCTCTCGTACTCGGAGGCATATTTTGGAGCCGGCACCAAACTCACCGTTTTAGATCCAAACATCAAAGTCACTGAACCCACAGTGGAAGTCCTAGCACCCTCGGCAAAGGAGTGTAAAGATAGAAACAAGAAGAAGAAGAAGACCCTGGTGTGTGTAGCCACCCGCTTCTACCCCGACCATGTCACGGTCTTCTGGCAAGTC
>244-33
GTCTCCTGTCCTGTCTGTGTGTAGAGAAGGAGATGTGTCAGTCACTCTACAGTGTTACCACGACGACAGCAGCTACTACTACATGTTCTGGTACCGACAGAGAGACAACAACATGAAGATGCTAACATATTCTCTGGGTCAAGGCGTGTGGGAAATAGAACCTCCCTTTGAGAAGGATGTACATTACACCATGAGCAGGCCGGAGCTGACCAGATCCACTCTGGAGATCAAGAACCTGGCGGTTGGAGACGGGGCTGTGTATTACTGTGCTTCCAGTACGGACAGGAGGCACATTTTGGATCAGGCACCAAATTAACAGTTCTCGATCCAAACATCAAAGTCACTGAACCCACAGTGGAAGTCCTAGCACCCTCGGCAAAGGAGTGTAAAGATAGAAACAAGAAGAAGAAGAAGACCCTGGTGTGTGTAGCCACCCGCTTCTACCCCGACCATGTCACGGTCTTCTGGCAAGTC
>245-33
GTCTCCTGTCCTGTCTGTGTGTAGAGAAGGAGATGTGTCAGTCACTCTACAGTGTTACCACGACGACAGCAGCTACTACTACATGTTCTGGTACCGACAGAGAGACAACAACATGAAGATGCTAACATATTCTCTGGGTCAAGGCGTGTGGGAAATAGAACCTCCCTTTGAGAAGGATGTACATTACACCATGAGCAGGCCGGAGCTGACCAGATCCACTCTGGAGATCAAGAACCTGGCGGTTGGAGACGGGGCTGTGTATTACTGTGCTTCCAGACAGGGGGCGTACTCGGAGGCATATTTTGGAGCCGGCACCAAACTCACCGTTTTAGATCCAAACATCAAAGTCACTGAACCCACAGTGGAAGTCCTAGCACCCTCGGCAAAGGAGTGTAAAGATAGAAACAAGAAGAAGAAGAAGACCCTGGTGTGTGTAGCCACCCGCTTCTACCCCGACCATGTCACGGTCTTCTGGCAAGTC
>246-32
GTCTCCTGTCCTGTCTGTGTGTAGAGAAGGAGATGTGTCAGTCACTCTACAGTGTTACCACGACGACAGCAGCTACTACTACATGTTCTGGTACCGACAGAGAGACAACAACATGAAGATGCTAACATATTCTCTGGGTCAAGGCGTGTGGGAAATAGAACCTCCCTTTGAGAAGGATGTACATTACACCATGAGCAGGCCGGAGCTGACCAGATCCACTCTGGAGATCAAGAACCTGGCGGTTGGAGACGGGGCTGTGTATTACTGTGCTTCCAGTACCGGGACAGCGGATAAGGCAGAGTTTGGTCCAGGTACCAGACTCACTGTTCTAGATCCAAACATCAAAGTCACTGAACCCACAGTGGAAGTCCTAGCACCCTCGGCAAAGGAGTGTAAAGATAGAAACAAGAAGAAGAAGAAGACCCTGGTGTGTGTAGCCACCCGCTTCTACCCCGACCATGTCACGGTCTTCTGGCAAGTC
>247-32
GTCTCCTGTCCTGTCTGTGTGTAGAGAAGGAGATGTGTCAGTCACTCTACAGTGTTACCACGACGACAGCAGCTACTACTACATGTTCTGGTACCGACAGAGAGACAACAACATGAAGATGCTAACATATTCTCTGGGTCAAGGCGTGTGGGAAATAGAACCTCCCTTTGAGAAGGATGTACATTACACCATGAGCAGGCCGGAGCTGACCAGATCCACTCTGGAGATCAAGAACCTGGCGGTTGGAGACGGGGCTGTGTATTACTGTGCTTCCAGGACAGGGGGCCGCACACGGATAAGGCAGAGTTTGGTCCAGGTACCAGACTCACTGTTCTAGATCCAAACATCAAAGTCACTGAACCCACAGTGGAAGTCCTAGCACCCTCGGCAAAGGAGTGTAAAGATAGAAACAAGAAGAAGAAGAAGACCCTGGTGTGTGTAGCCACCCGCTTCTACCCCGACCATGTCACGGTCTTCTGGCAAGTC
>248-32
GTCTCCTGTCCTGTCTGTGTGTAGAGAAGGAGATGTGTCAGTCACTCTACAGTGTTACCACGACGACAGCAGCTACTACTACATGTTCTGGTACCGACAGAGAGACAACAACATGAAGATGCTAACATATTCTCTGGGTCAAGGCGTGTGGGAAATAGAACCTCCCTTTGAGAAGGATGTACATTACACCATGAGCAGGCCGGAGCTGACCAGATCCACTCTGGAGATCAAGAACCTGGCGGTTGGAGACGGGGCTGTGTATTACTGTGCTTCCAGTAGGACAGGGTATGAGGCACATTTTGGATCAGGCACCAAATTAACAGTTCTCGATCCAAACATCAAAGTCACTGAACCCACAGTGGAAGTCCTAGCACCCTCGGCAAAGGAGTGTAAAGATAGAAACAAGAAGAAGAAGAAGACCCTGGTGTGTGTAGCCACCCGCTTCTACCCCGACCATGTCACGGTCTTCTGGCAAGTC
>249-32
GTCTCCTGTCCTGTCTGTGTGTAGAGAAGGAGATGTGTCAGTCACTCTACAGTGTTACCACGACGACAGCAGCTACTACTACATGTTCTGGTACCGACAGAGAGACAACAACATGAAGATGCTAACATATTCTCTGGGTCAAGGCGTGTGGGAAATAGAACCTCCCTTTGAGAAGGATGTACATTACACCATGAGCAGGCCGGAGCTGACCAGATCCACTCTGGAGATCAAGAACCTGGCGGTTGGAGACGGGGCTGTGTATTACTGTGCTTCCAGTACGAGAACTCAAACTCAACCAGCCTTCTTTGGCAATGGAACGAAACTCACTGTTTTAGATCCAAACATCAAAGTCACTGAACCCACAGTGGAAGTCCTAGCACCCTCGGCAAAGGAGTGTAAAGATAGAAACAAGAAGAAGAAGAAGACCCTGGTGTGTGTAGCCACCCGCTTCTACCCCGACCATGTCACGGTCTTCTGGCAAGTC
>250-32
GTCTCCTGTCCTGTCTGTGTGTAGAGAAGGAGATGTGTCAGTCACTCTACAGTGTTACCACGACGACAGCAGCTACTACTACATGTTCTGGTACCGACAGAGAGACAACAACATGAAGATGCTAACATATTCTCTGGGTCAAGGCGTGTGGGAAATAGAACCTCCCTTTGAGAAGGATGTACATTACACCATGAGCAGGCCGGAGCTGACCAGATCCACTCTGGAGATCAAGAACCTGGCGGTTGGAGACGGGGCTGTGTATTACTGTGCTTCCAGTACAAGGAAAATTCAACTCAACCAGCCTTCTTTGGCAATGGAACGAAACTCACTGTTTTAGATCCAAACATCAAAGTCACTGAACCCACAGTGGAAGTCCTAGCACCCTCGGCAAAGGAGTGTAAAGATAGAAACAAGAAGAAGAAGAAGACCCTGGTGTGTGTAGCCACCCGCTTCTACCCCGACCATGTCACGGTCTTCTGGCAAGTC
>251-32
GTCTCCTGTCCTGTCTGTGTGTAGAGAAGGAGATGTGTCAGTCACTCTACAGTGTTACCACGACGACAGCAGCTACTACTACATGTTCTGGTACCGACAGAGAGACAACAACATGAAGATGCTAACATATTCTCTGGGTCAAGGCGTGTGGGAAATAGAACCTCCCTTTGAGAAGGATGTACATTACACCATGAGCAGGCCGGAGCTGACCAGATCCACTCTGGAGATCAAGAACCTGGCGGTTGGAGACGGGGCTGTGTATTACTGTGCTTCCAGTACGGACAGCTCGTACTCGGAGGCATATTTTGGAGCCGGCACCAAACTCACCGTTTTAGATCCAAACATCAAAGTCACTGAACCCACAGTGGAAGTCCTAGCACCCTCGGCAAAGGAGTGTAAAGATAGAAACAAGAAGAAGAAGAAGACCCTGGTGTGTGTAGCCACCCGCTTCTACCCCGACCATGTCACGGTCTTCTGGCAAGTC
>252-32
GTCTCCTGTCCTGTCTGTGTGTAGAGAAGGAGATGTGTCAGTCACTCTACAGTGTTACCACGACGACAGCAGCTACTACTACATGTTCTGGTACCGACAGAGAGACAACAACATGAAGATGTTAACATATTCTCTGGGTCAAGGCGTGTGGGAAATAGAACCTCCCTTTGAGAAGGATGTACATTACACCATGAGCAGGCCGGAGCTGACCAGATCCACTCTGGAGATCAAGAACCTGGAGGTTGGAGACGGGGCTGTGTATTACTGTGCTTCCAGTACAGGGGGCATCTCGTACACGGATAAGGCAGAGTTTGGTCCAGGTACCAGACTCACTGTTCTAGATCCAAACATCAAAGTCACTGAACCCACAGTGGAAGTCCTAGCACCCTCGGCAAAGGAGTGTAAAGATAGAAACAAGAAGAAGAAGAAGACCCTGGTGTGTGTAGCCACCCGCTTCTACCCCGACCATGTCACGGTCTTCTGGCAAGTC
>253-32
GTCTCCTGTCCTGTCTGTGTGTAGAGAAGGAGATGTGTCAGTCACTCTACAGTGTTACCACGACGACAGCAGCTACTACTACATGTTCTGGTACCGACAGAGAGACAACAACATGAAGATGCTAACATATTCTCTGGGTCAAGGCGTGTGGGAAATAGAACCTCCCTTTGAGAAGGATGTACATTACACCATGAGCAGGCCGGAGCTGACCAGATCCACTCTGGAGATCAAGAACCTGGCGGTTGGAGACGGGGCTGTGTATTACTGTGCTTCCACCGGACAGGGGTACTCGGAGGCATATTTTGGAGCCGGCACCAAACTCACCGTTTTAGATCCAAACATCAAAGTCACTGAACCCACAGTGGAAGTCCTAGCACCCTCGGCAAAGGAGTGTAAAGATAGAAACAAGAAGAAGAAGAAGACCCTGGTGTGTGTAGCCACCCGCTTCTACCCCGACCATGTCACGGTCTTCTGGCAAGTC
>254-32
GTCTCCTGTCCTGTCTGTGTGTAGAGAAGGAGATGTGTCAGTCACTCTACAGTGTTACCACGACGACAGCAGCTACTACTACATGTTCTGGTACCGACAGAGAGACAACAACATGAAGATGCTAACATATTCTCTGGGTCAAGGCGTGTGGGAAATAGAACCTCCCTTTGAGAAGGATGTACATTACACCATGAGCAGGCCGGAGCTGACCAGATCCACTCTGGAGATCAAGAACCTGGCGGTTGGAGACGGGGCTGTGTATTACTGTGCTTCCAGTACTGGGGGCGAGGCACATTTTGGATCAGGCACCAAATTAACAGTTCTCGATCCAAACATCAAAGTCACTGAACCCACAGTGGAAGTCCTAGCACCCTCGGCAAAGGAGTGTAAAGATAGAAACAAGAAGAAGAAGAAGACCCTGGTGTGTGTAGCCACCCGCTTCTACCCCGACCATGTCACGGTCTTCTGGCAAGTC
>255-32
GTCTCCTGTCCTGTCTGTGTGTAGAGAAGGAGATGTGTCAGTCACTCTACAGTGTTACCACGACGACAGCAGCTACTACTACATGTTCTGGTACCGACAGAGAGACAACAACATGAAGATGCTAACATATTCTCTGGGTCAAGGCGTGTGGGAAATAGAACCTCCCTTTGAGAAGGATGTACATTACACCATGAGCAGGCCGGAGCTGACCAGATCCACTCTGGAGATCAAGAACCTGGCGGTTGGAGACGGGGCTGTGTATTACTGTGCTTCCAGTCCGGACCATACTATGATCCTGCATTCTTTGGAGCAGGGACCAAACTGAGTGTTCTGGATCCAAACATCAAAGTCACTGAACCCACAGTGGAAGTCCTAGCACCCTCGGCAAAGGAGTGTAAAGATAGAAACAAGAAGAAGAAGAAGACCCTGGTGTGTGTAGCCACCCGCTTCTACCCCGACCATGTCACGGTCTTCTGGCAAGTC
>256-32
GTCTCCTGTCCTGTCTGTGTGTAGAGAAGGAGATGTGTCAGTCACTCTACAGTGTTACCACGACGACAGCAGCTACTACTACATGTTCTGGTACCGACAGAGAGACAACAACATGAAGATGCTAACATATTCTCTGGGTCAAGGCGTGTGGGAAATAGAACCTCCCTTTGAGAAGGATGTACATTACACCATGAGCAGGCCGGAGCTGACCAGATCCACTCTGGAGATCAAGAACCTGGCGGTTGGAGACGGGGCTGTGTATTACTGTGCCGGACAGAACTCGTACTCGGAGGCATATTTTGGAGCCGGCACCAAACTCACCGTTTTAGATCCAAACATCAAAGTCACTGAACCCACAGTGGAAGTCCTAGCACCCTCGGCAAAGGAGTGTAAAGATAGAAACAAGAAGAAGAAGAAGACCCTGGTGTGTGTAGCCACCCGCTTCTACCCCGACCATGTCACGGTCTTCTGGCAAGTC
>257-32
GTCTCCTGTCCTGTCTGTGTGTAGAGAAGGAGATGTGTCAGTCACTCTACAGTGTTACCACGACGACAGCAGCTACTACTACATGTTCTGGTACCGACAGAGAGACAACAACATGAAGATGCTAACATATTCTCTGGGTCAAGGCGTGTGGGAAATAGAACCTCCCTTTGAGAAGGATGTACATTACACCATGAGCAGGCCGGAGCTGACCAGATCCACTCTGGAGATCAAGAACCTGGCGGTTGGAGACGGGGCTGTGTATTACTGTGCTTCCAGACAGGGGGGGTACTCGGAGGCATATTTTGGAGCCGGCACCAAACTCACCGTTTTAGATCCAAACATCAAAGTCACTGAACCCACAGTGGAAGTCCTAGCACCCTCGGCAAAGGAGTGTAAAGATAGAAACAAGAAGAAGAAGAAGACCCTGGTGTGTGTAGCCACCCGCTTCTACCCCGACCATGTCACGGTCTTCTGGCAAGTC
>258-32
GTCTCCTGTCCTGTCTGTGTGTAGAGAAGGAGATGTGTCAGTCACTCTACAGTGTTACCACGACGACAGCAGCTACTACTACATGTTCTGGTACCGACAGAGAGACAACAACATGAAGATGCTAACATATTCTCTGGGTCAAGGCGTGTGGGAAATAGAACCTCCCTTTGAGAAGGATGTACATTACACCATGAGCAGGCCGGAGCTGACCAGATCCACTCTGGAGATCAAGAACCTGGCGGTTGGAGACGGGGCTGTGTATTACTGTGCTTCCAGACAGGGAGGTCGAACTCAACCAGCCTTCTTTGGCAATGGAACGAAACTCACTGTTTTAGATCCAAACATCAAAGTCACTGAACCCACAGTGGAAGTCCTAGCACCCTCGGCAAAGGAGTGTAAAGATAGAAACAAGAAGAAGAAGAAGACCCTGGTGTGTGTAGCCACCCGCTTCTACCCCGACCATGTCACGGTCTTCTGGCAAGTC
>259-32
GTCTCCTGTCCTGTCTGTGTGTAGAGAAGGAGATGTGTCAGTCACTCTACAGTGTTACCACGACGACAGCAGCTACTACTACATGTTCTGGTACCGACAGAGAGACAACAACATGAAGATGCTAACATATTCTCTGGGTCAAGGCGTGTGGGAAATAGAACCTCCCTTTGAGAAGGATGTACATTACACCATGAGCAGGCCGGAGCTGACCAGATCCACTCTGGAGATCAAGAACCTGGCGGTTGGAGACGGGGCTGTGTATTACTGTGCTTCCAATACCTATGAGGCACATTTTGGATCAGGCACCAAATTAACAGTTCTCGATCCAAACATCAAAGTCACTGAACCCACAGTGGAAGTCCTAGCACCCTCGGCAAAGGAGTGTAAAGATAGAAACAAGAAGAAGAAGAAGACCCTGGTGTGTGTAGCCACCCGCTTCTACCCCGACCATGTCACGGTCTTCTGGCAAGTC
>260-32
GTCTCCTGTCCTGTCTGTGTGTAGAGAAGGAGATGTGTCAGTCACTCTACAGTGTTACCACGACGACAGCAGCTACTACTACATGTTCTGGTACCGACAGAGAGACAACAACATGAAGATGCTAACATATTCTCTGGGTCAAGGCGTGTGGGAAATAGAACCTCCCTTTGAGAAGGATGTACATTACACCATGAGCAGGCCGGAGCTGACCAGATCCACTCTGGAGATCAAGAACCTGGCGGTTGGAGACGGGGCTGTGTATTACTGTGCTTCCAGTACCCGTACTCAAACTCAACCAGCCTTCTTTGGCAATGGAACGAAACTCACTGTTTTAGATCCAAACATCAAAGTCACTGAACCCACAGTGGAAGTCCTAGCACCCTCGGCAAAGGAGTGTAAAGATAGAAACAAGAAGAAGAAGAAGACCCTGGTGTGTGTAGCCACCCGCTTCTACCCCGACCATGTCACGGTCTTCTGGCAAGTC
>261-32
GTCTCCTGTCCTGTCTGTGTGTAGAGAAGGAGATGTGTCAGTCACTCTACAGTGTTACCACGACGACAGCAGCTACTACTACATGTTCTGGTACCGACAGAGAGACAACAACATGAAGATGCTAACATATTCTCTGGGTCAAGGCGTGTGGGAAATAGAACCTCCCTTTGAGAAGGATGTACATTACACCATGAGCAGGCCGGAGCTGACCAGATCCACTCTGGAGATCAAGAACCTGGCGGTTGGAGACGGGGCTGTGTATTACTGTGCTTCCACACCGGGCTATGAGGCACATTTTGGATCAGGCACCAAATTAACAGTTCTCGATCCAAACATCAAAGTCACTGAACCCACAGTGGAAGTCCTAGCACCCTCGGCAAAGGAGTGTAAAGATAGAAACAAGAAGAAGAAGAAGACCCTGGTGTGTGTAGCCACCCGCTTCTACCCCGACCATGTCACGGTCTTCTGGCAAGTC
>262-32
GTCTCCTGTCCTGTCTGTGTGTAGAGAAGGAGATGTGTCAGTCACTCTACAGTGTTACCACGACGACAGCAGCTACTACTACATGTTCTGGTACCGACAGAGAGACAACAACATGAAGATGCTAACATATTCTCTGGGTCAAGGCGTGTGGGAAATAGAACCTCCCTTTGAGAAGGATGTACATTACACCATGAGCAGGCCGGAGCTGACCAGATCCACTCTGGAGATCAAGAACCTGGCGGTTGGAGACGGGGCTGTGTATTACTGTGCTTCCAGTATTTCCCCTAGTGGTGCCAGCCAGGCTTACTTCGGTGGAGGAACCAGGTTAACTGTTCTAGATCCAAACATCAAAGTCACTGAACCCACAGTGGAAGTCCTAGCACCCTCGGCAAAGGAGTGTAAAGATAGAAACAAGAAGAAGAAGAAGACCCTGGTGTGTGTAGCCACCCGCTTCTACCCCGACCATGTCACGGTCTTCTGGCAAGTC
>263-32
GTCTCCTGTCCTGTCTGTGTGTAGAGAAGGAGATGTGTCAGTCACTCTACAGTGTTACCACGACGACAGCAGCTACTACTACATGTTCTGGTACCGACAGAGAGACAACAACATGAAGATGTTAACATATTCTCTGGGTCAAGGCGTGTGGGAAATAGAACCTCCCTTTGAGAAGGATGTACATTACACCATGAGCAGGCCGGAGCTGACCAGATCCACTCTGGAGATCAAGAACCTGGAGGTTGGAGACGGGGCTGTGTATTACTGTGCTTCCAGTCCCGACAGGGCTGGAAGTGAGGCCTACTTTGGGAATGGAACCAAACTCACTGTTTTAGATCCAAACATCAAAGTCACTGAACCCACAGTGGAAGTCCTAGCACCCTCGGCAAAGGAGTGTAAAGATAGAAACAAGAAGAAGAAGAAGACCCTGGTGTGTGTAGCCACCCGCTTCTACCCCGACCATGTCACGGTCTTCTGGCAAGTC
>264-32
GTCTCCTGTCCTGTCTGTGTGTAGAGAAGGAGATGTGTCAGTCACTCTACAGTGTTACCACGACGACAGCAGCTACTACTACATGTTCTGGTACCGACAGAGAGACAACAACATGAAGATGCTAACATATTCTCTGGGTCAAGGCGTGTGGGAAATAGAACCTCCCTTTGAGAAGGATGTACATTACACCATGAGCAGGCCGGAGCTGACCAGATCCACTCTGGAGATCAAGAACCTGGCGGTTGGAGACGGGGCTGTGTATTACTGTGCTTCCCGGACAGGGGATGAGGCACATTTTGGATCAGGCACCAAATTAACAGTTCTCGATCCAAACATCAAAGTCACTGAACCCACAGTGGAAGTCCTAGCACCCTCGGCAAAGGAGTGTAAAGATAGAAACAAGAAGAAGAAGAAGACCCTGGTGTGTGTAGCCACCCGCTTCTACCCCGACCATGTCACGGTCTTCTGGCAAGTC
>265-32
GTCTCCTGTCCTGTCTGTGTGTAGAGAAGGAGATGTGTCAGTCACTCTACAGTGTTACCACGACGACAGCAGCTACTACTACATGTTCTGGTACCGACAGAGAGACAACAACATGAAGATGCTAACATATTCTCTGGGTCAAGGCGTGTGGGAAATAGAACCTCCCTTTGAGAAGGATGTACATTACACCATGAGCAGGCCGGAGCTGACCAGATCCACTCTGGAGATCAAGAACCTGGCGGTTGGAGACGGGGCTGTGTATTACTGTGCTTCCACTGCTCAAACTCAACCAGCCTTCTTTGGCAATGGAACGAAACTCACTGTTTTAGATCCAAACATCAAAGTCACTGAACCCACAGTGGAAGTCCTAGCACCCTCGGCAAAGGAGTGTAAAGATAGAAACAAGAAGAAGAAGAAGACCCTGGTGTGTGTAGCCACCCGCTTCTACCCCGACCATGTCACGGTCTTCTGGCAAGTC
>266-32
GTCTCCTGTCCTGTCTGTGTGTAGAGAAGGAGATGTGTCAGTCACTCTACAGTGTTACCACGACGACAGCAGCTACTACTACATGTTCTGGTACCGACAGAGAGACAACAACATGAAGATGTTAACATATTCTCTGGGTCAAGGCGTGTGGGAAATAGAACCTCCCTTTGAGAAGGATGTACATTACACCATGAGCAGGCCGGAGCTGACCAGATCCACTCTGGAGATCAAGAACCTGGAGGTTGGAGACGGGGCTGTGTATTACTGTGCTTCCATCAGGGACAGGGCCACGGATAAGGCAGAGTTTGGTCCAGGTACCAGACTCACTGTTCTAGATCCAAACATCAAAGTCACTGAACCCACAGTGGAAGTCCTAGCACCCTCGGCAAAGGAGTGTAAAGATAGAAACAAGAAGAAGAAGAAGACCCTGGTGTGTGTAGCCACCCGCTTCTACCCCGACCATGTCACGGTCTTCTGGCAAGTC
>267-32
GTCTCCTGTCCTGTCTGTGTGTAGAGAAGGAGATGTGTCAGTCACTCTACAGTGTTACCACGACGACAGCAGCTACTACTACATGTTCTGGTACCGACAGAGAGACAACAACATGAAGATGCTAACATATTCTCTGGGTCAAGGCGTGTGGGAAATAGAACCTCCCTTTGAGAAGGATGTACATTACACCATGAGCAGGCCGGAGCTGACCAGATCCACTCTGGAGATCAAGAACCTGGCGGTTGGAGACGGGGCTGTGTATTACTGTGCTTCCAGTACTGGGGAAGACTATGATCCTGCATTCTTTGGAGCAGGGACCAAACTGAGTGTTCTGGATCCAAACATCAAAGTCACTGAACCCACAGTGGAAGTCCTAGCACCCTCGGCAAAGGAGTGTAAAGATAGAAACAAGAAGAAGAAGAAGACCCTGGTGTGTGTAGCCACCCGCTTCTACCCCGACCATGTCACGGTCTTCTGGCAAGTC
>268-32
GTCTCCTGTCCTGTCTGTGTGTAGAGAAGGAGATGTGTCAGTCACTCTACAGTGTTACCACGACGACAGCAGCTACTACTACATGTTCTGGTACCGACAGAGAGACAACAACATGAAGATGCTAACATATTCTCTGGGTCAAGGCGTGTGGGAAATAGAACCTCCCTTTGAGAAGGATGTACATTACACCATGAGCAGGCCGGAGCTGACCAGATCCACTCTGGAGATCAAGAACCTGGCGGTTGGAGACGGGGCTGTGTATTACTGTGCTTCCAGTACTGGACAGGGAGCTCGTACTCGGAGGCATATTTTGGAGCCGGCACCAAACTCACCGTTTTAGATCCAAACATCAAAGTCACTGAACCCACAGTGGAAGTCCTAGCACCCTCGGCAAAGGAGTGTAAAGATAGAAACAAGAAGAAGAAGAAGACCCTGGTGTGTGTAGCCACCCGCTTCTACCCCGACCATGTCACGGTCTTCTGGCAAGTC
>269-32
GTCTCCTGTCCTGTCTGTGTGTAGAGAAGGAGATGTGTCAGTCACTCTACAGTGTTACCACGACGACAGCAGCTACTACTACATGTTCTGGTACCGACAGAGAGACAACAACATGAAGATGCTAACATATTCTCTGGGTCAAGGCGTGTGGGAAATAGAACCTCCCTTTGAGAAGGATGTACATTACACCATGAGCAGGCCGGAGCTGACCAGATCCACTCTGGAGATCAAGAACCTGGCGGTTGGAGACGGGGCTGTGTATTACTGTGCTTCCAGTACGGCAGATCCAAACATCAAAGTCACTGAACCCACAGTGGAAGTCCTAGCACCCTCGGCAAAGGAGTGTAAAGATAGAAACAAGAAGAAGAAGAAGACCCTGGTGTGTGTAGCCACCCGCTTCTACCCCGACCATGTCACGGTCTTCTGGCAAGTC
>270-32
GTCTCCTGTCCTGTCTGTGTGTAGAGAAGGAGATGTGTCAGTCACTCTACAGTGTTACCACGACGACAGCAGCTACTACTACATGTTCTGGTACCGACAGAGAGACAACAACATGAAGATGCTAACATATTCTCTGGGTCAAGGCGTGTGGGAAATAGAACCTCCCTTTGAGAAGGATGTACATTACACCATGAGCAGGCCGGAGCTGACCAGATCCACTCTGGAGATCAAGAACCTGGCGGTTGGAGACGGGGCTGTGTATTACTGTGCTTCCAGTCGTGGACAGGGGGATGAGGCACATTTTGGATCAGGCACCAAATTAACAGTTCTCGATCCAAACATCAAAGTCACTGAACCCACAGTGGAAGTCCTAGCACCCTCGGCAAAGGAGTGTAAAGATAGAAACAAGAAGAAGAAGAAGACCCTGGTGTGTGTAGCCACCCGCTTCTACCCCGACCATGTCACGGTCTTCTGGCAAGTC
>271-31
GTCTCCTGTCCTGTCTGTGTGTAGAGAAGGAGATGTGTCAGTCACTCTACAGTGTTACCACGACGACAGCAGCTACTACTACATGTTCTGGTACCGACAGAGAGACAACAACATGAAGATGTTAACATATTCTCTGGGTCAAGGCGTGTGGGAAATAGAACCTCCCTTTGAGAAGGATGTACATTACACCATGAGCAGGCCGGAGCTGACCAGATCCACTCTGGAGATCAAGAACCTGGAGGTTGGAGACGGGGCTGTGTATTACTGTGCTTCCAGTACCGGTTTTGAGGCACATTTTGGATCAGGCACCAAATTAACAGTTCTCGATCCAAACATCAAAGTCACTGAACCCACAGTGGAAGTCCTAGCACCCTCGGCAAAGGAGTGTAAAGATAGAAACAAGAAGAAGAAGAAGACCCTGGTGTGTGTAGCCACCCGCTTCTACCCCGACCATGTCACGGTCTTCTGGCAAGTC
>272-31
GTCTCCTGTCCTGTCTGTGTGTAGAGAAGGAGATGTGTCAGTCACTCTACAGTGTTACCACGACGACAGCAGCTACTACTACATGTTCTGGTACCGACAGAGAGACAACAACATGAAGATGCTAACATATTCTCTGGGTCAAGGCGTGTGGGAAATAGAACCTCCCTTTGAGAAGGATGTACATTACACCATGAGCAGGCCGGAGCTGACCAGATCCACTCTGGAGATCAAGAACCTGGCGGTTGGAGACGGGGCTGTGTATTACTGTGCTTCCAGTACGACAGGGGCTGGTGGTTATGCTGCCTACTTTGGAGAGGGAACTAAGCTAACAGTTCTGGATCCAAACATCAAAGTCACTGAACCCACAGTGGAAGTCCTAGCACCCTCGGCAAAGGAGTGTAAAGATAGAAACAAGAAGAAGAAGAAGACCCTGGTGTGTGTAGCCACCCGCTTCTACCCCGACCATGTCACGGTCTTCTGGCAAGTC
>273-31
GTCTCCTGTCCTGTCTGTGTGTAGAGAAGGAGATGTGTCAGTCACTCTACAGTGTTACCACGACGACAGCAGCTACTACTACATGTTCTGGTACCGACAGAGAGACAACAACATGAAGATGTTAACATATTCTCTGGGTCAAGGCGTGTGGGAAATAGAACCTCCCTTTGAGAAGGATGTACATTACACCATGAGCAGGCCGGAGCTGACCAGATCCACTCTGGAGATCAAGAACCTGGAGGTTGGAGACGGGGCTGTGTATTACTGTGCTTCCAGTACCGACAACACTGGAAGTGAGGCCTACTTTGGGAATGGAACCAAACTCACTGTTTTAGATCCAAACATCAAAGTCACTGAACCCACAGTGGAAGTCCTAGCACCCTCGGCAAAGGAGTGTAAAGATAGAAACAAGAAGAAGAAGAAGACCCTGGTGTGTGTAGCCACCCGCTTCTACCCCGACCATGTCACGGTCTTCTGGCAAGTC
>274-31
GTCTCCTGTCCTGTCTGTGTGTAGAGAAGGAGATGTGTCAGTCACTCTACAGTGTTACCACGACGACAGCAGCTACTACTACATGTTCTGGTACCGACAGAGAGACAACAACATGAAGATGTTAACATATTCTCTGGGTCAAGGCGTGTGGGAAATAGAACCTCCCTTTGAGAAGGATGTACATTACACCATGAGCAGGCCGGAGCTGACCAGATCCACTCTGGAGATCAAGAACCTGGAGGTTGGAGACGGGGCTGTGTATTACTGTGCTTCCAGGGACAACAACTATGAGGCACATTTTGGATCAGGCACCAAATTAACAGTTCTCGATCCAAACATCAAAGTCACTGAACCCACAGTGGAAGTCCTAGCACCCTCGGCAAAGGAGTGTAAAGATAGAAACAAGAAGAAGAAGAAGACCCTGGTGTGTGTAGCCACCCGCTTCTACCCCGACCATGTCACGGTCTTCTGGCAAGTC
>275-31
GTCTCCTGTCCTGTCTGTGTGTAGAGAAGGAGATGTGTCAGTCACTCTACAGTGTTACCACGACGACAGCAGCTACTACTACATGTTCTGGTACCGACAGAGAGACAACAACATGAAGATGTTAACATATTCTCTGGGTCAAGGCGTGTGGGAAATAGAACCTCCCTTTGAGAAGGATGTACATTACACCATGAGCAGGCCGGAGCTGACCAGATCCACTCTGGAGATCAAGAACCTGGAGGTTGGAGACGGGGCTGTGTATTACTGTGCTTCCAGTTCAGGGTATGATCCTGCATTCTTTGGAGCAGGGACCAAACTGAGTGTTCTGGATCCAAACATCAAAGTCACTGAACCCACAGTGGAAGTCCTAGCACCCTCGGCAAAGGAGTGTAAAGATAGAAACAAGAAGAAGAAGAAGACCCTGGTGTGTGTAGCCACCCGCTTCTACCCCGACCATGTCACGGTCTTCTGGCAAGTC
>276-31
GTCTCCTGTCCTGTCTGTGTGTAGAGAAGGAGATGTGTCAGTCACTCTACAGTGTTACCACGACGACAGCAGCTACTACTACATGTTCTGGTACCGACAGAGAGACAACAACATGAAGATGCTAACATATTCTCTGGGTCAAGGCGTGTGGGAAATAGAACCTCCCTTTGAGAAGGATGTACATTACACCATGAGCAGGCCGGAGCTGACCAGATCCACTCTGGAGATCAAGAACCTGGCGGTTGGAGACGGGGCTGTGTATTACTGTGCTTCCAGTACGGCAACGTATGAGGCACATTTTGGATCAGGCACCAAATTAACAGTTCTCGATCCAAACATCAAAGTCACTGAACCCACAGTGGAAGTCCTAGCACCCTCGGCAAAGGAGTGTAAAGATAGAAACAAGAAGAAGAAGAAGACCCTGGTGTGTGTAGCCACCCGCTTCTACCCCGACCATGTCACGGTCTTCTGGCAAGTC
>277-31
GTCTCCTGTCCTGTCTGTGTGTAGAGAAGGAGATGTGTCAGTCACTCTACAGTGTTACCACGACGACAGCAGCTACTACTACATGTTCTGGTACCGACAGAGAGACAACAACATGAAGATGCTAACATATTCTCTGGGTCAAGGCGTGTGGGAAATAGAACCTCCCTTTGAGAAGGATGTACATTACACCATGAGCAGGCCGGAGCTGACCAGATCCACTCTGGAGATCAAGAACCTGGCGGTTGGAGACGGGGCTGTGTATTACTGTGCTTCCAGTACGGGAACCTCGTACTCGGAGGCATATTTTGGAGCCGGCACCAAACTCACCGTTTTAGATCCAAACATCAAAGTCACTGAACCCACAGTGGAAGTCCTAGCACCCTCGGCAAAGGAGTGTAAAGATAGAAACAAGAAGAAGAAGAAGACCCTGGTGTGTGTAGCCACCCGCTTCTACCCCGACCATGTCACGGTCTTCTGGCAAGTC
>278-31
GTCTCCTGTCCTGTCTGTGTGTAGAGAAGGAGATGTGTCAGTCACTCTACAGTGTTACCACGACGACAGCAGCTACTACTACATGTTCTGGTACCGACAGAGAGACAACAACATGAAGATGCTAACATATTCTCTGGGTCAAGGCGTGTGGGAAATAGAACCTCCCTTTGAGAAGGATGTACATTACACCATGAGCAGGCCGGAGCTGACCAGATCCACTCTGGAGATCAAGAACCTGGCGGTTGGAGACGGGGCTGTGTATTACTGTGCTTCCAGGCAGGGGGCGGGTGAGGCACATTTTGGATCAGGCACCAAATTAACAGTTCTCGATCCAAACATCAAAGTCACTGAACCCACAGTGGAAGTCCTAGCACCCTCGGCAAAGGAGTGTAAAGATAGAAACAAGAAGAAGAAGAAGACCCTGGTGTGTGTAGCCACCCGCTTCTACCCCGACCATGTCACGGTCTTCTGGCAAGTC
>279-31
GTCTCCTGTCCTGTCTGTGTGTAGAGAAGGAGATGTGTCAGTCACTCTACAGTGTTACCACGACGACAGCAGCTACTACTACATGTTCTGGTACCGACAGAGAGACAACAACATGAAGATGCTAACATATTCTCTGGGTCAAGGCGTGTGGGAAATAGAACCTCCCTTTGAGAAGGATGTACATTACACCATGAGCAGGCCGGAGCTGACCAGATCCACTCTGGAGATCAAGAACCTGGCGGTTGGAGACGGGGCTGTGTATTACTGTGCTTCCAGTTGGGACAGGGGGCGCGAGGCACATTTTGGATCAGGCACCAAATTAACAGTTCTCGATCCAAACATCAAAGTCACTGAACCCACAGTGGAAGTCCTAGCACCCTCGGCAAAGGAGTGTAAAGATAGAAACAAGAAGAAGAAGAAGACCCTGGTGTGTGTAGCCACCCGCTTCTACCCCGACCATGTCACGGTCTTCTGGCAAGTC
>280-31
GTCTCCTGTCCTGTCTGTGTGTAGAGAAGGAGATGTGTCAGTCACTCTACAGTGTTACCACGACGACAGCAGCTACTACTACATGTTCTGGTACCGACAGAGAGACAACAACATGAAGATGTTAACATATTCTCTGGGTCAAGGCGTGTGGGAAATAGAACCTCCCTTTGAGAAGGATGTACATTACACCATGAGCAGGCCGGAGCTGACCAGATCCACTCTGGAGATCAAGAACCTGGAGGTTGGAGACGGGGCTGTGTATTACTGTGCTTCCACCCCCTCGTACTCGGAGGCATATTTTGGAGCCGGCACCAAACTCACCGTTTTAGATCCAAACATCAAAGTCACTGAACCCACAGTGGAAGTCCTAGCACCCTCGGCAAAGGAGTGTAAAGATAGAAACAAGAAGAAGAAGAAGACCCTGGTGTGTGTAGCCACCCGCTTCTACCCCGACCATGTCACGGTCTTCTGGCAAGTC
>281-31
GTCTCCTGTCCTGTCTGTGTGTAGAGAAGGAGATGTGTCAGTCACTCTACAGTGTTACCACGACGACAGCAGCTACTACTACATGTTCTGGTACCGACAGAGAGACAACAACATGAAGATGCTAACATATTCTCTGGGTCAAGGCGTGTGGGAAATAGAACCTCCCTTTGAGAAGGATGTACATTACACCATGAGCAGGCCGGAGCTGACCAGATCCACTCTGGAGATCAAGAACCTGGCGGTTGGAGACGGGGCTGTGTATTACTGTGCTTCCAGCGGGACAGAAAACAACAACCCGGCATTCTTCGGCAGTGGCACCAAACTCACAGTTCTAGATCCAAACATCAAAGTCACTGAACCCACAGTGGAAGTCCTAGCACCCTCGGCAAAGGAGTGTAAAGATAGAAACAAGAAGAAGAAGAAGACCCTGGTGTGTGTAGCCACCCGCTTCTACCCCGACCATGTCACGGTCTTCTGGCAAGTC
>282-31
GTCTCCTGTCCTGTCTGTGTGTAGAGAAGGAGATGTGTCAGTCACTCTACAGTGTTACCACGACGACAGCAGCTACTACTACATGTTCTGGTACCGACAGAGAGACAACAACATGAAGATGCTAACATATTCTCTGGGTCAAGGCGTGTGGGAAATAGAACCTCCCTTTGAGAAGGATGTACATTACACCATGAGCAGGCCGGAGCTGACCAGATCCACTCTGGAGATCAAGAACCTGGCGGTTGGAGACGGGGCTGTGTATTACTGTGCTTCCAGTATATCGTACTCGGAGGCATATTTTGGAGCCGGCACCAAACTCACCGTTTTAGATCCAAACATCAAAGTCACTGAACCCACAGTGGAAGTCCTAGCACCCTCGGCAAAGGAGTGTAAAGATAGAAACAAGAAGAAGAAGAAGACCCTGGTGTGTGTAGCCACCCGCTTCTACCCCGACCATGTCACGGTCTTCTGGCAAGTC
>283-31
GTCTCCTGTCCTGTCTGTGTGTAGAGAAGGAGATGTGTCAGTCACTCTACAGTGTTACCACGACGACAGCAGCTACTACTACATGTTCTGGTACCGACAGAGAGACAACAACATGAAGATGCTAACATATTCTCTGGGTCAAGGCGTGTGGGAAATAGAACCTCCCTTTGAGAAGGATGTACATTACACCATGAGCAGGCCGGAGCTGACCAGATCCACTCTGGAGATCAAGAACCTGGCGGTTGGAGACGGGGCTGTGTATTACTGTGCTTCCAGTTCGGGCTCGTACTCGGAGGCATATTTTGGAGCCGGCACCAAACTCACCGTTTTAGATCCAAACATCAAAGTCACTGAACCCACAGTGGAAGTCCTAGCACCCTCGGCAAAGGAGTGTAAAGATAGAAACAAGAAGAAGAAGAAGACCCTGGTGTGTGTAGCCACCCGCTTCTACCCCGACCATGTCACGGTCTTCTGGCAAGTC
>284-31
GTCTCCTGTCCTGTCTGTGTGTAGAGAAGGAGATGTGTCAGTCACTCTACAGTGTTACCACGACGACAGCAGCTACTACTACATGTTCTGGTACCGACAGAGAGACAACAACATGAAGATGCTAACATATTCTCTGGGTCAAGGCGTGTGGGAAATAGAACCTCCCTTTGAGAAGGATGTACATTACACCATGAGCAGGCCGGAGCTGACCAGATCCACTCTGGAGATCAAGAACCTGGCGGTTGGAGACGGGGCTGTGTATTACTTAAGTGAGGCCTACTTTGGGAATGGAACCAAACTCACTGTTTTAGATCCAAACATCAAAGTCACTGAACCCACAGTGGAAGTCCTAGCACCCTCGGCAAAGGAGTGTAAAGATAGAAACAAGAAGAAGAAGAAGACCCTGGTGTGTGTAGCCACCCGCTTCTACCCCGACCATGTCACGGTCTTCTGGCAAGTC
>285-31
GTCTCCTGTCCTGTCTGTGTGTAGAGAAGGAGATGTGTCAGTCACTCTACAGTGTTACCACGACGACAGCAGCTACTACTACATGTTCTGGTACCGACAGAGAGACAACAACATGAAGATGCTAACATATTCTCTGGGTCAAGGCGTGTGGGAAATAGAACCTCCCTTTGAGAAGGATGTACATTACACCATGAGCAGGCCGGAGCTGACCAGATCCACTCTGGAGATCAAGAACCTGGCGGTTGGAGACGGGGCTGTGTATTACTGTGCTTCCGGGACAAACAACTATGATCCTGCATTCTTTGGAGCAGGGACCAAACTGAGTGTTCTGGATCCAAACATCAAAGTCACTGAACCCACAGTGGAAGTCCTAGCACCCTCGGCAAAGGAGTGTAAAGATAGAAACAAGAAGAAGAAGAAGACCCTGGTGTGTGTAGCCACCCGCTTCTACCCCGACCATGTCACGGTCTTCTGGCAAGTC
>286-31
GTCTCCTGTCCTGTCTGTGTGTAGAGAAGGAGATGTGTCAGTCACTCTACAGTGTTACCACGACGACAGCAGCTACTACTACATGTTCTGGTACCGACAGAGAGACAACAACATGAAGATGCTAACATATTCTCTGGGTCAAGGCGTGTGGGAAATAGAACCTCCCTTTGAGAAGGATGTACATTACACCATGAGCAGGCCGGAGCTGACCAGATCCACTCTGGAGATCAAGAACCTGGCGGTTGGAGACGGGGCTGTGTATTACTGTGCTTCCAGTCGGACAGGGGGCAACTATGAGGCACATTTTGGATCAGGCACCAAATTAACAGTTCTCGATCCAAACATCAAAGTCACTGAACCCACAGTGGAAGTCCTAGCACCCTCGGCAAAGGAGTGTAAAGATAGAAACAAGAAGAAGAAGAAGACCCTGGTGTGTGTAGCCACCCGCTTCTACCCCGACCATGTCACGGTCTTCTGGCAAGTC
>287-31
GTCTCCTGTCCTGTCTGTGTGTAGAGAAGGAGATGTGTCAGTCACTCTACAGTGTTACCACGACGACAGCAGCTACTACTACATGTTCTGGTACCGACAGAGAGACAACAACATGAAGATGCTAACATATTCTCTGGGTCAAGGCGTGTGGGAAATAGAACCTCCCTTTGAGAAGGATGTACATTACACCATGAGCAGGCCGGAGCTGACCAGATCCACTCTGGAGATCAAGAACCTGGCGGTTGGAGACGGGGCTGTGTATTACTGTGCTTCCAGACAGGGTGGTGCCAGCCAGGCTTACTTCGGTGGAGGAACCAGGTTAACTGTTCTAGATCCAAACATCAAAGTCACTGAACCCACAGTGGAAGTCCTAGCACCCTCGGCAAAGGAGTGTAAAGATAGAAACAAGAAGAAGAAGAAGACCCTGGTGTGTGTAGCCACCCGCTTCTACCCCGACCATGTCACGGTCTTCTGGCAAGTC
>288-31
GTCTCCTGTCCTGTCTGTGTGTAGAGAAGGAGATGTGTCAGTCACTCTACAGTGTTACCACGACGACAGCAGCTACTACTACATGTTCTGGTACCGACAGAGAGACAACAACATGAAGATGCTAACATATTCTCTGGGTCAAGGCGTGTGGGAAATAGAACCTCCCTTTGAGAAGGATGTACATTACACCATGAGCAGGCCGGAGCTGACCAGATCCACTCTGGAGATCAAGAACCTGGCGGTTGGAGACGGGGCTGTGTATTACTGTGCTTCCAGTACGTCGGACAGGTACACTGGAAGTGAGGCCTACTTTGGGAATGGAACCAAACTCACTGTTTTAGATCCAAACATCAAAGTCACTGAACCCACAGTGGAAGTCCTAGCACCCTCGGCAAAGGAGTGTAAAGATAGAAACAAGAAGAAGAAGAAGACCCTGGTGTGTGTAGCCACCCGCTTCTACCCCGACCATGTCACGGTCTTCTGGCAAGTC
>289-31
GTCTCCTGTCCTGTCTGTGTGTAGAGAAGGAGATGTGTCAGTCACTCTACAGTGTTACCACGACGACAGCAGCTACTACTACATGTTCTGGTACCGACAGAGAGACAACAACATGAAGATGCTAACATATTCTCTGGGTCAAGGCGTGTGGGAAATAGAACCTCCCTTTGAGAAGGATGTACATTACACCATGAGCAGGCCGGAGCTGACCAGATCCACTCTGGAGATCAAGAACCTGGCGGTTGGAGACGGGGCTGTGTATTACTGTGCTTCCAGTAGGGACTCGTACTCGGAGGCATATTTTGGAGCCGGCACCAAACTCACCGTTTTAGATCCAAACATCAAAGTCACTGAACCCACAGTGGAAGTCCTAGCACCCTCGGCAAAGGAGTGTAAAGATAGAAACAAGAAGAAGAAGAAGACCCTGGTGTGTGTAGCCACCCGCTTCTACCCCGACCATGTCACGGTCTTCTGGCAAGTC
>290-30
GTCTCCTGTCCTGTCTGTGTGTAGAGAAGGAGATGTGTCAGTCACTCTACAGTGTTACCACGACGACAGCAGCTACTACTACATGTTCTGGTACCGACAGAGAGACAACAACATGAAGATGTTAACATATTCTCTGGGTCAAGGCGTGTGGGAAATAGAACCTCCCTTTGAGAAGGATGTACATTACACCATGAGCAGGCCGGAGCTGACCAGATCCACTCTGGAGATCAAGAACCTGGAGGTTGGAGACGGGGCTGTGTATTACTGTGCTTCCAGCGCAGGGGACTATGATCCTGCATTCTTTGGAGCAGGGACCAAACTGAGTGTTCTGGATCCAAACATCAAAGTCACTGAACCCACAGTGGAAGTCCTAGCACCCTCGGCAAAGGAGTGTAAAGATAGAAACAAGAAGAAGAAGAAGACCCTGGTGTGTGTAGCCACCCGCTTCTACCCCGACCATGTCACGGTCTTCTGGCAAGTC
>291-30
GTCTCCTGTCCTGTCTGTGTGTAGAGAAGGAGATGTGTCAGTCACTCTACAGTGTTACCACGACGACAGCAGCTACTACTACATGTTCTGGTACCGACAGAGAGACAACAACATGAAGATGCTAACATATTCTCTGGGTCAAGGCGTGTGGGAAATAGAACCTCCCTTTGAGAAGGATGTACATTACACCATGAGCAGGCCGGAGCTGACCAGATCCACTCTGGAGATCAAGAACCTGGCGGTTGGAGACGGGGCTGTGTATTACTGTGCTTCCAGTACGGACAGGGAGTATGAGGCACATTTTGGATCAGGCACCAAATTAACAGTTCTCGATCCAAACATCAAAGTCACTGAACCCACAGTGGAAGTCCTAGCACCCTCGGCAAAGGAGTGTAAAGATAGAAACAAGAAGAAGAAGAAGACCCTGGTGTGTGTAGCCACCCGCTTCTACCCCGACCATGTCACGGTCTTCTGGCAAGTC
>292-30
GTCTCCTGTCCTGTCTGTGTGTAGAGAAGGAGATGTGTCAGTCACTCTACAGTGTTACCACGACGACAGCAGCTACTACTACATGTTCTGGTACCGACAGAGAGACAACAACATGAAGATGCTAACATATTCTCTGGGTCAAGGCGTGTGGGAAATAGAACCTCCCTTTGAGAAGGATGTACATTACACCATGAGCAGGCCGGAGCTGACCAGATCCACTCTGGAGATCAAGAACCTGGCGGTTGGAGACGGGGCTGTGTATTACTGTGCTTCCAGTACCGGACAGGGGAACAACCCGGCATTCTTCGGCAGTGGCACCAAACTCACAGTTCTAGATCCAAACATCAAAGTCACTGAACCCACAGTGGAAGTCCTAGCACCCTCGGCAAAGGAGTGTAAAGATAGAAACAAGAAGAAGAAGAAGACCCTGGTGTGTGTAGCCACCCGCTTCTACCCCGACCATGTCACGGTCTTCTGGCAAGTC
>293-30
GTCTCCTGTCCTGTCTGTGTGTAGAGAAGGAGATGTGTCAGTCACTCTACAGTGTTACCACGACGACAGCAGCTACTACTACATGTTCTGGTACCGACAGAGAGACAACAACATGAAGATGCTAACATATTCTCTGGGTCAAGGCGTGTGGGAAATAGAACCTCCCTTTGAGAAGGATGTACATTACACCATGAGCAGGCCGGAGCTGACCAGATCCACTCTGGAGATCAAGAACCTGGCGGTTGGAGACGGGGCTGTGTATTACTGTGCTTCCAAGAGGACAGGGGGCAAACTCAACCAGCCTTCTTTGGCAATGGAACGAAACTCACTGTTTTAGATCCAAACATCAAAGTCACTGAACCCACAGTGGAAGTCCTAGCACCCTCGGCAAAGGAGTGTAAAGATAGAAACAAGAAGAAGAAGAAGACCCTGGTGTGTGTAGCCACCCGCTTCTACCCCGACCATGTCACGGTCTTCTGGCAAGTC
>294-30
GTCTCCTGTCCTGTCTGTGTGTAGAGAAGGAGATGTGTCAGTCACTCTACAGTGTTACCACGACGACAGCAGCTACTACTACATGTTCTGGTACCGACAGAGAGACAACAACATGAAGATGCTAACATATTCTCTGGGTCAAGGCGTGTGGGAAATAGAACCTCCCTTTGAGAAGGATGTACATTACACCATGAGCAGGCCGGAGCTGACCAGATCCACTCTGGAGATCAAGAACCTGGCGGTTGGAGACGGGGCTGTGTATTACTGTGCTTCCAAACCGGGACAGGGGTCGATAACAACAACCCGGCATTCTTCGGCAGTGGCACCAAACTCACAGTTCTAGATCCAAACATCAAAGTCACTGAACCCACAGTGGAAGTCCTAGCACCCTCGGCAAAGGAGTGTAAAGATAGAAACAAGAAGAAGAAGAAGACCCTGGTGTGTGTAGCCACCCGCTTCTACCCCGACCATGTCACGGTCTTCTGGCAAGTC
>295-30
GTCTCCTGTCCTGTCTGTGTGTAGAGAAGGAGATGTGTCAGTCACTCTACAGTGTTACCACGACGACAGCAGCTACTACTACATGTTCTGGTACCGACAGAGAGACAACAACATGAAGATGCTAACATATTCTCTGGGTCAAGGCGTGTGGGAAATAGAACCTCCCTTTGAGAAGGATGTACATTACACCATGAGCAGGCCGGAGCTGACCAGATCCACTCTGGAGATCAAGAACCTGGCGGTTGGAGACGGGGCTGTGTATTACTGTGCCGTTTCTACTCAAACTCAACCAGCCTTCTTTGGCAATGGAACGAAACTCACTGTTTTAGATCCAAACATCAAAGTCACTGAACCCACAGTGGAAGTCCTAGCACCCTCGGCAAAGGAGTGTAAAGATAGAAACAAGAAGAAGAAGAAGACCCTGGTGTGTGTAGCCACCCGCTTCTACCCCGACCATGTCACGGTCTTCTGGCAAGTC
>296-30
GTCTCCTGTCCTGTCTGTGTGTAGAGAAGGAGATGTGTCAGTCACTCTACAGTGTTACCACGACGACAGCAGCTACTACTACATGTTCTGGTACCGACAGAGAGACAACAACATGAAGATGTTAACATATTCTCTGGGTCAAGGCGTGTGGGAAATAGAACCTCCCTTTGAGAAGGATGTACATTACACCATGAGCAGGCCGGAGCTGACCAGATCCACTCTGGAGATCAAGAACCTGGAGGTTGGAGACGGGGCTGTGTATTACTGTGCTTCCAGTCCGACAGGGGGATACTCGGAGGCATATTTTGGAGCCGGCACCAAACTCACCGTTTTAGATCCAAACATCAAAGTCACTGAACCCACAGTGGAAGTCCTAGCACCCTCGGCAAAGGAGTGTAAAGATAGAAACAAGAAGAAGAAGAAGACCCTGGTGTGTGTAGCCACCCGCTTCTACCCCGACCATGTCACGGTCTTCTGGCAAGTC
>297-30
GTCTCCTGTCCTGTCTGTGTGTAGAGAAGGAGATGTGTCAGTCACTCTACAGTGTTACCACGACGACAGCAGCTACTACTACATGTTCTGGTACCGACAGAGAGACAACAACATGAAGATGCTAACATATTCTCTGGGTCAAGGCGTGTGGGAAATAGAACCTCCCTTTGAGAAGGATGTACATTACACCATGAGCAGGCCGGAGCTGACCAGATCCACTCTGGAGATCAAGAACCTGGCGGTTGGAGACGGGGCTGTGTATTACTGTGCTTCCAGTACCCGCAGGGCCAACTATGAGGCACATTTTGGATCAGGCACCAAATTAACAGTTCTCGATCCAAACATCAAAGTCACTGAACCCACAGTGGAAGTCCTAGCACCCTCGGCAAAGGAGTGTAAAGATAGAAACAAGAAGAAGAAGAAGACCCTGGTGTGTGTAGCCACCCGCTTCTACCCCGACCATGTCACGGTCTTCTGGCAAGTC
>298-30
GTCTCCTGTCCTGTCTGTGTGTAGAGAAGGAGATGTGTCAGTCACTCTACAGTGTTACCACGACGACAGCAGCTACTACTACATGTTCTGGTACCGACAGAGAGACAACAACATGAAGATGCTAACATATTCTCTGGGTCAAGGCGTGTGGGAAATAGAACCTCCCTTTGAGAAGGATGTACATTACACCATGAGCAGGCCGGAGCTGACCAGATCCACTCTGGAGATCAAGAACCTGGCGGTTGGAGACGGGGCTGTGTATTACTGTGCTTCCAGTACAGACAGACTCTCGTACTCGGAGGCATATTTTGGAGCCGGCACCAAACTCACCGTTTTAGATCCAAACATCAAAGTCACTGAACCCACAGTGGAAGTCCTAGCACCCTCGGCAAAGGAGTGTAAAGATAGAAACAAGAAGAAGAAGAAGACCCTGGTGTGTGTAGCCACCCGCTTCTACCCCGACCATGTCACGGTCTTCTGGCAAGTC
>299-30
GTCTCCTGTCCTGTCTGTGTGTAGAGAAGGAGATGTGTCAGTCACTCTACAGTGTTACCACGACGACAGCAGCTACTACTACATGTTCTGGTACCGACAGAGAGACAACAACATGAAGATGCTAACATATTCTCTGGGTCAAGGCGTGTGGGAAATAGAACCTCCCTTTGAGAAGGATGTACATTACACCATGAGCAGGCCGGAGCTGACCAGATCCACTCTGGAGATCAAGAACCTGGCGGTTGGAGACGGGGCTGTGTATTACTGTGCTTCCAGTACTGGGGACAGGGCAACTATGAGGCACATTTTGGATCAGGCACCAAATTAACAGTTCTCGATCCAAACATCAAAGTCACTGAACCCACAGTGGAAGTCCTAGCACCCTCGGCAAAGGAGTGTAAAGATAGAAACAAGAAGAAGAAGAAGACCCTGGTGTGTGTAGCCACCCGCTTCTACCCCGACCATGTCACGGTCTTCTGGCAAGTC
>300-30
GTCTCCTGTCCTGTCTGTGTGTAGAGAAGGAGATGTGTCAGTCACTCTACAGTGTTACCACGACGACAGCAGCTACTACTACATGTTCTGGTACCGACAGAGAGACAACAACATGAAGATGCTAACATATTCTCTGGGTCAAGGCGTGTGGGAAATAGAACCTCCCTTTGAGAAGGATGTACATTACACCATGAGCAGGCCGGAGCTGACCAGATCCACTCTGGAGATCAAGAACCTGGCGGTTGGAGACGGGGCTGTGTATTACTGTGCTTCCAGTACGGGCGGGAACTATGATCCTGCATTCTTTGGAGCAGGGACCAAACTGAGTGTTCTGGATCCAAACATCAAAGTCACTGAACCCACAGTGGAAGTCCTAGCACCCTCGGCAAAGGAGTGTAAAGATAGAAACAAGAAGAAGAAGAAGACCCTGGTGTGTGTAGCCACCCGCTTCTACCCCGACCATGTCACGGTCTTCTGGCAAGTC
>301-30
GTCTCCTGTCCTGTCTGTGTGTAGAGAAGGAGATGTGTCAGTCACTCTACAGTGTTACCACGACGACAGCAGCTACTACTACATGTTCTGGTACCGACAGAGAGACAACAACATGAAGATGTTAACATATTCTCTGGGTCAAGGCGTGTGGGAAATAGAACCTCCCTTTGAGAAGGATGTACATTACACCATGAGCAGGCCGGAGCTGACCAGATCCACTCTGGAGATCAAGAACCTGGAGGTTGGAGACGGGGCTGTGTATTACTGTGCTTCCGGGACAGGGTATGAGGCACATTTTGGATCAGGCACCAAATTAACAGTTCTCGATCCAAACATCAAAGTCACTGAACCCACAGTGGAAGTCCTAGCACCCTCGGCAAAGGAGTGTAAAGATAGAAACAAGAAGAAGAAGAAGACCCTGGTGTGTGTAGCCACCCGCTTCTACCCCGACCATGTCACGGTCTTCTGGCAAGTC
>302-30
GTCTCCTGTCCTGTCTGTGTGTAGAGAAGGAGATGTGTCAGTCACTCTACAGTGTTACCACGACGACAGCAGCTACTACTACATGTTCTGGTACCGACAGAGAGACAACAACATGAAGATGCTAACATATTCTCTGGGTCAAGGCGTGTGGGAAATAGAACCTCCCTTTGAGAAGGATGTACATTACACCATGAGCAGGCCGGAGCTGACCAGATCCACTCTGGAGATCAAGAACCTGGCGGTTGGAGACGGGGCTGTGTATTACTGTGCTTCCAGGACAGCTCAAACTCAACCAGCCTTCTTTGGCAATGGAACGAAACTCACTGTTTTAGATCCAAACATCAAAGTCACTGAACCCACAGTGGAAGTCCTAGCACCCTCGGCAAAGGAGTGTAAAGATAGAAACAAGAAGAAGAAGAAGACCCTGGTGTGTGTAGCCACCCGCTTCTACCCCGACCATGTCACGGTCTTCTGGCAAGTC
>303-30
GTCTCCTGTCCTGTCTGTGTGTAGAGAAGGAGATGTGTCAGTCACTCTACAGTGTTACCACGACGACAGCAGCTACTACTACATGTTCTGGTACCGACAGAGAGACAACAACATGAAGATGCTAACATATTCTCTGGGTCAAGGCGTGTGGGAAATAGAACCTCCCTTTGAGAAGGATGTACATTACACCATGAGCAGGCCGGAGCTGACCAGATCCACTCTGGAGATCAAGAACCTGGCGGTTGGAGACGGGGCTGTGTATTACTGTGCTTCCAGTACGTGACAGCTATGAGGCACATTTTGGATCAGGCACCAAATTAACAGTTCTCGATCCAAACATCAAAGTCACTGAACCCACAGTGGAAGTCCTAGCACCCTCGGCAAAGGAGTGTAAAGATAGAAACAAGAAGAAGAAGAAGACCCTGGTGTGTGTAGCCACCCGCTTCTACCCCGACCATGTCACGGTCTTCTGGCAAGTC
>304-30
GTCTCCTGTCCTGTCTGTGTGTAGAGAAGGAGATGTGTCAGTCACTCTACAGTGTTACCACGACGACAGCAGCTACTACTACATGTTCTGGTACCGACAGAGAGACAACAACATGAAGATGCTAACATATTCTCTGGGTCAAGGCGTGTGGGAAATAGAACCTCCCTTTGAGAAGGATGTACATTACACCATGAGCAGGCCGGAGCTGACCAGATCCACTCTGGAGATCAAGAACCTGGCGGTTGGAGACGGGGCTGTGTATTACTGTGCTTCCGACAGGGACAACTATGATCCTGCATTCTTTGGAGCAGGGACCAAACTGAGTGTTCTGGATCCAAACATCAAAGTCACTGAACCCACAGTGGAAGTCCTAGCACCCTCGGCAAAGGAGTGTAAAGATAGAAACAAGAAGAAGAAGAAGACCCTGGTGTGTGTAGCCACCCGCTTCTACCCCGACCATGTCACGGTCTTCTGGCAAGTC
>305-30
GTCTCCTGTCCTGTCTGTGTGTAGAGAAGGAGATGTGTCAGTCACTCTACAGTGTTACCACGACGACAGCAGCTACTACTACATGTTCTGGTACCGACAGAGAGACAACAACATGAAGATGCTAACATATTCTCTGGGTCAAGGCGTGTGGGAAATAGAACCTCCCTTTGAGAAGGATGTACATTACACCATGAGCAGGCCGGAGCTGACCAGATCCACTCTGGAGATCAAGAACCTGGCGGTTGGAGACGGGGCTGTGTATTACTGTGCTTCAGGGGGCGACAACCCGGCATTCTTCGGCAGTGGCACCAAACTCACAGTTCTAGATCCAAACATCAAAGTCACTGAACCCACAGTGGAAGTCCTAGCACCCTCGGCAAAGGAGTGTAAAGATAGAAACAAGAAGAAGAAGAAGACCCTGGTGTGTGTAGCCACCCGCTTCTACCCCGACCATGTCACGGTCTTCTGGCAAGTC
>306-30
GTCTCCTGTCCTGTCTGTGTGTAGAGAAGGAGATGTGTCAGTCACTCTACAGTGTTACCACGACGACAGCAGCTACTACTACATGTTCTGGTACCGACAGAGAGACAACAACATGAAGATGCTAACATATTCTCTGGGTCAAGGCGTGTGGGAAATAGAACCTCCCTTTGAGAAGGATGTACATTACACCATGAGCAGGCCGGAGCTGACCAGATCCACTCTGGAGATCAAGAACCTGGCGGTTGGAGACGGGGCTGTGTATTACTGTGCTTCCAGTACTTTCCAGAATGAGGCACATTTTGGATCAGGCACCAAATTAACAGTTCTCGATCCAAACATCAAAGTCACTGAACCCACAGTGGAAGTCCTAGCACCCTCGGCAAAGGAGTGTAAAGATAGAAACAAGAAGAAGAAGAAGACCCTGGTGTGTGTAGCCACCCGCTTCTACCCCGACCATGTCACGGTCTTCTGGCAAGTC
>307-30
GTCTCCTGTCCTGTCTGTGTGTAGAGAAGGAGATGTGTCAGTCACTCTACAGTGTTACCACGACGACAGCAGCTACTACTACATGTTCTGGTACCGACAGAGAGACAACAACATGAAGATGCTAACATATTCTCTGGGTCAAGGCGTGTGGGAAATAGAACCTCCCTTTGAGAAGGATGTACATTACACCATGAGCAGGCCGGAGCTGACCAGATCCACTCTGGAGATCAAGAACCTGGCGGTTGGAGACGGGGCTGTGTATTACTGTGCTTCCAGCAGGGACACGGATAAGGCAGAGTTTGGTCCAGGTACCAGACTCACTGTTCTAGATCCAAACATCAAAGTCACTGAACCCACAGTGGAAGTCCTAGCACCCTCGGCAAAGGAGTGTAAAGATAGAAACAAGAAGAAGAAGAAGACCCTGGTGTGTGTAGCCACCCGCTTCTACCCCGACCATGTCACGGTCTTCTGGCAAGTC
>308-30
GTCTCCTGTCCTGTCTGTGTGTAGAGAAGGAGATGTGTCAGTCACTCTACAGTGTTACCACGACGACAGCAGCTACTACTACATGTTCTGGTACCGACAGAGAGACAACAACATGAAGATGCTAACATATTCTCTGGGTCAAGGCGTGTGGGAAATAGAACCTCCCTTTGAGAAGGATGTACATTACACCATGAGCAGGCCGGAGCTGACCAGATCCACTCTGGAGATCAAGAACCTGGCGGTTGGAGACGGGGCTGTGTATTACTGTGCTTCCAGTACGGGGACAGCTGATCCTGCATTCTTTGGAGCAGGGACCAAACTGAGTGTTCTGGATCCAAACATCAAAGTCACTGAACCCACAGTGGAAGTCCTAGCACCCTCGGCAAAGGAGTGTAAAGATAGAAACAAGAAGAAGAAGAAGACCCTGGTGTGTGTAGCCACCCGCTTCTACCCCGACCATGTCACGGTCTTCTGGCAAGTC
>309-29
GTCTCCTGTCCTGTCTGTGTGTAGAGAAGGAGATGTGTCAGTCACTCTACAGTGTTACCACGACGACAGCAGCTACTACTACATGTTCTGGTACCGACAGAGAGACAACAACATGAAGATGCTAACATATTCTCTGGGTCAAGGCGTGTGGGAAATAGAACCTCCCTTTGAGAAGGATGTACATTACACCATGAGCAGGCCGGAGCTGACCAGATCCACTCTGGAGATCAAGAACCTGGCGGTTGGAGACGGGGCTGTGTATTACTGTGCAGGGACAGGGAGCTCGTACTCGGAGGCATATTTTGGAGCCGGCACCAAACTCACCGTTTTAGATCCAAACATCAAAGTCACTGAACCCACAGTGGAAGTCCTAGCACCCTCGGCAAAGGAGTGTAAAGATAGAAACAAGAAGAAGAAGAAGACCCTGGTGTGTGTAGCCACCCGCTTCTACCCCGACCATGTCACGGTCTTCTGGCAAGTC
>310-29
GTCTCCTGTCCTGTCTGTGTGTAGAGAAGGAGATGTGTCAGTCACTCTACAGTGTTACCACGACGACAGCAGCTACTACTACATGTTCTGGTACCGACAGAGAGACAACAACATGAAGATGCTAACATATTCTCTGGGTCAAGGCGTGTGGGAAATAGAACCTCCCTTTGAGAAGGATGTACATTACACCATGAGCAGGCCGGAGCTGACCAGATCCACTCTGGAGATCAAGAACCTGGCGGTTGGAGACGGGGCTGTGTATTACTGTGCTTCCAGTACGACAGCTATGAGGCACATTTTGGATCAGGCACCAAATTAACAGTTCTCGATCCAAACATCAAAGTCACTGAACCCACAGTGGAAGTCCTAGCACCCTCGGCAAAGGAGTGTAAAGATAGAAACAAGAAGAAGAAGAAGACCCTGGTGTGTGTAGCCACCCGCTTCTACCCCGACCATGTCACGGTCTTCTGGCAAGTC
>311-29
GTCTCCTGTCCTGTCTGTGTGTAGAGAAGGAGATGTGTCAGTCACTCTACAGTGTTACCACGACGACAGCAGCTACTACTACATGTTCTGGTACCGACAGAGAGACAACAACATGAAGATGTTAACATATTCTCTGGGTCAAGGCGTGTGGGAAATAGAACCTCCCTTTGAGAAGGATGTACATTACACCATGAGCAGGCCGGAGCTGACCAGATCCACTCTGGAGATCAAGAACCTGGAGGTTGGAGACGGGGCTGTGTATTACTGTGCTTCCAGTACAGATTATGATCCTGCATTCTTTGGAGCAGGGACCAAACTGAGTGTTCTGGATCCAAACATCAAAGTCACTGAACCCACAGTGGAAGTCCTAGCACCCTCGGCAAAGGAGTGTAAAGATAGAAACAAGAAGAAGAAGAAGACCCTGGTGTGTGTAGCCACCCGCTTCTACCCCGACCATGTCACGGTCTTCTGGCAAGTC
>312-29
GTCTCCTGTCCTGTCTGTGTGTAGAGAAGGAGATGTGTCAGTCACTCTACAGTGTTACCACGACGACAGCAGCTACTACTACATGTTCTGGTACCGACAGAGAGACAACAACATGAAGATGCTAACATATTCTCTGGGTCAAGGCGTGTGGGAAATAGAACCTCCCTTTGAGAAGGATGTACATTACACCATGAGCAGGCCGGAGCTGACCAGATCCACTCTGGAGATCAAGAACCTGGCGGTTGGAGACGGGGCTGTGTATTACTGTGCTTCCAGTACAGCGGCCAACTATGAGGCACATTTTGGATCAGGCACCAAATTAACAGTTCTCGATCCAAACATCAAAGTCACTGAACCCACAGTGGAAGTCCTAGCACCCTCGGCAAAGGAGTGTAAAGATAGAAACAAGAAGAAGAAGAAGACCCTGGTGTGTGTAGCCACCCGCTTCTACCCCGACCATGTCACGGTCTTCTGGCAAGTC
>313-29
GTCTCCTGTCCTGTCTGTGTGTAGAGAAGGAGATGTGTCAGTCACTCTACAGTGTTACCACGACGACAGCAGCTACTACTACATGTTCTGGTACCGACAGAGAGACAACAACATGAAGATGCTAACATATTCTCTGGGTCAAGGCGTGTGGGAAATAGAACCTCCCTTTGAGAAGGATGTACATTACACCATGAGCAGGCCGGAGCTGACCAGATCCACTCTGGAGATCAAGAACCTGGCGGTTGGAGACGGGGCTGTGTATTACTGTGCTTCCAGTAGGGACAGGGGGAATGAGGCACATTTTGGATCAGGCACCAAATTAACAGTTCTCGATCCAAACATCAAAGTCACTGAACCCACAGTGGAAGTCCTAGCACCCTCGGCAAAGGAGTGTAAAGATAGAAACAAGAAGAAGAAGAAGACCCTGGTGTGTGTAGCCACCCGCTTCTACCCCGACCATGTCACGGTCTTCTGGCAAGTC
>314-29
GTCTCCTGTCCTGTCTGTGTGTAGAGAAGGAGATGTGTCAGTCACTCTACAGTGTTACCACGACGACAGCAGCTACTACTACATGTTCTGGTACCGACAGAGAGACAACAACATGAAGATGCTAACATATTCTCTGGGTCAAGGCGTGTGGGAAATAGAACCTCCCTTTGAGAAGGATGTACATTACACCATGAGCAGGCCGGAGCTGACCAGATCCACTCTGGAGATCAAGAACCTGGCGGTTGGAGACGGGGCTGTGTATTACTGTGCTTCCAGTACAGGACGACCTATGAGGCACATTTTGGATCAGGCACCAAATTAACAGTTCTCGATCCAAACATCAAAGTCACTGAACCCACAGTGGAAGTCCTAGCACCCTCGGCAAAGGAGTGTAAAGATAGAAACAAGAAGAAGAAGAAGACCCTGGTGTGTGTAGCCACCCGCTTCTACCCCGACCATGTCACGGTCTTCTGGCAAGTC
>315-29
GTCTCCTGTCCTGTCTGTGTGTAGAGAAGGAGATGTGTCAGTCACTCTACAGTGTTACCACGACGACAGCAGCTACTACTACATGTTCTGGTACCGACAGAGAGACAACAACATGAAGATGCTAACATATTCTCTGGGTCAAGGCGTGTGGGAAATAGAACCTCCCTTTGAGAAGGATGTACATTACACCATGAGCAGGCCGGAGCTGACCAGATCCACTCTGGAGATCAAGAACCTGGCGGTTGGAGACGGGGCTGTGTATTACTGTGCTTCCAGTAGGGATTCGTACTCGGAGGCATATTTTGGAGCCGGCACCAAACTCACCGTTTTAGATCCAAACATCAAAGTCACTGAACCCACAGTGGAAGTCCTAGCACCCTCGGCAAAGGAGTGTAAAGATAGAAACAAGAAGAAGAAGAAGACCCTGGTGTGTGTAGCCACCCGCTTCTACCCCGACCATGTCACGGTCTTCTGGCAAGTC
>316-29
GTCTCCTGTCCTGTCTGTGTGTAGAGAAGGAGATGTGTCAGTCACTCTACAGTGTTACCACGACGACAGCAGCTACTACTACATGTTCTGGTACCGACAGAGAGACAACAACATGAAGATGCTAACATATTCTCTGGGTCAAGGCGTGTGGGAAATAGAACCTCCCTTTGAGAAGGATGTACATTACACCATGAGCAGGCCGGAGCTGACCAGATCCACTCTGGAGATCAAGAACCTGGCGGTTGGAGACGGGGCTGTGTATTACTGTGCGTCCAGTACCTACTATGAGGCACATTTTGGATCAGGCACCAAATTAACAGTTCTCGATCCAAACATCAAAGTCACTGAACCCACAGTGGAAGTCCTAGCACCCTCGGCAAAGGAGTGTAAAGATAGAAACAAGAAGAAGAAGAAGACCCTGGTGTGTGTAGCCACCCGCTTCTACCCCGACCATGTCACGGTCTTCTGGCAAGTC
>317-29
GTCTCCTGTCCTGTCTGTGTGTAGAGAAGGAGATGTGTCAGTCACTCTACAGTGTTACCACGACGACAGCAGCTACTACTACATGTTCTGGTACCGACAGAGAGACAACAACATGAAGATGCTAACATATTCTCTGGGTCAAGGCGTGTGGGAAATAGAACCTCCCTTTGAGAAGGATGTACATTACACCATGAGCAGGCCGGAGCTGACCAGATCCACTCTGGAGATCAAGAACCTGGCGGTTGGAGACGGGGCTGTGTATTACTGTGCTTCCAAACGGGACAGTTATGAGGCACATTTTGGATCAGGCACCAAATTAACAGTTCTCGATCCAAACATCAAAGTCACTGAACCCACAGTGGAAGTCCTAGCACCCTCGGCAAAGGAGTGTAAAGATAGAAACAAGAAGAAGAAGAAGACCCTGGTGTGTGTAGCCACCCGCTTCTACCCCGACCATGTCACGGTCTTCTGGCAAGTC
>318-29
GTCTCCTGTCCTGTCTGTGTGTAGAGAAGGAGATGTGTCAGTCACTCTACAGTGTTACCACGACGACAGCAGCTACTACTACATGTTCTGGTACCGACAGAGAGACAACAACATGAAGATGCTAACATATTCTCTGGGTCAAGGCGTGTGGGAAATAGAACCTCCCTTTGAGAAGGATGTACATTACACCATGAGCAGGCCGGAGCTGACCAGATCCACTCTGGAGATCAAGAACCTGGCGGTTGGAGACGGGGCTGTGTATTACTGTGCTTCCAGTTGGGACAGAACTGGAAGTGAGGCCTACTTTGGGAATGGAACCAAACTCACTGTTTTAGATCCAAACATCAAAGTCACTGAACCCACAGTGGAAGTCCTAGCACCCTCGGCAAAGGAGTGTAAAGATAGAAACAAGAAGAAGAAGAAGACCCTGGTGTGTGTAGCCACCCGCTTCTACCCCGACCATGTCACGGTCTTCTGGCAAGTC
>319-29
GTCTCCTGTCCTGTCTGTGTGTAGAGAAGGAGATGTGTCAGTCACTCTACAGTGTTACCACGACGACAGCAGCTACTACTACATGTTCTGGTACCGACAGAGAGACAACAACATGAAGATGCTAACATATTCTCTGGGTCAAGGCGTGTGGGAAATAGAACCTCCCTTTGAGAAGGATGTACATTACACCATGAGCAGGCCGGAGCTGACCAGATCCACTCTGGAGATCAAGAACCTGGCGGTTGGAGACGGGGCTGTGTATTACTGTGCTTCCAGTACGGGACAGGGTTAAACTATGAGGCACATTTTGGATCAGGCACCAAATTAACAGTTCTCGATCCAAACATCAAAGTCACTGAACCCACAGTGGAAGTCCTAGCACCCTCGGCAAAGGAGTGTAAAGATAGAAACAAGAAGAAGAAGAAGACCCTGGTGTGTGTAGCCACCCGCTTCTACCCCGACCATGTCACGGTCTTCTGGCAAGTC
>320-29
GTCTCCTGTCCTGTCTGTGTGTAGAGAAGGAGATGTGTCAGTCACTCTACAGTGTTACCACGACGACAGCAGCTACTACTACATGTTCTGGTACCGACAGAGAGACAACAACATGAAGATGCTAACATATTCTCTGGGTCAAGGCGTGTGGGAAATAGAACCTCCCTTTGAGAAGGATGTACATTACACCATGAGCAGGCCGGAGCTGACCAGATCCACTCTGGAGATCAAGAACCTGGCGGTTGGAGACGGGGCTGTGTATTACTGTGCTTCCAGTACGACAGGGGGCCGCTATGAGGCACATTTTGGATCAGGCACCAAATTAACAGTTCTCGATCCAAACATCAAAGTCACTGAACCCACAGTGGAAGTCCTAGCACCCTCGGCAAAGGAGTGTAAAGATAGAAACAAGAAGAAGAAGAAGACCCTGGTGTGTGTAGCCACCCGCTTCTACCCCGACCATGTCACGGTCTTCTGGCAAGTC
>321-29
GTCTCCTGTCCTGTCTGTGTGTAGAGAAGGAGATGTGTCAGTCACTCTACAGTGTTACCACGACGACAGCAGCTACTACTACATGTTCTGGTACCGACAGAGAGACAACAACATGAAGATGTTAACATATTCTCTGGGTCAAGGCGTGTGGGAAATAGAACCTCCCTTTGAGAAGGATGTACATTACACCATGAGCAGGCCGGAGCTGACCAGATCCACTCTGGAGATCAAGAACCTGGAGGTTGGAGACGGGGCTGTGTATTACTGTGCTTCCGGGACAGGGCTCTATGAGGCACATTTTGGATCAGGCACCAAATTAACAGTTCTCGATCCAAACATCAAAGTCACTGAACCCACAGTGGAAGTCCTAGCACCCTCGGCAAAGGAGTGTAAAGATAGAAACAAGAAGAAGAAGAAGACCCTGGTGTGTGTAGCCACCCGCTTCTACCCCGACCATGTCACGGTCTTCTGGCAAGTC
>322-29
GTCTCCTGTCCTGTCTGTGTGTAGAGAAGGAGATGTGTCAGTCACTCTACAGTGTTACCACGACGACAGCAGCTACTACTACATGTTCTGGTACCGACAGAGAGACAACAACATGAAGATGCTAACATATTCTCTGGGTCAAGGCGTGTGGGAAATAGAACCTCCCTTTGAGAAGGATGTACATTACACCATGAGCAGGCCGGAGCTGACCAGATCCACTCTGGAGATCAAGAACCTGGCGGTTGGAGACGGGGCTGTGTATTACTGTGCTTCCAGTACGGGGGGCGAGGCTCAACCAGCCTTCTTTGGCAATGGAACGAAACTCACTGTTTTAGATCCAAACATCAAAGTCACTGAACCCACAGTGGAAGTCCTAGCACCCTCGGCAAAGGAGTGTAAAGATAGAAACAAGAAGAAGAAGAAGACCCTGGTGTGTGTAGCCACCCGCTTCTACCCCGACCATGTCACGGTCTTCTGGCAAGTC
>323-29
GTCTCCTGTCCTGTCTGTGTGTAGAGAAGGAGATGTGTCAGTCACTCTACAGTGTTACCACGACGACAGCAGCTACTACTACATGTTCTGGTACCGACAGAGAGACAACAACATGAAGATGCTAACATATTCTCTGGGTCAAGGCGTGTGGGAAATAGAACCTCCCTTTGAGAAGGATGTACATTACACCATGAGCAGGCCGGAGCTGACCAGATCCACTCTGGAGATCAAGAACCTGGCGGTTGGAGACGGGGCTGTGTATTACTGTGCTTCCAGTCCCGGGACATACAACTATGATCCTGCATTCTTTGGAGCAGGGACCAAACTGAGTGTTCTGGATCCAAACATCAAAGTCACTGAACCCACAGTGGAAGTCCTAGCACCCTCGGCAAAGGAGTGTAAAGATAGAAACAAGAAGAAGAAGAAGACCCTGGTGTGTGTAGCCACCCGCTTCTACCCCGACCATGTCACGGTCTTCTGGCAAGTC
>324-29
GTCTCCTGTCCTGTCTGTGTGTAGAGAAGGAGATGTGTCAGTCACTCTACAGTGTTACCACGACGACAGCAGCTACTACTACATGTTCTGGTACCGACAGAGAGACAACAACATGAAGATGCTAACATATTCTCTGGGTCAAGGCGTGTGGGAAATAGAACCTCCCTTTGAGAAGGATGTACATTACACCATGAGCAGGCCGGAGCTGACCAGATCCACTCTGGAGATCAAGAACCTGGCGGTTGGAGACGGGGCTGTGTATTACTGTGCTTCCAGTACCGATTATGAGGCACATTTTGGATCAGGCACCAAATTAACAGTTCTCGATCCAAACATCAAAGTCACTGAACCCACAGTGGAAGTCCTAGCACCCTCGGCAAAGGAGTGTAAAGATAGAAACAAGAAGAAGAAGAAGACCCTGGTGTGTGTAGCCACCCGCTTCTACCCCGACCATGTCACGGTCTTCTGGCAAGTC
>325-29
GTCTCCTGTCCTGTCTGTGTGTAGAGAAGGAGATGTGTCAGTCACTCTACAGTGTTACCACGACGACAGCAGCTACTACTACATGTTCTGGTACCGACAGAGAGACAACAACATGAAGATGCTAACATATTCTCTGGGTCAAGGCGTGTGGGAAATAGAACCTCCCTTTGAGAAGGATGTACATTACACCATGAGCAGGCCGGAGCTGACCAGATCCACTCTGGAGATCAAGAACCTGGCGGTTGGAGACGGGGCTGTGTATTACTGTGCTTCTCGACAGACTCAAACTCAACCAGCCTTCTTTGGCAATGGAACGAAACTCACTGTTTTAGATCCAAACATCAAAGTCACTGAACCCACAGTGGAAGTCCTAGCACCCTCGGCAAAGGAGTGTAAAGATAGAAACAAGAAGAAGAAGAAGACCCTGGTGTGTGTAGCCACCCGCTTCTACCCCGACCATGTCACGGTCTTCTGGCAAGTC
>326-29
GTCTCCTGTCCTGTCTGTGTGTAGAGAAGGAGATGTGTCAGTCACTCTACAGTGTTACCACGACGACAGCAGCTACTACTACATGTTCTGGTACCGACAGAGAGACAACAACATGAAGATGCTAACATATTCTCTGGGTCAAGGCGTGTGGGAAATAGAACCTCCCTTTGAGAAGGATGTACATTACACCATGAGCAGGCCGGAGCTGACCAGATCCACTCTGGAGATCAAGAACCTGGCGGTTGGAGACGGGGCTGTGTATTACTGTGCTTCCAGTACAGGGAATGAGGCACATTTTGGATCAGGCACCAAATTAACAGTTCTCGATCCAAACATCAAAGTCACTGAACCCACAGTGGAAGTCCTAGCACCCTCGGCAAAGGAGTGTAAAGATAGAAACAAGAAGAAGAAGAAGACCCTGGTGTGTGTAGCCACCCGCTTCTACCCCGACCATGTCACGGTCTTCTGGCAAGTC
>327-28
GTCTCCTGTCCTGTCTGTGTGTAGAGAAGGAGATGTGTCAGTCACTCTACAGTGTTACCACGACGACAGCAGCTACTACTACATGTTCTGGTACCGACAGAGAGACAACAACATGAAGATGCTAACATATTCTCTGGGTCAAGGCGTGTGGGAAATAGAACCTCCCTTTGAGAAGGATGTACATTACACCATGAGCAGGCCGGAGCTGACCAGATCCACTCTGGAGATCAAGAACCTGGCGGTTGGAGACGGGGCTGTGTATTACTGTGCTTCCAGGGACAGGGGTGGTGCCAGCCAGGCTTACTTCGGTGGAGGAACCAGGTTAACTGTTCTAGATCCAAACATCAAAGTCACTGAACCCACAGTGGAAGTCCTAGCACCCTCGGCAAAGGAGTGTAAAGATAGAAACAAGAAGAAGAAGAAGACCCTGGTGTGTGTAGCCACCCGCTTCTACCCCGACCATGTCACGGTCTTCTGGCAAGTC
>328-28
GTCTCCTGTCCTGTCTGTGTGTAGAGAAGGAGATGTGTCAGTCACTCTACAGTGTTACCACGACGACAGCAGCTACTACTACATGTTCTGGTACCGACAGAGAGACAACAACATGAAGATGCTAACATATTCTCTGGGTCAAGGCGTGTGGGAAATAGAACCTCCCTTTGAGAAGGATGTACATTACACCATGAGCAGGCCGGAGCTGACCAGATCCACTCTGGAGATCAAGAACCTGGCGGTTGGAGACGGGGCTGTGTATTACTGTGCTTCCAGTCCGGGACAGGGGGATCAAACTCAACCAGCCTTCTTTGGCAATGGAACGAAACTCACTGTTTTAGATCCAAACATCAAAGTCACTGAACCCACAGTGGAAGTCCTAGCACCCTCGGCAAAGGAGTGTAAAGATAGAAACAAGAAGAAGAAGAAGACCCTGGTGTGTGTAGCCACCCGCTTCTACCCCGACCATGTCACGGTCTTCTGGCAAGTC
>329-28
GTCTCCTGTCCTGTCTGTGTGTAGAGAAGGAGATGTGTCAGTCACTCTACAGTGTTACCACGACGACAGCAGCTACTACTACATGTTCTGGTACCGACAGAGAGACAACAACATGAAGATGCTAACATATTCTCTGGGTCAAGGCGTGTGGGAAATAGAACCTCCCTTTGAGAAGGATGTACATTACACCATGAGCAGGCCGGAGCTGACCAGATCCACTCTGGAGATCAAGAACCTGGCGGTTGGAGACGGGGCTGTGTATTACTGTGCTTCCAGTACGGACAACAACTATGAGGCACATTTTGGATCAGGCACCAAATTAACAGTTCTCGATCCAAACATCAAAGTCACTGAACCCACAGTGGAAGTCCTAGCACCCTCGGCAAAGGAGTGTAAAGATAGAAACAAGAAGAAGAAGAAGACCCTGGTGTGTGTAGCCACCCGCTTCTACCCCGACCATGTCACGGTCTTCTGGCAAGTC
>330-28
GTCTCCTGTCCTGTCTGTGTGTAGAGAAGGAGATGTGTCAGTCACTCTACAGTGTTACCACGACGACAGCAGCTACTACTACATGTTCTGGTACCGACAGAGAGACAACAACATGAAGATGCTAACATATTCTCTGGGTCAAGGCGTGTGGGAAATAGAACCTCCCTTTGAGAAGGATGTACATTACACCATGAGCAGGCCGGAGCTGACCAGATCCACTCTGGAGATCAAGAACCTGGCGGTTGGAGACGGGGCTGTGTATTACTGTGCTTCCAGACACAGCTCGTACTCGGAGGCATATTTTGGAGCCGGCACCAAACTCACCGTTTTAGATCCAAACATCAAAGTCACTGAACCCACAGTGGAAGTCCTAGCACCCTCGGCAAAGGAGTGTAAAGATAGAAACAAGAAGAAGAAGAAGACCCTGGTGTGTGTAGCCACCCGCTTCTACCCCGACCATGTCACGGTCTTCTGGCAAGTC
>331-28
GTCTCCTGTCCTGTCTGTGTGTAGAGAAGGAGATGTGTCAGTCACTCTACAGTGTTACCACGACGACAGCAGCTACTACTACATGTTCTGGTACCGACAGAGAGACAACAACATGAAGATGCTAACATATTCTCTGGGTCAAGGCGTGTGGGAAATAGAACCTCCCTTTGAGAAGGATGTACATTACACCATGAGCAGGCCGGAGCTGACCAGATCCACTCTGGAGATCAAGAACCTGGCGGTTGGAGACGGGGCTGTGTATTACTGTGCTTCCAGTACGTCGGACAGAGACAACTATGAGGCACATTTTGGATCAGGCACCAAATTAACAGTTCTCGATCCAAACATCAAAGTCACTGAACCCACAGTGGAAGTCCTAGCACCCTCGGCAAAGGAGTGTAAAGATAGAAACAAGAAGAAGAAGAAGACCCTGGTGTGTGTAGCCACCCGCTTCTACCCCGACCATGTCACGGTCTTCTGGCAAGTC
>332-28
GTCTCCTGTCCTGTCTGTGTGTAGAGAAGGAGATGTGTCAGTCACTCTACAGTGTTACCACGACGACAGCAGCTACTACTACATGTTCTGGTACCGACAGAGAGACAACAACATGAAGATGCTAACATATTCTCTGGGTCAAGGCGTGTGGGAAATAGAACCTCCCTTTGAGAAGGATGTACATTACACCATGAGCAGGCCGGAGCTGACCAGATCCACTCTGGAGATCAAGAACCTGGCGGTTGGAGACGGGGCTGTGTATTACTGTGCTTCCCGGACAGGGGGCGATGAGGCACATTTTGGATCAGGCACCAAATTAACAGTTCTCGATCCAAACATCAAAGTCACTGAACCCACAGTGGAAGTCCTAGCACCCTCGGCAAAGGAGTGTAAAGATAGAAACAAGAAGAAGAAGAAGACCCTGGTGTGTGTAGCCACCCGCTTCTACCCCGACCATGTCACGGTCTTCTGGCAAGTC
>333-28
GTCTCCTGTCCTGTCTGTGTGTAGAGAAGGAGATGTGTCAGTCACTCTACAGTGTTACCACGACGACAGCAGCTACTACTACATGTTCTGGTACCGACAGAGAGACAACAACATGAAGATGCTAACATATTCTCTGGGTCAAGGCGTGTGGGAAATAGAACCTCCCTTTGAGAAGGATGTACATTACACCATGAGCAGGCCGGAGCTGACCAGATCCACTCTGGAGATCAAGAACCTGGCGGTTGGAGACGGGGCTGTGTATTACTGTGCTTCCAGTGCACGCCTCCTGGTGGTTATGCTGCCTACTTTGGAGAGGGAACTAAGCTAACAGTTCTGGATCCAAACATCAAAGTCACTGAACCCACAGTGGAAGTCCTAGCACCCTCGGCAAAGGAGTGTAAAGATAGAAACAAGAAGAAGAAGAAGACCCTGGTGTGTGTAGCCACCCGCTTCTACCCCGACCATGTCACGGTCTTCTGGCAAGTC
>334-28
GTCTCCTGTCCTGTCTGTGTGTAGAGAAGGAGATGTGTCAGTCACTCTACAGTGTTACCACGACGACAGCAGCTACTACTACATGTTCTGGTACCGACAGAGAGACAACAACATGAAGATGCTAACATATTCTCTGGGTCAAGGCGTGTGGGAAATAGAACCTCCCTTTGAGAAGGATGTACATTACACCATGAGCAGGCCGGAGCTGACCAGATCCACTCTGGAGATCAAGAACCTGGCGGTTGGAGACGGGGCTGTGTATTACTGTGCTTCCACGGACAGGGGGGAACAACCCGGCATTCTTCGGCAGTGGCACCAAACTCACAGTTCTAGATCCAAACATCAAAGTCACTGAACCCACAGTGGAAGTCCTAGCACCCTCGGCAAAGGAGTGTAAAGATAGAAACAAGAAGAAGAAGAAGACCCTGGTGTGTGTAGCCACCCGCTTCTACCCCGACCATGTCACGGTCTTCTGGCAAGTC
>335-28
GTCTCCTGTCCTGTCTGTGTGTAGAGAAGGAGATGTGTCAGTCACTCTACAGTGTTACCACGACGACAGCAGCTACTACTACATGTTCTGGTACCGACAGAGAGACAACAACATGAAGATGTTAACATATTCTCTGGGTCAAGGCGTGTGGGAAATAGAACCTCCCTTTGAGAAGGATGTACATTACACCATGAGCAGGCCGGAGCTGACCAGATCCACTCTGGAGATCAAGAACCTGGAGGTTGGAGACGGGGCTGTGTATTACTGTGCTTCCAGTGACAGGGCTGGTGGTTATGCTGCCTACTTTGGAGAAGGAACTAAGCTAACAGTTCTGGATCCAAACATCAAAGTCACTGAACCCACAGTGGAAGTCCTAGCACCCTCGGCAAAGGAGTGTAAAGATAGAAACAAGAAGAAGAAGAAGACCCTGGTGTGTGTAGCCACCCGCTTCTACCCCGACCATGTCACGGTCTTCTGGCAAGTC
>336-28
GTCTCCTGTCCTGTCTGTGTGTAGAGAAGGAGATGTGTCAGTCACTCTACAGTGTTACCACGACGACAGCAGCTACTACTACATGTTCTGGTACCGACAGAGAGACAACAACATGAAGATGCTAACATATTCTCTGGGTCAAGGCGTGTGGGAAATAGAACCTCCCTTTGAGAAGGATGTACATTACACCATGAGCAGGCCGGAGCTGACCAGATCCACTCTGGAGATCAAGAACCTGGCGGTTGGAGACGGGGCTGTGTATTACTGTGCTTCCAGTACCCAGGGGTACTCGGAGGCATATTTTGGAGCCGGCACCAAACTCACCGTTTTAGATCCAAACATCAAAGTCACTGAACCCACAGTGGAAGTCCTAGCACCCTCGGCAAAGGAGTGTAAAGATAGAAACAAGAAGAAGAAGAAGACCCTGGTGTGTGTAGCCACCCGCTTCTACCCCGACCATGTCACGGTCTTCTGGCAAGTC
>337-28
GTCTCCTGTCCTGTCTGTGTGTAGAGAAGGAGATGTGTCAGTCACTCTACAGTGTTACCACGACGACAGCAGCTACTACTACATGTTCTGGTACCGACAGAGAGACAACAACATGAAGATGTTAACATATTCTCTGGGTCAAGGCGTGTGGGAAATAGAACCTCCCTTTGAGAAGGATGTACATTACACCATGAGCAGGCCGGAGCTGACCAGATCCACTCTGGAGATCAAGAACCTGGAGGTTGGAGACGGGGCTGTGTATTACTGTGCTTCCAGTACAGGGTCTTGGTGCCAGCCAGGCTTACTTCGGTGGAGGAACCAGGTTAACTGTTCTAGATCCAAACATCAAAGTCACTGAACCCACAGTGGAAGTCCTAGCACCCTCGGCAAAGGAGTGTAAAGATAGAAACAAGAAGAAGAAGAAGACCCTGGTGTGTGTAGCCACCCGCTTCTACCCCGACCATGTCACGGTCTTCTGGCAAGTC
>338-28
GTCTCCTGTCCTGTCTGTGTGTAGAGAAGGAGATGTGTCAGTCACTCTACAGTGTTACCACGACGACAGCAGCTACTACTACATGTTCTGGTACCGACAGAGAGACAACAACATGAAGATGCTAACATATTCTCTGGGTCAAGGCGTGTGGGAAATAGAACCTCCCTTTGAGAAGGATGTACATTACACCATGAGCAGGCCGGAGCTGACCAGATCCACTCTGGAGATCAAGAACCTGGCGGTTGGAGACGGGGCTGTGTATTACTGTGCTTCCAGCTCTGGTGGTTATGCTGCCTACTTTGGAGAAGGAACTAAGCTAACAGTTCTGGATCCAAACATCAAAGTCACTGAACCCACAGTGGAAGTCCTAGCACCCTCGGCAAAGGAGTGTAAAGATAGAAACAAGAAGAAGAAGAAGACCCTGGTGTGTGTAGCCACCCGCTTCTACCCCGACCATGTCACGGTCTTCTGGCAAGTC
>339-28
GTCTCCTGTCCTGTCTGTGTGTAGAGAAGGAGATGTGTCAGTCACTCTACAGTGTTACCACGACGACAGCAGCTACTACTACATGTTCTGGTACCGACAGAGAGACAACAACATGAAGATGCTAACATATTCTCTGGGTCAAGGCGTGTGGGAAATAGAACCTCCCTTTGAGAAGGATGTACATTACACCATGAGCAGGCCGGAGCTGACCAGATCCACTCTGGAGATCAAGAACCTGGCGGTTGGAGACGGGGCTGTGTATTACTGTGCTTCCAGTACGGGGGGGGGTGCCAGCCAGGCTTACTTCGGTGGAGGAACCAGGTTAACTGTTCTAGATCCAAACATCAAAGTCACTGAACCCACAGTGGAAGTCCTAGCACCCTCGGCAAAGGAGTGTAAAGATAGAAACAAGAAGAAGAAGAAGACCCTGGTGTGTGTAGCCACCCGCTTCTACCCCGACCATGTCACGGTCTTCTGGCAAGTC
>340-28
GTCTCCTGTCCTGTCTGTGTGTAGAGAAGGAGATGTGTCAGTCACTCTACAGTGTTACCACGACGACAGCAGCTACTACTACATGTTCTGGTACCGACAGAGAGACAACAACATGAAGATGCTAACATATTCTCTGGGTCAAGGCGTGTGGGAAATAGAACCTCCCTTTGAGAAGGATGTACATTACACCATGAGCAGGCCGGAGCTGACCAGATCCACTCTGGAGATCAAGAACCTGGCGGTTGGAGACGGGGCTGTGTATTACTGTGCTTCCAGACAGAAACAACCCGGCATTCTTCGGCAGTGGCACCAAACTCACAGTTCTAGATCCAAACATCAAAGTCACTGAACCCACAGTGGAAGTCCTAGCACCCTCGGCAAAGGAGTGTAAAGATAGAAACAAGAAGAAGAAGAAGACCCTGGTGTGTGTAGCCACCCGCTTCTACCCCGACCATGTCACGGTCTTCTGGCAAGTC
>341-28
GTCTCCTGTCCTGTCTGTGTGTAGAGAAGGAGATGTGTCAGTCACTCTACAGTGTTACCACGACGACAGCAGCTACTACTACATGTTCTGGTACCGACAGAGAGACAACAACATGAAGATGCTAACATATTCTCTGGGTCAAGGCGTGTGGGAAATAGAACCTCCCTTTGAGAAGGATGTACATTACACCATGAGCAGGCCGGAGCTGACCAGATCCACTCTGGAGATCAAGAACCTGGCGGTTGGAGACGGGGCTGTGTATTACTGTGCTTCCAACAGGGACAGGGGGCAGAACAACCCGGCATTCTTCGGCAGTGGCACCAAACTCACAGTTCTAGATCCAAACATCAAAGTCACTGAACCCACAGTGGAAGTCCTAGCACCCTCGGCAAAGGAGTGTAAAGATAGAAACAAGAAGAAGAAGAAGACCCTGGTGTGTGTAGCCACCCGCTTCTACCCCGACCATGTCACGGTCTTCTGGCAAGTC
>342-28
GTCTCCTGTCCTGTCTGTGTGTAGAGAAGGAGATGTGTCAGTCACTCTACAGTGTTACCACGACGACAGCAGCTACTACTACATGTTCTGGTACCGACAGAGAGACAACAACATGAAGATGCTAACATATTCTCTGGGTCAAGGCGTGTGGGAAATAGAACCTCCCTTTGAGAAGGATGTACATTACACCATGAGCAGGCCGGAGCTGACCAGATCCACTCTGGAGATCAAGAACCTGGCGGTTGGAGACGGGGCTGTGTATTACTGTGCTTCCAGGACAGGGGGCGACAACCCGGCATTCTTCGGCAGTGGCACCAAACTCACAGTTCTAGATCCAAACATCAAAGTCACTGAACCCACAGTGGAAGTCCTAGCACCCTCGGCAAAGGAGTGTAAAGATAGAAACAAGAAGAAGAAGAAGACCCTGGTGTGTGTAGCCACCCGCTTCTACCCCGACCATGTCACGGTCTTCTGGCAAGTC
>343-28
GTCTCCTGTCCTGTCTGTGTGTAGAGAAGGAGATGTGTCAGTCACTCTACAGTGTTACCACGACGACAGCAGCTACTACTACATGTTCTGGTACCGACAGAGAGACAACAACATGAAGATGCTAACATATTCTCTGGGTCAAGGCGTGTGGGAAATAGAACCTCCCTTTGAGAAGGATGTACATTACACCATGAGCAGGCCGGAGCTGACCAGATCCACTCTGGAGATCAAGAACCTGGCGGTTGGAGACGGGGCTGTGTATTACTGTGCTTCCAGTACAGACACGAACTATGAGGCACATTTTGGATCAGGCACCAAATTAACAGTTCTCGATCCAAACATCAAAGTCACTGAACCCACAGTGGAAGTCCTAGCACCCTCGGCAAAGGAGTGTAAAGATAGAAACAAGAAGAAGAAGAAGACCCTGGTGTGTGTAGCCACCCGCTTCTACCCCGACCATGTCACGGTCTTCTGGCAAGTC
>344-28
GTCTCCTGTCCTGTCTGTGTGTAGAGAAGGAGATGTGTCAGTCACTCTACAGTGTTACCACGACGACAGCAGCTACTACTACATGTTCTGGTACCGACAGAGAGACAACAACATGAAGATGCTAACATATTCTCTGGGTCAAGGCGTGTGGGAAATAGAACCTCCCTTTGAGAAGGATGTACATTACACCATGAGCAGGCCGGAGCTGACCAGATCCACTCTGGAGATCAAGAACCTGGCGGTTGGAGACGGGGCTGTGTATTACTGTGCTTCCAGTACAGGGGGCACTCGGAGGCATATTTTGGAGCCGGCACCAAACTCACCGTTTTAGATCCAAACATCAAAGTCACTGAACCCACAGTGGAAGTCCTAGCACCCTCGGCAAAGGAGTGTAAAGATAGAAACAAGAAGAAGAAGAAGACCCTGGTGTGTGTAGCCACCCGCTTCTACCCCGACCATGTCACGGTCTTCTGGCAAGTC
>345-28
GTCTCCTGTCCTGTCTGTGTGTAGAGAAGGAGATGTGTCAGTCACTCTACAGTGTTACCACGACGACAGCAGCTACTACTACATGTTCTGGTACCGACAGAGAGACAACAACATGAAGATGCTAACATATTCTCTGGGTCAAGGCGTGTGGGAAATAGAACCTCCCTTTGAGAAGGATGTACATTACACCATGAGCAGGCCGGAGCTGACCAGATCCACTCTGGAGATCAAGAACCTGGCGGTTGGAGACGGGGCTGTGTATTACTGTGCTTCCAGTACGGGGGGCTACTATGATCCTGCATTCTTTGGAGCAGGGACCAAACTGAGTGTTCTGGATCCAAACATCAAAGTCACTGAACCCACAGTGGAAGTCCTAGCACCCTCGGCAAAGGAGTGTAAAGATAGAAACAAGAAGAAGAAGAAGACCCTGGTGTGTGTAGCCACCCGCTTCTACCCCGACCATGTCACGGTCTTCTGGCAAGTC
>346-28
GTCTCCTGTCCTGTCTGTGTGTAGAGAAGGAGATGTGTCAGTCACTCTACAGTGTTACCACGACGACAGCAGCTACTACTACATGTTCTGGTACCGACAGAGAGACAACAACATGAAGATGCTAACATATTCTCTGGGTCAAGGCGTGTGGGAAATAGAACCTCCCTTTGAGAAGGATGTACATTACACCATGAGCAGGCCGGAGCTGACCAGATCCACTCTGGAGATCAAGAACCTGGCGGTTGGAGACGGGGCTGTGTATTACTGTGCTTCCAGTACCTACAGGGGGCGCGAACTCAACCAGCCTTCTTTGGCAATGGAACGAAACTCACTGTTTTAGATCCAAACATCAAAGTCACTGAACCCACAGTGGAAGTCCTAGCACCCTCGGCAAAGGAGTGTAAAGATAGAAACAAGAAGAAGAAGAAGACCCTGGTGTGTGTAGCCACCCGCTTCTACCCCGACCATGTCACGGTCTTCTGGCAAGTC
>347-27
GTCTCCTGTCCTGTCTGTGTGTAGAGAAGGAGATGTGTCAGTCACTCTACAGTGTTACCACGACGACAGCAGCTACTACTACATGTTCTGGTACCGACAGAGAGACAACAACATGAAGATGCTAACATATTCTCTGGGTCAAGGCGTGTGGGAAATAGAACCTCCCTTTGAGAAGGATGTACATTACACCATGAGCAGGCCGGAGCTGACCAGATCCACTCTGGAGATCAAGAACCTGGCGGTTGGAGACGGGGCTGTGTATTACTGTGCTTCCAGGACGTACTCGGAGGCATATTTTGGAGCCGGCACCAAACTCACCGTTTTAGATCCAAACATCAAAGTCACTGAACCCACAGTGGAAGTCCTAGCACCCTCGGCAAAGGAGTGTAAAGATAGAAACAAGAAGAAGAAGAAGACCCTGGTGTGTGTAGCCACCCGCTTCTACCCCGACCATGTCACGGTCTTCTGGCAAGTC
>348-27
GTCTCCTGTCCTGTCTGTGTGTAGAGAAGGAGATGTGTCAGTCACTCTACAGTGTTACCACGACGACAGCAGCTACTACTACATGTTCTGGTACCGACAGAGAGACAACAACATGAAGATGCTAACATATTCTCTGGGTCAAGGCGTGTGGGAAATAGAACCTCCCTTTGAGAAGGATGTACATTACACCATGAGCAGGCCGGAGCTGACCAGATCCACTCTGGAGATCAAGAACCTGGCGGTTGGAGACGGGGCTGTGTATTACTGTGCTTCCAGTACACAGGGAAAACTCAACCAGCCTTCTTTGGCAATGGAACGAAACTCACTGTTTTAGATCCAAACATCAAAGTCACTGAACCCACAGTGGAAGTCCTAGCACCCTCGGCAAAGGAGTGTAAAGATAGAAACAAGAAGAAGAAGAAGACCCTGGTGTGTGTAGCCACCCGCTTCTACCCCGACCATGTCACGGTCTTCTGGCAAGTC
>349-27
GTCTCCTGTCCTGTCTGTGTGTAGAGAAGGAGATGTGTCAGTCACTCTACAGTGTTACCACGACGACAGCAGCTACTACTACATGTTCTGGTACCGACAGAGAGACAACAACATGAAGATGCTAACATATTCTCTGGGTCAAGGCGTGTGGGAAATAGAACCTCCCTTTGAGAAGGATGTACATTACACCATGAGCAGGCCGGAGCTGACCAGATCCACTCTGGAGATCAAGAACCTGGCGGTTGGAGACGGGGCTGTGTATTACTGTGCTTCCCGGACAGTACACGGATAAGGCAGAGTTTGGTCCAGGTACCAGACTCACTGTTCTAGATCCAAACATCAAAGTCACTGAACCCACAGTGGAAGTCCTAGCACCCTCGGCAAAGGAGTGTAAAGATAGAAACAAGAAGAAGAAGAAGACCCTGGTGTGTGTAGCCACCCGCTTCTACCCCGACCATGTCACGGTCTTCTGGCAAGTC
>350-27
GTCTCCTGTCCTGTCTGTGTGTAGAGAAGGAGATGTGTCAGTCACTCTACAGTGTTACCACGACGACAGCAGCTACTACTACATGTTCTGGTACCGACAGAGAGACAACAACATGAAGATGCTAACATATTCTCTGGGTCAAGGCGTGTGGGAAATAGAACCTCCCTTTGAGAAGGATGTACATTACACCATGAGCAGGCCGGAGCTGACCAGATCCACTCTGGAGATCAAGAACCTGGCGGTTGGAGACGGGGCTGTGTATTACTGTGCTTCCAGTACCCAGGGGGCTGGTGGTTATGCTGCCTACTTTGGAGAGGGAACTAAGCTAACAGTTCTGGATCCAAACATCAAAGTCACTGAACCCACAGTGGAAGTCCTAGCACCCTCGGCAAAGGAGTGTAAAGATAGAAACAAGAAGAAGAAGAAGACCCTGGTGTGTGTAGCCACCCGCTTCTACCCCGACCATGTCACGGTCTTCTGGCAAGTC
>351-27
GTCTCCTGTCCTGTCTGTGTGTAGAGAAGGAGATGTGTCAGTCACTCTACAGTGTTACCACGACGACAGCAGCTACTACTACATGTTCTGGTACCGACAGAGAGACAACAACATGAAGATGCTAACATATTCTCTGGGTCAAGGCGTGTGGGAAATAGAACCTCCCTTTGAGAAGGATGTACATTACACCATGAGCAGGCCGGAGCTGACCAGATCCACTCTGGAGATCAAGAACCTGGCGGTTGGAGACGGGGCTGTGTATTACTGTGCTTCCAGTGAGGGGGCGCGGGAAGTGAGGCCTACTTTGGGAATGGAACCAAACTCACTGTTTTAGATCCAAACATCAAAGTCACTGAACCCACAGTGGAAGTCCTAGCACCCTCGGCAAAGGAGTGTAAAGATAGAAACAAGAAGAAGAAGAAGACCCTGGTGTGTGTAGCCACCCGCTTCTACCCCGACCATGTCACGGTCTTCTGGCAAGTC
>352-27
GTCTCCTGTCCTGTCTGTGTCTGTGGACAGGACCTCTGTGGACTCTAATACTTTGTTTTGCAAGTCAAAGATCCTCTGGCACTCCTCCTTGTAGCGCTCCTGGTGTTCGGCTACAGAGAAGCGGGACCCGCGGGCAAATTTGCTCATGGGCCCCTCGCCAGAGCGCGCCTGCTCTGTGGACATGGTCCTCACCACGTCAATCACCTCCCAACGAGACAGCTTCTTTATCTCCTCCTCTGGAACACCAAACTTGCGCAGCAGCTGCTTGGCGTTTTTTAGTGATAGTCTTCTCAGATCAGCGTCTGTCCCTGTCACGGTCTTCTGGCAAGTC
>353-27
GTCTCCTGTCCTGTCTGTGTGTAGAGAAGGAGATGTGTCAGTCACTCTACAGTGTTACCACGACGACAGCAGCTACTACTACATGTTCTGGTACCGACAGAGAGACAACAACATGAAGATGTTAACATATTCTCTGGGTCAAGGCGTGTGGGAAATAGAACCTCCCTTTGAGAAGGATGTACATTACACCATGAGCAGGCCGGAGCTGACCAGATCCACTCTGGAGATCAAGAACCTGGAGGTTGGAGACGGGGCTGTGTATTACTGTGCTTCCAGTACAGGGGAATACTCGGAGGCATATTTTGGAGCCGGCACCAAACTCACCGTTTTAGATCCAAACATCAAAGTCACTGAACCCACAGTGGAAGTCCTAGCACCCTCGGCAAAGGAGTGTAAAGATAGAAACAAGAAGAAGAAGAAGACCCTGGTGTGTGTAGCCACCCGCTTCTACCCCGACCATGTCACGGTCTTCTGGCAAGTC
>354-27
GTCTCCTGTCCTGTCTGTGTGTAGAGAAGGAGATGTGTCAGTCACTCTACAGTGTTACCACGACGACAGCAGCTACTACTACATGTTCTGGTACCGACAGAGAGACAACAACATGAAGATGCTAACATATTCTCTGGGTCAAGGCGTGTGGGAAATAGAACCTCCCTTTGAGAAGGATGTACATTACACCATGAGCAGGCCGGAGCTGACCAGATCCACTCTGGAGATCAAGAACCTGGCGGTTGGAGACGGGGCTGTGTATTACTGTGCTTCCAGTTCCACTGGAAGTGAGGCCTACTTTGGGAATGGAACCAAACTCACTGTTTTAGATCCAAACATCAAAGTCACTGAACCCACAGTGGAAGTCCTAGCACCCTCGGCAAAGGAGTGTAAAGATAGAAACAAGAAGAAGAAGAAGACCCTGGTGTGTGTAGCCACCCGCTTCTACCCCGACCATGTCACGGTCTTCTGGCAAGTC
>355-27
GTCTCCTGTCCTGTCTGTGTGTAGAGAAGGAGATGTGTCAGTCACTCTACAGTGTTACCACGACGACAGCAGCTACTACTACATGTTCTGGTACCGACAGAGAGACAACAACATGAAGATGCTAACATATTCTCTGGGTCAAGGCGTGTGGGAAATAGAACCTCCCTTTGAGAAGGATGTACATTACACCATGAGCAGGCCGGAGCTGACCAGATCCACTCTGGAGATCAAGAACCTGGCGGTTGGAGACGGGGCTGTGTATTACTGTGCTTCCAGGACAGGGGGACTATGATCCTGCATTCTTTGGAGCAGGGACCAAACTGAGTGTTCTGGATCCAAACATCAAAGTCACTGAACCCACAGTGGAAGTCCTAGCACCCTCGGCAAAGGAGTGTAAAGATAGAAACAAGAAGAAGAAGAAGACCCTGGTGTGTGTAGCCACCCGCTTCTACCCCGACCATGTCACGGTCTTCTGGCAAGTC
>356-27
GTCTCCTGTCCTGTCTGTGTGTAGAGAAGGAGATGTGTCAGTCACTCTACAGTGTTACCACGACGACAGCAGCTACTACTACATGTTCTGGTACCGACAGAGAGACAACAACATGAAGATGCTAACATATTCTCTGGGTCAAGGCGTGTGGGAAATAGAACCTCCCTTTGAGAAGGATGTACATTACACCATGAGCAGGCCGGAGCTGACCAGATCCACTCTGGAGATCAAGAACCTGGCGGTTGGAGACGGGGCTGTGTATTACTGTGCTTCCAGTACGACAGGGATAGCTCAACCAGCCTTCTTTGGCAATGGAACGAAACTCACTGTTTTAGATCCAAACATCAAAGTCACTGAACCCACAGTGGAAGTCCTAGCACCCTCGGCAAAGGAGTGTAAAGATAGAAACAAGAAGAAGAAGAAGACCCTGGTGTGTGTAGCCACCCGCTTCTACCCCGACCATGTCACGGTCTTCTGGCAAGTC
>357-27
GTCTCCTGTCCTGTCTGTGTGTAGAGAAGGAGATGTGTCAGTCACTCTACAGTGTTACCACGACGACAGCAGCTACTACTACATGTTCTGGTACCGACAGAGAGACAACAACATGAAGATGCTAACATATTCTCTGGGTCAAGGCGTGTGGGAAATAGAACCTCCCTTTGAGAAGGATGTACATTACACCATGAGCAGGCCGGAGCTGACCAGATCCACTCTGGAGATCAAGAACCTGGCGGTTGGAGACGGGGCTGTGTATTACTGTGCTTCCAGTTGGACGAACTATGAGGCACATTTTGGATCAGGCACCAAATTAACAGTTCTCGATCCAAACATCAAAGTCACTGAACCCACAGTGGAAGTCCTAGCACCCTCGGCAAAGGAGTGTAAAGATAGAAACAAGAAGAAGAAGAAGACCCTGGTGTGTGTAGCCACCCGCTTCTACCCCGACCATGTCACGGTCTTCTGGCAAGTC
>358-27
GTCTCCTGTCCTGTCTGTGTGTAGAGAAGGAGATGTGTCAGTCACTCTACAGTGTTACCACGACGACAGCAGCTACTACTACATGTTCTGGTACCGACAGAGAGACAACAACATGAAGATGCTAACATATTCTCTGGGTCAAGGCGTGTGGGAAATAGAACCTCCCTTTGAGAAGGATGTACATTACACCATGAGCAGGCCGGAGCTGACCAGATCCACTCTGGAGATCAAGAACCTGGCGGTTGGAGACGGGGCTGTGTATTACTGTGCTTCCAGTACCCGGACAGGGGGGTACTCGGAGGCATATTTTGGAGCCGGCACCAAACTCACCGTTTTAGATCCAAACATCAAAGTCACTGAACCCACAGTGGAAGTCCTAGCACCCTCGGCAAAGGAGTGTAAAGATAGAAACAAGAAGAAGAAGAAGACCCTGGTGTGTGTAGCCACCCGCTTCTACCCCGACCATGTCACGGTCTTCTGGCAAGTC
>359-27
GTCTCCTGTCCTGTCTGTGTGTAGAGAAGGAGATGTGTCAGTCACTCTACAGTGTTACCACGACGACAGCAGCTACTACTACATGTTCTGGTACCGACAGAGAGACAACAACATGAAGATGCTAACATATTCTCTGGGTCAAGGCGTGTGGGAAATAGAACCTCCCTTTGAGAAGGATGTACATTACACCATGAGCAGGCCGGAGCTGACCAGATCCACTCTGGAGATCAAGAACCTGGCGGTTGGAGACGGGGCTGTGTATTACTGTGCTTCCAGTAAAAGGGTCTCGTACTCGGAGGCATATTTTGGAGCCGGCACCAAACTCACCGTTTTAGATCCAAACATCAAAGTCACTGAACCCACAGTGGAAGTCCTAGCACCCTCGGCAAAGGAGTGTAAAGATAGAAACAAGAAGAAGAAGAAGACCCTGGTGTGTGTAGCCACCCGCTTCTACCCCGACCATGTCACGGTCTTCTGGCAAGTC
>360-26
GTCTCCTGTCCTGTCTGTGTGTAGAGAAGGAGATGTGTCAGTCACTCTACAGTGTTACCACGACGACAGCAGCTACTACTACATGTTCTGGTACCGACAGAGAGACAACAACATGAAGATGCTAACATATTCTCTGGGTCAAGGCGTGTGGGAAATAGAACCTCCCTTTGAGAAGGATGTACATTACACCATGAGCAGGCCGGAGCTGACCAGATCCACTCTGGAGATCAAGAACCTGGCGGTTGGAGACGGGGCTGTGTATTACTGTGCTTCCAGTCGGACAGGGGGCTATGATCCTGCATTCTTTGGAGCAGGGACCAAACTGAGTGTTCTGGATCCAAACATCAAAGTCACTGAACCCACAGTGGAAGTCCTAGCACCCTCGGCAAAGGAGTGTAAAGATAGAAACAAGAAGAAGAAGAAGACCCTGGTGTGTGTAGCCACCCGCTTCTACCCCGACCATGTCACGGTCTTCTGGCAAGTC
>361-26
GTCTCCTGTCCTGTCTGTGTGTAGAGAAGGAGATGTGTCAGTCACTCTACAGTGTTACCACGACGACAGCAGCTACTACTACATGTTCTGGTACCGACAGAGAGACAACAACATGAAGATGCTAACATATTCTCTGGGTCAAGGCGTGTGGGAAATAGAACCTCCCTTTGAGAAGGATGTACATTACACCATGAGCAGGCCGGAGCTGACCAGATCCACTCTGGAGATCAAGAACCTGGCGGTTGGAGACGGGGCTGTGTATTACTGTGCTTCCAGGACAGGGGACACGGATAAGGCAGAGTTTGGTCCAGGTACCAGACTCACTGTTCTAGATCCAAACATCAAAGTCACTGAACCCACAGTGGAAGTCCTAGCACCCTCGGCAAAGGAGTGTAAAGATAGAAACAAGAAGAAGAAGAAGACCCTGGTGTGTGTAGCCACCCGCTTCTACCCCGACCATGTCACGGTCTTCTGGCAAGTC
>362-26
GTCTCCTGTCCTGTCTGTGTGTAGAGAAGGAGATGTGTCAGTCACTCTACAGTGTTACCACGACGACAGCAGCTACTACTACATGTTCTGGTACCGACAGAGAGACAACAACATGAAGATGCTAACATATTCTCTGGGTCAAGGCGTGTGGGAAATAGAACCTCCCTTTGAGAAGGATGTACATTACACCATGAGCAGGCCGGAGCTGACCAGATCCACTCTGGAGATCAAGAACCTGGCGGTTGGAGACGGGGCTGTGTATTACTGTGCTTCCAGTACAGGGCACACGGATAAGGCAGAGTTTGGTCCAGGTACCAGACTCACTGTTCTAGATCCAAACATCAAAGTCACTGAACCCACAGTGGAAGTCCTAGCACCCTCGGCAAAGGAGTGTAAAGATAGAAACAAGAAGAAGAAGAAGACCCTGGTGTGTGTAGCCACCCGCTTCTACCCCGACCATGTCACGGTCTTCTGGCAAGTC
>363-26
GTCTCCTGTCCTGTCTGTGTGTAGAGAAGGAGATGTGTCAGTCACTCTACAGTGTTACCACGACGACAGCAGCTACTACTACATGTTCTGGTACCGACAGAGAGACAACAACATGAAGATGCTAACATATTCTCTGGGTCAAGGCGTGTGGGAAATAGAACCTCCCTTTGAGAAGGATGTACATTACACCATGAGCAGGCCGGAGCTGACCAGATCCACTCTGGAGATCAAGAACCTGGCGGTTGGAGACGGGGCTGTGTATTACTGTGCTTCCAGTACCGGGACAGGGGAGGACTCGGAGGCATATTTTGGAGCCGGCACCAAACTCACCGTTTTAGATCCAAACATCAAAGTCACTGAACCCACAGTGGAAGTCCTAGCACCCTCGGCAAAGGAGTGTAAAGATAGAAACAAGAAGAAGAAGAAGACCCTGGTGTGTGTAGCCACCCGCTTCTACCCCGACCATGTCACGGTCTTCTGGCAAGTC
>364-26
GTCTCCTGTCCTGTCTGTGTGTAGAGAAGGAGATGTGTCAGTCACTCTACAGTGTTACCACGACGACAGCAGCTACTACTACATGTTCTGGTACCGACAGAGAGACAACAACATGAAGATGCTAACATATTCTCTGGGTCAAGGCGTGTGGGAAATAGAACCTCCCTTTGAGAAGGATGTACATTACACCATGAGCAGGCCGGAGCTGACCAGATCCACTCTGGAGATCAAGAACCTGGCGGTTGGAGACGGGGCTGTGTATTACTGTGCTTCCAGCCGGGACAGGGGAAACAACAACCCGGCATTCTTCGGCAGTGGCACCAAACTCACAGTTCTAGATCCAAACATCAAAGTCACTGAACCCACAGTGGAAGTCCTAGCACCCTCGGCAAAGGAGTGTAAAGATAGAAACAAGAAGAAGAAGAAGACCCTGGTGTGTGTAGCCACCCGCTTCTACCCCGACCATGTCACGGTCTTCTGGCAAGTC
>365-26
GTCTCCTGTCCTGTCTGTGTGTAGAGAAGGAGATGTGTCAGTCACTCTACAGTGTTACCACGACGACAGCAGCTACTACTACATGTTCTGGTACCGACAGAGAGACAACAACATGAAGATGCTAACATATTCTCTGGGTCAAGGCGTGTGGGAAATAGAACCTCCCTTTGAGAAGGATGTACATTACACCATGAGCAGGCCGGAGCTGACCAGATCCACTCTGGAGATCAAGAACCTGGCGGTTGGAGACGGGGCTGTGTATTACTGTGCTTCCAGTACGAGAGGGAATTATGATCCTGCATTCTTTGGAGCAGGGACCAAACTGAGTGTTCTGGATCCAAACATCAAAGTCACTGAACCCACAGTGGAAGTCCTAGCACCCTCGGCAAAGGAGTGTAAAGATAGAAACAAGAAGAAGAAGAAGACCCTGGTGTGTGTAGCCACCCGCTTCTACCCCGACCATGTCACGGTCTTCTGGCAAGTC
>366-26
GTCTCCTGTCCTGTCTGTGTGTAGAGAAGGAGATGTGTCAGTCACTCTACAGTGTTACCACGACGACAGCAGCTACTACTACATGTTCTGGTACCGACAGAGAGACAACAACATGAAGATGCTAACATATTCTCTGGGTCAAGGCGTGTGGGAAATAGAACCTCCCTTTGAGAAGGATGTACATTACACCATGAGCAGGCCGGAGCTGACCAGATCCACTCTGGAGATCAAGAACCTGGCGGTTGGAGACGGGGCTGTGTATTACTGTGCTTCCACGCCGACAGGGGGCAACTATGAGGCACATTTTGGATCAGGCACCAAATTAACAGTTCTCGATCCAAACATCAAAGTCACTGAACCCACAGTGGAAGTCCTAGCACCCTCGGCAAAGGAGTGTAAAGATAGAAACAAGAAGAAGAAGAAGACCCTGGTGTGTGTAGCCACCCGCTTCTACCCCGACCATGTCACGGTCTTCTGGCAAGTC
>367-26
GTCTCCTGTCCTGTCTGTGTGTAGAGAAGGAGATGTGTCAGTCACTCTACAGTGTTACCACGACGACAGCAGCTACTACTACATGTTCTGGTACCGACAGAGAGACAACAACATGAAGATGCTAACATATTCTCTGGGTCAAGGCGTGTGGGAAATAGAACCTCCCTTTGAGAAGGATGTACATTACACCATGAGCAGGCCGGAGCTGACCAGATCCACTCTGGAGATCAAGAACCTGGCGGTTGGAGACGGGGCTGTGTATTACTGTGCTTCCAGTACAGCTCCAGGTTCGTACTCGGAGGCATATTTTGGAGCCGGCACCAAACTCACCGTTTTAGATCCAAACATCAAAGTCACTGAACCCACAGTGGAAGTCCTAGCACCCTCGGCAAAGGAGTGTAAAGATAGAAACAAGAAGAAGAAGAAGACCCTGGTGTGTGTAGCCACCCGCTTCTACCCCGACCATGTCACGGTCTTCTGGCAAGTC
>368-26
GTCTCCTGTCCTGTCTGTGTGTAGAGAAGGAGATGTGTCAGTCACTCTACAGTGTTACCACGACGACAGCAGCTACTACTACATGTTCTGGTACCGACAGAGAGACAACAACATGAAGATGCTAACATATTCTCTGGGTCAAGGCGTGTGGGAAATAGAACCTCCCTTTGAGAAGGATGTACATTACACCATGAGCAGGCCGGAGCTGACCAGATCCACTCTGGAGATCAAGAACCTGGCGGTTGGAGACGGGGCTGTGTATTACTGTGCTTCCAGGACATCTGGTGGTGCCAGCCAGGCTTACTTCGGTGGAGGAACCAGGTTAACTGTTCTAGATCCAAACATCAAAGTCACTGAACCCACAGTGGAAGTCCTAGCACCCTCGGCAAAGGAGTGTAAAGATAGAAACAAGAAGAAGAAGAAGACCCTGGTGTGTGTAGCCACCCGCTTCTACCCCGACCATGTCACGGTCTTCTGGCAAGTC
>369-26
GTCTCCTGTCCTGTCTGTGTGTAGAGAAGGAGATGTGTCAGTCACTCTACAGTGTTACCACGACGACAGCAGCTACTACTACATGTTCTGGTACCGACAGAGAGACAACAACATGAAGATGTTAACATATTCTCTGGGTCAAGGCGTGTGGGAAATAGAACCTCCCTTTGAGAAGGATGTACATTACACCATGAGCAGGCCGGAGCTGACCAGATCCACTCTGGAGATCAAGAACCTGGAGGTTGGAGACGGGGCTGTGTATTACTGTGCTTCCAGTACAGGGGAGTACTCGGAGGCATATTTTGGAGCCGGCACCAAACTCACCGTTTTAGATCCAAACATCAAAGTCACTGAACCCACAGTGGAAGTCCTAGCACCCTCGGCAAAGGAGTGTAAAGATAGAAACAAGAAGAAGAAGAAGACCCTGGTGTGTGTAGCCACCCGCTTCTACCCCGACCATGTCACGGTCTTCTGGCAAGTC
>370-26
GTCTCCTGTCCTGTCTGTGTGTAGAGAAGGAGATGTGTCAGTCACTCTACAGTGTTACCACGACGACAGCAGCTACTACTACATGTTCTGGTACCGACAGAGAGACAACAACATGAAGATGCTAACATATTCTCTGGGTCAAGGCGTGTGGGAAATAGAACCTCCCTTTGAGAAGGATGTACATTACACCATGAGCAGGCCGGAGCTGACCAGATCCACTCTGGAGATCAAGAACCTGGCGGTTGGAGACGGGGCTGTGTATTACTGTGCTTCCGGACAGGGGGCTCAACCAGCCTTCTTTGGCAATGGAACGAAACTCACTGTTTTAGATCCAAACATCAAAGTCACTGAACCCACAGTGGAAGTCCTAGCACCCTCGGCAAAGGAGTGTAAAGATAGAAACAAGAAGAAGAAGAAGACCCTGGTGTGTGTAGCCACCCGCTTCTACCCCGACCATGTCACGGTCTTCTGGCAAGTC
>371-26
GTCTCCTGTCCTGTCTGTGTGTAGAGAAGGAGATGTGTCAGTCACTCTACAGTGTTACCACGACGACAGCAGCTACTACTACATGTTCTGGTACCGACAGAGAGACAACAACATGAAGATGCTAACATATTCTCTGGGTCAAGGCGTGTGGGAAATAGAACCTCCCTTTGAGAAGGATGTACATTACACCATGAGCAGGCCGGAGCTGACCAGATCCACTCTGGAGATCAAGAACCTGGCGGTTGGAGACGGGGCTGTGTATTACTGTGCTTCCAGTACCCCAGGGTACTCGGAGGCATATTTTGGAGCCGGCACCAAACTCACCGTTTTAGATCCAAACATCAAAGTCACTGAACCCACAGTGGAAGTCCTAGCACCCTCGGCAAAGGAGTGTAAAGATAGAAACAAGAAGAAGAAGAAGACCCTGGTGTGTGTAGCCACCCGCTTCTACCCCGACCATGTCACGGTCTTCTGGCAAGTC
>372-26
GTCTCCTGTCCTGTCTGTGTGTAGAGAAGGAGATGTGTCAGTCACTCTACAGTGTTACCACGACGACAGCAGCTACTACTACATGTTCTGGTACCGACAGAGAGACAACAACATGAAGATGCTAACATATTCTCTGGGTCAAGGCGTGTGGGAAATAGAACCTCCCTTTGAGAAGGATGTACATTACACCATGAGCAGGCCGGAGCTGACCAGATCCACTCTGGAGATCAAGAACCTGGCGGTTGGAGACGGGGCTGTGTATTACTGTGCTTCCAGTACCACAGGTTCGTACTCGGAGGCATATTTTGGAGCCGGCACCAAACTCACCGTTTTAGATCCAAACATCAAAGTCACTGAACCCACAGTGGAAGTCCTAGCACCCTCGGCAAAGGAGTGTAAAGATAGAAACAAGAAGAAGAAGAAGACCCTGGTGTGTGTAGCCACCCGCTTCTACCCCGACCATGTCACGGTCTTCTGGCAAGTC
>373-26
GTCTCCTGTCCTGTCTGTGTGTAGAGAAGGAGATGTGTCAGTCACTCTACAGTGTTACCACGACGACAGCAGCTACTACTACATGTTCTGGTACCGACAGAGAGACAACAACATGAAGATGCTAACATATTCTCTGGGTCAAGGCGTGTGGGAAATAGAACCTCCCTTTGAGAAGGATGTACATTACACCATGAGCAGGCCGGAGCTGACCAGATCCACTCTGGAGATCAAGAACCTGGCGGTTGGAGACGGGGCTGTGTATTACTGTGCTTCCACCGGGACAGGGTACTCGGAGGCATATTTTGGAGCCGGCACCAAACTCACCGTTTTAGATCCAAACATCAAAGTCACTGAACCCACAGTGGAAGTCCTAGCACCCTCGGCAAAGGAGTGTAAAGATAGAAACAAGAAGAAGAAGAAGACCCTGGTGTGTGTAGCCACCCGCTTCTACCCCGACCATGTCACGGTCTTCTGGCAAGTC
>374-25
GTCTCCTGTCCTGTCTGTGTGTAGAGAAGGAGATGTGTCAGTCACTCTACAGTGTTACCACGACGACAGCAGCTACTACTACATGTTCTGGTACCGACAGAGAGACAACAACATGAAGATGCTAACATATTCTCTGGGTCAAGGCGTGTGGGAAATAGAACCTCCCTTTGAGAAGGATGTACATTACACCATGAGCAGGCCGGAGCTGACCAGATCCACTCTGGAGATCAAGAACCTGGCGGTTGGAGACGGGGCTGTGTATTACTGTGCTTCCAGTACGGGGGGCGGTGGTTATGCTGCCTACTTTGGAGAGGGAACTAAGCTAACAGTTCTGGATCCAAACATCAAAGTCACTGAACCCACAGTGGAAGTCCTAGCACCCTCGGCAAAGGAGTGTAAAGATAGAAACAAGAAGAAGAAGAAGACCCTGGTGTGTGTAGCCACCCGCTTCTACCCCGACCATGTCACGGTCTTCTGGCAAGTC
>375-25
GTCTCCTGTCCTGTCTGTGTGTAGAGAAGGAGATGTGTCAGTCACTCTACAGTGTTACCACGACGACAGCAGCTACTACTACATGTTCTGGTACCGACAGAGAGACAACAACATGAAGATGCTAACATATTCTCTGGGTCAAGGCGTGTGGGAAATAGAACCTCCCTTTGAGAAGGATGTACATTACACCATGAGCAGGCCGGAGCTGACCAGATCCACTCTGGAGATCAAGAACCTGGCGGTTGGAGACGGGGCTGTGTATTACTGTGCTTCCAGTACGAGAACGTACTCGGAGGCATATTTTGGAGCCGGCACCAAACTCACCGTTTTAGATCCAAACATCAAAGTCACTGAACCCACAGTGGAAGTCCTAGCACCCTCGGCAAAGGAGTGTAAAGATAGAAACAAGAAGAAGAAGAAGACCCTGGTGTGTGTAGCCACCCGCTTCTACCCCGACCATGTCACGGTCTTCTGGCAAGTC
>376-25
GTCTCCTGTCCTGTCTGTGTGTAGAGAAGGAGATGTGTCAGTCACTCTACAGTGTTACCACGACGACAGCAGCTACTACTACATGTTCTGGTACCGACAGAGAGACAACAACATGAAGATGCTAACATATTCTCTGGGTCAAGGCGTGTGGGAAATAGAACCTCCCTTTGAGAAGGATGTACATTACACCATGAGCAGGCCGGAGCTGACCAGATCCACTCTGGAGATCAAGAACCTGGCGGTTGGAGACGGGGCTGTGTATTACTGTGCTTCCAGGACAGGGGGCTCGTACTCGGAGGCATATTTTGGAGCCGGCACCAAACTCACCGTTTTAGATCCAAACATCAAAGTCACTGAACCCACAGTGGAAGTCCTAGCACCCTCGGCAAAGGAGTGTAAAGATAGAAACAAGAAGAAGAAGAAGACCCTGGTGTGTGTAGCCACCCGCTTCTACCCCGACCATGTCACGGTCTTCTGGCAAGTC
>377-25
GTCTCCTGTCCTGTCTGTGTGTAGAGAAGGAGATGTGTCAGTCACTCTACAGTGTTACCACGACGACAGCAGCTACTACTACATGTTCTGGTACCGACAGAGAGACAACAACATGAAGATGCTAACATATTCTCTGGGTCAAGGCGTGTGGGAAATAGAACCTCCCTTTGAGAAGGATGTACATTACACCATGAGCAGGCCGGAGCTGACCAGATCCACTCTGGAGATCAAGAACCTGGCGGTTGGAGACGGGGCTGTGTATTACTGTGCTTCCAGCTTCGGACAGTACTCGGAGGCATATTTTGGAGCCGGCACCAAACTCACCGTTTTAGATCCAAACATCAAAGTCACTGAACCCACAGTGGAAGTCCTAGCACCCTCGGCAAAGGAGTGTAAAGATAGAAACAAGAAGAAGAAGAAGACCCTGGTGTGTGTAGCCACCCGCTTCTACCCCGACCATGTCACGGTCTTCTGGCAAGTC
>378-25
GTCTCCTGTCCTGTCTGTGTGTAGAGAAGGAGATGTGTCAGTCACTCTACAGTGTTACCACGACGACAGCAGCTACTACTACATGTTCTGGTACCGACAGAGAGACAACAACATGAAGATGCTAACATATTCTCTGGGTCAAGGCGTGTGGGAAATAGAACCTCCCTTTGAGAAGGATGTACATTACACCATGAGCAGGCCGGAGCTGACCAGATCCACTCTGGAGATCAAGAACCTGGCGGTTGGAGACGGGGCTGTGTATTACTGTGCTTCCAGTACGGGACAGGGACGCTATGAGGCACATTTTGGATCAGGCACCAAATTAACAGTTCTCGATCCAAACATCAAAGTCACTGAACCCACAGTGGAAGTCCTAGCACCCTCGGCAAAGGAGTGTAAAGATAGAAACAAGAAGAAGAAGAAGACCCTGGTGTGTGTAGCCACCCGCTTCTACCCCGACCATGTCACGGTCTTCTGGCAAGTC
>379-25
GTCTCCTGTCCTGTCTGTGTGTAGAGAAGGAGATGTGTCAGTCACTCTACAGTGTTACCACGACGACAGCAGCTACTACTACATGTTCTGGTACCGACAGAGAGACAACAACATGAAGATGCTAACATATTCTCTGGGTCAAGGCGTGTGGGAAATAGAACCTCCCTTTGAGAAGGATGTACATTACACCATGAGCAGGCCGGAGCTGACCAGATCCACTCTGGAGATCAAGAACCTGGCGGTTGGAGACGGGGCTGTGTATTACTGTGCTTCGGACAATAGTGGTGCCAGCCAGGCTTACTTCGGTGGAGGAACCAGGTTAACTGTTCTAGATCCAAACATCAAAGTCACTGAACCCACAGTGGAAGTCCTAGCACCCTCGGCAAAGGAGTGTAAAGATAGAAACAAGAAGAAGAAGAAGACCCTGGTGTGTGTAGCCACCCGCTTCTACCCCGACCATGTCACGGTCTTCTGGCAAGTC
>380-25
GTCTCCTGTCCTGTCTGTGTGTAGAGAAGGAGATGTGTCAGTCACTCTACAGTGTTACCACGACGACAGCAGCTACTACTACATGTTCTGGTACCGACAGAGAGACAACAACATGAAGATGCTAACATATTCTCTGGGTCAAGGCGTGTGGGAAATAGAACCTCCCTTTGAGAAGGATGTACATTACACCATGAGCAGGCCGGAGCTGACCAGATCCACTCTGGAGATCAAGAACCTGGCGGTTGGAGACGGGGCTGTGTATTACTGTGCTTCCAGGGACGACAGGATCCAACTATGAGGCACATTTTGGATCAGGCACCAAATTAACAGTTCTCGATCCAAACATCAAAGTCACTGAACCCACAGTGGAAGTCCTAGCACCCTCGGCAAAGGAGTGTAAAGATAGAAACAAGAAGAAGAAGAAGACCCTGGTGTGTGTAGCCACCCGCTTCTACCCCGACCATGTCACGGTCTTCTGGCAAGTC
>381-25
GTCTCCTGTCCTGTCTGTGTGCCACAGCATATACATACTCCACCAGATCATGAAGGAGATAACGGTTAGGTCCGACTAGTGCATATGTCTTTCCATTAGCATCAGGGTCTTTGATGGCGTTGATGATAGCCTTTGCCACATCCACCACATGAACAGGCTGCTTCACGGTCTTCTGGCAAGTC
>382-25
GTCTCCTGTCCTGTCTGTGTGTAGAGAAGGAGATGTGTCAGTCACTCTACAGTGTTACCACGACGACAGCAGCTACTACTACATGTTCTGGTACCGACAGAGAGACAACAACATGAAGATGCTAACATATTCTCTGGGTCAAGGCGTGTGGGAAATAGAACCTCCCTTTGAGAAGGATGTACATTACACCATGAGCAGGCCGGAGCTGACCAGATCCACTCTGGAGATCAAGAACCTGGCGGTTGGAGACGGGGCTGTGTATTACTGTGCTTCCAGTCCGGGACAGGGGATTTGATCCTGCATTCTTTGGAGCAGGGACCAAACTGAGTGTTCTGGATCCAAACATCAAAGTCACTGAACCCACAGTGGAAGTCCTAGCACCCTCGGCAAAGGAGTGTAAAGATAGAAACAAGAAGAAGAAGAAGACCCTGGTGTGTGTAGCCACCCGCTTCTACCCCGACCATGTCACGGTCTTCTGGCAAGTC
>383-25
GTCTCCTGTCCTGTCTGTGTGTAGAGAAGGAGATGTGTCAGTCACTCTACAGTGTTACCACGACGACAGCAGCTACTACTACATGTTCTGGTACCGACAGAGAGACAACAACATGAAGATGCTAACATATTCTCTGGGTCAAGGCGTGTGGGAAATAGAACCTCCCTTTGAGAAGGATGTACATTACACCATGAGCAGGCCGGAGCTGACCAGATCCACTCTGGAGATCAAGAACCTGGCGGTTGGAGACGGGGCTGTGTATTACTGTGCTTCCAGGACAGGGGGCGTTTATGATCCTGCATTCTTTGGAGCAGGGACCAAACTGAGTGTTCTGGATCCAAACATCAAAGTCACTGAACCCACAGTGGAAGTCCTAGCACCCTCGGCAAAGGAGTGTAAAGATAGAAACAAGAAGAAGAAGAAGACCCTGGTGTGTGTAGCCACCCGCTTCTACCCCGACCATGTCACGGTCTTCTGGCAAGTC
>384-25
GTCTCCTGTCCTGTCTGTGTGTAGAGAAGGAGATGTGTCAGTCACTCTACAGTGTTACCACGACGACAGCAGCTACTACTACATGTTCTGGTACCGACAGAGAGACAACAACATGAAGATGCTAACATATTCTCTGGGTCAAGGCGTGTGGGAAATAGAACCTCCCTTTGAGAAGGATGTACATTACACCATGAGCAGGCCGGAGCTGACCAGATCCACTCTGGAGATCAAGAACCTGGCGGTTGGAGACGGGGCTGTGTATTACTGTGCTTCCAGTACGCACAGGGTCGATCCTGCATTCTTTGGAGCAGGGACCAAACTGAGTGTTCTGGATCCAAACATCAAAGTCACTGAACCCACAGTGGAAGTCCTAGCACCCTCGGCAAAGGAGTGTAAAGATAGAAACAAGAAGAAGAAGAAGACCCTGGTGTGTGTAGCCACCCGCTTCTACCCCGACCATGTCACGGTCTTCTGGCAAGTC
>385-25
GTCTCCTGTCCTGTCTGTGTGTAGAGAAGGAGATGTGTCAGTCACTCTACAGTGTTACCACGACGACAGCAGCTACTACTACATGTTCTGGTACCGACAGAGAGACAACAACATGAAGATGCTAACATATTCTCTGGGTCAAGGCGTGTGGGAAATAGAACCTCCCTTTGAGAAGGATGTACATTACACCATGAGCAGGCCGGAGCTGACCAGATCCACTCTGGAGATCAAGAACCTGGCGGTTGGAGACGGGGCTGTGTATTACTGTGCTTCCAGGGTTTCGGACAACAACCCGGCATTCTTCGGCAGTGGCACCAAACTCACAGTTCTAGATCCAAACATCAAAGTCACTGAACCCACAGTGGAAGTCCTAGCACCCTCGGCAAAGGAGTGTAAAGATAGAAACAAGAAGAAGAAGAAGACCCTGGTGTGTGTAGCCACCCGCTTCTACCCCGACCATGTCACGGTCTTCTGGCAAGTC
>386-25
GTCTCCTGTCCTGTCTGTGTGTAGAGAAGGAGATGTGTCAGTCACTCTACAGTGTTACCACGACGACAGCAGCTACTACTACATGTTCTGGTACCGACAGAGAGACAACAACATGAAGATGCTAACATATTCTCTGGGTCAAGGCGTGTGGGAAATAGAACCTCCCTTTGAGAAGGATGTACATTACACCATGAGCAGGCCGGAGCTGACCAGATCCACTCTGGAGATCAAGAACCTGGCGGTTGGAGACGGGGCTGTGTATTACTGTGCTTCTACGACAGGGGGGTACTCGGAGGCATATTTTGGAGCCGGCACCAAACTCACCGTTTTAGATCCAAACATCAAAGTCACTGAACCCACAGTGGAAGTCCTAGCACCCTCGGCAAAGGAGTGTAAAGATAGAAACAAGAAGAAGAAGAAGACCCTGGTGTGTGTAGCCACCCGCTTCTACCCCGACCATGTCACGGTCTTCTGGCAAGTC
>387-25
GTCTCCTGTCCTGTCTGTGTGTAGAGAAGGAGATGTGTCAGTCACTCTACAGTGTTACCACGACGACAGCAGCTACTACTACATGTTCTGGTACCGACAGAGAGACAACAACATGAAGATGCTAACATATTCTCTGGGTCAAGGCGTGTGGGAAATAGAACCTCCCTTTGAGAAGGATGTACATTACACCATGAGCAGGCCGGAGCTGACCAGATCCACTCTGGAGATCAAGAACCTGGCGGTTGGAGACGGGGCTGTGTATTACTGTGCTTCCGGGACAGGGGTCTATGAGGCACATTTTGGATCAGGCACCAAATTAACAGTTCTCGATCCAAACATCAAAGTCACTGAACCCACAGTGGAAGTCCTAGCACCCTCGGCAAAGGAGTGTAAAGATAGAAACAAGAAGAAGAAGAAGACCCTGGTGTGTGTAGCCACCCGCTTCTACCCCGACCATGTCACGGTCTTCTGGCAAGTC
>388-25
GTCTCCTGTCCTGTCTGTGTGTAGAGAAGGAGATGTGTCAGTCACTCTACAGTGTTACCACGACGACAGCAGCTACTACTACATGTTCTGGTACCGACAGAGAGACAACAACATGAAGATGCTAACATATTCTCTGGGTCAAGGCGTGTGGGAAATAGAACCTCCCTTTGAGAAGGATGTACATTACACCATGAGCAGGCCGGAGCTGACCAGATCCACTCTGGAGATCAAGAACCTGGCGGTTGGAGACGGGGCTGTGTATTACTGTGCTTCCAGTTCGCAGGGGAGCTCGTACTCGGAGGCATATTTTGGAGCCGGCACCAAACTCACCGTTTTAGATCCAAACATCAAAGTCACTGAACCCACAGTGGAAGTCCTAGCACCCTCGGCAAAGGAGTGTAAAGATAGAAACAAGAAGAAGAAGAAGACCCTGGTGTGTGTAGCCACCCGCTTCTACCCCGACCATGTCACGGTCTTCTGGCAAGTC
>389-24
GTCTCCTGTCCTGTCTGTGTGTAGAGAAGGAGATGTGTCAGTCACTCTACAGTGTTACCACGACGACAGCAGCTACTACTACATGTTCTGGTACCGACAGAGAGACAACAACATGAAGATGCTAACATATTCTCTGGGTCAAGGCGTGTGGGAAATAGAACCTCCCTTTGAGAAGGATGTACATTACACCATGAGCAGGCCGGAGCTGACCAGATCCACTCTGGAGATCAAGAACCTGGCGGTTGGAGACGGGGCTGTGTATTACTGTGCTTCCAGTCGACAGGGTACTGGAAGTGAGGCCTACTTTGGGAATGGAACCAAACTCACTGTTTTAGATCCAAACATCAAAGTCACTGAACCCACAGTGGAAGTCCTAGCACCCTCGGCAAAGGAGTGTAAAGATAGAAACAAGAAGAAGAAGAAGACCCTGGTGTGTGTAGCCACCCGCTTCTACCCCGACCATGTCACGGTCTTCTGGCAAGTC
>390-24
GTCTCCTGTCCTGTCTGTGTGTAGAGAAGGAGATGTGTCAGTCACTCTACAGTGTTACCACGACGACAGCAGCTACTACTACATGTTCTGGTACCGACAGAGAGACAACAACATGAAGATGCTAACATATTCTCTGGGTCAAGGCGTGTGGGAAATAGAACCTCCCTTTGAGAAGGATGTACATTACACCATGAGCAGGCCGGAGCTGACCAGATCCACTCTGGAGATCAAGAACCTGGCGGTTGGAGACGGGGCTGTGTATTACTGTGCTTCCAGTACCAACTATGAGGCACATTTTGGATCAGGCACCAAATTAACAGTTCTCGATCCAAACATCAAAGTCACTGAACCCACAGTGGAAGTCCTAGCACCCTCGGCAAAGGAGTGTAAAGATAGAAACAAGAAGAAGAAGAAGACCCTGGTGTGTGTAGCCACCCGCTTCTACCCCGACCATGTCACGGTCTTCTGGCAAGTC
>391-24
GTCTCCTGTCCTGTCTGTGTGTAGAGAAGGAGATGTGTCAGTCACTCTACAGTGTTACCACGACGACAGCAGCTACTACTACATGTTCTGGTACCGACAGAGAGACAACAACATGAAGATGCTAACATATTCTCTGGGTCAAGGCGTGTGGGAAATAGAACCTCCCTTTGAGAAGGATGTACATTACACCATGAGCAGGCCGGAGCTGACCAGATCCACTCTGGAGATCAAGAACCTGGCGGTTGGAGACGGGGCTGTGTATTACTGTGCTTCCAGTACGAAAACAACAACCCGGGACAACCCGGCATTCTTCGGCAGTGGCACCAAACTCACAGTTCTAGATCCAAACATCAAAGTCACTGAACCCACAGTGGAAGTCCTAGCACCCTCGGCAAAGGAGTGTAAAGATAGAAACAAGAAGAAGAAGAAGACCCTGGTGTGTGTAGCCACCCGCTTCTACCCCGACCATGTCACGGTCTTCTGGCAAGTC
>392-24
GTCTCCTGTCCTGTCTGTGTGTAGAGAAGGAGATGTGTCAGTCACTCTACAGTGTTACCACGACGACAGCAGCTACTACTACATGTTCTGGTACCGACAGAGAGACAACAACATGAAGATGCTAACATATTCTCTGGGTCAAGGCGTGTGGGAAATAGAACCTCCCTTTGAGAAGGATGTACATTACACCATGAGCAGGCCGGAGCTGACCAGATCCACTCTGGAGATCAAGAACCTGGCGGTTGGAGACGGGGCTGTGTATTACTGTGCTTCCTCGGGACAATCGTACTCGGAGGCATATTTTGGAGCCGGCACCAAACTCACCGTTTTAGATCCAAACATCAAAGTCACTGAACCCACAGTGGAAGTCCTAGCACCCTCGGCAAAGGAGTGTAAAGATAGAAACAAGAAGAAGAAGAAGACCCTGGTGTGTGTAGCCACCCGCTTCTACCCCGACCATGTCACGGTCTTCTGGCAAGTC
>393-24
GTCTCCTGTCCTGTCTGTGTGTAGAGAAGGAGATGTGTCAGTCACTCTACAGTGTTACCACGACGACAGCAGCTACTACTACATGTTCTGGTACCGACAGAGAGACAACAACATGAAGATGCTAACATATTCTCTGGGTCAAGGCGTGTGGGAAATAGAACCTCCCTTTGAGAAGGATGTACATTACACCATGAGCAGGCCGGAGCTGACCAGATCCACTCTGGAGATCAAGAACCTGGCGGTTGGAGACGGGGCTGTGTATTACTGTGCTTCCAGTACTACAGGGGGTTCGGATAAGGCAGAGTTTGGTCCAGGTACCAGACTCACTGTTCTAGATCCAAACATCAAAGTCACTGAACCCACAGTGGAAGTCCTAGCACCCTCGGCAAAGGAGTGTAAAGATAGAAACAAGAAGAAGAAGAAGACCCTGGTGTGTGTAGCCACCCGCTTCTACCCCGACCATGTCACGGTCTTCTGGCAAGTC
>394-24
GTCTCCTGTCCTGTCTGTGTGTAGAGAAGGAGATGTGTCAGTCACTCTACAGTGTTACCACGACGACAGCAGCTACTACTACATGTTCTGGTACCGACAGAGAGACAACAACATGAAGATGCTAACATATTCTCTGGGTCAAGGCGTGTGGGAAATAGAACCTCCCTTTGAGAAGGATGTACATTACACCATGAGCAGGCCGGAGCTGACCAGATCCACTCTGGAGATCAAGAACCTGGCGGTTGGAGACGGGGCTGTGTATTACTGTGCTTCCAGTTTGGACAACACTGGAAGTGAGGCCTACTTTGGGAATGGAACCAAACTCACTGTTTTAGATCCAAACATCAAAGTCACTGAACCCACAGTGGAAGTCCTAGCACCCTCGGCAAAGGAGTGTAAAGATAGAAACAAGAAGAAGAAGAAGACCCTGGTGTGTGTAGCCACCCGCTTCTACCCCGACCATGTCACGGTCTTCTGGCAAGTC
>395-24
GTCTCCTGTCCTGTCTGTGTGTAGAGAAGGAGATGTGTCAGTCACTCTACAGTGTTACCACGACGACAGCAGCTACTACTACATGTTCTGGTACCGACAGAGAGACAACAACATGAAGATGTTAACATATTCTCTGGGTCAAGGCGTGTGGGAAATAGAACCTCCCTTTGAGAAGGATGTACATTACACCATGAGCAGGCCGGAGCTGACCAGATCCACTCTGGAGATCAAGAACCTGGAGGTTGGAGACGGGGCTGTGTATTACTGTGCTTCCAGTACGGAGGGCGCAGTACTCGGAGGCATATTTTGGAGCCGGCACCAAACTCACCGTTTTAGATCCAAACATCAAAGTCACTGAACCCACAGTGGAAGTCCTAGCACCCTCGGCAAAGGAGTGTAAAGATAGAAACAAGAAGAAGAAGAAGACCCTGGTGTGTGTAGCCACCCGCTTCTACCCCGACCATGTCACGGTCTTCTGGCAAGTC
>396-24
GTCTCCTGTCCTGTCTGTGTGTAGAGAAGGAGATGTGTCAGTCACTCTACAGTGTTACCACGACGACAGCAGCTACTACTACATGTTCTGGTACCGACAGAGAGACAACAACATGAAGATGCTAACATATTCTCTGGGTCAAGGCGTGTGGGAAATAGAACCTCCCTTTGAGAAGGATGTACATTACACCATGAGCAGGCCGGAGCTGACCAGATCCACTCTGGAGATCAAGAACCTGGCGGTTGGAGACGGGGCTGTGTATTACTGTGCTTCCCGACAGGGCTCGTACTCGGAGGCATATTTTGGAGCCGGCACCAAACTCACCGTTTTAGATCCAAACATCAAAGTCACTGAACCCACAGTGGAAGTCCTAGCACCCTCGGCAAAGGAGTGTAAAGATAGAAACAAGAAGAAGAAGAAGACCCTGGTGTGTGTAGCCACCCGCTTCTACCCCGACCATGTCACGGTCTTCTGGCAAGTC
>397-24
GTCTCCTGTCCTGTCTGTGTGTAGAGAAGGAGATGTGTCAGTCACTCTACAGTGTTACCACGACGACAGCAGCTACTACTACATGTTCTGGTACCGACAGAGAGACAACAACATGAAGATGCTAACATATTCTCTGGGTCAAGGCGTGTGGGAAATAGAACCTCCCTTTGAGAAGGATGTACATTACACCATGAGCAGGCCGGAGCTGACCAGATCCACTCTGGAGATCAAGAACCTGGCGGTTGGAGACGGGGCTGTGTATTACTGTGCTTCCAGCGACAGCTCGTACTCGGAGGCATATTTTGGAGCCGGCACCAAACTCACCGTTTTAGATCCAAACATCAAAGTCACTGAACCCACAGTGGAAGTCCTAGCACCCTCGGCAAAGGAGTGTAAAGATAGAAACAAGAAGAAGAAGAAGACCCTGGTGTGTGTAGCCACCCGCTTCTACCCCGACCATGTCACGGTCTTCTGGCAAGTC
>398-24
GTCTCCTGTCCTGTCTGTGTGACACTCTCCCTCACGGTCTTCTGGCAAGTC
>399-23
GTCTCCTGTCCTGTCTGTGTGTAGAGAAGGAGATGTGTCAGTCACTCTACAGTGTTACCACGACGACAGCAGCTACTACTACATGTTCTGGTACCGACAGAGAGACAACAACATGAAGATGTTAACATATTCTCTGGGTCAAGGCGTGTGGGAAATAGAACCTCCCTTTGAGAAGGATGTACATTACACCATGAGCAGGCCGGAGCTGACCAGATCCACTCTGGAGATCAAGAACCTGGAGGTTGGAGACGGGGCTGTGTATTACTGTGCTTCCAGTAGGGACAGGGGGCGCGAGGCACATTTTGGATCAGGCACCAAATTAACAGTTCTCGATCCAAACATCAAAGTCACTGAACCCACAGTGGAAGTCCTAGCACCCTCGGCAAAGGAGTGTAAAGATAGAAACAAGAAGAAGAAGAAGACCCTGGTGTGTGTAGCCACCCGCTTCTACCCCGACCATGTCACGGTCTTCTGGCAAGTC
>400-23
GTCTCCTGTCCTGTCTGTGTGTAGAGAAGGAGATGTGTCAGTCACTCTACAGTGTTACCACGACGACAGCAGCTACTACTACATGTTCTGGTACCGACAGAGAGACAACAACATGAAGATGCTAACATATTCTCTGGGTCAAGGCGTGTGGGAAATAGAACCTCCCTTTGAGAAGGATGTACATTACACCATGAGCAGGCCGGAGCTGACCAGATCCACTCTGGAGATCAAGAACCTGGCGGTTGGAGACGGGGCTGTGTATTACTGTGCTTCCAGTACGACCAGGGAGAGGACTCAACCAGCCTTCTTTGGCAATGGAACGAAACTCACTGTTTTAGATCCAAACATCAAAGTCACTGAACCCACAGTGGAAGTCCTAGCACCCTCGGCAAAGGAGTGTAAAGATAGAAACAAGAAGAAGAAGAAGACCCTGGTGTGTGTAGCCACCCGCTTCTACCCCGACCATGTCACGGTCTTCTGGCAAGTC
>401-23
GTCTCCTGTCCTGTCTGTGTGTAGAGAAGGAGATGTGTCAGTCACTCTACAGTGTTACCACGACGACAGCAGCTACTACTACATGTTCTGGTACCGACAGAGAGACAACAACATGAAGATGCTAACATATTCTCTGGGTCAAGGCGTGTGGGAAATAGAACCTCCCTTTGAGAAGGATGTACATTACACCATGAGCAGGCCGGAGCTGACCAGATCCACTCTGGAGATCAAGAACCTGGCGGTTGGAGACGGGGCTGTGTATTACTGTGCTTCCGGACCGGGACAGAAAACTCAACCAGCCTTCTTTGGCAATGGAACGAAACTCACTGTTTTAGATCCAAACATCAAAGTCACTGAACCCACAGTGGAAGTCCTAGCACCCTCGGCAAAGGAGTGTAAAGATAGAAACAAGAAGAAGAAGAAGACCCTGGTGTGTGTAGCCACCCGCTTCTACCCCGACCATGTCACGGTCTTCTGGCAAGTC
>402-23
GTCTCCTGTCCTGTCTGTGTGTAGAGAAGGAGATGTGTCAGTCACTCTACAGTGTTACCACGACGACAGCAGCTACTACTACATGTTCTGGTACCGACAGAGAGACAACAACATGAAGATGTTAACATATTCTCTGGGTCAAGGCGTGTGGGAAATAGAACCTCCCTTTGAGAAGGATGTACATTACACCATGAGCAGGCCGGAGCTGACCAGATCCACTCTGGAGATCAAGAACCTGGAGGTTGGAGACGGGGCTGTGTATTACTGTGCTTCCAGTCGGGACAGCGCTAACTATGAGGCACATTTTGGATCAGGCACCAAATTAACAGTTCTCGATCCAAACATCAAAGTCACTGAACCCACAGTGGAAGTCCTAGCACCCTCGGCAAAGGAGTGTAAAGATAGAAACAAGAAGAAGAAGAAGACCCTGGTGTGTGTAGCCACCCGCTTCTACCCCGACCATGTCACGGTCTTCTGGCAAGTC
>403-23
GTCTCCTGTCCTGTCTGTGTGTAGAGAAGGAGATGTGTCAGTCACTCTACAGTGTTACCACGACGACAGCAGCTACTACTACATGTTCTGGTACCGACAGAGAGACAACAACATGAAGATGTTAACATATTCTCTGGGTCAAGGCGTGTGGGAAATAGAACCTCCCTTTGAGAAGGATGTACATTACACCATGAGCAGGCCGGAGCTGACCAGATCCACTCTGGAGATCAAGAACCTGGAGGTTGGAGACGGGGCTGTGTATTACTGTGCTTCCGGGACAGGGAACACTGGAAGTGAGGCCTACTTTGGGAATGGAACCAAACTCACTGTTTTAGATCCAAACATCAAAGTCACTGAACCCACAGTGGAAGTCCTAGCACCCTCGGCAAAGGAGTGTAAAGATAGAAACAAGAAGAAGAAGAAGACCCTGGTGTGTGTAGCCACCCGCTTCTACCCCGACCATGTCACGGTCTTCTGGCAAGTC
>404-23
GTCTCCTGTCCTGTCTGTGTGTAGAGAAGGAGATGTGTCAGTCACTCTACAGTGTTACCACGACGACAGCAGCTACTACTACATGTTCTGGTACCGACAGAGAGACAACAACATGAAGATGCTAACATATTCTCTGGGTCAAGGCGTGTGGGAAATAGAACCTCCCTTTGAGAAGGATGTACATTACACCATGAGCAGGCCGGAGCTGACCAGATCCACTCTGGAGATCAAGAACCTGGCGGTTGGAGACGGGGCTGTGTATTACTGTGCTTCCAGTACGAAGGCAGAGGCACATTTTGGATCAGGCACCAAATTAACAGTTCTCGATCCAAACATCAAAGTCACTGAACCCACAGTGGAAGTCCTAGCACCCTCGGCAAAGGAGTGTAAAGATAGAAACAAGAAGAAGAAGAAGACCCTGGTGTGTGTAGCCACCCGCTTCTACCCCGACCATGTCACGGTCTTCTGGCAAGTC
>405-23
GTCTCCTGTCCTGTCTGTGTGTAGAGAAGGAGATGTGTCAGTCACTCTACAGTGTTACCACGACGACAGCAGCTACTACTACATGTTCTGGTACCGACAGAGAGACAACAACATGAAGATGCTAACATATTCTCTGGGTCAAGGCGTGTGGGAAATAGAACCTCCCTTTGAGAAGGATGTACATTACACCATGAGCAGGCCGGAGCTGACCAGATCCACTCTGGAGATCAAGAACCTGGCGGTTGGAGACGGGGCTGTGTATTACTGTGCTTCCAGTACAGGGGCCAACTATGAGGCACATTTTGGATCAGGCACCAAATTAACAGTTCTCGATCCAAACATCAAAGTCACTGAACCCACAGTGGAAGTCCTAGCACCCTCGGCAAAGGAGTGTAAAGATAGAAACAAGAAGAAGAAGAAGACCCTGGTGTGTGTAGCCACCCGCTTCTACCCCGACCATGTCACGGTCTTCTGGCAAGTC
>406-23
GTCTCCTGTCCTGTCTGTGTGTAGAGAAGGAGATGTGTCAGTCACTCTACAGTGTTACCACGACGACAGCAGCTACTACTACATGTTCTGGTACCGACAGAGAGACAACAACATGAAGATGCTAACATATTCTCTGGGTCAAGGCGTGTGGGAAATAGAACCTCCCTTTGAGAAGGATGTACATTACACCATGAGCAGGCCGGAGCTGACCAGATCCACTCTGGAGATCAAGAACCTGGCGGTTGGAGACGGGGCTGTGTATTACTGTGCTTCCAGTACACAGGGGGGTGGTGCCAGCCAGGCTTACTTCGGTGGAGGAACCAGGTTAACTGTTCTAGATCCAAACATCAAAGTCACTGAACCCACAGTGGAAGTCCTAGCACCCTCGGCAAAGGAGTGTAAAGATAGAAACAAGAAGAAGAAGAAGACCCTGGTGTGTGTAGCCACCCGCTTCTACCCCGACCATGTCACGGTCTTCTGGCAAGTC
>407-23
GTCTCCTGTCCTGTCTGTGTGTAGAGAAGGAGATGTGTCAGTCACTCTACAGTGTTACCACGACGACAGCAGCTACTACTACATGTTCTGGTACCGACAGAGAGACAACAACATGAAGATGCTAACATATTCTCTGGGTCAAGGCGTGTGGGAAATAGAACCTCCCTTTGAGAAGGATGTACATTACACCATGAGCAGGCCGGAGCTGACCAGATCCACTCTGGAGATCAAGAACCTGGCGGTTGGAGACGGGGCTGTGTATTACTGTGCTTCCGGACAGGGGAAGAACTCGGAGGCATATTTTGGAGCCGGCACCAAACTCACCGTTTTAGATCCAAACATCAAAGTCACTGAACCCACAGTGGAAGTCCTAGCACCCTCGGCAAAGGAGTGTAAAGATAGAAACAAGAAGAAGAAGAAGACCCTGGTGTGTGTAGCCACCCGCTTCTACCCCGACCATGTCACGGTCTTCTGGCAAGTC
>408-23
GTCTCCTGTCCTGTCTGTGTGTAGAGAAGGAGATGTGTCAGTCACTCTACAGTGTTACCACGACGACAGCAGCTACTACTACATGTTCTGGTACCGACAGAGAGACAACAACATGAAGATGCTAACATATTCTCTGGGTCAAGGCGTGTGGGAAATAGAACCTCCCTTTGAGAAGGATGTACATTACACCATGAGCAGGCCGGAGCTGACCAGATCCACTCTGGAGATCAAGAACCTGGCGGTTGGAGACGGGGCTGTGTATTACTGTGCTTCCAGTACACAACTATGATCCTGCATTCTTTGGAGCAGGGACCAAACTGAGTGTTCTGGATCCAAACATCAAAGTCACTGAACCCACAGTGGAAGTCCTAGCACCCTCGGCAAAGGAGTGTAAAGATAGAAACAAGAAGAAGAAGAAGACCCTGGTGTGTGTAGCCACCCGCTTCTACCCCGACCATGTCACGGTCTTCTGGCAAGTC
>409-23
GTCTCCTGTCCTGTCTGTGTGTAGAGAAGGAGATGTGTCAGTCACTCTACAGTGTTACCACGACGACAGCAGCTACTACTACATGTTCTGGTACCGACAGAGAGACAACAACATGAAGATGCTAACATATTCTCTGGGTCAAGGCGTGTGGGAAATAGAACCTCCCTTTGAGAAGGATGTACATTACACCATGAGCAGGCCGGAGCTGACCAGATCCACTCTGGAGATCAAGAACCTGGCGGTTGGAGACGGGGCTGTGTATTACTGTGCTTCCAGTACAGCTAGGGGTGGTGCCAGCCAGGCTTACTTCGGTGGAGGAACCAGGTTAACTGTTCTAGATCCAAACATCAAAGTCACTGAACCCACAGTGGAAGTCCTAGCACCCTCGGCAAAGGAGTGTAAAGATAGAAACAAGAAGAAGAAGAAGACCCTGGTGTGTGTAGCCACCCGCTTCTACCCCGACCATGTCACGGTCTTCTGGCAAGTC
>410-22
GTCTCCTGTCCTGTCTGTGTGTAGAGAAGGAGATGTGTCAGTCACTCTACAGTGTTACCACGACGACAGCAGCTACTACTACATGTTCTGGTACCGACAGAGAGACAACAACATGAAGATGCTAACATATTCTCTGGGTCAAGGCGTGTGGGAAATAGAACCTCCCTTTGAGAAGGATGTACATTACACCATGAGCAGGCCGGAGCTGACCAGATCCACTCTGGAGATCAAGAACCTGGCGGTTGGAGACGGGGCTGTGTATTACTGTGCTTCCAGTACCGGACAGGTCTATGAGGCACATTTTGGATCAGGCACCAAATTAACAGTTCTCGATCCAAACATCAAAGTCACTGAACCCACAGTGGAAGTCCTAGCACCCTCGGCAAAGGAGTGTAAAGATAGAAACAAGAAGAAGAAGAAGACCCTGGTGTGTGTAGCCACCCGCTTCTACCCCGACCATGTCACGGTCTTCTGGCAAGTC
>411-22
GTCTCCTGTCCTGTCTGTGTGTAGAGAAGGAGATGTGTCAGTCACTCTACAGTGTTACCACGACGACAGCAGCTACTACTACATGTTCTGGTACCGACAGAGAGACAACAACATGAAGATGCTAACATATTCTCTGGGTCAAGGCGTGTGGGAAATAGAACCTCCCTTTGAGAAGGATGTACATTACACCATGAGCAGGCCGGAGCTGACCAGATCCACTCTGGAGATCAAGAACCTGGCGGTTGGAGACGGGGCTGTGTATTACTGTGCTTCCAGTCGGACAGGGACGTCTCTCAAACTCAACCAGCCTTCTTTGGCAATGGAACGAAACTCACTGTTTTAGATCCAAACATCAAAGTCACTGAACCCACAGTGGAAGTCCTAGCACCCTCGGCAAAGGAGTGTAAAGATAGAAACAAGAAGAAGAAGAAGACCCTGGTGTGTGTAGCCACCCGCTTCTACCCCGACCATGTCACGGTCTTCTGGCAAGTC
>412-22
GTCTCCTGTCCTGTCTGTGTGTAGAGAAGGAGATGTGTCAGTCACTCTACAGTGTTACCACGACGACAGCAGCTACTACTACATGTTCTGGTACCGACAGAGAGACAACAACATGAAGATGTTAACATATTCTCTGGGTCAAGGCGTGTGGGAAATAGAACCTCCCTTTGAGAAGGATGTACATTACACCATGAGCAGGCCGGAGCTGACCAGATCCACTCTGGAGATCAAGAACCTGGAGGTTGGAGACGGGGCTGTGTATTACTGTGCTTCCAGTATGGACAGGAACTATGAGGCACATTTTGGATCAGGCACCAAATTAACAGTTCTCGATCCAAACATCAAAGTCACTGAACCCACAGTGGAAGTCCTAGCACCCTCGGCAAAGGAGTGTAAAGATAGAAACAAGAAGAAGAAGAAGACCCTGGTGTGTGTAGCCACCCGCTTCTACCCCGACCATGTCACGGTCTTCTGGCAAGTC
>413-22
GTCTCCTGTCCTGTCTGTGTGTAGAGAAGGAGATGTGTCAGTCACTCTACAGTGTTACCACGACGACAGCAGCTACTACTACATGTTCTGGTACCGACAGAGAGACAACAACATGAAGATGCTAACATATTCTCTGGGTCAAGGCGTGTGGGAAATAGAACCTCCCTTTGAGAAGGATGTACATTACACCATGAGCAGGCCGGAGCTGACCAGATCCACTCTGGAGATCAAGAACCTGGCGGTTGGAGACGGGGCTGTGTATTACTGTGCTTCCAGTACAGGGACAACGTACTCGGAGGCATATTTTGGAGCCGGCACCAAACTCACCGTTTTAGATCCAAACATCAAAGTCACTGAACCCACAGTGGAAGTCCTAGCACCCTCGGCAAAGGAGTGTAAAGATAGAAACAAGAAGAAGAAGAAGACCCTGGTGTGTGTAGCCACCCGCTTCTACCCCGACCATGTCACGGTCTTCTGGCAAGTC
>414-22
GTCTCCTGTCCTGTCTGTGTGTAGAGAAGGAGATGTGTCAGTCACTCTACAGTGTTACCACGACGACAGCAGCTACTACTACATGTTCTGGTACCGACAGAGAGACAACAACATGAAGATGCTAACATATTCTCTGGGTCAAGGCGTGTGGGAAATAGAACCTCCCTTTGAGAAGGATGTACATTACACCATGAGCAGGCCGGAGCTGACCAGATCCACTCTGGAGATCAAGAACCTGGCGGTTGGAGACGGGGCTGTGTATTACTGTGCTTCCAGTCGGGACAGGGGGAACTCGGAGGCATATTTTGGAGCCGGCACCAAACTCACCGTTTTAGATCCAAACATCAAAGTCACTGAACCCACAGTGGAAGTCCTAGCACCCTCGGCAAAGGAGTGTAAAGATAGAAACAAGAAGAAGAAGAAGACCCTGGTGTGTGTAGCCACCCGCTTCTACCCCGACCATGTCACGGTCTTCTGGCAAGTC
>415-22
GTCTCCTGTCCTGTCTGTGTGTAGAGAAGGAGATGTGTCAGTCACTCTACAGTGTTACCACGACGACAGCAGCTACTACTACATGTTCTGGTACCGACAGAGAGACAACAACATGAAGATGCTAACATATTCTCTGGGTCAAGGCGTGTGGGAAATAGAACCTCCCTTTGAGAAGGATGTACATTACACCATGAGCAGGCCGGAGCTGACCAGATCCACTCTGGAGATCAAGAACCTGGCGGTTGGAGACGGGGCTGTGTATTACTGTGCTTCCAGTACGGGACAGGGGGAGTACACGGATAAGGCAGAGTTTGGTCCAGGTACCAGACTCACTGTTCTAGATCCAAACATCAAAGTCACTGAACCCACAGTGGAAGTCCTAGCACCCTCGGCAAAGGAGTGTAAAGATAGAAACAAGAAGAAGAAGAAGACCCTGGTGTGTGTAGCCACCCGCTTCTACCCCGACCATGTCACGGTCTTCTGGCAAGTC
>416-22
GTCTCCTGTCCTGTCTGTGTGTAGAGAAGGAGATGTGTCAGTCACTCTACAGTGTTACCACGACGACAGCAGCTACTACTACATGTTCTGGTACCGACAGAGAGACAACAACATGAAGATGCTAACATATTCTCTGGGTCAAGGCGTGTGGGAAATAGAACCTCCCTTTGAGAAGGATGTACATTACACCATGAGCAGGCCGGAGCTGACCAGATCCACTCTGGAGATCAAGAACCTGGCGGTTGGAGACGGGGCTGTGTATTACTGTGCTTCCAGGACAGGGGGCGATCAAACTCAACCAGCCTTCTTTGGCAATGGAACGAAACTCACTGTTTTAGATCCAAACATCAAAGTCACTGAACCCACAGTGGAAGTCCTAGCACCCTCGGCAAAGGAGTGTAAAGATAGAAACAAGAAGAAGAAGAAGACCCTGGTGTGTGTAGCCACCCGCTTCTACCCCGACCATGTCACGGTCTTCTGGCAAGTC
>417-22
GTCTCCTGTCCTGTCTGTGTGTAGAGAAGGAGATGTGTCAGTCACTCTACAGTGTTACCACGACGACAGCAGCTACTACTACATGTTCTGGTACCGACAGAGAGACAACAACATGAAGATGCTAACATATTCTCTGGGTCAAGGCGTGTGGGAAATAGAACCTCCCTTTGAGAAGGATGTACATTACACCATGAGCAGGCCGGAGCTGACCAGATCCACTCTGGAGATCAAGAACCTGGCGGTTGGAGACGGGGCTGTGTATTACTGTGCTTCCAGTTGGGACAACAACAACCCGGCATTCTTCGGCAGTGGCACCAAACTCACAGTTCTAGATCCAAACATCAAAGTCACTGAACCCACAGTGGAAGTCCTAGCACCCTCGGCAAAGGAGTGTAAAGATAGAAACAAGAAGAAGAAGAAGACCCTGGTGTGTGTAGCCACCCGCTTCTACCCCGACCATGTCACGGTCTTCTGGCAAGTC
>418-22
GTCTCCTGTCCTGTCTGTGTGTAGAGAAGGAGATGTGTCAGTCACTCTACAGTGTTACCACGACGACAGCAGCTACTACTACATGTTCTGGTACCGACAGAGAGACAACAACATGAAGATGCTAACATATTCTCTGGGTCAAGGCGTGTGGGAAATAGAACCTCCCTTTGAGAAGGATGTACATTACACCATGAGCAGGCCGGAGCTGACCAGATCCACTCTGGAGATCAAGAACCTGGCGGTTGGAGACGGGGCTGTGTATTACTGTGCTTCCAGTAGGACAGGGTACTCGGAGGCATATTTTGGAGCCGGCACCAAACTCACCGTTTTAGATCCAAACATCAAAGTCACTGAACCCACAGTGGAAGTCCTAGCACCCTCGGCAAAGGAGTGTAAAGATAGAAACAAGAAGAAGAAGAAGACCCTGGTGTGTGTAGCCACCCGCTTCTACCCCGACCATGTCACGGTCTTCTGGCAAGTC
>419-22
GTCTCCTGTCCTGTCTGTGTGTAGAGAAGGAGATGTGTCAGTCACTCTACAGTGTTACCACGACGACAGCAGCTACTACTACATGTTCTGGTACCGACAGAGAGACAACAACATGAAGATGCTAACATATTCTCTGGGTCAAGGCGTGTGGGAAATAGAACCTCCCTTTGAGAAGGATGTACATTACACCATGAGCAGGCCGGAGCTGACCAGATCCACTCTGGAGATCAAGAACCTGGCGGTTGGAGACGGGGCTGTGTATTACTGTGCTTCCAGCTCAGGGGGCGCGTACTCGGAGGCATATTTTGGAGCCGGCACCAAACTCACCGTTTTAGATCCAAACATCAAAGTCACTGAACCCACAGTGGAAGTCCTAGCACCCTCGGCAAAGGAGTGTAAAGATAGAAACAAGAAGAAGAAGAAGACCCTGGTGTGTGTAGCCACCCGCTTCTACCCCGACCATGTCACGGTCTTCTGGCAAGTC
>420-22
GTCTCCTGTCCTGTCTGTGTGTAGAGAAGGAGATGTGTCAGTCACTCTACAGTGTTACCACGACGACAGCAGCTACTACTACATGTTCTGGTACCGACAGAGAGACAACAACATGAAGATGTTAACATATTCTCTGGGTCAAGGCGTGTGGGAAATAGAACCTCCCTTTGAGAAGGATGTACATTACACCATGAGCAGGCCGGAGCTGACCAGATCCACTCTGGAGATCAAGAACCTGGAGGTTGGAGACGGGGCTGTGTATTACTGTGCTTCCAGTACAGCTTACACGTACTCGGAGGCATATTTTGGAGCCGGCACCAAACTCACCGTTTTAGATCCAAACATCAAAGTCACTGAACCCACAGTGGAAGTCCTAGCACCCTCGGCAAAGGAGTGTAAAGATAGAAACAAGAAGAAGAAGAAGACCCTGGTGTGTGTAGCCACCCGCTTCTACCCCGACCATGTCACGGTCTTCTGGCAAGTC
>421-22
GTCTCCTGTCCTGTCTGTGTGTAGAGAAGGAGATGTGTCAGTCACTCTACAGTGTTACCACGACGACAGCAGCTACTACTACATGTTCTGGTACCGACAGAGAGACAACAACATGAAGATGCTAACATATTCTCTGGGTCAAGGCGTGTGGGAAATAGAACCTCCCTTTGAGAAGGATGTACATTACACCATGAGCAGGCCGGAGCTGACCAGATCCACTCTGGAGATCAAGAACCTGGCGGTTGGAGACGGGGCTGTGTATTACTGTGCTTCCAGAGGACAGGGGGACAACCCGGCATTCTTCGGCAGTGGCACCAAACTCACAGTTCTAGATCCAAACATCAAAGTCACTGAACCCACAGTGGAAGTCCTAGCACCCTCGGCAAAGGAGTGTAAAGATAGAAACAAGAAGAAGAAGAAGACCCTGGTGTGTGTAGCCACCCGCTTCTACCCCGACCATGTCACGGTCTTCTGGCAAGTC
>422-22
GTCTCCTGTCCTGTCTGTGTGTAGAGAAGGAGATGTGTCAGTCACTCTACAGTGTTACCACGACGACAGCAGCTACTACTACATGTTCTGGTACCGACAGAGAGACAACAACATGAAGATGCTAACATATTCTCTGGGTCAAGGCGTGTGGGAAATAGAACCTCCCTTTGAGAAGGATGTACATTACACCATGAGCAGGCCGGAGCTGACCAGATCCACTCTGGAGATCAAGAACCTGGCGGTTGGAGACGGGGCTGTGTATTACTGTGCTTCCACGCAGGGCACGGATAAGGCAGAGTTTGGTCCAGGTACCAGACTCACTGTTCTAGATCCAAACATCAAAGTCACTGAACCCACAGTGGAAGTCCTAGCACCCTCGGCAAAGGAGTGTAAAGATAGAAACAAGAAGAAGAAGAAGACCCTGGTGTGTGTAGCCACCCGCTTCTACCCCGACCATGTCACGGTCTTCTGGCAAGTC
>423-22
GTCTCCTGTCCTGTCTGTGTGTAGAGAAGGAGATGTGTCAGTCACTCTACAGTGTTACCACGACGACAGCAGCTACTACTACATGTTCTGGTACCGACAGAGAGACAACAACATGAAGATGCTAACATATTCTCTGGGTCAAGGCGTGTGGGAAATAGAACCTCCCTTTGAGAAGGATGTACATTACACCATGAGCAGGCCGGAGCTGACCAGATCCACTCTGGAGATCAAGAACCTGGCGGTTGGAGACGGGGCTGTGTATTACTGTGCTTCCGGGACAGGGGGCTCGTACTCGGAGGCATATTTTGGAGCCGGCACCAAACTCACCGTTTTAGATCCAAACATCAAAGTCACTGAACCCACAGTGGAAGTCCTAGCACCCTCGGCAAAGGAGTGTAAAGATAGAAACAAGAAGAAGAAGAAGACCCTGGTGTGTGTAGCCACCCGCTTCTACCCCGACCATGTCACGGTCTTCTGGCAAGTC
>424-22
GTCTCCTGTCCTGTCTGTGTGTAGAGAAGGAGATGTGTCAGTCACTCTACAGTGTTACCACGACGACAGCAGCTACTACTACATGTTCTGGTACCGACAGAGAGACAACAACATGAAGATGCTAACATATTCTCTGGGTCAAGGCGTGTGGGAAATAGAACCTCCCTTTGAGAAGGATGTACATTACACCATGAGCAGGCCGGAGCTGACCAGATCCACTCTGGAGATCAAGAACCTGGCGGTTGGAGACGGGGCTGTGTATTACTGTGCTTCCAGTACAGCTCACAGGGGTTATGCTGCCTACTTTGGAGAGGGAACTAAGCTAACAGTTCTGGATCCAAACATCAAAGTCACTGAACCCACAGTGGAAGTCCTAGCACCCTCGGCAAAGGAGTGTAAAGATAGAAACAAGAAGAAGAAGAAGACCCTGGTGTGTGTAGCCACCCGCTTCTACCCCGACCATGTCACGGTCTTCTGGCAAGTC
>425-22
GTCTCCTGTCCTGTCTGTGTGTAGAGAAGGAGATGTGTCAGTCACTCTACAGTGTTACCACGACGACAGCAGCTACTACTACATGTTCTGGTACCGACAGAGAGACAACAACATGAAGATGCTAACATATTCTCTGGGTCAAGGCGTGTGGGAAATAGAACCTCCCTTTGAGAAGGATGTACATTACACCATGAGCAGGCCGGAGCTGACCAGATCCACTCTGGAGATCAAGAACCTGGCGGTTGGAGACGGGGCTGTGTATTACTGTGCTTCCGGGACAGCGTACTCGGAGGCATATTTTGGAGCCGGCACCAAACTCACCGTTTTAGATCCAAACATCAAAGTCACTGAACCCACAGTGGAAGTCCTAGCACCCTCGGCAAAGGAGTGTAAAGATAGAAACAAGAAGAAGAAGAAGACCCTGGTGTGTGTAGCCACCCGCTTCTACCCCGACCATGTCACGGTCTTCTGGCAAGTC
>426-22
GTCTCCTGTCCTGTCTGTGTGTAGAGAAGGAGATGTGTCAGTCACTCTACAGTGTTACCACGACGACAGCAGCTACTACTACATGTTCTGGTACCGACAGAGAGACAACAACATGAAGATGCTAACATATTCTCTGGGTCAAGGCGTGTGGGAAATAGAACCTCCCTTTGAGAAGGATGTACATTACACCATGAGCAGGCCGGAGCTGACCAGATCCACTCTGGAGATCAAGAACCTGGCGGTTGGAGACGGGGCTGTGTATTACTGTGCTTCCAGTATCGACAGGGCGACTCAACCAGCCTTCTTTGGCAATGGAACGAAACTCACTGTTTTAGATCCAAACATCAAAGTCACTGAACCCACAGTGGAAGTCCTAGCACCCTCGGCAAAGGAGTGTAAAGATAGAAACAAGAAGAAGAAGAAGACCCTGGTGTGTGTAGCCACCCGCTTCTACCCCGACCATGTCACGGTCTTCTGGCAAGTC
>427-21
GTCTCCTGTCCTGTCTGTGTGTAGAGAAGGAGATGTGTCAGTCACTCTACAGTGTTACCACGACGACAGCAGCTACTACTACATGTTCTGGTACCGACAGAGAGACAACAACATGAAGATGCTAACATATTCTCTGGGTCAAGGCGTGTGGGAAATAGAACCTCCCTTTGAGAAGGATGTACATTACACCATGAGCAGGCCGGAGCTGACCAGATCCACTCTGGAGATCAAGAACCTGGCGGTTGGAGACGGGGCTGTGTATTACTGTGCTTCCCGGACAGGGGAGGCCAACTATGAGGCACATTTTGGATCAGGCACCAAATTAACAGTTCTCGATCCAAACATCAAAGTCACTGAACCCACAGTGGAAGTCCTAGCACCCTCGGCAAAGGAGTGTAAAGATAGAAACAAGAAGAAGAAGAAGACCCTGGTGTGTGTAGCCACCCGCTTCTACCCCGACCATGTCACGGTCTTCTGGCAAGTC
>428-21
GTCTCCTGTCCTGTCTGTGTGTAGAGAAGGAGATGTGTCAGTCACTCTACAGTGTTACCACGACGACAGCAGCTACTACTACATGTTCTGGTACCGACAGAGAGACAACAACATGAAGATGCTAACATATTCTCTGGGTCAAGGCGTGTGGGAAATAGAACCTCCCTTTGAGAAGGATGTACATTACACCATGAGCAGGCCGGAGCTGACCAGATCCACTCTGGAGATCAAGAACCTGGCGGTTGGAGACGGGGCTGTGTATTACTGTGCTTCCAGGACAGGGGGCGGCAACCCGGCATTCTTCGGCAGTGGCACCAAACTCACAGTTCTAGATCCAAACATCAAAGTCACTGAACCCACAGTGGAAGTCCTAGCACCCTCGGCAAAGGAGTGTAAAGATAGAAACAAGAAGAAGAAGAAGACCCTGGTGTGTGTAGCCACCCGCTTCTACCCCGACCATGTCACGGTCTTCTGGCAAGTC
>429-21
GTCTCCTGTCCTGTCTGTGTGTAGAGAAGGAGATGTGTCAGTCACTCTACAGTGTTACCACGACGACAGCAGCTACTACTACATGTTCTGGTACCGACAGAGAGACAACAACATGAAGATGCTAACATATTCTCTGGGTCAAGGCGTGTGGGAAATAGAACCTCCCTTTGAGAAGGATGTACATTACACCATGAGCAGGCCGGAGCTGACCAGATCCACTCTGGAGATCAAGAACCTGGCGGTTGGAGACGGGGCTGTGTATTACTGTGCTTCCCCCAGGGGACGGTGGTGCCAGCCAGGCTTACTTCGGTGGAGGAACCAGGTTAACTGTTCTAGATCCAAACATCAAAGTCACTGAACCCACAGTGGAAGTCCTAGCACCCTCGGCAAAGGAGTGTAAAGATAGAAACAAGAAGAAGAAGAAGACCCTGGTGTGTGTAGCCACCCGCTTCTACCCCGACCATGTCACGGTCTTCTGGCAAGTC
>430-21
GTCTCCTGTCCTGTCTGTGTGTAGAGAAGGAGATGTGTCAGTCACTCTACAGTGTTACCACGACGACAGCAGCTACTACTACATGTTCTGGTACCGACAGAGAGACAACAACATGAAGATGCTAACATATTCTCTGGGTCAAGGCGTGTGGGAAATAGAACCTCCCTTTGAGAAGGATGTACATTACACCATGAGCAGGCCGGAGCTGACCAGATCCACTCTGGAGATCAAGAACCTGGCGGTTGGAGACGGGGCTGTGTATTACTGTGCTTCCAGTACGGACAGGGGGCCGGATAAGGCAGAGTTTGGTCCAGGTACCAGACTCACTGTTCTAGATCCAAACATCAAAGTCACTGAACCCACAGTGGAAGTCCTAGCACCCTCGGCAAAGGAGTGTAAAGATAGAAACAAGAAGAAGAAGAAGACCCTGGTGTGTGTAGCCACCCGCTTCTACCCCGACCATGTCACGGTCTTCTGGCAAGTC
>431-21
GTCTCCTGTCCTGTCTGTGTGTAGAGAAGGAGATGTGTCAGTCACTCTACAGTGTTACCACGACGACAGCAGCTACTACTACATGTTCTGGTACCGACAGAGAGACAACAACATGAAGATGCTAACATATTCTCTGGGTCAAGGCGTGTGGGAAATAGAACCTCCCTTTGAGAAGGATGTACATTACACCATGAGCAGGCCGGAGCTGACCAGATCCACTCTGGAGATCAAGAACCTGGCGGTTGGAGACGGGGCTGTGTATTACTGTGCTTCCGGGACTGGTGGTTATGCTGCCTACTTTGGAGAGGGAACTAAGCTAACAGTTCTGGATCCAAACATCAAAGTCACTGAACCCACAGTGGAAGTCCTAGCACCCTCGGCAAAGGAGTGTAAAGATAGAAACAAGAAGAAGAAGAAGACCCTGGTGTGTGTAGCCACCCGCTTCTACCCCGACCATGTCACGGTCTTCTGGCAAGTC
>432-21
GTCTCCTGTCCTGTCTGTGTGTAGAGAAGGAGATGTGTCAGTCACTCTACAGTGTTACCACGACGACAGCAGCTACTACTACATGTTCTGGTACCGACAGAGAGACAACAACATGAAGATGTTAACATATTCTCTGGGTCAAGGCGTGTGGGAAATAGAACCTCCCTTTGAGAAGGATGTACATTACACCATGAGCAGGCCGGAGCTGACCAGATCCACTCTGGAGATCAAGAACCTGGAGGTTGGAGACGGGGCTGTGTATTACTGTGCTTCCAGTACGACAAAAACTCAACCAGCCTTCTTTGGCAATGGAACGAAACTCACTGTTTTAGATCCAAACATCAAAGTCACTGAACCCACAGTGGAAGTCCTAGCACCCTCGGCAAAGGAGTGTAAAGATAGAAACAAGAAGAAGAAGAAGACCCTGGTGTGTGTAGCCACCCGCTTCTACCCCGACCATGTCACGGTCTTCTGGCAAGTC
>433-21
GTCTCCTGTCCTGTCTGTGTGTAGAGAAGGAGATGTGTCAGTCACTCTACAGTGTTACCACGACGACAGCAGCTACTACTACATGTTCTGGTACCGACAGAGAGACAACAACATGAAGATGCTAACATATTCTCTGGGTCAAGGCGTGTGGGAAATAGAACCTCCCTTTGAGAAGGATGTACATTACACCATGAGCAGGCCGGAGCTGACCAGATCCACTCTGGAGATCAAGAACCTGGCGGTTGGAGACGGGGCTGTGTATTACTGTGCTTCCAGTACAGGAACTACTCAAACTCAACCAGCCTTCTTTGGCAATGGAACGAAACTCACTGTTTTAGATCCAAACATCAAAGTCACTGAACCCACAGTGGAAGTCCTAGCACCCTCGGCAAAGGAGTGTAAAGATAGAAACAAGAAGAAGAAGAAGACCCTGGTGTGTGTAGCCACCCGCTTCTACCCCGACCATGTCACGGTCTTCTGGCAAGTC
>434-21
GTCTCCTGTCCTGTCTGTGTGTAGAGAAGGAGATGTGTCAGTCACTCTACAGTGTTACCACGACGACAGCAGCTACTACTACATGTTCTGGTACCGACAGAGAGACAACAACATGAAGATGCTAACATATTCTCTGGGTCAAGGCGTGTGGGAAATAGAACCTCCCTTTGAGAAGGATGTACATTACACCATGAGCAGGCCGGAGCTGACCAGATCCACTCTGGAGATCAAGAACCTGGCGGTTGGAGACGGGGCTGTGTATTACTGTGCTTCCACGACAGGGGACTCGGAGGCATATTTTGGAGCCGGCACCAAACTCACCGTTTTAGATCCAAACATCAAAGTCACTGAACCCACAGTGGAAGTCCTAGCACCCTCGGCAAAGGAGTGTAAAGATAGAAACAAGAAGAAGAAGAAGACCCTGGTGTGTGTAGCCACCCGCTTCTACCCCGACCATGTCACGGTCTTCTGGCAAGTC
>435-21
GTCTCCTGTCCTGTCTGTGTGTAGAGAAGGAGATGTGTCAGTCACTCTACAGTGTTACCACGACGACAGCAGCTACTACTACATGTTCTGGTACCGACAGAGAGACAACAACATGAAGATGCTAACATATTCTCTGGGTCAAGGCGTGTGGGAAATAGAACCTCCCTTTGAGAAGGATGTACATTACACCATGAGCAGGCCGGAGCTGACCAGATCCACTCTGGAGATCAAGAACCTGGCGGTTGGAGACGGGGCTGTGTATTACTGTGCTTCCGGACAGGGGGGGACTCAAACTCAACCAGCCTTCTTTGGCAATGGAACGAAACTCACTGTTTTAGATCCAAACATCAAAGTCACTGAACCCACAGTGGAAGTCCTAGCACCCTCGGCAAAGGAGTGTAAAGATAGAAACAAGAAGAAGAAGAAGACCCTGGTGTGTGTAGCCACCCGCTTCTACCCCGACCATGTCACGGTCTTCTGGCAAGTC
>436-20
GTCTCCTGTCCTGTCTGTGTGTAGAGAAGGAGATGTGTCAGTCACTCTACAGTGTTACCACGACGACAGCAGCTACTACTACATGTTCTGGTACCGACAGAGAGACAACAACATGAAGATGTTAACATATTCTCTGGGTCAAGGCGTGTGGGAAATAGAACCTCCCTTTGAGAAGGATGTACATTACACCATGAGCAGGCCGGAGCTGACCAGATCCACTCTGGAGATCAAGAACCTGGAGGTTGGAGACGGGGCTGTGTATTACTGTGCTTCCAGTTCCGGGACATACAACTATGAGGCACATTTTGGATCAGGCACCAAATTAACAGTTCTCGATCCAAACATCAAAGTCACTGAACCCACAGTGGAAGTCCTAGCACCCTCGGCAAAGGAGTGTAAAGATAGAAACAAGAAGAAGAAGAAGACCCTGGTGTGTGTAGCCACCCGCTTCTACCCCGACCATGTCACGGTCTTCTGGCAAGTC
>437-20
GTCTCCTGTCCTGTCTGTGTGTAGAGAAGGAGATGTGTCAGTCACTCTACAGTGTTACCACGACGACAGCAGCTACTACTACATGTTCTGGTACCGACAGAGAGACAACAACATGAAGATGCTAACATATTCTCTGGGTCAAGGCGTGTGGGAAATAGAACCTCCCTTTGAGAAGGATGTACATTACACCATGAGCAGGCCGGAGCTGACCAGATCCACTCTGGAGATCAAGAACCTGGCGGTTGGAGACGGGGCTGTGTATTACTGTGCTTCCAGTACAGGGGGCGGCAACCCGGCATTCTTCGGCAGTGGCACCAAACTCACAGTTCTAGATCCAAACATCAAAGTCACTGAACCCACAGTGGAAGTCCTAGCACCCTCGGCAAAGGAGTGTAAAGATAGAAACAAGAAGAAGAAGAAGACCCTGGTGTGTGTAGCCACCCGCTTCTACCCCGACCATGTCACGGTCTTCTGGCAAGTC
>438-20
GTCTCCTGTCCTGTCTGTGTGTAGAGAAGGAGATGTGTCAGTCACTCTACAGTGTTACCACGACGACAGCAGCTACTACTACATGTTCTGGTACCGACAGAGAGACAACAACATGAAGATGTTAACATATTCTCTGGGTCAAGGCGTGTGGGAAATAGAACCTCCCTTTGAGAAGGATGTACATTACACCATGAGCAGGCCGGAGCTGACCAGATCCACTCTGGAGATCAAGAACCTGGAGGTTGGAGACGGGGCTGTGTATTACTGTGCTTCCAGTTTGGACAGCTCGTACTCGGAGGCATATTTTGGAGCCGGCACCAAACTCACCGTTTTAGATCCAAACATCAAAGTCACTGAACCCACAGTGGAAGTCCTAGCACCCTCGGCAAAGGAGTGTAAAGATAGAAACAAGAAGAAGAAGAAGACCCTGGTGTGTGTAGCCACCCGCTTCTACCCCGACCATGTCACGGTCTTCTGGCAAGTC
>439-20
GTCTCCTGTCCTGTCTGTGTGTAGAGAAGGAGATGTGTCAGTCACTCTACAGTGTTACCACGACGACAGCAGCTACTACTACATGTTCTGGTACCGACAGAGAGACAACAACATGAAGATGCTAACATATTCTCTGGGTCAAGGCGTGTGGGAAATAGAACCTCCCTTTGAGAAGGATGTACATTACACCATGAGCAGGCCGGAGCTGACCAGATCCACTCTGGAGATCAAGAACCTGGCGGTTGGAGACGGGGCTGTGTATTACTGTGCTTCCAGACAGGAAAAACTCAACCAGCCTTCTTTGGCAATGGAACGAAACTCACTGTTTTAGATCCAAACATCAAAGTCACTGAACCCACAGTGGAAGTCCTAGCACCCTCGGCAAAGGAGTGTAAAGATAGAAACAAGAAGAAGAAGAAGACCCTGGTGTGTGTAGCCACCCGCTTCTACCCCGACCATGTCACGGTCTTCTGGCAAGTC
>440-20
GTCTCCTGTCCTGTCTGTGTGTAGAGAAGGAGATGTGTCAGTCACTCTACAGTGTTACCACGACGACAGCAGCTACTACTACATGTTCTGGTACCGACAGAGAGACAACAACATGAAGATGCTAACATATTCTCTGGGTCAAGGCGTGTGGGAAATAGAACCTCCCTTTGAGAAGGATGTACATTACACCATGAGCAGGCCGGAGCTGACCAGATCCACTCTGGAGATCAAGAACCTGGCGGTTGGAGACGGGGCTGTGTATTACTGTGCTTCCAGTAACAGAGCTGGTGGTGCCAGCCAGGCTTACTTCGGTGGAGGAACCAGGTTAACTGTTCTAGATCCAAACATCAAAGTCACTGAACCCACAGTGGAAGTCCTAGCACCCTCGGCAAAGGAGTGTAAAGATAGAAACAAGAAGAAGAAGAAGACCCTGGTGTGTGTAGCCACCCGCTTCTACCCCGACCATGTCACGGTCTTCTGGCAAGTC
>441-20
GTCTCCTGTCCTGTCTGTGTGTAGAGAAGGAGATGTGTCAGTCACTCTACAGTGTTACCACGACGACAGCAGCTACTACTACATGTTCTGGTACCGACAGAGAGACAACAACATGAAGATGCTAACATATTCTCTGGGTCAAGGCGTGTGGGAAATAGAACCTCCCTTTGAGAAGGATGTACATTACACCATGAGCAGGCCGGAGCTGACCAGATCCACTCTGGAGATCAAGAACCTGGCGGTTGGAGACGGGGCTGTGTATTACTGTGCTTCCAGTACCGGACAGGGAGGTGAGGCCTACTTTGGGAATGGAACCAAACTCACTGTTTTAGATCCAAACATCAAAGTCACTGAACCCACAGTGGAAGTCCTAGCACCCTCGGCAAAGGAGTGTAAAGATAGAAACAAGAAGAAGAAGAAGACCCTGGTGTGTGTAGCCACCCGCTTCTACCCCGACCATGTCACGGTCTTCTGGCAAGTC
>442-20
GTCTCCTGTCCTGTCTGTGTGTAGAGAAGGAGATGTGTCAGTCACTCTACAGTGTTACCACGACGACAGCAGCTACTACTACATGTTCTGGTACCGACAGAGAGACAACAACATGAAGATGTTAACATATTCTCTGGGTCAAGGCGTGTGGGAAATAGAACCTCCCTTTGAGAAGGATGTACATTACACCATGAGCAGGCCGGAGCTGACCAGATCCACTCTGGAGATCAAGAACCTGGAGGTTGGAGACGGGGCTGTGTATTACTGTGCTTCCAGGACAGGGCACAACAACCCGGCATTCTTCGGCAGTGGCACCAAACTCACAGTTCTAGATCCAAACATCAAAGTCACTGAACCCACAGTGGAAGTCCTAGCACCCTCGGCAAAGGAGTGTAAAGATAGAAACAAGAAGAAGAAGAAGACCCTGGTGTGTGTAGCCACCCGCTTCTACCCCGACCATGTCACGGTCTTCTGGCAAGTC
>443-19
GTCTCCTGTCCTGTCTGTGTGTAGAGAAGGAGATGTGTCAGTCACTCTACAGTGTTACCACGACGACAGCAGCTACTACTACATGTTCTGGTACCGACAGAGAGACAACAACATGAAGATGCTAACATATTCTCTGGGTCAAGGCGTGTGGGAAATAGAACCTCCCTTTGAGAAGGATGTACATTACACCATGAGCAGGCCGGAGCTGACCAGATCCACTCTGGAGATCAAGAACCTGGCGGTTGGAGACGGGGCTGTGTATTACTGTGCTTCCGGACAGGGCTATGAGGCACATTTTGGATCAGGCACCAAATTAACAGTTCTCGATCCAAACATCAAAGTCACTGAACCCACAGTGGAAGTCCTAGCACCCTCGGCAAAGGAGTGTAAAGATAGAAACAAGAAGAAGAAGAAGACCCTGGTGTGTGTAGCCACCCGCTTCTACCCCGACCATGTCACGGTCTTCTGGCAAGTC
>444-19
GTCTCCTGTCCTGTCTGTGTGTAGAGAAGGAGATGTGTCAGTCACTCTACAGTGTTACCACGACGACAGCAGCTACTACTACATGTTCTGGTACCGACAGAGAGACAACAACATGAAGATGCTAACATATTCTCTGGGTCAAGGCGTGTGGGAAATAGAACCTCCCTTTGAGAAGGATGTACATTACACCATGAGCAGGCCGGAGCTGACCAGATCCACTCTGGAGATCAAGAACCTGGCGGTTGGAGACGGGGCTGTGTATTACTGTGCTTCCAGTACGGACAGGGGAGCGGATAAGGCAGAGTTTGGTCCAGGTACCAGACTCACTGTTCTAGATCCAAACATCAAAGTCACTGAACCCACAGTGGAAGTCCTAGCACCCTCGGCAAAGGAGTGTAAAGATAGAAACAAGAAGAAGAAGAAGACCCTGGTGTGTGTAGCCACCCGCTTCTACCCCGACCATGTCACGGTCTTCTGGCAAGTC
>445-19
GTCTCCTGTCCTGTCTGTGTGTAGAGAAGGAGATGTGTCAGTCACTCTACAGTGTTACCACGACGACAGCAGCTACTACTACATGTTCTGGTACCGACAGAGAGACAACAACATGAAGATGCTAACATATTCTCTGGGTCAAGGCGTGTGGGAAATAGAACCTCCCTTTGAGAAGGATGTACATTACACCATGAGCAGGCCGGAGCTGACCAGATCCACTCTGGAGATCAAGAACCTGGCGGTTGGAGACGGGGCTGTGTATTACTGTGCTTCCAGTACATCGGGAGACCAAACTCAACCAGCCTTCTTTGGCAATGGAACGAAACTCACTGTTTTAGATCCAAACATCAAAGTCACTGAACCCACAGTGGAAGTCCTAGCACCCTCGGCAAAGGAGTGTAAAGATAGAAACAAGAAGAAGAAGAAGACCCTGGTGTGTGTAGCCACCCGCTTCTACCCCGACCATGTCACGGTCTTCTGGCAAGTC
>446-19
GTCTCCTGTCCTGTCTGTGTGTAGAGAAGGAGATGTGTCAGTCACTCTACAGTGTTACCACGACGACAGCAGCTACTACTACATGTTCTGGTACCGACAGAGAGACAACAACATGAAGATGCTAACATATTCTCTGGGTCAAGGCGTGTGGGAAATAGAACCTCCCTTTGAGAAGGATGTACATTACACCATGAGCAGGCCGGAGCTGACCAGATCCACTCTGGAGATCAAGAACCTGGCGGTTGGAGACGGGGCTGTGTATTACTGTGCTTCCAGTACAGCAGCAAAAACTATGATCCTGCATTCTTTGGAGCAGGGACCAAACTGAGTGTTCTGGATCCAAACATCAAAGTCACTGAACCCACAGTGGAAGTCCTAGCACCCTCGGCAAAGGAGTGTAAAGATAGAAACAAGAAGAAGAAGAAGACCCTGGTGTGTGTAGCCACCCGCTTCTACCCCGACCATGTCACGGTCTTCTGGCAAGTC
>447-19
GTCTCCTGTCCTGTCTGTGTGTAGAGAAGGAGATGTGTCAGTCACTCTACAGTGTTACCACGACGACAGCAGCTACTACTACATGTTCTGGTACCGACAGAGAGACAACAACATGAAGATGTTAACATATTCTCTGGGTCAAGGCGTGTGGGAAATAGAACCTCCCTTTGAGAAGGATGTACATTACACCATGAGCAGGCCGGAGCTGACCAGATCCACTCTGGAGATCAAGAACCTGGAGGTTGGAGACGGGGCTGTGTATTACTGTGCTTCCAGTATACAGGGCTATGATCCTGCATTCTTTGGAGCAGGGACCAAACTGAGTGTTCTGGATCCAAACATCAAAGTCACTGAACCCACAGTGGAAGTCCTAGCACCCTCGGCAAAGGAGTGTAAAGATAGAAACAAGAAGAAGAAGAAGACCCTGGTGTGTGTAGCCACCCGCTTCTACCCCGACCATGTCACGGTCTTCTGGCAAGTC
>448-19
GTCTCCTGTCCTGTCTGTGTGTAGAGAAGGAGATGTGTCAGTCACTCTACAGTGTTACCACGACGACAGCAGCTACTACTACATGTTCTGGTACCGACAGAGAGACAACAACATGAAGATGCTAACATATTCTCTGGGTCAAGGCGTGTGGGAAATAGAACCTCCCTTTGAGAAGGATGTACATTACACCATGAGCAGGCCGGAGCTGACCAGATCCACTCTGGAGATCAAGAACCTGGCGGTTGGAGACGGGGCTGTGTATTACTGTGCTTCCAGTGTCGGGACAACGTACTCGGAGGCATATTTTGGAGCCGGCACCAAACTCACCGTTTTAGATCCAAACATCAAAGTCACTGAACCCACAGTGGAAGTCCTAGCACCCTCGGCAAAGGAGTGTAAAGATAGAAACAAGAAGAAGAAGAAGACCCTGGTGTGTGTAGCCACCCGCTTCTACCCCGACCATGTCACGGTCTTCTGGCAAGTC
>449-19
GTCTCCTGTCCTGTCTGTGTGTAGAGAAGGAGATGTGTCAGTCACTCTACAGTGTTACCACGACGACAGCAGCTACTACTACATGTTCTGGTACCGACAGAGAGACAACAACATGAAGATGCTAACATATTCTCTGGGTCAAGGCGTGTGGGAAATAGAACCTCCCTTTGAGAAGGATGTACATTACACCATGAGCAGGCCGGAGCTGACCAGATCCACTCTGGAGATCAAGAACCTGGCGGTTGGAGACGGGGCTGTGTATTACTGTGCTTCCAGGGACATCTCGTACTCGGAGGCATATTTTGGAGCCGGCACCAAACTCACCGTTTTAGATCCAAACATCAAAGTCACTGAACCCACAGTGGAAGTCCTAGCACCCTCGGCAAAGGAGTGTAAAGATAGAAACAAGAAGAAGAAGAAGACCCTGGTGTGTGTAGCCACCCGCTTCTACCCCGACCATGTCACGGTCTTCTGGCAAGTC
>450-19
GTCTCCTGTCCTGTCTGTGTGTAGAGAAGGAGATGTGTCAGTCACTCTACAGTGTTACCACGACGACAGCAGCTACTACTACATGTTCTGGTACCGACAGAGAGACAACAACATGAAGATGCTAACATATTCTCTGGGTCAAGGCGTGTGGGAAATAGAACCTCCCTTTGAGAAGGATGTACATTACACCATGAGCAGGCCGGAGCTGACCAGATCCACTCTGGAGATCAAGAACCTGGCGGTTGGAGACGGGGCTGTGTATTACTGTGCTTCCAGTCTGGACAGGCAACAACTATGATCCTGCATTCTTTGGAGCAGGGACCAAACTGAGTGTTCTGGATCCAAACATCAAAGTCACTGAACCCACAGTGGAAGTCCTAGCACCCTCGGCAAAGGAGTGTAAAGATAGAAACAAGAAGAAGAAGAAGACCCTGGTGTGTGTAGCCACCCGCTTCTACCCCGACCATGTCACGGTCTTCTGGCAAGTC
>451-19
GTCTCCTGTCCTGTCTGTGTGTAGAGAAGGAGATGTGTCAGTCACTCTACAGTGTTACCACGACGACAGCAGCTACTACTACATGTTCTGGTACCGACAGAGAGACAACAACATGAAGATGCTAACATATTCTCTGGGTCAAGGCGTGTGGGAAATAGAACCTCCCTTTGAGAAGGATGTACATTACACCATGAGCAGGCCGGAGCTGACCAGATCCACTCTGGAGATCAAGAACCTGGCGGTTGGAGACGGGGCTGTGTATTACTGTGCTTCCAGTACGACAGCGGAGGCATATTTTGGAGCCGGCACCAAACTCACCGTTTTAGATCCAAACATCAAAGTCACTGAACCCACAGTGGAAGTCCTAGCACCCTCGGCAAAGGAGTGTAAAGATAGAAACAAGAAGAAGAAGAAGACCCTGGTGTGTGTAGCCACCCGCTTCTACCCCGACCATGTCACGGTCTTCTGGCAAGTC
>452-19
GTCTCCTGTCCTGTCTGTGTGTAGAGAAGGAGATGTGTCAGTCACTCTACAGTGTTACCACGACGACAGCAGCTACTACTACATGTTCTGGTACCGACAGAGAGACAACAACATGAAGATGCTAACATATTCTCTGGGTCAAGGCGTGTGGGAAATAGAACCTCCCTTTGAGAAGGATGTACATTACACCATGAGCAGGCCGGAGCTGACCAGATCCACTCTGGAGATCAAGAACCTGGCGGTTGGAGACGGGGCTGTGTATTACTGTGCTTCCAGTACAGGGACGCGGGATGAGGCACATTTTGGATCAGGCACCAAATTAACAGTTCTCGATCCAAACATCAAAGTCACTGAACCCACAGTGGAAGTCCTAGCACCCTCGGCAAAGGAGTGTAAAGATAGAAACAAGAAGAAGAAGAAGACCCTGGTGTGTGTAGCCACCCGCTTCTACCCCGACCATGTCACGGTCTTCTGGCAAGTC
>453-19
GTCTCCTGTCCTGTCTGTGTGTAGAGAAGGAGATGTGTCAGTCACTCTACAGTGTTACCACGACGACAGCAGCTACTACTACATGTTCTGGTACCGACAGAGAGACAACAACATGAAGATGCTAACATATTCTCTGGGTCAAGGCGTGTGGGAAATAGAACCTCCCTTTGAGAAGGATGTACATTACACCATGAGCAGGCCGGAGCTGACCAGATCCACTCTGGAGATCAAGAACCTGGCGGTTGGAGACGGGGCTGTGTATTACTGTGCTTCCAGTCGGACAGGGACGCTCTGGTGGTTATGCTGCCTACTTTGGAGAGGGAACTAAGCTAACAGTTCTGGATCCAAACATCAAAGTCACTGAACCCACAGTGGAAGTCCTAGCACCCTCGGCAAAGGAGTGTAAAGATAGAAACAAGAAGAAGAAGAAGACCCTGGTGTGTGTAGCCACCCGCTTCTACCCCGACCATGTCACGGTCTTCTGGCAAGTC
>454-19
GTCTCCTGTCCTGTCTGTGTGTAGAGAAGGAGATGTGTCAGTCACTCTACAGTGTTACCACGACGACAGCAGCTACTACTACATGTTCTGGTACCGACAGAGAGACAACAACATGAAGATGCTAACATATTCTCTGGGTCAAGGCGTGTGGGAAATAGAACCTCCCTTTGAGAAGGATGTACATTACACCATGAGCAGGCCGGAGCTGACCAGATCCACTCTGGAGATCAAGAACCTGGCGGTTGGAGACGGGGCTGTGTATTACTGTGCTTCCAGTACGGGACAAAACAACAACCCGGCATTCTTCGGCAGTGGCACCAAACTCACAGTTCTAGATCCAAACATCAAAGTCACTGAACCCACAGTGGAAGTCCTAGCACCCTCGGCAAAGGAGTGTAAAGATAGAAACAAGAAGAAGAAGAAGACCCTGGTGTGTGTAGCCACCCGCTTCTACCCCGACCATGTCACGGTCTTCTGGCAAGTC
>455-19
GTCTCCTGTCCTGTCTGTGTGTAGAGAAGGAGATGTGTCAGTCACTCTACAGTGTTACCACGACGACAGCAGCTACTACTACATGTTCTGGTACCGACAGAGAGACAACAACATGAAGATGCTAACATATTCTCTGGGTCAAGGCGTGTGGGAAATAGAACCTCCCTTTGAGAAGGATGTACATTACACCATGAGCAGGCCGGAGCTGACCAGATCCACTCTGGAGATCAAGAACCTGGCGGTTGGAGACGGGGCTGTGTATTACTGTGCTTCCAGGACAGGGTACACTGGAAGTGAGGCCTACTTTGGGAATGGAACCAAACTCACTGTTTTAGATCCAAACATCAAAGTCACTGAACCCACAGTGGAAGTCCTAGCACCCTCGGCAAAGGAGTGTAAAGATAGAAACAAGAAGAAGAAGAAGACCCTGGTGTGTGTAGCCACCCGCTTCTACCCCGACCATGTCACGGTCTTCTGGCAAGTC
>456-18
GTCTCCTGTCCTGTCTGTGTGTAGAGAAGGAGATGTGTCAGTCACTCTACAGTGTTACCACGACGACAGCAGCTACTACTACATGTTCTGGTACCGACAGAGAGACAACAACATGAAGATGCTAACATATTCTCTGGGTCAAGGCGTGTGGGAAATAGAACCTCCCTTTGAGAAGGATGTACATTACACCATGAGCAGGCCGGAGCTGACCAGATCCACTCTGGAGATCAAGAACCTGGCGGTTGGAGACGGGGCTGTGTATTACTGTGCTTCCAGTACAGGAGGGTCTAGTGGTGCCAGCCAGGCTTACTTCGGTGGAGGAACCAGGTTAACTGTTCTAGATCCAAACATCAAAGTCACTGAACCCACAGTGGAAGTCCTAGCACCCTCGGCAAAGGAGTGTAAAGATAGAAACAAGAAGAAGAAGAAGACCCTGGTGTGTGTAGCCACCCGCTTCTACCCCGACCATGTCACGGTCTTCTGGCAAGTC
>457-18
GTCTCCTGTCCTGTCTGTGTGTAGAGAAGGAGATGTGTCAGTCACTCTACAGTGTTACCACGACGACAGCAGCTACTACTACATGTTCTGGTACCGACAGAGAGACAACAACATGAAGATGCTAACATATTCTCTGGGTCAAGGCGTGTGGGAAATAGAACCTCCCTTTGAGAAGGATGTACATTACACCATGAGCAGGCCGGAGCTGACCAGATCCACTCTGGAGATCAAGAACCTGGCGGTTGGAGACGGGGCTGTGTATTACTGTGCTTCCAGTACAGGGGCGCGGGAGGCACATTTTGGATCAGGCACCAAATTAACAGTTCTCGATCCAAACATCAAAGTCACTGAACCCACAGTGGAAGTCCTAGCACCCTCGGCAAAGGAGTGTAAAGATAGAAACAAGAAGAAGAAGAAGACCCTGGTGTGTGTAGCCACCCGCTTCTACCCCGACCATGTCACGGTCTTCTGGCAAGTC
>458-18
GTCTCCTGTCCTGTCTGTGTGTAGAGAAGGAGATGTGTCAGTCACTCTACAGTGTTACCACGACGACAGCAGCTACTACTACATGTTCTGGTACCGACAGAGAGACAACAACATGAAGATGCTAACATATTCTCTGGGTCAAGGCGTGTGGGAAATAGAACCTCCCTTTGAGAAGGATGTACATTACACCATGAGCAGGCCGGAGCTGACCAGATCCACTCTGGAGATCAAGAACCTGGCGGTTGGAGACGGGGCTGTGTATTACTGTGCTTCCAGTACAGGGGGCGGTGGAAGTGAGGCCTACTTTGGGAATGGAACCAAACTCACTGTTTTAGATCCAAACATCAAAGTCACTGAACCCACAGTGGAAGTCCTAGCACCCTCGGCAAAGGAGTGTAAAGATAGAAACAAGAAGAAGAAGAAGACCCTGGTGTGTGTAGCCACCCGCTTCTACCCCGACCATGTCACGGTCTTCTGGCAAGTC
>459-18
GTCTCCTGTCCTGTCTGTGTGTAGAGAAGGAGATGTGTCAGTCACTCTACAGTGTTACCACGACGACAGCAGCTACTACTACATGTTCTGGTACCGACAGAGAGACAACAACATGAAGATGCTAACATATTCTCTGGGTCAAGGCGTGTGGGAAATAGAACCTCCCTTTGAGAAGGATGTACATTACACCATGAGCAGGCCGGAGCTGACCAGATCCACTCTGGAGATCAAGAACCTGGCGGTTGGAGACGGGGCTGTGTATTACTGTGCTTCCAGTATATTGTATGAGGCACATTTTGGATCAGGCACCAAATTAACAGTTCTCGATCCAAACATCAAAGTCACTGAACCCACAGTGGAAGTCCTAGCACCCTCGGCAAAGGAGTGTAAAGATAGAAACAAGAAGAAGAAGAAGACCCTGGTGTGTGTAGCCACCCGCTTCTACCCCGACCATGTCACGGTCTTCTGGCAAGTC
>460-18
GTCTCCTGTCCTGTCTGTGTGTAGAGAAGGAGATGTGTCAGTCACTCTACAGTGTTACCACGACGACAGCAGCTACTACTACATGTTCTGGTACCGACAGAGAGACAACAACATGAAGATGCTAACATATTCTCTGGGTCAAGGCGTGTGGGAAATAGAACCTCCCTTTGAGAAGGATGTACATTACACCATGAGCAGGCCGGAGCTGACCAGATCCACTCTGGAGATCAAGAACCTGGCGGTTGGAGACGGGGCTGTGTATTACTGTGCTTCCAGTACCGGGACAACTAGTGGTGCCAGCCAGGCTTACTTCGGTGGAGGAACCAGGTTAACTGTTCTAGATCCAAACATCAAAGTCACTGAACCCACAGTGGAAGTCCTAGCACCCTCGGCAAAGGAGTGTAAAGATAGAAACAAGAAGAAGAAGAAGACCCTGGTGTGTGTAGCCACCCGCTTCTACCCCGACCATGTCACGGTCTTCTGGCAAGTC
>461-18
GTCTCCTGTCCTGTCTGTGTGTAGAGAAGGAGATGTGTCAGTCACTCTACAGTGTTACCACGACGACAGCAGCTACTACTACATGTTCTGGTACCGACAGAGAGACAACAACATGAAGATGCTAACATATTCTCTGGGTCAAGGCGTGTGGGAAATAGAACCTCCCTTTGAGAAGGATGTACATTACACCATGAGCAGGCCGGAGCTGACCAGATCCACTCTGGAGATCAAGAACCTGGCGGTTGGAGACGGGGCTGTGTATTACTGTGCTTCCAGTTGGACAGGGGATAAGGCAGAGTTTGGTCCAGGTACCAGACTCACTGTTCTAGATCCAAACATCAAAGTCACTGAACCCACAGTGGAAGTCCTAGCACCCTCGGCAAAGGAGTGTAAAGATAGAAACAAGAAGAAGAAGAAGACCCTGGTGTGTGTAGCCACCCGCTTCTACCCCGACCATGTCACGGTCTTCTGGCAAGTC
>462-18
GTCTCCTGTCCTGTCTGTGTGTAGAGAAGGAGATGTGTCAGTCACTCTACAGTGTTACCACGACGACAGCAGCTACTACTACATGTTCTGGTACCGACAGAGAGACAACAACATGAAGATGCTAACATATTCTCTGGGTCAAGGCGTGTGGGAAATAGAACCTCCCTTTGAGAAGGATGTACATTACACCATGAGCAGGCCGGAGCTGACCAGATCCACTCTGGAGATCAAGAACCTGGCGGTTGGAGACGGGGCTGTGTATTACTGTGCTTCCAGTACCGAGACAGGGGGCGCCAACCCGGCATTCTTCGGCAGTGGCACCAAACTCACAGTTCTAGATCCAAACATCAAAGTCACTGAACCCACAGTGGAAGTCCTAGCACCCTCGGCAAAGGAGTGTAAAGATAGAAACAAGAAGAAGAAGAAGACCCTGGTGTGTGTAGCCACCCGCTTCTACCCCGACCATGTCACGGTCTTCTGGCAAGTC
>463-18
GTCTCCTGTCCTGTCTGTGTGTAGAGAAGGAGATGTGTCAGTCACTCTACAGTGTTACCACGACGACAGCAGCTACTACTACATGTTCTGGTACCGACAGAGAGACAACAACATGAAGATGCTAACATATTCTCTGGGTCAAGGCGTGTGGGAAATAGAACCTCCCTTTGAGAAGGATGTACATTACACCATGAGCAGGCCGGAGCTGACCAGATCCACTCTGGAGATCAAGAACCTGGCGGTTGGAGACGGGGCTGTGTATTACTGTGCTTCCAGTACAGAGGGAGTTGAGGCACATTTTGGATCAGGCACCAAATTAACAGTTCTCGATCCAAACATCAAAGTCACTGAACCCACAGTGGAAGTCCTAGCACCCTCGGCAAAGGAGTGTAAAGATAGAAACAAGAAGAAGAAGAAGACCCTGGTGTGTGTAGCCACCCGCTTCTACCCCGACCATGTCACGGTCTTCTGGCAAGTC
>464-18
GTCTCCTGTCCTGTCTGTGTGTAGAGAAGGAGATGTGTCAGTCACTCTACAGTGTTACCACGACGACAGCAGCTACTACTACATGTTCTGGTACCGACAGAGAGACAACAACATGAAGATGCTAACATATTCTCTGGGTCAAGGCGTGTGGGAAATAGAACCTCCCTTTGAGAAGGATGTACATTACACCATGAGCAGGCCGGAGCTGACCAGATCCACTCTGGAGATCAAGAACCTGGCGGTTGGAGACGGGGCTGTGTATTACTGTGCTTCCAGTACTCAGGGGGACAGGGGTTCTCAACCAGCCTTCTTTGGCAATGGAACGAAACTCACTGTTTTAGATCCAAACATCAAAGTCACTGAACCCACAGTGGAAGTCCTAGCACCCTCGGCAAAGGAGTGTAAAGATAGAAACAAGAAGAAGAAGAAGACCCTGGTGTGTGTAGCCACCCGCTTCTACCCCGACCATGTCACGGTCTTCTGGCAAGTC
>465-18
GTCTCCTGTCCTGTCTGTGTGTAGAGAAGGAGATGTGTCAGTCACTCTACAGTGTTACCACGACGACAGCAGCTACTACTACATGTTCTGGTACCGACAGAGAGACAACAACATGAAGATGCTAACATATTCTCTGGGTCAAGGCGTGTGGGAAATAGAACCTCCCTTTGAGAAGGATGTACATTACACCATGAGCAGGCCGGAGCTGACCAGATCCACTCTGGAGATCAAGAACCTGGCGGTTGGAGACGGGGCTGTGTATTACTGTGCTTCCAGTTGGGACAGAACTCAAACTCAACCAGCCTTCTTTGGCAATGGAACGAAACTCACTGTTTTAGATCCAAACATCAAAGTCACTGAACCCACAGTGGAAGTCCTAGCACCCTCGGCAAAGGAGTGTAAAGATAGAAACAAGAAGAAGAAGAAGACCCTGGTGTGTGTAGCCACCCGCTTCTACCCCGACCATGTCACGGTCTTCTGGCAAGTC
>466-18
GTCTCCTGTCCTGTCTGTGTGTAGAGAAGGAGATGTGTCAGTCACTCTACAGTGTTACCACGACGACAGCAGCTACTACTACATGTTCTGGTACCGACAGAGAGACAACAACATGAAGATGCTAACATATTCTCTGGGTCAAGGCGTGTGGGAAATAGAACCTCCCTTTGAGAAGGATGTACATTACACCATGAGCAGGCCGGAGCTGACCAGATCCACTCTGGAGATCAAGAACCTGGCGGTTGGAGACGGGGCTGTGTATTACTGTGCTTCCAGGCAGGGCACGGATAAGGCAGAGTTTGGTCCAGGTACCAGACTCACTGTTCTAGATCCAAACATCAAAGTCACTGAACCCACAGTGGAAGTCCTAGCACCCTCGGCAAAGGAGTGTAAAGATAGAAACAAGAAGAAGAAGAAGACCCTGGTGTGTGTAGCCACCCGCTTCTACCCCGACCATGTCACGGTCTTCTGGCAAGTC
>467-18
GTCTCCTGTCCTGTCTGTGTGTAGAGAAGGAGATGTGTCAGTCACTCTACAGTGTTACCACGACGACAGCAGCTACTACTACATGTTCTGGTACCGACAGAGAGACAACAACATGAAGATGCTAACATATTCTCTGGGTCAAGGCGTGTGGGAAATAGAACCTCCCTTTGAGAAGGATGTACATTACACCATGAGCAGGCCGGAGCTGACCAGATCCACTCTGGAGATCAAGAACCTGGCGGTTGGAGACGGGGCTGTGTATTACTGTGCTTCCAGTACAGGGGGCGACTGGAAGTGAGGCCTACTTTGGGAATGGAACCAAACTCACTGTTTTAGATCCAAACATCAAAGTCACTGAACCCACAGTGGAAGTCCTAGCACCCTCGGCAAAGGAGTGTAAAGATAGAAACAAGAAGAAGAAGAAGACCCTGGTGTGTGTAGCCACCCGCTTCTACCCCGACCATGTCACGGTCTTCTGGCAAGTC
>468-18
GTCTCCTGTCCTGTCTGTGTGTAGAGAAGGAGATGTGTCAGTCACTCTACAGTGTTACCACGACGACAGCAGCTACTACTACATGTTCTGGTACCGACAGAGAGACAACAACATGAAGATGCTAACATATTCTCTGGGTCAAGGCGTGTGGGAAATAGAACCTCCCTTTGAGAAGGATGTACATTACACCATGAGCAGGCCGGAGCTGACCAGATCCACTCTGGAGATCAAGAACCTGGCGGTTGGAGACGGGGCTGTGTATTACTGTGCTTCCAGTACGCGCAGGGGGGCCAACTATGAGGCACATTTTGGATCAGGCACCAAATTAACAGTTCTCGATCCAAACATCAAAGTCACTGAACCCACAGTGGAAGTCCTAGCACCCTCGGCAAAGGAGTGTAAAGATAGAAACAAGAAGAAGAAGAAGACCCTGGTGTGTGTAGCCACCCGCTTCTACCCCGACCATGTCACGGTCTTCTGGCAAGTC
>469-17
GTCTCCTGTCCTGTCTGTGTGTAGAGAAGGAGATGTGTCAGTCACTCTACAGTGTTACCACGACGACAGCAGCTACTACTACATGTTCTGGTACCGACAGAGAGACAACAACATGAAGATGCTAACATATTCTCTGGGTCAAGGCGTGTGGGAAATAGAACCTCCCTTTGAGAAGGATGTACATTACACCATGAGCAGGCCGGAGCTGACCAGATCCACTCTGGAGATCAAGAACCTGGCGGTTGGAGACGGGGCTGTGTATTACTGTGCTTCCAGTACGAGACAGGGAAGTGGTGCCAGCCAGGCTTACTTCGGTGGAGGAACCAGGTTAACTGTTCTAGATCCAAACATCAAAGTCACTGAACCCACAGTGGAAGTCCTAGCACCCTCGGCAAAGGAGTGTAAAGATAGAAACAAGAAGAAGAAGAAGACCCTGGTGTGTGTAGCCACCCGCTTCTACCCCGACCATGTCACGGTCTTCTGGCAAGTC
>470-17
GTCTCCTGTCCTGTCTGTGTGTAGAGAAGGAGATGTGTCAGTCACTCTACAGTGTTACCACGACGACAGCAGCTACTACTACATGTTCTGGTACCGACAGAGAGACAACAACATGAAGATGCTAACATATTCTCTGGGTCAAGGCGTGTGGGAAATAGAACCTCCCTTTGAGAAGGATGTACATTACACCATGAGCAGGCCGGAGCTGACCAGATCCACTCTGGAGATCAAGAACCTGGCGGTTGGAGACGGGGCTGTGTATTACTGTGCTTCCACCAGACAAGCACTGGAAGTGAGGCCTACTTTGGGAATGGAACCAAACTCACTGTTTTAGATCCAAACATCAAAGTCACTGAACCCACAGTGGAAGTCCTAGCACCCTCGGCAAAGGAGTGTAAAGATAGAAACAAGAAGAAGAAGAAGACCCTGGTGTGTGTAGCCACCCGCTTCTACCCCGACCATGTCACGGTCTTCTGGCAAGTC
>471-17
GTCTCCTGTCCTGTCTGTGTGTAGAGAAGGAGATGTGTCAGTCACTCTACAGTGTTACCACGACGACAGCAGCTACTACTACATGTTCTGGTACCGACAGAGAGACAACAACATGAAGATGCTAACATATTCTCTGGGTCAAGGCGTGTGGGAAATAGAACCTCCCTTTGAGAAGGATGTACATTACACCATGAGCAGGCCGGAGCTGACCAGATCCACTCTGGAGATCAAGAACCTGGCGGTTGGAGACGGGGCTGTGTATTACTGTGCTTCCAGTACGACAGGGAAGTACTCGGAGGCATATTTTGGAGCCGGCACCAAACTCACCGTTTTAGATCCAAACATCAAAGTCACTGAACCCACAGTGGAAGTCCTAGCACCCTCGGCAAAGGAGTGTAAAGATAGAAACAAGAAGAAGAAGAAGACCCTGGTGTGTGTAGCCACCCGCTTCTACCCCGACCATGTCACGGTCTTCTGGCAAGTC
>472-17
GTCTCCTGTCCTGTCTGTGTGTAGAGAAGGAGATGTGTCAGTCACTCTACAGTGTTACCACGACGACAGCAGCTACTACTACATGTTCTGGTACCGACAGAGAGACAACAACATGAAGATGCTAACATATTCTCTGGGTCAAGGCGTGTGGGAAATAGAACCTCCCTTTGAGAAGGATGTACATTACACCATGAGCAGGCCGGAGCTGACCAGATCCACTCTGGAGATCAAGAACCTGGCGGTTGGAGACGGGGCTGTGTATTACTGTGCTTCCAGTACTCCCCTCACTCAAACTCAACCAGCCTTCTTTGGCAATGGAACGAAACTCACTGTTTTAGATCCAAACATCAAAGTCACTGAACCCACAGTGGAAGTCCTAGCACCCTCGGCAAAGGAGTGTAAAGATAGAAACAAGAAGAAGAAGAAGACCCTGGTGTGTGTAGCCACCCGCTTCTACCCCGACCATGTCACGGTCTTCTGGCAAGTC
>473-17
GTCTCCTGTCCTGTCTGTGTGTAGAGAAGGAGATGTGTCAGTCACTCTACAGTGTTACCACGACGACAGCAGCTACTACTACATGTTCTGGTACCGACAGAGAGACAACAACATGAAGATGCTAACATATTCTCTGGGTCAAGGCGTGTGGGAAATAGAACCTCCCTTTGAGAAGGATGTACATTACACCATGAGCAGGCCGGAGCTGACCAGATCCACTCTGGAGATCAAGAACCTGGCGGTTGGAGACGGGGCTGTGTATTACTGTGCTTCCAGTACGACAGAATATGATCCTGCATTCTTTGGAGCAGGGACCAAACTGAGTGTTCTGGATCCAAACATCAAAGTCACTGAACCCACAGTGGAAGTCCTAGCACCCTCGGCAAAGGAGTGTAAAGATAGAAACAAGAAGAAGAAGAAGACCCTGGTGTGTGTAGCCACCCGCTTCTACCCCGACCATGTCACGGTCTTCTGGCAAGTC
>474-17
GTCTCCTGTCCTGTCTGTGTGTAGAGAAGGAGATGTGTCAGTCACTCTACAGTGTTACCACGACGACAGCAGCTACTACTACATGTTCTGGTACCGACAGAGAGACAACAACATGAAGATGCTAACATATTCTCTGGGTCAAGGCGTGTGGGAAATAGAACCTCCCTTTGAGAAGGATGTACATTACACCATGAGCAGGCCGGAGCTGACCAGATCCACTCTGGAGATCAAGAACCTGGCGGTTGGAGACGGGGCTGTGTATTACTGTGCTTCCAGTACGGGACGCGGGACAGAACAACAACCCGGCATTCTTCGGCAGTGGCACCAAACTCACAGTTCTAGATCCAAACATCAAAGTCACTGAACCCACAGTGGAAGTCCTAGCACCCTCGGCAAAGGAGTGTAAAGATAGAAACAAGAAGAAGAAGAAGACCCTGGTGTGTGTAGCCACCCGCTTCTACCCCGACCATGTCACGGTCTTCTGGCAAGTC
>475-16
GTCTCCTGTCCTGTCTGTGTGTAGAGAAGGAGATGTGTCAGTCACTCTACAGTGTTACCACGACGACAGCAGCTACTACTACATGTTCTGGTACCGACAGAGAGACAACAACATGAAGATGCTAACATATTCTCTGGGTCAAGGCGTGTGGGAAATAGAACCTCCCTTTGAGAAGGATGTACATTACACCATGAGCAGGCCGGAGCTGACCAGATCCACTCTGGAGATCAAGAACCTGGCGGTTGGAGACGGGGCTGTGTATTACTGTGCTTCCAGTCCCGGGACAGGTGGTTATGCTGCCTACTTTGGAGAGGGAACTAAGCTAACAGTTCTGGATCCAAACATCAAAGTCACTGAACCCACAGTGGAAGTCCTAGCACCCTCGGCAAAGGAGTGTAAAGATAGAAACAAGAAGAAGAAGAAGACCCTGGTGTGTGTAGCCACCCGCTTCTACCCCGACCATGTCACGGTCTTCTGGCAAGTC
>476-16
GTCTCCTGTCCTGTCTGTGTGTAGAGAAGGAGATGTGTCAGTCACTCTACAGTGTTACCACGACGACAGCAGCTACTACTACATGTTCTGGTACCGACAGAGAGACAACAACATGAAGATGCTAACATATTCTCTGGGTCAAGGCGTGTGGGAAATAGAACCTCCCTTTGAGAAGGATGTACATTACACCATGAGCAGGCCGGAGCTGACCAGATCCACTCTGGAGATCAAGAACCTGGCGGTTGGAGACGGGGCTGTGTATTACTGTGCTTCCAGGATACATTACTCAACCAGCCTTCTTTGGCAATGGAACGAAACTCACTGTTTTAGATCCAAACATCAAAGTCACTGAACCCACAGTGGAAGTCCTAGCACCCTCGGCAAAGGAGTGTAAAGATAGAAACAAGAAGAAGAAGAAGACCCTGGTGTGTGTAGCCACCCGCTTCTACCCCGACCATGTCACGGTCTTCTGGCAAGTC
>477-16
GTCTCCTGTCCTGTCTGTGTGTAGAGAAGGAGATGTGTCAGTCACTCTACAGTGTTACCACGACGACAGCAGCTACTACTACATGTTCTGGTACCGACAGAGAGACAACAACATGAAGATGCTAACATATTCTCTGGGTCAAGGCGTGTGGGAAATAGAACCTCCCTTTGAGAAGGATGTACATTACACCATGAGCAGGCCGGAGCTGACCAGATCCACTCTGGAGATCAAGAACCTGGCGGTTGGAGACGGGGCTGTGTATTACTGTGCTTCCAGTACGGACATTAACAACAACCCGGCATTCTTCGGCAGTGGCACCAAACTCACAGTTCTAGATCCAAACATCAAAGTCACTGAACCCACAGTGGAAGTCCTAGCACCCTCGGCAAAGGAGTGTAAAGATAGAAACAAGAAGAAGAAGAAGACCCTGGTGTGTGTAGCCACCCGCTTCTACCCCGACCATGTCACGGTCTTCTGGCAAGTC
>478-16
GTCTCCTGTCCTGTCTGTGTGTAGAGAAGGAGATGTGTCAGTCACTCTACAGTGTTACCACGACGACAGCAGCTACTACTACATGTTCTGGTACCGACAGAGAGACAACAACATGAAGATGCTAACATATTCTCTGGGTCAAGGCGTGTGGGAAATAGAACCTCCCTTTGAGAAGGATGTACATTACACCATGAGCAGGCCGGAGCTGACCAGATCCACTCTGGAGATCAAGAACCTGGCGGTTGGAGACGGGGCTGTGTATTACTGTGCTTCCAGGCACTACACTGGAAGTGAGGCCTACTTTGGGAATGGAACCAAACTCACTGTTTTAGATCCAAACATCAAAGTCACTGAACCCACAGTGGAAGTCCTAGCACCCTCGGCAAAGGAGTGTAAAGATAGAAACAAGAAGAAGAAGAAGACCCTGGTGTGTGTAGCCACCCGCTTCTACCCCGACCATGTCACGGTCTTCTGGCAAGTC
>479-16
GTCTCCTGTCCTGTCTGTGTGTAGAGAAGGAGATGTGTCAGTCACTCTACAGTGTTACCACGACGACAGCAGCTACTACTACATGTTCTGGTACCGACAGAGAGACAACAACATGAAGATGCTAACATATTCTCTGGGTCAAGGCGTGTGGGAAATAGAACCTCCCTTTGAGAAGGATGTACATTACACCATGAGCAGGCCGGAGCTGACCAGATCCACTCTGGAGATCAAGAACCTGGCGGTTGGAGACGGGGCTGTGTATTACTGTGCTTCCAGTACACAGTCTACTCAAACTCAACCAGCCTTCTTTGGCAATGGAACGAAACTCACTGTTTTAGATCCAAACATCAAAGTCACTGAACCCACAGTGGAAGTCCTAGCACCCTCGGCAAAGGAGTGTAAAGATAGAAACAAGAAGAAGAAGAAGACCCTGGTGTGTGTAGCCACCCGCTTCTACCCCGACCATGTCACGGTCTTCTGGCAAGTC
>480-16
GTCTCCTGTCCTGTCTGTGTGTAGAGAAGGAGATGTGTCAGTCACTCTACAGTGTTACCACGACGACAGCAGCTACTACTACATGTTCTGGTACCGACAGAGAGACAACAACATGAAGATGCTAACATATTCTCTGGGTCAAGGCGTGTGGGAAATAGAACCTCCCTTTGAGAAGGATGTACATTACACCATGAGCAGGCCGGAGCTGACCAGATCCACTCTGGAGATCAAGAACCTGGCGGTTGGAGACGGGGCTGTGTATTACTGTGCTTCCACGGGACAGGATGATCCTGCATTCTTTGGAGCAGGGACCAAACTGAGTGTTCTGGATCCAAACATCAAAGTCACTGAACCCACAGTGGAAGTCCTAGCACCCTCGGCAAAGGAGTGTAAAGATAGAAACAAGAAGAAGAAGAAGACCCTGGTGTGTGTAGCCACCCGCTTCTACCCCGACCATGTCACGGTCTTCTGGCAAGTC
>481-16
GTCTCCTGTCCTGTCTGTGTGTAGAGAAGGAGATGTGTCAGTCACTCTACAGTGTTACCACGACGACAGCAGCTACTACTACATGTTCTGGTACCGACAGAGAGACAACAACATGAAGATGCTAACATATTCTCTGGGTCAAGGCATGTGGGAAATAGAACCTCCCTTTGAGAAGGATGTACATTACACCATGAGCAGGCCGGAGCTGACCAGATCCACTCTGGAGATCAAGAACCTGGCGGTTGGAGACGGGGCTGTGTATTACTGTGCTTCCAGTACCGGCTATGAGGCACATTTTGGATCAGGCACCAAATTAACAGTTCTCGATCCAAACATCAAAGTCACTGAACCCACAGTGGAAGTCCTAGCACCCTCGGCAAAGGAGTGTAAAGATAGAAACAAGAAGAAGAAGAAGACCCTGGTGTGTGTAGCCACCCGCTTCTACCCCGACCATGTCACGGTCTTCTGGCAAGTC
>482-16
GTCTCCTGTCCTGTCTGTGTGTAGAGAAGGAGATGTGTCAGTCACTCTACAGTGTTACCACGACGACAGCAGCTACTACTACATGTTCTGGTACCGACAGAGAGACAACAACATGAAGATGCTAACATATTCTCTGGGTCAAGGCGTGTGGGAAATAGAACCTCCCTTTGAGAAGGATGTACATTACACCATGAGCAGGCCGGAGCTGACCAGATCCACTCTGGAGATCAAGAACCTGGCGGTTGGAGACGGGGCTGTGTATTACTGTGCTTCCAGTACAGGGTTTGGTGCCAGCCAGGCTTACTTCGGTGGAGGAACCAGGTTAACTGTTCTAGATCCAAACATCAAAGTCACTGAACCCACAGTGGAAGTCCTAGCACCCTCGGCAAAGGAGTGTAAAGATAGAAACAAGAAGAAGAAGAAGACCCTGGTGTGTGTAGCCACCCGCTTCTACCCCGACCATGTCACGGTCTTCTGGCAAGTC
>483-16
GTCTCCTGTCCTGTCTGTGTGTAGAGAAGGAGATGTGTCAGTCACTCTACAGTGTTACCACGACGACAGCAGCTACTACTACATGTTCTGGTACCGACAGAGAGACAACAACATGAAGATGCTAACATATTCTCTGGGTCAAGGCGTGTGGGAAATAGAACCTCCCTTTGAGAAGGATGTACATTACACCATGAGCAGGCCGGAGCTGACCAGATCCACTCTGGAGATCAAGAACCTGGCGGTTGGAGACGGGGCTGTGTATTACTGTGCTTCCAGTACGGGGACAGGGCACTATGAGGCACATTTTGGATCAGGCACCAAATTAACAGTTCTCGATCCAAACATCAAAGTCACTGAACCCACAGTGGAAGTCCTAGCACCCTCGGCAAAGGAGTGTAAAGATAGAAACAAGAAGAAGAAGAAGACCCTGGTGTGTGTAGCCACCCGCTTCTACCCCGACCATGTCACGGTCTTCTGGCAAGTC
>484-16
GTCTCCTGTCCTGTCTGTGTGTAGAGAAGGAGATGTGTCAGTCACTCTACAGTGTTACCACGACGACAGCAGCTACTACTACATGTTCTGGTACCGACAGAGAGACAACAACATGAAGATGCTAACATATTCTCTGGGTCAAGGCGTGTGGGAAATAGAACCTCCCTTTGAGAAGGATGTACATTACACCATGAGCAGGCCGGAGCTGACCAGATCCACTCTGGAGATCAAGAACCTGGCGGTTGGAGACGGGGCTGTGTATTACTGTGCTTCCAGTACGGAGTTTGGATCAGGCACCAAATTAACAGTTCTCGATCCAAACATCAAAGTCACTGAACCCACAGTGGAAGTCCTAGCACCCTCGGCAAAGGAGTGTAAAGATAGAAACAAGAAGAAGAAGAAGACCCTGGTGTGTGTAGCCACCCGCTTCTACCCCGACCATGTCACGGTCTTCTGGCAAGTC
>485-15
GTCTCCTGTCCTGTCTGTGTGTAGAGAAGGAGATGTGTCAGTCACTCCACAGTGTTACCACGACGACAGCAGCTACTACTACATGTTCTGGTACCGACAGAGAGACAACAACATGAAGATGCTAACATATTCTCTGGGTCAAGGCGTGTGGGAAATAGAACCTCCCTTTGAGAAGGATGTACATTACACCATGAGCAGGCCGGAGCTGACCAGATCCACTCTGGAGATCAAGAACCTGGCGGTTGGAGACGGGGCTGTGTATTACTGTGCTTCCAGTAGGGACAGGGGGAATGAGGCACATTTTGGATCAGGCACCAAATTAACAGTTCTCGATCCAAACATCAAAGTCACTGAACCCACAGTGGAAGTCCTAGCACCCTCGGCAAAGGAGTGTAAAGATAGAAACAAGAAGAAGAAGAAGACCCTGGTGTGTGTAGCCACCCGCTTCTACCCCGACCATGTCACGGTCTTCTGGCAAGTC
>486-15
GTCTCCTGTCCTGTCTGTGTGTAGAGAAGGAGATGTGTCAGTCACTCTACAGTGTTACCACGACGACAGCAGCTACTACTACATGTTCTGGTACCGACAGAGAGACAACAACATGAAGATGCTAACATATTCTCTGGGTCAAGGCGTGTGGGAAATAGAACCTCCCTTTGAGAAGGATGTACATTACACCATGAGCAGGCCGGAGCTGACCAGATCCACTCTGGAGATCAAGAACCTGGCGGTTGGAGACGGGGCTGTGTATTACTGTGCTTCCAGTACAGACATTACTCAAACTCAACCAGCCTTCTTTGGCAATGGAACGAAACTCACTGTTTTAGATCCAAACATCAAAGTCACTGAACCCACAGTGGAAGTCCTAGCACCCTCGGCAAAGGAGTGTAAAGATAGAAACAAGAAGAAGAAGAAGACCCTGGTGTGTGTAGCCACCCGCTTCTACCCCGACCATGTCACGGTCTTCTGGCAAGTC
>487-15
GTCTCCTGTCCTGTCTGTGTGTAGAGAAGGAGATGTGTCAGTCACTCTACAGTGTTACCACGACGACAGCAGCTACTACTACATGTTCTGGTACCGACAGAGAGACAACAACATGAAGATGCTAACATATTCTCTGGGTCAAGGCGTGTGGGAAATAGAACCTCCCTTTGAGAAGGATGTACATTACACCATGAGCAGGCCGGAGCTGACCAGATCCACTCTGGAGATCAAGAACCTGGCGGTTGGAGACGGGGCTGTGTATTACTGTGCTTCCAGTGGGACAAACTCTGGTGGTTATGCTGCCTACTTTGGAGAGGGAACTAAGCTAACAGTTCTGGATCCAAACATCAAAGTCACTGAACCCACAGTGGAAGTCCTAGCACCCTCGGCAAAGGAGTGTAAAGATAGAAACAAGAAGAAGAAGAAGACCCTGGTGTGTGTAGCCACCCGCTTCTACCCCGACCATGTCACGGTCTTCTGGCAAGTC
>488-15
GTCTCCTGTCCTGTCTGTGTGTAGAGAAGGAGATGTGTCAGTCACTCTACAGTGTTACCACGACGACAGCAGCTACTACTACATGTTCTGGTACCGACAGAGAGACAACAACATGAAGATGCTAACATATTCTCTGGGTCAAGGCGTGTGGGAAATAGAACCTCCCTTTGAGAAGGATGTACATTACACCATGAGCAGGCCGGAGCTGACCAGATCCACTCTGGAGATCAAGAACCTGGCGGTTGGAGACGGGGCTGTGTATTACTGTGCTTCCAGTACTGTCCGGGGGACTGGAAGTGAGGCCTACTTTGGGAATGGAACCAAACTCACTGTTTTAGATCCAAACATCAAAGTCACTGAACCCACAGTGGAAGTCCTAGCACCCTCGGCAAAGGAGTGTAAAGATAGAAACAAGAAGAAGAAGAAGACCCTGGTGTGTGTAGCCACCCGCTTCTACCCCGACCATGTCACGGTCTTCTGGCAAGTC
>489-15
GTCTCCTGTCCTGTCTGTGTGTAGAGAAGGAGATGTGTCAGTCACTCTACAGTGTTACCACGACGACAGCAGCTACTACTACATGTTCTGGTACCGACAGAGAGACAACAACATGAAGATGTTAACATATTCTCTGGGTCAAGGCGTGTGGGAAATAGAACCTCCCTTTGAGAAGGATGTACATTACACCATGAGCAGGCCGGAGCTGACCAGATCCACTCTGGAGATCAAGAACCTGGAGGTTGGAGACGGGGCTGTGTATTACTGTGCTTCCAGTCGGGACTCGTACTCGGAGGCATATTTTGGAGCCGGCACCAAACTCACCGTTTTAGATCCAAACATCAAAGTCACTGAACCCACAGTGGAAGTCCTAGCACCCTCGGCAAAGGAGTGTAAAGATAGAAACAAGAAGAAGAAGAAGACCCTGGTGTGTGTAGCCACCCGCTTCTACCCCGACCATGTCACGGTCTTCTGGCAAGTC
>490-15
GTCTCCTGTCCTGTCTGTGTGTAGAGAAGGAGATGTGTCAGTCACTCTACAGTGTTACCACGACGACAGCAGCTACTACTACATGTTCTGGTACCGACAGAGAGACAACAACATGAAGATGCTAACATATTCTCTGGGTCAAGGCGTGTGGGAAATAGAACCTCCCTTTGAGAAGGATGTACATTACACCATGAGCAGGCCGGAGCTGACCAGATCCACTCTGGAGATCAAGAACCTGGCGGTTGGAGACGGGGCTGTGTATTACTGTGCTTCCAGTACGACAGGGGGCGACTCGGAGGCATATTTTGGAGCCGGCACCAAACTCACCGTTTTAGATCCAAACATCAAAGTCACTGAACCCACAGTGGAAGTCCTAGCACCCTCGGCAAAGGAGTGTAAAGATAGAAACAAGAAGAAGAAGAAGACCCTGGTGTGTGTAGCCACCCGCTTCTACCCCGACCATGTCACGGTCTTCTGGCAAGTC
>491-15
GTCTCCTGTCCTGTCTGTGTGTAGAGAAGGAGATGTGTCAGTCACTCTACAGTGTTACCACGACGACAGCAGCTACTACTACATGTTCTGGTACCGACAGAGAGACAACAACATGAAGATGTTAACATATTCTCTGGGTCAAGGCGTGTGGGAAATAGAACCTCCCTTTGAGAAGGATGTACATTACACCATGAGCAGGCCGGAGCTGACCAGATCCACTCTGGAGATCAAGAACCTGGAGGTTGGAGACGGGGCTGTGTATTACTGTGCTTCCAGTACGGGGAGCTCGTACTCGGAGGCATATTTTGGAGCCGGCACCAAACTCACCGTTTTAGATCCAAACATCAAAGTCACTGAACCCACAGTGGAAGTCCTAGCACCCTCGGCAAAGGAGTGTAAAGATAGAAACAAGAAGAAGAAGAAGACCCTGGTGTGTGTAGCCACCCGCTTCTACCCCGACCATGTCACGGTCTTCTGGCAAGTC
>492-15
GTCTCCTGTCCTGTCTGTGTGTAGAGAAGGAGATGTGTCAGTCACTCTACAGTGTTACCACGACGACAGCAGCTACTACTACATGTTCTGGTACCGACAGAGAGACAACAACATGAAGATGCTAACATATTCTCTGGGTCAAGGCGTGTGGGAAATAGAACCTCCCTTTGAGAAGGATGTACATTACACCATGAGCAGGCCGGAGCTGACCAGATCCACTCTGGAGATCAAGAACCTGGCGGTTGGAGACGGGGCTGTGTATTACTGTGCTCGGGCTCGGACAGGGAGGACGGAGGCATATTTTGGAGCCGGCACCAAACTCACCGTTTTAGATCCAAACATCAAAGTCACTGAACCCACAGTGGAAGTCCTAGCACCCTCGGCAAAGGAGTGTAAAGATAGAAACAAGAAGAAGAAGAAGACCCTGGTGTGTGTAGCCACCCGCTTCTACCCCGACCATGTCACGGTCTTCTGGCAAGTC
>493-15
GTCTCCTGTCCTGTCTGTGTGTAGAGAAGGAGATGTGTCAGTCACTCTACAGTGTTACCACGACGACAGCAGCTACTACTACATGTTCTGGTACCGACAGAGAGACAACAACATGAAGATGCTAACATATTCTCTGGGTCAAGGCGTGTGGGAAATAGAACCTCCCTTTGAGAAGGATGTACATTACACCATGAGCAGGCCGGAGCTGACCAGATCCACTCTGGAGATCAAGAACCTGGCGGTTGGAGACGGGGCTGTGTATTACTGTGCTTCCAGTCGGACAGACTATGAGGCACATTTTGGATCAGGCACCAAATTAACAGTTCTCGATCCAAACATCAAAGTCACTGAACCCACAGTGGAAGTCCTAGCACCCTCGGCAAAGGAGTGTAAAGATAGAAACAAGAAGAAGAAGAAGACCCTGGTGTGTGTAGCCACCCGCTTCTACCCCGACCATGTCACGGTCTTCTGGCAAGTC
>494-15
GTCTCCTGTCCTGTCTGTGTGTAGAGAAGGAGATGTGTCAGTCACTCTACAGTGTTACCACGACGACAGCAGCTACTACTACATGTTCTGGTACCGACAGAGAGACAACAACATGAAGATGCTAACATATTCTCTGGGTCAAGGCGTGTGGGAAATAGAACCTCCCTTTGAGAAGGATGTACATTACACCATGAGCAGGCCGGAGCTGACCAGATCCACTCTGGAGATCAAGAACCTGGCGGTTGGAGACGGGGCTGTGTATTACTGTGCTTCCAGTACGACAGGGAGCTATGAGGCACATTTTGGATCAGGCACCAAATTAACAGTTCTCGATCCAAACATCAAAGTCACTGAACCCACAGTGGAAGTCCTAGCACCCTCGGCAAAGGAGTGTAAAGATAGAAACAAGAAGAAGAAGAAGACCCTGGTGTGTGTAGCCACCCGCTTCTACCCCGACCATGTCACGGTCTTCTGGCAAGTC
>495-15
GTCTCCTGTCCTGTCTGTGTGTAGAGAAGGAGATGTGTCAGTCACTCTACAGTGTTACCACGACGACAGCAGCTACTACTACATGTTCTGGTACCGACAGAGAGACAACAACATGAAGATGCTAACATATTCTCTGGGTCAAGGCGTGTGGGAAATAGAACCTCCCTTTGAGAAGGATGTACATTACACCATGAGCAGGCCGGAGCTGACCAGATCCACTCTGGAGATCAAGAACCTGGCGGTTGGAGACGGGGCTGTGTATTACTGTGCTTCCAGTACGAGAGGCACATTTTGGATCAGGCACCAAATTAACAGTTCTCGATCCAAACATCAAAGTCACTGAACCCACAGTGGAAGTCCTAGCACCCTCGGCAAAGGAGTGTAAAGATAGAAACAAGAAGAAGAAGAAGACCCTGGTGTGTGTAGCCACCCGCTTCTACCCCGACCATGTCACGGTCTTCTGGCAAGTC
>496-14
GTCTCCTGTCCTGTCTGTGTGTAGAGAAGGAGATGTGTCAGTCACTCTACAGTGTTACCACGACGACAGCAGCTACTACTACATGTTCTGGTACCGACAGAGAGACAACAACATGAAGATGCTAACATATTCTCTGGGTCAAGGCGTGTGGGAAATAGAACCTCCCTTTGAGAAGGATGTACATTACACCATGAGCAGGCCGGAGCTGACCAGATCCACTCTGGAGATCAAGAACCTGGCGGTTGGAGACGGGGCTGTGTATTACTGTGCTTCCAGTACAGGGCGTACACGGATAAGGCAGAGTTTGGTCCAGGTACCAGACTCACTGTTCTAGATCCAAACATCAAAGTCACTGAACCCACAGTGGAAGTCCTAGCACCCTCGGCAAAGGAGTGTAAAGATAGAAACAAGAAGAAGAAGAAGACCCTGGTGTGTGTAGCCACCCGCTTCTACCCCGACCATGTCACGGTCTTCTGGCAAGTC
>497-14
GTCTCCTGTCCTGTCTGTGTGTAGAGAAGGAGATGTGTCAGTCACTCTACAGTGTTACCACGACGACAGCAGCTACTACTACATGTTCTGGTACCGACAGAGAGACAACAACATGAAGATGCTAACATATTCTCTGGGTCAAGGCGTGTGGGAAATAGAACCTCCCTTTGAGAAGGATGTACATTACACCATGAGCAGGCCGGAGCTGACCAGATCCACTCTGGAGATCAAGAACCTGGCGGTTGGAGACGGGGCTGTGTATTACTGTGCTTCCAGGGGACAGTACACGGATAAGGCAGAGTTTGGTCCAGGTACCAGACTCACTGTTCTAGATCCAAACATCAAAGTCACTGAACCCACAGTGGAAGTCCTAGCACCCTCGGCAAAGGAGTGTAAAGATAGAAACAAGAAGAAGAAGAAGACCCTGGTGTGTGTAGCCACCCGCTTCTACCCCGACCATGTCACGGTCTTCTGGCAAGTC
>498-14
GTCTCCTGTCCTGTCTGTGTGTAGAGAAGGAGATGTGTCAGTCACTCTACAGTGTTACCACGACGACAGCAGCTACTACTACATGTTCTGGTACCGACAGAGAGACAACAACATGAAGATGCTAACATATTCTCTGGGTCAAGGCGTGTGGGAAATAGAACCTCCCTTTGAGAAGGATGTACATTACACCATGAGCAGGCCGGAGCTGACCAGATCCACTCTGGAGATCAAGAACCTGGCGGTTGGAGACGGGGCTGTGTATTACTGTGCTTCCAGGACAGGGTACTCGGAGGCATATTTTGGAGCCGGCACCAAACTCACCGTTTTAGATCCAAACATCAAAGTCACTGAACCCACAGTGGAAGTCCTAGCACCCTCGGCAAAGGAGTGTAAAGATAGAAACAAGAAGAAGAAGAAGACCCTGGTGTGTGTAGCCACCCGCTTCTACCCCGACCATGTCACGGTCTTCTGGCAAGTC
>499-14
GTCTCCTGTCCTGTCTGTGTGTAGAGAAGGAGATGTGTCAGTCACTCTACAGTGTTACCACGACGACAGCAGCTACTACTACATGTTCTGGTACCGACAGAGAGACAACAACATGAAGATGCTAACATATTCTCTGGGTCAAGGCGTGTGGGAAATAGAACCTCCCTTTGAGAAGGATGTACATTACACCATGAGCAGGCCGGAGCTGACCAGATCCACTCTGGAGATCAAGAACCTGGCGGTTGGAGACGGGGCTGTGTATTACTGTGCTTCCAGTACAGGGGAGAGAAGTGAGGCCTACTTTGGGAATGGAACCAAACTCACTGTTTTAGATCCAAACATCAAAGTCACTGAACCCACAGTGGAAGTCCTAGCACCCTCGGCAAAGGAGTGTAAAGATAGAAACAAGAAGAAGAAGAAGACCCTGGTGTGTGTAGCCACCCGCTTCTACCCCGACCATGTCACGGTCTTCTGGCAAGTC
>500-14
GTCTCCTGTCCTGTCTGTGTGTAGAGAAGGAGATGTGTCAGTCACTCTACAGTGTTACCACGACGACAGCAGCTACTACTACATGTTCTGGTACCGACAGAGAGACAACAACATGAAGATGCTAACATATTCTCTGGGTCAAGGCGTGTGGGAAATAGAACCTCCCTTTGAGAAGGATGTACATTACACCATGAGCAGGCCGGAGCTGACCAGATCCACTCTGGAGATCAAGAACCTGGCGGTTGGAGACGGGGCTGTGTATTACTGTGCTTCCAGTTGGGACAGGGGGGCGGACTCGGAGGCATATTTTGGAGCCGGCACCAAACTCACCGTTTTAGATCCAAACATCAAAGTCACTGAACCCACAGTGGAAGTCCTAGCACCCTCGGCAAAGGAGTGTAAAGATAGAAACAAGAAGAAGAAGAAGACCCTGGTGTGTGTAGCCACCCGCTTCTACCCCGACCATGTCACGGTCTTCTGGCAAGTC
>501-14
GTCTCCTGTCCTGTCTGTGTGTAGAGAAGGAGATGTGTCAGTCACTCTACAGTGTTACCACGACGACAGCAGCTACTACTACATGTTCTGGTACCGACAGAGAGACAACAACATGAAGATGCTAACATATTCTCTGGGTCAAGGCGTGTGGGAAATAGAACCTCCCTTTGAGAAGGATGTACATTACACCATGAGCAGGCCGGAGCTGACCAGATCCACTCTGGAGATCAAGAACCTGGCGGTTGGAGACGGGGCTGTGTATTACTGTGCTTCCAGGACAGGGGACTATGAGGCACATTTTGGATCAGGCACCAAATTAACAGTTCTCGATCCAAACATCAAAGTCACTGAACCCACAGTGGAAGTCCTAGCACCCTCGGCAAAGGAGTGTAAAGATAGAAACAAGAAGAAGAAGAAGACCCTGGTGTGTGTAGCCACCCGCTTCTACCCCGACCATGTCACGGTCTTCTGGCAAGTC
>502-14
GTCTCCTGTCCTGTCTGTGTGTAGAGAAGGAGATGTGTCAGTCACTCTACAGTGTTACCACGACGACAGCAGCTACTACTACATGTTCTGGTACCGACAGAGAGACAACAACATGAAGATGTTAACATATTCTCTGGGTCAAGGCGTGTGGGAAATAGAACCTCCCTTTGAGAAGGATGTACATTACACCATGAGCAGGCCGGAGCTGACCAGATCCACTCTGGAGATCAAGAACCTGGAGGTTGGAGACGGGGCTGTGTATTACTGTGCTTCCACGACAGGGGGACCGTACTCGGAGGCATATTTTGGAGCCGGCACCAAACTCACCGTTTTAGATCCAAACATCAAAGTCACTGAACCCACAGTGGAAGTCCTAGCACCCTCGGCAAAGGAGTGTAAAGATAGAAACAAGAAGAAGAAGAAGACCCTGGTGTGTGTAGCCACCCGCTTCTACCCCGACCATGTCACGGTCTTCTGGCAAGTC
>503-14
GTCTCCTGTCCTGTCTGTGTGTAGAGAAGGAGATGTGTCAGTCACTCTACAGTGTTACCACGACGACAGCAGCTACTACTACATGTTCTGGTACCGACAGAGAGACAACAACATGAAGATGCTAACATATTCTCTGGGTCAAGGCGTGTGGGAAATAGAACCTCCCTTTGAGAAGGATGTACATTACACCATGAGCAGGCCGGAGCTGACCAGATCCACTCTGGAGATCAAGAACCTGGCGGTTGGAGACGGGGCTGTGTATTACTGTGCTTCCAGTTGGACAACTCTGGTGGTTATGCTGCCTACTTTGGAGAGGGAACTAAGCTAACAGTTCTGGATCCAAACATCAAAGTCACTGAACCCACAGTGGAAGTCCTAGCACCCTCGGCAAAGGAGTGTAAAGATAGAAACAAGAAGAAGAAGAAGACCCTGGTGTGTGTAGCCACCCGCTTCTACCCCGACCATGTCACGGTCTTCTGGCAAGTC
>504-13
GTCTCCTGTCCTGTCTGTGTGTAGAGAAGGAGATGTGTCAGTCACTCTACAGTGTTACCACGACGACAGCAGCTACTACTACATGTTCTGGTACCGACAGAGAGACAACAACATGAAGATGCTAACATATTCTCTGGGTCAAGGCGTGTGGGAAATAGAACCTCCCTTTGAGAAGGATGTACATTACACCATGAGCAGGCCGGAGCTGACCAGATCCACTCTGGAGATCAAGAACCTGGCGGTTGGAGACGGGGCTGTGTATTACTGTGCTTCCAGTTCGGGACAACATCAAACTCAACCAGCCTTCTTTGGCAATGGAACGAAACTCACTGTTTTAGATCCAAACATCAAAGTCACTGAACCCACAGTGGAAGTCCTAGCACCCTCGGCAAAGGAGTGTAAAGATAGAAACAAGAAGAAGAAGAAGACCCTGGTGTGTGTAGCCACCCGCTTCTACCCCGACCATGTCACGGTCTTCTGGCAAGTC
>505-13
GTCTCCTGTCCTGTCTGTGTGTAGAGAAGGAGATGTGTCAGTCACTCTACAGTGTTACCACGACGACAGCAGCTACTACTACATGTTCTGGTACCGACAGAGAGACAACAACATGAAGATGCTAACATATTCTCTGGGTCAAGGCGTGTGGGAAATAGAACCTCCCTTTGAGAAGGATGTACATTACACCATGAGCAGGCCGGAGCTGACCAGATCCACTCTGGAGATCAAGAACCTGGCGGTTGGAGACGGGGCTGTGTATTACTGTGCTTCCAGTACCACTGGAAGTGAGGCCTACTTTGGGAATGGAACCAAACTCACTGTTTTAGATCCAAACATCAAAGTCACTGAACCCACAGTGGAAGTCCTAGCACCCTCGGCAAAGGAGTGTAAAGATAGAAACAAGAAGAAGAAGAAGACCCTGGTGTGTGTAGCCACCCGCTTCTACCCCGACCATGTCACGGTCTTCTGGCAAGTC
>506-13
GTCTCCTGTCCTGTCTGTGTGTAGAGAAGGAGATGTGTCAGTCACTCTACAGTGTTACCACGACGACAGCAGCTACTACTACATGTTCTGGTACCGACAGAGAGACAACAACATGAAGATGCTAACATATTCTCTGGGTCAAGGCGTGTGGGAAATAGAACCTCCCTTTGAGAAGGATGTACATTACACCATGAGCAGGCCGGAGCTGACCAGATCCACTCTGGAGATCAAGAACCTGGCGGTTGGAGACGGGGCTGTGTATTACTGTGCTTCCGACAGGGGGCACTCGGAGGCATATTTTGGAGCCGGCACCAAACTCACCGTTTTAGATCCAAACATCAAAGTCACTGAACCCACAGTGGAAGTCCTAGCACCCTCGGCAAAGGAGTGTAAAGATAGAAACAAGAAGAAGAAGAAGACCCTGGTGTGTGTAGCCACCCGCTTCTACCCCGACCATGTCACGGTCTTCTGGCAAGTC
>507-13
GTCTCCTGTCCTGTCTGTGTGTAGAGAAGGAGATGTGTCAGTCACTCTACAGTGTTACCACGACGACAGCAGCTACTACTACATGTTCTGGTACCGACAGAGAGACAACAACATGAAGATGCTAACATATTCTCTGGGTCAAGGCGTGTGGGAAATAGAACCTCCCTTTGAGAAGGATGTACATTACACCATGAGCAGGCCGGAGCTGACCAGATCCACTCTGGAGATCAAGAACCTGGCGGTTGGAGACGGGGCTGTGTATTACTGTGCTTCCACCACAGGGGCCTACTCGGAGGCATATTTTGGAGCCGGCACCAAACTCACCGTTTTAGATCCAAACATCAAAGTCACTGAACCCACAGTGGAAGTCCTAGCACCCTCGGCAAAGGAGTGTAAAGATAGAAACAAGAAGAAGAAGAAGACCCTGGTGTGTGTAGCCACCCGCTTCTACCCCGACCATGTCACGGTCTTCTGGCAAGTC
>508-13
GTCTCCTGTCCTGTCTGTGTGTAGAGAAGGAGATGTGTCAGTCACTCTACAGTGTTACCACGACGACAGCAGCTACTACTACATGTTCTGGTACCGACAGAGAGACAACAACATGAAGATGCTAACATATTCTCTGGGTCAAGGCGTGTGGGAAATAGAACCTCCCTTTGAGAAGGATGTACATTACACCATGAGCAGGCCGGAGCTGACCAGATCCACTCTGGAGATCAAGAACCTGGCGGTTGGAGACGGGGCTGTGTATTACTGTGCTTCCAGTACAGGGCACACGGATAAGGCAGAGTTTGGTCCAGGTACCAGACTCACTGTTCTAGATCCAAACATCAAAGTCACTGAACCCACAGTGGAAGTCCTAGTACCCTCGGCAAAGGAGTGTAAAGATAGAAACAAGAAGAAGAAGAAGACCCTGGTGTGTGTAGCCACCCGCTTCTACCCCGACCATGTCACGGTCTTCTGGCAAGTC
>509-12
GTCTCCTGTCCTGTCTGTGTGTAGAGAAGGAGATGTGTCAGTCACTCTACAGTGTTACCACGACGACAGCAGCTACTACTACATGTTCTGGTACCGACAGAGAGACAACAACATGAAGATGCTAACATATTCTCTGGGTCAAGGCGTGTGGGAAATAGAACCTCCCTTTGAGAAGGATGTACATTACACCATGAGCAGGCCGGAGCTGACCAGATCCACTCTGGAGATCAAGAACCTGGCGGTTGGAGACGGGGCTGTGTATTACTGTGCTTCCAGTAACAGGGGACACTCGGAGGCATATTTTGGAGCCGGCACCAAACTCACCGTTTTAGATCCAAACATCAAAGTCACTGAACCCACAGTGGAAGTCCTAGCACCCTCGGCAAAGGAGTGTAAAGATAGAAACAAGAAGAAGAAGAAGACCCTGGTGTGTGTAGCCACCCGCTTCTACCCCGACCATGTCACGGTCTTCTGGCAAGTC
>510-12
GTCTCCTGTCCTGTCTGTGTGTAGAGAAGGAGATGTGTCAGTCACTCTACAGTGTTACCACGACGACAGCAGCTACTACTACATGTTCTGGTACCGACAGAGAGACAACAACATGAAGATGCTAACATATTCTCTGGGTCAAGGCGTGTGGGAAATAGAACCTCCCTTTGAGAAGGATGTACATTACACCATGAGCAGGCCGGAGCTGACCAGATCCACTCTGGAGATCAAGAACCTGGCGGTTGGAGACGGGGCTGTGTATTACTGTGCTTCCAGTACAGGGTATGATCCTGCATTCTTTGGAGCAGGGACCAAACTGAGTGTTCTGGATCCAAACATCAAAGTCACTGAACCCACAGTGGAAGTCCTAGCACCCTCGGCAAAGGAGTGTAAAGATAGAAACAAGAAGAAGAAGAAGACCCTGGTGTGTGTAGCCACCCGCTTCTACCCCGACCATGTCACGGTCTTCTGGCAAGTC
>511-12
GTCTCCTGTCCTGTCTGTGTGTAGAGAAGGAGATGTGTCAGTCACTCTACAGTGTTACCACGACGACAGCAGCTACTACTACATGTTCTGGTACCGACAGAGAGACAACAACATGAAGATGCTAACATATTCTCTGGGTCAAGGCGTGTGGGAAATAGAACCTCCCTTTGAGAAGGATGTACATTACACCATGAGCAGGCCGGAGCTGACCAGATCCACTCTGGAGATCAAGAACCTGGCGGTTGGAGACGGGGCTGTGTATTACTGTGCTTCCAGTACGTACTCGGAGGCATATTTTGGAGCCGGCACCAAACTCACCGTTTTAGATCCAAACATCAAAGTCACTGAACCCACAGTGGAAGTCCTAGCACCCTCGGCAAAGGAGTGTAAAGATAGAAACAAGAAGAAGAAGAAGACCCTGGTGTGTGTAGCCACCCGCTTCTACCCCGACCATGTCACGGTCTTCTGGCAAGTC
>512-12
GTCTCCTGTCCTGTCTGTGTGTAGAGAAGGAGATGTGTCAGTCACTCTACAGTGTTACCACGACGACAGCAGCTACTACTACATGTTCTGGTACCGACAGAGAGACAACAACATGAAGATGCTAACATATTCTCTGGGTCAAGGCGTGTGGGAAATAGAACCTCCCTTTGAGAAGGATGTACATTACACCATGAGCAGGCCGGAGCTGACCAGATCCACTCTGGAGATCAAGAACCTGGCGGTTGGAGACGGGGCTGTGTATTACTGTGCTTCCAGTACAAACTATGATCCTGCATTCTTTGGAGCAGGGACCAAACTGAGTGTTCTGGATCCAAACATCAAAGTCACTGAACCCACAGTGGAAGTCCTAGCACCCTCGGCAAAGGAGTGTAAAGATAGAAACAAGAAGAAGAAGAAGACCCTGGTGTGTGTAGCCACCCGCTTCTACCCCGACCATGTCACGGTCTTCTGGCAAGTC
>513-12
GTCTCCTGTCCTGTCTGTGTGTAGAGAAGGAGATGTGTCAGTCACTCTACAGTGTTACCACGACGACAGCAGCTACTACTACATGTTCTGGTACCGACAGAGAGACAACAACATGAAGATGCTAACATATTCTCTGGGTCAAGGCGTGTGGGAAATAGAACCTCCCTTTGAGAAGGATGTACATTACACCATGAGCAGGCCGGAGCTGACCAGATCCACTCTGGAGATCAAGAACCTGGCGGTTGGAGACGGGGCTGTGTATTACTGTGCTTCCAGGACAACATCCTATGATCCTGCATTCTTTGGAGCAGGGACCAAACTGAGTGTTCTGGATCCAAACATCAAAGTCACTGAACCCACAGTGGAAGTCCTAGCACCCTCGGCAAAGGAGTGTAAAGATAGAAACAAGAAGAAGAAGAAGACCCTGGTGTGTGTAGCCACCCGCTTCTACCCCGACCATGTCACGGTCTTCTGGCAAGTC
>514-12
GTCTCCTGTCCTGTCTGTGTGTGCGTGTGTACTCACGGTCTGTGTATGTGTGTGTACTCACGGTCTTCTGGCAAGTC
>515-12
GTCTCCTGTCCTGTCTGTGTGTAGAGAAGGAGATGTGTCAGTCACTCTACAGTGTTACCACGACGACAGCAGCTACTACTACATGTTCTGGTACCGACAGAGAGACAACAACATGAAGATGCTAACATATTCTCTGGGTCAAGGCGTGTGGGAAATAGAACCTCCCTTTGAGAAGGATGTACATTACACCATGAGCAGGCCGGAGCTGACCAGATCCACTCTGGAGATCAAGAACCTGGCGGTTGGAGACGGGGCTGTGTATTACTGTGCTTCCAGTTGGACAGGGGCAACTATGATCCTGCATTCTTTGGAGCAGGGACCAAACTGAGTGTTCTGGATCCAAACATCAAAGTCACTGAACCCACAGTGGAAGTCCTAGCACCCTCGGCAAAGGAGTGTAAAGATAGAAACAAGAAGAAGAAGAAGACCCTGGTGTGTGTAGCCACCCGCTTCTACCCCGACCATGTCACGGTCTTCTGGCAAGTC
>516-12
GTCTCCTGTCCTGTCTGTGTGTAGAGAAGGAGATGTGTCAGTCACTCTACAGTGTTACCACGACGACAGCAGCTACTACTACATGTTCTGGTACCGACAGAGAGACAACAACATGAAGATGCTAACATATTCTCTGGGTCAAGGCGTGTGGGAAATAGAACCTCCCTTTGAGAAGGATGTACATTACACCATGAGCAGGCCGGAGCTGACCAGATCCACTCTGGAGATCAAGAACCTGGCGGTTGGAGACGGGGCTGTGTATTACTGTGCTTCCAGCACCGGGACAGGGGCTCGGAGGCATATTTTGGAGCCGGCACCAAACTCACCGTTTTAGATCCAAACATCAAAGTCACTGAACCCACAGTGGAAGTCCTAGCACCCTCGGCAAAGGAGTGTAAAGATAGAAACAAGAAGAAGAAGAAGACCCTGGTGTGTGTAGCCACCCGCTTCTACCCCGACCATGTCACGGTCTTCTGGCAAGTC
>517-12
GTCTCCTGTCCTGTCTGTGTGTAGAGAAGGAGATGTGTCAGTCACTCTACAGTGTTACCACGACGACAGCAGCTACTACTACATGTTCTGGTACCGACAGAGAGACAACAACATGAAGATGTTAACATATTCTCTGGGTCAAGGCGTGTGGGAAATAGAACCTCCCTTTGAGAAGGATGTACATTACACCATGAGCAGGCCGGAGCTGACCAGATCCACTCTGGAGATCAAGAACCTGGAGGTTGGAGACGGGGCTGTGTATTACTGTGCTTCCAGTACAGGGGAACTCAACCAGCCTTCTTTGGCAATGGAACGAAACTCACTGTTTTAGATCCAAACATCAAAGTCACTGAACCCACAGTGGAAGTCCTAGCACCCTCGGCAAAGGAGTGTAAAGATAGAAACAAGAAGAAGAAGAAGACCCTGGTGTGTGTAGCCACCCGCTTCTACCCCGACCATGTCACGGTCTTCTGGCAAGTC
>518-12
GTCTCCTGTCCTGTCTGTGTGTAGAGAAGGAGATGTGTCAGTCACTCTACAGTGTTACCACGACGACAGCAGCTACTACTACATGTTCTGGTACCGACAGAGAGACAACAACATGAAGATGCTAACATATTCTCTGGGTCAAGGCGTGTGGGAAATAGAACCTCCCTTTGAGAAGGATGTACATTACACCATGAGCAGGCCGGAGCTGACCAGATCCACTCTGGAGATCAAGAACCTGGCGGTTGGAGACGGGGCTGTGTATTACTGTGCTTCCAGTACAGGGGCACAACTATGATCCTGCATTCTTTGGAGCAGGGACCAAACTGAGTGTTCTGGATCCAAACATCAAAGTCACTGAACCCACAGTGGAAGTCCTAGCACCCTCGGCAAAGGAGTGTAAAGATAGAAACAAGAAGAAGAAGAAGACCCTGGTGTGTGTAGCCACCCGCTTCTACCCCGACCATGTCACGGTCTTCTGGCAAGTC
>519-11
GTCTCCTGTCCTGTCTGTGTGTAGAGAAGGAGATGTGTCAGTCACTCTACAGTGTTACCACGACGACAGCAGCTACTACTACATGTTCTGGTACCGACAGAGAGACAACAACATGAAGATGCTAACATATTCTCTGGGTCAAGGCGTGTGGGAAATAGAACCTCCCTTTGAGAAGGATGTACATTACACCATGAGCAGGCCGGAGCTGACCAGATCCACTCTGGAGATCAAGAACCTGGCGGTTGGAGACGGGGCTGTGTATTACTGTGCTTCCAGATCGGACAGGGGTTATGAGGCACATTTTGGATCAGGCACCAAATTAACAGTTCTCGATCCAAACATCAAAGTCACTGAACCCACAGTGGAAGTCCTAGCACCCTCGGCAAAGGAGTGTAAAGATAGAAACAAGAAGAAGAAGAAGACCCTGGTGTGTGTAGCCACCCGCTTCTACCCCGACCATGTCACGGTCTTCTGGCAAGTC
>520-11
GTCTCCTGTCCTGTCTGTGTGTGTGTACTCACGGTCTTCTGGCAAGTC
>521-11
GTCTCCTGTCCTGTCTGTGTGTAGAGAAGGAGATGTGTCAGTCACTCTACAGTGTTACCACGACGACAGCAGCTACTACTACATGTTCTGGTACCGACAGAGAGACAACAACATGAAGATGCTAACATATTCTCTGGGTCAAGGCGTGTGGGAAATAGAACCTCCCTTTGAGAAGGATGTACATTACACCATGAGCAGGCCGGAGCTGACCAGATCCACTCTGGAGATCAAGAACCTGGCGGTTGGAGACGGGGCTGTGTATTACTGTGCTTCCAGTACCGGGACAAGCTCTGGTGGTTATGCTGCCTACTTTGGAGAGGGAACTAAGCTAACAGTTCTGGATCCAAACATCAAAGTCACTGAACCCACAGTGGAAGTCCTAGCACCCTCGGCAAAGGAGTGTAAAGATAGAAACAAGAAGAAGAAGAAGACCCTGGTGTGTGTAGCCACCCGCTTCTACCCCGACCATGTCACGGTCTTCTGGCAAGTC
>522-11
GTCTCCTGTCCTGTCTGTGTGTAGAGAAGGAGATGTGTCAGTCACTCTACAGTGTTACCACGACGACAGCAGCTACTACTACATGTTCTGGTACCGACAGAGAGACAACAACATGAAGATGCTAACATATTCTCTGGGTCAAGGCGTGTGGGAAATAGAACCTCCCTTTGAGAAGGATGTACATTACACCATGAGCAGGCCGGAGCTGACCAGATCCACTCTGGAGATCAAGAACCTGGCGGTTGGAGACGGGGCTGTGTATTACTGTGCTTCCAGTACACCAACAAGTACTTCAACTCAACCAGCCTTCTTTGGCAATGGAACGAAACTCACTGTTTTAGATCCAAACATCAAAGTCACTGAACCCACAGTGGAAGTCCTAGCACCCTCGGCAAAGGAGTGTAAAGATAGAAACAAGAAGAAGAAGAAGACCCTGGTGTGTGTAGCCACCCGCTTCTACCCCGACCATGTCACGGTCTTCTGGCAAGTC
>523-11
GTCTCCTGTCCTGTCTGTGTGTAGAGAAGGAGATGTGTCAGTCACTCTACAGTGTTACCACGACGACAGCAGCTACTACTACATGTTCTGGTACCGACAGAGAGACAACAACATGAAGATGCTAACATATTCTCTGGGTCAAGGCGTGTGGGAAATAGAACCTCCCTTTGAGAAGGATGTACATTACACCATGAGCAGGCCGGAGCTGACCAGATCCACTCTGGAGATCAAGAACCTGGCGGTTGGAGACGGGGCTGTGTATTACTGTGCTTCCAGTACGACAGGGGAAACTCAACCAGCCTTCTTTGGCAATGGAACGAAACTCACTGTTTTAGATCCAAACATCAAAGTCACTGAACCCACAGTGGAAGTCCTAGCACCCTCGGCAAAGGAGTGTAAAGATAGAAACAAGAAGAAGAAGAAGACCCTGGTGTGTGTAGCCACCCGCTTCTACCCCGACCATGTCACGGTCTTCTGGCAAGTC
>524-11
GTCTCCTGTCCTGTCTGTGTGTAGAGAAGGAGATGTGTCAGTCACTCTACAGTGTTACCACGACGACAGCAGCTACTACTACATGTTCTGGTACCGACAGAGAGACAACAACATGAAGATGCTAACATATTCTCTGGGTCAAGGCGTGTGGGAAATAGAACCTCCCTTTGAGAAGGATGTACATTACACCATGAGCAGGCCGGAGCTGACCAGATCCACTCTGGAGATCAAGAACCTGGCGGTTGGAGACGGGGCTGTGTATTACTGTGCTTCCAGTAGGGGAGGTGGTGCCAGCCAGGCTTACTTCGGTGGAGGAACCAGGTTAACTGTTCTAGATCCAAACATCAAAGTCACTGAACCCACAGTGGAAGTCCTAGCACCCTCGGCAAAGGAGTGTAAAGATAGAAACAAGAAGAAGAAGAAGACCCTGGTGTGTGTAGCCACCCGCTTCTACCCCGACCATGTCACGGTCTTCTGGCAAGTC
>525-11
GTCTCCTGTCCTGTCTGTGTGTAGAGAAGGAGATGTGTCAGTCACTCTACAGTGTTACCACGACGACAGCAGCTACTACTACATGTTCTGGTACCGACAGAGAGACAACAACATGAAGATGCTAACATATTCTCTGGGTCAAGGCGTGTGGGAAATAGAACCTCCCTTTGAGAAGGATGTACATTACACCATGAGCAGGCCGGAGCTGACCAGATCCACTCTGGAGATCAAGAACCTGGCGGTTGGAGACGGGGCTGTGTATTACTGTGCTTCCAGTACAGACCCGGACAACGTACTCGGAGGCATATTTTGGAGCCGGCACCAAACTCACCGTTTTAGATCCAAACATCAAAGTCACTGAACCCACAGTGGAAGTCCTAGCACCCTCGGCAAAGGAGTGTAAAGATAGAAACAAGAAGAAGAAGAAGACCCTGGTGTGTGTAGCCACCCGCTTCTACCCCGACCATGTCACGGTCTTCTGGCAAGTC
>526-11
GTCTCCTGTCCTGTCTGTGTGTAGAGAAGGAGATGTGTCAGTCACTCTACAGTGTTACCACGACGACAGCAGCTACTACTACATGTTCTGGTACCGACAGAGAGACAACAACATGAAGATGCTAACATATTCTCTGGGTCAAGGCGTGTGGGAAATAGAACCTCCCTTTGAGAAGGATGTACATTACACCATGAGCAGGCCGGAGCTGACCAGATCCACTCTGGAGATCAAGAACCTGGCGGTTGGAGACGGGGCTGTGTATTACTGTGCTTCCAGTACAGGTAGTGGTGCCAGCCAGGCTTACTTCGGTGGAGGAACCAGGTTAACTGTTCTAGATCCAAACATCAAAGTCACTGAACCCACAGTGGAAGTCCTAGCACCCTCGGCAAAGGAGTGTAAAGATAGAAACAAGAAGAAGAAGAAGACCCTGGTGTGTGTAGCCACCCGCTTCTACCCCGACCATGTCACGGTCTTCTGGCAAGTC
>527-10
GTCTCCTGTCCTGTCTGTGTGTAGAGAAGGAGATGTGTCAGTCACTCTACAGTGTTACCACGACGACAGCAGCTACTACTACATGTTCTGGTACCGACAGAGAGACAACAACATGAAGATGCTAACATATTCTCTGGGTCAAGGCGTGTGGGAAATAGAACCTCCCTTTGAGAAGGATGTACATTACACCATGAGCAGGCCGGAGCTGACCAGATCCACTCTGGAGATCAAGAACCTGGCGGTTGGAGACGGGGCTGTGTATTACTGTGCTTCCCGCGGGACAGGGGGCGGCCCGGCATTCTTCGGCAGTGGCACCAAACTCACAGTTCTAGATCCAAACATCAAAGTCACTGAACCCACAGTGGAAGTCCTAGCACCCTCGGCAAAGGAGTGTAAAGATAGAAACAAGAAGAAGAAGAAGACCCTGGTGTGTGTAGCCACCCGCTTCTACCCCGACCATGTCACGGTCTTCTGGCAAGTC
>528-10
GTCTCCTGTCCTGTCTGTGTGTAGAGAAGGAGATGTGTCAGTCACTCTACAGTGTTACCACGACGACAGCAGCTACTACTACATGTTCTGGTACCGACAGAGAGACAACAACATGAAGATGCTAACATATTCTCTGGGTCAAGGCGTGTGGGAAATAGAACCTCCCTTTGAGAAGGATGTACATTACACCATGAGCAGGCCGGAGCTGACCAGATCCACTCTGGAGATCAAGAACCTGGCGGTTGGAGACGGGGCTGTGTATTACTGTGCTTCCAGTACGATTCATGAGGCACATTTTGGATCAGGCACCAAATTAACAGTTCTCGATCCAAACATCAAAGTCACTGAACCCACAGTGGAAGTCCTAGCACCCTCGGCAAAGGAGTGTAAAGATAGAAACAAGAAGAAGAAGAAGACCCTGGTGTGTGTAGCCACCCGCTTCTACCCCGACCATGTCACGGTCTTCTGGCAAGTC
>529-10
GTCTCCTGTCCTGTCTGTGTGTAGAGAAGGAGATGTGTCAGTCACTCTACAGTGTTACCACGACGACAGCAGCTACTACTACATGTTCTGGTACCGACAGAGAGACAACAACATGAAGATGCTAACATATTCTCTGGGTCAAGGCGTGTGGGAAATAGAACCTCCCTTTGAGAAGGATGTACATTACACCATGAGCAGGCCGGAGCTGACCAGATCCACTCTGGAGATCAAGAACCTGGCGGTTGGAGACGGGGCTGTGTATTACTGTGCTTCCAGTACAAGGGGGCGCGGTGAGGCACATTTTGGATCAGGCACCAAATTAACAGTTCTCGATCCAAACATCAAAGTCACTGAACCCACAGTGGAAGTCCTAGCACCCTCGGCAAAGGAGTGTAAAGATAGAAACAAGAAGAAGAAGAAGACCCTGGTGTGTGTAGCCACCCGCTTCTACCCCGACCATGTCACGGTCTTCTGGCAAGTC
>530-10
GTCTCCTGTCCTGTCTGTGTGTAGAGAAGGAGATGTGTCAGTCACTCTACAGTGTTACCACGACGACAGCAGCTACTACTACATGTTCTGGTACCGACAGAGAGACAACAACATGAAGATGCTAACATATTCTCTGGGTCAAGGCGTGTGGGAAATAGAACCTCCCTTTGAGAAGGATGTACATTACACCATGAGCAGGCCGGAGCTGACCAGATCCACTCTGGAGATCAAGAACCTGGCGGTTGGAGACGGGGCTGTGTATTACTGTGCTTCCAGTACAGAGGCGCCGGGACCGAAACTCAACCAGCCTTCTTTGGCAATGGAACGAAACTCACTGTTTTAGATCCAAACATCAAAGTCACTGAACCCACAGTGGAAGTCCTAGCACCCTCGGCAAAGGAGTGTAAAGATAGAAACAAGAAGAAGAAGAAGACCCTGGTGTGTGTAGCCACCCGCTTCTACCCCGACCATGTCACGGTCTTCTGGCAAGTC
>531-10
GTCTCCTGTCCTGTCTGTGTGTAGAGAAGGAGATGTGTCAGTCACTCTACAGTGTTACCACGACGACAGCAGCTACTACTACATGTTCTGGTACCGACAGAGAGACAACAACATGAAGATGCTAACATATTCTCTGGGTCAAGGCGTGTGGGAAATAGAACCTCCCTTTGAGAAGGATGTACATTACACCATGAGCAGGCCGGAGCTGACCAGATCCACTCTGGAGATCAAGAACCTGGCGGTTGGAGACGGGGCTGTGTATTACTGTGCTTCCCGGACAGGGGGGTATGAGGCACATTTTGGATCAGGCACCAAATTAACAGTTCTCGATCCAAACATCAAAGTCACTGAACCCACAGTGGAAGTCCTAGCACCCTCGGCAAAGGAGTGTAAAGATAGAAACAAGAAGAAGAAGAAGACCCTGGTGTGTGTAGCCACCCGCTTCTACCCCGACCATGTCACGGTCTTCTGGCAAGTC
>532-10
GTCTCCTGTCCTGTCTGTGTGTAGAGAAGGAGATGTGTCAGTCACTCTACAGTGTTACCACGACGACAGCAGCTACTACTACATGTTCTGGTACCGACAGAGAGACAACAACATGAAGATGTTAACATATTCTCTGGGTCAAGGCGTGTGGGAAATAGAACCTCCCTTTGAGAAGGATGTACATTACACCATGAGCAGGCCGGAGCTGACCAGATCCACTCTGGAGATCAAGAACCTGGAGGTTGGAGACGGGGCTGTGTATTACTGTGCTTCCAGACAGGGGGTAGACAACCCGGCATTCTTCGGCAGTGGCACCAAACTCACAGTTCTAGATCCAAACATCAAAGTCACTGAACCCACAGTGGAAGTCCTAGCACCCTCGGCAAAGGAGTGTAAAGATAGAAACAAGAAGAAGAAGAAGACCCTGGTGTGTGTAGCCACCCGCTTCTACCCCGACCATGTCACGGTCTTCTGGCAAGTC
>533-10
GTCTCCTGTCCTGTCTGTGTGTAGAGAAGGAGATGTGTCAGTCACTCTACAGTGTTACCACGACGACAGCAGCTACTACTACATGTTCTGGTACCGACAGAGAGACAACAACATGAAGATGCTAACATATTCTCTGGGTCAAGGCGTGTGGGAAATAGAACCTCCCTTTGAGAAGGATGTACATTACACCATGAGCAGGCCGGAGCTGACCAGATCCACTCTGGAGATCAAGAACCTGGCGGTTGGAGACGGGGCTGTGTATTACTGTGCTTCCAGTACAGCTGACACGAACTATGATCCTGCATTCTTTGGAGCAGGGACCAAACTGAGTGTTCTGGATCCAAACATCAAAGTCACTGAACCCACAGTGGAAGTCCTAGCACCCTCGGCAAAGGAGTGTAAAGATAGAAACAAGAAGAAGAAGAAGACCCTGGTGTGTGTAGCCACCCGCTTCTACCCCGACCATGTCACGGTCTTCTGGCAAGTC
>534-10
GTCTCCTGTCCTGTCTGTGTGTAGAGAAGGAGATGTGTCAGTCACTCTACAGTGTTACCACGACGACAGCAGCTACTACTACATGTTCTGGTACCGACAGAGAGACAACAACATGAAGATGTTAACATATTCTCTGGGTCAAGGCGTGTGGGAAATAGAACCTCCCTTTGAGAAGGATGTACATTACACCATGAGCAGGCCGGAGCTGACCAGATCCACTCTGGAGATCAAGAACCTGGAGGTTGGAGACGGGGCTGTGTATTACTGTGCTTCCAGTACGTGGAACTATGAGGCACATTTTGGATCAGGCACCAAATTAACAGTTCTCGATCCAAACATCAAAGTCACTGAACCCACAGTGGAAGTCCTAGCACCCTCGGCAAAGGAGTGTAAAGATAGAAACAAGAAGAAGAAGAAGACCCTGGTGTGTGTAGCCACCCGCTTCTACCCCGACCATGTCACGGTCTTCTGGCAAGTC
>535-10
GTCTCCTGTCCTGTCTGTGTGTAGAGAAGGAGATGTGTCAGTCACTCTACAGTGTTACCACGACGACAGCAGCTACTACTACATGTTCTGGTACCGACAGAGAGACAACAACATGAAGATGCTAACATATTCTCTGGGTCAAGGCGTGTGGGAAATAGAACCTCCCTTTGAGAAGGATGTACATTACACCATGAGCAGGCCGGAGCTGACCAGATCCACTCTGGAGATCAAGAACCTGGCGGTTGGAGACGGGGCTGTGTATTACTGTGCTTCCGGGACATACTATGAGGCACATTTTGGATCAGGCACCAAATTAACAGTTCTCGATCCAAACATCAAAGTCACTGAACCCACAGTGGAAGTCCTAGCACCCTCGGCAAAGGAGTGTAAAGATAGAAACAAGAAGAAGAAGAAGACCCTGGTGTGTGTAGCCACCCGCTTCTACCCCGACCATGTCACGGTCTTCTGGCAAGTC
>536-9
GTCTCCTGTCCTGTCTGTGTGTAGAGAAGGAGATGTGTCAGTCACTCTACAGTGTTACCACGACGACAGCAGCTACTACTACATGTTCTGGTACCGACAGAGAGACAACAACATGAAGATGCTAACATATTCTCTGGGTCAAGGCGTGTGGGAAATAGAACCTCCCTTTGAGAAGGATGTACATTACACCATGAGCAGGCCGGAGCTGACCAGATCCACTCTGGAGATCAAGAACCTGGCGGTTGGAGACGGGGCTGTGTATTACTGTGCTTCCAGACGGGACAGGAGCTCTGGTGGTTATGCTGCCTACTTTGGAGAGGGAACTAAGCTAACAGTTCTGGATCCAAACATCAAAGTCACTGAACCCACAGTGGAAGTCCTAGCACCCTCGGCAAAGGAGTGTAAAGATAGAAACAAGAAGAAGAAGAAGACCCTGGTGTGTGTAGCCACCCGCTTCTACCCCGACCATGTCACGGTCTTCTGGCAAGTC
>537-9
GTCTCCTGTCCTGTCTGTGTGACATTCCATCACGGTCTTCTGGCAAGTC
>538-9
GTCTCCTGTCCTGTCTGTGTGTAGAGAAGGAGATGTGTCAGTCACTCTACAGTGTTACCACGACGACAGCAGCTACTACTACATGTTCTGGTACCGACAGAGAGACAACAACATGAAGATGTTAACATATTCTCTGGGTCAAGGCGTGTGGGAAATAGAACCTCCCTTTGAGAAGGATGTACATTACACCATGAGCAGGCCGGAGCTGACCAGATCCACTCTGGAGATCAAGAACCTGGAGGTTGGAGACGGGGCTGTGTATTACTGTGCTTCCAGCGGGACGTTCTATGAGGCACATTTTGGATCAGGCACCAAATTAACAGTTCTCGATCCAAACATCAAAGTCACTGAACCCACAGTGGAAGTCCTAGCACCCTCGGCAAAGGAGTGTAAAGATAGAAACAAGAAGAAGAAGAAGACCCTGGTGTGTGTAGCCACCCGCTTCTACCCCGACCATGTCACGGTCTTCTGGCAAGTC
>539-9
GTCTCCTGTCCTGTCTGTGTGTAGAGAAGGAGATGTGTCAGTCACTCTACAGTGTTACCACGACGACAGCAGCTACTACTACATGTTCTGGTACCGACAGAGAGACAACAACATGAAGATGCTAACATATTCTCTGGGTCAAGGCGTGTGGGAAATAGAACCTCCCTTTGAGAAGGATGTACATTACACCATGAGCAGGCCGGAGCTGACCAGATCCACTCTGGAGATCAAGAACCTGGCGGTTGGAGACGGGGCTGTGTATTACTGTGCTTCCAGTTGGGACAGAGCGTACTCGGAGGCATATTTTGGAGCCGGCACCAAACTCACCGTTTTAGATCCAAACATCAAAGTCACTGAACCCACAGTGGAAGTCCTAGCACCCTCGGCAAAGGAGTGTAAAGATAGAAACAAGAAGAAGAAGAAGACCCTGGTGTGTGTAGCCACCCGCTTCTACCCCGACCATGTCACGGTCTTCTGGCAAGTC
>540-9
GTCTCCTGTCCTGTCTGTGTGTAGAGAAGGAGATGTGTCAGTCACTCTACAGTGTTACCACGACGACAGCAGCTACTACTACATGTTCTGGTACCGACAGAGAGACAACAACATGAAGATGCTAACATATTCTCTGGGTCAAGGCGTGTGGGAAATAGAACCTCCCTTTGAGAAGGATGTACATTACACCATGAGCAGGCCGGAGCTGACCAGATCCACTCTGGAGATCAAGAACCTGGCGGTTGGAGACGGGGCTGTGTATTACTGTGCTTCCAGTCTCAGGGGGCGCGACTCGGAGGCATATTTTGGAGCCGGCACCAAACTCACCGTTTTAGATCCAAACATCAAAGTCACTGAACCCACAGTGGAAGTCCTAGCACCCTCGGCAAAGGAGTGTAAAGATAGAAACAAGAAGAAGAAGAAGACCCTGGTGTGTGTAGCCACCCGCTTCTACCCCGACCATGTCACGGTCTTCTGGCAAGTC
>541-9
GTCTCCTGTCCTGTCTGTGTGTAGAGAAGGAGATGTGTCAGTCACTCTACAGTGTTACCACGACGACAGCAGCTACTACTACATGTTCTGGTACCGACAGAGAGACAACAACATGAAGATGCTAACATATTCTCTGGGTCAAGGCGTGTGGGAAATAGAACCTCCCTTTGAGAAGGATGTACATTACACCATGAGCAGGCCGGAGCTGACCAGATCCACTCTGGAGATCAAGAACCTGGCGGTTGGAGACGGGGCTGTGTATTACTGTGCTTCCAGTAGACAGGGAAACTATGAGGCACATTTTGGATCAGGCACCAAATTAACAGTTCTCGATCCAAACATCAAAGTCACTGAACCCACAGTGGAAGTCCTAGCACCCTCGGCAAAGGAGTGTAAAGATAGAAACAAGAAGAAGAAGAAGACCCTGGTGTGTGTAGCCACCCGCTTCTACCCCGACCATGTCACGGTCTTCTGGCAAGTC
>542-8
GTCTCCTGTCCTGTCTGTGTGTAGAGAAGGAGATGTGTCAGTCACTCTACAGTGTTACCACGACGACAGCAGCTACTACTACATGTTCTGGTACCGACAGAGAGACAACAACATGAAGATGCTAACATATTCTCTGGGTCAAGGCGTGTGGGAAATAGAACCTCCCTTTGAGAAGGATGTACATTACACCATGAGCAGGCCGGAGCTGACCAGATCCACTCTGGAGATCAAGAACCTGGCGGTTGGAGACGGGGCTGTGTATTACTGTGCTTCCAGGGACAGGGGGAGAGGAAGTGAGGCCTACTTTGGGAATGGAACCAAACTCACTGTTTTAGATCCAAACATCAAAGTCACTGAACCCACAGTGGAAGTCCTAGCACCCTCGGCAAAGGAGTGTAAAGATAGAAACAAGAAGAAGAAGAAGACCCTGGTGTGTGTAGCCACCCGCTTCTACCCCGACCATGTCACGGTCTTCTGGCAAGTC
>543-8
GTCTCCTGTCCTGTCTGTGTGTAGAGAAGGAGATGTGTCAGTCACTCTACAGTGTTACCACGACGACAGCAGCTACTACTACATGTTCTGGTACCGACAGAGAGACAACAACATGAAGATGCTAACATATTCTCTGGGTCAAGGCGTGTGGGAAATAGAACCTCCCTTTGAGAAGGATGTACATTACACCATGAGCAGGCCGGAGCTGACCAGATCCACTCTGGAGATCAAGAACCTGGCGGTTGGAGACGGGGCTGTGTATTACTGTGCTTCCAGTGGACAGGGCACGGATAAGGCAGAGTTTGGTCCAGGTACCAGACTCACTGTTCTAGATCCAAACATCAAAGTCACTGAACCCACAGTGGAAGTCCTAGCACCCTCGGCAAAGGAGTGTAAAGATAGAAACAAGAAGAAGAAGAAGACCCTGGTGTGTGTAGCCACCCGCTTCTACCCCGACCATGTCACGGTCTTCTGGCAAGTC
>544-8
GTCTCCTGTCCTGTCTGTGTGTAGAGAAGGAGATGTGTCAGTCACTCTACAGTGTTACCACGACGACAGCAGCTACTACTACATGTTCTGGTACCGACAGAGAGACAACAACATGAAGATGCTAACATATTCTCTGGGTCAAGGCGTGTGGGAAATAGAACCTCCCTTTGAGAAGGATGTACATTACACCATGAGCAGGCCGGAGCTGACCAGATCCACTCTGGAGATCAAGAACCTGGCGGTTGGAGACGGGGCTGTGTATTACTGTGCTTCCAGTACAGGACAGTACACGGATAAGGCAGAGTTTGGTCCAGGTACCAGACTCACTGTTCTAGATCCAAACATCAAAGTCACTGAACCCACAGTGGAAGTCCTAGCACCCTCGGCAAAGGAGTGTAAAGATAGAAACAAGAAGAAGAAGAAGACCCTGGTGTGTGTAGCCACCCGCTTCTACCCCGACCATGTCACGGTCTTCTGGCAAGTC
>545-8
GTCTCCTGTCCTGTCTGTGTGTAGAGAAGGAGATGTGTCAGTCACTCTACAGTGTTACCACGACGACAGCAGCTACTACTACATGTTCTGGTACCGACAGAGAGACAACAACATGAAGATGCTAACATATTCTCTGGGTCAAGGCGTGTGGGAAATAGAACCTCCCTTTGAGAAGGATGTACATTACACCATGAGCAGGCCGGAGCTGACCAGATCCACTCTGGAGATCAAGAACCTGGCGGTTGGAGACGGGGCTGTGTATTACTGTGCTTCCAGACAGGGCTATGAGGCACATTTTGGATCAGGCACCAAATTAACAGTTCTCGATCCAAACATCAAAGTCACTGAACCCACAGTGGAAGTCCTAGCACCCTCGGCAAAGGAGTGTAAAGATAGAAACAAGAAGAAGAAGAAGACCCTGGTGTGTGTAGCCACCCGCTTCTACCCCGACCATGTCACGGTCTTCTGGCAAGTC
>546-8
GTCTCCTGTCCTGTCTGTGTGTGTGTGTGTGTGTGTGTACTCACGGGCTGTCTGTCTGTGTGTACTCACGGTCTGTCTGTGTGTGTACTCACGGTCTTCTGGCAAGTC
>547-8
GTCTCCTGTCCTGTCTGTGTGTAGAGAAGGAGATGTGTCAGTCACTCTACAGTGTTACCACGACGACAGCAGCTACTACTACATGTTCTGGTACCGACAGAGAGACAACAACATGAAGATGCTAACATATTCTCTGGGTCAAGGCGTGTGGGAAATAGAACCTCCCTTTGAGAAGGATGTACATTACACCATGAGCAGGCCGGAGCTGACCAGATCCACTCTGGAGATCAAGAACCTGGCGGTTGGAGACGGGGCTGTGTATTACTGTGCTTCCAGTACGGGGGCGCCTCAACCAGCCTTCTTTGGCAATGGAACGAAACTCACTGTTTTAGATCCAAACATCAAAGTCACTGAACCCACAGTGGAAGTCCTAGCACCCTCGGCAAAGGAGTGTAAAGATAGAAACAAGAAGAAGAAGAAGACCCTGGTGTGTGTAGCCACCCGCTTCTACCCCGACCATGTCACGGTCTTCTGGCAAGTC
>548-8
GTCTCCTGTCCTGTCTGTGTGTAGAGAAGGAGATGTGTCAGTCACTCTACAGTGTTACCACGACGACAGCAGCTACTACTACATGTTCTGGTACCGACAGAGAGACAACAACATGAAGATGCTAACATATTCTCTGGGTCAAGGCGTGTGGGAAATAGAACCTCCCTTTGAGAAGGATGTACATTACACCATGAGCAGGCCGGAGCTGACCAGATCCACTCTGGAGATCAAGAACCTGGCGGTTGGAGACGGGGCTGTGTATTACTGTGCTTCCAGGGGCTCTGGTGGTTATGCTGCCTACTTTGGAGAAGGAACTAAGCTAACAGTTCTGGATCCAAACATCAAAGTCACTGAACCCACAGTGGAAGTCCTAGCACCCTCGGCAAAGGAGTGTAAAGATAGAAACAAGAAGAAGAAGAAGACCCTGGTGTGTGTAGCCACCCGCTTCTACCCCGACCATGTCACGGTCTTCTGGCAAGTC
>549-7
GTCTCCTGTCCTGTCTGTGTGTAGAGAAGGAGATGTGTCAGTCACTCTACAGTGTTACCACGACGACAGCAGCTACTACTACATGTTCTGGTACCGACAGAGAGACAACAACATGAAGATGCTAACATATTCTCTGGGTCAAGGCGTGTGGGAAATAGAACCTCCCTTTGAGAAGGATGTACATTACACCATGAGCAGGCCGGAGCTGACCAGATCCACTCTGGAGATCAAGAACCTGGCGGTTGGAGACGGGGCTGTGTATTACTGTGCTTCTGGACAGGGCTCGTACTCGGAGGCATATTTTGGAGCCGGCACCAAACTCACCGTTTTAGATCCAAACATCAAAGTCACTGAACCCACAGTGGAAGTCCTAGCACCCTCGGCAAAGGAGTGTAAAGATAGAAACAAGAAGAAGAAGAAGACCCTGGTGTGTGTAGCCACCCGCTTCTACCCCGACCATGTCACGGTCTTCTGGCAAGTC
>550-7
GTCTCCTGTCCTGTCTGTGTGTGTGTGTACTCACGGTCTTCTGGCAAGTC
>551-7
GTCTCCTGTCCTGTCTGTGTGTGTACTCACGGTCTGTGTGTCTGTGTGTGCGTGTGTACTCATGGTCTGTCTGTGTGTGTGTGTACTCACGGTCTGTCTATGTGTGTGTGTACTCACGGTCTTCTGGCAAGTC
>552-7
GTCTCCTGTCCTGTCTGTGTGTAGAGAAGGAGATGTGTCAGTCACTCTACAGTGTTACCACGACGACAGCAGCTACTACTACATGTTCTGGTACCGACAGAGAGACAACAACATGAAGATGCTAACATATTCTCTGGGTCAAGGCGTGTGGGAAATAGAACCTCCCTTTGAGAAGGATGTACATTACACCATGAGCAGGCCGGAGCTGACCAGATCCACTCTGGAGATCAAGAACCTGGCGGTTGGAGACGGGGCTGTGTATTACTGTGCTTCCAGTACATCCTATGAGGCACATTTTGGATCAGGCACCAAATTAACAGTTCTCGATCCAAACATCAAAGTCACTGAACCCACAGTGGAAGTCCTAGCACCCTCGGCAAAGGAGTGTAAAGATAGAAACAAGAAGAAGAAGAAGACCCTGGTGTGTGTAGCCACCCGCTTCTACCCCGACCATGTCACGGTCTTCTGGCAAGTC
>553-7
GTCTCCTGTCCTGTCTGTGTGTAGAGAAGGAGATGTGTCAGTCACTCTACAGTGTTACCACGACGACAGCAGCTACTACTACATGTTCTGGTACCGACAGAGAGACAACAACATGAAGATGCTAACATATTCTCTGGGTCAAGGCGTGTGGGAAATAGAACCTCCCTTTGAGAAGGATGTACATTACACCATGAGCAGGCCGGAGCTGACCAGATCCACTCTGGAGATCAAGAACCTGGCGGTTGGAGACGGGGCTGTGTATTACTGTGCTTCCAGTCGGGACAGAAACTATGAGGCACATTTTGGATCAGGCACCAAATTAACAGTTCTCGATCCAAACATCAAAGTCACTGAACCCACAGTGGAAGTCCTAGCACCCTCGGCAAAGGAGTGTAAAGATAGAAACAAGAAGAAGAAGAAGACCCTGGTGTGTGTAGCCACCCGCTTCTACCCCGACCATGTCACGGTCTTCTGGCAAGTC
>554-7
GTCTCCTGTCCTGTCTGTGTGTAGAGAAGGAGATGTGTCAGTCACTCTACAGTGTTACCACGACGACAGCAGCTACTACTACATGTTCTGGTACCGACAGAGAGACAACAACATGAAGATGCTAACATATTCTCTGGGTCAAGGCGTGTGGGAAATAGAACCTCCCTTTGAGAAGGATGTACATTACACCATGAGCAGGCCGGAGCTGACCAGATCCACTCTGGAGATCAAGAACCTGGCGGTTGGAGACGGGGCTGTGTATTACTGTGCTTCCAGTCCGGACAGGAGTCTTCAACCAGCCTTCTTTGGCAATGGAACGAAACTCACTGTTTTAGATCCAAACATCAAAGTCACTGAACCCACAGTGGAAGTCCTAGCACCCTCGGCAAAGGAGTGTAAAGATAGAAACAAGAAGAAGAAGAAGACCCTGGTGTGTGTAGCCACCCGCTTCTACCCCGACCATGTCACGGTCTTCTGGCAAGTC
>555-7
GTCTCCTGTCCTGTCTGTGTGTAGAGAAGGAGATGTGTCAGTCACTCTACAGTGTTACCACGACGACAGCAGCTACTACTACATGTTCTGGTACCGACAGAGAGACAACAACATGAAGATGCTAACATATTCTCTGGGTCAAGGCGTGTGGGAAATAGAACCTCCCTTTGAGAAGGATGTACATTACACCATGAGCAGGCCGGAGCTGACCAGATCCACTCTGGAGATCAAGAACCTGGCGGTTGGAGACGGGGCTGTGTATTACTGTGCTTCCAGTACACCAAGGGGGCACACGGATAAGGCAGAGTTTGGTCCAGGTACCAGACTCACTGTTCTAGATCCAAACATCAAAGTCACTGAACCCACAGTGGAAGTCCTAGCACCCTCGGCAAAGGAGTGTAAAGATAGAAACAAGAAGAAGAAGAAGACCCTGGTGTGTGTAGCCACCCGCTTCTACCCCGACCATGTCACGGTCTTCTGGCAAGTC
>556-6
GTCTCCTGTCCTGTCTGTGTGTAGAGAAGGAGATGTGTCAGTCACTCTACAGTGTTACCACGACGACAGCAGCTACTACTACATGTTCTGGTACCGACAGAGAGACAACAACATGAAGATGCTAACATATTCTCTGGGTCAAGGCGTGTGGGAAATAGAACCTCCCTTTGAGAAGGATGTACATTACACCATGAGCAGGCCGGAGCTGACCAGATCCACTCTGGAGATCAAGAACCTGGCGGTTGGAGACGGGGCTGTGTATTACTGTGCTTCCAGGACCGGGACAGGGTACACTGGAAGTGAGGCCTACTTTGGGAATGGAACCAAACTCACTGTTTTAGATCCAAACATCAAAGTCACTGAACCCACAGTGGAAGTCCTAGCACCCTCGGCAAAGGAGTGTAAAGATAGAAACAAGAAGAAGAAGAAGACCCTGGTGTGTGTAGCCACCCGCTTCTACCCCGACCATGTCACGGTCTTCTGGCAAGTC
>557-6
GTCTCCTGTCCTGTCTGTGTGTAGAGAAGGAGATGTGTCAGTCACTCTACAGTGTTACCACGACGACAGCAGCTACTACTACATGTTCTGGTACCGACAGAGAGACAACAACATGAAGATGCTAACATATTCTCTGGGTCAAGGCGTGTGGGAAATAGAACCTCCCTTTGAGAAGGATGTACATTACACCATGAGCAGGCCGGAGCTGACCAGATCCACTCTGGAGATCAAGAACCTGGCGGTTGGAGACGGGGCTGTGTATTACTGTGCTTCCAGTATTCCCGGGGGCTATGAGGCACATTTTGGATCAGGCACCAAATTAACAGTTCTCGATCCAAACATCAAAGTCACTGAACCCACAGTGGAAGTCCTAGCACCCTCGGCAAAGGAGTGTAAAGATAAAAACAAGAAGAAGAAGAAGACCCTGGTGTGTGTAGCCACCCGCTTCTACCCCGACCATGTCACGGTCTTCTGGCAAGTC
>558-6
GTCTCCTGTCCTGTCTGTGTGTAGAGAAGGAGATGTGTCAGTCACTCTACAGTGTTACCACGACGACAGCAGCTACTACTACATGTTCTGGTACCGACAGAGAGACAACAACATGAAGATGTTAACATATTCTCTGGGTCAAGGCGTGTGGGAAATAGAACCTCCCTTTGAGAAGGATGTACATTACACCATGAGCAGGCCGGAGCTGACCAGATCCACTCTGGAGATCAAGAACCTGGAGGTTGGAGACGGGGCTGTGTATTACTGTGCTTCCAACAGGGATGTTGGTGCCAGCCAGGCTTACTTCGGTGGAGGAACCAGGTTAACTGTTCTAGATCCAAACATCAAAGTCACTGAACCCACAGTGGAAGTCCTAGCACCCTCGGCAAAGGAGTGTAAAGATAGAAACAAGAAGAAGAAGAAGACCCTGGTGTGTGTAGCCACCCGCTTCTACCCCGACCATGTCACGGTCTTCTGGCAAGTC
>559-6
GTCTCCTGTCCTGTCTGTGTGTGTGCACTCACAGTCTGTCTGTCTGCGTGTGTGTACTCACGGTCTGTCTGTGTGTGTGTACTCAGAGTCTGTCTGTGTGTGTGTGTACTCACGGTCTGTCTGTGTGTGCGTGTGTACTCACGGTCTTCTGGCAAGTC
>560-5
GTCTCCTGTCCTGTCTGTGTGTAGAGAAGGAGATGTGTCAGTCACTCTACAGTGTTACCACGACGACAGCAGCTACTACTACATGTTCTGGTACCGACAGAGAGACAACAACATGAAGATGCTAACATATTCTCTGGGTCAAGGCGTGTGGGAAATAGAACCTCCCTTTGAGAAGGATGTACATTACACCATGAGCAGGCCGGAGCTGACCAGATCCACTCTGGAGATCAAGAACCTGGCGGTTGGAGACGGGGCTGTGTATTACTGTGCTTCCAGTACGGGGGGCTCGTACTCGGAGGCATATTTTGGAGCCGGCACCAAACTCACCGTTTTAGATCCAAACATCAAAGTCACTGAACCCACAGTGGAAGTCCTAGCACCCTCGGCAAAGGAGTGTAAAGATAGAAACAAGAAGAAGAAGAAGACCCTGGTGTGTGTAGCCACCCGCTTCTACCCCGACCATGTCACGGTCTTCTGGCAAGTC
>561-5
GTCTCCTGTCCTGTCTGTGTGTAGAGAAGGAGATGTGTCAGTCACTCTACAGTGTTACCACGACGACAGCAGCTACTACTACATGTTCTGGTACCGACAGAGAGACAACAACATGAAGATGTTAACATATTCTCTGGGTCAAGGCGTGTGGGAAATAGAACCTCCCTTTGAGAAGGATGTACATTACACCATGAGCAGGCCGGAGCTGACCAGATCCACTCTGGAGATCAAGAACCTGGAGGTTGGAGACGGGGCTGTGTATTACTGTGCTTCCGGGACAGGGGTCTCTGGTGGTTATGCTGCCTACTTTGGAGAAGGAACTAAGCTAACAGTTCTGGATCCAAACATCAAAGTCACTGAACCCACAGTGGAAGTCCTAGCACCCTCGGCAAAGGAGTGTAAAGATAGAAACAAGAAGAAGAAGAAGACCCTGGTGTGTGTAGCCACCCGCTTCTACCCCGACCATGTCACGGTCTTCTGGCAAGTC
>562-5
GTCTCCTGTCCTGTCTGTGTGTAGAGAAGGAGATGTGTCAGTCACTCTACAGTGTTACCACGACGACAGCAGCTACTACTACATGTTCTGGTACCGACAGAGAGACAACAACATGAAGATGCTAACATATTCTCTGGGTCAAGGCGTGTGGGAAATAGAACCTCCCTTTGAGAAGGATGTACATTACACCATGAGCAGGCCGGAGCTGACCAGATCCACTCTGGAGATCAAGAACCTGGCGGTTGGAGACGGGGCTGTGTATTACTGTGCTTCCACTCCGGGACAGGGTAACTATGAGGCACATTTTGGATCAGGCACCAAATTAACAGTTCTCGATCCAAACATCAAAGTCACTGAACCCACAGTGGAAGTCCTAGCACCCTCGGCAAAGGAGTGTAAAGATAGAAACAAGAAGAAGAAGAAGACCCTGGTGTGTGTAGCCACCCGCTTCTACCCCGACCATGTCACGGTCTTCTGGCAAGTC
>563-5
GTCTCCTGTCCTGTCTGTGTGTCTTTCACGGTCTTCTGGCAAGTC
>564-5
GTCTCCTGTCCTGTCTGTGTGTAGAGAAGGAGATGTGTCAGTCACTCTACAGTGTTACCACGACGACAGCAGCTACTACTACATGTTCTGGTACCGACAGAGAGACAACAACATGAAGATGCTAACATATTCTCTGGGTCAAGGCGTGTGGGAAATAGAACCTCCCTTTGAGAAGGATGTACATTACACCATGAGCAGGCCGGAGCTGACCAGATCCACTCTGGAGATCAAGAACCTGGCGGTTGGAGACGGGGCTGTGTATTACTGTGCTTCCAGTAACAGGGGGTACTCGGAGGCATATTTTGGAGCCGGCACCAAACTCACCGTTTTAGATCCAAACATCAAAGTCACTGAACCCACAGTGGAAGTCCTAGCACCCTCGGCAAAGGAGTGTAAAGATAGAAACAAGAAGAAGAAGAAGACCCTGGTGTGTGTAGCCACCCGCTTCTACCCCGACCATGTCACGGTCTTCTGGCAAGTC
>565-5
GTCTCCTGTCCTGTCTGTGTGTAGAGAAGGAGATGTGTCAGTCACTCTACAGTGTTACCACGACGACAGCAGCTACTACTACATGTTCTGGTACCGACAGAGAGACAACAACATGAAGATGCTAACATATTCTCTGGGTCAAGGCGTGTGGGAAATAGAACCTCCCTTTGAGAAGGATGTACATTACACCATGAGCGGGCCGGAGCTGACCAGATCCACTCTGGAGATCAAGAACCTGGCGGTTGGAGACGGGGCTGTGTATTACTGTGCTTCCAGTACAGACCCGGACAACGTACTCGGAGGCATATTTTGGAGCCGGCACCAAACTCACCGTTTTAGATCCAAACATCAAAGTCACTGAACCCACAGTGGAAGTCCTAGCACCCTCGGCAAAGGAGTGTAAAGATAGAAACAAGAAGAAGAAGAAGACCCTGGTGTGTGTAGCCACCCGCTTCTACCCCGACCATGTCACGGTCTTCTGGCAAGTC
>566-5
GTCTCCTGTCCTGTCTGTGTGTAGAGAAGGAGATGTGTCAGTCACTCTACAGTGTTACCACGACGACAGCAGCTACTACTACATGTTCTGGTACCGACAGAGAGACAACAACATGAAGATGCTAACATATTCTCTGGGTCAAGGCGTGTGGGAAATAGAACCTCCCTTTGAGAAGGATGTACATTACACCATGAGCAGGCCGGAGCTGACCAGATCCACTCTGGAGATCAAGAACCTGGCGGTTGGAGACGGGGCTGTGTATTACTGTGCTTCCAGACAGGAAAAACTCAACCAGCCTTCTTTGGCAATGGAACGAAACTCACTGTTTTAGATCCAAACATCAAAGTCACTGAACCCACAGTGGAAGTCCTAGCACCCTCGGCAAAGGAGTGTAAAGATAGAAACAAGAAGAAGAAGACCCTGGTGTGTGTAGCCACCCGCTTCTACCCCGACCATGTCACGGTCTTCTGGCAAGTC
>567-5
GTCTCCTGTCCTGTCTGTGTGTGTGTGTACTCAGGGTCTGTCTGTGTGTGTGTGTACTCACATGCTGTCTGTGTGTGTACTCAGGGTCTGTCTGTGTGTATGTGTGTTTGTGTGTGTGTGTGTACTCACGGTCTTCTGGCAAGTC
>568-5
GTCTCCTGTCCTGTCTGTGTGTAGAGAAGGAGATGTGTCAGTCACTCTACAGTGTTACCACGACGACAGCAGCTACTACTACATGTTCTGGTACCGACAGAGAGACAACAACATGAAGATGCTAACATATTCTCTGGGTCAAGGCGTGTGGGAAATAGAACCTCCCTTTGAGAAGGATGTACATTACACCATGAGCAGGCCGGAGCTGACCAGATCCACTCTGGAGATCAAGAACCTGGCGGTTGGAGACGGGGCTGTGTATTACTGTGCTTCCAGTCCGACAGGTGGTGCCAGCCAGGCTTACTTCGGTGGAGGAACCAGGTTAACTGTTCTAGATCCAAACATCAAAGTCACTGAACCCACAGTGGAAGTCCTAGCACCCTCGGCAAAGGAGTGTAAAGATAGAAACAAGAAGAAGAAGAAGACCCTGGTGTGTGTAGCCACCCGCTTCTACCCCGACCATGTCACGGTCTTCTGGCAAGTC
>569-5
GTCTCCTGTCCTGTCTGTGTGTAGAGAAGGAGATGTGTCAGTCACTCTACAGTGTTACCACGACGACAGCAGCTACTACTACATGTTCTGGTACCGACAGAGAGACAACAACATGAAGATGCTAACATATTCTCTGGGTCAAGGCGTGTGGGAAATAGAACCTCCCTTTGAGAAGGATGTACATTACACCATGAGCAGGCCGGAGCTGACCAGATCCACTCTGGAGATCAAGAACCTGGCGGTTGGAGACGGGGCTGTGTATTACTGTGCTTCCAGTACAGAGAGTCAAACTCAACCAGCCTTCTTTGGCAATGGAACGAAACTCACTGTTTTAGATCCAAACATCAAAGTCACTGAACCCACAGTGGAAGTCCTAGCACCCTCGGCAAAGGAGTGTAAAGATAGAAACAAGAAGAAGAAGAAGACCCTGGTGTGTGTAGCCACCCGCTTCTACCCCGACCATGTCACGGTCTTCTGGCAAGTC
>570-4
GTCTCCTGTCCTGTCTGTGTGTAGAGAAGGAGATGTGTCAGTCACTCTACAGTGTTACCACGACGACAGCAGCTACTACTACATGTTCTGGTACCGACAGAGAGACAACAACATGAAGATGCTAACATATTCTCTGGGTCAAGGCGTGTGGGAAATAGAACCTCCCTTTGAGAAGGATGTACATTACACCATGAGCAGGCCGGAGCTGACCAGATCCACTCTGGAGATCAAGAACCTGGCGGTTGGAGACGGGGCTGTGTATTACTGTGCTTCCAGTGAGGGGGCGCGGGAAGTGAGGCCTACTTTGGGAATGGAACCAAACTCACTGTTTTAGATCCAAACATCAAAGTCACTGAACCCACAGTGGAAGTCCTAGCACCCTCGGCAAAGGAGTGTAAAGATAGAAACAAGAAGAAGAAGACCCTGGTGTGTGTAGCCACCCGCTTCTACCCCGACCATGTCACGGTCTTCTGGCAAGTC
>571-4
GTCTCCTGTCCTGTCTGTGTGTAGAGAAGGAGATGTGTCAGTCACTCTACAGTGTTACCACGACGACAGCAGCTACTACTACATGTTCTGGTACCGACAGAGAGACAACAACATGAAGATGCTAACATATTCTCTGGGTCAAGGCGTGTGGGAAATAGAACCTCCCTTTGAGAAGGATGTACATTACACCATGAGCAGGCCGGAGCTGACCAGATCCACTCTGGAGATCAAGAACCTGGCGGTTGGAGACGGGGCTGTGTATTACTGTGCTTCCACGACAGGGGAGGGTGGTTATGCTGCCTACTTTGGAGAGGGAACTAAGCTAACAGTTCTGGATCCAAACATCAAAGTCACTGAACCCACAGTGGAAGTCCTAGCACCCTCGGCAAAGGAGTGTAAAGATAGAAACAAGAAGAAGAAGACCCTGGTGTGTGTAGCCACCCGCTTCTACCCCGACCATGTCACGGTCTTCTGGCAAGTC
>572-4
GTCTCCTGTCCTGTCTGTGTGTAGAGAAGGAGATGTGTCAGTCACTCTACAGTGTTACCACGACGACAGCAGCTACTACTACATGTTCTGGTACCGACAGAGAGACAACAACATGAAGATGCTAACATATTCTCTGGGTCAAGGCGTGTGGGAAATAGAACCTCCCTTTGAGAAGGATGTACATTACACCATGAGCAGGCCGGAGCTGACCAGATCCACTCTGGAGATCAAGAACCTGGCGGTTGGAGACGGGGCTGTGTATTACTGTGCTTCCAGTACAGGGGGCTCGTACTCGGAGGCATATTTTGGAGCCGGCACCAAACTCACCGTTTTAGATCCAAACATCAAAGTCACTGAACCCACAGTGGAAGTCCTAGCACCCTCGGCAAAGGAGTGTAAAGATAGAAACAAGAAGAAGAAGACCCTGGTGTGTGTAGCCACCCGCTTCTACCCCGACCATGTCACGGTCTTCTGGCAAGTC
>573-4
GTCTCCTGTCCTGTCTGTGTGTAGAGAAGGAGATGTGTCAGTCACTCTACAGTGTTACCACGACGACAGCAGCTACTACTACATGTTCTGGTACCGACAGAGAGACAACAACATGAAGATGCCAACATATTCTCTGGGTCAAGGCGTGTGGGAAATAGAACCTCCCTTTGAGAAGGATGTACATTACACCATGAGCAGGCCGGAGCTGACCAGATCCACTCTGGAGATCAAGAACCTGGCGGTTGGAGACGGGGCTGTGTATTACTGTGCTTCCAGTTCGGGACAGGGGGGGACGGAGGCATATTTTGGAGCCGGCACCAAACTCACCGTTTTAGATCCAAACATCAAAGTCACTGAACCCACAGTGGAAGTCCTAGCACCCTCGGCAAAGGAGTGTAAAGATAGAAACAAGAAGAAGAAGAAGACCCTGGTGTGTGTAGCCACCCGCTTCTACCCCGACCATGTCACGGTCTTCTGGCAAGTC
>574-4
GTCTCCTGTCCTGTCTGTGTGTAGAGAAGGAGATGTGTCAGTCACTCTACAGTGTTACCACGACGACAGCAGCTACTACTACATGTTCTGGTACCGACAGAGAGACAACAACATGAAGATGCTAACATATTCTCTGGGTCAAGGCGTGTGGGAAATAGAACCTCCCTTTGAGAAGGATGTACATTACACCATGAGCAGGCCGGAGCTGACCAGATCCACTCTGGAGATCAAGAACCTGGCGGTTGGAGACGGGGCTGTGTATTACTTAAGTGAGGCCTACTTTGGGAATGGAACCAAACTCACTGTTTTAGATCCAAACATCAAAGTCACTGAACCCACAGTGGAAGTCCTAGCACCCTCGGCAAAGGAGTGTAAAGATAGAAACAAGAAGAAGAAGACCCTGGTGTGTGTAGCCACCCGCTTCTACCCCGACCATGTCACGGTCTTCTGGCAAGTC
>575-4
GTCTCCTGTCCTGTCTGTGTGTACTCACGGTCTGTCTGTGTGTGTACTCACGGTCTTCTGGCAAGTC
>576-4
GTCTCCTGTCCTGTCTGTGTGTAGAGAAGGAGATGTGTCAGTCACTCTACAGTGTTACCACGACGACAGCAGCTACTACTACATGTTCTGGTACCGACAGAGAGACAACAACATGAAGATGTTAACATATTCTCTGGGTCAAGGCGTGTGGGAAATAGAACCTCCCTTTGAGAAGGATGTACATTACACCATGAGCAGGCCGGAGCTGACCAGATCCACTCTGGAGATCAAGAACCTGGAGGTTGGAGATGGGGCTGTGTATTACTGTGCTTCCAGTACGGAGGGCGCAGTACTCGGAGGCATATTTTGGAGCCGGCACCAAACTCACCGTTTTAGATCCAAACATCAAAGTCACTGAACCCACAGTGGAAGTCCTAGCACCCTCGGCAAAGGAGTGTAAAGATAGAAACAAGAAGAAGAAGAAGACCCTGGTGTGTGTAGCCACCCGCTTCTACCCCGACCATGTCACGGTCTTCTGGCAAGTC
>577-4
GTCTCCTGTCCTGTCTGTGTGTAGAGAAGGAGATATGTCAGTCACTCTACAGTGTTACCACGACGACAGCAGCTACTACTACATGTTCTGGTACCGACAGAGAGACAACAACATGAAGATGCTAACATATTCTCTGGGTCAAGGCGTGTGGGAAATAGAACCTCCCTTTGAGAAGGATGTACATTACACCATGAGCAGGCCGGAGCTGACCAGATCCACTCTGGAGATCAAGAACCTGGCGGTTGGAGACGGGGCTGTGTATTACTGTGCTTCCAGTACCCCATTTCAGGGGTGGTGCCAGCCAGGCTTACTTCGGTGGAGGAACCAGGTTAACTGTTCTAGATCCAAACATCAAAGTCACTGAACCCACAGTGGAAGTCCTAGCACCCTCGGCAAAGGAGTGTAAAGATAGAAACAAGAAGAAGAAGAAGACCCTGGTGTGTGTAGCCACCCGCTTCTACCCCGACCATGTCACGGTCTTCTGGCAAGTC
>578-4
GTCTCCTGTCCTGTCTGTGTGTGTGTGTGTGTGTACTCACGGTCTGTCTGTGTGTGTGTGTACTCACGGTCTTCTGGCAAGTC
>579-4
GTCTCCTGTCCTGTCTGTGTGTAGAGAAGGAGATGTGTCAGTCACTCTACAGTGTTACCACGACGACAGCAGCTACTACTACATGTTCTGGTACCGACAGAGAGACAACAACATGAAGATGTTAACATATTCTCTGGGTCAAGGCGTGTGGGAAATAGAACCTCCCTTTGAGAAGGATGTACATTACACCATGAGCAGGCCGGAGCTGACCAGATCCACTCTGGAGATCAAGAACCTGGAGGTTGGAGACGGGGCTGTGTATTACTGTGCTTCCAGTACGGCAGGGTATGGTGGTTATGCTGCCTACTTTGGAGAAGGAACTAAGCTAACAGTTCTGGATCCAAACATCAAAGTCACTGAACCCACAGTGGAAGTCCTAGCACCCTCGGCAAAGGAGTGTAAAGATAGAAACAAGAAGAAGAAGAAGACCCTGGTGTGTGTAGCCACCCGCTTCTACCCCGACCATGTCACGGTCTTCTGGCAAGTC
>580-4
GTCTCCTGTCCTGTCTGTGTGTGTGTGTACTCATGATCTGTCTGTGTGTGTACTCACGGTCTGTGTGTCTGTGTGTGCGTGTGTACTCACGGTCTGTCTGTGTGTGTGTACTCACAGTCTGTGTGTGTGTGTACTCAGGGTCTGTCTGTGTGTGTGTACTCACGGTCTTCTGGCAAGTC
>581-4
GTCTCCTGTCCTGTCTGTGTGTAGAGAAGGAGATGTGTCAGTCACTCTACAGTGTTACCACGACGACAGCAGCTACTACTACATGTTCTGGTACCGACAGAGAGACAACAACATGAAGATGCTAACATATTCTCTGGGTCAAGGCGTGTGGGAAATAGAACCTCCCTTTGAGAAGGATGTACATTACACCATGAGCAGGCCGGAGCTGACCAGATCCACTCTGGAGATCAAGAACCTGGCGGTTGGAGACGGGGCTGTGTATTACTGTGCTTCCGGGACAGGGTCGTACTCGGAGGCATATTTTGGAGCCGGCACCAAACTCACCGTTTTAGATCCAAACATCAAAGTCACTGAACCCACAGTGGAAGTCCTAGCACCCTCGGCAAAGGAGTGTAAAGATAGAAACAAGAAGAAGAAGACCCTGGTGTGTGTAGCCACCCGCTTCTACCCCGACCATGTCACGGTCTTCTGGCAAGTC
>582-4
GTCTCCTGTCCTGTCTGTGTGTAGAGAAGGAGATGTGTCAGTCACTCTACAGTGTTACCACGACGACAGCAGCTACTACTACATGTTCTGGTACCGACAGAGAGACAACAACATGAAGATGCTAACATATTCTCTGGGTCAAGGCGTGTGGGAAATAGAACCTCCCTTTGAGAAGGATGTACATTACACCATGAGCAGGCCGGAGCTGACCAGATCCACTCTGGAGATCAAGAACCTGGCGGTTGGAGACGGGGCTGTGTATTACTGGGCTTCCAGTTGACAGATCCAAACATCAAAGTCACTGAACCCACAGTGGAAGTCCTAGCACCCTCGGCAAAGGAGTGTAAAGATAGAAACAAGAAGAAGAAGAAGACCCTGGTGTGTGTAGCCACCCGCTTCTACCCCGACCATGTCACGGTCTTCTGGCAAGTC
>583-4
GTCTCCTGTCCTGTCTGTGTGTAGAGAAGGAGATGTGTCAGTCACTCTACAGTGTTACCACGACGACAGCAGCTACTACTACATGTTCTGGTACCGACAGAGAGACAACAACATGAAGATGCTAACATATTCTCTGGGTCAAGGCGTGTGGGAAATAGAACCTCCCTTTGAGAAGGATGTACATTACACCATGAGCAGGCCGGAGCTGACCAGATCCACTCTGGAGATCAAGAACCTGGCGGTTGGAGACGGGGCTGTGTATTACTGTGCTTCCAGTACAGCTACATAGCTCGTACTCGGAGGCATATTTTGGAGCCGGCACCAAACTCACCGTTTTAGATCCAAACATCAAAGTCACTGAACCCACAGTGGAAGTCCTAGCACCCTCGGCAAAGGAGTGTAAAGATAGAAACAAGAAGAAGAAGACCCTGGTGTGTGTAGCCACCCGCTTCTACCCCGACCATGTCACGGTCTTCTGGCAAGTC
>584-4
GTCTCCTGTCCTGTCTGTGTGTAGAGAAGGAGATGTGTCAGTCACTCTACAGTGTTACCACGACGACAGCAGCTACTACTACATGTTCTGGTACCGACAGAGAGACAACAACATGAAGATGCTAACATATTCTCTGGGTCAAGGCGTGTGGGAAATAGAACCTCCCTTTGAGAAGGATGTACATTACACCATGAGCAGGCCGGAGCTGACCAGATCCACTCTGGAGATCAAGAACCTGGTGGTTGGAGACGGGGCTGTGTATTACTGTGCTTCCGAGCGGGACAGGGATCGCTATGAGGCACATTTTGGATCAGGCACCAAATTAACAGTTCTCGATCCAAACATCAAAGTCACTGAACCCACAGTGGAAGTCCTAGCACCCTCGGCAAAGGAGTGTAAAGATAGAAACAAGAAGAAGAAGAAGACCCTGGTGTGTGTAGCCACCCGCTTCTACCCCGACCATGTCACGGTCTTCTGGCAAGTC
>585-4
GTCTCCTGTCCTGTCTGTGTGTAGAGAAGGAGATGTGTCAGTCACTCTACAGTGTTACCACGACGACAGCAGCTACTACTACATGTTCTGGTACCGACAGAGAGACAACAACATGAAGATGCTAACATATTCTCTGGGTCAAGGCGTGTGGGAAATAGAACCTCCCTTTGAGAAGGATGTACATTACACCATGAGCAGGCCGGAGCTGACCAGATCCACTCTGGAGATCAAGAACCTGGCGGTTGGAGACGGGGCTGTGTATTACTGTGCTTCCACCAGGGGTGGTGCCAGCCAGGCTTACTTCGGTGGAGGAACCAGGTTAACTGTTCTAGATCCAAACATCAAAGTCACTGAACCCACAGTGGAAGTCCTAGCACCCTCGGCAAAGGAGTGTAAAGATAGAAACAAGAAGAAGAAGAAGACCCTGGTGTGTGTAGCCACCCGCTTCTACCCCGACCATGTCACGGTCTTCTGGCAAGTC
>586-4
GTCTCCTGTCCTGTCTGTGTGTTTGACTACCTAACAGTCTCATCAGGTAACTACCTGTAATAAGAGTGTACACTAGACTAGCTGAGCGACCCAGTGATTTTTGGCTCCGTGAGTAGAAATTGTCCCTTTGATCCGAGAGCCTTTGTAATGTTACCGGGAATTCTGGGAACTGGTGTGTATTCTACCAGTACCCAATAATGATGGATGGCGATGAGATCAATCTCTGTGGGTCTCTGACATCTCTCTCTCTCTCTTCCTGTTTTAGTGGAGAACGGGGAGCACTGTGACTTCACGGTCTTCTGGCAAGTC
>587-4
GTCTCCTGTCCTGTCTGTGTGTAGAGAAGGAGATGTGTCAGTCACTCTACAGTGTTACCACGACGACAGCAGCTACTACTACATGTTCTGGTACCGACAGAGAGACAACAACATGAAGATGCTAACATATTCTCTGGGTCAAGGCGTGTGGGAAATAGAACCTCCCTTTGAGAAGGATGTACATTACACCATGAGCAGGCCGGAGCTGACCAGATCCACTCTGGAGATCAAGAACCTGGCGGTTGGAGACGGGGCTGTGTATTACTGTGCTTCCAGTCGTGGGACAGGGTCGTACTCGGAGGCATATTTTGGAGCCGGCACCAAACTCACCGTTTTAGATCCAAACATCAAAGTCACTGAACCCACAGTGGAAGTCCTAGCACCCTCGGCAAAGGAGTGTAAAGATAGAAACAAGAAGAAGAAGACCCTGGTGTGTGTAGCCACCCGCTTCTACCCCGACCATGTCACGGTCTTCTGGCAAGTC
>588-4
GTCTCCTGTCCTGTCTGTGTGTAGAGAAGGAGATGTGTCAGTCACTCTACAGTGTTACCACGACGACAGCAGCTACTACTACATGTTCTGGTACCGACAGAGAGACAACAACATGAAGATGTTAACATATTCTCTGGGTCAAGGCGTGTGGGAAATAGAACCTCCCTTTGAGAAGGATGTACATTACACCATGAGCAGGCCGGAGCTGACCAGATCCACTCTGGAGATCAAGAACCTGGAGGTTGGAGACGGGGCTGTGTATTACTGTGCTTCCAGTAAAGGGTTGACTCAACCAGCCTTCTTTGGCAATGGAACGAAACTCACTGTTTTAGATCCAAACATCAAAGTCACTGAACCCACAGTGGAAGTCCTAGCACCCTCGGCAAAGGAGTGTAAAGATAGAAACAAGAAGAAGAAGACCCTGGTGTGTGTAGCCACCCGCTTCTACCCCGACCATGTCACGGTCTTCTGGCAAGTC
>589-4
GTCTCCTGTCCTGTCTGTGTGTAGAGAAGGAGATGTGTCAGTCACTCTACAGTGTTACCACGACGACAGCAGCTACTACTACATGTTCTGGTACCGACAGAGAGACAACAACATGAAGATGTTAACATATTCTCTGGGTCAAGGCGTGTGGGAAATAGAACCTCCCTTTGAGAAGGATGTACATTACACCATGAGCAGGCCGGAGCTGACCAGATCCACTCTGGAGATCAAGAACCTGGAGGTTGGAGACGGGGCTGTGTATTACTGTGCTTCCAGACATGTACACGGATAAGGCAGAGTTTGGTCCAGGTACCAGACTCACTGTTCTAGATCCAAACATCAAAGTCACTGAACCCACAGTGGAAGTCCTAGCACCCTCGGCAAAGGAGTGTAAAGATAGAAACAAGAAGAAGAAGAAGACCCTGGTGTGTGTAGCCACCCGCTTCTACCCCGACCATGTCACGGTCTTCTGGCAAGTC
>590-4
GTCTCCTGTCCTGTCTGTGTGTAGAGAAGGAGATGTGTCAGTCACTCTACAGTGTTACCACGACGACAGCAGCTACTACTACATGTTCTGGTACCGACAGAGAGACAACAACATGAAGATGCTAACATATTCTCTGGGTCAAGGCGTGTGGGAAATAGAACCTCCCTTTGAGAAGGATGTACATTACACCATGAGCAGGCCGGAGCTGACCAGATCCACTCTGGAGATCAAGAACCTGGCGGTTGGAGACGGGGCTGTGTATTACTGTGCTTCCAGGACAGGGTACACTGGAAGTGAGGCCTACTTTGGGAATGGAACCAAACTCACTGTTTTAGATCCAAACATCAAAGTCACTGAACCCACAGTGGAAGTCCTAGCACCCTCGGCAAAGGAGTGTAAAGATAGAAACAAGAAGAAGAAGACCCTGGTGTGTGTAGCCACCCGCTTCTACCCCGACCATGTCACGGTCTTCTGGCAAGTC
>591-4
GTCTCCTGTCCTGTCTGTGTGTAGAGAAGGAGATGTGTCAGTCACTCTACAGTGTTACCACGACGACAGCAGCTACTACTACATGTTCTGGTACCGACAGAGAGACAACAACATGAAGATGTTAACATATTCTCTGGGTCAAGGCGTGTGGGAAATAGAACCTCCCTTTGAGAAGGATGTACATTACACCATGAGCAGGCCGGAGCTGACCAGATCCACTCTGGAGATCAAGAACCTGGAGGTTGGAGACGGGGCTGTGTATTACTGTGCTTCCACTGGCAGGGGTTTGACTGGAAGTGAGGCCTACTTTGGGAATGGAACCAAACTCACTGTTTTAGATCCAAACATCAAAGTCACTGAACCCACAGTGGAAGTCCTAGCACCCTCGGCAAAGGAGTGTAAAGATAGAAACAAGAAGAAGAAGAAGACCCTGGTGTGTGTAGCCACCCGCTTCTACCCCGACCATGTCACGGTCTTCTGGCAAGTC
>592-4
GTCTCCTGTCCTGTCTGTGTGTAGAGAAGGAGATGTGTCAGTCACTCTACAGTGTTACCACGACGACAGCAGCTACTACTACATGTTCTGGTACCGACAGAGAGACAACAACATGAAGATGCTAACATATTCTCTGGGTCAAGGCGTGTGGGAAATAGAACCTCCCTTTGAGAAGGATGTACATTACACCATGAGCAGGCCGGAGCTGACCAGATCCACTCTGGAGATCAAGAACCTGGCGGTTGGAGACGGGGCTGTGTATTACTGTGCTTCCAGTACAGGACGACCTATGAGGCACATTTTGGATCAGGCACCAAATTAACAGTTCTCGATCCAAACATCAAAGTCACTGAACCCACAGTGGAAGTCCTAGCACCCTCGGCAAAGGAGTGTAAAGATAGAAACAAGAAGAAGAAGACCCTGGTGTGTGTAGCCACCCGCTTCTACCCCGACCATGTCACGGTCTTCTGGCAAGTC
>593-3
GTCTCCTGTCCTGTCTGTGTGTGTGTGTGTCTCTGTCTGTTTGTGTGTCTCTGTCTGTCTGTTTGTGTGTCTCTGTCTGTCTGTTTGTGTGTCTCTGTCTGTCTGTGTGTGTCACGGTCTTCTGGCAAGTC
>594-3
GTCTCCTGTCCTGTCTGTGTGTAGAGAAGGAGATGTGTCAGTCACTCTACAGTGTTACCACGACGACAGCAGCTACTACTACATGTTCTGGTACCGACAGAGAGACAACAACATGAAGATGCTAACATATTCTCTGGGTCAAGGCGTGTGGGAAATAGAACCTCCCTTTGAGAAGGATGTACATTACACCATGAGCAGGCCGGAGCTGACCAGATCCACTCTGGAGATCAAGAACCTGGCGGTTGGAGACGGGGCTGTGTATTACTGTGCTTCCACACCGGGCTATGAGGCACATTTTGGATCAGGCACCAAATTAACAGTTCTCGATCCAAACATCAAAGTCACTGAACCCACAGTGGAAGTCCTAGCACCCTCGGCAAAGGAGTGTAAAGATAGAAACAAGAAGAAGAAGACCCTGGTGTGTGTAGCCACCCGCTTCTACCCCGACCATGTCACGGTCTTCTGGCAAGTC
>595-3
GTCTCCTGTCCTGTCTGTGTGTAGAGAAGGAGATGTGTCAGTCACTCTACAGTGTTACCACGACGACAGCAGCTACTACTACATGTTCTGGTACCGACAGAGAGACAACAACATGAAGATGCTAACATATTCTCTGGGTCAAGGCGTGTGGGAAATAGAACCTCCCTTTGAGAAGGATGTACATTACACCATGAGCAGGCCGGAGCTGACCAGATCCACTCTGGAGATCAAGAACCTGGCGGTTGGAGACGGGGCTGTGTATTACTGTGCTTCCGGGAACAACTATGAGGCACATTTTGGATCAGGCACCAAATTAACAGTTCTCGATCCAAACATCAAAGTCACTGAACCCACAGTGGAAGTCCTAGCACCCTCGGCAAAGGAGTGTAAAGATAGAAACAAGAAGAAGAAGACCCTGGTGTGTGTAGCCACCCGCTTCTACCCCGACCATGTCACGGTCTTCTGGCAAGTC
>596-3
GTCTCCTGTCCTGTCTGTGTGTAGAGAAGGAGATGTGTCAGTCACTCTACAGTGTTACCACGACGACAGCAGCTACTACTACATGTTCTGGTACCGACAGAGAGACAACAACATGAAGATGCTAACATATTCTCTGGGTCAAGGCGTGTGGGAAATAGAACCTCCCTTTGAGAAGGATGTACATTACACCATGAGCAGGCCGGAGCTGACCAGATCCACTCTGGAGATCAAGAACCTGGCGGTTGGAGACGGGGCTGTGTATTACTGTGCTTCCAGGCAGGGGGCGGGTGAGGCACATTTTGGATCAGGCACCAAATTAACAGTTCTCGATCCAAACATCAAAGTCACTGAACCCACAGTGGAAGTCCTAGCACCCTCGGCAAAGGAGTGTAAAGATAGAAACAAGAAGAAGAAGACCCTGGTGTGTGTAGCCACCCGCTTCTACCCCGACCATGTCACGGTCTTCTGGCAAGTC
>597-3
GTCTCCTGTCCTGTCTGTGTGTAGAGAAGGAGATGTGTCAGTCACTCTACAGTGTTACCACGACGACAGCAGCTACTACTACATGTTCTGGTACCGACAGAGAGACAACAACATGAAGATGTTAACATATTCTCTGGGTCAAGGCGTGTGGGAAATAGAACCTCCCTTTGAGAAGGATGTACATTACACCATGAGCAGGCCGGAGCTGACCAGATCCACTCTGGAGATCAAGAACCTGGAGGTTGGAGACGGGGCTGTGTATTACTGTGCTTCCAGTACAGGGAACAACCCGGCATTCTTCGGCAGTGGCACCAAACTCACAGTTCTAGATCCAAACATCAAAGTCACTGAACCCACAGTGGAAGTCCTAGCACCCTCGGCAAAGGAGTGTAAAGATAGAAACAAGAAGAAGAAGAAGACCCTGGTGTGTGTAGCCACCCGCTTCTACCCCGACCATGTCACGGTCTTCTGGCAAGTC
>598-3
GTCTCCTGTCCTGTCTGTGTGTAGAGAAGGAGATGTGTCAGTCACTCTACAGTGTTACCACGACGACAGCAGCTACTACTACATGTTCTGGTACCGACAGAGAGACAACAACATGAAGATGCTAACATATTCTCTGGGTCAAGGCGTGTGGGAAATAGAACCTCCCTTTGAGAAGGATGTACATTACACCATGAGCAGGCCGGAGCTGACCAGATCCACTCTGGAGATCAAGAACCTGGCGGTTGGAGACGGGGCTGTGTATTACTGTGCTTCCAGTACAGCTCCAGGGAGTGAGGCCTACTTTGGGAATGGAACCAAACTCACTGTTTTAGATCCAAACATCAAAGTCACTGAACCCACAGTGGAAGTCCTAGCACCCTCGGCAAAGGAGTGTAAAGATAGAAACAAGAAGAAGAAGACCCTGGTGTGTGTAGCCACCCGCTTCTACCCCGACCATGTCACGGTCTTCTGGCAAGTC
>599-3
GTCTCCTGTCCTGTCTGTGTCTGTGGACAGGACCTCTGTGGACTCTAATACTTTGTTTTGCAAGTCAAAGATCCTCTGGCACTCCTCCTTGTAGCGCTCCTGGTGTTCGGCTACAGAGAAGCGGGACCCGCGGGCAAATTTGCTCATGGGCCCCTCGCCAGAGCGCGCCTGCTCTGTGGACATGGTCCTCACCACGTCAATCACCTCCCAACGAGACAGCTTCTTTATCTCCTCCTCTGGAACACCAAACTTGCGCAGCAGCTGCTTGGCGTTTTTTAGTGATAGTCTTCGCAGATCAGCGTCTGTCCCTGTCACGGTCTTCTGGCAAGTC
>600-3
GTCTCCTGTCCTGTCTGTGTGTAGAGAAGGAGATGTGTCAGTCACTCTACAGTGTTACCACGACGACAGCAGCTACTACTACATGTTCTGGTACCGACAGAGAGACAACAACATGAAGATGCTAACATATTCTCTGGGTCAAGGCGTGTGGGAAATAGAACCTCCCTTTGAGAAGGATGTACATTACACCATGAGCAGGCCGGAGCTGACCAGATCCACTCTGGAGATCAAGAACCTGGCGGTTGGAGACGGGGCTGTGTATTACTGTGCTTCCAGTACAGCGGGTGGTTATGCTGCCTACTTTGGAGAGGGAACTAAGCTAACAGTTCTGGATCCAAACATCAAAGTCACTGAACCCACAGTGGAAGTCCTAGCACCCTCGGCAAAGGAGTGTAAAGATAGAAACAAGAAGAAGAAGACCCTGGTGTGTGTAGCCACCCGCTTCTACCCCGACCATGTCACGGTCTTCTGGCAAGTC
>601-3
GTCTCCTGTCCTGTCTGTGTGTAGAGAAGGAGATGTGTCAGTCACTCTACAGTGTTACCACGACGACAGCAGCTACTACTACATGTTCTGGTACCGACAGAGAGACAACAACATGAAGATGTTAACATATTCTCTGGGTCAAGGCGTGTGGGAAATAGAACCTCCCTTTGAGAAGGATGTACATTACACCATGAGCAGGCCGGAGCTGACCAGATCCACTCTGGAGATCAAGAACCTGGAGGTTGGAGACGGGGCTGTGTATTACTGTGCTTCCGGGACAGGGTATGAGGCACATTTTGGATCAGGCACCAAATTAACAGTTCTCGATCCAAACATCAAAGTCACTGAACCCACAGTGGAAGTCCTAGCACCCTCGGCAAAGGAGTGTAAAGATAGAAACAAGAAGAAGAAGACCCTGGTGTGTGTAGCCACCCGCTTCTACCCCGACCATGTCACGGTCTTCTGGCAAGTC
>602-3
GTCTCCTGTCCTGTCTGTGTGTGTACTCAGGGTCTGTCTGTGTGTGTTACTCACGGTCTGTCTGTGTGTGTGTGTGTGTGTACTCACGGTCTGTCTGTGTGTGTGTACTCATGGTCTGTCTGTGTGTGTACTCACGGTCTGTGTGTCTGTGTGTGCGTGTGTACTCACGGTCTTCTGGCAAGTC
>603-3
GTCTCCTGTCCTGTCTGTGTGTAGAGAAGGAGATGTGTCAGTCACTCTACAGTGTTACCACGACGACAGCAGCTACTACTACATGTTCTGGTACCGACAGAGAGACAACAACATGAAGATGCTAACATATTCTCTGGGTCAAGGCGTGTGGGAAATAGAACCTCCCTTTGAGAAGGATGTACATTACACCATGAGCAGGCCGGAGCTGACCAGATCCACTCTGGAGATCAAGAACCTGGCGGTTGGAGACGGGGCTGTGTATTACCGTGCTTCCAGTACGGACTCGTACTCGGAGGCATATTTTGGAGCCGGCACCAAACTCACCGTTTTAGATCCAAACATCAAAGTCACTGAACCCACAGTGGAAGTCCTAGCACCCTCGGCAAAGGAGTGTAAAGATAGAAACAAGAAGAAGAAGAAGACCCTGGTGTGTGTAGCCACCCGCTTCTACCCCGACCATGTCACGGTCTTCTGGCAAGTC
>604-3
GTCTCCTGTCCTGTCTGTGTGTAGAGAAGGAGATGTGTCAGTCACTCTACAGTGTTACCACGACGACAGCAGCTACTACTACATGTTCTGGTACCGACAGAGAGACAACAACATGAAGATGCTAACATATTCTCTGGGTCAAGGCGTGTGGGAAATAGAACCTCCCTTTGAGAAGGATGTACATTACACCATGAGCAGGCCGGAGCTGACCAGATCCACTCTGGAGATCAAGAACCTGGCGGTTGGAGACGGGGCTGTGTATTACTGTGCTTCCAGTACGGGGGGCGATGGTGCCAGCCAGGCTTACTTCGGTGGAGGAACCAGGTTAACTGTTCTAGATCCAAACATCAAAGTCACTGAACCCACAGTGGAAGTCCTAGCACCCTCGGCAAAGGAGTGTAAAGATAGAAACAAGAAGAAGAAGACCCTGGTGTGTGTAGCCACCCGCTTCTACCCCGACCATGTCACGGTCTTCTGGCAAGTC
>605-3
GTCTCCTGTCCTGTCTGTGTGTAGAGAAGGAGATGTGTCAGTCACTCTACAGTGTTACCACGACGACAGCAGCTACTACTACATGTTCTGGTACCGACAGAGAGACAACAACATGAAGATGCTAACATATTCTCTGGGTCAAGGCGTGTGGGAAATAGAACCTCCCTTTGAGAAGGATGTACATTACACCATGAGCAGGCCGGAGCTGACCAGATCCACTCTGGAGATCAAGAACCTGGAGGTTGGAGACGGGGCTGTGTATTACTGTGCTTCCAGTACGCCAGGGGGCAACTATGAGGCACATTTTGGATCAGGCACCAAATTAACAGTTCTCGATCCAAACATCAAAGTCACTGAACCCACAGTGGAAGTCCTAGCACCCTCGGCAAAGGAGTGTAAAGATAGAAACAAGAAGAAGAAGAAGACCCTGGTGTGTGTAGCCACCCGCTTCTACCCCGACCATGTCACGGTCTTCTGGCAAGTC
>606-3
GTCTCCTGTCCTGTCTGTGTGTGTGTGTACTCACGGTCTGTCTGTGTGTGTGTGTGTGTGTACTCACGGTCTTCTGGCAAGTC
>607-3
GTCTCCTGTCCTGTCTGTGTGTAGAGAAGGAGATGTGTCAGTCACTCTACAGTGTTACCACGACGACAGCAGCTACTACTACATGTTCTGGTACCGACAGAGAGACAACAACATGAAGATGCTAACATATTCTCTGGGTCAAGGCGTGTGGGAAATAGAACCTCCCTTTGAGAAGGATGTACATTACACCATGAGCAGGCCGGAGCTGACCAGATCCACTCTGGAGATCAAGAACCTGGCGGTTGGAGACGGGGCTGTGTATTACTGTGCTTCCGGACAGGGACAGAAAACTCAACCAGCCTTCTTTGGCAATGGAACGAAACTCACTGTTTTAGATCCAAACATCAAAGTCACTGAACCCACAGTGGAAGTCCTAGCACCCTCGGCAAAGGAGTGTAAAGATAGAAACAAGAAGAAGAAGAAGACCCTGGTGTGTGTAGCCACCCGCTTCTACCCCGACCATGTCACGGTCTTCTGGCAAGTC
>608-3
GTCTCCTGTCCTGTCTGTGTGTAGAGAAGGAGATGTGTCAGTCACTCTACAGTGTTACCACGACGCCAGCAGCTACTACTACATGTTCTGGTACCGACAGAGAGACAACAACATGAAGATGCTAACATATTCTCTGGGTCAAGGCGTGTGGGAAATAGAACCTCCCTTTGAGAAGGATGTACATTACACCATGAGCAGGCCGGAGCTGACCAGATCCACTCTGGAGATCAAGAACCTGGCGGTTGGAGACGGGGCTGTGTATTACTGTGCTTCCAGACAGAGCTCGTACTCGGAGGCATATTTTGGAGCCGGCACCAAACTCACCGTTTTAGATCCAAACATCAAAGTCACTGAACCCACAGTGGAAGTCCTAGCACCCTCGGCAAAGGAGTGTAAAGATAGAAACAAGAAGAAGAAGAAGACCCTGGTGTGTGTAGCCACCCGCTTCTACCCCGACCATGTCACGGTCTTCTGGCAAGTC
>609-3
GTCTCCTGTCCTGTCTGTGTGTAGAGAAGGAGATGTGTCAGTCACTCTACAGTGTTACCACGACGACAGCAGCTACTACTACATGTTCTGGTACCGACAGAGAGACAACAACATGAAGATGCTAACATATTCTCTGGGTCAAGGCGTGTGGGAAATAGAACCTCCCTTTGAGAAGGATGTACATTACACCATGAGCAGGCCGGAGCTGACCAGATCCACTCTGGAGATCAAGAACCTGGCGGTTGGAGACGGGGCTGTGTATTACTGTGCTTCCAGTACAGGGAGGCGGATAAGGCAGAGTTTGGTCCAGGTACCAGACTCACTGTTCTAGATCCAAACATCAAAGTCACTGAACCCACAGTGGAAGTCCTAGCACCCTCGGCAAAGGAGTGTAAAGATAGAAACAAGAAGAAGAAGACCCTGGTGTGTGTAGCCACCCGCTTCTACCCCGACCATGTCACGGTCTTCTGGCAAGTC
>610-3
GTCTCCTGTCCTGTCTGTGTGTAGAGAAGGAGATGTGTCAGTCACTCTACAGTGTTACCACGACGACAGCAGCTACTACTACATGTTCTGGTACCGACAGAGAGACAACAACATGAAGATGCTAACATATTCTCTGGGTCAAGGCGTGTGGGAAATAGAACCTCCCTTTGAGAAGGATGTACATTACACCATGAGCAGGCCGGAGCTGACCAGATCCACTCTGGAGATCAAGAACCTGGCGGTTGGAGACGGGGCTGTGTATTACTGTGCTTCCAGTACCGGACAGGTCTATGAGGCACATTTTGGATCAGGCACCAAATTAACAGTTCTCGATCCAAACATCAAAGTCACTGAACCCACAGTGGAAGTCCTAGCACCCTCGGCAAAGGAGTGTAAAGATAGAAACAAGAAGAAGAAGACCCTGGTGTGTGTAGCCACCCGCTTCTACCCCGACCATGTCACGGTCTTCTGGCAAGTC
>611-3
GTCTCCTGTCCTGTCTGTGTGTAGAGAAGGAGATGTGTCAGTCACTCTACAGTGTTACCACGACGACAGCAGCTACTACTACATGTTCTGGTACCGACAGAGAGACAACAACATGAAGATGTTAACATATTCTCTGGGTCAAGGCGTGTGGGAAATAGTACCTCCCTTTGAGAAGGATGTACATTACACCATGAGCAGGCCGGAGCTGACCAGATCCACTCTGGAGATCAAGAACCTGGAGGTTGGAGACGGGGCTGTGTATTACTGTGCTTCCAGTAAAGGGTTGACTCAACCAGCCTTCTTTGGCAATGGAACGAAACTCACTGTTTTAGATCCAAACATCAAAGTCACTGAACCCACAGTGGAAGTCCTAGCACCCTCGGCAAAGGAGTGTAAAGATAGAAACAAGAAGAAGAAGAAGACCCTGGTGTGTGTAGCCACCCGCTTCTACCCCGACCATGTCACGGTCTTCTGGCAAGTC
>612-3
GTCTCCTGTCCTGTCTGTGTGTAGAGAAGGAGATGTGTCAGTCACTCTACAGTGTTACCACGACGACAGCAGCTACTACTACATGTTCTGGTACCGACAGAGAGACAACAACATGAAGATGCTAACATATTCTCTGGGTCAAGGCGTGTGGGAAATAGAACCTCCCTTTGAGAAGGATGTACATTACACCATGAGCAGGCCGGGGCTGACCAGATCCACTCTGGAGATCAAGAACCTGGCGGTTGGAGACGGGGCTGTGTATTACTGTGCTTCCAGTACAGGGTATGAGGCACATTTTGGATCAGGCACCAAATTAACAGTTCTCGATCCAAACATCAAAGTCACTGAACCCACAGTGGAAGTCCTAGCACCCTCGGCAAAGGAGTGTAAAGATAGAAACAAGAAGAAGAAGAAGACCCTGGTGTGTGTAGCCACCCGCTTCTACCCCGACCATGTCACGGTCTTCTGGCAAGTC
>613-3
GTCTCCTGTCCTGTCTGTGTGTAGAGAAGGAGATGTGTCAGTCACTCTACAGTGTTACCACGACGACAGCAGCTACTACTACATGTTCTGGTACCGACAGAGAGACAACAACATGAAGATGCTAACATATTCTCTGGGTCAAGGCGTGTGGGAAATAGAACCTCCCTTTGAGAAGGATGTACATTACACCATGAGCAGGCCGGAGCTGACCAGATCCACTCTGGAGATCAAGAACCTGGCGGTTGGAGACGGGGCTGTGTATTACTGTGCTTCCAGTACGGGGACAGGGGGCGGAGAGGCACATTTTGGATCAGGCACCAAATTAACAGTTCTCGATCCAAACATCAAAGTCACTGAACCCACAGTGGAAGTCCTAGCACCCTCGGCAAAGGAGTGTAAAGATAGAAACAAGAAGAAGAAGACCCTGGTGTGTGTAGCCACCCGCTTCTACCCCGACCATGTCACGGTCTTCTGGCAAGTC
>614-3
GTCTCCTGTCCTGTCTGTGTGTAGAGAAGGAGATGTGTCAGTCACTCTACAGTGTTACCACGACGACAGCAGCTACTACTACATGTTCTGGTACCGACAGAGAGACAACAACATGAAGATGTTAACATATTCTCTGGGTCAAGGCGTGTGGGAAATAGAACCTCCCTTTGAGAAGGATGTACATTACACCATGAGCAGGCCGGAGCTGACCAGATCCACTCTGGAGATCAAGAACCTGGAGGTTGGAGACGGGGCTGTGTATTACTGTGCTTCCAGTAGGACAGGGGGCGTAACTCAACCAGCCTTCTTTGGCAATGGAACGAAACTCACTGTTTTAGATCCAAACATCAAAGTCACTGAACCCACAGTGGAAGTCCTAGCACCCTCGGCAAAGGAGTGTAAAGATAGAAACAAGAAGAAGAAGAAGACCCTGGTGTGTGTAGCCACCCGCTTCTACCCCGACCATGTCACGGTCTTCTGGCAAGTC
>615-3
GTCTCCTGTCCTGTCTGTGTGTAGAGAAGGAGATGTGTCAGTCACTCTACAGTGTTACCACGACGACAGCAGCTACTACTACATGTTCTGGTACCGACAGAGAGACAACAACATGAAGATGCTAACATATTCTCTGGGTCAAGGCGTGTGGGAAATAGAACCTCCCTTTGAGAAGGATGTACATTACACCATGAGCAGGCCGGAGCTGACCAGATCCACTCTGGAGATCAAGAACCTGGCGGTTGGAGACGGGGCTGTGTATTACTGTGCTTCCGGGACAAACAACTATGATCCTGCATTCTTTGGAGCAGGGACCAAACTGAGTGTTCTGGATCCAAACATCAAAGTCACTGAACCCACAGTGGAAGTCCTAGCACCCTCGGCAAAGGAGTGTAAAGATAGAAACAAGAAGAAGAAGACCCTGGTGTGTGTAGCCACCCGCTTCTACCCCGACCATGTCACGGTCTTCTGGCAAGTC
>616-3
GTCTCCTGTCCTGTCTGTGTGTAGAGAAGGAGATGTGTCAGTCACTCTACAGTGTTACCACGACGACAGCAGCTACTACTACATGTTCTGGTACCGACAGAGAGACAACAACATGAAGATGCTAACATATTCTCTGGGTCAAGGCGTGTGGGAAATAGAACCTCCCTTTGAGAAGGATGTACATTACACCATGAGCAGGCCGGAGCTGACCAGATCCACTCTGGAGATCAAGAACCTGGCGGTTGGAGACGGGGCTGTGTATTACTGTGCTTCCAGTACGGACAGGGGGGACTCGGAGGCATATTTTGGAGCCGGCACCAAACTCACCGTTTTAGATCCAAACATCAAAGTCACTGAACCCACAGTGGAAGTCCTAGCACCCTCGGCAAAGGAGTGTAAAGATAGAAACAAGAAGAAGAAGAAGACCCTGGTGTGTGTAGCCACCCGCTTCTACCCCGACCATGTCACGGTCTTCTGGCAAGTC
>617-3
GTCTCCTGTCCTGTCTGTGTGTAGAGAAGGAGATGTGTCAGTCACTCTACAGTGTTACCACGACGACAGCAGCTACTACTACATGTTCTGGTACCGACAGAGAGACGACAACATGAAGATGCTAACATATTCTCTGGGTCAAGGCGTGTGGGAAATAGAACCTCCCTTTGAGAAGGATGTACATTACACCATGAGCAGGCCGGAGCTGACCAGATCCACTCTGGAGATCAAGAACCTGGCGGTTGGAGACGGGGCTGTGTATTACTGTGCTTCCAGTACGTCGGACAGAGACAACTATGAGGCACATTTTGGATCAGGCACCAAATTAACAGTTCTCGATCCAAACATCAAAGTCACTGAACCCACAGTGGAAGTCCTAGCACCCTCGGCAAAGGAGTGTAAAGATAGAAACAAGAAGAAGAAGAAGACCCTGGTGTGTGTAGCCACCCGCTTCTACCCCGACCATGTCACGGTCTTCTGGCAAGTC
>618-3
GTCTCCTGTCCTGTCTGTGTGTAGAGAAGGAGATGTGTCAGTCACTCTACAGTGTTACCACGACGACAGCAGCTACTACTACATGTTCTGGTACCGACAGAGAGACAACAACATGAAGATGCTAACATATTCTCTGGGTCAAGGCGTGTGGGAAATAGAACCTCCCTTTGAGAAGGATGTACATTACACCATGAGCAGGCCGGAGCTGACCAGATCCACTCTGGAGATCAAGAACCTGGCGGTTGGAGACGGGGCTGTGTATTACTGTGCTTCCAGTACATCAGGGGGCAGCTATGAGGCACATTTTGGATCAGGCACCAAATTAACAGTTCTCGATCCAAACATCAAAGTCACTGAACCCACAGTGGAAGTCCTAGCACCCTCGGCAAAGGAGTGTAAAGATAGAAACAAGAAGAAGAAGACCCTGGTGTGTGTAGCCACCCGCTTCTACCCCGACCATGTCACGGTCTTCTGGCAAGTC
>619-3
GTCTCCTGTCCTGTCTGTGTGTAGAGAAGGAGATGTGTCAGTCACTCTACAGTGTTACCACGACGACAGCAGCTACTACTACATGTTCTGGTACCGACAGAGAGACAACAACATGAAGATGCTAACATATTCTCTGGGTCAAGGCGTGTGGGAAATAGAACCTCCCTTTGAGAAGGATGTACATTACACCATGAGCAGGCCGGAGCTGACCAGATCCACTCTGGAGATCAAGAACCTGGCGGTTGGAGACGGGGCTGTGTATTACTGTGCTTCCAGTACGGCAACAGGGGGCGATGAGGCACATTTTGGATCAGGCACCAAATTAACAGTTCTCGATCCAAACATCAAAGTCACTGAACCCACAGTGGAAGTCCTAGCACCCTCGGCAAAGGAGTGTAAAGATAGAAACAAGAAGAAGAAGACCCTGGTGTGTGTAGCCACCCGCTTCTACCCCGACCATGTCACGGTCTTCTGGCAAGTC
>620-3
GTCTCCTGTCCTGTCTGTGTGTAGAGAAGGAGATGTGTCAGTCACTCTACAGTGTTACCACGACGACAGCAGCTACTACTACATGTTCTGGTACCGACAGAGAGACAACAACATGAAGATGCTAACATATTCTCTGGGTCAAGGCGTGTGGGAAATAGAACCTCCCTTTGAGAAGGATGTACATTACACCATGAGCAGGCCGGAGCTGACCAGATCCACTCTGGAGATCAAGAACCTGGCGGTTGGAGACGGGGCTGTGTATTACTGTGCCGTTTCTACTCAAACTCAACCAGCCTTCTTTGGCAATGGAACGAAACTCACTGTTTTAGATCCAAACATCAAAGTCACTGAACCCACAGTGGAAGTCCTAGCACCCTCGGCAAAGGAGTGTAAAGATAGAAACAAGAAGAAGAAGACCCTGGTGTGTGTAGCCACCCGCTTCTACCCCGACCATGTCACGGTCTTCTGGCAAGTC
>621-3
GTCTCCTGTCCTGTCTGTGTGTAGAGAAGGAGATGTGTCAGTCACTCTACAGTGTTACCACGACGACAGCAGCTACTACTACATGTTCTGGTACCGACAGAGAGACAACAACATGAAGATGCTAACATATTCTCTGGGTCAAGGCGTGTGGGAAATAGAACCTCCCTTTGAGAAGGATGTACATTACACCATGAGCAGGCCGGAGCTGACCAGATCCACTCTGGAGATCAAGAACCTGGCGGTTGGAGACGGGGCTGTGTATTACTGTGCTTCCAGTACCCAGGGGAACAACCCGGCATTCTTCGGCAGTGGCACCAAACTCACAGTTCTAGATCCAAACATCAAAGTCACTGAACCCACAGTGGAAGTCCTAGCACCCTCGGCAAAGGAGTGTAAAGATAGAAACAAGAAGAAGAAGAAGACCCTGGTGTGTGTAGCCACCCGCTTCTACCCCGACCATGTCACGGTCTTCTGGCAAGTC
>622-3
GTCTCCTGTCCTGTCTGTGTGTACTCACGGTCTTCTGGCAAGTC
>623-3
GTCTCCTGTCCTGTCTGTGTGTAGAGAAGGAGATGTGTCAGTCACTCTACAGTGTTACCACGACGACAGCAGCTACTACTACATGTTCTGGTACCGACAGAGAGACAACAACATGAAGATGCTAACATATTCTCTGGGTCAAGGCGTGTGGGAAATAGAACCTCCCTTTGAGAAGGATGTACATTACACCATGAGCAGGCCGGAGCTGACCAGATCCACTCTGGAGATCAAGAACCTGGCGGTTGGAGACGGGGCTGTGTATTACTGTGCTTCCAGTACAGCTGGTGGTGCCAGCCAGGCTTACTTCGGTGGAGGAACCAGGTTAACTGTTCTAGATCCAAACATCAAAGTCACTGAACCCACAGTGGAAGTCCTAGCACCCTCGGCAAAGGAGTGTAAAGATAGAAACAAGAAGAAGAAGACCCTGGTGTGTGTAGCCACCCGCTTCTACCCCGACCATGTCACGGTCTTCTGGCAAGTC
>624-3
GTCTCCTGTCCTGTCTGTGTGTAGAGAAGGAGATGTGTCAGTCACTCTACAGTGTTACCACGACGACAGCAGCTACTACTACATGTTCTGGTACCGACAGAGAGACAACAACATGAAGATGCTAACATATTCTCTGGGTCAAGGCGTGTGGGAAATAGAACCTCCCTTTGAGAAGGATGTACATTACACCATGAGCAGGCCGGAGCTGACCAGATCCACTCTGGAGATCAAGAACCTGGCGGTTGGAGACGGGGCTGTGTATTACTGTGCTTCCAGTAGGGGGTACAACTATGATCCTGCATTCTTTGGAGCAGGGACCAAACTGAGTGTTCTGGATCCAAACATCAAAGTCACTGAACCCACAGTGGAAGTCCTAGCACCCTCGGCAAAGGAGTGTAAAGATAGAAACAAGAAGAAGAAGACCCTGGTGTGTGTAGCCACCCGCTTCTACCCCGACCATGTCACGGTCTTCTGGCAAGTC
>625-3
GTCTCCTGTCCTGTCTGTGTGTAGAGAAGGAGATGTGTCAGTCACTCTACAGTGTTACCACGACGACAGCAGCTACTACTACATGTTCTGGTACCGACAGAGAGACAACAACATGAAGATGCTAACATATTCTCTGGGTCAAGGCGTGTGGGAAATAGAACCTCCCTTTGAGAAGGATGTACATTACACCATGAGCAGGCCGGAGCTGACCAGATCCACTCTGGAGATCAAGAACCTGGCGGTTGGAGACGGGGCTGTGTATTACTGTGCTTCCAGAGCAGAAACTCAACCAGCCTTCTTTGGCAATGGAACGAAACTCACTGTTTTAGATCCAAACATCAAAGTCACTGAACCCACAGTGGAAGTCCTAGCACCCTCGGCAAAGGAGTGTAAAGATAGAAACAAGAAGAAGAAGACCCTGGTGTGTGTAGCCACCCGCTTCTACCCCGACCATGTCACGGTCTTCTGGCAAGTC
>626-3
GTCTCCTGTCCTGTCTGTGTGTAGAGAAGGAGATGTGTCAGTCACTCTACAGTGTTACCACGACGACAGCAGCTACTACTACATGTTCTGGTACCGACAGAGAGACAACAACATGAAGATGTTAACATATTCTCTGGGTCAAGGCGTGTGGGAAATAGAACCTCCCTTTGAGAAGGATGTACATTACACCATGAGCAGGCCGGAGCTGACCAGATCCACTCTGGAGATCAAGAACCTGGAGGTTGGAGACGGGGCTGTGTATTACTGTGCTTCCAGTACAGGAGCTGGTGGTGCCAGCCAGGCTTACTTCGGTGGAGGAACCAGGTTAACTGTTCTAGATCCAAACATCAAAGTCACTGAACCCACAGTGGAAGTCCTAGCACCCTCGGCAAAGGAGTGTAAAGATAGAAACAAGAAGAAGAAGAAGACCCTGGTGTGTGTAGCCACCCGCTTCTACCCCGACCATGTCACGGTCTTCTGGCAAGTC
>627-3
GTCTCCTGTCCTGTCTGTGTGTAGAGAAGGAGATGTGTCAGTCACTCTACCGTGTTACCACGACGACAGCAGCTACTACTACATGTTCTGGTACCGACAGAGAGACAACAACATGAAGATGTTAACATATTCTCTGGGTCAAGGCGTGTGGGAAATAGAACCTCCCTTTGAGAAGGATGTACATTACACCATGAGCAGGCCGGAGCTGACCAGATCCACTCTGGAGATCAAGAACCTGGAGGTTGGAGACGGGGCTGTGTATTACTGTGCTTCCAGGACAGGGACTCAAACTCAACCAGCCTTCTTTGGCAATGGAACGAAACTCACTGTTTTAGATCCAAACATCAAAGTCACTGAACCCACAGTGGAAGTCCTAGCACCCTCGGCAAAGGAGTGTAAAGATAGAAACAAGAAGAAGAAGAAGACCCTGGTGTGTGTAGCCACCCGCTTCTACCCCGACCATGTCACGGTCTTCTGGCAAGTC
>628-3
GTCTCCTGTCCTGTCTGTGTGTAGAGAAGGAGATGTGTCAGTCACTCTACAGTGTTACCACGACGACAGCAGCTACTACTACATGTTCTGGTACCGACAGAGAGACAACAACATGAAGATGCTAACATATTCTCTGGGTCAAGGCGTGTGGGAAATAGAACCTCCCTTTGAGAAGGATGTACATTACACCATGAGCAGGCCGGAGCTGACCAGATCCACTCTGGAGATCAAGAACCTGGCGGTTGGAGACGGGGCTGTGTATTACTGTGCTTCCAGTAGGACAGGGGGGTACTCGGAGGCATATTTTGGAGCCGGCACCAAACTCACCGTTTTAGATCCAAACATCAAAGTCACTGAACCCACAGTGGAAGTCCTAGCACCCTCGGCAAAGGAGTGTAAAGATAGAAACAAGAAGAAGAAGAAGACCCTGGTGTGTGTAGCCACCCGCTTCTACCCCGACCATGTCACGGTCTTCTGGCAAGTC
>629-3
GTCTCCTGTCCTGTCTGTGTGTAGAGAAGGAGATGTGTCAGTCACTCTACAGTGTTACCACGACGACAGCAGCTACTACTACATGTTCTGGTACCGACAGAGAGACAACAACATGAAGATGCTAACATATTCTCTGGGTCAAGGCGTGTGGGAAATAGAACCTCCCTTTGAGAAGGATGTACATTACACCATGAGCAGGCCGGAGCTGACCAGATCCACTCTGGAGATCAAGAACCTGGAGGTTGGAGACGGGGCTGTGTATTACTGTGCTTCCAGTACAGGGGCGGAGGCATATTTTGGAGCCGGCACCAAACTCACCGTTTTAGATCCAAACATCAAAGTCACTGAACCCACAGTGGAAGTCCTAGCACCCTCGGCAAAGGAGTGTAAAGATAGAAACAAGAAGAAGAAGAAGACCCTGGTGTGTGTAGCCACCCGCTTCTACCCCGACCATGTCACGGTCTTCTGGCAAGTC
>630-3
GTCTCCTGTCCTGTCTGTGTGTAGAGAAGGAGATGTGTCAGTCACTCTACAGTGTTACCACGACGACAGCAGCTACTACTACATGTTCTGGTACCGACAGAGAGACAACAACATGAAGATGCTAACATATTCTCTGGGTCAAGGCGTGTGGGAAATAGAACCTCCCTTTGAGAAGGATGTACATTACACCATGAGCAGGCCGGAGCTGACCAGATCCACTCTGGAGATCAAGAACCTGGCGGTTGGAGACGGGGCTGTGTATTACTGTGCTTCCAGTACAGGGGTCACACTGGAAGTGAGGCCTACTTTGGGAATGGAACCAAACTCACTGTTTTAGATCCAAACATCAAAGTCACTGAACCCACAGTGGAAGTCCTAGCACCCTCGGCAAAGGAGTGTAAAGATAGAAACAAGAAGAAGAAGACCCTGGTGTGTGTAGCCACCCGCTTCTACCCCGACCATGTCACGGTCTTCTGGCAAGTC
>631-2
GTCTCCTGTCCTGTCTGTGTGTAGAGAAGGAGATGTGTCAGTCACTCTACAGTGTTACCACGACGACAGCAGCTACTACTACATGTTCTGGTACCGACAGAGAGACAACAACATGAAGATGCTAACATATTCTCTGGGTCAAGGCGTGTGGGAAATAGAACCTCCCTTTGAGAAGGATGTACATTACACCATGAGCAGGCCGGAGCTGACCAGATCCACTCTGGAGATCAAGAACCTGGCGGTTGGAGACGGGGCTGTGTATTACTGTGCTTCCAGGACAGAGAACTATGAGGCACATTTTGGATCAGGCACCAAATTAACAGTTCTCGATCCAAACATCAAAGTCACTGAACCCACAGTGGAAGTCCTAGCACCCTCGGCAAAGGAGTGTAAAGATAGAAACAAGAAGAAGAAGACCCTGGTGTGTGTAGCCACCCGCTTCTACCCCGACCATGTCACGGTCTTCTGGCAAGTC
>632-2
GTCTCCTGTCCTGTCTGTGTGTAGAGAAGGAGATGTGTCAGTCACTCTACAGTGTTACCACGACGACAGCAGCTACTACTACATGTTCTGGTACCGACAGAGAGACAACAACATGAAGATGCTAACATATTCTCTGGGTCAAGGCGTGTGAGAAATAGAACCTCCCTTTGAGAAGGATGTACATTACACCATGAGCAGGCCGGAGCTGACCAGATCCACTCTGGAGATCAAGAACCTGGCGGTTGGAGACGGGGCTGTGTATTACTGTGCTTCCAGTCCGTCGGACGGGTACACGGATAAGGCAGAGTTTGGTCCAGGTACCAGACTCACTGTTCTAGATCCAAACATCAAAGTCACTGAACCCACAGTGGAAGTCCTAGCACCCTCGGCAAAGGAGTGTAAAGATAGAAACAAGAAGAAGAAGAAGACCCTGGTGTGTGTAGCCACCCGCTTCTACCCCGACCATGTCACGGTCTTCTGGCAAGTC
>633-2
GTCTCCTGTCCTGTCTGTGTGTAGAGAAGGAGATGTGTCAGTCACTCTACAGTGTTACCACGACGACAGCAGCTACTACTACATGTTCTGGTACCGACAGAGAGACAACAACATGAAGATGTTAACATATTCTCTGGGTCAAGGCGTGTGGGAAATAGAACCTCCCTTTGAGAAGGATGTACATTACACCATGAGCAGGCCGGAGCTGACCAGATCCACTCTGGAGATCAAGAACCTGGAGGTTGGAGACGGGGCTGTGTATTACTGTGCTTCCAGTACGGAGGGCGCAGTACTCGGAGGCATATTTTGGAGCCGGCACCAAACTCACCGTTTTAGATCCAAACTTCAAAGTCACTGAACCCACAGTGGAAGTCCTAGCACCCTCGGCAAAGGAGTGTAAAGATAGAAACAAGAAGAAGAAGAAGACCCTGGTGTGTGTAGCCACCCGCTTCTACCCCGACCATGTCACGGTCTTCTGGCAAGTC
>634-2
GTCTCCTGTCCTGTCTGTGTGTAGAGCAGGAGATGTGTCAGTCACTCTACAGTGTTACCACGACGACAGCAGCTACTACTACATGTTCTGGTACCGACAGAGAGACAACAACATGAAGATGCTAACATATTCTCTGGGTCAAGGCGTGTGGGAAATAGAACCTCCCTTTGAGAAGGATGTACATTACACCATGAGCAGGCCGGAGCTGACCAGATCCACTCTGGAGATCAAGAACCTGGCGGTTGGAGACGGGGCTGTGTATTACTGTGCTTCCAACCGGACAGGGAGGACTATGAGGCACATTTTGGATCAGGCACCAAATTAACAGTTCTCGATCCAAACATCAAAGTCACTGAACCCACAGTGGAAGTCCTAGCACCCTCGGCAAAGGAGTGTAAAGATAGAAACAAGAAGAAGAAGAAGACCCTGGTGTGTGTAGCCACCCGCTTCTACCCCGACCATGTCACGGTCTTCTGGCAAGTC
>635-2
GTCTCCTGTCCTGTCTGTGTGTAGAGACGGAGATGTGTCAGTCACTCTACAGTGTTACCACGACGCCAGCAGCTACTACTACATGTTCTGGTACCGACAGAGAGACAACAACATGAAGATGCTAACATATTCTCTGGGTCAAGGCGTGTGGGAAATAGAACCTCCCTTTGAGAAGGATGTACATTACACCATGAGCAGGCCGGAGCTGACCAGATCCACTCTGGAGATCAAGAACCTGGCGGTTGGAGACGGGGCTGTGTATTACTGTGCTTCCAGGACAGGGAACCCGGCATTCTTCGGCAGTGGCACCAAACTCACAGTTCTAGATCCAAACATCAAAGTCACTGAACCCACAGTGGAAGTCCTAGCACCCTCGGCAAAGGAGTGTAAAGATAGAAACAAGAAGAAGAAGAAGACCCTGGTGTGTGTAGCCACCCGCTTCTACCCCGACCATGTCACGGTCTTCTGGCAAGTC
>636-2
GTCTCCTGTCCTGTCTGTGTCTGTGGACAGGACCTCTGTGGACTCTAATACTTTGTTTTGCAAGTCAAAGATCCTCTGGCACTCCTCCTTGTAGCGCTCCTGGTGTTCGGCTACAGAGAAGCGGGACCCGCGGGCAAATTTGCTCATGGGCCCCTCGCCAGAGCGCGCCTGCTCTGTGGACATGGTCCTCACCACGTCAATCACCTCCCAACGAGACAGCTTCTTTATCTCCTCCTCTGGAACACCAAACTTGCGCAGCAGCTGCTTGGCGTTTTTTAGTGATAGTCGTCTCAGATCAGCGTCTGTCCCTGTCACGGTCTTCTGGCAAGTC
>637-2
GTCTCCTGTCCTGTCTGTGTGTAGAGAAGGAGATGTGTCAGTCACTCTACAGTGTTACCACGACGACAGCAGCTACTACTACATGTTCTGGTACCGACAGAGAGACAACAACATGAAGATGCTAACATATTCTCTGGGTCAAGGCGTGTGGGAAATAGAACCTCCCTTTGAGAAGGATGTACATTACACCATGAGCAGGCCGGAGCTGACCAGATCCACTCTGGAGATCAAGAACCTGGCGGTTGGAGACGGGGCTGTGTATTACTGTGCTTCCAGTATGGACTCGTACTCGGAGGCATATTTTGGAGCCGGCACCAAACTCACCGTTTTAGATCCAAACATCAAAGTCACTGAACCCACAGTGGAAGTCCTAGCACCCTCGGCAAAGGAGTGTAAAGATAGAAACAAGAAGAAGAAGAAGACCCTGGTGTGTGTAGCCACCCGCTTCTACCCCGACCATGTCACGGTCTTCTGGCAAGTC
>638-2
GTCTCCTGTCCTGTCTGTGTGTAGAGAAGGAGATGTGTCAGTCACTCTACAGTGTTACCACGACGACAGCAGCTACTACTACATGTTCTGGTACCGACAGAGAGACAACAACATGAAGATGCTAACATATTCTCTGGGTCAAGGCGTGTGGGAAATAGAACCTCCCTTTGAGAAGGATGTACATTACACCATGAGCAGGCCGGAGCTGACCAGATCCACTCTGGAGATCAAGAACCTGGAGGTTGGAGACGGGGCTGTGTATTACTGTGCTTCCAGTTTGGACATCACTGGAAGTGAGGCCTACTTTGGGAATGGAACCAAACTCACTGTTTTAGATCCAAACATCAAAGTCACTGAACCCACAGTGGAAGTCCTAGCACCCTCGGCAAAGGAGTGTAAAGATAGAAACAAGAAGAAGAAGAAGACCCTGGTGTGTGTAGCCACCCGCTTCTACCCCGACCATGTCACGGTCTTCTGGCAAGTC
>639-2
GTCTCCTGTCCTGTCTGTGTGTAGAGAAGGAGATGTGTCAGTCACTCTACAGTGTTACCACGACGCCAGCAGCTACTACTACATGTTCTGGTACCGACAGAGAGACAACAACATGAAGATGCTAACATATTCTCTGGGTCAAGGCGTGTGGGAAATAGAACCTCCCTTTGAGAAGGATGTACATTACACCATGAGCAGGCCGGAGCTGACCAGATCCACTCTGGAGATCAAGAACCTGGCGGTTGGAGACGGGGCTGTGTATTACTGTGCTTCCAGTCGGACAGGGACGCTCTGGTGGTTATGCTGCCTACTTTGGAGAGGGAACTAAGCTAACAGTTCTGGATCCAAACATCAAAGTCACTGAACCCACAGTGGAAGTCCTAGCACCCTCGGCAAAGGAGTGTAAAGATAGAAACAAGAAGAAGAAGAAGACCCTGGTGTGTGTAGCCACCCGCTTCTACCCCGACCATGTCACGGTCTTCTGGCAAGTC
>640-2
GTCTCCTGTCCTGTCTGTGTGTAGAGAAGGAGATGTGTCAGTCACTCTACAGTGTTACCACGACGACAGCAGCTACTACTACATGTTCTGGTACCGACAGAGAGACAACAACATGAAGATGCTAACATATTCTCTGGGTCAAGGCGTGTGGGAAATAGAACCTCCCTTTGAGAAAGATGTACATTACACCATGAGCAGGCCGGAGCTGACCAGATCCACTCTGGAGATCAAGAACCTGGCGGTTGGAGACGGGGCTGTGTATTACTGTGCTTCCGGACGGACAGGGTTTGAGGCACATTTTGGATCAGGCACCAAATTAACAGTTCTCGATCCAAACATCAAAGTCACTGAACCCACAGTGGAAGTCCTAGCACCCTCGGCAAAGGAGTGTAAAGATAGAAACAAGAAGAAGAAGAAGACCCTGGTGTGTGTAGCCACCCGCTTCTACCCCGACCATGTCACGGTCTTCTGGCAAGTC
>641-2
GTCTCCTGTCCTGTCTGTGTGTAGAGAAGGAGATGTGTCAGTCACTCTACAGTGTTACCACGACGACAGCAGCTACTACTACATGTTCTGGTACCGACAGAGAGACAACAACATGAAGATGCTAACATATTCTCTGGGTCAAGGCGTGTGGGAAATAGAACCTCCCTTTGAGAAGGATGTACATTACACCATGAGCAGGCCGGAGCTGACCAGATCCACTCTGGAGATCAAGAACCTGGCGGTTGGAGACGGGGCTGTGTATTACTGTGCTTCCAGTACGGGGGCGGTGGAAGTGAGGCCTACTTTGGGAATGGAACCAAACTCACTGTTTTAGATCCAAACATCAAAGTCACTGAACCCACAGTGGAAGTCCTAGCACCCTCGGCAAAGGAGTGTAAAGATAGAAACAAGAAGAAGAAGACCCTGGTGTGTGTAGCCACCCGCTTCTACCCCGACCATGTCACGGTCTTCTGGCAAGTC
>642-2
GTCTCCTGTCCTGTCTGTGTGTAGAGAAGGAGATGTGTCAGTCACTCTACAGTGTTACCACGACGACAGCAGCTACTACTACATGTTCTGGTACCGACAGAGAGACAACAACATGAAGATGCTAACATATTCTCTGGGTCAAGGCGTGTGGGAAATAGAACCTCCCTTTGAGAAGGATGTACATTACACCATGAGCAGGCCGGAGCTGACCAGATCCACTCTGGAGATCAAGAACCTGGCGGTTGGAGACGGGGCTGTGTATTACTGTGCTTCCAGTACAGGGGGCGGGGATAAGGCAGAGTTTGGTCCAGGTACCAGACTCACTGTTCTAGATCCAAACATCAAAGTCACTGAACCCACAGTGGAAGTCCTAGCACCCTCGGCAAAGGAGTGTAAAGATAGAAACAAGAAGAAGAAGACCCTGGTGTGTGTAGCCACCCGCTTCTACCCCGACCATGTCACGGTCTTCTGGCAAGTC
>643-2
GTCTCCTGTCCTGTCTGTGTGTAGAGAAGGAGATGTGTCAGTCACTCTACAGTGTTACCACGACGACAGCAGCTACTACTACATGTTCTGGTACCGACAGAGAGACAACAACATGAAGATGCTAACATATTCTCTGGGTCAAGGCGTGTGGGAAATAGAACCTCCCTTTGAGAAGGATGTACATTACACCATGAGCAGGCCGGAGCTGACCAGATCCACTCTGGAGATCAAGAACCTGGCGGTTGGAGACGGGGCTGTGTATTACTGTGCTTCCGGGACAGCGTACTCGGAGGCATATTTTGGAGCCGGCACCAAACTCACCGTTTTAGATCCAAACATCAAAGTCACTGAACCCACAGTGGAAGTCCTAGCACCCTCGGCAAAGGAGTGTAAAGATAGAAACAAGAAGAAGAAGACCCTGGTGTGTGTAGCCACCCGCTTCTACCCCGACCATGTCACGGTCTTCTGGCAAGTC
>644-2
GTCTCCTGTCCTGTCTGTGTGTAGAGAAGGAGATGTGTCAGTCACTCTACAGTGTTACCACGACGACAGCAGCTACTACTACATGTTCTGGTACCGACAGAGAGACAACAACATGAAGATGTTAACATATTCTCTGGGTCAAGGCGTGTGGGAAATAGAACCTCCCTTTGAGAAGGATGTACATTACACCATGAGCAGGCCGGAGCTGACCAGATCCACTCTGGAGATCAAGAACCTGGAGGTTGGAGACGGGGCTGTGTATTACTGTGCTTCCAGTACAGGGGGGTACTCGGAGGCATATTTTGGAGCCGGCACCAAACTCACCGTTTTAGATCCAAACATCAAAGTCACTGAACCCACAGTGGAAGTCCTAGCACCCTCGGCAAAGGAGTGTAAAGATAGAAACAAGAAGAAGAAGACCCTGGTGTGTGTAGCCACCCGCTTCTACCCCGACCATGTCACGGTCTTCTGGCAAGTC
>645-2
GTCTCCTGTCCTGTCTGTGTGTAGAGAAGGAGATGTGTCAGTCACTCTACAGTGTTACCACGACGACAGCAGCTACTACTACATGTTCTGGTACCGACAGAGAGACAACAACATGAAGATGCTAACATATTCTCTGGGTCAAGGCGTGTGGGAAATAGAACCTCCCTTTGAGAAGGATGTACATTACACCATGAGCAGGCCGGAGCTGACCAGATCCACTCTGGAGATCAAGAACCTGGAGGTTGGAGACGGGGCTGTGTATTACTGTGCTTCCAGTCCCGACAGGGCTGGAAGTGAGGCCTACTTTGGGAATGGAACCAAACTCACTGTTTTAGATCCAAACATCAAAGTCACTGAACCCACAGTGGAAGTCCTAGCACCCTCGGCAAAGGAGTGTAAAGATAGAAACAAGAAGAAGAAGAAGACCCTGGTGTGTGTAGCCACCCGCTTCTACCCCGACCATGTCACGGTCTTCTGGCAAGTC
>646-2
GTCTCCTGTCCTGTCTGTGTGTAGAGAAGGAGATGTGTCAGTCACTCTACCGTGTTACCACGACGACAGCAGCTACTACTACATGTTCTGGTACCGACAGAGAGACAACAACATGAAGATGCTAACATATTCTCTGGGTCAAGGCGTGTGGGAAATAGAACCTCCCTTTGAGAAGGATGTACATTACACCATGAGCAGGCCGGAGCTGACCAGATCCACTCTGGAGATCAAGAACCTGGCGGTTGGAGACGGGGCTGTGTATTACTGTGCTTCCGGGACTGGTGGTTATGCTGCCTACTTTGGAGAGGGAACTAAGCTAACAGTTCTGGATCCAAACATCAAAGTCACTGAACCCACAGTGGAAGTCCTAGCACCCTCGGCAAAGGAGTGTAAAGATAGAAACAAGAAGAAGAAGAAGACCCTGGTGTGTGTAGCCACCCGCTTCTACCCCGACCATGTCACGGTCTTCTGGCAAGTC
>647-2
GTCTCCTGTCCTGTCTGTGTGTAGAGAAGGAGATGTGTCAGTCACTCTACAGTGTTACCATGACGACAGCAGCTACTACTACATGTTCTGGTACCGACAGAGAGACAACAACATGAAGATGCTAACATATTCTCTGGGTCAAGGCGTGTGGGAAATAGAACCTCCCTTTGAGAAGGATGTACATTACACCATGAGCAGGCCGGAGCTGACCAGATCCACTCTGGAGATCAAGAACCTGGCGGTTGGAGACGGGGCTGTGTATTACTGTGCTTCCAGCTCTGGTGGTTATGCTGCCTACTTTGGAGAAGGAACTAAGCTAACAGTTCTGGATCCAAACATCAAAGTCACTGAACCCACAGTGGAAGTCCTAGCACCCTCGGCAAAGGAGTGTAAAGATAGAAACAAGAAGAAGAAGAAGACCCTGGTGTGTGTAGCCACCCGCTTCTACCCCGACCATGTCACGGTCTTCTGGCAAGTC
>648-2
GTCTCCTGTCCTGTCTGTGTGTAGAGAAGGAGATGTGTCAGTCACTCTACAGTGTTACCACGACGACAGCAGCTACTACTACATGTTCTGGTACCGACAGAGAGACAACAACATGAAGATGTTAACATATTCTCTGGGTCAAGGCGTGTGGGAAATAGAACCTCCCTTTGAGAAGGATGTACATTACACCATGAGCAGGCCGGAGCTGACCAGATCCACTCTGGAGATCAAGAACCTGGCGGTTGGAGACGGGGCTGTGTATTACTGTGCTTCCAGTACAGGGGTCACACTGGAAGTGAGGCCTACTTTGGGAATGGAACCAAACTCACTGTTTTAGATCCAAACATCAAAGTCACTGAACCCACAGTGGAAGTCCTAGCACCCTCGGCAAAGGAGTGTAAAGATAGAAACAAGAAGAAGAAGAAGACCCTGGTGTGTGTAGCCACCCGCTTCTACCCCGACCATGTCACGGTCTTCTGGCAAGTC
>649-2
GTCTCCTGTCCTGTCTGTGTGTAGAGAAGGAGATGTGTCAGTCACTCTACAGTGTTACCACGACGACAGCAGCTACTACTACATGTTCTGGTACCGACAGAGAGACAACAACATGAAGATGCTAACATATTCTCTGGGTCAAGGCGTGTGGGAAATAGAACCTCCCTTTGAGAAGGATGTACATTACACCATGAGCAGGCCGGAGCTGACCAGATCCACTCTGGAGATCAAGAACCTGGTGGTTGGAGACGGGGCTGTGTATTACTGTGCTTCCAGTACGGACTCGTACTCGGAGGCATATTTTGGAGCCGGCACCAAACTCACCGTTTTAGATCCAAACATCAAAGTCACTGAACCCACAGTGGAAGTCCTAGCACCCTCGGCAAAGGAGTGTAAAGATAGAAACAAGAAGAAGAAGAAGACCCTGGTGTGTGTAGCCACCCGCTTCTACCCCGACCATGTCACGGTCTTCTGGCAAGTC
>650-2
GTCTCCTGTCCTGTCTGTGTGTAGAGAAGGAGATGTGTCAGTCACTCTACAGTGTTACCACGACGACAGCAGCTACTACTACATGTTCTGGTACCGACAGAGAGACAACAACATGAAGATGCTAACATATTCTCTGGGTCAAGGCGTGTGGGAAATAGAACCTCCCTTTGAGAAGGATGTACATTACACCATGAGCAGGCCGGAGCTGACCAGATCCACTCTGGAGATCAAGAACCTGGCGGTTGGAGACGGGGCTGTGTATTACTGTGCTTCCGGGACAGGGTACTTGGAGGCATATTTTGGAGCCGGCACCAAACTCACCGTTTTAGATCCAAACATCAAAGTCACTGAACCCACAGTGGAAGTCCTAGCACCCTCGGCAAAGGAGTGTAAAGATAGAAACAAGAAGAAGAAGAAGACCCTGGTGTGTGTAGCCACCCGCTTCTACCCCGACCATGTCACGGTCTTCTGGCAAGTC
>651-2
GTCTCCTGTCCTGTCTGTGTGTAGAGAAGGAGATGTGTCAGTCACTCTACAGTGTTACCACGACGACAGCAGCTACTACTACATGTTCTGGTACCGACAGAGAGACAACAACATGAAGATGTTAACATATTCTCTGGGTCAAGGCGTGTGGGAAATAGAACCTCCCTTTGAGAAGGATGTACATTACACCATGAGCAGGCCGGAGCTGACCAGATCCACTCTGGAGATCAAGAACCTGGAGGTTGGAGACGGGGCTGTGTATTACTGTGCTTCCAGTACAAGGGACGAGGCACATTTTGGATCAGGCACCAAATTAACAGTTCTCGATCCAAACATCAAAGTCACTGAACCCACAGTGGAAGTCCTAGCACCCTCGGCAAAGGAGTGTAAAGATAGAAACAAGAAGAAGAAGACCCTGGTGTGTGTAGCCACCCGCTTCTACCCCGACCATGTCACGGTCTTCTGGCAAGTC
>652-2
GTCTCCTGTCCTGTCTGTGTGTAGAGAAGGAGATGTGTCAGTCACTCTACAGTGTTACCACGACGACAGCAGCTACTACTACATGTTCTGGTACCGACAGAGAGACAACAACATGAAGATGCTAACATATTCTCTGGGTCAAGGCGTGTGGGAAATAGAACCTCCCTTTGAGAAGGATGTACATTACACCATGAGCAGGCCGGAGCTGACCAGATCCACTCTGGAGATCAAGAACCTGGCGGTTGGAGACGGGGCTGTGTATTACTGTGCTTCCAGGACAGGGTACACGGATAAGGCAGAGTTTGGTCCAGGTACCAGACTCACTGTTCTAGATCCAAACATCAAAGTCACTGAACCCACAGTGGAAGTCCTAGCACCCTCGGCAAAGGAGTGTAAAGATGGAAACAAGAAGAAGAAGAAGACCCTGGTGTGTGTAGCCACCCGCTTCTACCCCGACCATGTCACGGTCTTCTGGCAAGTC
>653-2
GTCTCCTGTCCTGTCTGTGTGTAGAGAAGGAGATGTGTCAGTCACTCTACAGTGTTACCACGACGACAGCAGCTACTACTACATGTTCTGGTACCGACAGAGAGACAACAACATGAAGATGCTAACATATTCTCTGGGTCAAGGCGTGTGGGAAATAGAACCTCCCTTTGAGAAGGATGTACATTACACCATGAGCAGGCCGGAGCTGACCAGATCCACTCTGGAGATCAAGAACCTGGCGGTTGGAGACGGGGCTGTGTATTACTGTGCTTCCAGTACACGGACAGTAACTCAAACTCAACCAGCCTTCTTTGGCAATGGAACGAAACTCACTGTTTTAGATCCAAACATCAAAGTCACTGAACCCACAGTGGAAGTCCTAGCACCCTCGGCAAAGGAGTGTAAAGATAGAAACAAGAAGAAGAAGACCCTGGTGTGTGTAGCCACCCGCTTCTACCCCGACCATGTCACGGTCTTCTGGCAAGTC
>654-2
GTCTCCTGTCCTGTCTGTGTGTAGAGAAGGAGATGTGTCAGTCACTCTACAGTGTTACCACGACGACAGCAGCTACTACTACATGTTCTGGTACCGACAGAGAGACAACAACATGAAGATGCTAACATATTCTCTGGGTCAAGGCGTGTGGGAAATAGAACCTCCCTTTGAGAAGGATGTACATTACACCATGAGCAGGCCGGAGCTGACCAGATCCACTCTGGAGATCAAGAACCTGGCGGTTGGAGACGGGGCTGTGTATTACTGTGCTTCCAGACAGAGCTCTGGTGGTTATGCTGCCTACTTTGGAGAGGGAACTAAGCTAACAGTTCTGGATCCAAACATCAAAGTCACTGAACCCACAGTGGAAGTCCTAGCACCCTCGGCAAAGGAGTGTAAAGATAGAAACAAGAAGAAGAAGACCCTGGTGTGTGTAGCCACCCGCTTCTACCCCGACCATGTCACGGTCTTCTGGCAAGTC
>655-2
GTCTCCTGTCCTGTCTGTGTGTAGAGAAGGAGATGTGTCAGTCACTCTACAGTGTTACCACGACGACAGCAGCTACTACTACATGTTCTGGTACCGACAGAGAGACAACAACATGAAGATGCTAACATATTCTCTGGGTCAAGGCGTGTGGGAAATAGAACCTCCCTTTGAGAAGGATGTACATTACACCATGAGCAGGCCGGAGCTGACCAGATCCACTCTGGAGATCAAGAACCTGGCGGTTGGAGACGGGGCTGTGTATTTCTGTGCTTCCAGTACAGGGAGGCGGATAAGGCAGAGTTTGGTCCAGGTACCAGACTCACTGTTCTAGATCCAAACATCAAAGTCACTGAACCCACAGTGGAAGTCCTAGCACCCTCGGCAAAGGAGTGTAAAGATAGAAACAAGAAGAAGAAGAAGACCCTGGTGTGTGTAGCCACCCGCTTCTACCCCGACCATGTCACGGTCTTCTGGCAAGTC
>656-2
GTCTCCTGTCCTGTCTGTGTGTAGAGAAGGAGATGTGTCAGTCACTCTACAGTGTTACCACGACGACAGCAGCTACTACTACATGTTCTGGTACCGACAGAGAGACAACAACATGAAGATGTTAACATATTCTCTGGGTCAAGGCGTGTGGGAAATAGAACCTCCCTTTGAGAAGGATGTACATTACACCATGAGCAGGCCGGAGCTGACCAGATCCACTCTGGAGATCAAGAACCTGGAGGTTGGAGACGGGGCTGTGTATTACTGTGCTTCCATCAGGGACAGGGCCACGGATAAGGCAGAGTTTGGTCCAGGTACCAGACTCACTGTTCTAGATCCAAACATCAAAGTCACTGAACCCACAGTGGAAGTCCTAGCACCCTCGGCAAAGGAGTGTAAAGATAGAAACAAGAAGAAGAAGACCCTGGTGTGTGTAGCCACCCGCTTCTACCCCGACCATGTCACGGTCTTCTGGCAAGTC
>657-2
GTCTCCTGTCCTGTCTGTGTGTGTGTGTGTGTACTCACAGTCTGTGTGTGTGCATGTGTACTCACGGTCTGTGTATGTGTGAGTGTGTACTCAAGGTCTGTGTATCTGTGTGCGTGTGTACTCATGGTCTGTCTGTGTGTGCATGTGTACTCACGGTCTTCTGGCAAGTC
>658-2
GTCTCCTGTCCTGTCTGTGTGTAGAGAAGGAGATGTGTCAGTCACTCTACAGTGTTACCACGACGACAGCAGCTACTACTACATGTTCTGGTACCGACAGAGAGACAACAACATGAAGATGCTAACATATTCTCTGGGTCAAGGCGTGTGGGAAATAGAACCTCCCTTTGAGAAGGATGTACATTACACCATGAGCAGGCCGGAGCTGACCAGATCCACTCTGGAGATCAAGAACCTGGCGGTTGGAGACGGGGCTGTGTATTACTGTGCTTCCAGTGGGACAAATAACAACCCGGCATTCTTCGGCAGTGGCACCAAACTCACAGTTCTAGATCCAAACATCAAAGTCACTGAACCCACAGTGGAAGTCCTAGCACCCTCGGCAAAGGAGTGTAAAGATAGAAACAAGAAGAAGAAGACCCTGGTGTGTGTAGCCACCCGCTTCTACCCCGACCATGTCACGGTCTTCTGGCAAGTC
>659-2
GTCTCCTGTCCTGTCTGTGTGTAGAGAAGGAGATGTGTCAGTCACTCTACAGTGTTACCACGACGACAGCAGCTACTACTACATGTTCTGGTACCGACAGAGAGACAACAACATGAAGATGCTAACATATTCTCTGGGTCAAGGCGTGTGGGAAATAGAACCTCCCTTTGAGAAGGATGTACATTACACCATGAGCAGGCCGGAGCTGACCAGATCCACTCTGGAGATCAAGAACCTGGCGGTTGGAGACGGGGCTAAGCCGGGGAAGCTACTCAAACTCAACCAGCCTTCTTTGGCAATGGAACGAAACTCACTGTTTTAGATCCAAACATCAAAGTCACTGAACCCACAGTGGAAGTCCTAGCACCCTCGGCAAAGGAGTGTAAAGATAGAAACAAGAAGAAGAAGACCCTGGTGTGTGTAGCCACCCGCTTCTACCCCGACCATGTCACGGTCTTCTGGCAAGTC
>660-2
GTCTCCTGTCCTGTCTGTGTGTAGAGAAGGAGATGTGTCAGTCACTCTACAGTGTTACCACGACGACAGCAGCTACTACTACATGTTCTGGTACCGACAGAGAGACAACAACATGAAGATGCTAACATATTCTCTGGGTCAAGGCGTGTGGGAAATAGAACCTCCCTTTGAGAAGGATGTACATTACACCATGAGCAGGCCGGAGCTGACCAGATCCACTCTGGAGATCAAGAACCTGGCGGTTGGAGACGGGGCTGTGTATTGCTGTGCTTCCGGACAGGGGGCTGGAAGTGAGGCCTACTTTGGGAATGGAACCAAACTCACTGTTTTAGATCCAAACATCAAAGTCACTGAACCCACAGTGGAAGTCCTAGCACCCTCGGCAAAGGAGTGTAAAGATAGAAACAAGAAGAAGAAGAAGACCCTGGTGTGTGTAGCCACCCGCTTCTACCCCGACCATGTCACGGTCTTCTGGCAAGTC
>661-2
GTCTCCTGTCCTGTCTGTGTGTAGAGAAGGAGATGTGTCAGTCACTCTACAGTGTTACCACGACGACAGCAGCTACTACTACATGTTCTGGTACCGACAGAGAGACAACAACATGAAGATGCTAACATATTCTCTGGGTCAAGGCGTGTGGGAAATAGAACCTCCCTTTGAGAAGGATGTACATTACACCATGAGCAGGCCGGAGCTGACCAGATCCACTCTGGAGATCAAGAACCTGGCGGTTGGAGACGGGGCTGTGTATTACTGTGCTTCCAGACAGGGGGGGTACTCGGAGGCATATTTTGGAGCCGGCACCAAACTCACCGTTTTAGATCCAAACATCAAAGTCACTGAACCCACAGTGGAAGTCCTAGCACCCTCGGCAAAGGAGTGTAAAGATAGAAACAAGAAGAAGAAGACCCTGGTGTGTGTAGCCACCCGCTTCTACCCCGACCATGTCACGGTCTTCTGGCAAGTC
>662-2
GTCTCCTGTCCTGTCTGTGTGTAGAGAAGGAGATGTGTCAGTCACTCTACAGTGTTACCACGACGACAGCAGCTACTACTACATGTTCTGGTACCGACAGAGAGACAACAACATGAAGATGTTAACATATTCTCTGGGTCAAGGCGTGTGGGAAATAGAACCTCCCTTTGAGAAGGATGTACATTACACCATGAGCAGGCCGGAGCTGACCAGATCCACTCTGGAGATCAAGAACCTGGAGGTTGGAGACGGGGCTGTGTATTACTGTGCTTCCAGTCGACAGGGGGAAGCTCAACCAGCCTTCTTTGGCAATGGAACGAAACTCACTGTTTTAGATCCAAACATCAAAGTCACTGAACCCACAGTGGAAGTCCTAGCACCCTCGGCAAAGGAGTGTAAAGATAGAAACAAGAAGAAGAAGACCCTGGTGTGTGTAGCCACCCGCTTCTACCCCGACCATGTCACGGTCTTCTGGCAAGTC
>663-2
GTCTCCTGTCCTGTCTGTGTGTAGAGAAGGAGATGTGTCAGTCACTCTACAGTGTTACCACGACGACAGCAGCTACTACTACATGTTCTGGTACCGACAGAGAGACAACAACATGAAGATGCTAACATATTCTCTGGGTCAAGGCGTGTGGGAAATAGAACCTCCCTTTGAGAAGGATGTACATTACACCATGAGCAGGCCGGAGCTGACCAGATCCACTCTGGAGATCAAGAACCTGGCGGTTGGAGATGGGGCTGTGTATTACTGTGCTTCCAGTACAAGCTATGAGGCACATTTTGGATCAGGCACCAAATTAACAGTTCTCGATCCAAACATCAAAGTCACTGAACCCACAGTGGAAGTCCTAGCACCCTCGGCAAAGGAGTGTAAAGATAGAAACAAGAAGAAGAAGAAGACCCTGGTGTGTGTAGCCACCCGCTTCTACCCCGACCATGTCACGGTCTTCTGGCAAGTC
>664-2
GTCTCCTGTCCTGTCTGTGTGTAGAGAAGGAGATGTGTCAGTCACTCTACAGTGTTACCACGACGACAGCAGCTACTACTACATGTTCTGGTACCGACAGAGAGACAACAACATGAAGATGCTAACATATTCTCCGGGTCAAGGCGTGTGGGAAATAGAACCTCCCTTTGAGAAGGATGTACATTACACCATGAGCAGGCCGGAGCTGACCAGATCCACTCTGGAGATCAAGAACCTGGCGGTTGGAGACGGGGCTGTGTATTACTGTGCTTCCAGTCGACAGGGAAACTATGATCCTGCATTCTTTGGAGCAGGGACCAAACTGAGTGTTCTGGATCCAAACATCAAAGTCACTGAACCCACAGTGGAAGTCCTAGCACCCTCGGCAAAGGAGTGTAAAGATAGAAACAAGAAGAAGAAGAAGACCCTGGTGTGTGTAGCCACCCGCTTCTACCCCGACCATGTCACGGTCTTCTGGCAAGTC
>665-2
GTCTCCTGTCCTGTCTGTGTGTAGAGAAGGAGATGTGTCAGTCACTCTACCGTGTTACCACGACGACAGCAGCTACTACTACATGTTCTGGTACCGACAGAGAGACAACAACATGAAGATGCTAACATATTCTCTGGGTCAAGGCGTGTGGGAAATAGAACCTCCCTTTGAGAAGGATGTACATTACACCATGAGCAGGCCGGAGCTGACCAGATCCACTCTGGAGATCAAGAACCTGGCGGTTGGAGACGGGGCTGTGTATTACTGTGCTTCCAGTACGGACTCGTACTCGGAGGCATATTTTGGAGCCGGCACCAAACTCACCGTTTTAGATCCAAACATCAAAGTCACTGAACCCACAGTGGAAGTCCTAGCACCCTCGGCAAAGGAGTGTAAAGATAGAAACAAGAAGAAGAAGAAGACCCTGGTGTGTGTAGCCACCCGCTTCTACCCCGACCATGTCACGGTCTTCTGGCAAGTC
>666-2
GTCTCCTGTCCTGTCTGTGTGTAGAGAAGGAGATGTGTCAGTCACTCTACAGTGTTACCACGACGACAGCAGCTACTACTACATGTTCTGGTACCGACAGAGAGACAACAACATGAAGATGCTAACATATTCTCTGGGTCAAGGCGTGTGGGAAATAGAACCTCCCTTTGAGAAGGATGTACATTACACCATGAGCAGGCCGGAGCTGACCAGATCCACTCTGGAGATCAAGAACCTGGCGGTTGGAGACGGGGCTGTGTATTACTGTGCTTCCAGTTGACAGATCCAAACATCAAAGTCACTGAACCCACAGTGGAAGTCCTAGCACCCTCGGCAAAGGAGTGTAAAGATAGAAACAAGAAGAAGAAGACCCTGGTGTGTGTAGCCACCCGCTTCTACCCCGACCATGTCACGGTCTTCTGGCAAGTC
>667-2
GTCTCCTGTCCTGTCTGTGTGTAGAGAAGGAGATGTGTCAGTCACTCTACCGTGTTACCACGACGACAGCAGCTACTACTACATGTTCTGGTACCGACAGAGAGACAACAACATGAAGATGCTAACATATTCTCTGGGTCAAGGCGTGTGGGAAATAGAACCTCCCTTTGAGAAGGATGTACATTACACCATGAGCAGGCCGGAGCTGACCAGATCCACTCTGGAGATCAAGAACCTGGCGGTTGGAGACGGGGCTGTGTATTACTGTGCTTCCAATACCTATGAGGCACATTTTGGATCAGGCACCAAATTAACAGTTCTCGATCCAAACATCAAAGTCACTGAACCCACAGTGGAAGTCCTAGCACCCTCGGCAAAGGAGTGTAAAGATAGAAACAAGAAGAAGAAGAAGACCCTGGTGTGTGTAGCCACCCGCTTCTACCCCGACCATGTCACGGTCTTCTGGCAAGTC
>668-2
GTCTCCTGTCCTGTCTGTGTGTAGAGAAGGAGATGTGTCAGTCACTCTACAGTGTTACCACGACGACAGCAGCTACTACTACATGTTCTGGTACCGACAGAGAGACAACAACATGAAGATGCTAACATATTCTCTGGGTCAAGGCGTGTGGGAAATAGAACCTCCCTTTGAGAAGGATGTACATTACACCATGAGCAGGCCGGAGCTGACCAGATCCACTCTGGAGATCAAGAACCTGGAGGTTGGAGACGGGGCTGTGTATTACTGTGCTTCCAGTACAGGGGAATACTCGGAGGCATATTTTGGAGCCGGCACCAAACTCACCGTTTTAGATCCAAACATCAAAGTCACTGAACCCACAGTGGAAGTCCTAGCACCCTCGGCAAAGGAGTGTAAAGATAGAAACAAGAAGAAGAAGAAGACCCTGGTGTGTGTAGCCACCCGCTTCTACCCCGACCATGTCACGGTCTTCTGGCAAGTC
>669-2
GTCTCCTGTCCTGTCTGTGTGTAGAGAAGGAGATGTGTCAGTCACTCTACAGTGTTACCACGACGACAGCAGCTACTACTACATGTTCTGGTACCGACAGAGAGACAACAACATGAAGATGCTAACATATTCTCTGGGTCAAGGCGTGTGGGAAATAGAACCTCCCTTTGAGAAGGATGTACATTACACCATGAGCAGGCCGGAGCTGACCAGATCCACTCTGGAGATCAAGAACCTGGCGGTTGGAGACGGGGCTGTGTATTACTGTGCTTCCAGTACAGGGGCTGGTGGTGCCAGCCAGGCTTACTTCGGTGGAGGAACCAGGTTAACTGTTCTAGATCCAAACATCAAAGTCACTGAACCCACAGTGGAAGTCCTAGCACCCTCGGCAAAGGAGTGTAAAGATAGAAACAAGAAGAAGAAGACCCTGGTGTGTGTAGCCACCCGCTTCTACCCCGACCATGTCACGGTCTTCTGGCAAGTC
>670-2
GTCTCCTGTCCTGTCTGTGTGTAGAGAAGGAGATGTGTCAGTCACTCTACAGTGTTACCACGACGACAGCAGCTACTACTACATGTTCTGGTACCGACAGAGAGACAACAACATGAAGATGCTAACATATTCTCTGGGTCAAGGCGTGTGGGAAATAGAACCTCCCTTTGAGAAGGATGTACATTACACCATGAGCAGGCCGGAGCTGACCAGATCCACTCTGGAGATCAAGAACCTGGCGGTTGGAGACGGGGCTGTGTATTACTGTGCTTCCCGGACAGTACACGGATAAGGCAGAGTTTGGTCCAGGTACCAGACTCACTGTTCTAGATCCAAACATCAAAGTCACTGAACCCACAGTGGAAGTCCTAGCACCCTCGGCAAAGGAGTGTAAAGATAGAAACAAGAAGAAGAAGACCCTGGTGTGTGTAGCCACCCGCTTCTACCCCGACCATGTCACGGTCTTCTGGCAAGTC
>671-2
GTCTCCTGTCCTGTCTGTGTGTAGAGAAGGAGATGTGTCAGTCACTCTACAGTGTTACCACGACGACAGCAGCTACTACTACATGTTCTGGTACCGACAGAGAGACAACAACATGAAGATGTTAACATATTCTCTGGGTCAAGGCGTGTGGGAAATAGAACCTCCCTTTGAGAAGGATGTACATTACACCATGAGCAGGCCGGAGCTGACCAGATCCACTCTGGAGATCAAGAACCTGGAGGTTGGAGACGGGGCTGTGTATTACTGTGCTTCCGGACAGCTAACTCAAACTCAACCAGCCTTCTTTGGCAATGGAACGAAACTCACTGTTTTAGATCCAAACATCAAAGTCACTGAACCCACAGTGGAAGTCCTAGCACCCTCGGCAAAGGAGTGTAAAGATAGAAACAAGAAGAAGAAGACCCTGGTGTGTGTAGCCACCCGCTTCTACCCCGACCATGTCACGGTCTTCTGGCAAGTC
>672-2
GTCTCCTGTCCTGTCTGTGTCTGTGGACAGGACCTCTGTGGACTCTAATACTTTGTTTTGCAAGTCAAAGATCCTCTGGCACTCCTCCTTGTAGCGCTCCTGGTGTTCGGCTACAGAGAAGCGGGACCCGCGGGCAAATTTGCTCATGGGCCCCTCGCCAGAGCGCGCCTGCTCTGTGGACATGGTCCTCACCACGTCAATCACCTCCCAACGAGACAGCTTCTTTATCTCCTCCTCTGGAACACCAAACTTGCGCAGCAGCTGCGTGGCGTTTTTTAGTGATAGTCTTCTCAGATCAGCGTCGGTCCCTGTCACGGTCTTCTGGCAAGTC
>673-2
GTCTCCTGTCCTGTCTGTGTGTAGAGAAGGAGATGTGTCAGTCACTCTACAGTGTTACCACGACGACAGCAGCTACTACTACATGTTCTGGTACCGACAGAGAGACAACAACATGAAGATGTTAACATATTCTCTGGGTCAAGGCGTGTGGGAAATAGAACCTCCCTTTGAGAAGGATGTACATTACACCATGAGCAGGCCGGAGCTGACCAGATCCACTCTGGAGATCAAGAACCTGGCGGTTGGAGACGGGGCTGTGTATTACTGTGCTTCCAGTACGTCGGACAGAGACAACTATGAGGCACATTTTGGATCAGGCACCAAATTAACAGTTCTCGATCCAAACATCAAAGTCACTGAACCCACAGTGGAAGTCCTAGCACCCTCGGCAAAGGAGTGTAAAGATAGAAACAAGAAGAAGAAGAAGACCCTGGTGTGTGTAGCCACCCGCTTCTACCCCGACCATGTCACGGTCTTCTGGCAAGTC
>674-2
GTCTCCTGTCCTGTCTGTGTGTAGAGAAGGAGATGTGTCAGTCACTCTACCGTGTTACCACGACGACAGCAGCTACTACTACATGTTCTGGTACCGACAGAGAGACAACAACATGAAGATGCTAACATATTCTCTGGGTCAAGGCGTGTGGGAAATAGAACCTCCCTTTGAGAAGGATGTACATTACACCATGAGCAGGCCGGAGCTGACCAGATCCACTCTGGAGATCAAGAACCTGGCGGTTGGAGACGGGGCTGTGTATTACTGTGCTTCCAGTACGGGGGGCGAGGCTCAACCAGCCTTCTTTGGCAATGGAACGAAACTCACTGTTTTAGATCCAAACATCAAAGTCACTGAACCCACAGTGGAAGTCCTAGCACCCTCGGCAAAGGAGTGTAAAGATAGAAACAAGAAGAAGAAGAAGACCCTGGTGTGTGTAGCCACCCGCTTCTACCCCGACCATGTCACGGTCTTCTGGCAAGTC
>675-2
GTCTCCTGTCCTGTCTGTGTGTAGAGAAGGAGATGTGTCAGTCACTCTACAGTGTTACCACGACGCCAGCAGCTACTACTACATGTTCTGGTACCGACAGAGAGACAACAACATGAAGATGCTAACATATTCTCTGGGTCAAGGCGTGTGGGAAATAGAACCTCCCTTTGAGAAGGATGTACATTACACCATGAGCAGGCCGGAGCTGACCAGATCCACTCTGGAGATCAAGAACCTGGCGGTTGGAGACGGGGCTGTGTATTACTGTGCTTCCGACAGGGACAACTATGATCCTGCATTCTTTGGAGCAGGGACCAAACTGAGTGTTCTGGATCCAAACATCAAAGTCACTGAACCCACAGTGGAAGTCCTAGCACCCTCGGCAAAGGAGTGTAAAGATAGAAACAAGAAGAAGAAGAAGACCCTGGTGTGTGTAGCCACCCGCTTCTACCCCGACCATGTCACGGTCTTCTGGCAAGTC
>676-2
GTCTCCTGTCCTGTCTGTGTGTAGAGAAGGAGATGTGTCAGTCACTCTACAGTGTTACCACGACGACAGCAGCTACTACTACATGTTCTGGTACCGACAGAGAGACAACAACATGAAGATGCTAACATATTCTCTGGGTCAAGGCGTGTGGGAAATAGAACCTCCCTTTGAGAAGGATGTACATTACACCATGAGCAGGCCGGAGCTGACCAGATCCACTCTGGAGATCAAGAACCTGGCGGTTGGAGACGGGGCTGTGTATTACTGTGCTTCCAGTACAGGATTCACTGGAAGTGAGGCCTACTTTGGGAATGGAACCAAACTCACTGTTTTAGATCCAAACATCAAAGTCACTGAACCCACAGTGGAAGTCCTAGCACCCTCGGCAAAGGAGTGTAAAGATAGAAACAAGAAGAAGAAGACCCTGGTGTGTGTAGCCACCCGCTTCTACCCCGACCATGTCACGGTCTTCTGGCAAGTC
>677-2
GTCTCCTGTCCTGTCTGTGTGTAGAGAAGGAGATGTGTCAGTCACTCTACAGTGTTACCACGACGACAGCAGCTACTACTACATGTTCTGGTACCGACAGAGAGACAACAACATGAAGATGCTAACATATTCTCTGGGTCAAGGCGTGTGGGAAATAGAACCTCCCTTTGAGAAGGATGTACATTACACCATGAGCAGGCCGGAGCTGACCAGATCCACTCTGGAGATCAAGAACCTGGCGGTTGGAGACGGGGCTGTGTATTACTGTGCTTCCAGTACACAGTCTACTCAAACTCAACCAGCCTTCTTTGGCAATGGAACGAAACTCACTGTTTTAGATCCAAACATCAAAGTCACTGAACCCACAGTGGAAGTCCTAGCACCCTCGGCAAAGGAGTGTAAAGATAGAAACAAGAAGAAGAAGACCCTGGTGTGTGTAGCCACCCGCTTCTACCCCGACCATGTCACGGTCTTCTGGCAAGTC
>678-2
GTCTCCTGTCCTGTCTGTGTGTAGAGAAGGAGATGTGTCAGTCACTCTACAGTGTTACCACGACGACAGCAGCTACTACTACATGTTCTGGTACCGACAGAGAGACAACAACATGAAGATGCTAACATATTCTCTGGGTCAAGGCGTGTGGGAAATAGAACCTCCCTTTGAGAAGGATGTACATTACACCATGAGCAGGCCGGAGCTGACCAGATCCACTCTGGAGATCAAGAACCTGGCGGTTGGAGACGGGGCTGTGTATTACTGTGCTTCTACGACAGGGGGGTACTCGGAGGCATATTTTGGAGCCGGCACCAAACTCACCGTTTTAGATCCAAACATCAAAGTCACTGAACCCACAGTGGAAGTCCTAGCACCCTCGGCAAAGGAGTGTAAAGATAGAAACAAGAAGAAGAAGAAGATCCTGGTGTGTGTAGCCACCCGCTTCTACCCCGACCATGTCACGGTCTTCTGGCAAGTC
>679-2
GTCTCCTGTCCTGTCTGTGTGTAGAGAAGGAGATGTGTCAGTCACTCTACAGTGTTACCACGACGACAGCAGCTACTACTACATGTTCTGGTACCGACAGAGAGACAACAACATGAAGATGCTAACATATTCTCTGGGTCAAGGCGTGTGGGAAATAGAACCTCCCTTTGAGAAGGATGTACATTACACCATGAGCAGGCCGGAGCTGACCAGATCCACTCTGGAGATCAAGAACCTGGCGGTTGGAGACGGGGCTGTGTATTACTGTGCTTCCAGTACGGGGGGGGGGTGCCAGCCAGGCTTACTTCGGTGGAGGAACCAGGTTAACTGTTCTAGATCCAAACATCAAAGTCACTGAACCCACAGTGGAAGTCCTAGCACCCTCGGCAAAGGAGTGTAAAGATAGAAACAAGAAGAAGAAGAAGACCCTGGTGTGTGTAGCCACCCGCTTCTACCCCGACCATGTCACGGTCTTCTGGCAAGTC
>680-2
GTCTCCTGTCCTGTCTGTGTGTAGAGAAGGAGATGTGTCAGTCACTCTACAGTGTTACCACGACGACAGCAGCTACTACTACATGTTCTGGTACCGACAGAGAGACAACAACATGAAGATGTTAACATATTCTCTGGGTCAAGGCGTGTGGGAAATAGAACCTCCCTTTGAGAAGGATGTACATTACACCATGAGCAGGCCGGAGCTGACCAGATCCACTCTGGAGATCAAGAACCTGGCGGTTGGAGACGGGGCTGTGTATTACTGTGCTTCCAGCCGGGACACCAACTATGAGGCACATTTTGGATCAGGCACCAAATTAACAGTTCTCGATCCAAACATCAAAGTCACTGAACCCACAGTGGAAGTCCTAGCACCCTCGGCAAAGGAGTGTAAAGATAGAAACAAGAAGAAGAAGAAGACCCTGGTGTGTGTAGCCACCCGCTTCTACCCCGACCATGTCACGGTCTTCTGGCAAGTC
>681-2
GTCTCCTGTCCTGTCTGTGTGTAGAGAAGGAGATGTGTCAGTCACTCTACAGTGTTACCACGACGACAGCAGCTACTACTACATGTTCTGGTACCGACAGAGAGACAACAACATGAAGATGCTAACATATTCTCTGGGTCAAGGCGTGTGGGAAATAGAACCTCCCTTTGAGAAGGATGTACATTACACCATGAGCAGGCCGGAGCTGACCAGATCCACTCTGGAGATCAAGAACCTGGCGGTTGGAGACGGGGCTGTGTATTACTGTGCTTCCGGGACAGGGGAGGCTCAACCAGCCTTCTTTGGCAATGGAACGAAACTCACTGTTTTAGATCCAAACATCAAAGTCACTGAACCCACAGTGGAAGTCCTAGCACCCTCGGCAAAGGAGTGTAAAGATAGAAACAAGAAGAAGAAGACCCTGGTGTGTGTAGCCACCCGCTTCTACCCCGACCATGTCACGGTCTTCTGGCAAGTC
>682-2
GTCTCCTGTCCTGTCTGTGTGTAGAGAAGGAGATGTGTCAGTCACTCTACAGTGTTACCACGACGACAGCAGCTACTACTACATGTTCTGGTACCGACAGAGAGACAACAACATGAAGATGCTAACATATTCTCTGGGTCAAGGCGTGTGGGAAATAGAACCTCCCTTTGAGAAGGATGTACATTACACCATGAGCAGGTCGGAGCTGACCAGATCCACTCTGGAGATCAAGAACCTGGCGGTTGGAGACGGGGCTGTGTATTACTGTGCTTCCAGTACAGCTCCAGGGAGTGAGGCCTACTTTGGGAATGGAACCAAACTCACTGTTTTAGATCCAAACATCAAAGTCACTGAACCCACAGTGGAAGTCCTAGCACCCTCGGCAAAGGAGTGTAAAGATAGAAACAAGAAGAAGAAGAAGACCCTGGTGTGTGTAGCCACCCGCTTCTACCCCGACCATGTCACGGTCTTCTGGCAAGTC
>683-2
GTCTCCTGTCCTGTCTGTGTGTGTGTGTACTCACGGTCTGTCTGTGTGTGTGTGTACTCATGGTCTGTCTGTGTGTGTACTCACGGTCTTCTGGCAAGTC
>684-2
GTCTCCTGTCCTGTCTGTGTGTAGAGAAGGAGATGTGTCAGTCACTCTACAGTGTTACCACGACGACAGCAGCTACTACTACATGTTCTGGTACCGACAGAGAGACAACAACATGAAGATGCTAACATATTCTCTGGGTCAAGGCGTGTGGGAAATAGAACCTCCCTTTGAGAAGGATGTACATTACACCATGAGCAGGCCAGAGCTGACCAGATCCACTCTGGAGATCAAGAACCTGGCGGTTGGAGACGGGGCTGTGTATTACTGTGCTTCCATTAGCTCGTACTCGGAGGCATATTTTGGAGCCGGCACCAAACTCACCGTTTTAGATCCAAACATCAAAGTCACTGAACCCACAGTGGAAGTCCTAGCACCCTCGGCAAAGGAGTGTAAAGATAGAAACAAGAAGAAGAAGAAGACCCTGGTGTGTGTAGCCACCCGCTTCTACCCCGACCATGTCACGGTCTTCTGGCAAGTC
>685-2
GTCTCCTGTCCTGTCTGTGTGTAGAGAAGGAGATGTGTCAGTCACTCTACAGTGTTACCACGACGACAGCAGCTACTACTACATGTTCTGGTACCAACAGAGAGACAACAACATGAAGATGCTAACATATTCTCTGGGTCAAGGCGTGTGGGAAATAGAACCTCCCTTTGAGAAGGATGTACATTACACCATGAGCAGGCCGGAGCTGACCAGATCCACTCTGGAGATCAAGAACCTGGCGGTTGGAGACGGGGCTGTGTATTACTGTGCTTCCAGTACAGGGGGCTCGTACTCGGAGGCATATTTTGGAGCCGGCACCAAACTCACCGTTTTAGATCCAAACATCAAAGTCACTGAACCCACAGTGGAAGTCCTAGCACCCTCGGCAAAGGAGTGTAAAGATAGAAACAAGAAGAAGAAGAAGACCCTGGTGTGTGTAGCCACCCGCTTCTACCCCGACCATGTCACGGTCTTCTGGCAAGTC
>686-2
GTCTCCTGTCCTGTCTGTGTGTAGAGAAGGAGATGTGTCAGTCACTCTACCGTGTTACCACGACGCCAGCAGCTACTACTACATGTTCTGGTACCGACAGAGAGACAACAACATGAAGATGCTAACATATTCTCTGGGTCAAGGCGTGTGGGAAATAGAACCTCCCTTTGAGAAGGATGTACATTACACCATGAGCAGGCCGGAGCTGACCAGATCCACTCTGGAGATCAAGAACCTGGCGGTTGGAGACGGGGCTGTGTATTACTGTGCTTCCAGTTACAGTACTCAAACTCAACCAGCCTTCTTTGGCAATGGAACGAAACTCACTGTTTTAGATCCAAACATCAAAGTCACTGAACCCACAGTGGAAGTCCTAGCACCCTCGGCAAAGGAGTGTAAAGATAGAAACAAGAAGAAGAAGAAGACCCTGGTGTGTGTAGCCACCCGCTTCTACCCCGACCATGTCACGGTCTTCTGGCAAGTC
>687-2
GTCTCCTGTCCTGTCTGTGTGTGTACTCACGGTCTTTGTGTCTGTGTGTGCGTGTGTACTCACGGTCTGTGTATGTGTGCGTGTGTACTCACGGTCTGTGTGTCTGTGTGTGCGTGTGTACTCATGGTCTGTCTGTGTGTGTGTGTACTCACGGTCTTCTGGCAAGTC
>688-2
GTCTCCTGTCCTGTCTGTGTGTAGAGAAGGAGATGTGTCAGTCACTCTACAGTGTTACCACGACGCCAGCAGCTACTACTACATGTTCTGGTACCGACAGAGAGACAACAACATGAAGATGTTAACATATTCTCTGGGTCAAGGCGTGTGGGAAATAGAACCTCCCTTTGAGAAGGATGTACATTACACCATGAGCAGGCCGGAGCTGACCAGATCCACTCTGGAGATCAAGAACCTGGAGGTTGGAGACGGGGCTGTGTATTACTGTGCTTCCAGTACAAGGGACGAGGCACATTTTGGATCAGGCACCAAATTAACAGTTCTCGATCCAAACATCAAAGTCACTGAACCCACAGTGGAAGTCCTAGCACCCTCGGCAAAGGAGTGTAAAGATAGAAACAAGAAGAAGAAGAAGACCCTGGTGTGTGTAGCCACCCGCTTCTACCCCGACCATGTCACGGTCTTCTGGCAAGTC
>689-2
GTCTCCTGTCCTGTCTGTGTGTAGAGAAGGAGATGTGTCAGTCACTCTACAGTGTTACCACGACGACAGCAGCTACTACTACATGTTCTGGTACCGACAGAGAGACAACAACATGAAGATGCTAACATATTCTCTGGGTCAAGGCGTGTGGGAAATAGAACCTCCCTTTGAGAAGGATGTACATTACACCATGAGCAGGCCGGAGCTGACCAGATCCACTCTGGAGATCAAGAACCTGGCGGTTGGAGACGGGGCTGTGTATTACTGTGCTTCCAGACAGGGGGCGCGCTATGAGGCACATTTTGGATCAGGCACCAAATTAACAGTTCTCGATCCAAACATCAAAGTCACTGAACCCACAGTGGAAGTCCTAGCACCCTCGGCAAAGGAGTGTAAAGATAGAAACAAGAAGAAGAAGACCCTGGTGTGTGTAGCCACCCGCTTCTACCCCGACCATGTCACGGTCTTCTGGCAAGTC
>690-2
GTCTCCTGTCCTGTCTGTGTGTAGAGAAGGAGATGTGTCAGTCACTCTACAGTGTTACCACGACGACAGCAGCTACTACTACATGTTCTGGTACCGACAGAGAGACAACAACATGAAGATGCTAACATATTCTCTGGGTCAAGGCGTGTGGGAAATAGAACCTCCCTTTGAGAAGGATGTACATTACACCATGAGCAGGCCGGAGCTGACCAGATCCACTCTGGAGATCAAGAACCTGGCGGTTGGAGACGGGGCTGTGTATTACTGTGCTTCCAGTACGGACAGGGGGGACTCGGAGGCATATTTTGGAGCCGGCACCAAACTCACCGTTTTAGATCCAAACATCAAAGTCACTGAACCCACAGTGGAAGTCCTAGCACCCTCGGCAAAGGAGTGTAAAGATAGAAACAAGAAGAAGAAGACCCTGGTGTGTGTAGCCACCCGCTTCTACCCCGACCATGTCACGGTCTTCTGGCAAGTC
>691-2
GTCTCCTGTCCTGTCTGTGTGTAGAGAAGGAGATGTGTCAGTCACTCTACAGTGTTACCACGACGACAGCAGCTACTACTACATGTTCTGGTACCGACAGAGAGACAACAACATGAAGATGCTAACATATTCTCTGGGTCAAGGCGTGTGGGAAATAGAACCTCCCTTTGAGAAGGATGTACATTACACCATGAGCAGGCCGGAGCTGACCAGATCCACTCTGGAGATCAAGAACCTGGCGGTTGGAGACGGGGCTGTGTATTACTGTGCTTCCAGTACGGGACAAACTCAACCAGCCTTCTTTGGCAATGGAACGAAACTCACTGTTTTAGATCAAAACATCAAAGTCACTGAACCCACAGTGGAAGTCCTAGCACCCTCGGCAAAGGAGTGTAAAGATAGAAACAAGAAGAAGAAGAAGACCCTGGTGTGTGTAGCCACCCGCTTCTACCCCGACCATGTCACGGTCTTCTGGCAAGTC
>692-2
GTCTCCTGTCCTGTCTGTGTGTAGAGAAGGAGATGTGTCAGTCACTCTACAGTGTTACCACGACGACAGCAGCTACTACTACATGTTCTGGTACCGACAGAGAGACAACAACATGAAGATGCTAACATATTCTCTGGGTCAAGGCGTGTGGGAAATAGAACCTCCCTTTGAGAAGGATGTACATTACACCATGAGCAGGCCGGAGCTGACCAGATCCACTCTGGAGATCAAGAACCTGGCGGTTGGAGACGGGGCTGTGTATTACTGTGCTTCCAGTACGGACAGGGTTGGAAGTGAGGCCTACTTTGGGAATGGAACCAAACTCACTGTTTTAGATCCAAACATCAAAGTCACTGAACCCACAGTGGAAGTCCTAGCACCCTCGGCAAAGGAGTGTAAAGATAGAAACAAGAAGAAGAAGACCCTGGTGTGTGTAGCCACCCGCTTCTACCCCGACCATGTCACGGTCTTCTGGCAAGTC
>693-2
GTCTCCTGTCCTGTCTGTGTGTAGAGAAGGAGATGTGTCAGTCACTCTACAGTGTTACCACGACGACAGCAGCTACTACTACATGTTCTGGTACCGACAGAGAGACAACAACATGAAGATGTTAACATATTCTCTGGGTCAAGGCGTGTGGGAAATAGAACCTCCCTTTGAGAAGGATGTACATTACACCATGAGCAGGCCGGAGCTGACCAGATCCACTCTGGAGATCAAGAACCTGGAGGTTGGAGACGGGGCTGTGTATTACTGTGCTTCCAGGGACAACAACTATGAGGCACATTTTGGATCAGGCACCAAATTAACAGTTCTCGATCCAAACATCAAAGTCACTGAACCCACAGTGGAAGTCCTAGCACCCTCGGCAAAGGAGTGTAAAGATAGAAACAAGAAGAAGAAGACCCTGGTGTGTGTAGCCACCCGCTTCTACCCCGACCATGTCACGGTCTTCTGGCAAGTC
>694-2
GTCTCCTGTCCTGTCTGTGTGTAGAGAAGGAGATGTGTCAGTCACTCTACAGTGTTACCACGACGACAGCAGCTACTACTACATGTTCTGGTACCGACAGAGAGACAACAACATGAAGATGCTAACATATTCTCTGGGTCAAGGCGTGTGGGAAATAGAACCTCCCTTCGAGAAGGATGTACATTACACCATGAGCAGGCCGGAGCTGACCAGATCCACTCTGGAGATCAAGAACCTGGCGGTTGGAGACGGGGCTGTGTATTACTGTGCTTCCGGGACAGGGTCGTACTCGGAGGCATATTTTGGAGCCGGCACCAAACTCACCGTTTTAGATCCAAACATCAAAGTCACTGAACCCACAGTGGAAGTCCTAGCACCCTCGGCAAAGGAGTGTAAAGATAGAAACAAGAAGAAGAAGAAGACCCTGGTGTGTGTAGCCACCCGCTTCTACCCCGACCATGTCACGGTCTTCTGGCAAGTC
>695-2
GTCTCCTGTCCTGTCTGTGTGTAGAGAAGGAGATGTGTCAGTCACTCTACAGTGTTACCACGACGACAGCAGCTACTACTACATGTTCTGGTACCGACAGAGAGACAACAACATGAAGATGCTAACATATTCTCTGGGTCAAGGCGTGTGGGAAATAGAACCTCCCTTTGAGAAGGATGTACATTACACCATGAGCAGGCCGGAGCTGACCAGATCCACTCTGGAGATCAAGAACCTGGCGGTTGGAGACGGGGCTGTGTATTACTGTGCTTCCAGTACAACGGCCACTGATAAGGCAGAGTTTGGTCCAGGTACCAGACTCACTGTTCTAGATCCAAACATCAAAGTCACTGAACCCACAGTGGAAGTCCTAGCACCCTCGGCAAAGGAGTGTAAAGATAGAAACAAGAAGAAGAAGAAGACCCTGGTGTGTGTAGCCACCCGCTTCTACCCCGACCATGTCACGGTCTTCTGGCAAGTC
>696-2
GTCTCCTGTCCTGTCTGTGTGTAGAGAAGGAGATGTGTCAGTCACTCTACAGTGTTACCACGACGACAGCAGCTACTACTACATGTTCTGGTACCGACAGAGAGACAACAACATGAAGATGCTAACATATTCTCTGGGTCAAGGCGTGTGGGAAATAGAACCTCCCTTGAGAAGGATGTACATTACACCATGAGCAGGCCGGAGCTGACCAGATCCACTCTGGAGATCAAGAACCTGGCGGTTGGAGACGGGGCTGTGTATTACTGTGCGTCCAGTACCTACTATGAGGCACATTTTGGATCAGGCACCAAATTAACAGTTCTCGATCCAAACATCAAAGTCACTGAACCCACAGTGGAAGTCCTAGCACCCTCGGCAAAGGAGTGTAAAGATAGAAACAAGAAGAAGAAGAAGACCCTGGTGTGTGTAGCCACCCGCTTCTACCCCGACCATGTCACGGTCTTCTGGCAAGTC
>697-2
GTCTCCTGTCCTGTCTGTGTGTAGAGAAGGAGATGTGTCAGTCACTCTACAGTGTTACCACGACGACAGCAGCTACTACTACATGTTCTGGTACCGACAGAGAGACAACAACATGAAGATGCTAACATATTCTCTGGGTCAAGGCGTGTGGGAAATAGAACCTCCCTTTGAGAAGGATGTACATTACACCATGAGCAGGCCGGAGCTGACCAGATCCACTCTGGAGATCAAGAACCTGGCGGTTGGAGACGGGGCTGTGTATTACTGTGCTTCCAGTACCGACAGGGCTGGAAGTGAGGCCTACTTTGGGAATGGAACCAAACTCACTGTTTTAGATCCAAACATCAAAGTCACTGAACCCACAGTGGAAGTCCTAGCACCCTCGGCAAAGGAGTGTAAAGATAGAAACAAGAAGAAGAAGACCCTGGTGTGTGTAGCCACCCGCTTCTACCCCGACCATGTCACGGTCTTCTGGCAAGTC
>698-2
GTCTCCTGTCCTGTCTGTGTGTAGAGAAGGAGATGTGTCAGTCACTCTACAGTGTTACCACGACGACAGCAGCTACTACTACATGTTCTGGTACCGACAGAGAGACAACAACATGAAGATGCTAACATATTCTCTGGGTCAAGGCGTGTGGGAAATAGAACCTCCCTTTGAGAAGGATGTACATTACACCATGAGCAGGCCGGAGCTGACCAGATCCACTCTGGAGATCATGAACCTGGCGGTTGGAGACGGGGCTGTGTATTACTGTGCTTCCAGTACAGGGGCTGGTGGTGCCAGCCAGGCTTACTTCGGTGGAGGAACCAGGTTAACTGTTCTAGATCCAAACATCAAAGTCACTGAACCCACAGTGGAAGTCCTAGCACCCTCGGCAAAGGAGTGTAAAGATAGAAACAAGAAGAAGAAGAAGACCCTGGTGTGTGTAGCCACCCGCTTCTACCCCGACCATGTCACGGTCTTCTGGCAAGTC
>699-2
GTCTCCTGTCCTGTCTGTGTGTAGAGAAGGAGATGTGTCAGTCACTCTACAGTGTTACCACAACGACAGCAGCTACTACTACATGTTCTGGTACCGACAGAGAGACAACAACATGAAGATGTTAACATATTCTCTGGGTCAAGGCGTGTGGGAAATAGAACCTCCCTTTGAGAAGGATGTACATTACACCATGAGCAGGCCGGAGCTGACCAGATCCACTCTGGAGATCAAGAACCTGGAGGTTGGAGACGGGGCTGTGTATTACTGTGCTTCCAGTACCGGTTTTGAGGCACATTTTGGATCAGGCACCAAATTAACAGTTCTCGATCCAAACATCAAAGTCACTGAACCCACAGTGGAAGTCCTAGCACCCTCGGCAAAGGAGTGTAAAGATAGAAACAAGAAGAAGAAGAAGACCCTGGTGTGTGTAGCCACCCGCTTCTACCCCGACCATGTCACGGTCTTCTGGCAAGTC
>700-2
GTCTCCTGTCCTGTCTGTGTGTAGAGAAGGAGATGTGTCAGTCACTCTACAGTGTTACCACGACGACAGCAGCTACTACTACATGTTCTGGTACCGACAGAGAGACAACAACATGAAGATGCTAACATATTCTCTGGGTCAAGGCGTGTGGGAAATAGAACCTCCCTTTGAGAAGGATGTACATTACACCATGAGCAGGCCGGAGCTGACCAGATCCACTCTGGAGATCAAGAACCTGGCGGTTGGAGACGGGGCTGTGTATTACTGTGCTTCCAGTACGGCAGGGATCAACTATGAGGCACATTTTGGATCAGGCACCAAATTAACAGTTCTCGATCCAAACATCAAAGTCACTGAACCCACAGTGGAAGTCCTAGCACCCTCGGCAAAGGAGTGTAAAGATAGAAACAAGAAGAAGAAGACCCTGGTGTGTGTAGCCACCCGCTTCTACCCCGACCATGTCACGGTCTTCTGGCAAGTC
>701-2
GTCTCCTGTCCTGTCTGTGTGTAGAGAAGGAGATGTGTCAGTCACTCTACAGTGTTACCACGACGACAGCAGCTACTACTACATGTTCTGGTACCGACAGAGAGACAACAACATGAAGATGCTAACATATTCTCTGGGTCAAGGCGTGTGGGAAATAGAACCTCCCTTTGAGAAGGATGTACATTACACCATGAGCAGGCCGGAGCTGACCAGATCCACTCTGGAGATCAAGAACCTGGCGGTTGGAGACGGGGCTGTGTATTACTGTGCTTCCAGTACTGGGGGCGAGGCACATTTTGGATCAGGCACCAAATTAACAGTTCTCGATCCAAACATCAAAGTCACTGAACCCACAGTGGAAGTCCTAGCACCCTCGGCAAAGGAGTGTAAAGATAGAAACAAGAAGAAGAAGACCCTGGTGTGTGTAGCCACCCGCTTCTACCCCGACCATGTCACGGTCTTCTGGCAAGTC
>702-2
GTCTCCTGTCCTGTCTGTGTGTAGAGAAGGAGATGTGTCAGTCACTCTACAGTGTTACCACGACGACAGCAGCTACTACTACATGTTCTGGTACCGACAGAGAGACAACAACATGAAGATGCTAACATATTCTCTGGGTCAAGGCGTGTGGGAAATAGAACCTCCCTTTGAGAAGGATGTACATTACACCATGAGCAGGCCGGAGCTGACCAGATCCACTCTGGAGATCAAGAACCTGGCGGTTGGAGACGGGGCTGTGTATTACTGTGCTTCCAACGACAGGGGGGTCAAACTCAACCAGCCTTCTTTGGCAATGGAACGAAACTCACTGTTTTAGATCCAAACATCAAAGTCACTGAACCCACAGTGGAAGTCCTAGCACCCTCGGCAAAGGAGTGTAAAGATAGAAACAAGAAGAAGAAGACCCTGGTGTGTGTAGCCACCCGCTTCTACCCCGACCATGTCACGGTCTTCTGGCAAGTC
>703-2
GTCTCCTGTCCTGTCTGTGTGTAGAGAAGGAGATGTGTCAGTCACTCTACAGTGTTACCACGACGACAGCAGCTACTACTACATGTTCTGGTACCGACAGAGAGACAACAACATGAAGATGCTAACATATTCTCTGGGTCAAGGCGTGTGGGAAATAGAACCTCCCTTTGAGAAGGATGTACATTACACCATGAGCAGGCCGGAGCTGACCAGATCCACTCTGGAGATCAAGAACCTGGTGGTTGGAGACGGGGCTGTGTATTACTGTGCTTCCAGTACAGGGAATGAGGCACATTTTGGATCAGGCACCAAATTAACAGTTCTCGATCCAAACATCAAAGTCACTGAACCCACAGTGGAAGTCCTAGCACCCTCGGCAAAGGAGTGTAAAGATAGAAACAAGAAGAAGAAGAAGACCCTGGTGTGTGTAGCCACCCGCTTCTACCCCGACCATGTCACGGTCTTCTGGCAAGTC
>704-2
GTCTCCTGTCCTGTCTGTGTGTAGAGAAGGAGATGTGTCAGTCACTCTACAGTGTTACCACGACGACAGCAGCTACTACTACATGTTCTGGTACCGACAGAGAGACAACAACATGAAGATGCTAACATATTCTCTGGGTCAAGGCGTGTGGGAAATAGAACCTCCCTTTGAGAAGGATGTACATTACACCATGAGCAGGCCGGAGCTGACCAGATCCACTCTGGAGATCAAGAACCTGGCGGTTGGAGACGGGGCTGTGTATTACTGTGCTTCCAGTATTTCCCCTGGTGGTGCCAGCCAGGCTTACTTCGGTGGAGGAACCAGGTTAACTGTTCTAGATCCAAACATCAAAGTCACTGAACCCACAGTGGAAGTCCTAGCACCCTCGGCAAAGGAGTGTAAAGATAGAAACAAGAAGAAGAAGAAGACCCTGGTGTGTGTAGCCACCCGCTTCTACCCCGACCATGTCACGGTCTTCTGGCAAGTC
>705-2
GTCTCCTGTCCTGTCTGTGTGTAGAGAAGGAGATGTGTCAGTCACTCTACAGTGTTACCACGACGACAGCAGCTACTACTACATGTTCTGGTACCGACAGAGAGACAACAACATGAAGATGCTAACATATTCTCTGGGTCAAGGCGTGTGGGAAATAGAACCTCCCTTTGAGAAGGATGTACATTACACCATGAGCAGGCCGGAGCTGACCAGATCCACTCTGGAGATCAAGAACCTGGCGGTTGGAGACGGGGCTGTGTATTACTGTGCTTCCAGGACAGCTGGTGGTGCCAGCCAGGCTTACTTCGGTGGAGGAACCAGGTTAACTGTTCTAGATCCAAACATCAAAGTCACTGAACCCACAGTGGAAGTCCTAGCACCCTCGGCAAAGGAGTGTAAAGATAGAAACAAGAAGAAGAAGACCCTGGTGTGTGTAGCCACCCGCTTCTACCCCGACCATGTCACGGTCTTCTGGCAAGTC
>706-2
GTCTCCTGTCCTGTCTGTGTGTAGAGACGGAGATGTGTCAGTCACTCTACAGTGTTACCACGACGACAGCAGCTACTACTACATGTTCTGGTACCGACAGAGAGACAACAACATGAAGATGTTAACATATTCTCTGGGTCAAGGCGTGTGGGAAATAGAACCTCCCTTTGAGAAGGATGTACATTACACCATGAGCAGGCCGGAGCTGACCAGATCCACTCTGGAGATCAAGAACCTGGAGGTTGGAGACGGGGCTGTGTATTACTGTGCTTCCAGGGCAGGGGGCGCGGATAAGGCAGAGTTTGGTCCAGGTACCAGACTCACTGTTCTAGATCCAAACATCAAAGTCACTGAACCCACAGTGGAAGTCCTAGCACCCTCGGCAAAGGAGTGTAAAGATAGAAACAAGAAGAAGAAGAAGACCCTGGTGTGTGTAGCCACCCGCTTCTACCCCGACCATGTCACGGTCTTCTGGCAAGTC
>707-2
GTCTCCTGTCCTGTCTGTGTGTGCGTGTGTACTCACAGTCTGTGTATGTTTGTGTACTAACAGTATGTGTTTCTGTGTGTGTGTACTCACGGTCTGTGTGTGTGTGCGTGTGTACTCACAGTCTGTGTGTGTGTGTACTCACGGTCTTCTGGCAAGTC
>708-2
GTCTCCTGTCCTGTCTGTGTGTAGAGAAGGAGATGTGTCAGTCACTCTACAGTGTTACCACAACGACAGCAGCTACTACTACATGTTCTGGTACCGACAGAGAGACAACAACATGAAGATGCTAACATATTCTCTGGGTCAAGGCGTGTGGGAAATAGAACCTCCCTTTGAGAAGGATGTACATTACACCATGAGCAGGCCGGAGCTGACCAGATCCACTCTGGAGATCAAGAACCTGGCGGTTGGAGACGGGGCTGTGTATTACTGTGCTTCCAGTTGGGACAGAACTCAAACTCAACCAGCCTTCTTTGGCAATGGAACGAAACTCACTGTTTTAGATCCAAACATCAAAGTCACTGAACCCACAGTGGAAGTCCTAGCACCCTCGGCAAAGGAGTGTAAAGATAGAAACAAGAAGAAGAAGAAGACCCTGGTGTGTGTAGCCACCCGCTTCTACCCCGACCATGTCACGGTCTTCTGGCAAGTC
>709-2
GTCTCCTGTCCTGTCTGTGTGTAGAGAAGGAGATGTGTCAGTCACTCTACAGTGTTACCACGACGACAGCAGCTACTACTACATGTTCTGGTACCGACAGAGAGACAACAACATGAAGATGCTAACATATTCTCTGGGTCAAGGCGTGTGGGAAATAGAACCTCCCTTTGAGAAGGATGTACATTACACCATGAGCAGGCCGGAGCTGACCAGATCCACTCTGGAGATCAAGAACCTGGCGGTTGGAGACGGGGCTGTGTATTACTGTGCTTCCAGTACAAGACAGGGGGCGTCCGGCTATGAGGCACATTTTGGATCAGGCACCAAATTAACAGTTCTCGATCCAAACATCAAAGTCACTGAACCCACAGTGGAAGTCCTAGCACCCTCGGCAAAGGAGTGTAAAGATAGAAACAAGAAGAAGAAGACCCTGGTGTGTGTAGCCACCCGCTTCTACCCCGACCATGTCACGGTCTTCTGGCAAGTC
>710-2
GTCTCCTGTCCTGTCTGTGTGTAGAGAAGGAGATGTGTCAGTCACTCTACAGTGTTACCACGACGACAGCAGCTACTACTACATGTTCTGGTACCGACAGAGAGACAACAACATGAAGATGCTAACATATTCTCTGGGTCAAGGCGTGTGGGAAATAGAACCTCCCTTTGAGAAGGATGTACATTACACCATGAGCAGGCCGGAGCTGACCAGATCCACTCTGGAGATCAAGAACCTGGCGGTTGGAGACGGGGCTGTGTATTACTGTGCTTCCAGTACGCACAGGGTCGATCCTGCATTCTTTGGAGCAGGGACCAAACTGAGTGTTCTGGATCCAAACATCAAAGTCACTGAACCCACAGTGGAAGTCCTAGCACCCTCGGCAAAGGAGTGTAAAGATAGAAACAAGAAGAAGAAGACCCTGGTGTGTGTAGCCACCCGCTTCTACCCCGACCATGTCACGGTCTTCTGGCAAGTC
>711-2
GTCTCCTGTCCTGTCTGTGTGTAGAGAAGGAGATGTGTCAGTCACTCTACAGTGTTACCACGACGACAGCAGCTACTACTACATGTTCTGGTACCGACAGAGAGACAACAACATGAAGATGCTAACATATTCTCTGGGTCAAGGCGTGTGGGAAATAGAACCTCCCTTTGAGAAGGATGTACATTACACCATGAGCAGGCCGGAGCTGACCAGATCCACTCTGGAGATCAAGAACCTGGCGGTTGGAGACGGGGCTGTGTATTACTGTGCTTCCAGTACAGGGTACACGGATAAGGCAGAGTTTGGTCCAGGTACCAGACTCACTGTTCTAGATCCAAACATCAAAGTCACTGAACCCACAGTGGAAGTCCTAGCACCCTCGGCAAAGGAGTGTAAAGATAGAAACAAGAAGAAGAAGACCCTGGTGTGTGTAGCCACCCGCTTCTACCCCGACCATGTCACGGTCTTCTGGCAAGTC
>712-2
GTCTCCTGTCCTGTCTGTGTGTGTGTGTACTCACGGTCTGTCTGTGTGTGTACTCACGGTCTTCTGGCAAGTC
>713-2
GTCTCCTGTCCTGTCTGTGTGTAGAGAAGGAGATGTGTCAGTCACTCTACAGTGTTACCACGACGACAGCAGCTACTACTACATGTTCTGGTACCGACAGAGAGACAACAACATGAAGATGCTAACATATTCTCTGGGTCAAGGCGTGTGGGAAATAGAACCTCCCTTTGAGAAGGATGTACATTACACCATGAGCAGGCCGGAGCTGACCAGATCCACTCTGGAGATCAAGAACCTGGCGGTTGGAGACGGGGCTGTGTATTACTGTGCTTCCAGCGGACAGCAACTATGAGGCACATTTTGGATCAGGCACCAAATTAACAGTTCTCGATCCAAACATCAAAGTCACTGAACCCACAGTGGAAGTCCTAGCACCCTCGGCAAAGGAGTGTAAAGATAGAAACAAGAAGAAGAAGACCCTGGTGTGTGTAGCCACCCGCTTCTACCCCGACCATGTCACGGTCTTCTGGCAAGTC
>714-2
GTCTCCTGTCCTGTCTGTGTTGTCGGTGTGTGTGTGTGTGTGTATTTTTGTTTGAAAGAAAGATGAAGAGGAGTGACAGAGCGAAGATGAATGGGAGGAGAGGGTGATCGAATTGACAATGTTTTGGCAGTGTGTGTGTGTGTACGTGTCTGGTGGTGTTATCATTCAGTGGCGCCGTTTCTTCTTGCTGCTGGGGGGCGGGCCTGACGAGCGGCCCTTTCTCTTCCTATTGGCCGACGAGGTCTCCTCCGCGTCCTCATAGTGAGACTCTTTGTCCGCTTTCCTGGCCTCCTCTTCCAACTCGTCCCAGTCTTTACCGCTCTCCTCTTCACTGCCCAGCGATGCACTGTAGTCATTACCAGAGTCCTCGCTCTCTGAGTCATAGTCTTCATCACGGTCTTCTGGCAAGTC
>715-2
GTCTCCTGTCCTGTCTGTGTGGAAAGAGTGTTCACGGTCTTCTGGCAAGTC
>716-2
GTCTCCTGTCCTGTCTGTGTGTAGAGAAGGAGATGTGTCAGTCACTCTACAGTGTTACCACGACGACAGCAGCTACTACTACATGTTCTGGTACCGACAGAGAGACAACAACATGAAGATGCTAACATATTCTCTGGGTCAAGGCGTGTGGGAAATAGAACCTCCCTTTGAGAAGGATGTACATTACACCATGAGCAGGCCGGAGCTGACCAGATCCACTCTGGAGATCAAGAACCTGGCGGTTGGAGACGGGGCTGTGTATTACTGTGCTTCCAGTACAGACACGAACTATGAGGCACATTTTGGATCAGGCACCAAATTAACAGTTCTCGATCCAAACATCAAAGTCACTGAACCCACAGTGGAAGTCCTAGCACCCTCGGCAAAGGAGTGTAAAGATAGAAACAAGAAGAAGAAGACCCTGGTGTGTGTAGCCACCCGCTTCTACCCCGACCATGTCACGGTCTTCTGGCAAGTC
>717-2
GTCTCCTGTCCTGTCTGTGTGTGTGTGTACTCACGGTCTGTCTGTGTGTGTGTGTGTGTACTCACGGTCTTCTGGCAAGTC
>718-2
GTCTCCTGTCCTGTCTGTGTGTAGAGAAGGAGATGTGTCAGTCACTCTACAGTGTTACCACGACGACAGCAGCTACTACTACATGTTCTGGTACCGACAGAGAGACAACAACATGAAGATGCTAACATATTCTCTGGGTCAAGGCGTGTGGGAAATAGAACCTCCCTTTGAGAAGGATGTACATTACACCATGAGCAGGCCGGAGCTGACCAGATCCACTCTGGAGATCAAGAACCTGGAGGTTGGAGACGGGGCTGTGTATTACTGTGCTTCCAGTACGACAGTAAAACTCAACCAGCCTTCTTTGGCAATGGAACGAAACTCACTGTTTTAGATCCAAACATCAAAGTCACTGAACCCACAGTGGAAGTCCTAGCACCCTCGGCAAAGGAGTGTAAAGATAGAAACAAGAAGAAGAAGAAGACCCTGGTGTGTGTAGCCACCCGCTTCTACCCCGACCATGTCACGGTCTTCTGGCAAGTC
>719-2
GTCTCCTGTCCTGTCTGTGTGTAGAGAAGGAGATGTGTCAGTCACTCTACAGTGTTACCACGACGACAGCAGCTACTACTACATGTTCTGGTACCGACAGAGAGACAACAACATGAAGATGCTAACATATTCTCTGGGTCAAGGCGTGTGGGAAATAGAACCTCCCTTTGAGAAGGATGTACATTACACCATGAGCAGGCCGGAGCTGACCAGATCCACTCTGGAGATCAAGAACCTGGCGGTTGGAGACGGGGCTGTGTATTACTGTGCTTCCAGCCGGGACACCAACTATGAGGCACATTTTGGATCAGGCACCAAATTAACAGTTCTCGATCCAAACATCAAAGTCACTGAACCCACAGTGGAAGTCCTAGCACCCTCGGCAAAGGAGTGTAAAGATAGAAACAAGAAGAAGAAGACCCTGGTGTGTGTAGCCACCCGCTTCTACCCCGACCATGTCACGGTCTTCTGGCAAGTC
>720-2
GTCTCCTGTCCTGTCTGTGTGTAGAGAAGGAGATGTGTCAGTCACTCTACAGTGTTACCACGACGACAGCAGCTACTACTACATGTTCTGGTACCGACAGAGAGACAACAACATGAAGATGCTAACATATTCTCTGGGTCAAGGCGTGTGGGAAATAGAACCTCCCTTTGAGAAGGATGTACATTACACCATGAGCAGGCCGGAGCTGACCAGATCCACTCTGGAGATCAAGAACCTGGCGGTTGGAGACGGGGCTATGTATTACTGTGCTTCCAGTACCCGGACAGGGGGGTACTCGGAGGCATATTTTGGAGCCGGCACCAAACTCACCGTTTTAGATCCAAACATCAAAGTCACTGAACCCACAGTGGAAGTCCTAGCACCCTCGGCAAAGGAGTGTAAAGATAGAAACAAGAAGAAGAAGAAGACCCTGGTGTGTGTAGCCACCCGCTTCTACCCCGACCATGTCACGGTCTTCTGGCAAGTC
>721-2
GTCTCCTGTCCTGTCTGTGTGTGTGTGTGTGTGTGTACTCACGGGCTGTCTGTCTGTGTGTACTCACGGTCTGTCTGTGTGTGTACTCACGGTCTTCTGGCAAGTC
>722-2
GTCTCCTGTCCTGTCTGTGTGTAGAGAAGGAGATGTGTCAGTCACTCTACAGTGTTACCACGACGACAGCAGCTACTACTACATGTTCTGGTACCGACAGAGAGACAACAACATGAAGATGCTAACATATTCTCTGGGTCAAGGCGTGTGGGAAATAGAACCTCCCTTTGAGAAGGATGTACATTACACCATGAGCAGGCCGGAGCTGACCAGATCCACTCTGGAGATCAAGAACCTGGCGGTTGGAGACGGGGCTGTGTATTACTGTGCTTCCAGTACGTGACAGCTATGAGGCACATTTTGGATCAGGCACCAAATTAACAGTTCTCGATCCAAACATCAAAGTCACTGAACCCACAGTGGAAGTCCTAGCACCCTCGGCAAAGGAGTGTAAAGATAGAAACAAGAAGAAGAAGACCCTGGTGTGTGTAGCCACCCGCTTCTACCCCGACCATGTCACGGTCTTCTGGCAAGTC
>723-2
GTCTCCTGTCCTGTCTGTGTGTAGAGAAGGAGATGTGTCAGTCACTCTACAGTGTTACCACGACGACAGCAGCTACTACTACATGTTCTGGTACCGACAGAGAGACAACAACATGAAGATGCTAACATATTCTCTGGGTCAAGGCGTGTGGGAAATAGAACCTCCCTTTGAGAAGGATGTACATTACACCATGAGCAGGCCGGAGCTGACCAGATCCACTCTGGAGATCAAGAACCTGGCGGTTGGAGACGGGGCTGTGTATTACTGTGCTTCCGGACCGGGACAGAAAACTCAACCAGCCTTCTTTGGCAATGGAACGAAACTCACTGTTTTAGATCCAAACATCAAAGTCACTGAACCCACAGTGGAAGTCCTAGCACCCTCGGCAAAGGAGTGTAAAGATAGAAACAAGAAGAAGAAGACCCTGGTGTGTGTAGCCACCCGCTTCTACCCCGACCATGTCACGGTCTTCTGGCAAGTC
>724-2
GTCTCCTGTCCTGTCTGTGTGTAGAGAAGGAGATGTGTCAGTCACTCTACAGTGTTACCACGACGACAGCAGCTACTACTACATGTTCTGGTACCGACAGAGAGACAACAACATGAAGATGCTAACATATTCTCTGGGTCAAGGCGTGTGGGAAATAGAACCTCCCTTTGAGAAGGATGTACATTACACCATGAGCAGGCCGGAGCTGACCAGATCCACTCTGGAGATCAAGAACCTGGCGGTTGGAGACGGGGCTGTGTATTACTGTGCTTCCAGGACAGGGAACCCGGCATTCTTCGGCAGTGGCACCAAACTCACAGTTCTAGATCCAAACATCAAAGTCACTGAACCCACAGTGGAAGTCCTAGCACCCTCGGCAAAGGAGTGTAAAGATAGAAACAAGAAGAAGAAGACCCTGGTGTGTGTAGCCACCCGCTTCTACCCCGACCATGTCACGGTCTTCTGGCAAGTC
>725-2
GTCTCCTGTCCTGTCTGTGTGTAGAGAAGGAGATGTGTCAGTCACTCTACAGTGTTACCACGACGACAGCAGCTACTACTACATGTTCTGGTACCGACAGAGAGACAACAACATGAAGATGCTAACATATTCTCTGGGTCAAGGCGTGTGGGAAATAGAACCTCCCTTTGAGAAGGATGTACATTACACCATGAGCAGGCCGGAGCTGACCAGATCCACTCTGGAGATCAAGAACCTGGCGGTTGGAGACGGGGCTGTGTATTACTGTGCTTCCAGTACGGCAGATCCAAACATCAAAGTCACTGAACCCACAGTGGAAGTCCTAGCACCCTCGGCAAAGGAGTGTAAAGATAGAAACAAGAAGAAGAAGACCCTGGTGTGTGTAGCCACCCGCTTCTACCCCGACCATGTCACGGTCTTCTGGCAAGTC
>726-2
GTCTCCTGTCCTGTCTGTGTGTGTGTGTGTGTGTCTCTGTCTGTTTGTGTGTCTCTGTCTGTCTGTTTGTGTGTCTCTGTCTGTCTGTTTGTGTGTCTCTGTCTGTCTGTGTGTGTCACGGTCTTCTGGCAAGTC
>727-2
GTCTCCTGTCCTGTCTGTGTGTAGAGAAGGAGTTGTGTCAGTCACTCTACAGTGTTACCACGACGACAGCAGCTACTACTACATGTTCTGGTACCGACAGAGAGACAACAACATGAAGATGCTAACATATTCTCTGGGTCAAGGCGTGTGGGAAATAGAACCTCCCTTTGAGAAGGATGTACATTACACCATGAGCAGGCCGGAGCTGACCAGATCCACTCTGGAGATCAAGAACCTGGCGGTTGGAGACGGGGCTGTGTATTACTGTGCTTCCAGACAGAGCTCGTACTCGGAGGCATATTTTGGAGCCGGCACCAAACTCACCGTTTTAGATCCAAACATCAAAGTCACTGAACCCACAGTGGAAGTCCTAGCACCCTCGGCAAAGGAGTGTAAAGATAGAAACAAGAAGAAGAAGAAGACCCTGGTGTGTGTAGCCACCCGCTTCTACCCCGACCATGTCACGGTCTTCTGGCAAGTC
>728-2
GTCTCCTGTCCTGTCTGTGTGTAGAGCAGGAGATGTGTCAGTCACTCTACAGTGTTACCACGACGACAGCAGCTACTACTACATGTTCTGGTACCGACAGAGAGACAACAACATGAAGATGCTAACATATTCTCTGGGTCAAGGCGTGTGGGAAATAGAACCTCCCTTTGAGAAGGATGTACATTACACCATGAGCAGGCCGGAGCTGACCAGATCCACTCTGGAGATCAAGAACCTGGCGGTTGGAGACGGGGCTGTGTATTACTGTGCTTCCAGTCCCGGGACATACAACTATGATCCTGCATTCTTTGGAGCAGGGACCAAACTGAGTGTTCTGGATCCAAACATCAAAGTCACTGAACCCACAGTGGAAGTCCTAGCACCCTCGGCAAAGGAGTGTAAAGATAGAAACAAGAAGAAGAAGAAGACCCTGGTGTGTGTAGCCACCCGCTTCTACCCCGACCATGTCACGGTCTTCTGGCAAGTC
>729-2
GTCTCCTGTCCTGTCTGTGTGTAGAGAAGGAGATGTGTCAGTCACTCTACAGTGTTACCACGACGACAGCAGCTACTACTACATGTTCTGGTACCGACAGAGAGACAACAACATGAAGATGCTAACATATTCTCTGGGTCAAGGCGTGTGGGAAATAGAACCTCCCTTTGAGAAGGATGTACATTACACCATGAGCAGGCCGGAGCTGACCAGATCCACTCTGGAGATCAAGAACCTGGCGGTTGGAGACGGGGCTGTGTATTACTGTGCTTCCAGAGGACAGGGGGACAACCCGGCATTCTTCGGCAGTGGCACCAAACTCACAGTTCTAGATCCAAACATCAAAGTCACTGAACCCACAGTGGAAGTCCTAGCACCCTCGGCAAAGGAGTGTAAAGATAGAAACAAGAAGAAGAAGACCCTGGTGTGTGTAGCCACCCGCTTCTACCCCGACCATGTCACGGTCTTCTGGCAAGTC
>730-2
GTCTCCTGTCCTGTCTGTGTGTAGAGAAGGAGATGTGTCAGTCACTCTACAGTGTTACCACGACGACAGCAGCTACTACTACATGTTCTGGTACCGACAGAGAGACAACAACATGAAGATGCTAACATATTCTCTGGGTCAAGGCGTGTGGGAAATAGAACCTCCCTTTGAGAAGGATGTACATTACACCATGAGCAGGCCGGAGCTGACCAGATCCACTCTGGAGATCAAGAACCTGGCGGTTGGAGACGGGGCTGTGTATTACTGTGCTTCCCCCAGGGGACGGTGGTGCCAGCCAGGCTTACTTCGGTGGAGGAACCAGGTTAACTGTTCTAGATCCAAACATCAAAGTCACTGAACCCACAGTGGAAGTCCTAGCACCCTCGGCAAAGGAGTGTAAAGATAGAAACAAGAAGAAGAAGACCCTGGTGTGTGTAGCCACCCGCTTCTACCCCGACCATGTCACGGTCTTCTGGCAAGTC
>731-2
GTCTCCTGTCCTGTCTGTGTGTAGAGAAGGAGATGTGTCAGTCACTCTACAGTGTTACCACGACGACAGCAGCTACTACTACATGTTCTGGTACCGACAGAGAGACAACAACATGAAGATGCTAACATATTCTCTGGGTCAAGGCGTGTGGGAAATAGAACCTCCCTTTGAGAAGGATGTACATTACACCATGAGCAGGCCGGAGCTGACCAGATCCACTCTGGAGATCAAGAACCTGGAGGTTGGAGACGGGGCTGTGTATTACTGTGCTTCCGACGGGACTCAAACTCAACCAGCCTTCTTTGGCAATGGAACGAAACTCACTGTTTTAGATCCAAACATCAAAGTCACTGAACCCACAGTGGAAGTCCTAGCACCCTCGGCAAAGGAGTGTAAAGATAGAAACAAGAAGAAGAAGAAGACCCTGGTGTGTGTAGCCACCCGCTTCTACCCCGACCATGTCACGGTCTTCTGGCAAGTC
>732-2
GTCTCCTGTCCTGTCTGTGTGTAGAGAAGGAGATGTGTCAGTCACTCTACAGTGTTGCCACGACGACAGCAGCTACTACTACATGTTCTGGTACCGACAGAGAGACAACAACATGAAGATGCTAACATATTCTCTGGGTCAAGGCGTGTGGGAAATAGAACCTCCCTTTGAGAAGGATGTACATTACACCATGAGCAGGCCGGAGCTGACCAGATCCACTCTGGAGATCAAGAACCTGGCGGTTGGAGACGGGGCTGTGTATTACTGTGCTTCCAGTACAGGGGCCAACTATGAGGCACATTTTGGATCAGGCACCAAATTAACAGTTCTCGATCCAAACATCAAAGTCACTGAACCCACAGTGGAAGTCCTAGCACCCTCGGCAAAGGAGTGTAAAGATAGAAACAAGAAGAAGAAGAAGACCCTGGTGTGTGTAGCCACCCGCTTCTACCCCGACCATGTCACGGTCTTCTGGCAAGTC
>733-2
GTCTCCTGTCCTGTCTGTGTGTAGAGAAGGAGATGTGTCAGTCACTCTACAGTGTTACCACGACGACAGCAGCTACTACTACATGTTCTGGTACCGACAGAGAGACAACAACATGAAGATGCTAACATATTCTCTGGGTCAAGGCGTGTGGGAAATAGAACCTCCCTTTGAGAAGGATGTACATTACACCATGAGCAGGCCGGAGCTGACCAGATCCACTCTGGAGATCAAGAACCTGGCGGTTGGAGACGGGGCTGTGTATTACTGTGCTTCCAGGACAACTATGAGGCACATTTTGGATCAGGCACCAAATTAACAGTTCTCGATCCAAACATCAAAGTCACTGAACCCACAGTGGAAGTCCTAGCACCCTCGGCAAAGGAGTGTAAAGATAGAAACAAGAAGAAGAAGACCCTGGTGTGTGTAGCCACCCGCTTCTACCCCGACCATGTCACGGTCTTCTGGCAAGTC
>734-2
GTCTCCTGTCCTGTCTGTGTGTAGAGAAGGAGATGTGTCAGTCACTCTACCGTGTTACCACGACGCCAGCAGCTACTACTACATGTTCTGGTACCGACAGAGAGACAACAACATGAAGATGCTAACATATTCTCTGGGTCAAGGCGTGTGGGAAATAGAACCTCCCTTTGAGAAGGATGTACATTACACCATGAGCAGGCCGGAGCTGACCAGATCCACTCTGGAGATCAAGAACCTGGCGGTTGGAGACGGGGCTGTGTATTACTGTGCTTCCAGACAGTACACTGGAAGTGAGGCCTACTTTGGGAATGGAACCAAACTCACTGTTTTAGATCCAAACATCAAAGTCACTGAACCCACAGTGGAAGTCCTAGCACCCTCGGCAAAGGAGTGTAAAGATAGAAACAAGAAGAAGAAGAAGACCCTGGTGTGTGTAGCCACCCGCTTCTACCCCGACCATGTCACGGTCTTCTGGCAAGTC
>735-2
GTCTCCTGTCCTGTCTGTGTGTAGAGAAGGAGATGTGTCAGTCACTCTACAGTGTTACCACGACGACAGCAGCTACTACTACATGTTCTGGTACCGACAGAGAGACAACAACATGAAGATGCTAACATATTCTCTGGGTCAAGGCGTGTGGGAAATAGAACCTCCCTTTGAGAAGGATGTACATTACACCATGAGCAGGCCGGAGCTGACCAGATCCACTCTGGAGATCAAGAACCTGGCGGTTGGAGACGGGGCTGTGTATTACTGTGCTTCCAGTACAGCTCACAGGGGTTATGCTGCCTACTTTGGAGAGGGAACTAAGCTAACAGTTCTGGATCCAAACATCAAAGTCACTGAACCCACAGTGGAAGTCCTAGCACCCTCGGCAAAGGAGTGTAAAGATAGAAACAAGAAGAAGAAGACCCTGGTGTGTGTAGCCACCCGCTTCTACCCCGACCATGTCACGGTCTTCTGGCAAGTC
>736-2
GTCTCCTGTCCTGTCTGTGTGTAGAGAAGGAGATGTGTCAGTCACTCTACAGTGTTACCACGACGACAGCAGCTACTACTACATGTTCTGGTACCGACAGAGAGACAACAACATGAAGATGCTAACATATTCTCTGGGTCAAGGCGTGTGGGAAATAGAACCTCCCTTTGAGAAGGATGTACATTACACCATGAGCAGGCCGGAGCTGACCAGATCCACTCTGGAGATCAAGAACCTGGCGGTTGGAGACGGGGCTGTGTATTACTGTGCTTCCAGACAGTACACTGGAAGTGAGGCCTACTTTGGGAATGGAACCAAACTCACTGTTTTAGATCCAAACATCAAAGTCACTGAACCCACAGTGGAAGTCCTAGCACCCTCGGCAAAGGAGTGTAAAGATAGAAACAAGAAGAAGAAGACCCTGGTGTGTGTAGCCACCCGCTTCTACCCCGACCATGTCACGGTCTTCTGGCAAGTC
>737-2
GTCTCCTGTCCTGTCTGTGTGTAGAGACGGAGATGTGTCAGTCACTCTACAGTGTTACCACGACGACAGCAGCTACTACTACATGTTCTGGTACCGACAGAGAGACAACAACATGAAGATGCTAACATATTCTCTGGGTCAAGGCGTGTGGGAAATAGAACCTCCCTTTGAGAAGGATGTACATTACACCATGAGCAGGCCGGAGCTGACCAGATCCACTCTGGAGATCAAGAACCTGGCGGTTGGAGACGGGGCTGTGTATTACTGTGCTTCCAGTACAGGGAGCTATGATCCTGCATTCTTTGGAGCAGGGACCAAACTGAGTGTTCTGGATCCAAACATCAAAGTCACTGAACCCACAGTGGAAGTCCTAGCACCCTCGGCAAAGGAGTGTAAAGATAGAAACAAGAAGAAGAAGAAGACCCTGGTGTGTGTAGCCACCCGCTTCTACCCCGACCATGTCACGGTCTTCTGGCAAGTC
>738-2
GTCTCCTGTCCTGTCTGTGTGTAGAGAAGGAGATGTGTCAGTCACTCTACCGTGTTACCACGACGACAGCAGCTACTACTACATGTTCTGGTACCGACAGAGAGACAACAACATGAAGATGTTAACATATTCTCTGGGTCAAGGCGTGTGGGAAATAGAACCTCCCTTTGAGAAGGATGTACATTACACCATGAGCAGGCCGGAGCTGACCAGATCCACTCTGGAGATCAAGAACCTGGAGGTTGGAGACGGGGCTGTGTATTACTGTGCTTCCGTACGGGACAGGAACTATGAGGCACATTTTGGATCAGGCACCAAATTAACAGTTCTCGATCCAAACATCAAAGTCACTGAACCCACAGTGGAAGTCCTAGCACCCTCGGCAAAGGAGTGTAAAGATAGAAACAAGAAGAAGAAGAAGACCCTGGTGTGTGTAGCCACCCGCTTCTACCCCGACCATGTCACGGTCTTCTGGCAAGTC
>739-2
GTCTCCTGTCCTGTCTGTGTGTAGAGAAGGAGATGTGTCAGTCACTCTACAGTGTTACCACGACGACAGCAGCTACTACTACAGGTTCTGGTACCGACAGAGAGACAACAACATGAAGATGCTAACATATTCTCTGGGTCAAGGCGTGTGGGAAATAGAACCTCCCTTTGAGAAGGATGTACATTACACCATGAGCAGGCCGGAGCTGACCAGATCCACTCTGGAGATCAAGAACCTGGCGGTTGGAGACGGGGCTGTGTATTACTGTGCTTCCGGGACAGGGTACTCGGAGGCATATTTTGGAGCCGGCACCAAACTCACCGTTTTAGATCCAAACATCAAAGTCACTGAACCCACAGTGGAAGTCCTAGCACCCTCGGCAAAGGAGTGTAAAGATAGAAACAAGAAGAAGAAGAAGACCCTGGTGTGTGTAGCCACCCGCTTCTACCCCGACCATGTCACGGTCTTCTGGCAAGTC
>740-2
GTCTCCTGTCCTGTCTGTGTGTAGAGAAGGAGATGTGTCAGTCACTCTACAGTGTTACCACGACGCCAGCAGCTACTACTACATGTTCTGGTACCGACAGAGAGACAACAACATGAAGATGCTAACATATTCTCTGGGTCAAGGCGTGTGGGAAATAGAACCTCCCTTTGAGAAGGATGTACATTACACCATGAGCAGGCCGGAGCTGACCAGATCCACTCTGGAGATCAAGAACCTGGCGGTTGGAGACGGGGCTGTGTATTACTGTGCTTCCGGGACAGGGGGCACCAACAACAACCCGGCATTCTTCGGCAGTGGCACCAAACTCACAGTTCTAGATCCAAACATCAAAGTCACTGAACCCACAGTGGAAGTCCTAGCACCCTCGGCAAAGGAGTGTAAAGATAGAAACAAGAAGAAGAAGAAGACCCTGGTGTGTGTAGCCACCCGCTTCTACCCCGACCATGTCACGGTCTTCTGGCAAGTC
>741-2
GTCTCCTGTCCTGTCTGTGTCTGTGGACCGGACCTCTGTGGACTCTAATACTTTGTTTTGCAAGTCAAAGATCCTCTGGCACTCCTCCTTGTAGCGCTCCTGGTGTTCGGCTACAGAGAAGCGGGACCCGCGGGCAAATTTGCTCATGGGCCCCTCGCCAGAGCGCGCCTGCTCTGTGGACATGGTCCTCACCACGTCAATCACCTCCCAACGAGACAGCTTCTTTATCTCCTCCTCTGGAACACCAAACTTGCGCAGCAGCTGCTTGGCGTTTTTTAGTGATAGTCTTCTCAGATCAGCGTCTGTCCCTGTCACGGTCTTCTGGCAAGTC
>742-2
GTCTCCTGTCCTGTCTGTGTGTAGAGAAGGAGATGTGTCAGTCACTCTACAGTGTTACCACGACGACAGCAGCTACTACTACATGTTCTGGTACCGACAGAGAGACAACAACATGAAGATGCTAACATATTCTCTGGGTCAAGGCGTGTGGGAAATAGAACCTCCCTTTGAGAAGGATGTACATTACACCATGAGCAGGCCGGAGCTGACCAGATCCACTCTGGAGATCAAGAACCTGGCGGTTGGAGACGGGGCTGTGTATTACTGTGCTTCCAGTACCTACAGGGGGCGCGAACTCAACCAGCCTTCTTTGGCAATGGAACGAAACTCACTGTTTTAGATCCAAACATCAAAGTCACTGAACCCACAGTGGAAGTCCTAGCACCCTCGGCAAAGGAGTGTAAAGATAGAAACAAGAAGAAGAAGACCCTGGTGTGTGTAGCCACCCGCTTCTACCCCGACCATGTCACGGTCTTCTGGCAAGTC
>743-2
GTCTCCTGTCCTGTCTGTGTGTAGAGAAGGAGATGTGTCAGTCACTCTACAGTGTTACCACGACGACAGCAGCTACTACTACATGTTCTGGTACCGACAGAGAGACAACAACATGAAGATGCTAACATATTCTCTGGGTCAAGGCGTGTGGGAAATAGAACCTCCCTTTGAGAAGGATGTACATTACACCATGAGCAGGCCGGAGCTGACCAGATCCACTCTGGAGATCAAGAACCTGGCGGTTGGAGACGGGGCTGTGTATTACTGTGCTTCCGGGACAGGGGGCTCGTACTCGGAGGCATATTTTGGAGCCGGCACCAAACTCACCGTTTTAGATCCAAACATCAAAGTCACTGAACCCACAGTGGAAGTCCTAGCACCCTCGGCAAAGGAGTGTAAAGATAGAAACAAGAAGAAGAAGACCCTGGTGTGTGTAGCCACCCGCTTCTACCCCGACCATGTCACGGTCTTCTGGCAAGTC
>744-2
GTCTCCTGTCCTGTCTGTGTGTAGAGAAGGAGATGTGTCAGTCACTCTACAGTGTTACCACGACGACAGCAGCTACTACTACATGTTCTGGTACCGACAGAGAGACAACAACATGAAGATGTTAACATATTCTCTGGGTCAAGGCGTGTGGGAAATAGAACCTCCCTTTGAGAAGGATGTACATTACACCATGAGCAGGCCGGAGCTGACCAGATCCACTCTGGAGATCAAGAACCTGGAGGTTGGAGATGGGGCTGTGTATTACTGTGCTTCCGGACAGCTAACTCAAACTCAACCAGCCTTCTTTGGCAATGGAACGAAACTCACTGTTTTAGATCCAAACATCAAAGTCACTGAACCCACAGTGGAAGTCCTAGCACCCTCGGCAAAGGAGTGTAAAGATAGAAACAAGAAGAAGAAGAAGACCCTGGTGTGTGTAGCCACCCGCTTCTACCCCGACCATGTCACGGTCTTCTGGCAAGTC
>745-2
GTCTCCTGTCCTGTCTGTGTGTAGAGAAGGAGATGTGTCAGTCACTCTACAGTGTTACCACGACGACAGCAGCTACTACTACATGTTCTGGTACCGACAGAGAGACAACAACATGAAGATGCTAACATATTCTCTGGGTCAAGGCGTGTGGGAAATAGAACCTCCCTTTGAGAAGGATGTACATTACACCATGAGCAGGCCGGAGCTGACCAGATCCACTCTGGAGATCAAGAACCTGGCGGTTGGAGACGGGGCTGTGTATTACTGTGCTTCCAGTACGGGGGGGGTGCCAGCCAGGCTTACTTCGGTGGAGGAACCAGGTTAACTGTTCTAGATCCAAACATCAAAGTCACTGAACCCACAGTGGAAGTCCTAGCACCCTCGGCAAAGGAGTGTAAAGATAGAAACAAGAAGAAGAAGAAGACCCTGGTGTGTGTAGCCACCCGCTTCTACCCCGACCATGTCACGGTCTTCTGGCAAGTC
>746-2
GTCTCCTGTCCTGTCTGTGTGTAGAGAAGGAGATGTGTCAGTCACTCTACAGTGTTACCACGACGACAGCAGCTACTACTACATGTTCTGGTACCGACAGAGAGACAACAACATGAAGATGCTAACATATTCTCTGGGTCAAGGCGTGTGGGAAATAGAACCTCCCTTTGAGAAGGATGTACATTACACCATGAGCAGGCCGGAGCTGACCAGATCCACTCTGGAGATCAAGAACCTGGTGGTTGGAGACGGGGCTGTGTATTACTGTGCTTCCAGTACAGAAGATGAGGCACATTTTGGATCAGGCACCAAATTAACAGTTCTCGATCCAAACATCAAAGTCACTGAACCCACAGTGGAAGTCCTAGCACCCTCGGCAAAGGAGTGTAAAGATAGAAACAAGAAGAAGAAGAAGACCCTGGTGTGTGTAGCCACCCGCTTCTACCCCGACCATGTCACGGTCTTCTGGCAAGTC
>747-2
GTCTCCTGTCCTGTCTGTGTGTAGAGAAGGAGATGTGTCAGTCACTCTACCGTGTTACCACGACGACAGCAGCTACTACTACATGTTCTGGTACCGACAGAGAGACAACAACATGAAGATGCTAACATATTCTCTGGGTCAAGGCGTGTGGGAAATAGAACCTCCCTTTGAGAAGGATGTACATTACACCATGAGCAGGCCGGAGCTGACCAGATCCACTCTGGAGATCAAGAACCTGGCGGTTGGAGACGGGGCTGTGTATTACTGTGCTTCCAGTACAGGGGCTGGTGGTGCCAGCCAGGCTTACTTCGGTGGAGGAACCAGGTTAACTGTTCTAGATCCAAACATCAAAGTCACTGAACCCACAGTGGAAGTCCTAGCACCCTCGGCAAAGGAGTGTAAAGATAGAAACAAGAAGAAGAAGAAGACCCTGGTGTGTGTAGCCACCCGCTTCTACCCCGACCATGTCACGGTCTTCTGGCAAGTC
>748-2
GTCTCCTGTCCTGTCTGTGTGTAGAGAAGGAGATGTGTCAGTCACTCTACCGTGTTACCACGACGACAGCAGCTACTACTACATGTTCTGGTACCGACAGAGAGACAACAACATGAAGATGCTAACATATTCTCTGGGTCAAGGCGTGTGGGAAATAGAACCTCCCTTTGAGAAGGATGTACATTACACCATGAGCAGGCCGGAGCTGACCAGATCCACTCTGGAGATCAAGAACCTGGCGGTTGGAGACGGGGCTGTGTATTACTGTGCTTCCAGTACAGACAGACTCTCGTACTCGGAGGCATATTTTGGAGCCGGCACCAAACTCACCGTTTTAGATCCAAACATCAAAGTCACTGAACCCACAGTGGAAGTCCTAGCACCCTCGGCAAAGGAGTGTAAAGATAGAAACAAGAAGAAGAAGAAGACCCTGGTGTGTGTAGCCACCCGCTTCTACCCCGACCATGTCACGGTCTTCTGGCAAGTC
>749-2
GTCTCCTGTCCTGTCTGTGTGTAGAGAAGGAGATGTGTCAGTCACTCTACAGTGTTACCACGACGACAGCAGCTACTACTACATGTTCTGGTACCGACAGAGAGACAACAACATGAAGATGCTAACATATTCTCTGGGTCAAGGCGTGTGGGAAATAGAACCTCCCTTTGAGAAGGATGTACATTACACCATGAGCAGGCCGGAGCTGACCAGATCCACTCTGGAGATCAAGAACCTGGCGGTTGGAGACGGGGCTGTGTATTACTGTGCTTCCAGTAGGGGGTACAACTATGATCCTGCATTCTTTGGAGCAGGGACCAAACTGAGTGTTCTGGATCCAAACATCAAAGTCACTGAACCCACCGTGGAAGTCCTAGCACCCTCGGCAAAGGAGTGTAAAGATAGAAACAAGAAGAAGAAGAAGACCCTGGTGTGTGTAGCCACCCGCTTCTACCCCGACCATGTCACGGTCTTCTGGCAAGTC
>750-2
GTCTCCTGTCCTGTCTGTGTGTAGAGAAGGAGATGTGTCAGTCACTCTACAGTGTTACCACGACGACAGCAGCTACTACTACATGTTCTGGTACCGACAGAGAGACAACAACATGAAGATGCTAACATATTCTCTGGGTCAAGGCGTGTGGGAAATAGAACCTCCCTTTGAGAAGGATGTACATTACACCATGAGCAGGCCGGAGCTGACCAGATCCACTCTGGAGATCAAGAACCTGGCGGTTGGAGACGGGGCTGTGTATTACTGTGCTTCCAGTACAGGGTTTGGTGCCAGCCAGGCTTACTTCGGTGGAGGAACCAGGTTAACTGTTCTAGATCCAAACATCAAAGTCACTGAACCCACAGTGGAAGTCCTAGCACCCTCGGCAAAGGAGTGTAAAGATAGAAACAAGAAGAAGAAGACCCTGGTGTGTGTAGCCACCCGCTTCTACCCCGACCATGTCACGGTCTTCTGGCAAGTC
>751-2
GTCTCCTGTCCTGTCTGTGTGTAGAGAAGGAGATGTGTCAGTCACTCTACAGTGTTACCACGACGACAGCAGCTACTACTACATGTTCTGGTACCGACAGAGAGACAACAACATGAAGATGCTAACATATTCTCTGGGTCAAGGCGTGTGGGAAATAGAACCTCCCTTTGAGAAGGATGTACATTACACCATGAGCAGGCCGGAGCTGACCAGATCCACTCTGGAGATCAAGAACCTGGCGGTTGGAGACGGGGCTGTGTATTACTGTGCTTCCAGTACGCGCAGGGTCGATCCTGCATTCTTTGGAGCAGGGACCAAACTGAGTGTTCTGGATCCAAACATCAAAGTCACTGAACCCACAGTGGAAGTCCTAGCACCCTCGGCAAAGGAGTGTAAAGATAGAAACAAGAAGAAGAAGAAGACCCTGGTGTGTGTAGCCACCCGCTTCTACCCCGACCATGTCACGGTCTTCTGGCAAGTC
>752-2
GTCTCCTGTCCTGTCTGTGTGTAGAGAAGGAGATGTGTCAGTCACTCTACAGTGTTACCACGACGACAGCAGCTACTACTACATGTTCTGGTACCGACAGAGAGACAACAACATGAAGATGCTAACATATTCTCTGGGTCAAGGCGTGTGGGAAATAGAACCTCCCTTTGAGAAGGATGTACATTACACCATGAGCAGGCCGGAGCTGACCAGATCCACTCTGGAGATCAAGAACCTGGCGGTTGGAGACGGGGCTGTGTATTACTGTGCTTCCAGTAAAAGCTCGTACTCGGAGGCATATTTTGGAGCCGGCACCAAACTCACCGTTTTAGATCCAAACATCAAAGTCACTGAACCCACAGTGGAAGTCCTAACACCCTCGGCAAAGGAGTGTAAAGATAGAAACAAGAAGAAGAAGAAGACCCTGGTGTGTGTAGCCACCCGCTTCTACCCCGACCATGTCACGGTCTTCTGGCAAGTC
>753-2
GTCTCCTGTCCTGTCTGTGTAATATGCTGCTAGCTTTAACCAGCTAGCCTGTGTAATATGCTGCTAGCTTTAACCAGCCTGTAACCAGCTAGCCTGTGTCTGTGTAATATGCTGCTAGCTTTAACCAGCCTGTAACCAGCTAGCCTGTGTAATATGCTGCTGGCTTTAACCAGCAGGGGGTACTATAAATCTGTAAACAGATGAGGTAACCCAGGGAGATCCCTCGGGAGGCTCTCTCCCCTCCTCACGGTCTTCTGGCAAGTC
>754-2
GTCTCCTGTCCTGTCTGTGTGTAGAGAAGGAGATGTGTCAGTCACTCTACAGTGTTACCACGACGACAGCAGCTACTACTACATGTTCTGGTACCGACAGAGAGACAACAACATGAAGATGCTAACATATTCTCTGGGTCAAGGCGTGTGGGAAATAGAACCTCCCTTTGAGAAGGATGTACATTACACCATGAGCAGGCCGGAGCTGACCAGATCCACTCTGGAGATCAAGAACCTGGCGGTTGGAGACGGGGCTGTGTATTACTGTGCTTCCAACAGGGCGGCTCAACCAGCCTTCTTTGGCAATGGAACGAAACTCACTGTTTTAGATCCAAACATCAAAGTCACTGAACCCACAGTGGAAGTCCTAGCACCCTCGGCAAAGGAGTGTAAAGATAGAAACAAGAAGAAGAAGAAGACCCTGGTGTGTGTAGCCACCCGCTTCTACCCCGACCATGTCACGGTCTTCTGGCAAGTC
>755-2
GTCTCCTGTCCTGTCTGTGTGTAGAGAAGGAGATGTGTCAGTCACTCTACAGTGTTACCACGACGACAGCAGCTACTACTACATGTTCTGGTACCGACAGAGAGACAACAACATGAAGATGCTAACATATTCTCTGGGTCAAGGCGTGTGGGAAATAGAACCTCCCTTTGAGAAGGATGTACATTACACCATGAGCAGGCCAGAGCTGACCAGATCCACTCTGGAGATCAAGAACCTGGCGGTTGGAGACGGGGCTGTGTATTACTGTGCTTCCAGTATATCGTACTCGGAGGCATATTTTGGAGCCGGCACCAAACTCACCGTTTTAGATCCAAACATCAAAGTCACTGAACCCACAGTGGAAGTCCTAGCACCCTCGGCAAAGGAGTGTAAAGATAGAAACAAGAAGAAGAAGAAGACCCTGGTGTGTGTAGCCACCCGCTTCTACCCCGACCATGTCACGGTCTTCTGGCAAGTC
>756-2
GTCTCCTGTCCTGTCTGTGTGTAGAGAAGGAGATGTGTCAGTCACTCTACAGTGTTACCACGACGACAGCAGCTACTACTACATGTTCTGGTACCGACAGAGAGACAACAACATGAAGATGCTAACATATTCTCTGGGTCAAGGCGTGTGGGAAATAGAACCTCCCTTTGAGAAGGATGTACATTACACCATGAGCAGGCCGGAGCTGACCAGATCCACTCTGGAGATCAAGAACCTGGCGGTTGGAGACGGGGCTGTGTATTACTGTGCTTCCAGTACAGGGCACACGGATAAGGCAGAGTTTGGTCCAGGTACCAGACTCACTGTTCTAGATCCAAACATCAAAGTCACTGAACCCACAGTGGAAGTCCTAGCACCCTCGGCAAAGGAGTGTAAAGATAGAAACAAGAAGAAGAAGACCCTGGTGTGTGTAGCCACCCGCTTCTACCCCGACCATGTCACGGTCTTCTGGCAAGTC
>757-2
GTCTCCTGTCCTGTCTGTGTGTAGAGAAGGAGATGTGTCAGTCACTCTACCGTGTTACCACGACGACAGCAGCTACTACTACATGTTCTGGTACCGACAGAGAGACAACAACATGAAGATGTTAACATATTCTCTGGGTCAAGGCGTGTGGGAAATAGAACCTCCCTTTGAGAAGGATGTACATTACACCATGAGCAGGCCGGAGCTGACCAGATCCACTCTGGAGATCAAGAACCTGGAGGTTGGAGACGGGGCTGTGTATTACTGTGCTTCCAGTACAGGGGGGTACTCGGAGGCATATTTTGGAGCCGGCACCAAACTCACCGTTTTAGATCCAAACATCAAAGTCACTGAACCCACAGTGGAAGTCCTAGCACCCTCGGCAAAGGAGTGTAAAGATAGAAACAAGAAGAAGAAGAAGACCCTGGTGTGTGTAGCCACCCGCTTCTACCCCGACCATGTCACGGTCTTCTGGCAAGTC
>758-2
GTCTCCTGTCCTGTCTGTGTGTAGAGAAGGAGATGTGTCAGTCACTCTACAGTGTTACCACGACGACAGCAGCTACTACTACATGTTCTGGTACCGACAGAGAGACAACAACATGAAGATGCTAACATATTCTCTGGGTCAAGGCGTGTGGGAAATAGAACCTCCCTTTGAGAAGGATGTACATTACACCATGAGCAGGCCGGAGCTGACCAGATCCACTCTGGAGATCAAGAACCTGGCGGTTGGAGACGGGGCTGTGTATTACTGTGCTTCCAGTCCCGGGACATACAACTATGATCCTGCATTCTTTGGAGCAGGGACCAAACTGAGTGTTCTGGATCCAAACATCAAAGTCACTGAACCCACAGTGGAAGTCCTAGCACCCTCGGCAAAGGAGTGTAAAGATAGAAACAAGAAGAAGAAGACCCTGGTGTGTGTAGCCACCCGCTTCTACCCCGACCATGTCACGGTCTTCTGGCAAGTC
>759-2
GTCTCCTGTCCTGTCTGTGTGTAGAGAAGGAGATGTGTCAGTCACTCTACAGTGTTACCACGACGACAGCAGCTACTACTACATGTTCTGGTACCGACAGAGAGACAACAACATGAAGATGCTAACATATTCTCTGGGTCAAGGCGTGTGGGAAATAGAACCTCCCTTTGAGAAGGATGTACATTACACCATGAGCAGGCCGGAGCTGACCAGATCCACTCTGGAGATCAAGAACCTGGCGGTTGGAGACGGGGCTGTGTATTACTGTGCTTCCAGTACGGGGGGCGGTGGTTATGCTGCCTACTTTGGAGAGGGAACTAAGCTAACAGTTCTGGATCCAAACATCAAAGTCACTGAACCCACAGTGGAAGTCCTAGCACCCTCGGCAAAGGAGTGTAAAGATAGAAACAAGAAGAAGAAGACCCTGGTGTGTGTAGCCACCCGCTTCTACCCCGACCATGTCACGGTCTTCTGGCAAGTC
>760-2
GTCTCCTGTCCTGTCTGTGTGTAGAGAAGGAGATGTGTCAGTCACTCTACAGTGTTACCACGACGACAGCAGCTACTACTACATGTTCTGGTACCGACAGAGAGACAACAACATGAAGATGCTAACATATTCTCTGGGTCAAGGCGTGTGGGAAATAGAACCTCCCTTTGAGAAGGATGTACATTACACCATGAGCAGGCCGGAGCTGACCAGATCCACTCTGGAGATCAAGAACCTGGCGGTTGGAGACGGGGCTGTGTATTACTGTGCCTCGGGACAATATGAGGCACATTTTGGATCAGGCACCAAATTAACAGTTCTCGATCCAAACATCAAAGTCACTGAACCCACAGTGGAAGTCCTAGCACCCTCGGCAAAGGAGTGTAAAGATAGAAACAAGAAGAAGAAGACCCTGGTGTGTGTAGCCACCCGCTTCTACCCCGACCATGTCACGGTCTTCTGGCAAGTC
>761-2
GTCTCCTGTCCTGTCTGTGTGTAGAGCAGGAGATGTGTCAGTCACTCTACAGTGTTACCACGACGACAGCAGCTACTACTACATGTTCTGGTACCGACAGAGAGACAACAACATGAAGATGCTAACATATTCTCTGGGTCAAGGCGTGTGGGAAATAGAACCTCCCTTTGAGAAGGATGTACATTACACCATGAGCAGGCCGGAGCTGACCAGATCCACTCTGGAGATCAAGAACCTGGCGGTTGGAGACGGGGCTGTGTATTACTGTGCTTCCAGTACTAAACTATGAGGCACATTTTGGATCAGGCACCAAATTAACAGTTCTCGATCCAAACATCAAAGTCACTGAACCCACAGTGGAAGTCCTAGCACCCTCGGCAAAGGAGTGTAAAGATAGAAACAAGAAGAAGAAGAAGACCCTGGTGTGTGTAGCCACCCGCTTCTACCCCGACCATGTCACGGTCTTCTGGCAAGTC
>762-2
GTCTCCTGTCCTGTCTGTGTGTAGAGAAGGAGATGTGTCAGTCACTCTACAGTGTTACCACGACGACAGCAGCTACTACTACATGTTCTGGTACCGACAGAGAGACAACAACATGAAGATGCTAACATATTCTCTGGGTCAAGGCGTGTGGGAAATAGAACCTCCCTTTGAGAAGGATGTACATTACACCATGAGCAGGCCGGAGCTGACCAGATCCACTCTGGAGATCAAGAACCTGGCGGTTGGAGACGGGGCTGTGTATTACTGTGCTTCCGGACAGGGGGCTGGAAGTGAGGCCTACTTTGGGAATGGAACCAAACTCACTGTTTTAGATCCAAACATCAAAGTCACTGAACCCACAGTGGAAGTCCTAGCACCCTCGGCAAAGGAGTGTAAAGATAGAAACAAGAAGAAGAAGACCCTGGTGTGTGTAGCCACCCGCTTCTACCCCGACCATGTCACGGTCTTCTGGCAAGTC
>763-2
GTCTCCTGTCCTGTCTGTGTGTAGAGAAGGAGATGTGTCAGTCACTCTACAGTGTTACCACGACGACAGCAGCTACTACTACATGTTCTGGTACCGACAGAGAGACAACAACATGAAGATGTTAACATATTCTCTGGGTCAAGGCGTGTGGGAAATAGAACCTCCCTTTGAGAAGGATGTACATTACACCATGAGCAGGCCGGAGCTGACCAGATCCACTCTGGAGATCAAGAACCTGGAGGTTGGAGACGGGGCTGTGTATTACTGTGCTTCCAGTACGGGGAGCTCGTACTCGGAGGCATATTTTGGAGCCGGCACCAAACTCACCGTTTTAGATCCAAACATCAAAGTCACTGAACCCACAGTGGAAGTCCTAGCACCCTCGGCAAAGGAGTGTAAAGATAGAAACAAGAAGAAGAAGACCCTGGTGTGTGTAGCCACCCGCTTCTACCCCGACCATGTCACGGTCTTCTGGCAAGTC
>764-2
GTCTCCTGTCCTGTCTGTGTGTAGAGAAGGAGATGTGTCAGTCACTCTACAGTGTTACCACGACGACAGCAGCTACTACTACATGTTCTGGTACCGACAGAGAGACAACAACATGAAGATGCTAACATATTCTCTGGGTCAAGGCGTGTGGGAAATAGAACCTCCCTTTGAGAAGGATGTACATTACACCATGAGCAGGCCGGAGCTGACCAGATCCACTCTGGAGATCAAGAACCTGGCGGTTGGAGACGGGGCTGTGTATTACTGTGCTTCCAGTACTGGTGGTGCCAGCCAGGCTTACTTCGGTGGAGGAACCAGGTTAACTGTTCTAGATCCAAACATCAAAGTCACTGAACCCACAGTGGAAGTCCTAGCACCCTCGGCAAAGGAGTGTAAAGATAGAAACAAGAAGAAGAAGACCCTGGTGTGTGTAGCCACCCGCTTCTACCCCGACCATGTCACGGTCTTCTGGCAAGTC
>765-2
GTCTCCTGTCCTGTCTGTGTGTAGAGAAGGAGATGTGTCAGTCACTCTACAGTGTTACCACGACGACAGCAGCTACTACTACATGTTCTGGTACCGACAGAGAGACAACAACATGAAGATGCTAACATATTCTCTGGGTCAAGGCGTGTGGGAAATAGAACCTCCCTTTGAGAAGGATGTACATTACACCATGAGCAGGCCGGAGCTGACCAGATCCACTCTGGAGATCAAGAACCTGGCGGTTGGAGACGGGGCTGTGTATTACTGTGCTTCCAGAAGTACTCAAACTCAACCAGCCTTCTTTGGCAATGGAACGAAACTCACTGTTTTAGATCCAAACATCAAAGTCACTGAACCCACAGTGGAAGTCCTAGCACCCTCGGCAAAGGAGTGTAAAGATAGAAACAAGAAGAAGAAGAAGACCCTGGTGTGTGTAGCCACCCGCTTCTACCCCGACCATGTCACGGTCTTCTGGCAAGTC
>766-2
GTCTCCTGTCCTGTCTGTGTGTAGAGAAGGAGATGTGTCAGTCACTCTACAGTGTTACCACGACGACAGCAGCTACTACTACATGTTCTGGTACCGACAGAGAGACAACAACATGAAGATGCTAACATATTCTCTGGGTCAAGGCGTGTGGGAAATAGAACCTCCCTTTGAGAAGGATGTACATTACACCATGAGCAGGCCGGAGCTGACCAGATCCACTCTGGAGATCAAGAACCTGGCGGTTGGAGACGGGGCTGTGTATGACTGTGCTTCCAGTACGGCAGATCCAAACATCAAAGTCACTGAACCCACAGTGGAAGTCCTAGCACCCTCGGCAAAGGAGTGTAAAGATAGAAACAAGAAGAAGAAGAAGACCCTGGTGTGTGTAGCCACCCGCTTCTACCCCGACCATGTCACGGTCTTCTGGCAAGTC
>767-2
GTCTCCTGTCCTGTCTGTGTGTAGAGAAGGAGATGTGTCAGTCACTCTACAGTGTTACCACGACGACAGCAGCTACTACTACATGTTCTGGTACCGACAGAGAGACAACAACATGAAGATGCTAACATATTCTCTGGGTCAAGGCGTGTGGGAAATAGAACCTCCCTTTGAGAAGGATGTACATTACACCATGAGCAGGCCGGAGCTGACCAGATCCACTCTGGAGATCAAGAACCTGGCGGTTGGAGACGGGGCTGTGTATTACTGTGCTTCCAGTACAACGGCCACGGATAAGGCAGAGTTTGGTCCAGGTACCAGACTCACTGTTCTAGATCCAAACATCAAAGTCACTGAACCCACAGTGGAAGTCCTAGCACCCTCGGCAAAGGAGTGTAAAGATAGAAACAAGAAGAAGAAGACCCTGGTGTGTGTAGCCACCCGCTTCTACCCCGACCATGTCACGGTCTTCTGGCAAGTC
>768-2
GTCTCCTGTCCTGTCTGTGTGTAGAGAAGGAGATGTGTCAGTCACTCTACAGTGTTACCACGACGACAGCAGCTACTACTACATGTTCTGGTACCGACAGAGAGACAACAACATGAAGATGTTAACATATTCTCTGGGTCAAGGCGTGTGGGAAATAGAACCTCCCTTTGAGAAGGATGTACATTACACCATGAGCAGGCCGGAGCTGACCAGATCCACTCTGGAGATCAAGAACCTGGAGGTTGGAGACGGGGCTGTGTATTACTGTGCTTCCAGTGACAGGGCTGGTGGTTATGCTGCCTACTTTGGAGAAGGAACTAAGCTAACAGTTCTGGATCCAAACATCAAAGTCACTGAACCCACAGTGGAAGTCCTAGCACCCTCGGCAAAGGAGTGTAAAGATAGAAACAAGAAGAAGAAGACCCTGGTGTGTGTAGCCACCCGCTTCTACCCCGACCATGTCACGGTCTTCTGGCAAGTC
>769-2
GTCTCCTGTCCTGTCTGTGTGTAGAGAAGGAGATGTGTCAGTCACTCTACAGTGTTACCACGACGACAGCAGCTACTACTACATGTTCTGGTACCGACAGAGAGACAACAACATGAAGATGTTAACATATTCTCTGGGTCAAGGCGTGTGGGAAATAGAACCTCCCTTTGAGAAGGATGTACATTACACCATGAGCAGGCCGGAGCTGACCAGATCCACTCTGGAGATCAAGAACCTGGAGGTTGGAGACGGGGCTGTGTATTACTGTGCTTCCAGTTCGGACAAGTACACTGGAAGTGAGGCCTACTTTGGGAATGGAACCAAACTCACTGTTTTAGATCCAAACATCAAAGTCACTGAACCCACAGTGGAAGTCCTAGCACCCTCGGCAAAGGAGTGTAAAGATAGAAACAAGTAGAAGAAGAAGACCCTGGTGTGTGTAGCCACCCGCTTCTACCCCGACCATGTCACGGTCTTCTGGCAAGTC
>770-2
GTCTCCTGTCCTGTCTGTGTGTAGAGAAGGAGATGTGTCAGTCACTCTACAGTGTTACCACGACGACAGCAGCTACTACTACATGTTCTGGTACCGACAGAGAGACAACAACATGAAGATGCTAACATATTCTCTGGGTCAAGGCATGTGGGAAATAGAACCTCCCTTTGAGAAGGATGTACATTACACCATGAGCAGGCCGGAGCTGACCAGATCCACTCTGGAGATCAAGAACCTGGCGGTTGGAGACGGGGCTGTGTATTACTGTGCTTCCAGTACCGGCTATGAGGCACATTTTGGATCAGGCACCAAATTAACAGTTCTCGATCCAAACATCAAAGTCACTGAACCCACAGTGGAAGTCCTAGCACCCTCGGCAAAGGAGTGTAAAGATAGAAACAAGAAGAAGAAGACCCTGGTGTGTGTAGCCACCCGCTTCTACCCCGACCATGTCACGGTCTTCTGGCAAGTC
>771-2
GTCTCCTGTCCTGTCTGTGTGTAGAGAAGGAGATGTGTCAGTCACTCTACAGTGTTACCACGACGACAGCAGCTACTACTACATGTTCTGGTACCGACAGAGAGACAACAACATGAAGATGCTAACATATTCTCTGGGTCAAGGCGTGTGGGAAATAGAACCTCCCTTTGAGAAGGATGTACATTACACCATGAGCAGGCCGGAGCTGACCAGATCCACTCTGGAGATCAAGAACCTGGCGGTTGGAGACGGGGCTGTGTATTACTGTGCTTCCAGTACGGGGACAGGGCACTATGAGGCACATTTTGGATCAGGCACCAAATTAACAGTTCTCGATCCAAACATCAAAGTCACTGAACCCACAGTGGAAGTCCTAGCACCCTCGGCAAAGGAGTGTAAAGATAGAAACAAGAAGAAGAAGACCCTGGTGTGTGTAGCCACCCGCTTCTACCCCGACCATGTCACGGTCTTCTGGCAAGTC
>772-2
GTCTCCTGTCCTGTCTGTGTGTAGAGAAGGAGATGTGTCAGTCACTCTACAGTGTTACCACGACGACAGCAGCTACTACTACATGTTCTGGTACCGACAGAGAGACAACAACATGAAGATGCTAACATATTCTCTGGGTCAAGGCGTGTGGGAAATAGAACCTCCCTTTGAGAAGGATGTACATTACACCATGAGCAGGCCGGAGCTGACCAGATCCACTCTGGAGATCAAGAACCTGGCGGTTGGAGACGGGGCTGTGTATTACTGTGCTTCCAGTAGGACAGGGTATGAGGCACATTTTGGATCAGGCACCAAATTAACAGTTCTCGATCCAAACATCAAAGTCACTGAACCCACAGTGGAAGTCCTAGCACCCTCGGCAAAGGAGTGTAAAGATAGAAACAACAAGAAGAAGAAGACCCTGGTGTGTGTAGCCACCCGCTTCTACCCCGACCATGTCACGGTCTTCTGGCAAGTC
>773-2
GTCTCCTGTCCTGTCTGTGTGTAGAGAAGGAGATGTGTCAGTCACTCTACAGTGTTACCACGACGACAGCAGCTACTACTACATGTTCTGGTACCGACAGAGAGACAACAACATGAAGATGCTAACATATTCTCTGGGTCAAGGCGTGTGGGAAATAGAACCTCCCTTTGAGAAGGATGTACATTACACCATGAGCAGGCCGGAGCTGACCAGATCCACTCTGGAGATCAAGAACCTGGCGGTTGGAGACGGGGCTGTGTATTACTGTGCTTCCAGCTCAGGGGGCGCGTACTCGGAGGCATATTTTGGAGCCGGCACCAAACTCACCGTTTTAGATCCAAACATCAAAGTCACTGAACCCACAGTGGAAGTCCTAGCACCCTCGGCAAAGGAGTGTAAAGATAGAAACAAGAAGAAGAAGACCCTGGTGTGTGTAGCCACCCGCTTCTACCCCGACCATGTCACGGTCTTCTGGCAAGTC
>774-2
GTCTCCTGTCCTGTCTGTGTGTAGAGAAGGAGATGTGTCAGTCACTCTACAGTGTTACCACGACGACAGCAGCTACTACTACATGTTCTGGTACCGACAGAGAGACAACAACATGAAGATGCTAACATATTCTCTGGGTCAAGGCGTGTGGGAAATAGAACCTCCCTTTGAGAAGGATGTACATTACACCATGAGCAGGCCGGAGCTGACCAGATCCACTCTGGAGATCAAGAACCTGGCGGTTGGAGACGGGGCTGTGTATTACTGTGCTTCCAGGAGGACAGAGTACAACTATGATCCTGCATTCTTTGGAGCAGGGACCAAACTGAGTGTTCTGGATCCAAACATCAAAGTCACTGAACCCACAGTGGAAGTCCTAGCACCCTCGGCAAAGGAGTGTAAAGATAGAAACAAGAAGAAGAAGACCCTGGTGTGTGTAGCCACCCGCTTCTACCCCGACCATGTCACGGTCTTCTGGCAAGTC
>775-2
GTCTCCTGTCCTGTCTGTGTGTAGAGAAGGAGATGTGTCAGTCACTCTACAGTGTTACCACGACGACAGCAGCTACTACTACATGTTCTGGTACCGACAGAGAGACAACAACATGAAGATGCTAACATATTCTCTGGGTCAAGGCGTGTGGGAAATAGAACCTCCCTTTGAGAAGGATGTACATTACACCATGAGCAGGCCGGAGCTGACCAGATCCACTCTGGAGATCAAGAACCTGGCGGTTGGAGACGGGGCTGTGTATTACTGTGCTTCCAGTACAGGACAGGCGTACTCGGAGGCATATTTTGGAGCCGGCACCAAACTCACCGTTTTAGATCCAAACATCAAAGTCACTGAACCCACAGTGGAAGTCCTAGCACCCTCGGCAAAGGAGTGTAAAGATAGAAACAAGAAGAAGAAGACCCTGGTGTGTGTAGCCACCCGCTTCTACCCCGACCATGTCACGGTCTTCTGGCAAGTC
>776-2
GTCTCCTGTCCTGTCTGTGTGTAGAGAAGGATATGTGTCAGTCACTCTACAGTGTTACCACGACGACAGCAGCTACTACTACATGTTCTGGTACCGACAGAGAGACAACAACATGAAGATGCTAACATATTCTCTGGGTCAAGGCGTGTGGGAAATAGAACCTCCCTTTGAGAAGGATGTACATTACACCATGAGCAGGCCGGAGCTGACCAGATCCACTCTGGAGATCAAGAACCTGGCGGTTGGAGACGGGGCTGTGTATTACTGTGCTTCCAGGGACAGGGGATACTCGGAGGCATATTTTGGAGCCGGCACCAAACTCACCGTTTTAGATCCAAACATCAAAGTCACTGAACCCACAGTGGAAGTCCTAGCACCCTCGGCAAAGGAGTGTAAAGATAGAAACAAGAAGAAGAAGAAGACCCTGGTGTGTGTAGCCACCCGCTTCTACCCCGACCATGTCACGGTCTTCTGGCAAGTC
>777-2
GTCTCCTGTCCTGTCTGTGTGTAGAGAAGGAGATGTGTCAGTCACTCTACAGTGTTACCACGACGACAGCAGCTACTACTACATGTTCTGGTACCGACAGAGAGACAACAACATGAAGATGCTAACATATTCTCTGGGTCAAGGCGTGTGGGAAATAGAACCTCCCTTTGAGAAGGATGTACATTACACCATGAGCAGGCCGGAGCTGACCAGATCCACTCTGGAGATCAAGAACCTGGCGGTTGGAGACGGGGCTGTGTATTACTGTGCTTCCAGTACAGACAGACTCTCGTACTCGGAGGCATATTTTGGAGCCGGCACCAAACTCACCGTTTTAGATCCAAACATCAAAGTCACTGAACCCACAGTGGAAGTCCTAGCACCCTCGGCAAAGGAGTGTAAAGATAGAAACAAGAAGAAGAAGACCCTGGTGTGTGTAGCCACCCGCTTCTACCCCGACCATGTCACGGTCTTCTGGCAAGTC
>778-2
GTCTCCTGTCCTGTCTGTGTGTGTCTCTCTGTCTGTCTGTCTCTATGTCTCTCTGTCTGTCTCTCTGTCTGTCTCTCTGTCTGTCTCTGTCTCTCTGTCTGTCTCTGTCTCTGTCTGTCTGTCTGTCGTCTGTCTGTGTCTGTCTGTCTGTCGTCTGTCTGTGTCTGTCACGGTCTTCTGGCAAGTC
>779-2
GTCTCCTGTCCTGTCTGTGTGTAGAGAAGGAGATGTGTCAGTCACTCTACAGTGTTACCACGACGACAGCAGCTACTACTACATGTTCTGGTACCGACAGAGAGACAACAACATGAAGATGCTAACATATTCTCTGGGTCAAGGCGTGTGGGAAATAGAACCTCCCTTTGAGAAGGATGTACATTACACCATGAGCAGGCCGGAGCTGACCAGATCCACTCTGGAGATCAAGAACCTGGCGGTTGGAGACGGGGCTGTGTATTACTGTGCTTCCAGTACAGACACTGGAAGTGAGGCCTACTTTGGGAATGGAACCAAACTCACTGTTTTAGATCCAAACATCAAAGTCACTGAACCCACAGTGGAAGTCCTAGCACCCTCAGCAAAGGAGTGTAAAGATAGAAACAAGAAGAAGAAGAAGACCCTGGTGTGTGTAGCCACCCGCTTCTACCCCGACCATGTCACGGTCTTCTGGCAAGTC
>780-2
GTCTCCTGTCCTGTCTGTGTGTAGAGAAGGAGATGTGTCAGTCACTCTACAGTGTTACCACGACGACAGCAGCTACTACTACATGTTCTGGTACCGACAGAGAGACAACAACATGAAGATGCTAACATATTCTCTGGGTCAAGGCGTGTGGGAAATAGAACCTCCCTTTGAGAAGGATGTACATTACACCATGAGCAGGCCGGAGCTGACCAGATCCACTCTGGAGATCAAGAACCTGGCGGTTGGAGACGGGGCTGTGTATTACTGTGCTTCCAGTACAGACAACTATGATCCTGCATTCTTTGGAGCAGGGACCAAACTGAGTGTTCTGGATCCAAACATCAAAGTCACTGAACCCACAGTGGAAGTCCTAGCACCCTCGGCAAAGGAGTGTAAAGATAGAAACAAGAAGAAGAAGACCCTGGTGTGTGTAGCCACCCGCTTCTACCCCGACCATGTCACGGTCTTCTGGCAAGTC
>781-2
GTCTCCTGTCCTGTCTGTGTGTAGAGAAGGAGATGTGTCAGTCACTCTACAGTGTTACCACGACGACAGCAGCTACTACTACATGTTCTGGTACCGACAGAGAGACAACAACATGAAGATGCTAACATATTCTCTGGGTCAAGGCGTGTGGGAAATAGAACCTCCCTTTGAGAAGGATGTACATTACACCATGAGCAGGCCGGAGCTGACCAGATCCACTCTGGAGATCAAGAACCTGGCGGTTGGAGACGGGGCTGTGTATTACTGTGCTTCCAGTACAGAGGTTACTCAAACTCAACCAGCCTTCTTTGGCAATGGAACGAAACTCACTGTTTTAGATCCAAACATCAAAGTCACTGAACCCACAGTGGAAGTCCTAGCACCCTCGGCAAAGGAGTGTAAAGATAGAAACAAGAAGAAGAAGAAGACCCTGGTGTGTGTAGCCACCCGCTTCTACCCCGACCATGTCACGGTCTTCTGGCAAGTC
>782-2
GTCTCCTGTCCTGTCTGTGTGTAGAGAAGGAGATGTGTCAGTCACTCTACAGTGTTACCACGACGACAGCAGCTACTACTACATGTTCTGGTACCGACAGAGAGACAACAACATGAAGATGCTAACATATTCTCTGGGTCAAGGCGTGTGGGAAATAGAACCTCCCTTTGAGAAGGATGTACATTACACCATGAGCAGGCCGGAGCCGACCAGATCCACTCTGGAGATCAAGAACCTGGCGGTTGGAGACGGGGCTGTGTATTACTGTGCTTCCAGTACGAAGTATGAGGCACATTTTGGATCAGGCACCAAATTAACAGTTCTCGATCCAAACATCAAAGTCACTGAACCCACAGTGGAAGTCCTAGCACCCTCGGCAAAGGAGTGTAAAGATAGAAACAAGAAGAAGAAGAAGACCCTGGTGTGTGTAGCCACCCGCTTCTACCCCGACCATGTCACGGTCTTCTGGCAAGTC
>783-2
GTCTCCTGTCCTGTCTGTGTGTAGAGAAGGAGATGTGTCAGTCACTCTACAGTGTTACCACGACGACAGCAGCTACTACTACATGTTCTGGTACCGACAGAGAGACAACAACATGAAGATGCTAACATATTCTCTGGGTCAAGGCGTGTGGGAAATAGAACCTCCCTTTGAGAAGGATGTACATTACACCATGAGCAGGCCGGAGCTGACCAGATCCACTCTGGAGATCAAGAACCTGGCGGTTGGAGACGGGGCTGTGTATTACTGTGCTTCCAGTACCCGCAGGGCCAACTATGAGGCACATTTTGGATCAGGCACCAAATTAACAGTTCTCGATCCAAACATCAAAGTCACTGAACCCACAGTGGAAGTCCTAGCACCCTCGGCAAAGGAGTGTAAAGATAGAAACAAGAAGAAGAAGACCCTGGTGTGTGTAGCCACCCGCTTCTACCCCGACCATGTCACGGTCTTCTGGCAAGTC
>784-2
GTCTCCTGTCCTGTCTGTGTGTAGAGAAGGAGATGTGTCAGTCACTCTACAGTGTTACCACGACGACAGCAGCTACTACTACATGTTCTGGTACCGACAGAGAGACAACAACATGAAGATGCTAACATATTCTCTGGGTCAAGGCGTGTGGGAAATAGAACCTCCCTTTGAGAAGGATGTACATTACACCATGAGCAGGCCGGAGCTGACCAGATCCACTCTGGAGATCAAGAACCTGGCGGTTGGAGACGGGGCTGTGTATTACTGTGCTTCCAGTACAAGCAGGAGTACTCAAACTCAACCAGCCTTCTTTGGCAATGGAACGAAACTCACTGTTTTAGATCCAAACATCAAAGTCACTGAACCCACAGTGGAAGTCCTAGCACCCTCGGCAAAGGAGTGTAAAGATAGAAACAAGAAGAAGAAGACCCTGGTGTGTGTAGCCACCCGCTTCTACCCCGACCATGTCACGGTCTTCTGGCAAGTC
>785-2
GTCTCCTGTCCTGTCTGTGTGTAGAGAAGGAGATGTGTCAGTCACTCTACAGTGTTACCACGACGACAGCAGCTACTACTACATGTTCTGGTACCGACAGAGAGACAACAACATGAAGATGCTAACATATTCTCTGGGTCAAGGCGTGTGGGAAATAGAACCTCCCTTTGAGAAGGATGTACATTACACCATGAGCAGGCCGGAGCTGACCAGATCCACTCTGGAGATCAAGAACCTGGCGGTTGGAGACGGGGCTGTGTATTACTGTGCTTCCAGTACGAGAACTCAAACTCAACCAGCCTTCTTTGGCAATGGAACGAAACTCACTGTTTTAGATCCAAACATCAAAGTCACTGAACCCACAGTGGAAGTCCTAGCACCCTCGGCAAAGGAGTGTAAAGATAGAAACAAGAAGAAGAAGACCCTGGTGTGTGTAGCCACCCGCTTCTACCCCGACCATGTCACGGTCTTCTGGCAAGTC
>786-2
GTCTCCTGTCCTGTCTGTGTGTAGAGAAGGAGATGTGTCAGTCACTCTACAGTGTTACCACGACGACAGCAGCTACTACTACATGTTCTGGTACCGACAGAGAGACAACAACATGAAGATGCTAACATATTCTCTGGGTCAAGGCGTGTGGGAAATAGAACCTCCCTTTGAGAAGGATGTACATTACACCATGAGCAGGCCGGAGCTGACCAGATCCACTCTGGAGATCAAGAACCTGGCGGTTGGAGACGGGGCTGTGTATTACTGTGCTTCCAGTATTCCCGGGGGCTATGAGGCACATTTTGGATCAGGCACCAAATTAACAGTTCTCGATCCAAACATCAAAGTCACTGAACCCACAGTGGAAGTCCTAGCACCCTCGGCAAAGGAGTGTAAAGATAGAAACAAGAAGAAGAAGAAGACCCTGGTGTGTGTAGCCACCCGCTTCTACCCCGACCATGTCACGGTCTTCTGGCAAGTC
>787-2
GTCTCCTGTCCTGTCTGTGTGTAGAGAAGGAGATGTGTCAGTCACTCTACAGTGTTACCACGACGACAGCAGCTACTACTACATGTTCTGGTACCGACAGAGAGACAACAACATGAAGATGCTAACATATTCTCTGGGTCAAGGCGTGTGGGAAATAGAACCTCCCTTTGAGAAGGATGTACATTACACCATGAGCAGGCCGGAGCTGACCAGATCCACTCTGGAGATCAAGAACCTGGCGGTTGGAGACGGGGCTGTGTATTACTGTGCTTCCAGGACAGGGGGCGGCAACCCGGCATTCTTCGGCAGTGGCACCAAACTCACAGTTCTAGATCCAAACATCAAAGTCACTGAACCCACAGTGGAAGTCCTAGCACCCTCGGCAAAGGAGTGTAAAGATAGAAACAAGAAGAAGAAGACCCTGGTGTGTGTAGCCACCCGCTTCTACCCCGACCATGTCACGGTCTTCTGGCAAGTC
>788-2
GTCTCCTGTCCTGTCTGTGTGTAGAGAAGGAGATGTGTCAGTCACTCTACAGTGTTACCACGACGACAGCAGCTACTACTACATGTTCTGGTACCGACAGAGAGACAACAACATGAAGATGCTAACATATTCTCTGGGTCAAGGCGTGTGGGAAATAGAACCTCCCTTTGAGAAGGATGTACATTACACCATGAGCAGGCCGGAGCTGACCAGATCCACTCTGGAGATCAAGAACCTGGCGGTTGGAGACGGGGCTGTGTATTACTGTGCTTCCAGTACAGGGGCCAACTATGAGGCACATTTTGGATCAGGCACCAAATTAACAGTTCTCGATCCAAACATCAAAGTCACTGAACCCACAGTGGAAGTCCTAGCACCCTCGGCAAAGGAGTGTAAAGATAGAAACAAGAAGAAGAAGACCCTGGTGTGTGTAGCCACCCGCTTCTACCCCGACCATGTCACGGTCTTCTGGCAAGTC
>789-2
GTCTCCTGTCCTGTCTGTGTGTAGAGAAGGAGATGTGTCAGTCACTCTACCGTGTTACCACGACGACAGCAGCTACTACTACATGTTCTGGTACCGACAGAGAGACAACAACATGAAGATGCTAACATATTCTCTGGGTCAAGGCGTGTGGGAAATAGAACCTCCCTTTGAGAAGGATGTACATTACACCATGAGCAGGCCGGAGCTGACCAGATCCACTCTGGAGATCAAGAACCTGGCGGTTGGAGACGGGGCTGTGTATTACTGTGCTTCCAGTACCGGGACAGGGGGCGGCAACCCGGCATTCTTCGGCAGTGGCACCAAACTCACAGTTCTAGATCCAAACATCAAAGTCACTGAACCCACAGTGGAAGTCCTAGCACCCTCGGCAAAGGAGTGTAAAGATAGAAACAAGAAGAAGAAGAAGACCCTGGTGTGTGTAGCCACCCGCTTCTACCCCGACCATGTCACGGTCTTCTGGCAAGTC
>790-2
GTCTCCTGTCCTGTCTGTGTGTGCGTGTGTATCACGGTCTGTGTATGTGTGTGTACTCACGGTCTGTCTGTGTGTGCGTGTGTACTCACGGTCTTCTGGCAAGTC
>791-2
GTCTCCTGTCCTGTCTGTGTGTGTGTGTGTGTACTCACGGTCTTCTGGCAAGTC
>792-2
GTCTCCTGTCCTGTCTGTGTGTAGAGAAGGAGATGTGTCAGTCACTCTACAGTGTTACCACGACGACAGCAGCTACTACTACATGTTCTGGTACCGACAGAGAGACAACAACATGAAGATGCTAACATATTCTCTGGGTCAAGGCGTGTGGGAAATAGAACCTCCCTTTGAGAAGGATGTACATTACACCATGAGCAGGCCGGAGCTGACCAGATCCACTCTGGAGATCAAGAACCTGGCGGTTGGAGACGGGGCTGTGTATTACTGTGCTTCCAGTACGTCCGGGACAGGGGGCGTGTACTCGGAGGCATATTTTGGAGCCGGCACCAAACTCACCGTTTTAGATCCAAACATCAAAGTCACTGAACCCACAGTGGAAGTCCTAGCACCCTCGGCAAAGGAGTGTAAAGATAGAAACAAGAAGAAGAAGACCCTGGTGTGTGTAGCCACCCGCTTCTACCCCGACCATGTCACGGTCTTCTGGCAAGTC
>793-2
GTCTCCTGTCCTGTCTGTGTGTAGAGACGGAGATGTGTCAGTCACTCTACAGTGTTACCACGACGACAGCAGCTACTACTACATGTTCTGGTACCGACAGAGAGACAACAACATGAAGATGCTAACATATTCTCTGGGTCAAGGCGTGTGGGAAATAGAACCTCCCTTTGAGAAGGATGTACATTACACCATGAGCAGGCCGGAGCTGACCAGATCCACTCTGGAGATCAAGAACCTGGCGGTTGGAGACGGGGCTGTGTATTACTGTGCTTCCAGGCAGGGGGCGGGTGAGGCACATTTTGGATCAGGCACCAAATTAACAGTTCTCGATCCAAACATCAAAGTCACTGAACCCACAGTGGAAGTCCTAGCACCCTCGGCAAAGGAGTGTAAAGATAGAAACAAGAAGAAGAAGAAGACCCTGGTGTGTGTAGCCACCCGCTTCTACCCCGACCATGTCACGGTCTTCTGGCAAGTC
>794-2
GTCTCCTGTCCTGTCTGTGTGTAGAGAAGGAGATGTGTCAGTCACTCTACAGTGTTACCACGACGACAGCAGCTACTACTACATGTTCTGGTACCGACAGAGAGACAACAACATGAAGATGCTAACATATTCTCTGGGTCAAGGCGTGTGGGAAATAGAACCTCCCTTTGAGAAGGATGTACATTACACCATGAGCAGGCCGGAGCTGACCAGATCCACTCTGGAGATCAAGAACCTGGCGGTTGGAGACGGGGCTGTGTATTACTGTGCTTCCAGTCCGACAGGTGGTGCCAGCCAGGCTTACTTCGGTGGAGGAACCAGGTTAACTGTTCTAGATCCAAACATCAAAGTCACTGAACCCACAGTGGAAGTCCTAGCACCCTCGGCAAAGGAGTGTAAAGATAGAAACAAGAAGAAGAAGAAGACCCTGGTGTGTGTAGCCACCCACTTCTACCCCGACCATGTCACGGTCTTCTGGCAAGTC
>795-2
GTCTCCTGTCCTGTCTGTGTGTAGAGAAGGAGATGTGTCAGTCACTCTACAGTGTTACCACGACGACAGCAGCTACTACTACATGTTCTGGTACCGACAGAGAGACAACAACATGAAGATGTTAACATATTCTCTGGGTCAAGGCGTGTGGGAAATAGAACCTCCCTTTGAGAAGGATGTACATTACACCATGAGCAGGCCGGAGCTGACCAGATCCACTCTGGAGATCAAGAACCTGGAGGTTGGAGACGGGGCTGTGTATTACTGTGCTTCCAGTTTGGACATCACTGGAAGTGAGGCCTACTTTGGGAATGGAACCAAACTCACTGTTTTAGATCCAAACATCAAAGTCACTGAACCCACAGTGGAAGTCCTAGCACCCTCGGCAAAGGAGTGTAAAGATAGAAACAAGAAGAAGAAGACCCTGGTGTGTGTAGCCACCCGCTTCTACCCCGACCATGTCACGGTCTTCTGGCAAGTC
>796-2
GTCTCCTGTCCTGTCTGTGTGTAGAGAAGGAGATGTGTCAGTCACTCTACAGTGTTACCACGACGACAGCAGCTACTACTACATGTTCTGGTACCGACAGAGAGACAACAACATGAAGATGCTAACATATTCTCTGGGTCAAGGCGTGTGGGAAATAGAACCTCCCTTTGAGAAGGATGTACATTACACCATGAGCAGGCCGGAGCTGACCAGATCCACTCTGGAGATCAAGAACCTGGCGGTTGGAGACGGGGCTGTGTATTACTGTGCTTCCAGTACGACAGGGGGCCGCTATGAGGCACATTTTGGATCAGGCACCAAATTAACAGTTCTCGATCCAAACATCAAAGTCACTGAACCCACAGTGGAAGTCCTAGCACCCTCGGCAAAGGAGTGTAAAGATAGAAACAACAAGAAGAAGAAGACCCTGGTGTGTGTAGCCACCCGCTTCTACCCCGACCATGTCACGGTCTTCTGGCAAGTC
>797-2
GTCTCCTGTCCTGTCTGTGTGTAGAGAAGGAGATGTGTCAGTCACTCTACCGTGTTACCACGACGACAGCAGCTACTACTACATGTTCTGGTACCGACAGAGAGACAACAACATGAAGATGCTAACATATTCTCTGGGTCAAGGCGTGTGGGAAATAGAACCTCCCTTTGAGAAGGATGTACATTACACCATGAGCAGGCCGGAGCTGACCAGATCCACTCTGGAGATCAAGAACCTGGCGGTTGGAGACGGGGCTGTGTATTACTGTGCTTCTCGACAGACTCAAACTCAACCAGCCTTCTTTGGCAATGGAACGAAACTCACTGTTTTAGATCCAAACATCAAAGTCACTGAACCCACAGTGGAAGTCCTAGCACCCTCGGCAAAGGAGTGTAAAGATAGAAACAAGAAGAAGAAGAAGACCCTGGTGTGTGTAGCCACCCGCTTCTACCCCGACCATGTCACGGTCTTCTGGCAAGTC
>798-2
GTCTCCTGTCCTGTCTGTGTGTAGAGAAGGAGATGTGTCAGTCACTCTACAGTGTTACCACGACGACAGCAGCTACTACTACATGTTCTGGTACCGACAGAGAGACAACAACATGAAGATGCTAACATATTCTCTGGGTCAAGGCGTGTGGGAAATAGAACCTCCCTTTGAGAAGGATGTACATTACACCATGAGCAGGCCGGAGCTGACCAGATCCACTCTGGAGATCAAGAACCTGGCGGTTGGAGACGGGGCTGTGTATTACTGTGCTTCCAGGGATGAGGCACATTTTGGATCAGGCACCAAATTAACAGTTCTCGATCCAAACATCAAAGTCACTGAACCCACAGTGGAAGTCCTAGCACCCTCGGCAAAGGAGTGTAAAGATAGAAACAAGAAGAAGAAGACCCTGGTGTGTGTAGCCACCCGCTTCTACCCCGACCATGTCACGGTCTTCTGGCAAGTC
>799-2
GTCTCCTGTCCTGTCTGTGTGTAGAGACGGAGATGTGTCAGTCACTCTACAGTGTTACCACGACGACAGCAGCTACTACTACATGTTCTGGTACCGACAGAGAGACAACAACATGAAGATGCTAACATATTCTCTGGGTCAAGGCGTGTGGGAAATAGAACCTCCCTTTGAGAAGGATGTACATTACACCATGAGCAGGCCGGAGCTGACCAGATCCACTCTGGAGATCAAGAACCTGGCGGTTGGAGACGGGGCTGTGTATTACTGTGCTTCCAGGACTCAAACTCAACCAGCCTTCTTTGGCAATGGAACGAAACTCACTGTTTTAGATCCAAACATCAAAGTCACTGAACCCACAGTGGAAGTCCTAGCACCCTCGGCAAAGGAGTGTAAAGATAGAAACAAGAAGAAGAAGAAGACCCTGGTGTGTGTAGCCACCCGCTTCTACCCCGACCATGTCACGGTCTTCTGGCAAGTC
>800-2
GTCTCCTGTCCTGTCTGTGTGTAGAGAAGGAGATGTGTCAGTCACTCTACAGTGTTACCACGACGACAGCAGCTACTACTACATGTTCTGGTACCGACAGAGAGACAACAACATGAAGATGTTAACATATTCTCTGGGTCAAGGCGTGTGGGAAATAGAACCTCCCTTTGAGAAGGATGTACATTACACCATGAGCAGGCCGGAGCTGACCAGATCCACTCTGGAGATCAAGAACCTGGAGGTTGGAGACGGGGCTGTGTATTACTGTGCTTCCAGCAAATTACAAGGGAACAACAACCCGGCATTCTTCGGCAGTGGCACCAAACTCACAGTTCTAGATCCAAACATCAAAGTCACTGAACCCACAGTGGAAGTCCTAGCACCCTCGGCAAAGGAGTGTAAAGATAGAAACAAGAAGAAGAAGACCCTGGTGTGTGTAGCCACCCGCTTCTACCCCGACCATGTCACGGTCTTCTGGCAAGTC
>801-2
GTCTCCTGTCCTGTCTGTGTGTAGAGAAGGAGATGTGTCAGTCACTCTACAGTGTTACCACGACGACAGCAGCTACTACTACATGTTCTGGTACCGACAGAGAGACAACAACATGAAGATGTTAACATATTCTCTGGGTCAAGGCGTGTGGGAAATAGAACCTCCCTTTGAGAAGGATGTACATTACACCATGAGCAGGCCGGAGCTGACCAGATCCACTCTGGAGATCAAGAACCTGGAGGTTGGAGACGGGGCTGTGTATTACTGTGCTTCCAGACAGGCGGACTATGAGGCACATTTTGGATCAGGCACCAAATTAACAGTTCTCGATCCAAACATCAAAGTCACTGAACCCACAGTGGAAGTCCTAGCACCCTCGGCAAAGGAGTGTAAAGATAGAAACAAGAAGAAGAAGAAGACCCTGGTGTGTGTAGCCACCCGCTTCTACCCCGACCATGTCACGGTCTTCTGGCAAGTC
>802-2
GTCTCCTGTCCTGTCTGTGTGTAGAGAAGGAGATGTGTCAGTCACTCTACAGTGTTACCACGACGACAGCAGCTACTACTACATGTTCTGGTACCGACAGAGAGACAACAACATGAAGATGTTAACATATTCTCTGGGTCAAGGCGTGTGGGAAATAGAACCTCCCTTTGAGAAGGATGTACATTACACCATGAGCAGGCCGGAGCTGACCAGATCCACTCTGGAGATCAAGAACCTGGAGGTTGGAGACGGGGCTGTGTATTACTGTGCTTCCAGTCCCGACAGGGCTGGAAGTGAGGCCTACTTTGGGAATGGAACCAAACTCACTGTTTTAGATCCAAACATCAAAGTCACTGAACCCACAGTGGAAGTCCTAGCACCCTCGGCAAAGGAGTGTAAAGATAGAAACAAGAAGAAGAAGACCCTGGTGTGTGTAGCCACCCGCTTCTACCCCGACCATGTCACGGTCTTCTGGCAAGTC
>803-2
GTCTCCTGTCCTGTCTGTGTGTAGAGAAGGAGATGTGTCAGTCACTCTACAGTGTTACCACGACGACAGCAGCTACTACTACATGTTCTGGTACCGACAGAGAGACAACAACATGAAGATGCTAACATATTCTCTGGGTCAAGGCGTGTGGGAAATAGAACCTCCCTTTGAGAAGGATGTACATTACACCATGAGCAGGCCGGAGCCGACCAGATCCACTCTGGAGATCAAGAACCTGGCGGTTGGAGACGGGGCTGTGTATTACTTAAGTGAGGCCTACTTTGGGAATGGAACCAAACTCACTGTTTTAGATCCAAACATCAAAGTCACTGAACCCACAGTGGAAGTCCTAGCACCCTCGGCAAAGGAGTGTAAAGATAGAAACAAGAAGAAGAAGAAGACCCTGGTGTGTGTAGCCACCCGCTTCTACCCCGACCATGTCACGGTCTTCTGGCAAGTC
>804-2
GTCTCCTGTCCTGTCTGTGTGTAGAGAAGGAGATGTGTCAGTCACTCTACAGTGTTACCACGACGACAGCAGCTACTACTACATGTTCTGGTACCGACAGAGAGACAACAACATGAAGATGCTAACATATTCTCTGGGTCAAGGCGTGTGGGAAATAGAACCTCCCTTTGAGAAGGATGTACATTACACCATGAGCAGGCCGGAGCTGACCAGATCCACTCTGGAGATCAAGAACCTGGCGGTTGGAGACGGGGCTGTGTATTACTGTGCTTCCAGTACGAGAGGGAATTATGATCCTGCATTCTTTGGAGCAGGGACCAAACTGAGTGTTCTGGATCCAAACATCAAAGTCACTGAACCCACAGTGGAAGTCCTAGCACCCTCGGCAAAGGAGTGTAAAGATAGAAACAAGAAGAAGAAGACCCTGGTGTGTGTAGCCACCCGCTTCTACCCCGACCATGTCACGGTCTTCTGGCAAGTC
>805-1
GTCTCCTGTCCTGTCTGTGTGTAGAGAAGGAGATGTGTCAGTCACTCTACAGTGTTACCACGACGACAGCAGCTACTACTACATGTTCTGGTACCGACAGAGAGACAACAACATGAAGATGCTACATATTCTCTGGGTCAAGGCGTGTGGGAAATAGAACCTCCCTTTGAGAAGGATGTACATTACACCATGAGCAGGCCGGAGCTGACCAGATCCACTCTGGAGATCAAGAACCTGGCGGTTGGAGACGGGGCTGTGTATTACTGTGCTTCCAGTACGATTCATGAGGCACATTTTGGATCAGGCACCAAATTAACAGTTCTCGATCCAAACATCAAAGTCACTGAACCCACAGTGGAAGTCCTAGCACCCTCGGCAAAGGAGTGTAAAGATAGAAACAAGAAGAAGAAGAAGACCCTGGTGTGTGTAGCCACCCGCTTCTACCCCGACCATGTCACGGTCTTCTGGCAAGTC
>806-1
GTCTCCTGTCCTGTCTGTGTGTAGAGAAGGAGATGTGTCAGTCACTCTACAGTGTTACCACGACGACAGCAGCTACTACTACATGTTCTGGTACCGACAGAGAGACAACAACATGAAGATGCTAACATATTCTCTGGGTCAAGGCGTGTGGGAAATAGAACCTCCCTTTGAGAAGGATGTACATTACACCATGAGCAGGCCGGAGCTGACCAGATCCACTCTGGAGATCAAGAACCTGGCGGTTGGAGACGGGGCTGTGTATTACTGTGCTTCCAGTACAGCTTGGGGATCGCCAACTATGAGGCACATTTTGGATCAGGCACCAAATTAACAGTTCTCGATCCAAACATCAAAGTCACTGAACCCACAGTGGAAGACCTAGCACCCTCGGCAAAGGAGTGTAAAGATAGAAACAAGAAGAAGAAGAAGACCCTGGTGTGTGTAGCCACCCGCTTCTACCCCGACCATGTCACGGTCTTCTGGCAAGTC
>807-1
GTCTCCTGTCCTGTCTGTGTGTAGAGAAGGAGATGTGTCAGTCACTCTACAGTGTTACCACGACGACAGCAGCTACTACTACATGTTCTGGTACCGACAGAGAGACAACAACATGAAGATGCTAACATATTCTCTGGGTCAAGGCGTGTGGGAAATAGAACCTCCCTTTGAGAAGGATGTACATTACACCATGAGCAGGCCGGAGCTGACCAGATCCACTCTGGAGATCAAGAACCTGGCGGTTGGAGACGGGGCTGTGTATTACTGTGCTTCCAGTACGGACAGGGGGGACTCGGAGGCATATTTTGGAGCCGGCACCAAACTCACCGTGTTAGATCCAAACATCAAAGTCACGGAACCCACAGTGGAAGTACTAGCACCCTCGGCAAAGGAGTGTAAAGATAGAAACAAGAAGAAGAAGACCCTGGTGTGTGTAGCCACCCGCTTCTACCCCGACCATGTCACGGTCTTCTGGCAAGTC
>808-1
GTCTCCTGTCCTGTCTGTGTGTAGAGAAGGATATGTGTCAGTCACTCTACAGTGTTACCACGACGACAGCAGCTACTACTACATGTTCTGGTACCGACAGAGAGACAACAACATGAAGATGTTAACATATTCTCTGGGTCAAGGCGTGTGGGAAATAGAACCTCCCTTTGAGAAGGATGTACATTACACCATGAGCAGGCCGGAGCTGACCAGATCCACTCTGGAGATCAAGAACCTGGAGGTTGGAGACGGGGCTGTGTATTACTGTGCTTCCGGGACAGGGTATGAGGCACATTTTGGATCAGGCACCAAATTAACAGTTCTCGATCCAAACATCAAAGTCACTGAACCCACAGTGGAAGTCCTAGCACCCTCGGCAAAGGAGTGTAAAGATAGAAACAAGAAGAAGAAGAAGACCCTGGTGTGTGTAGCCACCCGCTTCTACCCCGACCATGTCACGGTCTTCTGGCAAGTC
>809-1
GTCTCCTGTCCTGTCTGTGTGTAGAGAAGGAGATGTGTCAGTCACTCTACAGTGTTACCACGACGACAGCAGCTACTACTACATGTTCTGGTACCGACAGAGAGACAACAACATGAAGATGCTAACATATTCTCTGGGTCAAGGCGTGTGGGAAATAGAACCTCCCTTTGAGAAGGATGTACATTACACCATGAGCAGGCCGGAGCTGACCAGATCCACTCTGGAGATCAAGAACCTGGAGGTTGGAGACGGGGCTGTGTATTACTGTGCTTCCAGTTCAGGGTATGATCCTGCATTCTTTGGAGCAGGGACCAAACTGAGTGTTCTGGATCCAAACATCAAAGTCACTGAACCCACAGTGGAAGTCCTAGCACCCTCGGCAAAGGAGTGTAAAGATAGAAACAAGAAGAAGAAGAAGACCCTGGTGTGTGTAGCCACCCGCTTCTACCCCGACCATGTCACGGTCTTCTGGCAAGTC
>810-1
GTCTCCTGTCCTGTCTGTGTGTAGAGAAGGAGATGTGTCAGTCACTCTACAGTGTTACCACGACGACAGCAGCTACTACTACATGTTCTGGTACCGACAGAGAGACAACAACATGATGATGCTAACATATTCTCTGGGTCAAGGCGTGTGGGAAATAGAACCTCCCTTTGAGAAGGATGTACATTACACCATGAGCAGGCCGGAGCTGACCAGATCCACTCTGGAGATCAAGAACCTGGCGGTTGGAGACGGGGCTGTGTATTACTGTGCTTCCGACAGGGGGCACTCGGAGGCATATTTTGGAGCCGGCACCAAACTCACCGTTTTAGATCCAAACATCAAAGTCACTGAACCCACAGTGGAAGTCCTAGCACCCTCGGCAAAGGAGTGTAAAGATAGAAACAAGAAGAAGAAGAAGACCCTGGTGTGTGTAGCCACCCGCTTCTACCCCGACCATGTCACGGTCTTCTGGCAAGTC
>811-1
GTCTCCTGTCCTGTCTGTGTGTAGAGAAGGAGATGTGTCAGTCACTCTACAGTGTTACCACGACGACCGCAGCTACTACTACATGTTCTGGTACCGACAGAGAGACAACAACATGAAGATGCTAACATATTCTCTGGGTCAAGGCGTGTGGGAAATAGAACCTCCCTTTGAGAAGGATGTACATTACACCATGAGCAGGCCGGAGCTGACCAGATCCACTCTGGAGATCAAGAACCTGGCGGTTGGAGACGGGGCTGTGTATTACTGTGCTTCCAGTACGACAGGGATAGCTCAACCAGCCTTCTTTGGCAATGGAACGAAACTCACTGTTTTAGATCCAAACATCAAAGTCACTGAACCCACAGTGGAAGTCCTAGCACCCTCGGCAAAGGAGTGTAAAGATAGAAACAAGAAGAAGAAGAAGACCCTGGTGTGTGTAGCCACCCGCTTCTACCCCGACCATGTCACGGTCTTCTGGCAAGTC
>812-1
GTCTCCTGTCCTGTCTGTGTGTAGAGAAGGAGATGTGTCAGTCACTCTACAGTGTTACCACGACGACAGCAGCTACTACTACATGTTCTGGTACCGACAGAGAGACAACAACATGAAGATGTTAACATATTCTCTGGGTCAAGGCGTGTGGGAAATAGAACCTCCCCTTGAGAAGGATGTACATTACACCATGAGCAGGCCGGAGCTGACCAGATCCACTCTGGAGATCAAGAACCTGGAGGTTGGAGACGGGGCTGTGTATTACTGTGCTTCCAGTTTGACGGATAAGGCAGAGTTTGGTCCAGGTACCAGACTCACTGTTCTAGATCCAAACATCAAAGTCACTGAACCCACAGTGGAAGTCCTAGCACCCTCGGCAAAGGAGTGTAAAGATAGAAACAAGAAGAAGAAGAAGACCCTGGTGTGTGTAGCCACCCGCTTCTACCCCGACCATGTCACGGTCTTCTGGCAAGTC
>813-1
GTCTCCTGTCCTGTCTGTGTGTAGAGAAGGAGATGTGTCAGTCACTCTACAGTGTTACCACGACGACAGCAGCTACTACTACATGTTCTGGTACCGACAGAGAGACAACAACATGAAGATGTTAACATATTCTCTTGGTCAAGGCGTGTGGGAAATAGAACCTCCCTTTGAGAAGGATGTACATTACACCATGAGCAGGCCGGAGCTGACCAGATCCACTCTGGAGATCAAGAACCTGGAGGTTGGAGACGGGGCTGTGTATTACTGTGCTTCCAGTAGGACAGGGGATGGAAGTGAGGCCTACTTTGGGAATGGAACCAAACTCACTGTTTTAGATCCAAACATCAAAGTCACTGAACCCACAGTGGAAGTCCTAGCACCCTCGGCAAAGGAGTGTAAAGATAGAAACAAGAAGAAGAAGAAGACCCTGGTGTGTGTAGCCACCCGCTTCTACCCCGACCATGTCACGGTCTTCTGGCAAGTC
>814-1
GTCTCCTGTCCTGTCTGTGTGTAGAGAAGGAGATGTGTCAGTCACTCTACAGTGTTACCACGACGACAGCAGCTACTACTACATGTTCTGGTACCGACAGAGAGACAACAACATGAAGATGCTAACATATTCTCTGGGTCAAGGCGTGTGGGAAATAGAACCTCCCTTTGAGAAGGATGTACATTACACCATGAGCAGGCCGGAGCTGACCAGATCCACTCTGGAGATCAAGAACCTGGCGGTTGGAGACGGGGCTGTGTATTACTGTGCTTCCAGGGACAGGGGTGGTGGCAGCCAGGCTTACTTCGGTGGAGGAACCAGGTTAACTGTTCTAGATCCAAACATCAAAGTCACTGAACCCACAGTGGAAGTCCTAGCACCCTCGGCAAAGGAGTGTAAAGATAGAAACAAGAAGAAGAAGAAGACCCTGGTGTGTGTAGCCACCCGCTTCTACCCCGACCATGTCACGGTCTTCTGGCAAGTC
>815-1
GTCTCCTGTCCTGTCTGTGTGTAGAGAAGGAGATGTGTCAGTCACTCTACAGTGTTACCACGACGACAGCAGCTACTACTACATGTTCTGGTACCGACAGAGAGACAACAACATGAAGATGCTAACATATTCTCTGGGTCAAGGCGTGCGGGAAATAGAACCTCCCTTTGAGAAGGATGTACATTACACCATGAGCAGGCCGGAGCTGACCAGATCCACTCTGGAGATCAAGAACCTGGCGGTTGGAGACGGGGCTGTGTATTACTGTGCTTACAGGACTCAAACTCAACCAGCCTTCTTTGGCAATGGAACGAAACTCGCTGTTTTAGACCCAATCCTCAAAGTCACTGAACCCGCCGTAGAAGTACTAGCACCCTCGGCAAAGGAGTGAAAAGATAGAAACAAGAAGAAGAAGACCCTGGTGTGTGTAGCCACCCGCTTCTACCCCGACCATGTCACGGTCTTCTGGCAAGTC
>816-1
GTCTCCTGTCCTGTCTGTGTGTGCGTGTGTACCCACGGTCTGTATATGTGTGTGTGTGTGTGTGTGTGTATGTGTACTCACGGTCTGCATGTGTGTGTGTGTGTGTGTGTGTGTACTCACGGTCTTCTGGCAAGTC
>817-1
GTCTCCTGTCCTGTCTGTGTGTAGAGAAGGAGATGTGTCAGTCACTCTACAGTGTTACCACGACGACAGCAGCTACTACTACATGTTCTGGTACCGACAGAGAGACAACAACATGAAGATGCTAACATATTCTCTGGGTCAAGGCGTGTGGGAAATAGAACCTCCCTTTGAGAAGGATGTACATTACACCATGAGCAGGCCGGAGCTGACCAGATCCACTCTGGAGATCAAGAACCTGGCGGTTGGAGACGGGGCTGTGTATTACTGTGCTTCCGGGACAGGGTACTCGGAGGCATATTTTGGAGCCGGTACCAAACTCACCGTTTTAGATCCAAACATCAAAGTCACTGAACCCACAGTGGAAGTCCTAGCACCCTCGGCAAAGGAGTGTAAAGATAGAAACAAGAAGAAGAAGAAGACCCTGGTGTGTGTAGCCACCCGCTTCTACCCCGACCATGTCACGGTCTTCTGGCAAGTC
>818-1
GTCTCCTGTCCTGTCTGTGTGTAGAGAAGGAGATGTGTCAGTCACTCTACAGTGTTACCACGACGACAGCAGCTACTACTACATGTTCTGGTACCGACAGAGAGACAACAACATGAAGATGCTAACATATTCTCTGGGTCAAGGCGTGTGGGAAATAGAACCTCCCTTTGAGAAGGATGTACATTACACCATGAGCAGGCCGGAGCTGACCAGATCCACTCTGGAGATCAAGAACCTGGCGGTTGGAGACGGGGCTGTGTATTACTGTGCTTCCAGTAGAGGGGGCGGCAACCCGGCATTCTTCGGCAGTGGCACCAAACTCACAGTTCTAGATCCAAACATCAAAGTCACTGAACCCACAGTGGAAGTCCTAGCACCCTCGGCAAAGGAGTGTAAAGATAGAAACAAGAAGAAGAAGACCCTGGTGTGTGTAGCCACCCGCTTCTACCCCGACCATGTCACGGTCTTCTGGCAAGTC
>819-1
GTCTCCTGTCCTGTCTGTGTGTAGAGAAGGAGATGTGTCAGTCACTCTACAGTGTTACCACGACGACAGCAGCTACTACTACATGTTCTGGTACCGACAGAGAGACAACAACATGAAGATGCTAACATATTCTCTGGGTCAAGGCGTGTGGGAAATAGAACCTCCCTTTGAGAAGGATGTACATTACACCATGAGCAGGCCGGAGCTGACCAGATCCACTCTGGAGATCAAGAACCTGGCGGTTGGAGACGGGGCTGTGTATTACTGTGCTTCCAGTACCCAGGGGTACTCGGAGGCATATTTTGGAGCCGGCACCAAACTCACCGTTTTAGATCCAAACATCAAAGTCACTGAACCCACGGTGGAAGTCCTAGCACCCTCGGCAAAGGAGTGTAAAGATAGAAACAAGAAGAAGAAGAAGACCCTGGTGTGTGTAGCCACCCGCTTCTACCCCGACCATGTCACGGTCTTCTGGCAAGTC
>820-1
GTCTCCTGTCCTGTCTGTGTGTAGAGAAGGAGATGTGTCAGTCACTCTACAGGGTTACCACGACGACAGCAGCTACTACTACATGTTCTGGTACCGACAGAGAGACAACAACATGCAGATGCTAACATATTCTCTGGGTCAAGGCGTGTGGGAAATAGAAACTCCCTTTGAGAAGGATGTACATTACACCATGAGCAGGCCGGAGCTGACCAGATCCACTCTGGAGATCAAGAACCTGGCGGTTGGAGACGGGGCTGTGTATTACTGTGCTTCCAGACAGGGAGGTCGAACTCAACCAGCCTTCTTTGGCAATGGAACGAAACTCACTGTTTTAGATCCAAACATCAAAGTCACTGAACCCACAGTGGAAGTCCTAGCACCCTCGGCAAAGGAGTGTAAAGATAGAAACAAGAAGAAGAAGAAGACCCTGGTGTGTGTAGCCACCCGCTTCTACCCCGACCATGTCACGGTCTTCTGGCAAGTC
>821-1
GTCTCCTGTCCTGTCTGTGTGTAGAGAAGGAGATGTGTCAGTCACTCTACAGTGTTACCACGACGACAGCAGCTACTACTACATGTTCTGGTACCGACAGAGAGACAACAACATGAAGATGCTAACATATTCTCTGGGTCAAGGCGTGTGGGAAATAGAACCTCCCTTTGAGAAGGATGTACATTACACCATGAGCAGGCCGGAGCTGACCAGATCCACTCTGGAGATCAAGAACCTGGCGGTTGGAGACGGGGCTGTGTATTACTGTGCTTCCGGGACAGGGTACTCGGAGGCATATTTTGGAGCCGGCACCGAACTCACCGTTTTAGATCCAAACATCAAAGTCACTGAACCCACAGTGGAAGTCCTAGCACCCTCGGCAAAGGAGTGTAAAGATAGAAACAAGAAGAAGAAGAAGACCCTGGTGTGTGTAGCCACCCGCTTCTACCCCGACCATGTCACGGTCTTCTGGCAAGTC
>822-1
GTCTCCTGTCCTGTCTGTGTGTAGAGAAGGAGATGTGTCAGTCACTCTACAGTGTTACCACGACGACAGCAGCTACTACTACATGTTCTGGTACCGACAGAGAGACAACAACATGAAGATGCTAACATATTCTCTGGGTCAAGGCGTGTGGGAAATAGAACCTCCCTTTGAGAAGGATGTACATTACACCATGAGCAGGCCGGAGCTGACCAGATCCACTCTGGAGATCAAGCACCTGGCGGTTGGAGACGGGGCTGTGTATTACTGTGCTTCCAGTGGGACAAACTCTGGTGGTTATGCTGCCTACTTTGGAGAGGGAACTAAGCTAACAGTTCTGGATCCAAACATCAAAGTCACTGAACCCACAGTGGAAGTCCTAGCACCCTCGGCAAAGGAGTGTAAAGATAGAAACAAGAAGAAGAAGAAGACCCTGGTGTGTGTAGCCACCCGCTTCTACCCCGACCATGTCACGGTCTTCTGGCAAGTC
>823-1
GTCTCCTGTCCTGTCTGTGTGTAGAGAAGGAGATGTGTCAGTCACTCTACAGTGTTACCACGACGACAGCAGCTACTACTACATGTTCTGGTACCGACAGAGAGACAACAACATGAAGATGCTAACATATTCTCTGGGTTAAGGCGTGTGGGAAATAGAACCTCCCTTTGAGAAGGATGTACATTACACCATGAGCAGGCCGGAGCTGACCAGATCCACTCTGGAGATCAAGAACCTGGCGGTTGGAGACGGGGCTGTGTATTACTGTGCTTCCAGTACGGTCAGGGAGTACTCGGAGGCATATTTTGGAGCCGGCACCAAACTCACCGTTTTAGATCCAAACATCAAAGTCACTGAACCCACAGTGGAAGTCCTAGCACCCTCGGCAAAGGAGTGTAAAGATAGAAACAAGAAGAAGAAGAAGACCCTGGTGTGTGTAGCCACCCGCTTCTACCCCGACCATGTCACGGTCTTCTGGCAAGTC
>824-1
GTCTCCTGTCCTGTCTGTGTGTAGAGAAGGATATGTGTCAGTCACTCTACAGTGTTACCACGACGACAGCAGCTACTACTACATGTTCTGGTACCGACAGAGAGACAACAACATGAAGATGCTAACATATTCTCTGGGTCAAGGCGTGTGGGAAATAGAACCTCCCTTTGAGAAGGATGTACATTACACCATGAGCAGGCCGGAGCTGACCAGATCCACTCTGGAGATCAAGAACCTGGCGGTTGGAGACGGGGCTGTGTATTACTGTGCTTCCAGTACGGACAGGGGAGCGGATAAGGCAGAGTTTGGTCCAGGTACCAGACTCACTGTTCTAGATCCAAACATCAAAGTCACTGAACCCACAGTGGAAGTCCTAGCACCCTCGGCAAAGGAGTGTAAAGATAGAAACAAGAAGAAGAAGAAGACCCTGGTGTGTGTAGCCACCCGCTTCTACCCCGACCATGTCACGGTCTTCTGGCAAGTC
>825-1
GTCTCCTGTCCTGTCTGTGTGTAGAGAAGGAGATGTGTCAGTCACTCTACCGTGTTACCACGACGACAGCAGCTACTACTACATGTTCTGGTACCGACAGAGAGACAACAACATGAAGATGCTAACATATTCTCTGGGTCAAGGCGTGTGGGAAATAGAACCTCCCTTTGAGAAGGATGTACATTACACCATGAGCAGGCCGGAGCTGACCAGATCCACTCTGGAGATCAAGAACCTGGCGGTTGGAGACGGGGCTGTGTATTACTGTGCTTCCAGTACTCCCCTCACTCAAACTCAACCAGCCTTCTTTGGCAATGGAACGAAACTCACTGTTTTAGATCCAAACATCAAAGTCACTGAACCCACAGTGGAAGTCCTAGCACCCTCGGCAAAGGAGTGTAAAGATAGAAACAAGAAGAAGAAGAAGACCCTGGTGTGTGTAGCCACCCGCTTCTACCCCGACCATGTCACGGTCTTCTGGCAAGTC
>826-1
GTCTCCTGTCCTGTCTGTGTGTAGAGAAGGAGATGTGTCAGTCACTCTACAGTGTTACCACGACGACAGCAGCTACTACTACATGTTCTGGTACCGACAGAGAGACAACAACATGAAGATGCTAACATATTCTCTGGGTCAAGGCGTGTGGGAAATAGAACCTCCCTTTGAGAAGGATGTACATTACACCATGAGCAGGCCGGAGCTGACCAGATCCACTCTGGAGATCAAGAACCTGACGGTTGGAGACGGGGCTGTGTATTACTGTGCTTCCGGGACAGGGTCGTACTCGGAGGCATATTTTGGAGCCGGCACCAAACTCACCGTTTTAGATCCAAACATCAAAGTCACTGAACCCACAGTGGAAGTCCTAGCACCCTCGGCAAAGGAGTGTAAAGATAGAAACAAGAAGAAGAAGAAGACCCTGGTGTGTGTAGCCACCCGCTTCTACCCCGACCATGTCACGGTCTTCTGGCAAGTC
>827-1
GTCTCCTGTCCTGTCTGTGTGTAGAGAAGGAGATGTGTCAGTCACTCTACAGTGTTACCACGACGACAGCAGCTACTACTACATGTTCTGGTACCGACAGAGAGACAACAACATGAAGATGCTAACATATTCTCTGGGTCAAGGCGTGTGGGAAATAGAACCTCCCTTTGAGAAGGATGTACATTACACCATGAGCAGGCCGGAGCTGACCAGATCCACTCTGGAGATCAAGAACCTGGCGGTTGGAGACGGGGCTGTGTATTACTGTGCTTCCAGTACGGACAGCTCGTACTCGGAGGCATATTTTGGAGCCGGCACCAAACTCACCGTTTTAGATCCAAACATCAAAGTCACTGAACCCACAGTGGAAGTCCTAGCACCCTCGGCAAAGGAGTGTAAAGATAGAAACAAGAAGAAGAAGACCCTGGTGTGTGTAGCCACCCGCTTCTACCCCGACCATGTCACGGTCTTCTGGCAAGTC
>828-1
GTCTCCTGTCCTGTCTGTGTGTAGAGACGGAGATTTGTCAGTCACTCTACAGTGTTACCACGACGCCCGCAGCTACTACTCCATGTTCTGTTACCGACAGAGAGACACCAACATGAAGATGCTAACATATTCTCTGGGTCAAGGCGTGTTGTAAATAGAACCTCCCTTTGAGAAGGATGTACATTACACCATGAGCAGGCCGGAGCTGACCAGATCCACTCTGGAGATCAAGAACCTGGCGGTTGGAGACGGGGCTGTGTATTACTGTGCTTCCAGGACAGGGGGACTATGATCCTGCATTCTTTGGAGCAGGGACCAAACTGAGTGTTCTGGATCCAAACATCAAAGTCACTGAACCCACAGTGGAAGTCCTAGCACCCTCGGCAAAGGAGTGTAAAGATAGAAACAAGAAGAAGAAGAAGACCCTGGTGTGTGTAGCCACCCGCTTCTACCCCGACCATGTCACGGTCTTCTGGCAAGTC
>829-1
GTCTCCTGTCCTGTCTGTGTGTAGAGAAGGAGATGTGTCAGTCACTCTACAGTGTTACCACGACGACAGCAGCTACTACTACCTGTTCTGGTACCGACAGAGAGCCAACAACATGAAGATGCTAACATATTCTCTGGGTCAAGGCGTGGGGGAAATAGACCCTCCCTTTGAGAGGGATGTACATTACACCATGAGCAGGCCGGAGCTGACCAGATCCCCTCTGGAGATCAAGAACCTGGCGGTTGGAGACGGGGCTGTGTATTACTGTGCTTCCAGTATATCGTACTCGGAGGCATATTTTGGAGCCGGCACCAAACTCACCGTTTTAGATCCAAACATCAAAGTCACTGAACCCACAGTGGAAGTCCTAGCACCCTCGGCAAAGGAGTGTAAAGATAGAAACAAGAAGAAGAAGAAGACCCTGGTGTGTGTAGCCACCCGCTTCTACCCCGACCATGTCACGGTCTTCTGGCAAGTC
>830-1
GTCTCCTGTCCTGTCTGTGTGTAGAGAAGGAGATGTGTCAGTCACTCTACAGTGTTACCACGACGACAGCAGCTACTACTACATGTTCTGGTACCGACAGAGAGACAACAACATGAAGATGCTAACATATTCTCTGGGTCAAGGCGTGTGGGAAATAGAACCTCCCTTTGAGAAGGATGTACATTACACCATGAGCAGGCCGGAGCTGACCAGATCCACTCTGGAGATCAAGAACCTGGCGGTTGGAGACGGGGCTGTGTATTACTGTGCTTCCAGTCCCACAGGTTCGTACTCGGAGGCATATTTTGGAGCCGGCACCAAACTCACCGTTTTAGATCCAAACATCAAAGTCACTGAACCCACAGTGGAAGTCCTAGCACCCTCGGCAAAGGAGTGTAAAGATAGAAACAAGAAGAAGAAGAAGACCCTGGTGTGTGTAGCCACCCGCTTCTACCCCGACCATGTCACGGTCTTCTGGCAAGTC
>831-1
GTCTCCTGTCCTGTCTGTGTGTAGAGAAGGAGATGTGTCAGTCACTCTACAGTGTTACCACGACGACAGCAGCTACTACTACATGTTCTGGTACCGACAGAGAGACAACAACATGAAGATGCTAACATATTCTCTGGGTCAAGGCGTGTGGGAAATAGAACCTCCCTTTGAGAAGGATGTACATTACACCATGAGCAGGCCGGAGCTGACCAGATCCACTCTGGAGATCAAGAACCTGGCGGTTGGAGACGGGGGTGTGTATTAGTGTGCTTCCAGGAGAGGGGGCGTTTATGATGCGGCATAATTTGGAGCAGGGACCAAACTGAGCGTTTTGGATCCAAACATCAAAGTCACTGAACCCACAGTGGAAGTCCTAGCACCCTCGGCAAAGGAGTGTAAAGATAGAAACAAGAAGAAGAAGAAGACCCTGGTGTGTGTAGCCACCCGCTTCTACCCCGACCATGTCACGGTCTTCTGGCAAGTC
>832-1
GTCTCCTGTCCTGTCTGTGTGTAGAGAAGGAGATGTGTCAGTCACTCTACAGTGTTACCACGACGACAGCAGCTACTACTACATGTTCTGGTACCGACAGAGAGACAACAACATGAAGATGCTAACATATTCTCTGGGTCAAGGCGTGTGGGAAATAGAACCTCCCTTTGAGAAGGATGTACATTACACCATGAGCAGGCCGGAGCTGACCAGATCCACTCTGGAGATCAAGAACCTGGCGGTTGGAGACGGGGCTGTGTATTACTGTGCTTCCGGGACAGGGGTCTATGAGGCACATTTTGGATCAGGCACCAAATTAACAGTTCTCGATCCAAACATCAAAGTCACTGAACCCACAGTGGAAGTCCTAGCACCCTCGGCAAAGGAGTGTAAAGATAGAAACAAGAAGAAGAAGAAGGCCCTGGTGTGTGTAGCCACCCGCTTCTACCCCGACCATGTCACGGTCTTCTGGCAAGTC
>833-1
GTCTCCTGTCCTGTCTGTGTGTAGAGAAGGAGATGTGTCAGTCACTCTACAGTGTTACCACGACGACAGCAGCTACTACTACATGTTCTGGTACCGACAGAGAGACAACAACATGAAGATGCTAACATATTCTCTGGGTCAAGGCGTGTGGGAAATAGAACCTCCCTTTGAGAAGGATGTACATTACACCATGAGCAGGCCGGAGCTGACCAGATCCACTCTGGAGATCAAGAACCTGGCGGTTGGAGACGGGGCTGTGTATTACTGTGCTTCCAGTACAGGGACCTCGTACTCGGAGGCATATTTTGGAGCCGGCACCAAACTCACCGTTTTAGATCCAAACATCAAAGTCACGGAACCCACAGTGGAAGTCCTAGCACCCTCGGCAAAGGAGTGTAAAGATAGAAACAAGAAGAAGAAGACCCTGGTGTGTGTAGCCACCCGCTTCTACCCCGACCATGTCACGGTCTTCTGGCAAGTC
>834-1
GTCTCCTGTCCTGTCTGTGTGTAGAGAAGGAGATGTGTCAGTCACTCTACAGTGTTACCACGACGACAGCAGCTACTACTACATGTTCTGGTACCGACAGAGAGACAACAACATGAAGATGCTAACATATTCTCTGGGTCAAGGCGTGTGGGAAATAGAACCTCCCTTTGAGAAGGATGTACATTACACCATGAGCAGGCCGGAGCTGACCAGATCCACTCTGGAGATCAAGAACCTGGCGGTTGGAGACGGGGCTGTGTATTACTGTGCTTCCAGTATAGCAGGGCTCACGGATAAGGCAGAGTTTGGTCCAGGTACCAGACTCACTGTTCTAGATCCAAACATCAAAGTCACTGAACCCACAGTGGAAGTCCTAGCACCCTCGGCAAGGGAGTGTAAAGATAGAAACAAGAAGAAGAAGAAGACCCTGGTGTGTGTAGCCACCCGCTTCTACCCCGACCATGTCACGGTCTTCTGGCAAGTC
>835-1
GTCTCCTGTCCTGTCTGTGTGTAGAGACGGAGATGTGTCAGTCACTCTACAGTGTTACCACGACGACAGCAGCTACTACTACATGTTCTGGTACCGACAGAGAGACAACAACATGAAGATGCTAACATATTCTCTGGGTCAAGGCGTGTGGGAAATAGAACCTCCCTTTGAGAAGGATGTACATTACACCATGAGCAGGCCGGAGCTGACCAGATCCACTCTGGAGATCAAGAACCTGGCGGTTGGAGACGGGGCTGTGTATTACTGTGCTTCCGGGACAAACAACTATGATCCTGCATTCTTTGGAGCAGGGACCAAACTGAGTGTTCTGGATCCAAACATCAAAGTCACTGAACCCACAGTGGAAGTCCTAGCACCCTCGGCAAAGGAGTGTAAAGATAGAAACAAGAAGAAGAAGAAGACCCTGGTGTGTGTAGCCACCCGCTTCTACCCCGACCATGTCACGGTCTTCTGGCAAGTC
>836-1
GTCTCCTGTCCTGTCTGTGTGTAGAGAAGGAGATGTGTCAGTCACTCTACAGTGTTACCACGACGACAGCAGCTACTACTACATGTTCTGGTACCGACAGAGAGACAACAACATGAAGATGCTAACATATTCTCTGGGTCAAGGCGTGTGGGAAATAGAACCTCCCTTTGAGAAGGATGTACATTACACCATGAGCAGGCCGGAGCTGACCAGATCCACTCTGGAGATCAAGAACCTGGCGGTTGGAGACGGGGCTGTGTATTACTGTGCTTCCAGTCCGGGACAGGGGGATCAAACTCAACCAGCCTTCTTTGGCAATGGAACGAAACTCACTGTTTTAGATCCAAACATCAAAGTCACTGAACCCACAGTGGAAGTCCTAGCACCCTCGGCAAAGGAGTGTAAAGATAGAAACAAGAAGAAGAAGACGACCCTGGTGTGTGTAGCCACCCGCTTCTACCCCGACCATGTCACGGTCTTCTGGCAAGTC
>837-1
GTCTCCTGTCCTGTCTGTGTGTAGAGACGGAGATGTGTCAGTCACTCTACAGTGTTACCACGACGACAGCAGCTACTACTACATGTTCTGGTACCGACAGAGAGACAACAACATGAAGATGCTAACATATTCTCTGGGTCAAGGCGTGTGGGAAATAGAACCTCCCTTTGAGAAGGATGTACATTACACCATGAGCAGGCCGGAGCTGACCAGATCCACTCTGGAGATCAAGAACCTGGCGGTTGGAGACGGGGCTGTGTATTACTGTGCTTCCAGTACTGTCCGGGGGACTGGAAGTGAGGCCTACTTTGGGAATGGAACCAAACTCACTGTTTTAGATCCAAACATCAAAGTCACTGAACCCACAGTGGAAGTCCTAGCACCCTCGGCAAAGGAGTGTAAAGATAGAAACAAGAAGAAGAAGAAGACCCTGGTGTGTGTAGCCACCCGCTTCTACCCCGACCATGTCACGGTCTTCTGGCAAGTC
>838-1
GTCTCCTGTCCTGTCTGTGTGTAGAGAAGGAGATGTGTCAGTCACTCTATAGTGTTACCACGACGACAGCAGCTACTACTACATGTTCTGGTACCGACAGAGAGACAACAACATGAAGATGCTAACATATTCTCTGGGTCAAGGCGTGTGGGAAATAGAACCTCCCTTTGAGAAGGATGTACATTACACCATGAGCAGGCCGGAGCTGACCAGATCCACTCTGGAGATCAAGAACCTGGCGGTTGGAGACGGGGCTGTGTATTACTGTGCTTCCAGTACGGGGACAGGGGGCGGAGAGGCACATTTTGGATCAGGCACCAAATTAACAGTTCTCGATCCAAACATCAAAGTCACTGAACCCACAGTGGAAGTCCTAGCACCCTCGGCAAAGGAGTGTAAAGATAGAAACAAGAAGAAGAAGAAGACCCTGGTGTGTGTAGCCACCCGCTTCTACCCCGACCATGTCACGGTCTTCTGGCAAGTC
>839-1
GTCTCCTGTCCTGTCTGTGTGTAGAGAAGGAGATGTGTCAGTCACTCTACAGTGTTACCACGACGACAGCAGCTACTACTACATGTTCTGGTACCGACAGAGAGACAACAACATGAAGATGCTAACATATTCTCTGGGTCAAGGCGTGTGGGAAATAGAACCTCCCTTTGAGAAGGATGTACATTACACCATGAGCAGGCCGGAGCTGACCAGATCCACTCTGGAGATCAAGAACCTGGCGGTTGGAGACGGGGCTGTGTATTACTGTGCTTCCAGTTCGCAGGGGAGCTCGTACTCGGAGGCATATTTTGGAGTCGGCACCAAACTCACCGTTTTAGATCCAAACATCAAAGTCACTGAACCCACAGTGGAAGTCCTAGCACCCTCGGCAAAGGAGTGTAAAGATAGAAACAAGAAGAAGAAGAAGACCCTGGTGTGTGTAGCCACCCGCTTCTACCCCGACCATGTCACGGTCTTCTGGCAAGTC
>840-1
GTCTCCTGTCCTGTCTGTGTGTAGAGAAGGATATGTGTCAGTCACTCTACAGTGTTACCACGACGACAGCAGCTACTACTACATGTTCTGGTACCGACAGAGAGACAACAACATGAAGATGCTAACATATTCTCTGGGTCAAGGCGTGTGGGAAATAGAACCTCCCTTTGAGAAGGATGTACATTACACCATGAGCAGGCCGGAGCTGACCAGATCCACTCTGGAGATCAAGAACCTGGCGGTTGGAGACGGGGCTGTGTATTACTGTGCTCGGGACAGTAACAACCCGGCATTCTTCGGCAGTGGCACCAAACTCACAGTTCTAGATCCAAACATCAAAGTCACTGAACCCACAGTGGAAGTCCTAGCACCCTCGGCAAAGGAGTGTAAAGATAGAAACAAGAAGAAGAAGAAGACCCTGGTGTGTGTAGCCACCCGCTTCTACCCCGACCATGTCACGGTCTTCTGGCAAGTC
>841-1
GTCTCCTGTCCTGTCTGTGTGTAGAGAAGGAGATGTGTCAGTCACTCTACAGTGTTACCACGACGACAGCAGCTACTACTACATGTTCTGGTACCGACAGAGAGACAACAACATGAAGATGCTAACATATTCTCTGGGTCAAGGCGTGTGGGAAATAGAACCTCCCTTTGAGAAGGATGTACATTACACCATGAGCAGGCCGGAGCTGACCAGATCCACTCTGGAGATCAAGAACCTGGCGGTTGGAGACGGGGCTGTGTATTACTGTGCTTCCAAGAGGACAGGGGGCAAACTCAACCAGCCTTCTTTGGCAATGGAACGAAACTCACTGTTTTAGATCCAAACATCAAAGTCACTGAACCCACAGTGGAAGTCCTAGCACCCTCGGCAAAGGAGTGTAAAGATAGAAACAAGAAGAAGAAGAAGACCCTGGTGTGTGTAGCCACCCGCTTCTACCCCGAACATGTCACGGTCTTCTGGCAAGTC
>842-1
GTCTCCTGTCCTGTCTGTGTGTAGAGAAGGAGATGTGTCAGTCACTCTACAGTGTTACCACGACGACAGCAGCTACTACTACATGTTCTGGTACCGACAGAGAGACAACAACATGAAGATGCTAACATATTCTCTGGGTCAAGGCGTGTGGGAAATAGAACCTCCCTTTGAGAAGGATGTACATTACACCATGAGCAGGCCGGAGCTGACCAGATCCACTCTGGAGATCAAGAACCTGGCGGTTGGAGACGGGGCTGTGTATTACTGTGCTTCCAGTACGACAAAAACTCAACCAGCCTTCTTTGGCAATGGAACGAAACTCACTGTTTTAGATCCAAACATCAAAGTCACTGAACCCACAGTGGAAGTCCTAGCACCCTCGGCAAAGGAGTGTAAAGATAGAAACAAGAAGAAGAAGAAGACCCTGGTGTGTGTAGCCACCCGCTTCTACCCCGACCATGTCACGGTCTTCTGGCAAGTC
>843-1
GTCTCCTGTCCTGTCTGTGTGTAGAGAAGGAGATGTGTCAGTCACTCTACAGTGTTACCACGACGACAGCAGCTACTACTACATGTTCTGGTACCGACAGAGAGACAACAACATGAAGATGCTAACATATTCTCTGGGTCAAGGCGTGTGGGAAATAGAACCTCCCTTTGAGAAGGATGTACATTACACCATGAGCAGGCCGGAGCTGACCAGATCCACTCTGGAGATCAAGAACCTGGCGGTTGGAGACGGGGCTGTGTATTACTGTGCTTCCAGTCGTGGAGAGGGGGATGAGGAGGCATTTTGTGGAGCCACCAACATACTCGTTGTTGAAGAAAAAATCAAAAAAGCTGAAGAACCCGTAGTGGAAGTACCAGCATCGGCGGCAGAGGGGAGAAAAGAAAGAAACAAGAAGAAGAAGACCCTGGTGTGTGTAGCCACCCGCTTCTACCCCGACCATGTCACGGTCTTCTGGCAAGTC
>844-1
[truncated: 2,717,573 more chars]
