# Supplementary material for: Tetraploid Ancestry Provided Atlantic Salmon With Two Paralogue Functional T Cell Receptor Beta Regions Whereof One Is Completely Novel
Source: Front Immunol. 2022 Jun 17;13:930312. doi: 10.3389/fimmu.2022.930312 (PMC9247247; doi:10.3389/fimmu.2022.930312)
Supplement: Supplementary file 3 [file DataSheet_3.zip › Supplementary file 3 (SF3) Collapsed data/Run1_ssVB8F_TRB09R.collapsed.fa]

>1-57
GTTGCGTTTCGTCAGTCTCCGTCTCTGACAGTGAAGGATGGGCGCGAGGCGGAGATCCACTGTAGCCATGATGACAGTAACCTGTCGGTGATGCTGTGGTACCAACAGAGACAGGCCAGTCCTGGTATGACTCTGATAGGGTACAGTTACAGCACCACTGAGCCTAACTACGAGAGTTTGTTTGAGGAGAGGTTCAGGCTGAAGATACAGGGAGACCTGAAGGGAACTCTGGTCATCTCCAAACTAACATTAGCAGACTCTGCTGTGTATTTCTGCGCAGCCAGTCGACAGGGGCAAACTCAACCAGCCTTCTTTGGCAATGGAACGAAACTCACTGTTTTAGATCCAAACATCAAAGTCACTGAACCCACAGTGGAAGTCCTAGCACCCTCGGCAAAGGAGTGTAAAGATAGAAACAAGAAGAAGAAGAAGACCCTGGTGTGTGTAGCCACCCGCTTCTACCCCGACCATGTCACGGTCTTCTGGCAAGTC
>2-56
GTTGCGTTTCGTCAGTCTCCGTCTCTGACAGTGAAGGATGGGCGCGAGGCGGAGATCCACTGTAGCCATGATGACAGTAACCTGTCGGTGATGCTGTGGTACCAACAGAGACAGGCCAGTCCTGGTATGACTCTGATAGGGTACAGTTACAGCACCACTGAGCCTAACTACGAGAGTTTGTTTGAGGAGAGGTTCAGGCTGAAGATACAGGGAGACCTGAAGGGAACTCTGGTCATCTCCAAACTAACATTAGCAGACTCTGCTGTGTATTTCTGCGCAGCCGGACAGGGCTCGTACTCGGAGGCATATTTTGGAGCCGGCACCAAACTCACCGTTTTAGATCCAAACATCAAAGTCACTGAACCCACAGTGGAAGTCCTAGCACCCTCGGCAAAGGAGTGTAAAGATAGAAACAAGAAGAAGAAGAAGACCCTGGTGTGTGTAGCCACCCGCTTCTACCCCGACCATGTCACGGTCTTCTGGCAAGTC
>3-51
GTTGCGTTTCGTCAGTCTCCGTCTCTGACAGTGAAGGATGGGCGCGAGGCGGAGATCCACTGTAGCCATGATGACAGTAACCTGTCGGTGATGCTGTGGTACCAACAGAGACAGGCCAGTCCTGGTATGACTCTGATAGGGTACAGTTACAGCACCACTGAGCCTAACTACGAGAGTTTGTTTGAGGAGAGGTTCAGGCTGAAGATACAGGGAGACCTGAAGGGAACTCTGGTCATCTCCAAACTAACATTAGCAGACTCTGCTGTGTATTTCTGCGCAGCCGGACAGGGGGCTCAACCAGCCTTCTTTGGCAATGGAACGAAACTCACTGTTTTAGATCCAAACATCAAAGTCACTGAACCCACAGTGGAAGTCCTAGCACCCTCGGCAAAGGAGTGTAAAGATAGAAACAAGAAGAAGAAGAAGACCCTGGTGTGTGTAGCCACCCGCTTCTACCCCGACCATGTCACGGTCTTCTGGCAAGTC
>4-47
GTTGCGTTTCGTCAGTCTCCGTCTCTGACAGTGAAGGATGGGCGCGAGGCGGAGATCCACTGTAGCCATGATGACAGTAACCTGTCGGTGATGCTGTGGTACCAACAGAGACAGGCCAGTCCTGGTATGACTCTGATAGGGTACAGTTACAGCACCACTGAGCCTAACTACGAGAGTTTGTTTGAGGAGAGGTTCAGGCTGAAGATACAGGGAGACCTGAAGGGAACTCTGGTCATCTCCAAACTAACATTAGCAGACTCTGCTGTGTATTTCTGCGCAGCCAGGGACAGGGATGAGGCACATTTTGGATCAGGCACCAAATTAACAGTTCTCGATCCAAACATCAAAGTCACTGAACCCACAGTGGAAGTCCTAGCACCCTCGGCAAAGGAGTGTAAAGATAGAAACAAGAAGAAGAAGAAGACCCTGGTGTGTGTAGCCACCCGCTTCTACCCCGACCATGTCACGGTCTTCTGGCAAGTC
>5-47
GTTGCGTTTCGTCAGTCTCCGTCTCTGACAGTGAAGGATGGGCGCGAGGCGGAGATCCACTGTAGCCATGATGACAGTAACCTGTCGGTGATGCTGTGGTACCAACAGAGACAGGCCAGTCCTGGTATGACTCTGATAGGGTACAGTTACAGCACCACTGAGCCTAACTACGAGAGTTTGTTTGAGGAGAGGTTCAGGCTGAAGATACAGGGAGACCTGAAGGGAACTCTGGTCATCTCCAAACTAACATTAGCAGACTCTGCTGTGTATTTCTGCGCAGCCAGTCGGGGGGCTCTATGATCCTGCATTCTTTGGAGCAGGGACCAAACTGAGTGTTCTGGATCCAAACATCAAAGTCACTGAACCCACAGTGGAAGTCCTAGCACCCTCGGCAAAGGAGTGTAAAGATAGAAACAAGAAGAAGAAGAAGACCCTGGTGTGTGTAGCCACCCGCTTCTACCCCGACCATGTCACGGTCTTCTGGCAAGTC
>6-47
GTTGCGTTTCGTCAGTCTCCGTCTCTGACAGTGAAGGATGGGCGCGAGGCGGAGATCCACTGTAGCCATGATGACAGTAACCTGTCGGTGATGCTGTGGTACCAACAGAGACAGGCCAGTCCTGGTATGACTCTGATAGGGTACAGTTACAGCACCACTGAGCCTAACTACGAGAGTTTGTTTGAGGAGAGGTTCAGGCTGAAGATACAGGGAGACCTGAAGGGAACTCTGGTCATCTCCAAACTAACATTAGCAGACTCTGCTGTGTATTTCTGCGCAGCCAGTCGACAGGGGATGAGGCACATTTTGGATCAGGCACCAAATTAACAGTTCTCGATCCAAACATCAAAGTCACTGAACCCACAGTGGAAGTCCTAGCACCCTCGGCAAAGGAGTGTAAAGATAGAAACAAGAAGAAGAAGAAGACCCTGGTGTGTGTAGCCACCCGCTTCTACCCCGACCATGTCACGGTCTTCTGGCAAGTC
>7-47
GTTGCGTTTCGTCAGTCTCCGTCTCTGACAGTGAAGGATGGGCGCGAGGCGGAGATCCACTGTAGCCATGATGACAGTAACCTGTCGGTGATGCTGTGGTACCAACAGAGACAGGCCAGTCCTGGTATGACTCTGATAGGGTACAGTTACAGCACCACTGAGCCTAACTACGAGAGTTTGTTTGAGGAGAGGTTCAGGCTGAAGATACAGGGAGACCTGAAGGGAACTCTGGTCATCTCCAAACTAACATTAGCAGACTCTGCTGTGTATTTCTGCGCAGCCGGACAGGGTGGTTATGCTGCCTACTTTGGAGAAGGAACTAAGCTAACAGTTCTGGATCCAAACATCAAAGTCACTGAACCCACAGTGGAAGTCCTAGCACCCTCGGCAAAGGAGTGTAAAGATAGAAACAAGAAGAAGAAGAAGACCCTGGTGTGTGTAGCCACCCGCTTCTACCCCGACCATGTCACGGTCTTCTGGCAAGTC
>8-46
GTTGCGTTTCGTCAGTCTCCGTCTCTGACAGTGAAGGATGGGCGCGAGGCGGAGATCCACTGTAGCCATGATGACAGTAACCTGTCGGTGATGCTGTGGTACCAACAGAGACAGGCCAGTCCTGGTATGACTCTGATAGGGTACAGTTACAGCACCACTGAGCCTAACTACGAGAGTTTGTTTGAGGAGAGGTTCAGGCTGAAGATACAGGGAGACCTGAAGGGAACTCTGGTCATCTCCAAACTAACATTAGCAGACTCTGCTGTGTATTTCTGCGCAGCCGGGACAGGGGAGTACTCGGAGGCATATTTTGGAGCCGGCACCAAACTCACCGTTTTAGATCCAAACATCAAAGTCACTGAACCCACAGTGGAAGTCCTAGCACCCTCGGCAAAGGAGTGTAAAGATAGAAACAAGAAGAAGAAGAAGACCCTGGTGTGTGTAGCCACCCGCTTCTACCCCGACCATGTCACGGTCTTCTGGCAAGTC
>9-44
GTTGCGTTTCGTCAGTCTCCGTCTCTGACAGTGAAGGATGGGCGCGAGGCGGAGATCCACTGTAGCCATGATGACAGTAACCTGTCGGTGATGCTGTGGTACCAACAGAGACAGGCCAGTCCTGGTATGACTCTGATAGGGTACAGTTACAGCACCACTGAGCCTAACTACGAGAGTTTGTTTGAGGAGAGGTTCAGGCTGAAGATACAGGGAGACCTGAAGGGAACTCTGGTCATCTCCAAACTAACATTAGCAGACTCTGCTGTGTATTTCTGCGCAGCCAGTCGCGACAGGGGGCGATGAGGCACATTTTGGATCAGGCACCAAATTAACAGTTCTCGATCCAAACATCAAAGTCACTGAACCCACAGTGGAAGTCCTAGCACCCTCGGCAAAGGAGTGTAAAGATAGAAACAAGAAGAAGAAGAAGACCCTGGTGTGTGTAGCCACCCGCTTCTACCCCGACCATGTCACGGTCTTCTGGCAAGTC
>10-44
GTTGCGTTTCGTCAGTCTCCGTCTCTGACAGTGAAGGATGGGCGCGAGGCGGAGATCCACTGTAGCCATGATGACAGTAACCTGTCGGTGATGCTGTGGTACCAACAGAGACAGGCCAGTCCTGGTATGACTCTGATAGGGTACAGTTACAGCACCACTGAGCCTAACTACGAGAGTTTGTTTGAGGAGAGGTTCAGGCTGAAGATACAGGGAGACCTGAAGGGAACTCTGGTCATCTCCAAACTAACATTAGCAGACTCTGCTGTGTATTTCTGCGCAGCCCGGCGGACAGGGAGGTATGATCCTGCATTCTTTGGAGCAGGGACCAAACTGAGTGTTCTGGATCCAAACATCAAAGTCACTGAACCCACAGTGGAAGTCCTAGCACCCTCGGCAAAGGAGTGTAAAGATAGAAACAAGAAGAAGAAGAAGACCCTGGTGTGTGTAGCCACCCGCTTCTACCCCGACCATGTCACGGTCTTCTGGCAAGTC
>11-44
GTTGCGTTTCGTCAGTCTCCGTCTCTGACAGTGAAGGATGGGCGCGAGGCGGAGATCCACTGTAGCCATGATGACAGTAACCTGTCGGTGATGCTGTGGTACCAACAGAGACAGGCCAGTCCTGGTATGACTCTGATAGGGTACAGTTACAGCACCACTGAGCCTAACTACGAGAGTTTGTTTGAGGAGAGGTTCAGGCTGAAGATACAGGGAGACCTGAAGGGAACTCTGGTCATCTCCAAACTAACATTAGCAGACTCTGCTGTGTATTTCTGCGCAGCCACTCGGACAGGGGCCAACTATGAGGCACATTTTGGATCAGGCACCAAATTAACAGTTCTCGATCCAAACATCAAAGTCACTGAACCCACAGTGGAAGTCCTAGCACCCTCGGCAAAGGAGTGTAAAGATAGAAACAAGAAGAAGAAGAAGACCCTGGTGTGTGTAGCCACCCGCTTCTACCCCGACCATGTCACGGTCTTCTGGCAAGTC
>12-44
GTTGCGTTTCGTCAGTCTCCGTCTCTGACAGTGAAGGATGGGCGCGAGGCGGAGATCCACTGTAGCCATGATGACAGTAACCTGTCGGTGATGCTGTGGTACCAACAGAGACAGGCCAGTCCTGGTATGACTCTGATAGGGTACAGTTACAGCACCACTGAGCCTAACTACGAGAGTTTGTTTGAGGAGAGGTTCAGGCTGAAGATACAGGGAGACCTGAAGGGAACTCTGGTCATCTCCAAACTAACATTAGCAGACTCTGCTGTGTATTTCTGCGCAGCCAGGAAGGGACAGAGCACGGATAAGGCAGAGTTTGGTCCAGGTACCAGACTCACTGTTCTAGATCCAAACATCAAAGTCACTGAACCCACAGTGGAAGTCCTAGCACCCTCGGCAAAGGAGTGTAAAGATAGAAACAAGAAGAAGAAGAAGACCCTGGTGTGTGTAGCCACCCGCTTCTACCCCGACCATGTCACGGTCTTCTGGCAAGTC
>13-43
GTTGCGTTTCGTCAGTCTCCGTCTCTGACAGTGAAGGATGGGCGCGAGGCGGAGATCCACTGTAGCCATGATGACAGTAACCTGTCGGTGATGCTGTGGTACCAACAGAGACAGGCCAGTCCTGGTATGACTCTGATAGGGTACAGTTACAGCACCACTGAGCCTAACTACGAGAGTTTGTTTGAGGAGAGGTTCAGGCTGAAGATACAGGGAGACCTGAAGGGAACTCTGGTCATCTCCAAACTAACATTAGCAGACTCTGCTGTGTATTTCTGCGCAGCCACTGGTGGTTATGCTGCCTACTTTGGAGAAGGAACTAAGCTAACAGTTCTGGATCCAAACATCAAAGTCACTGAACCCACAGTGGAAGTCCTAGCACCCTCGGCAAAGGAGTGTAAAGATAGAAACAAGAAGAAGAAGAAGACCCTGGTGTGTGTAGCCACCCGCTTCTACCCCGACCATGTCACGGTCTTCTGGCAAGTC
>14-43
GTTGCGTTTCGTCAGTCTCCGTCTCTGACAGTGAAGGATGGGCGCGAGGCGGAGATCCACTGTAGCCATGATGACAGTAACCTGTCGGTGATGCTGTGGTACCAACAGAGACAGGCCAGTCCTGGTATGACTCTGATAGGGTACAGTTACAGCACCACTGAGCCTAACTACGAGAGTTTGTTTGAGGAGAGGTTCAGGCTGAAGATACAGGGAGACCTGAAGGGAACTCTGGTCATCTCCAAACTAACATTAGCAGACTCTGCTGTGTATTTCTGCGCAGCCAGGTCTGGTGGTTATGCTGCCTACTTTGGAGAAGGAACTAAGCTAACAGTTCTGGATCCAAACATCAAAGTCACTGAACCCACAGTGGAAGTCCTAGCACCCTCGGCAAAGGAGTGTAAAGATAGAAACAAGAAGAAGAAGAAGACCCTGGTGTGTGTAGCCACCCGCTTCTACCCCGACCATGTCACGGTCTTCTGGCAAGTC
>15-42
GTTGCGTTTCGTCAGTCTCCGTCTCTGACAGTGAAGGATGGGCGCGAGGCGGAGATCCACTGTAGCCATGATGACAGTAACCTGTCGGTGATGCTGTGGTACCAACAGAGACAGGCCAGTCCTGGTATGACTCTGATAGGGTACAGTTACAGCACCACTGAGCCTAACTACGAGAGTTTGTTTGAGGAGAGGTTCAGGCTGAAGATACAGGGAGACCTGAAGGGAACTCTGGTCATCTCCAAACTAACATTAGCAGACTCTGCTGTGTATTTCTGCGCAGCCAAAAGACAGAGCTCGTACTCGGAGGCATATTTTGGAGCCGGCACCAAACTCACCGTTTTAGATCCAAACATCAAAGTCACTGAACCCACAGTGGAAGTCCTAGCACCCTCGGCAAAGGAGTGTAAAGATAGAAACAAGAAGAAGAAGAAGACCCTGGTGTGTGTAGCCACCCGCTTCTACCCCGACCATGTCACGGTCTTCTGGCAAGTC
>16-41
GTTGCGTTTCGTCAGTCTCCGTCTCTGACAGTGAAGGATGGGCGCGAGGCGGAGATCCACTGTAGCCATGATGACAGTAACCTGTCGGTGATGCTGTGGTACCAACAGAGACAGGCCAGTCCTGGTATGACTCTGATAGGGTACAGTTACAGCACCACTGAGCCTAACTACGAGAGTTTGTTTGAGGAGAGGTTCAGGCTGAAGATACAGGGAGACCTGAAGGGAACTCTGGTCATCTCCAAACTAACATTAGCAGACTCTGCTGTGTATTTCTGCGCAGCCAGGACAGGGGGCTATGAGGCACATTTTGGATCAGGCACCAAATTAACAGTTCTCGATCCAAACATCAAAGTCACTGAACCCACAGTGGAAGTCCTAGCACCCTCGGCAAAGGAGTGTAAAGATAGAAACAAGAAGAAGAAGAAGACCCTGGTGTGTGTAGCCACCCGCTTCTACCCCGACCATGTCACGGTCTTCTGGCAAGTC
>17-41
GTTGCGTTTCGTCAGTCTCCGTCTCTGACAGTGAAGGATGGGCGCGAGGCGGAGATCCACTGTAGCCATGATGACAGTAACCTGTCGGTGATGCTGTGGTACCAACAGAGACAGGCCAGTCCTGGTATGACTCTGATAGGGTACAGTTACAGCACCACTGAGCCTAACTACGAGAGTTTGTTTGAGGAGAGGTTCAGGCTGAAGATACAGGGAGACCTGAAGGGAACTCTGGTCATCTCCAAACTAACATTAGCAGACTCTGCTGTGTATTTCTGCGCAGCCACCTCGACATACACTGGAAGTGAGGCCTACTTTGGGAATGGAACCAAACTCACTGTTTTAGATCCAAACATCAAAGTCACTGAACCCACAGTGGAAGTCCTAGCACCCTCGGCAAAGGAGTGTAAAGATAGAAACAAGAAGAAGAAGAAGACCCTGGTGTGTGTAGCCACCCGCTTCTACCCCGACCATGTCACGGTCTTCTGGCAAGTC
>18-41
GTTGCGTTTCGTCAGTCTCCGTCTCTGACAGTGAAGGATGGGCGCGAGGCGGAGATCCACTGTAGCCATGATGACAGTAACCTGTCGGTGATGCTGTGGTACCAACAGAGACAGGCCAGTCCTGATCCAAACATCAAAGTCACTGAACCCACAGTGGAAGTCCTAGCACCCTCGGCAAAGGAGTGTAAAGATAGAAACAAGAAGAAGAAGAAGACCCTGGTGTGTGTAGCCACCCGCTTCTACCCCGACCATGTCACGGTCTTCTGGCAAGTC
>19-40
GTTGCGTTTCGTCAGTCTCCGTCTCTGACAGTGAAGGATGGGCGCGAGGCGGAGATCCACTGTAGCCATGATGACAGTAACCTGTCGGTGATGCTGTGGTACCAACAGAGACAGGCCAGTCCTGGTATGACTCTGATAGGGTACAGTTACAGCACCACTGAGCCTAACTACGAGAGTTTGTTTGAGGAGAGGTTCAGGCTGAAGATACAGGGAGACCTGAAGGGAACTCTGGTCATCTCCAAACTAACATTAGCAGACTCTGCTGTGTATTTCTGCGCAGCCGGACAGGAAACTTCAACTCAACCAGCCTTCTTTGGCAATGGAACGAAACTCACTGTTTTAGATCCAAACATCAAAGTCACTGAACCCACAGTGGAAGTCCTAGCACCCTCGGCAAAGGAGTGTAAAGATAGAAACAAGAAGAAGAAGAAGACCCTGGTGTGTGTAGCCACCCGCTTCTACCCCGACCATGTCACGGTCTTCTGGCAAGTC
>20-39
GTTGCGTTTCGTCAGTCTCCGTCTCTGACAGTGAAGGATGGGCGCGAGGCGGAGATCCACTGTAGCCATGATGACAGTAACCTGTCGGTGATGCTGTGGTACCAACAGAGACAGGCCAGTCCTGGTATGACTCTGATAGGGTACAGTTACAGCACCACTGAGCCTAACTACGAGAGTTTGTTTGAGGAGAGGTTCAGGCTGAAGATACAGGGAGACCTGAAGGGAACTCTGGTCATCTCCAAACTAACATTAGCAGACTCTGCTGTGTATTTCTGCGCAGCCGGGACAGGGGGCAACAACCCGGCATTCTTCGGCAGTGGCACCAAACTCACAGTTCTAGATCCAAACATCAAAGTCACTGAACCCACAGTGGAAGTCCTAGCACCCTCGGCAAAGGAGTGTAAAGATAGAAACAAGAAGAAGAAGAAGACCCTGGTGTGTGTAGCCACCCGCTTCTACCCCGACCATGTCACGGTCTTCTGGCAAGTC
>21-39
GTTGCGTTTCGTCAGTCTCCGTCTCTGACAGTGAAGGATGGGCGCGAGGCGGAGATCCACTGTAGCCATGATGACAGTAACCTGTCGGTGATGCTGTGGTACCAACAGAGACAGGCCAGTCCTGGTATGACTCTGATAGGGTACAGTTACAGCACCACTGAGCCTAACTACGAGAGTTTGTTTGAGGAGAGGTTCAGGCTGAAGATACAGGGAGACCTGAAGGGAACTCTGGTCATCTCCAAACTAACATTAGCAGACTCTGCTGTGTATTTCTGCGCAGCCAGCCGGACAGGGGGCGACAACCCGGCATTCTTCGGCAGTGGCACCAAACTCACAGTTCTAGATCCAAACATCAAAGTCACTGAACCCACAGTGGAAGTCCTAGCACCCTCGGCAAAGGAGTGTAAAGATAGAAACAAGAAGAAGAAGAAGACCCTGGTGTGTGTAGCCACCCGCTTCTACCCCGACCATGTCACGGTCTTCTGGCAAGTC
>22-39
GTTGCGTTTCGTCAGTCTCCGTCTCTGACAGTGAAGGATGGGCGCGAGGCGGAGATCCACTGTAGCCATGATGACAGTAACCTGTCGGTGATGCTGTGGTACCAACAGAGACAGGCCAGTCCTGGTATGACTCTGATAGGGTACAGTTACAGCACCACTGAGCCTAACTACGAGAGTTTGTTTGAGGAGAGGTTCAGGCTGAAGATACAGGGAGACCTGAAGGGAACTCTGGTCATCTCCAAACTAACATTAGCAGACTCTGCTGTGTATTTCTGCGCAGCCAGTCGATCGTACACGGATAAGGCAGAGTTTGGTCCAGGTACCAGACTCACTGTTCTAGATCCAAACATCAAAGTCACTGAACCCACAGTGGAAGTCCTAGCACCCTCGGCAAAGGAGTGTAAAGATAGAAACAAGAAGAAGAAGAAGACCCTGGTGTGTGTAGCCACCCGCTTCTACCCCGACCATGTCACGGTCTTCTGGCAAGTC
>23-38
GTTGCGTTTCGTCAGTCTCCGTCTCTGACAGTGAAGGATGGGCGCGAGGCGGAGATCCACTGTAGCCATGATGACAGTAACCTGTCGGTGATGCTGTGGTACCAACAGAGACAGGCCAGTCCTGGTATGACTCTGATAGGGTACAGTTACAGCACCACTGAGCCTAACTACGAGAGTTTGTTTGAGGAGAGGTTCAGGCTGAAGATACAGGGAGACCTGAAGGGAACTCTGGTCATCTCCAAACTAACATTAGCAGACTCTGCTGTGTATTTCTGCGCAGCCAGTCGGACAGGGGGTGATCCTGCATTCTTTGGAGCAGGGACCAAACTGAGTGTTCTGGATCCAAACATCAAAGTCACTGAACCCACAGTGGAAGTCCTAGCACCCTCGGCAAAGGAGTGTAAAGATAGAAACAAGAAGAAGAAGAAGACCCTGGTGTGTGTAGCCACCCGCTTCTACCCCGACCATGTCACGGTCTTCTGGCAAGTC
>24-38
GTTGCGTTTCGTCAGTCTCCGTCTCTGACAGTGAAGGATGGGCGCGAGGCGGAGATCCACTGTAGCCATGATGACAGTAACCTGTCGGTGATGCTGTGGTACCAACAGAGACAGGCCAGTCCTGGTATGACTCTGATAGGGTACAGTTACAGCACCACTGAGCCTAACTACGAGAGTTTGTTTGAGGAGAGGTTCAGGCTGAAGATACAGGGAGACCTGAAGGGAACTCTGGTCATCTCCAAACTAACATTAGCAGACTCTGCTGTGTATTTCTGCGCAGCCAGTCGGCAGACAAACTCAACCAGCCTTCTTTGGCAATGGAACGAAACTCACTGTTTTAGATCCAAACATCAAAGTCACTGAACCCACAGTGGAAGTCCTAGCACCCTCGGCAAAGGAGTGTAAAGATAGAAACAAGAAGAAGAAGAAGACCCTGGTGTGTGTAGCCACCCGCTTCTACCCCGACCATGTCACGGTCTTCTGGCAAGTC
>25-38
GTTGCGTTTCGTCAGTCTCCGTCTCTGACAGTGAAGGATGGGCGCGAGGCGGAGATCCACTGTAGCCATGATGACAGTAACCTGTCGGTGATGCTGTGGTACCAACAGAGACAGGCCAGTCCTGGTATGACTCTGATAGGGTACAGTTACAGCACCACTGAGCCTAACTACGAGAGTTTGTTTGAGGAGAGGTTCAGGCTGAAGATACAGGGAGACCTGAAGGGAACTCTGGTCATCTCCAAACTAACATTAGCAGACTCTGCTGTGTATTTCTGCGCAGCCAGTCGAGGGACGAGGCACATTTTGGATCAGGCACCAAATTAACAGTTCTCGATCCAAACATCAAAGTCACTGAACCCACAGTGGAAGTCCTAGCACCCTCGGCAAAGGAGTGTAAAGATAGAAACAAGAAGAAGAAGAAGACCCTGGTGTGTGTAGCCACCCGCTTCTACCCCGACCATGTCACGGTCTTCTGGCAAGTC
>26-37
GTTGCGTTTCGTCAGTCTCCGTCTCTGACAGTGAAGGATGGGCGCGAGGCGGAGATCCACTGTAGCCATGATGACAGTAACCTGTCGGTGATGCTGTGGTACCAACAGAGACAGGCCAGTCCTGGTATGACTCTGATAGGGTACAGTTACAGCACCACTGAGCCTAACTACGAGAGTTTGTTTGAGGAGAGGTTCAGGCTGAAGATACAGGGAGACCTGAAGGGAACTCTGGTCATCTCCAAACTAACATTAGCAGACTCTGCTGTGTATTTCTGCGCAGCCAGTCGCACAACTATGATCCTGCATTCTTTGGAGCAGGGACCAAACTGAGTGTTCTGGATCCAAACATCAAAGTCACTGAACCCACAGTGGAAGTCCTAGCACCCTCGGCAAAGGAGTGTAAAGATAGAAACAAGAAGAAGAAGAAGACCCTGGTGTGTGTAGCCACCCGCTTCTACCCCGACCATGTCACGGTCTTCTGGCAAGTC
>27-37
GTTGCGTTTCGTCAGTCTCCGTCTCTGACAGTGAAGGATGGGCGCGAGGCGGAGATCCACTGTAGCCATGATGACAGTAACCTGTCGGTGATGCTGTGGTACCAACAGAGACAGGCCAGTCCTGGTATGACTCTGATAGGGTACAGTTACAGCACCACTGAGCCTAACTACGAGAGTTTGTTTGAGGAGAGGTTCAGGCTGAAGATACAGGGAGACCTGAAGGGAACTCTGGTCATCTCCAAACTAACATTAGCAGACTCTGCTGTGTATTTCTGCGCAGCCCGGACAGGCAACTATGAGGCACATTTTGGATCAGGCACCAAATTAACAGTTCTCGATCCAAACATCAAAGTCACTGAACCCACAGTGGAAGTCCTAGCACCCTCGGCAAAGGAGTGTAAAGATAGAAACAAGAAGAAGAAGAAGACCCTGGTGTGTGTAGCCACCCGCTTCTACCCCGACCATGTCACGGTCTTCTGGCAAGTC
>28-37
GTTGCGTTTCGTCAGTCTCCGTCTCTGACAGTGAAGGATGGGCGCGAGGCGGAGATCCACTGTAGCCATGATGACAGTAACCTGTCGGTGATGCTGTGGTACCAACAGAGACAGGCCAGTCCTGGTATGACTCTGATAGGGTACAGTTACAGCACCACTGAGCCTAACTACGAGAGTTTGTTTGAGGAGAGGTTCAGGCTGAAGATACAGGGAGACCTGAAGGGAACTCTGGTCATCTCCAAACTAACATTAGCAGACTCTGCTGTGTATTTCTGCGCAGCCAGTCGTGCCAGCCAGGCTTACTTCGGTGGAGGAACCAGGTTAACTGTTCTAGATCCAAACATCAAAGTCACTGAACCCACAGTGGAAGTCCTAGCACCCTCGGCAAAGGAGTGTAAAGATAGAAACAAGAAGAAGAAGAAGACCCTGGTGTGTGTAGCCACCCGCTTCTACCCCGACCATGTCACGGTCTTCTGGCAAGTC
>29-37
GTTGCGTTTCGTCAGTCTCCGTCTCTGACAGTGAAGGATGGGCGCGAGGCGGAGATCCACTGTAGCCATGATGACAGTAACCTGTCGGTGATGCTGTGGTACCAACAGAGACAGGCCAGTCCTGGTATGACTCTGATAGGGTACAGTTACAGCACCACTGAGCCTAACTACGAGAGTTTGTTTGAGGAGAGGTTCAGGCTGAAGATACAGGGAGACCTGAAGGGAACTCTGGTCATCTCCAAACTAACATTAGCAGACTCTGCTGTGTATTTCTGCGCAGCCAGACAGGACACTGGAAGTGAGGCCTACTTTGGGAATGGAACCAAACTCACTGTTTTAGATCCAAACATCAAAGTCACTGAACCCACAGTGGAAGTCCTAGCACCCTCGGCAAAGGAGTGTAAAGATAGAAACAAGAAGAAGAAGAAGACCCTGGTGTGTGTAGCCACCCGCTTCTACCCCGACCATGTCACGGTCTTCTGGCAAGTC
>30-37
GTTGCGTTTCGTCAGTCTCCGTCTCTGACAGTGAAGGATGGGCGCGAGGCGGAGATCCACTGTAGCCATGATGACAGTAACCTGTCGGTGATGCTGTGGTACCAACAGAGACAGGCCAGTCCTGGTATGACTCTGATAGGGTACAGTTACAGCACCACTGAGCCTAACTACGAGAGTTTGTTTGAGGAGAGGTTCAGGCTGAAGATACAGGGAGACCTGAAGGGAACTCTGGTCATCTCCAAACTAACATTAGCAGACTCTGCTGTGTATTTCTGCGCAGCCAGTCGAGGGGGCGTACTCGGAGGCATATTTTGGAGCCGGCACCAAACTCACCGTTTTAGATCCAAACATCAAAGTCACTGAACCCACAGTGGAAGTCCTAGCACCCTCGGCAAAGGAGTGTAAAGATAGAAACAAGAAGAAGAAGAAGACCCTGGTGTGTGTAGCCACCCGCTTCTACCCCGACCATGTCACGGTCTTCTGGCAAGTC
>31-37
GTTGCGTTTCGTCAGTCTCCGTCTCTGACAGTGAAGGATGGGCGCGAGGCGGAGATCCACTGTAGCCATGATGACAGTAACCTGTCGGTGATGCTGTGGTACCAACAGAGACAGGCCAGTCCTGGTATGACTCTGATAGGGTACAGTTACAGCACCACTGAGCCTAACTACGAGAGTTTGTTTGAGGAGAGGTTCAGGCTGAAGATACAGGGAGACCTGAAGGGAACTCTGGTCATCTCCAAACTAACATTAGCAGACTCTGCTGTGTATTTCTGCGCAGCCGTCACTCAAACTCAACCAGCCTTCTTTGGCAATGGAACGAAACTCACTGTTTTAGATCCAAACATCAAAGTCACTGAACCCACAGTGGAAGTCCTAGCACCCTCGGCAAAGGAGTGTAAAGATAGAAACAAGAAGAAGAAGAAGACCCTGGTGTGTGTAGCCACCCGCTTCTACCCCGACCATGTCACGGTCTTCTGGCAAGTC
>32-37
GTTGCGTTTCGTCAGTCTCCGTCTCTGACAGTGAAGGATGGGCGCGAGGCGGAGATCCACTGTAGCCATGATGACAGTAACCTGTCGGTGATGCTGTGGTACCAACAGAGACAGGCCAGTCCTGGTATGACTCTGATAGGGTACAGTTACAGCACCACTGAGCCTAACTACGAGAGTTTGTTTGAGGAGAGGTTCAGGCTGAAGATACAGGGAGACCTGAAGGGAACTCTGGTCATCTCCAAACTAACATTAGCAGACTCTGCTGTGTATTTCTGCGCAGCCAGTCGAGGGTTATGCTGCCTACTTTGGAGAAGGAACTAAGCTAACAGTTCTGGATCCAAACATCAAAGTCACTGAACCCACAGTGGAAGTCCTAGCACCCTCGGCAAAGGAGTGTAAAGATAGAAACAAGAAGAAGAAGAAGACCCTGGTGTGTGTAGCCACCCGCTTCTACCCCGACCATGTCACGGTCTTCTGGCAAGTC
>33-36
GTTGCGTTTCGTCAGTCTCCGTCTCTGACAGTGAAGGATGGGCGCGAGGCGGAGATCCACTGTAGCCATGATGACAGTAACCTGTCGGTGATGCTGTGGTACCAACAGAGACAGGCCAGTCCTGGTATGACTCTGATAGGGTACAGTTACAGCACCACTGAGCCTAACTACGAGAGTTTGTTTGAGGAGAGGTTCAGGCTGAAGATACAGGGAGACCTGAAGGGAACTCTGGTCATCTCCAAACTAACATTAGCAGACTCTGCTGTGTATTTCTGCGCAGCCAGTCAAGGGACCCTCAACTATGAGGCACATTTTGGATCAGGCACCAAATTAACAGTTCTCGATCCAAACATCAAAGTCACTGAACCCACAGTGGAAGTCCTAGCACCCTCGGCAAAGGAGTGTAAAGATAGAAACAAGAAGAAGAAGAAGACCCTGGTGTGTGTAGCCACCCGCTTCTACCCCGACCATGTCACGGTCTTCTGGCAAGTC
>34-36
GTTGCGTTTCGTCAGTCTCCGTCTCTGACAGTGAAGGATGGGCGCGAGGCGGAGATCCACTGTAGCCATGATGACAGTAACCTGTCGGTGATGCTGTGGTACCAACAGAGACAGGCCAGTCCTGGTATGACTCTGATAGGGTACAGTTACAGCACCACTGAGCCTAACTACGAGAGTTTGTTTGAGGAGAGGTTCAGGCTGAAGATACAGGGAGACCTGAAGGGAACTCTGGTCATCTCCAAACTAACATTAGCAGACTCTGCTGTGTATTTCTGCGCAGCCAGTCGGGACAGAGGTGGTTATGCTGCCTACTTTGGAGAAGGAACTAAGCTAACAGTTCTGGATCCAAACATCAAAGTCACTGAACCCACAGTGGAAGTCCTAGCACCCTCGGCAAAGGAGTGTAAAGATAGAAACAAGAAGAAGAAGAAGACCCTGGTGTGTGTAGCCACCCGCTTCTACCCCGACCATGTCACGGTCTTCTGGCAAGTC
>35-36
GTTGCGTTTCGTCAGTCTCCGTCTCTGACAGTGAAGGATGGGCGCGAGGCGGAGATCCACTGTAGCCATGATGACAGTAACCTGTCGGTGATGCTGTGGTACCAACAGAGACAGGCCAGTCCTGGTATGACTCTGATAGGGTACAGTTACAGCACCACTGAGCCTAACTACGAGAGTTTGTTTGAGGAGAGGTTCAGGCTGAAGATACAGGGAGACCTGAAGGGAACTCTGGTCATCTCCAAACTAACATTAGCAGACTCTGCTGTGTATTTCTGCGCAGCCAGTCGGGGGTACACGGATAAGGCAGAGTTTGGTCCAGGTACCAGACTCACTGTTCTAGATCCAAACATCAAAGTCACTGAACCCACAGTGGAAGTCCTAGCACCCTCGGCAAAGGAGTGTAAAGATAGAAACAAGAAGAAGAAGAAGACCCTGGTGTGTGTAGCCACCCGCTTCTACCCCGACCATGTCACGGTCTTCTGGCAAGTC
>36-36
GTTGCGTTTCGTCAGTCTCCGTCTCTGACAGTGAAGGATGGGCGCGAGGCGGAGATCCACTGTAGCCATGATGACAGTAACCTGTCGGTGATGCTGTGGTACCAACAGAGACAGGCCAGTCCTGGTATGACTCTGATAGGGTACAGTTACAGCACCACTGAGCCTAACTACGAGAGTTTGTTTGAGGAGAGGTTCAGGCTGAAGATACAGGGAGACCTGAAGGGAACTCTGGTCATCTCCAAACTAACATTAGCAGACTCTGCTGTGTATTTCTGCGCAGCCAGGACAGGAAACTCGGAGGCATATTTTGGAGCCGGCACCAAACTCACCGTTTTAGATCCAAACATCAAAGTCACTGAACCCACAGTGGAAGTCCTAGCACCCTCGGCAAAGGAGTGTAAAGATAGAAACAAGAAGAAGAAGAAGACCCTGGTGTGTGTAGCCACCCGCTTCTACCCCGACCATGTCACGGTCTTCTGGCAAGTC
>37-36
GTTGCGTTTCGTCAGTCTCCGTCTCTGACAGTGAAGGATGGGCGCGAGGCGGAGATCCACTGTAGCCATGATGACAGTAACCTGTCGGTGATGCTGTGGTACCAACAGAGACAGGCCAGTCCTGGTATGACTCTGATAGGGTACAGTTACAGCACCACTGAGCCTAACTACGAGAGTTTGTTTGAGGAGAGGTTCAGGCTGAAGATACAGGGAGACCTGAAGGGAACTCTGGTCATCTCCAAACTAACATTAGCAGACTCTGCTGTGTATTTCTGCGCAGCCAGGGATTCGTACTCGGAGGCATATTTTGGAGCCGGCACCAAACTCACCGTTTTAGATCCAAACATCAAAGTCACTGAACCCACAGTGGAAGTCCTAGCACCCTCGGCAAAGGAGTGTAAAGATAGAAACAAGAAGAAGAAGAAGACCCTGGTGTGTGTAGCCACCCGCTTCTACCCCGACCATGTCACGGTCTTCTGGCAAGTC
>38-36
GTTGCGTTTCGTCAGTCTCCGTCTCTGACAGTGAAGGATGGGCGCGAGGCGGAGATCCACTGTAGCCATGATGACAGTAACCTGTCGGTGATGCTGTGGTACCAACAGAGACAGGCCAGTCCTGGTATGACTCTGATAGGGTACAGTTACAGCACCACTGAGCCTAACTACGAGAGTTTGTTTGAGGAGAGGTTCAGGCTGAAGATACAGGGAGACCTGAAGGGAACTCTGGTCATCTCCAAACTAACATTAGCAGACTCTGCTGTGTATTTCTGCGCAGCCAGGACAGGGAACTATGAGGCACATTTTGGATCAGGCACCAAATTAACAGTTCTCGATCCAAACATCAAAGTCACTGAACCCACAGTGGAAGTCCTAGCACCCTCGGCAAAGGAGTGTAAAGATAGAAACAAGAAGAAGAAGAAGACCCTGGTGTGTGTAGCCACCCGCTTCTACCCCGACCATGTCACGGTCTTCTGGCAAGTC
>39-36
GTTGCGTTTCGTCAGTCTCCGTCTCTGACAGTGAAGGATGGGCGCGAGGCGGAGATCCACTGTAGCCATGATGACAGTAACCTGTCGGTGATGCTGTGGTACCAACAGAGACAGGCCAGTCCTGGTATGACTCTGATAGGGTACAGTTACAGCACCACTGAGCCTAACTACGAGAGTTTGTTTGAGGAGAGGTTCAGGCTGAAGATACAGGGAGACCTGAAGGGAACTCTGGTCATCTCCAAACTAACATTAGCAGACTCTGCTGTGTATTTCTGCGCAGCCAGGCGGACAGGGATTTGATCCTGCATTCTTTGGAGCAGGGACCAAACTGAGTGTTCTGGATCCAAACATCAAAGTCACTGAACCCACAGTGGAAGTCCTAGCACCCTCGGCAAAGGAGTGTAAAGATAGAAACAAGAAGAAGAAGAAGACCCTGGTGTGTGTAGCCACCCGCTTCTACCCCGACCATGTCACGGTCTTCTGGCAAGTC
>40-35
GTTGCGTTTCGTCAGTCTCCGTCTCTGACAGTGAAGGATGGGCGCGAGGCGGAGATCCACTGTAGCCATGATGACAGTAACCTGTCGGTGATGCTGTGGTACCAACAGAGACAGGCCAGTCCTGGTATGACTCTGATAGGGTACAGTTACAGCACCACTGAGCCTAACTACGAGAGTTTGTTTGAGGAGAGGTTCAGGCTGAAGATACAGGGAGACCTGAAGGGAACTCTGGTCATCTCCAAACTAACATTAGCAGACTCTGCTGTGTATTTCTGCGCAGCCAGTCAACAGGGTACACGGATAAGGCAGAGTTTGGTCCAGGTACCAGACTCACTGTTCTAGATCCAAACATCAAAGTCACTGAACCCACAGTGGAAGTCCTAGCACCCTCGGCAAAGGAGTGTAAAGATAGAAACAAGAAGAAGAAGAAGACCCTGGTGTGTGTAGCCACCCGCTTCTACCCCGACCATGTCACGGTCTTCTGGCAAGTC
>41-35
GTTGCGTTTCGTCAGTCTCCGTCTCTGACAGTGAAGGATGGGCGCGAGGCGGAGATCCACTGTAGCCATGATGACAGTAACCTGTCGGTGATGCTGTGGTACCAACAGAGACAGGCCAGTCCTGGTATGACTCTGATAGGGTACAGTTACAGCACCACTGAGCCTAACTACGAGAGTTTGTTTGAGGAGAGGTTCAGGCTGAAGATACAGGGAGACCTGAAGGGAACTCTGGTCATCTCCAAACTAACATTAGCAGACTCTGCTGTGTATTTCTGCGCAGCCAGTCGACAGCTATATGAGGCACATTTTGGATCAGGCACCAAATTAACAGTTCTCGATCCAAACATCAAAGTCACTGAACCCACAGTGGAAGTCCTAGCACCCTCGGCAAAGGAGTGTAAAGATAGAAACAAGAAGAAGAAGAAGACCCTGGTGTGTGTAGCCACCCGCTTCTACCCCGACCATGTCACGGTCTTCTGGCAAGTC
>42-35
GTTGCGTTTCGTCAGTCTCCGTCTCTGACAGTGAAGGATGGGCGCGAGGCGGAGATCCACTGTAGCCATGATGACAGTAACCTGTCGGTGATGCTGTGGTACCAACAGAGACAGGCCAGTCCTGGTATGACTCTGATAGGGTACAGTTACAGCACCACTGAGCCTAACTACGAGAGTTTGTTTGAGGAGAGGTTCAGGCTGAAGATACAGGGAGACCTGAAGGGAACTCTGGTCATCTCCAAACTAACATTAGCAGACTCTGCTGTGTATTTCTGCGCAGCCACGACAGGTACTCAAACTCAACCAGCCTTCTTTGGCAATGGAACGAAACTCACTGTTTTAGATCCAAACATCAAAGTCACTGAACCCACAGTGGAAGTCCTAGCACCCTCGGCAAAGGAGTGTAAAGATAGAAACAAGAAGAAGAAGAAGACCCTGGTGTGTGTAGCCACCCGCTTCTACCCCGACCATGTCACGGTCTTCTGGCAAGTC
>43-35
GTTGCGTTTCGTCAGTCTCCGTCTCTGACAGTGAAGGATGGGCGCGAGGCGGAGATCCACTGTAGCCATGATGACAGTAACCTGTCGGTGATGCTGTGGTACCAACAGAGACAGGCCAGTCCTGGTATGACTCTGATAGGGTACAGTTACAGCACCACTGAGCCTAACTACGAGAGTTTGTTTGAGGAGAGGTTCAGGCTGAAGATACAGGGAGACCTGAAGGGAACTCTGGTCATCTCCAAACTAACATTAGCAGACTCTGCTGTGTATTTCTGCGCAGCCAGTCGGGGCAACTATGATCCTGCATTCTTTGGAGCAGGGACCAAACTGAGTGTTCTGGATCCAAACATCAAAGTCACTGAACCCACAGTGGAAGTCCTAGCACCCTCGGCAAAGGAGTGTAAAGATAGAAACAAGAAGAAGAAGAAGACCCTGGTGTGTGTAGCCACCCGCTTCTACCCCGACCATGTCACGGTCTTCTGGCAAGTC
>44-35
GTTGCGTTTCGTCAGTCTCCGTCTCTGACAGTGAAGGATGGGCGCGAGGCGGAGATCCACTGTAGCCATGATGACAGTAACCTGTCGGTGATGCTGTGGTACCAACAGAGACAGGCCAGTCCTGGTATGACTCTGATAGGGTACAGTTACAGCACCACTGAGCCTAACTACGAGAGTTTGTTTGAGGAGAGGTTCAGGCTGAAGATACAGGGAGACCTGAAGGGAACTCTGGTCATCTCCAAACTAACATTAGCAGACTCTGCTGTGTATTTCTGCGCAGCCAGTCGACAGACGTACTCGGAGGCATATTTTGGAGCCGGCACCAAACTCACCGTTTTAGATCCAAACATCAAAGTCACTGAACCCACAGTGGAAGTCCTAGCACCCTCGGCAAAGGAGTGTAAAGATAGAAACAAGAAGAAGAAGAAGACCCTGGTGTGTGTAGCCACCCGCTTCTACCCCGACCATGTCACGGTCTTCTGGCAAGTC
>45-35
GTTGCGTTTCGTCAGTCTCCGTCTCTGACAGTGAAGGATGGGCGCGAGGCGGAGATCCACTGTAGCCATGATGACAGTAACCTGTCGGTGATGCTGTGGTACCAACAGAGACAGGCCAGTCCTGGTATGACTCTGATAGGGTACAGTTACAGCACCACTGAGCCTAACTACGAGAGTTTGTTTGAGGAGAGGTTCAGGCTGAAGATACAGGGAGACCTGAAGGGAACTCTGGTCATCTCCAAACTAACATTAGCAGACTCTGCTGTGTATTTCTGCGCAGCCACCGGTGGTTATGCTGCCTACTTTGGAGAGGGAACTAAGCTAACAGTTCTGGATCCAAACATCAAAGTCACTGAACCCACAGTGGAAGTCCTAGCACCCTCGGCAAAGGAGTGTAAAGATAGAAACAAGAAGAAGAAGAAGACCCTGGTGTGTGTAGCCACCCGCTTCTACCCCGACCATGTCACGGTCTTCTGGCAAGTC
>46-35
GTTGCGTTTCGTCAGTCTCCGTCTCTGACAGTGAAGGATGGGCGCGAGGCGGAGATCCACTGTAGCCATGATGACAGTAACCTGTCGGTGATGCTGTGGTACCAACAGAGACAGGCCAGTCCTGGTATGACTCTGATAGGGTACAGTTACAGCACCACTGAGCCTAACTACGAGAGTTTGTTTGAGGAGAGGTTCAGGCTGAAGATACAGGGAGACCTGAAGGGAACTCTGGTCATCTCCAAACTAACATTAGCAGACTCTGCTGTGTATTTCTGCGCAGCCAGACAGGGGACAGGGAGGCACATTTTGGATCAGGCACCAAATTAACAGTTCTCGATCCAAACATCAAAGTCACTGAACCCACAGTGGAAGTCCTAGCACCCTCGGCAAAGGAGTGTAAAGATAGAAACAAGAAGAAGAAGAAGACCCTGGTGTGTGTAGCCACCCGCTTCTACCCCGACCATGTCACGGTCTTCTGGCAAGTC
>47-34
GTTGCGTTTCGTCAGTCTCCGTCTCTGACAGTGAAGGATGGGCGCGAGGCGGAGATCCACTGTAGCCATGATGACAGTAACCTGTCGGTGATGCTGTGGTACCAACAGAGACAGGCCAGTCCTGGTATGACTCTGATAGGGTACAGTTACAGCACCACTGAGCCTAACTACGAGAGTTTGTTTGAGGAGAGGTTCAGGCTGAAGATACAGGGAGACCTGAAGGGAACTCTGGTCATCTCCAAACTAACATTAGCAGACTCTGCTGTGTATTTCTGCGCAGCCAAGGAGTACACGGATAAGGCAGAGTTTGGTCCAGGTACCAGACTCACTGTTCTAGATCCAAACATCAAAGTCACTGAACCCACAGTGGAAGTCCTAGCACCCTCGGCAAAGGAGTGTAAAGATAGAAACAAGAAGAAGAAGAAGACCCTGGTGTGTGTAGCCACCCGCTTCTACCCCGACCATGTCACGGTCTTCTGGCAAGTC
>48-34
GTTGCGTTTCGTCAGTCTCCGTCTCTGACAGTGAAGGATGGGCGCGAGGCGGAGATCCACTGTAGCCATGATGACAGTAACCTGTCGGTGATGCTGTGGTACCAACAGAGACAGGCCAGTCCTGGTATGACTCTGATAGGGTACAGTTACAGCACCACTGAGCCTAACTACGAGAGTTTGTTTGAGGAGAGGTTCAGGCTGAAGATACAGGGAGACCTGAAGGGAACTCTGGTCATCTCCAAACTAACATTAGCAGACTCTGCTGTGTATTTCTGCGCAGCCAGTCGGAGGGGCACGGATAAGGCAGAGTTTGGTCCAGGTACCAGACTCACTGTTCTAGATCCAAACATCAAAGTCACTGAACCCACAGTGGAAGTCCTAGCACCCTCGGCAAAGGAGTGTAAAGATAGAAACAAGAAGAAGAAGAAGACCCTGGTGTGTGTAGCCACCCGCTTCTACCCCGACCATGTCACGGTCTTCTGGCAAGTC
>49-34
GTTGCGTTTCGTCAGTCTCCGTCTCTGACAGTGAAGGATGGGCGCGAGGCGGAGATCCACTGTAGCCATGATGACAGTAACCTGTCGGTGATGCTGTGGTACCAACAGAGACAGGCCAGTCCTGGTATGACTCTGATAGGGTACAGTTACAGCACCACTGAGCCTAACTACGAGAGTTTGTTTGAGGAGAGGTTCAGGCTGAAGATACAGGGAGACCTGAAGGGAACTCTGGTCATCTCCAAACTAACATTAGCAGACTCTGCTGTGTATTTCTGCGCAGCCGGGACAGAAACTCAACCAGCCTTCTTTGGCAATGGAACGAAACTCACTGTTTTAGATCCAAACATCAAAGTCACTGAACCCACAGTGGAAGTCCTAGCACCCTCGGCAAAGGAGTGTAAAGATAGAAACAAGAAGAAGAAGAAGACCCTGGTGTGTGTAGCCACCCGCTTCTACCCCGACCATGTCACGGTCTTCTGGCAAGTC
>50-34
GTTGCGTTTCGTCAGTCTCCGTCTCTGACAGTGAAGGATGGGCGCGAGGCGGAGATCCACTGTAGCCATGATGACAGTAACCTGTCGGTGATGCTGTGGTACCAACAGAGACAGGCCAGTCCTGGTATGACTCTGATAGGGTACAGTTACAGCACCACTGAGCCTAACTACGAGAGTTTGTTTGAGGAGAGGTTCAGGCTGAAGATACAGGGAGACCTGAAGGGAACTCTGGTCATCTCCAAACTAACATTAGCAGACTCTGCTGTGTATTTCTGCGCAGCCAGCCGGGACAGGGAGATCCATGAGGCACATTTTGGATCAGGCACCAAATTAACAGTTCTCGATCCAAACATCAAAGTCACTGAACCCACAGTGGAAGTCCTAGCACCCTCGGCAAAGGAGTGTAAAGATAGAAACAAGAAGAAGAAGAAGACCCTGGTGTGTGTAGCCACCCGCTTCTACCCCGACCATGTCACGGTCTTCTGGCAAGTC
>51-34
GTTGCGTTTCGTCAGTCTCCGTCTCTGACAGTGAAGGATGGGCGCGAGGCGGAGATCCACTGTAGCCATGATGACAGTAACCTGTCGGTGATGCTGTGGTACCAACAGAGACAGGCCAGTCCTGGTATGACTCTGATAGGGTACAGTTACAGCACCACTGAGCCTAACTACGAGAGTTTGTTTGAGGAGAGGTTCAGGCTGAAGATACAGGGAGACCTGAAGGGAACTCTGGTCATCTCCAAACTAACATTAGCAGACTCTGCTGTGTATTTCTGCGCAGCCAGTCGACAGGGGAGGTACTCGGAGGCATATTTTGGAGCCGGCACCAAACTCACCGTTTTAGATCCAAACATCAAAGTCACTGAACCCACAGTGGAAGTCCTAGCACCCTCGGCAAAGGAGTGTAAAGATAGAAACAAGAAGAAGAAGAAGACCCTGGTGTGTGTAGCCACCCGCTTCTACCCCGACCATGTCACGGTCTTCTGGCAAGTC
>52-33
GTTGCGTTTCGTCAGTCTCCGTCTCTGACAGTGAAGGATGGGCGCGAGGCGGAGATCCACTGTAGCCATGATGACAGTAACCTGTCGGTGATGCTGTGGTACCAACAGAGACAGGCCAGTCCTGGTATGACTCTGATAGGGTACAGTTACAGCACCACTGAGCCTAACTACGAGAGTTTGTTTGAGGAGAGGTTCAGGCTGAAGATACAGGGAGACCTGAAGGGAACTCTGGTCATCTCCAAACTAACATTAGCAGACTCTGCTGTGTATTTCTGCGCAGCCAGTCGCAGCTCGTACTCGGAGGCATATTTTGGAGCCGGCACCAAACTCACCGTTTTAGATCCAAACATCAAAGTCACTGAACCCACAGTGGAAGTCCTAGCACCCTCGGCAAAGGAGTGTAAAGATAGAAACAAGAAGAAGAAGAAGACCCTGGTGTGTGTAGCCACCCGCTTCTACCCCGACCATGTCACGGTCTTCTGGCAAGTC
>53-33
GTTGCGTTTCGTCAGTCTCCGTCTCTGACAGTGAAGGATGGGCGCGAGGCGGAGATCCACTGTAGCCATGATGACAGTAACCTGTCGGTGATGCTGTGGTACCAACAGAGACAGGCCAGTCCTGGTATGACTCTGATAGGGTACAGTTACAGCACCACTGAGCCTAACTACGAGAGTTTGTTTGAGGAGAGGTTCAGGCTGAAGATACAGGGAGACCTGAAGGGAACTCTGGTCATCTCCAAACTAACATTAGCAGACTCTGCTGTGTATTTCTGCGCAGCCAGCCGGGACAGGTATGAGGCACATTTTGGATCAGGCACCAAATTAACAGTTCTCGATCCAAACATCAAAGTCACTGAACCCACAGTGGAAGTCCTAGCACCCTCGGCAAAGGAGTGTAAAGATAGAAACAAGAAGAAGAAGAAGACCCTGGTGTGTGTAGCCACCCGCTTCTACCCCGACCATGTCACGGTCTTCTGGCAAGTC
>54-33
GTTGCGTTTCGTCAGTCTCCGTCTCTGACAGTGAAGGATGGGCGCGAGGCGGAGATCCACTGTAGCCATGATGACAGTAACCTGTCGGTGATGCTGTGGTACCAACAGAGACAGGCCAGTCCTGGTATGACTCTGATAGGGTACAGTTACAGCACCACTGAGCCTAACTACGAGAGTTTGTTTGAGGAGAGGTTCAGGCTGAAGATACAGGGAGACCTGAAGGGAACTCTGGTCATCTCCAAACTAACATTAGCAGACTCTGCTGTGTATTTCTGCGCAGCCAGGACAGGGGCTTCAACTCAACCAGCCTTCTTTGGCAATGGAACGAAACTCACTGTTTTAGATCCAAACATCAAAGTCACTGAACCCACAGTGGAAGTCCTAGCACCCTCGGCAAAGGAGTGTAAAGATAGAAACAAGAAGAAGAAGAAGACCCTGGTGTGTGTAGCCACCCGCTTCTACCCCGACCATGTCACGGTCTTCTGGCAAGTC
>55-33
GTTGCGTTTCGTCAGTCTCCGTCTCTGACAGTGAAGGATGGGCGCGAGGCGGAGATCCACTGTAGCCATGATGACAGTAACCTGTCGGTGATGCTGTGGTACCAACAGAGACAGGCCAGTCCTGGTATGACTCTGATAGGGTACAGTTACAGCACCACTGAGCCTAACTACGAGAGTTTGTTTGAGGAGAGGTTCAGGCTGAAGATACAGGGAGACCTGAAGGGAACTCTGGTCATCTCCAAACTAACATTAGCAGACTCTGCTGTGTATTTCTGCGCAGCCGGGACAGGAAACTATGAGGCACATTTTGGATCAGGCACCAAATTAACAGTTCTCGATCCAAACATCAAAGTCACTGAACCCACAGTGGAAGTCCTAGCACCCTCGGCAAAGGAGTGTAAAGATAGAAACAAGAAGAAGAAGAAGACCCTGGTGTGTGTAGCCACCCGCTTCTACCCCGACCATGTCACGGTCTTCTGGCAAGTC
>56-33
GTTGCGTTTCGTCAGTCTCCGTCTCTGACAGTGAAGGATGGGCGCGAGGCGGAGATCCACTGTAGCCATGATGACAGTAACCTGTCGGTGATGCTGTGGTACCAACAGAGACAGGCCAGTCCTGGTATGACTCTGATAGGGTACAGTTACAGCACCACTGAGCCTAACTACGAGAGTTTGTTTGAGGAGAGGTTCAGGCTGAAGATACAGGGAGACCTGAAGGGAACTCTGGTCATCTCCAAACTAACATTAGCAGACTCTGCTGTGTATTTCTGCGCAGCCAGTCGGGGGAGCAACTATGAGGCACATTTTGGATCAGGCACCAAATTAACAGTTCTCGATCCAAACATCAAAGTCACTGAACCCACAGTGGAAGTCCTAGCACCCTCGGCAAAGGAGTGTAAAGATAGAAACAAGAAGAAGAAGAAGACCCTGGTGTGTGTAGCCACCCGCTTCTACCCCGACCATGTCACGGTCTTCTGGCAAGTC
>57-32
GTTGCGTTTCGTCAGTCTCCGTCTCTGACAGTGAAGGATGGGCGCGAGGCGGAGATCCACTGTAGCCATGATGACAGTAACCTGTCGGTGATGCTGTGGTACCAACAGAGACAGGCCAGTCCTGGTATGACTCTGATAGGGTACAGTTACAGCACCACTGAGCCTAACTACGAGAGTTTGTTTGAGGAGAGGTTCAGGCTGAAGATACAGGGAGACCTGAAGGGAACTCTGGTCATCTCCAAACTAACATTAGCAGACTCTGCTGTGTATTTCTGCGCAGCCAGACAGGACTCGTACTCGGAGGCATATTTTGGAGCCGGCACCAAACTCACCGTTTTAGATCCAAACATCAAAGTCACTGAACCCACAGTGGAAGTCCTAGCACCCTCGGCAAAGGAGTGTAAAGATAGAAACAAGAAGAAGAAGAAGACCCTGGTGTGTGTAGCCACCCGCTTCTACCCCGACCATGTCACGGTCTTCTGGCAAGTC
>58-32
GTTGCGTTTCGTCAGTCTCCGTCTCTGACAGTGAAGGATGGGCGCGAGGCGGAGATCCACTGTAGCCATGATGACAGTAACCTGTCGGTGATGCTGTGGTACCAACAGAGACAGGCCAGTCCTGGTATGACTCTGATAGGGTACAGTTACAGCACCACTGAGCCTAACTACGAGAGTTTGTTTGAGGAGAGGTTCAGGCTGAAGATACAGGGAGACCTGAAGGGAACTCTGGTCATCTCCAAACTAACATTAGCAGACTCTGCTGTGTATTTCTGCGCAGCCAGACAGGGGAGCCAACCAGCCTTCTTTGGCAATGGAACGAAACTCACTGTTTTAGATCCAAACATCAAAGTCACTGAACCCACAGTGGAAGTCCTAGCACCCTCGGCAAAGGAGTGTAAAGATAGAAACAAGAAGAAGAAGAAGACCCTGGTGTGTGTAGCCACCCGCTTCTACCCCGACCATGTCACGGTCTTCTGGCAAGTC
>59-32
GTTGCGTTTCGTCAGTCTCCGTCTCTGACAGTGAAGGATGGGCGCGAGGCGGAGATCCACTGTAGCCATGATGACAGTAACCTGTCGGTGATGCTGTGGTACCAACAGAGACAGGCCAGTCCTGGTATGACTCTGATAGGGTACAGTTACAGCACCACTGAGCCTAACTACGAGAGTTTGTTTGAGGAGAGGTTCAGGCTGAAGATACAGGGAGACCTGAAGGGAACTCTGGTCATCTCCAAACTAACATTAGCAGACTCTGCTGTGTATTTCTGCGCAGCCAGTCAGCTCTCGTACTCGGAGGCATATTTTGGAGCCGGCACCAAACTCACCGTTTTAGATCCAAACATCAAAGTCACTGAACCCACAGTGGAAGTCCTAGCACCCTCGGCAAAGGAGTGTAAAGATAGAAACAAGAAGAAGAAGAAGACCCTGGTGTGTGTAGCCACCCGCTTCTACCCCGACCATGTCACGGTCTTCTGGCAAGTC
>60-32
GTTGCGTTTCGTCAGTCTCCGTCTCTGACAGTGAAGGATGGGCGCGAGGCGGAGATCCACTGTAGCCATGATGACAGTAACCTGTCGGTGATGCTGTGGTACCAACAGAGACAGGCCAGTCCTGGTATGACTCTGATAGGGTACAGTTACAGCACCACTGAGCCTAACTACGAGAGTTTGTTTGAGGAGAGGTTCAGGCTGAAGATACAGGGAGACCTGAAGGGAACTCTGGTCATCTCCAAACTAACATTAGCAGACTCTGCTGTGTATTTCTGCGCAGCCAGTCGCAGGGGGTACTCGGAGGCATATTTTGGAGCCGGCACCAAACTCACCGTTTTAGATCCAAACATCAAAGTCACTGAACCCACAGTGGAAGTCCTAGCACCCTCGGCAAAGGAGTGTAAAGATAGAAACAAGAAGAAGAAGAAGACCCTGGTGTGTGTAGCCACCCGCTTCTACCCCGACCATGTCACGGTCTTCTGGCAAGTC
>61-32
GTTGCGTTTCGTCAGTCTCCGTCTCTGACAGTGAAGGATGGGCGCGAGGCGGAGATCCACTGTAGCCATGATGACAGTAACCTGTCGGTGATGCTGTGGTACCAACAGAGACAGGCCAGTCCTGGTATGACTCTGATAGGGTACAGTTACAGCACCACTGAGCCTAACTACGAGAGTTTGTTTGAGGAGAGGTTCAGGCTGAAGATACAGGGAGACCTGAAGGGAACTCTGGTCATCTCCAAACTAACATTAGCAGACTCTGCTGTGTATTTCTGCGCAGCCAGTCGGGACACGTACTCGGAGGCATATTTTGGAGCCGGCACCAAACTCACCGTTTTAGATCCAAACATCAAAGTCACTGAACCCACAGTGGAAGTCCTAGCACCCTCGGCAAAGGAGTGTAAAGATAGAAACAAGAAGAAGAAGAAGACCCTGGTGTGTGTAGCCACCCGCTTCTACCCCGACCATGTCACGGTCTTCTGGCAAGTC
>62-32
GTTGCGTTTCGTCAGTCTCCGTCTCTGACAGTGAAGGATGGGCGCGAGGCGGAGATCCACTGTAGCCATGATGACAGTAACCTGTCGGTGATGCTGTGGTACCAACAGAGACAGGCCAGTCCTGGTATGACTCTGATAGGGTACAGTTACAGCACCACTGAGCCTAACTACGAGAGTTTGTTTGAGGAGAGGTTCAGGCTGAAGATACAGGGAGACCTGAAGGGAACTCTGGTCATCTCCAAACTAACATTAGCAGACTCTGCTGTGTATTTCTGCGCAGCCAGTCGCCGTAACCTCAACAACCCGGCATTCTTCGGCAGTGGCACCAAACTCACAGTTCTAGATCCAAACATCAAAGTCACTGAACCCACAGTGGAAGTCCTAGCACCCTCGGCAAAGGAGTGTAAAGATAGAAACAAGAAGAAGAAGAAGACCCTGGTGTGTGTAGCCACCCGCTTCTACCCCGACCATGTCACGGTCTTCTGGCAAGTC
>63-31
GTTGCGTTTCGTCAGTCTCCGTCTCTGACAGTGAAGGATGGGCGCGAGGCGGAGATCCACTGTAGCCATGATGACAGTAACCTGTCGGTGATGCTGTGGTACCAACAGAGACAGGCCAGTCCTGGTATGACTCTGATAGGGTACAGTTACAGCACCACTGAGCCTAACTACGAGAGTTTGTTTGAGGAGAGGTTCAGGCTGAAGATACAGGGAGACCTGAAGGGAACTCTGGTCATCTCCAAACTAACATTAGCAGACTCTGCTGTGTATTTCTGCGCAGCCAGTCGGATACTCAAACTCAACCAGCCTTCTTTGGCAATGGAACGAAACTCACTGTTTTAGATCCAAACATCAAAGTCACTGAACCCACAGTGGAAGTCCTAGCACCCTCGGCAAAGGAGTGTAAAGATAGAAACAAGAAGAAGAAGAAGACCCTGGTGTGTGTAGCCACCCGCTTCTACCCCGACCATGTCACGGTCTTCTGGCAAGTC
>64-31
GTTGCGTTTCGTCAGTCTCCGTCTCTGACAGTGAAGGATGGGCGCGAGGCGGAGATCCACTGTAGCCATGATGACAGTAACCTGTCGGTGATGCTGTGGTACCAACAGAGACAGGCCAGTCCTGGTATGACTCTGATAGGGTACAGTTACAGCACCACTGAGCCTAACTACGAGAGTTTGTTTGAGGAGAGGTTCAGGCTGAAGATACAGGGAGACCTGAAGGGAACTCTGGTCATCTCCAAACTAACATTAGCAGACTCTGCTGTGTATTTCTGCGCAGCCAGTCGGGCAACTCAAACTCAACCAGCCTTCTTTGGCAATGGAACGAAACTCACTGTTTTAGATCCAAACATCAAAGTCACTGAACCCACAGTGGAAGTCCTAGCACCCTCGGCAAAGGAGTGTAAAGATAGAAACAAGAAGAAGAAGAAGACCCTGGTGTGTGTAGCCACCCGCTTCTACCCCGACCATGTCACGGTCTTCTGGCAAGTC
>65-31
GTTGCGTTTCGTCAGTCTCCGTCTCTGACAGTGAAGGATGGGCGCGAGGCGGAGATCCACTGTAGCCATGATGACAGTAACCTGTCGGTGATGCTGTGGTACCAACAGAGACAGGCCAGTCCTGGTATGACTCTGATAGGGTACAGTTACAGCACCACTGAGCCTAACTACGAGAGTTTGTTTGAGGAGAGGTTCAGGCTGAAGATACAGGGAGACCTGAAGGGAACTCTGGTCATCTCCAAACTAACATTAGCAGACTCTGCTGTGTATTTCTGCGCAGCCAGACAGGGATCTCAAACTCAACCAGCCTTCTTTGGCAATGGAACGAAACTCACTGTTTTAGATCCAAACATCAAAGTCACTGAACCCACAGTGGAAGTCCTAGCACCCTCGGCAAAGGAGTGTAAAGATAGAAACAAGAAGAAGAAGAAGACCCTGGTGTGTGTAGCCACCCGCTTCTACCCCGACCATGTCACGGTCTTCTGGCAAGTC
>66-31
GTTGCGTTTCGTCAGTCTCCGTCTCTGACAGTGAAGGATGGGCGCGAGGCGGAGATCCACTGTAGCCATGATGACAGTAACCTGTCGGTGATGCTGTGGTACCAACAGAGACAGGCCAGTCCTGGTATGACTCTGATAGGGTACAGTTACAGCACCACTGAGCCTAACTACGAGAGTTTGTTTGAGGAGAGGTTCAGGCTGAAGATACAGGGAGACCTGAAGGGAACTCTGGTCATCTCCAAACTAACATTAGCAGACTCTGCTGTGTATTTCTGCGCAGCCAAAAGACAGGGCATATTTTGGAGCCGGCACCAAACTCACCGTTTTAGATCCAAACATCAAAGTCACTGAACCCACAGTGGAAGTCCTAGCACCCTCGGCAAAGGAGTGTAAAGATAGAAACAAGAAGAAGAAGAAGACCCTGGTGTGTGTAGCCACCCGCTTCTACCCCGACCATGTCACGGTCTTCTGGCAAGTC
>67-31
GTTGCGTTTCGTCAGTCTCCGTCTCTGACAGTGAAGGATGGGCGCGAGGCGGAGATCCACTGTAGCCATGATGACAGTAACCTGTCGGTGATGCTGTGGTACCAACAGAGACAGGCCAGTCCTGGTATGACTCTGATAGGGTACAGTTACAGCACCACTGAGCCTAACTACGAGAGTTTGTTTGAGGAGAGGTTCAGGCTGAAGATACAGGGAGACCTGAAGGGAACTCTGGTCATCTCCAAACTAACATTAGCAGACTCTGCTGTGTATTTCTGCGCAGCCAGTCGACAGGGGGCGAGCAACCCGGCATTCTTCGGCAGTGGCACCAAACTCACAGTTCTAGATCCAAACATCAAAGTCACTGAACCCACAGTGGAAGTCCTAGCACCCTCGGCAAAGGAGTGTAAAGATAGAAACAAGAAGAAGAAGAAGACCCTGGTGTGTGTAGCCACCCGCTTCTACCCCGACCATGTCACGGTCTTCTGGCAAGTC
>68-30
GTTGCGTTTCGTCAGTCTCCGTCTCTGACAGTGAAGGATGGGCGCGAGGCGGAGATCCACTGTAGCCATGATGACAGTAACCTGTCGGTGATGCTGTGGTACCAACAGAGACAGGCCAGTCCTGGTATGACTCTGATAGGGTACAGTTACAGCACCACTGAGCCTAACTACGAGAGTTTGTTTGAGGAGAGGTTCAGGCTGAAGATACAGGGAGACCTGAAGGGAACTCTGGTCATCTCCAAACTAACATTAGCAGACTCTGCTGTGTATTTCTGCGCAGCCAGTTCGGACAGGGGGGCTCAACCAGCCTTCTTTGGCAATGGAACGAAACTCACTGTTTTAGATCCAAACATCAAAGTCACTGAACCCACAGTGGAAGTCCTAGCACCCTCGGCAAAGGAGTGTAAAGATAGAAACAAGAAGAAGAAGAAGACCCTGGTGTGTGTAGCCACCCGCTTCTACCCCGACCATGTCACGGTCTTCTGGCAAGTC
>69-30
GTTGCGTTTCGTCAGTCTCCGTCTCTGACAGTGAAGGATGGGCGCGAGGCGGAGATCCACTGTAGCCATGATGACAGTAACCTGTCGGTGATGCTGTGGTACCAACAGAGACAGGCCAGTCCTGGTATGACTCTGATAGGGTACAGTTACAGCACCACTGAGCCTAACTACGAGAGTTTGTTTGAGGAGAGGTTCAGGCTGAAGATACAGGGAGACCTGAAGGGAACTCTGGTCATCTCCAAACTAACATTAGCAGACTCTGCTGTGTATTTCTGCGCAGCCAGTCGCGGGTACTCGGAGGCATATTTTGGAGCCGGCACCAAACTCACCGTTTTAGATCCAAACATCAAAGTCACTGAACCCACAGTGGAAGTCCTAGCACCCTCGGCAAAGGAGTGTAAAGATAGAAACAAGAAGAAGAAGAAGACCCTGGTGTGTGTAGCCACCCGCTTCTACCCCGACCATGTCACGGTCTTCTGGCAAGTC
>70-30
GTTGCGTTTCGTCAGTCTCCGTCTCTGACAGTGAAGGATGGGCGCGAGGCGGAGATCCACTGTAGCCATGATGACAGTAACCTGTCGGTGATGCTGTGGTACCAACAGAGACAGGCCAGTCCTGGTATGACTCTGATAGGGTACAGTTACAGCACCACTGAGCCTAACTACGAGAGTTTGTTTGAGGAGAGGTTCAGGCTGAAGATACAGGGAGACCTGAAGGGAACTCTGGTCATCTCCAAACTAACATTAGCAGACTCTGCTGTGTATTTCTGCGCAGCGGGACAGGACTCGTACTCGGAGGCATATTTTGGAGCCGGCACCAAACTCACCGTTTTAGATCCAAACATCAAAGTCACTGAACCCACAGTGGAAGTCCTAGCACCCTCGGCAAAGGAGTGTAAAGATAGAAACAAGAAGAAGAAGAAGACCCTGGTGTGTGTAGCCACCCGCTTCTACCCCGACCATGTCACGGTCTTCTGGCAAGTC
>71-30
GTTGCGTTTCGTCAGTCTCCGTCTCTGACAGTGAAGGATGGGCGCGAGGCGGAGATCCACTGTAGCCATGATGACAGTAACCTGTCGGTGATGCTGTGGTACCAACAGAGACAGGCCAGTCCTGGTATGACTCTGATAGGGTACAGTTACAGCACCACTGAGCCTAACTACGAGAGTTTGTTTGAGGAGAGGTTCAGGCTGAAGATACAGGGAGACCTGAAGGGAACTCTGGTCATCTCCAAACTAACATTAGCAGACTCTGCTGTGTATTTCTGCGCCCTAGGGGGCCTTAGTTTAACTATGAGGCACATTTTGGATCAGGCACCAAATTAACAGTTCTCGATCCAAACATCAAAGTCACTGAACCCACAGTGGAAGTCCTAGCACCCTCGGCAAAGGAGTGTAAAGATAGAAACAAGAAGAAGAAGAAGACCCTGGTGTGTGTAGCCACCCGCTTCTACCCCGACCATGTCACGGTCTTCTGGCAAGTC
>72-29
GTTGCGTTTCGTCAGTCTCCGTCTCTGACAGTGAAGGATGGGCGCGAGGCGGAGATCCACTGTAGCCATGATGACAGTAACCTGTCGGTGATGCTGTGGTACCAACAGAGACAGGCCAGTCCTGGTATGACTCTGATAGGGTACAGTTACAGCACCACTGAGCCTAACTACGAGAGTTTGTTTGAGGAGAGGTTCAGGCTGAAGATACAGGGAGACCTGAAGGGAACTCTGGTCATCTCCAAACTAACATTAGCAGACTCTGCTGTGTATTTCTGCGCAGCCAGTCAAGGGGGCTATGATCCTGCATTCTTTGGAGCAGGGACCAAACTGAGTGTTCTGGATCCAAACATCAAAGTCACTGAACCCACAGTGGAAGTCCTAGCACCCTCGGCAAAGGAGTGTAAAGATAGAAACAAGAAGAAGAAGAAGACCCTGGTGTGTGTAGCCACCCGCTTCTACCCCGACCATGTCACGGTCTTCTGGCAAGTC
>73-29
GTTGCGTTTCGTCAGTCTCCGTCTCTGACAGTGAAGGATGGGCGCGAGGCGGAGATCCACTGTAGCCATGATGACAGTAACCTGTCGGTGATGCTGTGGTACCAACAGAGACAGGCCAGTCCTGGTATGACTCTGATAGGGTACAGTTACAGCACCACTGAGCCTAACTACGAGAGTTTGTTTGAGGAGAGGTTCAGGCTGAAGATACAGGGAGACCTGAAGGGAACTCTGGTCATCTCCAAACTAACATTAGCAGACTCTGCTGTGTATTTCTGCGCAGCCAGTCAGACAGGCTACTCGGAGGCATATTTTGGAGCCGGCACCAAACTCACCGTTTTAGATCCAAACATCAAAGTCACTGAACCCACAGTGGAAGTCCTAGCACCCTCGGCAAAGGAGTGTAAAGATAGAAACAAGAAGAAGAAGAAGACCCTGGTGTGTGTAGCCACCCGCTTCTACCCCGACCATGTCACGGTCTTCTGGCAAGTC
>74-29
GTTGCGTTTCGTCAGTCTCCGTCTCTGACAGTGAAGGATGGGCGCGAGGCGGAGATCCACTGTAGCCATGATGACAGTAACCTGTCGGTGATGCTGTGGTACCAACAGAGACAGGCCAGTCCTGGTATGACTCTGATAGGGTACAGTTACAGCACCACTGAGCCTAACTACGAGAGTTTGTTTGAGGAGAGGTTCAGGCTGAAGATACAGGGAGACCTGAAGGGAACTCTGGTCATCTCCAAACTAACATTAGCAGACTCTGCTGTGTATTTCTGCGCAGCCGGACTCTCTGGTGGTTATGCTGCCTACTTTGGAGAAGGAACTAAGCTAACAGTTCTGGATCCAAACATCAAAGTCACTGAACCCACAGTGGAAGTCCTAGCACCCTCGGCAAAGGAGTGTAAAGATAGAAACAAGAAGAAGAAGAAGACCCTGGTGTGTGTAGCCACCCGCTTCTACCCCGACCATGTCACGGTCTTCTGGCAAGTC
>75-29
GTTGCGTTTCGTCAGTCTCCGTCTCTGACAGTGAAGGATGGGCGCGAGGCGGAGATCCACTGTAGCCATGATGACAGTAACCTGTCGGTGATGCTGTGGTACCAACAGAGACAGGCCAGTCCTGGTATGACTCTGATAGGGTACAGTTACAGCACCACTGAGCCTAACTACGAGAGTTTGTTTGAGGAGAGGTTCAGGCTGAAGATACAGGGAGACCTGAAGGGAACTCTGGTCATCTCCAAACTAACATTAGCAGACTCTGCTGTGTATTTCTGCGCAGCCAGTCTCTGGGGGGCAGGCTCGGAGGCATATTTTGGAGCCGGCACCAAACTCACCGTTTTAGATCCAAACATCAAAGTCACTGAACCCACAGTGGAAGTCCTAGCACCCTCGGCAAAGGAGTGTAAAGATAGAAACAAGAAGAAGAAGAAGACCCTGGTGTGTGTAGCCACCCGCTTCTACCCCGACCATGTCACGGTCTTCTGGCAAGTC
>76-29
GTTGCGTTTCGTCAGTCTCCGTCTCTGACAGTGAAGGATGGGCGCGAGGCGGAGATCCACTGTAGCCATGATGACAGTAACCTGTCGGTGATGCTGTGGTACCAACAGAGACAGGCCAGTCCTGGTATGACTCTGATAGGGTACAGTTACAGCACCACTGAGCCTAACTACGAGAGTTTGTTTGAGGAGAGGTTCAGGCTGAAGATACAGGGAGACCTGAAGGGAACTCTGGTCATCTCCAAACTAACATTAGCAGACTCTGCTGTGTATTTCTGCGCAGCCGGGACAGGGGCCAACTATGAGGCACATTTTGGATCAGGCACCAAATTAACAGTTCTCGATCCAAACATCAAAGTCACTGAACCCACAGTGGAAGTCCTAGCACCCTCGGCAAAGGAGTGTAAAGATAGAAACAAGAAGAAGAAGAAGACCCTGGTGTGTGTAGCCACCCGCTTCTACCCCGACCATGTCACGGTCTTCTGGCAAGTC
>77-29
GTTGCGTTTCGTCAGTCTCCGTCTCTGACAGTGAAGGATGGGCGCGAGGCGGAGATCCACTGTAGCCATGATGACAGTAACCTGTCGGTGATGCTGTGGTACCAACAGAGACAGGCCAGTCCTGGTATGACTCTGATAGGGTACAGTTACAGCACCACTGAGCCTAACTACGAGAGTTTGTTTGAGGAGAGGTTCAGGCTGAAGATACAGGGAGACCTGAAGGGAACTCTGGTCATCTCCAAACTAACATTAGCAGACTCTGCTGTGTATTTCTGCGCAGCCAGTCGGACAGGGAGGCCAACCCGGCATTCTTCGGCAGTGGCACCAAACTCACAGTTCTAGATCCAAACATCAAAGTCACTGAACCCACAGTGGAAGTCCTAGCACCCTCGGCAAAGGAGTGTAAAGATAGAAACAAGAAGAAGAAGAAGACCCTGGTGTGTGTAGCCACCCGCTTCTACCCCGACCATGTCACGGTCTTCTGGCAAGTC
>78-29
GTTGCGTTTCGTCAGTCTCCGTCTCTGACAGTGAAGGATGGGCGCGAGGCGGAGATCCACTGTAGCCATGATGACAGTAACCTGTCGGTGATGCTGTGGTACCAACAGAGACAGGCCAGTCCTGGTATGACTCTGATAGGGTACAGTTACAGCACCACTGAGCCTAACTACGAGAGTTTGTTTGAGGAGAGGTTCAGGCTGAAGATACAGGGAGACCTGAAGGGAACTCTGGTCATCTCCAAACTAACATTAGCAGACTCTGCTGTGTATTTCTGCGCAGCCAGCGGGACAACGTACTCGGAGGCATATTTTGGAGCCGGCACCAAACTCACCGTTTTAGATCCAAACATCAAAGTCACTGAACCCACAGTGGAAGTCCTAGCACCCTCGGCAAAGGAGTGTAAAGATAGAAACAAGAAGAAGAAGAAGACCCTGGTGTGTGTAGCCACCCGCTTCTACCCCGACCATGTCACGGTCTTCTGGCAAGTC
>79-29
GTTGCGTTTCGTCAGTCTCCGTCTCTGACAGTGAAGGATGGGCGCGAGGCGGAGATCCACTGTAGCCATGATGACAGTAACCTGTCGGTGATGCTGTGGTACCAACAGAGACAGGCCAGTCCTGGTATGACTCTGATAGGGTACAGTTACAGCACCACTGAGCCTAACTACGAGAGTTTGTTTGAGGAGAGGTTCAGGCTGAAGATACAGGGAGACCTGAAGGGAACTCTGGTCATCTCCAAACTAACATTAGCAGACTCTGCTGTGTATTTCTGCGCAGCTCAGGGGGACTCGTACTCGGAGGCATATTTTGGAGCCGGCACCAAACTCACCGTTTTAGATCCAAACATCAAAGTCACTGAACCCACAGTGGAAGTCCTAGCACCCTCGGCAAAGGAGTGTAAAGATAGAAACAAGAAGAAGAAGAAGACCCTGGTGTGTGTAGCCACCCGCTTCTACCCCGACCATGTCACGGTCTTCTGGCAAGTC
>80-29
GTTGCGTTTCGTCAGTCTCCGTCTCTGACAGTGAAGGATGGGCGCGAGGCGGAGATCCACTGTAGCCATGATGACAGTAACCTGTCGGTGATGCTGTGGTACCAACAGAGACAGGCCAGTCCTGGTATGACTCTGATAGGGTACAGTTACAGCACCACTGAGCCTAACTACGAGAGTTTGTTTGAGGAGAGGTTCAGGCTGAAGATACAGGGAGACCTGAAGGGAACTCTGGTCATCTCCAAACTAACATTAGCAGACTCTGCTGTGTATTTCTGCGCAGCCATTGGACAGGATGAGGCACATTTTGGATCAGGCACCAAATTAACAGTTCTCGATCCAAACATCAAAGTCACTGAACCCACAGTGGAAGTCCTAGCACCCTCGGCAAAGGAGTGTAAAGATAGAAACAAGAAGAAGAAGAAGACCCTGGTGTGTGTAGCCACCCGCTTCTACCCCGACCATGTCACGGTCTTCTGGCAAGTC
>81-29
GTTGCGTTTCGTCAGTCTCCGTCTCTGACAGTGAAGGATGGGCGCGAGGCGGAGATCCACTGTAGCCATGATGACAGTAACCTGTCGGTGATGCTGTGGTACCAACAGAGACAGGCCAGTCCTGGTATGACTCTGATAGGGTACAGTTACAGCACCACTGAGCCTAACTACGAGAGTTTGTTTGAGGAGAGGTTCAGGCTGAAGATACAGGGAGACCTGAAGGGAACTCTGGTCATCTCCAAACTAACATTAGCAGACTCTGCTGTGTATTTCTGCGCAGCCAGTCAGGGAGGCTGGAAGTGAGGCCTACTTTGGGAATGGAACCAAACTCACTGTTTTAGATCCAAACATCAAAGTCACTGAACCCACAGTGGAAGTCCTAGCACCCTCGGCAAAGGAGTGTAAAGATAGAAACAAGAAGAAGAAGAAGACCCTGGTGTGTGTAGCCACCCGCTTCTACCCCGACCATGTCACGGTCTTCTGGCAAGTC
>82-29
GTTGCGTTTCGTCAGTCTCCGTCTCTGACAGTGAAGGATGGGCGCGAGGCGGAGATCCACTGTAGCCATGATGACAGTAACCTGTCGGTGATGCTGTGGTACCAACAGAGACAGGCCAGTCCTGGTATGACTCTGATAGGGTACAGTTACAGCACCACTGAGCCTAACTACGAGAGTTTGTTTGAGGAGAGGTTCAGGCTGAAGATACAGGGAGACCTGAAGGGAACTCTGGTCATCTCCAAACTAACATTAGCAGACTCTGCTGTGTATTTCTGCGCAGCCAGTCGGGACAACTATGAGGCACATTTTGGATCAGGCACCAAATTAACAGTTCTCGATCCAAACATCAAAGTCACTGAACCCACAGTGGAAGTCCTAGCACCCTCGGCAAAGGAGTGTAAAGATAGAAACAAGAAGAAGAAGAAGACCCTGGTGTGTGTAGCCACCCGCTTCTACCCCGACCATGTCACGGTCTTCTGGCAAGTC
>83-29
GTTGCGTTTCGTCAGTCTCCGTCTCTGACAGTGAAGGATGGGCGCGAGGCGGAGATCCACTGTAGCCATGATGACAGTAACCTGTCGGTGATGCTGTGGTACCAACAGAGACAGGCCAGTCCTGGTATGACTCTGATAGGGTACAGTTACAGCACCACTGAGCCTAACTACGAGAGTTTGTTTGAGGAGAGGTTCAGGCTGAAGATACAGGGAGACCTGAAGGGAACTCTGGTCATCTCCAAACTAACATTAGCAGACTCTGCTGTGTATTTCTGCGCAGCCAGCCGGACAGGGGGCTATGAGGCACATTTTGGATCAGGCACCAAATTAACAGTTCTCGATCCAAACATCAAAGTCACTGAACCCACAGTGGAAGTCCTAGCACCCTCGGCAAAGGAGTGTAAAGATAGAAACAAGAAGAAGAAGAAGACCCTGGTGTGTGTAGCCACCCGCTTCTACCCCGACCATGTCACGGTCTTCTGGCAAGTC
>84-29
GTTGCGTTTCGTCAGTCTCCGTCTCTGACAGTGAAGGATGGGCGCGAGGCGGAGATCCACTGTAGCCATGATGACAGTAACCTGTCGGTGATGCTGTGGTACCAACAGAGACAGGCCAGTCCTGGTATGACTCTGATAGGGTACAGTTACAGCACCACTGAGCCTAACTACGAGAGTTTGTTTGAGGAGAGGTTCAGGCTGAAGATACAGGGAGACCTGAAGGGAACTCTGGTCATCTCCAAACTAACATTAGCAGACTCTGCTGTGTATTTCTGCGCAGCCAGTCGGTACTCAAACTCAACCAGCCTTCTTTGGCAATGGAACGAAACTCACTGTTTTAGATCCAAACATCAAAGTCACTGAACCCACAGTGGAAGTCCTAGCACCCTCGGCAAAGGAGTGTAAAGATAGAAACAAGAAGAAGAAGAAGACCCTGGTGTGTGTAGCCACCCGCTTCTACCCCGACCATGTCACGGTCTTCTGGCAAGTC
>85-28
GTTGCGTTTCGTCAGTCTCCGTCTCTGACAGTGAAGGATGGGCGCGAGGCGGAGATCCACTGTAGCCATGATGACAGTAACCTGTCGGTGATGCTGTGGTACCAACAGAGACAGGCCAGTCCTGGTATGACTCTGATAGGGTACAGTTACAGCACCACTGAGCCTAACTACGAGAGTTTGTTTGAGGAGAGGTTCAGGCTGAAGATACAGGGAGACCTGAAGGGAACTCTGGTCATCTCCAAACTAACATTAGCAGACTCTGCTGTGTATTTCTGCGCAGCCAGTCGAGAGGGCTCGTACTCGGAGGCATATTTTGGAGCCGGCACCAAACTCACCGTTTTAGATCCAAACATCAAAGTCACTGAACCCACAGTGGAAGTCCTAGCACCCTCGGCAAAGGAGTGTAAAGATAGAAACAAGAAGAAGAAGAAGACCCTGGTGTGTGTAGCCACCCGCTTCTACCCCGACCATGTCACGGTCTTCTGGCAAGTC
>86-28
GTTGCGTTTCGTCAGTCTCCGTCTCTGACAGTGAAGGATGGGCGCGAGGCGGAGATCCACTGTAGCCATGATGACAGTAACCTGTCGGTGATGCTGTGGTACCAACAGAGACAGGCCAGTCCTGGTATGACTCTGATAGGGTACAGTTACAGCACCACTGAGCCTAACTACGAGAGTTTGTTTGAGGAGAGGTTCAGGCTGAAGATACAGGGAGACCTGAAGGGAACTCTGGTCATCTCCAAACTAACATTAGCAGACTCTGCTGTGTATTTCTGCGCAGCCAGTCGTCGTACTCAACCAGCCTTCTTTGGCAATGGAACGAAACTCACTGTTTTAGATCCAAACATCAAAGTCACTGAACCCACAGTGGAAGTCCTAGCACCCTCGGCAAAGGAGTGTAAAGATAGAAACAAGAAGAAGAAGAAGACCCTGGTGTGTGTAGCCACCCGCTTCTACCCCGACCATGTCACGGTCTTCTGGCAAGTC
>87-28
GTTGCGTTTCGTCAGTCTCCGTCTCTGACAGTGAAGGATGGGCGCGAGGCGGAGATCCACTGTAGCCATGATGACAGTAACCTGTCGGTGATGCTGTGGTACCAACAGAGACAGGCCAGTCCTGGTATGACTCTGATAGGGTACAGTTACAGCACCACTGAGCCTAACTACGAGAGTTTGTTTGAGGAGAGGTTCAGGCTGAAGATACAGGGAGACCTGAAGGGAACTCTGGTCATCTCCAAACTAACATTAGCAGACTCTGCTGTGTATTTCTGCGCAGACGGACAGGGGCTATGAGGCACATTTTGGATCAGGCACCAAATTAACAGTTCTCGATCCAAACATCAAAGTCACTGAACCCACAGTGGAAGTCCTAGCACCCTCGGCAAAGGAGTGTAAAGATAGAAACAAGAAGAAGAAGAAGACCCTGGTGTGTGTAGCCACCCGCTTCTACCCCGACCATGTCACGGTCTTCTGGCAAGTC
>88-28
GTTGCGTTTCGTCAGTCTCCGTCTCTGACAGTGAAGGATGGGCGCGAGGCGGAGATCCACTGTAGCCATGATGACAGTAACCTGTCGGTGATGCTGTGGTACCAACAGAGACAGGCCAGTCCTGGTATGACTCTGATAGGGTACAGTTACAGCACCACTGAGCCTAACTACGAGAGTTTGTTTGAGGAGAGGTTCAGGCTGAAGATACAGGGAGACCTGAAGGGAACTCTGGTCATCTCCAAACTAACATTAGCAGACTCTGCTGTGTATTTCTGCGCAGCCAGTCGGACACTATGAGGCACATTTTGGATCAGGCACCAAATTAACAGTTCTCGATCCAAACATCAAAGTCACTGAACCCACAGTGGAAGTCCTAGCACCCTCGGCAAAGGAGTGTAAAGATAGAAACAAGAAGAAGAAGAAGACCCTGGTGTGTGTAGCCACCCGCTTCTACCCCGACCATGTCACGGTCTTCTGGCAAGTC
>89-28
GTTGCGTTTCGTCAGTCTCCGTCTCTGACAGTGAAGGATGGGCGCGAGGCGGAGATCCACTGTAGCCATGATGACAGTAACCTGTCGGTGATGCTGTGGTACCAACAGAGACAGGCCAGTCCTGGTATGACTCTGATAGGGTACAGTTACAGCACCACTGAGCCTAACTACGAGAGTTTGTTTGAGGAGAGGTTCAGGCTGAAGATACAGGGAGACCTGAAGGGAACTCTGGTCATCTCCAAACTAACATTAGCAGACTCTGCTGTGTATTTCTGCGCAGCCAGTCGACAGGGGGCAACTCAACCAGCCTTCTTTGGCAATGGAACGAAACTCACTGTTTTAGATCCAAACATCAAAGTCACTGAACCCACAGTGGAAGTCCTAGCACCCTCGGCAAAGGAGTGTAAAGATAGAAACAAGAAGAAGAAGAAGACCCTGGTGTGTGTAGCCACCCGCTTCTACCCCGACCATGTCACGGTCTTCTGGCAAGTC
>90-28
GTTGCGTTTCGTCAGTCTCCGTCTCTGACAGTGAAGGATGGGCGCGAGGCGGAGATCCACTGTAGCCATGATGACAGTAACCTGTCGGTGATGCTGTGGTACCAACAGAGACAGGCCAGTCCTGGTATGACTCTGATAGGGTACAGTTACAGCACCACTGAGCCTAACTACGAGAGTTTGTTTGAGGAGAGGTTCAGGCTGAAGATACAGGGAGACCTGAAGGGAACTCTGGTCATCTCCAAACTAACATTAGCAGACTCTGCTGTGTATTTCTGCGCAGCCAGGGACAGGGGGCCAACTATGAGGCACATTTTGGATCAGGCACCAAATTAACAGTTCTCGATCCAAACATCAAAGTCACTGAACCCACAGTGGAAGTCCTAGCACCCTCGGCAAAGGAGTGTAAAGATAGAAACAAGAAGAAGAAGAAGACCCTGGTGTGTGTAGCCACCCGCTTCTACCCCGACCATGTCACGGTCTTCTGGCAAGTC
>91-27
GTTGCGTTTCGTCAGTCTCCGTCTCTGACAGTGAAGGATGGGCGCGAGGCGGAGATCCACTGTAGCCATGATGACAGTAACCTGTCGGTGATGCTGTGGTACCAACAGAGACAGGCCAGTCCTGGTATGACTCTGATAGGGTACAGTTACAGCACCACTGAGCCTAACTACGAGAGTTTGTTTGAGGAGAGGTTCAGGCTGAAGATACAGGGAGACCTGAAGGGAACTCTGGTCATCTCCAAACTAACATTAGCAGACTCTGCTGTGTATTTCTGCGCAGCCGGACAGCTCTCGTACTCGGAGGCATATTTTGGAGCCGGCACCAAACTCACCGTTTTAGATCCAAACATCAAAGTCACTGAACCCACAGTGGAAGTCCTAGCACCCTCGGCAAAGGAGTGTAAAGATAGAAACAAGAAGAAGAAGAAGACCCTGGTGTGTGTAGCCACCCGCTTCTACCCCGACCATGTCACGGTCTTCTGGCAAGTC
>92-27
GTTGCGTTTCGTCAGTCTCCGTCTCTGACAGTGAAGGATGGGCGCGAGGCGGAGATCCACTGTAGCCATGATGACAGTAACCTGTCGGTGATGCTGTGGTACCAACAGAGACAGGCCAGTCCTGGTATGACTCTGATAGGGTACAGTTACAGCACCACTGAGCCTAACTACGAGAGTTTGTTTGAGGAGAGGTTCAGGCTGAAGATACAGGGAGACCTGAAGGGAACTCTGGTCATCTCCAAACTAACATTAGCAGACTCTGCTGTGTATTTCTGCGCAGCCAGTCGAGGTCAGGGGGATGAGGCACATTTTGGATCAGGCACCAAATTAACAGTTCTCGATCCAAACATCAAAGTCACTGAACCCACAGTGGAAGTCCTAGCACCCTCGGCAAAGGAGTGTAAAGATAGAAACAAGAAGAAGAAGAAGACCCTGGTGTGTGTAGCCACCCGCTTCTACCCCGACCATGTCACGGTCTTCTGGCAAGTC
>93-27
GTTGCGTTTCGTCAGTCTCCGTCTCTGACAGTGAAGGATGGGCGCGAGGCGGAGATCCACTGTAGCCATGATGACAGTAACCTGTCGGTGATGCTGTGGTACCAACAGAGACAGGCCAGTCCTGGTATGACTCTGATAGGGTACAGTTACAGCACCACTGAGCCTAACTACGAGAGTTTGTTTGAGGAGAGGTTCAGGCTGAAGATACAGGGAGACCTGAAGGGAACTCTGGTCATCTCCAAACTAACATTAGCAGACTCTGCTGTGTATTTCTGCGCAGCCGGGACAGGGGGAAACAACAACCCGGCATTCTTCGGCAGTGGCACCAAACTCACAGTTCTAGATCCAAACATCAAAGTCACTGAACCCACAGTGGAAGTCCTAGCACCCTCGGCAAAGGAGTGTAAAGATAGAAACAAGAAGAAGAAGAAGACCCTGGTGTGTGTAGCCACCCGCTTCTACCCCGACCATGTCACGGTCTTCTGGCAAGTC
>94-27
GTTGCGTTTCGTCAGTCTCCGTCTCTGACAGTGAAGGATGGGCGCGAGGCGGAGATCCACTGTAGCCATGATGACAGTAACCTGTCGGTGATGCTGTGGTACCAACAGAGACAGGCCAGTCCTGGTATGACTCTGATAGGGTACAGTTACAGCACCACTGAGCCTAACTACGAGAGTTTGTTTGAGGAGAGGTTCAGGCTGAAGATACAGGGAGACCTGAAGGGAACTCTGGTCATCTCCAAACTAACATTAGCAGACTCTGCTGTGTATTTCTGCGCAGCCAGCCGAACAGTCAACTATGAGGCACATTTTGGATCAGGCACCAAATTAACAGTTCTCGATCCAAACATCAAAGTCACTGAACCCACAGTGGAAGTCCTAGCACCCTCGGCAAAGGAGTGTAAAGATAGAAACAAGAAGAAGAAGAAGACCCTGGTGTGTGTAGCCACCCGCTTCTACCCCGACCATGTCACGGTCTTCTGGCAAGTC
>95-27
GTTGCGTTTCGTCAGTCTCCGTCTCTGACAGTGAAGGATGGGCGCGAGGCGGAGATCCACTGTAGCCATGATGACAGTAACCTGTCGGTGATGCTGTGGTACCAACAGAGACAGGCCAGTCCTGGTATGACTCTGATAGGGTACAGTTACAGCACCACTGAGCCTAACTACGAGAGTTTGTTTGAGGAGAGGTTCAGGCTGAAGATACAGGGAGACCTGAAGGGAACTCTGGTCATCTCCAAACTAACATTAGCAGACTCTGCTGTGTATTTCTGCGCAGCCAGTCGGACAGGACAACTATGAGGCACATTTTGGATCAGGCACCAAATTAACAGTTCTCGATCCAAACATCAAAGTCACTGAACCCACAGTGGAAGTCCTAGCACCCTCGGCAAAGGAGTGTAAAGATAGAAACAAGAAGAAGAAGAAGACCCTGGTGTGTGTAGCCACCCGCTTCTACCCCGACCATGTCACGGTCTTCTGGCAAGTC
>96-27
GTTGCGTTTCGTCAGTCTCCGTCTCTGACAGTGAAGGATGGGCGCGAGGCGGAGATCCACTGTAGCCATGATGACAGTAACCTGTCGGTGATGCTGTGGTACCAACAGAGACAGGCCAGTCCTGGTATGACTCTGATAGGGTACAGTTACAGCACCACTGAGCCTAACTACGAGAGTTTGTTTGAGGAGAGGTTCAGGCTGAAGATACAGGGAGACCTGAAGGGAACTCTGGTCATCTCCAAACTAACATTAGCAGACTCTGCTGTGTATTTCTGCGCAGCCAGTCTACAGGTCGTACTCGGAGGCATATTTTGGAGCCGGCACCAAACTCACCGTTTTAGATCCAAACATCAAAGTCACTGAACCCACAGTGGAAGTCCTAGCACCCTCGGCAAAGGAGTGTAAAGATAGAAACAAGAAGAAGAAGAAGACCCTGGTGTGTGTAGCCACCCGCTTCTACCCCGACCATGTCACGGTCTTCTGGCAAGTC
>97-27
GTTGCGTTTCGTCAGTCTCCGTCTCTGACAGTGAAGGATGGGCGCGAGGCGGAGATCCACTGTAGCCATGATGACAGTAACCTGTCGGTGATGCTGTGGTACCAACAGAGACAGGCCAGTCCTGGTATGACTCTGATAGGGTACAGTTACAGCACCACTGAGCCTAACTACGAGAGTTTGTTTGAGGAGAGGTTCAGGCTGAAGATACAGGGAGACCTGAAGGGAACTCTGGTCATCTCCAAACTAACATTAGCAGACTCTGCTGTGTATTTCTGCGCAGCCAGTCGGGGGAAACAACCCGGCATTCTTCGGCAGTGGCACCAAACTCACAGTTCTAGATCCAAACATCAAAGTCACTGAACCCACAGTGGAAGTCCTAGCACCCTCGGCAAAGGAGTGTAAAGATAGAAACAAGAAGAAGAAGAAGACCCTGGTGTGTGTAGCCACCCGCTTCTACCCCGACCATGTCACGGTCTTCTGGCAAGTC
>98-26
GTTGCGTTTCGTCAGTCTCCGTCTCTGACAGTGAAGGATGGGCGCGAGGCGGAGATCCACTGTAGCCATGATGACAGTAACCTGTCGGTGATGCTGTGGTACCAACAGAGACAGGCCAGTCCTGGTATGACTCTGATAGGGTACAGTTACAGCACCACTGAGCCTAACTACGAGAGTTTGTTTGAGGAGAGGTTCAGGCTGAAGATACAGGGAGACCTGAAGGGAACTCTGGTCATCTCCAAACTAACATTAGCAGACTCTGCTGTGTATTTCTGCGCAGCCAGTCAGAGCTCGTACTCGGAGGCATATTTTGGAGCCGGCACCAAACTCACCGTTTTAGATCCAAACATCAAAGTCACTGAACCCACAGTGGAAGTCCTAGCACCCTCGGCAAAGGAGTGTAAAGATAGAAACAAGAAGAAGAAGAAGACCCTGGTGTGTGTAGCCACCCGCTTCTACCCCGACCATGTCACGGTCTTCTGGCAAGTC
>99-26
GTTGCGTTTCGTCAGTCTCCGTCTCTGACAGTGAAGGATGGGCGCGAGGCGGAGATCCACTGTAGCCATGATGACAGTAACCTGTCGGTGATGCTGTGGTACCAACAGAGACAGGCCAGTCCTGGTATGACTCTGATAGGGTACAGTTACAGCACCACTGAGCCTAACTACGAGAGTTTGTTTGAGGAGAGGTTCAGGCTGAAGATACAGGGAGACCTGAAGGGAACTCTGGTCATCTCCAAACTAACATTAGCAGACTCTGCTGTGTATTTCTGCGCAGCCAGGGGAGACTTTGGAAGTGAGGCCTACTTTGGGAATGGAACCAAACTCACTGTTTTAGATCCAAACATCAAAGTCACTGAACCCACAGTGGAAGTCCTAGCACCCTCGGCAAAGGAGTGTAAAGATAGAAACAAGAAGAAGAAGAAGACCCTGGTGTGTGTAGCCACCCGCTTCTACCCCGACCATGTCACGGTCTTCTGGCAAGTC
>100-26
GTTGCGTTTCGTCAGTCTCCGTCTCTGACAGTGAAGGATGGGCGCGAGGCGGAGATCCACTGTAGCCATGATGACAGTAACCTGTCGGTGATGCTGTGGTACCAACAGAGACAGGCCAGTCCTGGTATGACTCTGATAGGGTACAGTTACAGCACCACTGAGCCTAACTACGAGAGTTTGTTTGAGGAGAGGTTCAGGCTGAAGATACAGGGAGACCTGAAGGGAACTCTGGTCATCTCCAAACTAACATTAGCAGACTCTGCTGTGTATTTCTGCGCAGCCAGCCGGGACAGGGGACTATGAGGCACATTTTGGATCAGGCACCAAATTAACAGTTCTCGATCCAAACATCAAAGTCACTGAACCCACAGTGGAAGTCCTAGCACCCTCGGCAAAGGAGTGTAAAGATAGAAACAAGAAGAAGAAGAAGACCCTGGTGTGTGTAGCCACCCGCTTCTACCCCGACCATGTCACGGTCTTCTGGCAAGTC
>101-26
GTTGCGTTTCGTCAGTCTCCGTCTCTGACAGTGAAGGATGGGCGCGAGGCGGAGATCCACTGTAGCCATGATGACAGTAACCTGTCGGTGATGCTGTGGTACCAACAGAGACAGGCCAGTCCTGGTATGACTCTGATAGGGTACAGTTACAGCACCACTGAGCCTAACTACGAGAGTTTGTTTGAGGAGAGGTTCAGGCTGAAGATACAGGGAGACCTGAAGGGAACTCTGGTCATCTCCAAACTAACATTAGCAGACTCTGCTGTGTATTTCTGCGCAGCCAGTCGGGACAGATATGAGGCACATTTTGGATCAGGCACCAAATTAACAGTTCTCGATCCAAACATCAAAGTCACTGAACCCACAGTGGAAGTCCTAGCACCCTCGGCAAAGGAGTGTAAAGATAGAAACAAGAAGAAGAAGAAGACCCTGGTGTGTGTAGCCACCCGCTTCTACCCCGACCATGTCACGGTCTTCTGGCAAGTC
>102-25
GTTGCGTTTCGTCAGTCTCCGTCTCTGACAGTGAAGGATGGGCGCGAGGCGGAGATCCACTGTAGCCATGATGACAGTAACCTGTCGGTGATGCTGTGGTACCAACAGAGACAGGCCAGTCCTGGTATGACTCTGATAGGGTACAGTTACAGCACCACTGAGCCTAACTACGAGAGTTTGTTTGAGGAGAGGTTCAGGCTGAAGATACAGGGAGACCTGAAGGGAACTCTGGTCATCTCCAAACTAACATTAGCAGACTCTGCTGTGTATTTCTGCGCAGCCGGACAGGGGGCCTATGAGGCACATTTTGGATCAGGCACCAAATTAACAGTTCTCGATCCAAACATCAAAGTCACTGAACCCACAGTGGAAGTCCTAGCACCCTCGGCAAAGGAGTGTAAAGATAGAAACAAGAAGAAGAAGAAGACCCTGGTGTGTGTAGCCACCCGCTTCTACCCCGACCATGTCACGGTCTTCTGGCAAGTC
>103-25
GTTGCGTTTCGTCAGTCTCCGTCTCTGACAGTGAAGGATGGGCGCGAGGCGGAGATCCACTGTAGCCATGATGACAGTAACCTGTCGGTGATGCTGTGGTACCAACAGAGACAGGCCAGTCCTGGTATGACTCTGATAGGGTACAGTTACAGCACCACTGAGCCTAACTACGAGAGTTTGTTTGAGGAGAGGTTCAGGCTGAAGATACAGGGAGACCTGAAGGGAACTCTGGTCATCTCCAAACTAACATTAGCAGACTCTGCTGTGTATTTCTGCGCAGCCAGTCGCCAAGGAACTCAACCAGCCTTCTTTGGCAATGGAACGAAACTCACTGTTTTAGATCCAAACATCAAAGTCACTGAACCCACAGTGGAAGTCCTAGCACCCTCGGCAAAGGAGTGTAAAGATAGAAACAAGAAGAAGAAGAAGACCCTGGTGTGTGTAGCCACCCGCTTCTACCCCGACCATGTCACGGTCTTCTGGCAAGTC
>104-24
GTTGCGTTTCGTCAGTCTCCGTCTCTGACAGTGAAGGATGGGCGCGAGGCGGAGATCCACTGTAGCCATGATGACAGTAACCTGTCGGTGATGCTGTGGTACCAACAGAGACAGGCCAGTCCTGGTATGACTCTGATAGGGTACAGTTACAGCACCACTGAGCCTAACTACGAGAGTTTGTTTGAGGAGAGGTTCAGGCTGAAGATACAGGGAGACCTGAAGGGAACTCTGGTCATCTCCAAACTAACATTAGCAGACTCTGCTGTGTATTTCTGCGCAGCCAGGGACAGCTCGTACTCGGAGGCATATTTTGGAGCCGGCACCAAACTCACCGTTTTAGATCCAAACATCAAAGTCACTGAACCCACAGTGGAAGTCCTAGCACCCTCGGCAAAGGAGTGTAAAGATAGAAACAAGAAGAAGAAGAAGACCCTGGTGTGTGTAGCCACCCGCTTCTACCCCGACCATGTCACGGTCTTCTGGCAAGTC
>105-24
GTTGCGTTTCGTCAGTCTCCGTCTCTGACAGTGAAGGATGGGCGCGAGGCGGAGATCCACTGTAGCCATGATGACAGTAACCTGTCGGTGATGCTGTGGTACCAACAGAGACAGGCCAGTCCTGGTATGACTCTGATAGGGTACAGTTACAGCACCACTGAGCCTAACTACGAGAGTTTGTTTGAGGAGAGGTTCAGGCTGAAGATACAGGGAGACCTGAAGGGAACTCTGGTCATCTCCAAACTAACATTAGCAGACTCTGCTGTGTATTTCTGCGCAGCCAGTCGCGGCGCAGAAGACTCGGAGGCATATTTTGGAGCCGGCACCAAACTCACCGTTTTAGATCCAAACATCAAAGTCACTGAACCCACAGTGGAAGTCCTAGCACCCTCGGCAAAGGAGTGTAAAGATAGAAACAAGAAGAAGAAGAAGACCCTGGTGTGTGTAGCCACCCGCTTCTACCCCGACCATGTCACGGTCTTCTGGCAAGTC
>106-24
GTTGCGTTTCGTCAGTCTCCGTCTCTGACAGTGAAGGATGGGCGCGAGGCGGAGATCCACTGTAGCCATGATGACAGTAACCTGTCGGTGATGCTGTGGTACCAACAGAGACAGGCCAGTCCTGGTATGACTCTGATAGGGTACAGTTACAGCACCACTGAGCCTAACTACGAGAGTTTGTTTGAGGAGAGGTTCAGGCTGAAGATACAGGGAGACCTGAAGGGAACTCTGGTCATCTCCAAACTAACATTAGCAGACTCTGCTGTGTATTTCTGCGCAGCCCGGACAGGGGGATACTCGGAGGCATATTTTGGAGCCGGCACCAAACTCACCGTTTTAGATCCAAACATCAAAGTCACTGAACCCACAGTGGAAGTCCTAGCACCCTCGGCAAAGGAGTGTAAAGATAGAAACAAGAAGAAGAAGAAGACCCTGGTGTGTGTAGCCACCCGCTTCTACCCCGACCATGTCACGGTCTTCTGGCAAGTC
>107-23
GTTGCGTTTCGTCAGTCTCCGTCTCTGACAGTGAAGGATGGGCGCGAGGCGGAGATCCACTGTAGCCATGATGACAGTAACCTGTCGGTGATGCTGTGGTACCAACAGAGACAGGCCAGTCCTGGTATGACTCTGATAGGGTACAGTTACAGCACCACTGAGCCTAACTACGAGAGTTTGTTTGAGGAGAGGTTCAGGCTGAAGATACAGGGAGACCTGAAGGGAACTCTGGTCATCTCCAAACTAACATTAGCAGACTCTGCTGTGTATTTCTGCGCAGCCAGTCGGACAGGTGGTGCCAGCCAGGCTTACTTCGGTGGAGGAACCAGGTTAACTGTTCTAGATCCAAACATCAAAGTCACTGAACCCACAGTGGAAGTCCTAGCACCCTCGGCAAAGGAGTGTAAAGATAGAAACAAGAAGAAGAAGAAGACCCTGGTGTGTGTAGCCACCCGCTTCTACCCCGACCATGTCACGGTCTTCTGGCAAGTC
>108-22
GTTGCGTTTCGTCAGTCTCCGTCTCTGACAGTGAAGGATGGGCGCGAGGCGGAGATCCACTGTAGCCATGATGACAGTAACCTGTCGGTGATGCTGTGGTACCAACAGAGACAGGCCAGTCCTGGTATGACTCTGATAGGGTACAGTTACAGCACCACTGAGCCTAACTACGAGAGTTTGTTTGAGGAGAGGTTCAGGCTGAAGATACAGGGAGACCTGAAGGGAACTCTGGTCATCTCCAAACTAACATTAGCAGACTCTGCTGTGTATTTCTGCGCAGCCAGTCAGGGCTATGAGGCACATTTTGGATCAGGCACCAAATTAACAGTTCTCGATCCAAACATCAAAGTCACTGAACCCACAGTGGAAGTCCTAGCACCCTCGGCAAAGGAGTGTAAAGATAGAAACAAGAAGAAGAAGAAGACCCTGGTGTGTGTAGCCACCCGCTTCTACCCCGACCATGTCACGGTCTTCTGGCAAGTC
>109-22
GTTGCGTTTCGTCAGTCTCCGTCTCTGACAGTGAAGGATGGGCGCGAGGCGGAGATCCACTGTAGCCATGATGACAGTAACCTGTCGGTGATGCTGTGGTACCAACAGAGACAGGCCAGTCCTGGTATGACTCTGATAGGGTACAGTTACAGCACCACTGAGCCTAACTACGAGAGTTTGTTTGAGGAGAGGTTCAGGCTGAAGATACAGGGAGACCTGAAGGGAACTCTGGTCATCTCCAAACTAACATTAGCAGACTCTGCTGTGTATTTCTGCGCAGCCAGGGACAGGGAAGTCAACCAGCCTTCTTTGGCAATGGAACGAAACTCACTGTTTTAGATCCAAACATCAAAGTCACTGAACCCACAGTGGAAGTCCTAGCACCCTCGGCAAAGGAGTGTAAAGATAGAAACAAGAAGAAGAAGAAGACCCTGGTGTGTGTAGCCACCCGCTTCTACCCCGACCATGTCACGGTCTTCTGGCAAGTC
>110-22
GTTGCGTTTCGTCAGTCTCCGTCTCTGACAGTGAAGGATGGGCGCGAGGCGGAGATCCACTGTAGCCATGATGACAGTAACCTGTCGGTGATGCTGTGGTACCAACAGAGACAGGCCAGTCCTGGTATGACTCTGATAGGGTACAGTTACAGCACCACTGAGCCTAACTACGAGAGTTTGTTTGAGGAGAGGTTCAGGCTGAAGATACAGGGAGACCTGAAGGGAACTCTGGTCATCTCCAAACTAACATTAGCAGACTCTGCTGTGTATTTCTGCGCAGCCACTGACAGATCCAAACATCAAAGTCACTGAACCCACAGTGGAAGTCCTAGCACCCTCGGCAAAGGAGTGTAAAGATAGAAACAAGAAGAAGAAGAAGACCCTGGTGTGTGTAGCCACCCGCTTCTACCCCGACCATGTCACGGTCTTCTGGCAAGTC
>111-21
GTTGCGTTTCGTCAGTCTCCGTCTCTGACAGTGAAGGATGGGCGCGAGGCGGAGATCCACTGTAGCCATGATGACAGTAACCTGTCGGTGATGCTGTGGTACCAACAGAGACAGGCCAGTCCTGGTATGACTCTGATAGGGTACAGTTACAGCACCACTGAGCCTAACTACGAGAGTTTGTTTGAGGAGAGGTTCAGGCTGAAGATACAGGGAGACCTGAAGGGAACTCTGGTCATCTCCAAACTAACATTAGCAGACTCTGCTGTGTATTTCTGCGCAGCCAGTCGACAGGGGAACTATGAGGCACATTTTGGATCAGGCACCAAATTAACAGTTCTCGATCCAAACATCAAAGTCACTGAACCCACAGTGGAAGTCCTAGCACCCTCGGCAAAGGAGTGTAAAGATAGAAACAAGAAGAAGAAGAAGACCCTGGTGTGTGTAGCCACCCGCTTCTACCCCGACCATGTCACGGTCTTCTGGCAAGTC
>112-21
GTTGCGTTTCGTCAGTCTCCGTCTCTGACAGTGAAGGATGGGCGCGAGGCGGAGATCCACTGTAGCCATGATGACAGTAACCTGTCGGTGATGCTGTGGTACCAACAGAGACAGGCCAGTCCTGGTATGACTCTGATAGGGTACAGTTACAGCACCACTGAGCCTAACTACGAGAGTTTGTTTGAGGAGAGGTTCAGGCTGAAGATACAGGGAGACCTGAAGGGAACTCTGGTCATCTCCAAACTAACATTAGCAGACTCTGCTGTGTATTTCTGCGCAGCCGGGACAGGGGGCGGGGATAAGGCAGAGTTTGGTCCAGGTACCAGACTCACTGTTCTAGATCCAAACATCAAAGTCACTGAACCCACAGTGGAAGTCCTAGCACCCTCGGCAAAGGAGTGTAAAGATAGAAACAAGAAGAAGAAGAAGACCCTGGTGTGTGTAGCCACCCGCTTCTACCCCGACCATGTCACGGTCTTCTGGCAAGTC
>113-20
GTTGCGTTTCGTCAGTCTCCGTCTCTGACAGTGAAGGATGGGCGCGAGGCGGAGATCCACTGTAGCCATGATGACAGTAACCTGTCGGTGATGCTGTGGTACCAACAGAGACAGGCCAGTCCTGGTATGACTCTGATAGGGTACAGTTACAGCACCACTGAGCCTAACTACGAGAGTTTGTTTGAGGAGAGGTTCAGGCTGAAGATACAGGGAGACCTGAAGGGAACTCTGGTCATCTCCAAACTAACATTAGCAGACTCTGCTGTGTATTTCTGCGCAGCCAAGGACAAGTACACGGATAAGGCAGAGTTTGGTCCAGGTACCAGACTCACTGTTCTAGATCCAAACATCAAAGTCACTGAACCCACAGTGGAAGTCCTAGCACCCTCGGCAAAGGAGTGTAAAGATAGAAACAAGAAGAAGAAGAAGACCCTGGTGTGTGTAGCCACCCGCTTCTACCCCGACCATGTCACGGTCTTCTGGCAAGTC
>114-19
GTTGCGTTTCGTCAGTCTCCGTCTCTGACAGTGAAGGATGGGCGCGAGGCGGAGATCCACTGTAGCCATGATGACAGTAACCTGTCGGTGATGCTGTGGTACCAACAGAGACAGGCCAGTCCTGGTATGACTCTGATAGGGTACAGTTACAGCACCACTGAGCCTAACTACGAGAGTTTGTTTGAGGAGAGGTTCAGGCTGAAGATACAGGGAGACCTGAAGGGAACTCTGGTCATCTCCAAACTAACATTAGCAGACTCTGCTGTGTATTTCTGCGCAGCCAGACAGGGGAACTATGAGGCACATTTTGGATCAGGCACCAAATTAACAGTTCTCGATCCAAACATCAAAGTCACTGAACCCACAGTGGAAGTCCTAGCACCCTCGGCAAAGGAGTGTAAAGATAGAAACAAGAAGAAGAAGAAGACCCTGGTGTGTGTAGCCACCCGCTTCTACCCCGACCATGTCACGGTCTTCTGGCAAGTC
>115-19
GTTGCGTTTCGTCAGTCTCCGTCTCTGACAGTGAAGGATGGGCGCGAGGCGGAGATCCACTGTAGCCATGATGACAGTAACCTGTCGGTGATGCTGTGGTACCAACAGAGACAGGCCAGTCCTGGTATGACTCTGATAGGGTACAGTTACAGCACCACTGAGCCTAACTACGAGAGTTTGTTTGAGGAGAGGTTCAGGCTGAAGATACAGGGAGACCTGAAGGGAACTCTGGTCATCTCCAAACTAACATTAGCAGACTCTGCTGTGTATTTCTGCGCAGCCAGCGCAGGGGGCACGGATAAGGCAGAGTTTGGTCCAGGTACCAGACTCACTGTTCTAGATCCAAACATCAAAGTCACTGAACCCACAGTGGAAGTCCTAGCACCCTCGGCAAAGGAGTGTAAAGATAGAAACAAGAAGAAGAAGAAGACCCTGGTGTGTGTAGCCACCCGCTTCTACCCCGACCATGTCACGGTCTTCTGGCAAGTC
>116-19
GTTGCGTTTCGTCAGTCTCCGTCTCTGACAGTGAAGGATGGGCGCGAGGCGGAGATCCACTGTAGCCATGATGACAGTAACCTGTCGGTGATGCTGTGGTACCAACAGAGACAGGCCAGTCCTGGTATGACTCTGATAGGGTACAGTTACAGCACCACTGAGCCTAACTACGAGAGTTTGTTTGAGGAGAGGTTCAGGCTGAAGATACAGGGAGACCTGAAGGGAACTCTGGTCATCTCCAAACTAACATTAGCAGACTCTGCTGTGTATTTCTGCGCAGCCACGACAGGTGGTGCCAGCCAGGCTTACTTCGGTGGAGGAACCAGGTTAACTGTTCTAGATCCAAACATCAAAGTCACTGAACCCACAGTGGAAGTCCTAGCACCCTCGGCAAAGGAGTGTAAAGATAGAAACAAGAAGAAGAAGAAGACCCTGGTGTGTGTAGCCACCCGCTTCTACCCCGACCATGTCACGGTCTTCTGGCAAGTC
>117-19
GTTGCGTTTCGTCAGTCTCCGTCTCTGACAGTGAAGGATGGGCGCGAGGCGGAGATCCACTGTAGCCATGATGACAGTAACCTGTCGGTGATGCTGTGGTACCAACAGAGACAGGCCAGTCCTGGTATGACTCTGATAGGGTACAGTTACAGCACCACTGAGCCTAACTACGAGAGTTTGTTTGAGGAGAGGTTCAGGCTGAAGATACAGGGAGACCTGAAGGGAACTCTGGTCATCTCCAAACTAACATTAGCAGACTCTGCTGTGTATTTCTGCGCAGCCAGTCGCTCTGGTGGTTATGCTGCCTACTTTGGAGAAGGAACTAAGCTAACAGTTCTGGATCCAAACATCAAAGTCACTGAACCCACAGTGGAAGTCCTAGCACCCTCGGCAAAGGAGTGTAAAGATAGAAACAAGAAGAAGAAGAAGACCCTGGTGTGTGTAGCCACCCGCTTCTACCCCGACCATGTCACGGTCTTCTGGCAAGTC
>118-19
GTTGCGTTTCGTCAGTCTCCGTCTCTGACAGTGAAGGATGGGCGCGAGGCGGAGATCCACTGTAGCCATGATGACAGTAACCTGTCGGTGATGCTGTGGTACCAACAGAGACAGGCCAGTCCTGGTATGACTCTGATAGGGTACAGTTACAGCACCACTGAGCCTAACTACGAGAGTTTGTTTGAGGAGAGGTTCAGGCTGAAGATACAGGGAGACCTGAAGGGAACTCTGGTCATCTCCAAACTAACATTAGCAGACTCTGCTGTGTATTTCTGCGCAGCCAGTCGCGACAGGGGAGGCAACCCGGCATTCTTCGGCAGTGGCACCAAACTCACAGTTCTAGATCCAAACATCAAAGTCACTGAACCCACAGTGGAAGTCCTAGCACCCTCGGCAAAGGAGTGTAAAGATAGAAACAAGAAGAAGAAGAAGACCCTGGTGTGTGTAGCCACCCGCTTCTACCCCGACCATGTCACGGTCTTCTGGCAAGTC
>119-19
GTTGCGTTTCGTCAGTCTCCGTCTCTGACAGTGAAGGATGGGCGCGAGGCGGAGATCCACTGTAGCCATGATGACAGTAACCTGTCGGTGATGCTGTGGTACCAACAGAGACAGGCCAGTCCTGGTATGACTCTGATAGGGTACAGTTACAGCACCACTGAGCCTAACTACGAGAGTTTGTTTGAGGAGAGGTTCAGGCTGAAGATACAGGGAGACCTGAAGGGAACTCTGGTCATCTCCAAACTAACATTAGCAGACTCTGCTGTGTATTTCTGCGCAGCCAGCGGGACAACTTCAACTCAACCAGCCTTCTTTGGCAATGGAACGAAACTCACTGTTTTAGATCCAAACATCAAAGTCACTGAACCCACAGTGGAAGTCCTAGCACCCTCGGCAAAGGAGTGTAAAGATAGAAACAAGAAGAAGAAGAAGACCCTGGTGTGTGTAGCCACCCGCTTCTACCCCGACCATGTCACGGTCTTCTGGCAAGTC
>120-19
GTTGCGTTTCGTCAGTCTCCGTCTCTGACAGTGAAGGATGGGCGCGAGGCGGAGATCCACTGTAGCCATGATGACAGTAACCTGTCGGTGATGCTGTGGTACCAACAGAGACAGGCCAGTCCTGGTATGACTCTGATAGGGTACAGTTACAGCACCACTGAGCCTAACTACGAGAGTTTGTTTGAGGAGAGGTTCAGGCTGAAGATACAGGGAGACCTGAAGGGAACTCTGGTCATCTCCAAACTAACATTAGCAGACTCTGCTGTGTATTTCTGCGCAGCCAGCCGACAGGGGAGGTACTCGGAGGCATATTTTGGAGCCGGCACCAAACTCACCGTTTTAGATCCAAACATCAAAGTCACTGAACCCACAGTGGAAGTCCTAGCACCCTCGGCAAAGGAGTGTAAAGATAGAAACAAGAAGAAGAAGAAGACCCTGGTGTGTGTAGCCACCCGCTTCTACCCCGACCATGTCACGGTCTTCTGGCAAGTC
>121-18
GTTGCGTTTCGTCAGTCTCCGTCTCTGACAGTGAAGGATGGGCGCGAGGCGGAGATCCACTGTAGCCATGATGACAGTAACCTGTCGGTGATGCTGTGGTACCAACAGAGACAGGCCAGTCCTGGTATGACTCTGATAGGGTACAGTTACAGCACCACTGAGCCTAACTACGAGAGTTTGTTTGAGGAGAGGTTCAGGCTGAAGATACAGGGAGACCTGAAGGGAACTCTGGTCATCTCCAAACTAACATTAGCAGACTCTGCTGTGTATTTCTGCGCAGCCAGAGGGGGCGGTACTCGGAGGCATATTTTGGAGCCGGCACCAAACTCACCGTTTTAGATCCAAACATCAAAGTCACTGAACCCACAGTGGAAGTCCTAGCACCCTCGGCAAAGGAGTGTAAAGATAGAAACAAGAAGAAGAAGAAGACCCTGGTGTGTGTAGCCACCCGCTTCTACCCCGACCATGTCACGGTCTTCTGGCAAGTC
>122-18
GTTGCGTTTCGTCAGTCTCCGTCTCTGACAGTGAAGGATGGGCGCGAGGCGGAGATCCACTGTAGCCATGATGACAGTAACCTGTCGGTGATGCTGTGGTACCAACAGAGACAGGCCAGTCCTGGTATGACTCTGATAGGGTACAGTTACAGCACCACTGAGCCTAACTACGAGAGTTTGTTTGAGGAGAGGTTCAGGCTGAAGATACAGGGAGACCTGAAGGGAACTCTGGTCATCTCCAAACTAACATTAGCAGACTCTGCTGTGTATTTCTGCGCAGCCATCGGGACAATTATGAGGCACATTTTGGATCAGGCACCAAATTAACAGTTCTCGATCCAAACATCAAAGTCACTGAACCCACAGTGGAAGTCCTAGCACCCTCGGCAAAGGAGTGTAAAGATAGAAACAAGAAGAAGAAGAAGACCCTGGTGTGTGTAGCCACCCGCTTCTACCCCGACCATGTCACGGTCTTCTGGCAAGTC
>123-18
GTTGCGTTTCGTCAGTCTCCGTCTCTGACAGTGAAGGATGGGCGCGAGGCGGAGATCCACTGTAGCCATGATGACAGTAACCTGTCGGTGATGCTGTGGTACCAACAGAGACAGGCCAGTCCTGGTATGACTCTGATAGGGTACAGTTACAGCACCACTGAGCCTAACTACGAGAGTTTGTTTGAGGAGAGGTTCAGGCTGAAGATACAGGGAGACCTGAAGGGAACTCTGGTCATCTCCAAACTAACATTAGCAGACTCTGCTGTGTATTTCTGCGCAGCCAGTCGACAGTTCAACTCAACCAGCCTTCTTTGGCAATGGAACGAAACTCACTGTTTTAGATCCAAACATCAAAGTCACTGAACCCACAGTGGAAGTCCTAGCACCCTCGGCAAAGGAGTGTAAAGATAGAAACAAGAAGAAGAAGAAGACCCTGGTGTGTGTAGCCACCCGCTTCTACCCCGACCATGTCACGGTCTTCTGGCAAGTC
>124-17
GTTGCGTTTCGTCAGTCTCCGTCTCTGACAGTGAAGGATGGGCGCGAGGCGGAGATCCACTGTAGCCATGATGACAGTAACCTGTCGGTGATGCTGTGGTACCAACAGAGACAGGCCAGTCCTGGTATGACTCTGATAGGGTACAGTTACAGCACCACTGAGCCTAACTACGAGAGTTTGTTTGAGGAGAGGTTCAGGCTGAAGATACAGGGAGACCTGAAGGGAACTCTGGTCATCTCCAAACTAACATTAGCAGACTCTGCTGTGTATTTCTGCGCAGCCAGCGGCAACCCGGCATTCTTCGGCAGTGGCACCAAACTCACAGTTCTAGATCCAAACATCAAAGTCACTGAACCCACAGTGGAAGTCCTAGCACCCTCGGCAAAGGAGTGTAAAGATAGAAACAAGAAGAAGAAGAAGACCCTGGTGTGTGTAGCCACCCGCTTCTACCCCGACCATGTCACGGTCTTCTGGCAAGTC
>125-17
GTTGCGTTTCGTCAGTCTCCGTCTCTGACAGTGAAGGATGGGCGCGAGGCGGAGATCCACTGTAGCCATGATGACAGTAACCTGTCGGTGATGCTGTGGTACCAACAGAGACAGGCCAGTCCTGGTATGACTCTGATAGGGTACAGTTACAGCACCACTGAGCCTAACTACGAGAGTTTGTTTGAGGAGAGGTTCAGGCTGAAGATACAGGGAGACCTGAAGGGAACTCTGGTCATCTCCAAACTAACATTAGCAGACTCTGCTGTGTATTTCTGCGCAGCCAGTCGCGGGCAGTACTCGGAGGCATATTTTGGAGCCGGCACCAAACTCACCGTTTTAGATCCAAACATCAAAGTCACTGAACCCACAGTGGAAGTCCTAGCACCCTCGGCAAAGGAGTGTAAAGATAGAAACAAGAAGAAGAAGAAGACCCTGGTGTGTGTAGCCACCCGCTTCTACCCCGACCATGTCACGGTCTTCTGGCAAGTC
>126-17
GTTGCGTTTCGTCAGTCTCCGTCTCTGACAGTGAAGGATGGGCGCGAGGCGGAGATCCACTGTAGCCATGATGACAGTAACCTGTCGGTGATGCTGTGGTACCAACAGAGACAGGCCAGTCCTGGTATGACTCTGATAGGGTACAGTTACAGCACCACTGAGCCTAACTACGAGAGTTTGTTTGAGGAGAGGTTCAGGCTGAAGATACAGGGAGACCTGAAGGGAACTCTGGTCATCTCCAAACTAACATTAGCAGACTCTGCTGTGTATTTCTGCGCAGCCAGTCGCAAGGGAAAACTCAACCAGCCTTCTTTGGCAATGGAACGAAACTCACTGTTTTAGATCCAAACATCAAAGTCACTGAACCCACAGTGGAAGTCCTAGCACCCTCGGCAAAGGAGTGTAAAGATAGAAACAAGAAGAAGAAGAAGACCCTGGTGTGTGTAGCCACCCGCTTCTACCCCGACCATGTCACGGTCTTCTGGCAAGTC
>127-17
GTTGCGTTTCGTCAGTCTCCGTCTCTGACAGTGAAGGATGGGCGCGAGGCGGAGATCCACTGTAGCCATGATGACAGTAACCTGTCGGTGATGCTGTGGTACCAACAGAGACAGGCCAGTCCTGGTATGACTCTGATAGGGTACAGTTACAGCACCACTGAGCCTAACTACGAGAGTTTGTTTGAGGAGAGGTTCAGGCTGAAGATACAGGGAGACCTGAAGGGAACTCTGGTCATCTCCAAACTAACATTAGCAGACTCTGCTGTGTATTTCTGCGCAGCCAGTCGAGACAGGGGGTACTCGGAGGCATATTTTGGAGCCGGCACCAAACTCACCGTTTTAGATCCAAACATCAAAGTCACTGAACCCACAGTGGAAGTCCTAGCACCCTCGGCAAAGGAGTGTAAAGATAGAAACAAGAAGAAGAAGAAGACCCTGGTGTGTGTAGCCACCCGCTTCTACCCCGACCATGTCACGGTCTTCTGGCAAGTC
>128-16
GTTGCGTTTCGTCAGTCTCCGTCTCTGACAGTGAAGGATGGGCGCGAGGCGGAGATCCACTGTAGCCATGATGACAGTAACCTGTCGGTGATGCTGTGGTACCAACAGAGACAGGCCAGTCCTGGTATGACTCTGATAGGGTACAGTTACAGCACCACTGAGCCTAACTACGAGAGTTTGTTTGAGGAGAGGTTCAGGCTGAAGATACAGGGAGACCTGAAGGGAACTCTGGTCATCTCCAAACTAACATTAGCAGACTCTGCTGTGTATTTCTGCGCAGCCAGCCGTACTCAAACTCAACCAGCCTTCTTTGGCAATGGAACGAAACTCACTGTTTTAGATCCAAACATCAAAGTCACTGAACCCACAGTGGAAGTCCTAGCACCCTCGGCAAAGGAGTGTAAAGATAGAAACAAGAAGAAGAAGAAGACCCTGGTGTGTGTAGCCACCCGCTTCTACCCCGACCATGTCACGGTCTTCTGGCAAGTC
>129-16
GTTGCGTTTCGTCAGTCTCCGTCTCTGACAGTGAAGGATGGGCGCGAGGCGGAGATCCACTGTAGCCATGATGACAGTAACCTGTCGGTGATGCTGTGGTACCAACAGAGACAGGCCAGTCCTGGTATGACTCTGATAGGGTACAGTTACAGCACCACTGAGCCTAACTACGAGAGTTTGTTTGAGGAGAGGTTCAGGCTGAAGATACAGGGAGACCTGAAGGGAACTCTGGTCATCTCCAAACTAACATTAGCAGACTCTGCTGTGTATTTCTGCGCAGCCAGTCGACAGGGGAACAACCCGGCATTCTTCGGCAGTGGCACCAAACTCACAGTTCTAGATCCAAACATCAAAGTCACTGAACCCACAGTGGAAGTCCTAGCACCCTCGGCAAAGGAGTGTAAAGATAGAAACAAGAAGAAGAAGAAGACCCTGGTGTGTGTAGCCACCCGCTTCTACCCCGACCATGTCACGGTCTTCTGGCAAGTC
>130-16
GTTGCGTTTCGTCAGTCTCCGTCTCTGACAGTGAAGGATGGGCGCGAGGCGGAGATCCACTGTAGCCATGATGACAGTAACCTGTCGGTGATGCTGTGGTACCAACAGAGACAGGCCAGTCCTGGTATGACTCTGATAGGGTACAGTTACAGCACCACTGAGCCTAACTACGAGAGTTTGTTTGAGGAGAGGTTCAGGCTGAAGATACAGGGAGACCTGAAGGGAACTCTGGTCATCTCCAAACTAACATTAGCAGACTCTGCTGTGTATTTCTGCGCAGCCAGTCGCGACACGTACTCGGAGGCATATTTTGGAGCCGGCACCAAACTCACCGTTTTAGATCCAAACATCAAAGTCACTGAACCCACAGTGGAAGTCCTAGCACCCTCGGCAAAGGAGTGTAAAGATAGAAACAAGAAGAAGAAGAAGACCCTGGTGTGTGTAGCCACCCGCTTCTACCCCGACCATGTCACGGTCTTCTGGCAAGTC
>131-16
GTTGCGTTTCGTCAGTCTCCGTCTCTGACAGTGAAGGATGGGCGCGAGGCGGAGATCCACTGTAGCCATGATGACAGTAACCTGTCGGTGATGCTGTGGTACCAACAGAGACAGGCCAGTCCTGGTATGACTCTGATAGGGTACAGTTACAGCACCACTGAGCCTAACTACGAGAGTTTGTTTGAGGAGAGGTTCAGGCTGAAGATACAGGGAGACCTGAAGGGAACTCTGGTCATCTCCAAACTAACATTAGCAGACTCTGCTGTGTATTTCTGCGCAGCCAGTCGGGACACTCAAACTCAACCAGCCTTCTTTGGCAATGGAACGAAACTCACTGTTTTAGATCCAAACATCAAAGTCACTGAACCCACAGTGGAAGTCCTAGCACCCTCGGCAAAGGAGTGTAAAGATAGAAACAAGAAGAAGAAGAAGACCCTGGTGTGTGTAGCCACCCGCTTCTACCCCGACCATGTCACGGTCTTCTGGCAAGTC
>132-16
GTTGCGTTTCGTCAGTCTCCAGTCACGGTCTTCTGGCAAGTC
>133-16
GTTGCGTTTCGTCAGTCTCCGTCTCTGACAGTGAAGGATGGGCGCGAGGCGGAGATCCACTGTAGCCATGATGACAGTAACCTGTCGGTGATGCTGTGGTACCAACAGAGACAGGCCAGTCCTGGTATGACTCTGATAGGGTACAGTTACAGCACCACTGAGCCTAACTACGAGAGTTTGTTTGAGGAGAGGTTCAGGCTGAAGATACAGGGAGACCTGAAGGGAACTCTGGTCATCTCCAAACTAACATTAGCAGACTCTGCTGTGTATTTCTGCGCAGCCAGTCGAGGAGAGGCACATTTTGGATCAGGCACCAAATTAACAGTTCTCGATCCAAACATCAAAGTCACTGAACCCACAGTGGAAGTCCTAGCACCCTCGGCAAAGGAGTGTAAAGATAGAAACAAGAAGAAGAAGAAGACCCTGGTGTGTGTAGCCACCCGCTTCTACCCCGACCATGTCACGGTCTTCTGGCAAGTC
>134-15
GTTGCGTTTCGTCAGTCTCCGTCTCTGACAGTGAAGGATGGGCGCGAGGCGGAGATCCACTGTAGCCATGATGACAGTAACCTGTCGGTGATGCTGTGGTACCAACAGAGACAGGCCAGTCCTGGTATGACTCTGATAGGGTACAGTTACAGCACCACTGAGCCTAACTACGAGAGTTTGTTTGAGGAGAGGTTCAGGCTGAAGATACAGGGAGACCTGAAGGGAACTCTGGTCATCTCCAAACTAACATTAGCAGACTCTGCTGTGTATTTCTGCGCAGCCAGGGACAAACAACAACCCGGCATTCTTCGGCAGTGGCACCAAACTCACAGTTCTAGATCCAAACATCAAAGTCACTGAACCCACAGTGGAAGTCCTAGCACCCTCGGCAAAGGAGTGTAAAGATAGAAACAAGAAGAAGAAGAAGACCCTGGTGTGTGTAGCCACCCGCTTCTACCCCGACCATGTCACGGTCTTCTGGCAAGTC
>135-15
GTTGCGTTTCGTCAGTCTCCGTCTCTGACAGTGAAGGATGGGCGCGAGGCGGAGATCCACTGTAGCCATGATGACAGTAACCTGTCGGTGATGCTGTGGTACCAACAGAGACAGGCCAGTCCTGGTATGACTCTGATAGGGTACAGTTACAGCACCACTGAGCCTAACTACGAGAGTTTGTTTGAGGAGAGGTTCAGGCTGAAGATACAGGGAGACCTGAAGGGAACTCTGGTCATCTCCAAACTAACATTAGCAGACTCTGCTGTGTATTTCTGCGCAGCCAGTCGACAGGGTCAAACTCAACCAGCCTTCTTTGGCAATGGAACGAAACTCACTGTTTTAGATCCAAACATCAAAGTCACTGAACCCACAGTGGAAGTCCTAGCACCCTCGGCAAAGGAGTGTAAAGATAGAAACAAGAAGAAGAAGAAGACCCTGGTGTGTGTAGCCACCCGCTTCTACCCCGACCATGTCACGGTCTTCTGGCAAGTC
>136-15
GTTGCGTTTCGTCAGTCTCCGTCTCTGACAGTGAAGGATGGGCGCGAGGCGGAGATCCACTGTAGCCATGATGACAGTAACCTGTCGGTGATGCTGTGGTACCAACAGAGACAGGCCAGTCCTGGTATGACTCTGATAGGGTACAGTTACAGCACCACTGAGCCTAACTACGAGAGTTTGTTTGAGGAGAGGTTCAGGCTGAAGATACAGGGAGACCTGAAGGGAACTCTGGTCATCTCCAAACTAACATTAGCAGACTCTGCTGTGTATTTCTGCGCAGCCAGTCGGACAGCGTACTCGGAGGCATATTTTGGAGCCGGCACCAAACTCACCGTTTTAGATCCAAACATCAAAGTCACTGAACCCACAGTGGAAGTCCTAGCACCCTCGGCAAAGGAGTGTAAAGATAGAAACAAGAAGAAGAAGAAGACCCTGGTGTGTGTAGCCACCCGCTTCTACCCCGACCATGTCACGGTCTTCTGGCAAGTC
>137-15
GTTGCGTTTCGTCAGTCTCCGTCTCTGACAGTGAAGGATGGGCGCGAGGCGGAGATCCACTGTAGCCATGATGACAGTAACCTGTCGGTGATGCTGTGGTACCAACAGAGACAGGCCAGTCCTGGTATGACTCTGATAGGGTACAGTTACAGCACCACTGAGCCTAACTACGAGAGTTTGTTTGAGGAGAGGTTCAGGCTGAAGATACAGGGAGACCTGAAGGGAACTCTGGTCATCTCCAAACTAACATTAGCAGACTCTGCTGTGTATTTCTGCGCAGCCAGGACAGATTCTGGTGGTTATGCTGCCTACTTTGGAGAAGGAACTAAGCTAACAGTTCTGGATCCAAACATCAAAGTCACTGAACCCACAGTGGAAGTCCTAGCACCCTCGGCAAAGGAGTGTAAAGATAGAAACAAGAAGAAGAAGAAGACCCTGGTGTGTGTAGCCACCCGCTTCTACCCCGACCATGTCACGGTCTTCTGGCAAGTC
>138-14
GTTGCGTTTCGTCAGTCTCCGTCTCTGACAGTGAAGGATGGGCGCGAGGCGGAGATCCACTGTAGCCATGATGACAGTAACCTGTCGGTGATGCTGTGGTACCAACAGAGACAGGCCAGTCCTGGTATGACTCTGATAGGGTACAGTTACAGCACCACTGAGCCTAACTACGAGAGTTTGTTTGAGGAGAGGTTCAGGCTGAAGATACAGGGAGACCTGAAGGGAACTCTGGTCATCTCCAAACTAACATTAGCAGACTCTGCTGTGTATTTCTGCGCGGACGAACTTCAACTCAACCAGCCTTCTTTGGCAATGGAACGAAACTCACTGTTTTAGATCCAAACATCAAAGTCACTGAACCCACAGTGGAAGTCCTAGCACCCTCGGCAAAGGAGTGTAAAGATAGAAACAAGAAGAAGAAGAAGACCCTGGTGTGTGTAGCCACCCGCTTCTACCCCGACCATGTCACGGTCTTCTGGCAAGTC
>139-14
GTTGCGTTTCGTCAGTCTCCGTCTCTGACAGTGAAGGATGGGCGCGAGGCGGAGATCCACTGTAGCCATGATGACAGTAACCTGTCGGTGATGCTGTGGTACCAACAGAGACAGGCCAGTCCTGGTATGACTCTGATAGGGTACAGTTACAGCACCACTGAGCCTAACTACGAGAGTTTGTTTGAGGAGAGGTTCAGGCTGAAGATACAGGGAGACCTGAAGGGAACTCTGGTCATCTCCAAACTAACATTAGCAGACTCTGCTGTGTATTTCTGCGCAGCCAGTCGCTACAGGGGGAAGTGAGGCCTACTTTGGGAATGGAACCAAACTCACTGTTTTAGATCCAAACATCAAAGTCACTGAACCCACAGTGGAAGTCCTAGCACCCTCGGCAAAGGAGTGTAAAGATAGAAACAAGAAGAAGAAGAAGACCCTGGTGTATGTAGCCACCCGCTTCTACCCCGACCATGTCACGGTCTTCTGGCAAGTC
>140-14
GTTGCGTTTCGTCAGTCTCCGTCTCTGACAGTGAAGGATGGGCGCGAGGCGGAGATCCACTGTAGCCATGATGACAGTAACCTGTCGGTGATGCTGTGGTACCAACAGAGACAGGCCAGTCCTGGTATGACTCTGATAGGGTACAGTTACAGCACCACTGAGCCTAACTACGAGAGTTTGTTTGAGGAGAGGTTCAGGCTGAAGATACAGGGAGACCTGAAGGGAACTCTGGTCATCTCCAAACTAACATTAGCAGACTCTGCTGTGTATTTCTGCGCAGCCAGTCGGGAGGAGGCACATTTTGGATCAGGCACCAAATTAACAGTTCTCGATCCAAACATCAAAGTCACTGAACCCACAGTGGAAGTCCTAGCACCCTCGGCAAAGGAGTGTAAAGATAGAAACAAGAAGAAGAAGAAGACCCTGGTGTGTGTAGCCACCCGCTTCTACCCCGACCATGTCACGGTCTTCTGGCAAGTC
>141-14
GTTGCGTTTCGTCAGTCTCCGTCTCTGACAGTGAAGGATGGGCGCGAGGCGGAGATCCACTGTAGCCATGATGACAGTAACCTGTCGGTGATGCTGTGGTACCAACAGAGACAGGCCAGTCCTGGTATGACTCTGATAGGGTACAGTTACAGCACCACTGAGCCTAACTACGAGAGTTTGTTTGAGGAGAGGTTCAGGCTGAAGATACAGGGAGACCTGAAGGGAACTCTGGTCATCTCCAAACTAACATTAGCAGACTCTGCTGTGTATTTCTGCGCAGCCAGTCGCCTTCAACTATGAGGCACATTTTGGATCAGGCACCAAATTAACAGTTCTCGATCCAAACATCAAAGTCACTGAACCCACAGTGGAAGTCCTAGCACCCTCGGCAAAGGAGTGTAAAGATAGAAACAAGAAGAAGAAGAAGACCCTGGTGTGTGTAGCCACCCGCTTCTACCCCGACCATGTCACGGTCTTCTGGCAAGTC
>142-13
GTTGCGTTTCGTCAGTCTCCGTCTCTGACAGTGAAGGATGGGCGCGAGGCGGAGATCCACTGTAGCCATGATGACAGTAACCTGTCGGTGATGCTGTGGTACCAACAGAGACAGGCCAGTCCTGGTATGACTCTGATAGGGTACAGTTACAGCACCACTGAGCCTAACTACGAGAGTTTGTTTGAGGAGAGGTTCAGGCTGAAGATACAGGGAGACCTGAAGGGAACTCTGGTCATCTCCAAACTAACATTAGCAGACTCTGCTGTGTATTTCTGCGCAGCCAGTCGGGACAGTTCGTACTCGGAGGCATATTTTGGAGCCGGCACCAAACTCACCGTTTTAGATCCAAACATCAAAGTCACTGAACCCACAGTGGAAGTCCTAGCACCCTCGGCAAAGGAGTGTAAAGATAGAAACAAGAAGAAGAAGAAGACCCTGGTGTGTGTAGCCACCCGCTTCTACCCCGACCATGTCACGGTCTTCTGGCAAGTC
>143-13
GTTGCGTTTCGTCAGTCTCCACTCTTTCCCTACCACGCTCTCACGGTCTTCTGGCAAGTC
>144-13
GTTGCGTTTCGTCAGTCTCCGTCTCTGACAGTGAAGGATGGGCGCGAGGCGGAGATCCACTGTAGCCATGATGACAGTAACCTGTCGGTGATGCTGTGGTACCAACAGAGACAGGCCAGTCCTGGTATGACTCTGATAGGGTACAGTTACAGCACCACTGAGCCTAACTACGAGAGTTTGTTTGAGGAGAGGTTCAGGCTGAAGATACAGGGAGACCTGAAGGGAACTCTGGTCATCTCCAAACTAACATTAGCAGACTCTGCTGTGTATTTCTGCGCAGCCACGGACAGGGGGTCGTACTCGGAGGCATATTTTGGAGCCGGCACCAAACTCACCGTTTTAGATCCAAACATCAAAGTCACTGAACCCACAGTGGAAGTCCTAGCACCCTCGGCAAAGGAGTGTAAAGATAGAAACAAGAAGAAGAAGAAGACCCTGGTGTGTGTAGCCACCCGCTTCTACCCCGACCATGTCACGGTCTTCTGGCAAGTC
>145-13
GTTGCGTTTCGTCAGTCTCCGTCTCTGACAGTGAAGGATGGGCGCGAGGCGGAGATCCACTGTAGCCATGATGACAGTAACCTGTCGGTGATGCTGTGGTACCAACAGAGACAGGCCAGTCCTGGTATGACTCTGATAGGGTACAGTTACAGCACCACTGAGCCTAACTACGAGAGTTTGTTTGAGGAGAGGTTCAGGCTGAAGATACAGGGAGACCTGAAGGGAACTCTGGTCATCTCCAAACTAACATTAGCAGACTCTGCTGTGTATTTCTGCGCAGCCAAGGACAGCTCGTACTCGGAGGCATATTTTGGAGCCGGCACCAAACTCACCGTTTTAGATCCAAACATCAAAGTCACTGAACCCACAGTGGAAGTCCTAGCACCCTCGGCAAAGGAGTGTAAAGATAGAAACAAGAAGAAGAAGAAGACCCTGGTGTGTGTAGCCACCCGCTTCTACCCCGACCATGTCACGGTCTTCTGGCAAGTC
>146-12
GTTGCGTTTCGTCAGTCTCCGTCTCTGACAGTGAAGGATGGGCGCGAGGCGGAGATCCACTGTAGCCATGATGACAGTAACCTGTCGGTGATGCTGTGGTACCAACAGAGACAGGCCAGTCCTGGTATGACTCTGATAGGGTACAGTTACAGCACCACTGAGCCTAACTACGAGAGTTTGTTTGAGGAGAGGTTCAGGCTGAAGATACAGGGAGACCTGAAGGGAACTCTGGTCATCTCCAAACTAACATTAGCAGACTCTGCTGTGTATTTCTGCGCAGCCAGTCGGGACAACTCGTACTCGGAGGCATATTTTGGAGCCGGCACCAAACTCACCGTTTTAGATCCAAACATCAAAGTCACTGAACCCACAGTGGAAGTCCTAGCACCCTCGGCAAAGGAGTGTAAAGATAGAAACAAGAAGAAGAAGAAGACCCTGGTGTGTGTAGCCACCCGCTTCTACCCCGACCATGTCACGGTCTTCTGGCAAGTC
>147-12
GTTGCGTTTCGTCAGTCTCCATGTTGCAGAAGACCTGGACAGCATCCAGAGGAGAACCCTGGTTGGGGTCCACCCAGTACTGGCCGCTCTTCCACTCAGGGTGGCACATCCTGATGTCACGGCACATGCGGGCGGGGTTCTTCTGAGTTCCCTCAGGGCTGCGGATGTTCTCCACCTTCTGGCTGAGGCTCTTCAGGGTGGTGTCCACCTCCATGTCACGGTCTTCTGGCAAGTC
>148-12
GTTGCGTTTCGTCAGTCTCCGTCTCTGACAGTGAAGGATGGGCGCGAGGCGGAGATCCACTGTAGCCATGATGACAGTAACCTGTCGGTGATGCTGTGGTACCAACAGAGACAGGCCAGTCCTGGTATGACTCTGATAGGGTACAGTTACAGCACCACTGAGCCTAACTACGAGAGTTTGTTTGAGGAGAGGTTCAGGCTGAAGATACAGGGAGACCTGAAGGGAACTCTGGTCATCTCCAAACTAACATTAGCAGACTCTGCTGTGTATTTCTGCGCAGCCAGTCGAGACAACTATGATCCTGCATTCTTTGGAGCAGGGACCAAACTGAGTGTTCTGGATCCAAACATCAAAGTCACTGAACCCACAGTGGAAGTCCTAGCACCCTCGGCAAAGGAGTGTAAAGATAGAAACAAGAAGAAGAAGAAGACCCTGGTGTGTGTAGCCACCCGCTTCTACCCCGACCATGTCACGGTCTTCTGGCAAGTC
>149-12
GTTGCGTTTCGTCAGTCTCCGTCTCTGACAGTGAAGGATGGGCGCGAGGCGGAGATCCACTGTAGTCATGATGACAGTAACCTGTCGGTGATGCTGTGGTACCAACAGAGACAGGCCAGTCCTGGTATGACTCTGATAGGGTACAGTTACAGCACCACTGAGCCTAACTACGAGAGTTTGTTTGAGGAGAGGTTCAGGCTGAAGATACAGGGAGACCTGAAGGGAACTCTGGTCATCTCCAAACTAACATTAGCAGACTCTGCTGTGTATTTCTGCGCAGCCAGTCGCCAAGGAACTCAACCAGCCTTCTTTGGCAATGGAACGAAACTCACTGTTTTAGATCCAAACATCAAAGTCACTGAACCCACAGTGGAAGTCCTAGCACCCTCGGCAAAGGAGTGTAAAGATAGAAACAAGAAGAAGAAGAAGACCCTGGTGTGTGTAGCCACCCGCTTCTACCCCGACCATGTCACGGTCTTCTGGCAAGTC
>150-11
GTTGCGTTTCGTCAGTCTCCGTCTCTGACAGTGAAGGATGGGCGCGAGGCGGAGATCCACTGTAGCCATGATGACAGTAACCTGTCGGTGATGCTGTGGTACCAACAGAGACAGGCCAGTCCTGGTATGACTCTGATAGGGTACAGTTACAGCACCACTGAGCCTAACTACGAGAGTTTGTTTGAGGAGAGGTTCAGGCTGAAGATACAGGGAGACCTGAAGGGAACTCTGGTCATCTCCAAACTAACATTAGCAGACTCTGCTGTGTATTTCTGCGCAGCCAGTCGGACAGGGTACTCGGAGGCATATTTTGGAGCCGGCACCAAACTCACCGTTTTAGATCCAAACATCAAAGTCACTGAACCCACAGTGGAAGTCCTAGCACCCTCGGCAAAGGAGTGTAAAGATAGAAACAAGAAGAAGAAGAAGACCCTGGTGTGTGTAGCCACCCGCTTCTACCCCGACCATGTCACGGTCTTCTGGCAAGTC
>151-11
GTTGCGTTTCGTCAGTCTCCGTCTCTGACAGTGAAGGATGGGCGCGAGGCGGAGATCCACTGTAGCCATGATGACAGTAACCTGTCGGTGATGCTGTGGTACCAACAGAGACAGGCCAGTCCTGGTATGACTCTGATAGGGTACAGTTACAGCACCACTGAGCCTAACTACGAGAGTTTGTTTGAGGAGAGGTTCAGGCTGAAGATACAGGGAGACCTGAAGGGAACTCTGGTCATCTCCAAACTAACATTAGCAGACTCTGCTGTGTATTTCTGCGCAGCCAGTCAGGGGGCAACAACCCGGCATTCTTCGGCAGTGGCACCAAACTCACAGTTCTAGATCCAAACATCAAAGTCACTGAACCCACAGTGGAAGTCCTAGCACCCTCGGCAAAGGAGTGTAAAGATAGAAACAAGAAGAAGAAGAAGACCCTGGTGTGTGTAGCCACCCGCTTCTACCCCGACCATGTCACGGTCTTCTGGCAAGTC
>152-11
GTTGCGTTTCGTCAGTCTCCGTCTCTGACAGTGAAGGATGGGCGCGAGGCGGAGATCCACTGTAGCCATGATGACAGTAACCTGTCGGTGATGCTGTGGTACCAACAGAGACAGGCCAGTCCTGGTATGACTCTGATAGGGTACAGTTACAGCACCACTGAGCCTAACTACGAGAGTTTGTTTGAGGAGAGGTTCAGGCTGAAGATACAGGGAGACCTGAAGGGAACTCTGGTCATCTCCAAACTAACATTAGCAGACTCTGCTGTGTATTTCTGCGCAATCCGGGACAAAACACGGATAAGGCAGAGTTTGGTCCAGGTACCAGACTCACTGTTCTAGATCCAAACATCAAAGTCACTGAACCCACAGTGGAAGTCCTAGCACCCTCGGCAAAGGAGTGTAAAGATAGAAACAAGAAGAAGAAGAAGACCCTGGTGTGTGTAGCCACCCGCTTCTACCCCGACCATGTCACGGTCTTCTGGCAAGTC
>153-10
GTTGCGTTTCGTCAGTCTCCGTCTCTGACAGTGAAGGATGGGCGCGAGGCGGAGATCCACTGTAGCCATGATGACAGTAACCTGTCGGTGATGCTGTGGTACCAACAGAGACAGGCCAGTCCTGGTATGACTCTGATAGGGTACAGTTACAGCACCACTGAGCCTAACTACGAGAGTTTGTTTGAGGAGAGGTTCAGGCTGAAGATACAGGGAGACCTGAAGGGAACTCTGGTCATCTCCAAACTAACATTAGCAGACTCTGCTGTGTATTTCTGCGCAGCCACAGGGGAGACTGGAAGTGAGGCCTACTTTGGGAATGGAACCAAACTCACTGTTTTAGATCCAAACATCAAAGTCACTGAACCCACAGTGGAAGTCCTAGCACCCTCGGCAAAGGAGTGTAAAGATAGAAACAAGAAGAAGAAGAAGACCCTGGTGTGTGTAGCCACCCGCTTCTACCCCGACCATGTCACGGTCTTCTGGCAAGTC
>154-10
GTTGCGTTTCGTCAGTCTCCGTCTCTGACAGTGAAGGATGGGCGCGAGGCGGAGATCCACTGTAGCCATGATGACAGTAACCTGTCGGTGATGCTGTGGTACCAACAGAGACAGGCCAGTCCTGGTATGACTCTGATAGGGTACAGTTACAGCACCACTGAGCCTAACTACGAGAGTTTGTTTGAGGAGAGGTTCAGGCTGAAGATACAGGGAGACCTGAAGGGAACTCTGGTCATCTCCAAACTAACATTAGCAGACTCTGCTGTGTATTTCTGCGCAGCCAGTCGCGGACAGGGGAACAACCCGGCATTCTTCGGCAGTGGCACCAAACTCACAGTTCTAGATCCAAACATCAAAGTCACTGAACCCACAGTGGAAGTCCTAGCACCCTCGGCAAAGGAGTGTAAAGATAGAAACAAGAAGAAGAAGAAGACCCTGGTGTGTGTAGCCACCCGCTTCTACCCCGACCATGTCACGGTCTTCTGGCAAGTC
>155-10
GTTGCGTTTCGTCAGTCTCCGTCTCTGACAGTGAAGGATGGGCGCGAGGCGGAGATCCACTGTAGCCATGATGACAGTAACCTGTCGGTGATGCTGTGGTACCAACAGAGACAGGCCAGTCCTGGTATGACTCTGATAGGGTACAGTTACAGCACCACTGAGCCTAACTACGAGAGTTTGTTTGAGGAGAGGTTCAGGCTGAAGATACAGGGAGACCTGAAGGGAACTCTGGTCATCTCCAAACTAACATTAGCAGACTCTGCTGTGTATTTCTGCGCAGCCAGTCGGACAGGGGGCAACCCGGCATTCTTCGGCAGTGGCACCAAACTCACAGTTCTAGATCCAAACATCAAAGTCACTGAACCCACAGTGGAAGTCCTAGCACCCTCGGCAAAGGAGTGTAAAGATAGAAACAAGAAGAAGAAGAAGACCCTGGTGTGTGTAGCCACCCGCTTCTACCCCGACCATGTCACGGTCTTCTGGCAAGTC
>156-9
GTTGCGTTTCGTCAGTCTCCGTCTCTGACAGTGAAGGATGGGCGCGAGGCGGAGATCCACTGTAGCCATGATGACAGTAACCTGTCGGTGATGCTGTGGTACCAACAGAGACAGGCCAGTCCTGGTATGACTCTGATAGGGTACAGTTACAGCACCACTGAGCCTAACTACGAGAGTTTGTTTGAGGAGAGGTTCAGGCTGAAGATACAGGGAGACCTGAAGGGAACTCTGGTCATCTCCAAACTAACATTAGCAGACTCTGCTGTGTATTTCTGCGCAGCCCCGCGGACAGGGTTATGAGGCACATTTTGGATCAGGCACCAAATTAACAGTTCTCGATCCAAACATCAAAGTCACTGAACCCACAGTGGAAGTCCTAGCACCCTCGGCAAAGGAGTGTAAAGATAGAAACAAGAAGAAGAAGAAGACCCTGGTGTGTGTAGCCACCCGCTTCTACCCCGACCATGTCACGGTCTTCTGGCAAGTC
>157-9
GTTGCGTTTCGTCAGTCTCCGTCTCTGACAGTGAAGGATGGGCGCGAGGCGGAGATCCACTGTAGCCATGATGACAGTAACCTGTCGGTGATGCTGTGGTACCAACAGAGACAGGCCAGTCCTGGTATGACTCTGATAGGGTACAGTTACAGCACCACTGAGCCTAACTACGAGAGTTTGTTTGAGGAGAGGTTCAGGCTGAAGATACAGGGAGACCTGAAGGGAACTCTGGTCATCTCCAAACTAACATTAGCAGACTCTGCTGTGTATTTCTGCGCAGCTTAGGGGCGTACACTGGAAGTGAGGCCTACTTTGGGAATGGAACCAAACTCACTGTTTTAGATCCAAACATCAAAGTCACTGAACCCACAGTGGAAGTCCTAGCACCCTCGGCAAAGGAGTGTAAAGATAGAAACAAGAAGAAGAAGAAGACCCTGGTGTGTGTAGCCACCCGCTTCTACCCCGACCATGTCACGGTCTTCTGGCAAGTC
>158-9
GTTGCGTTTCGTCAGTCTCCGTCTCTGACAGTGAAGGATGGGCGCGAGGCGGAGATCCACTGTAGCCATGATGACAGTAACCTGTCGGTGATGCTGTGGTACCAACAGAGACAGGCCAGTCCTGGTATGACTCTGATAGGGTACAGTTACAGCACCACTGAGCCTAACTACGAGAGTTTGTTTGAGGAGAGGTTCAGGCTGAAGATACAGGGAGACCTGAAGGGAACTCTGGTCATCTCCAAACTAACATTAGCAGACTCTGCTGTGTATTTCTGCGCAGCCAAGGACAGGGGCAACTATGATCCTGCATTCTTTGGAGCAGGGACCAAACTGAGTGTTCTGGATCCAAACATCAAAGTCACTGAACCCACAGTGGAAGTCCTAGCACCCTCGGCAAAGGAGTGTAAAGATAGAAACAAGAAGAAGAAGAAGACCCTGGTGTGTGTAGCCACCCGCTTCTACCCCGACCATGTCACGGTCTTCTGGCAAGTC
>159-8
GTTGCGTTTCGTCAGTCTCCGTCTCTGACAGTGAAGGATGGGCGCGAGGCGGAGATCCACTGTAGCCATGATGACAGTAACCTGTCGGTGATGCTGTGGTACCAACAGAGACAGGCCAGTCCTGGTATGACTCTGATAGGGTACAGTTACAGCACCACTGAGCCTAACTACGAGAGTTTGTTTGAGGAGAGGTTCAGGCTGAAGATACAGGGAGACCTGAAGGGAACTCTGGTCATCTCCAAACTAACATTAGCAGACTCTGCTGTGTATTTCTGCGCAGCCAGTCGAGGGGGCGCCAACCCGGCATTCTTCGGCAGTGGCACCAAACTCACAGTTCTAGATCCAAACATCAAAGTCACTGAACCCACAGTGGAAGTCCTAGCACCCTCGGCAAAGGAGTGTAAAGATAGAAACAAGAAGAAGAAGAAGACCCTGGTGTGTGTAGCCACCCGCTTCTACCCCGACCATGTCACGGTCTTCTGGCAAGTC
>160-8
GTTGCGTTTCGTCAGTCTCCGTCTCTGACAGTGAAGGATGGGCGCGAGGCGGAGATCCACTGTAGCCATGATGACAGTAACCTGTCGGTGATGCTGTGGTACCAACAGAGACAGGCCAGTCCTGGTATGACTCTGATAGGGTACAGTTACAGCACCACTGAGCCTAACTACGAGAGTTTGTTTGAGGAGAGGTTCAGGCTGAAGATACAGGGAGACCTGAAGGGAACTCTGGTCATCTCCAAACTAACATTAGCAGACTCTGCTGTGTATTTCTGCGCAGCCAGGGGTCTCTCGTACTCGGAGGCATATTTTGGAGCCGGCACCAAACTCACCGTTTTAGATCCAAACATCAAAGTCACTGAACCCACAGTGGAAGTCCTAGCACCCTCGGCAAAGGAGTGTAAAGATAGAAACAAGAAGAAGAAGAAGACCCTGGTGTGTGTAGCCACCCGCTTCTACCCCGACCATGTCACGGTCTTCTGGCAAGTC
>161-8
GTTGCGTTTCGTCAGTCTCCGTCTCTGACAGTGAAGGATGGGCGCGAGGCGGAGATCCACTGTAGCCATGATGACAGTAACCTGTCGGTGATGCTGTGGTACCAACAGAGACAGGCCAGTCCTGGTATGACTCTGATAGGGTACAGTTACAGCACCACTGAGCCTAACTACGAGAGTTTGTTTGAGGAGAGGTTCAGGCTGAAGATACAGGGAGACCTGAAGGGAACTCTGGTCATCTCCAAACTAACATTAGCAGACTCTGCTGTGTATTTCTGCGCAGCCAGTCAGACAGGCTACTCGGAGGCATATTTTGGAGCCGGCACCAAACTCACCGTTTTAGATCCAAACATCAAAGTCACTGAACCCACAGTGGACGTCCTAGCACCCTCGGCAAAGGAGTGTAAAGATAGAAACAAGAAGAAGAAGAAGACCCTGGTGTGTGTAGCCACCCGCTTCTACCCCGACCATGTCACGGTCTTCTGGCAAGTC
>162-8
GTTGCGTTTCGTCAGTCTCCGTCTCTGACAGTGAAGGATGGGCGCGAGGCGGAGATCCACTGTAGCCATGATGACAGTAACCTGTCGGTGATGCTGTAGTACCAACAGAGACAGGCCAGTCCTGGTATGACTCTGATAGGGTACAGTTACAGCACCACTGAGCCTAACTACGAGAGTTTGTTTGAGGAGAGGTTCAGGCTGAAGATACAGGGAGACCTGAAGGGAACTCTGGTCATCTCCAAACTAACATTAGCAGACTCTGCTGTGTATTTCTGCGCAGCCAGCCGGACAGGGGGCTATGAGGCACATTTTGGATCAGGCACCAAATTAACAGTTCTCGATCCAAACATCAAAGTCACTGAACCCACAGTGGAAGTCCTAGCACCCTCGGCAAAGGAGTGTAAAGATAGAAACAAGAAGAAGAAGAAGACCCTGGTGTGTGTAGCCACCCGCTTCTACCCCGACCATGTCACGGTCTTCTGGCAAGTC
>163-8
GTTGCGTTTCGTCAGTCTCCGTCTCTGACAGTGAAGGATGGGCGCGAGGCGGAGATCCACTGTAGCCATGATGACAGTAACCTGTCGGTGATGCTGTGGTACCAACAGAGACAGGCCAGTCCTGGTATGACTCTGATAGGGTACAGTTACAGCACCACTGAGCCTAACTACGAGAGTTTGTTTGAGGAGAGGTTCAGGCTGAAGATACAGGGAGACCTGAAGGGAACTCTGGTCATCTCCAAACTAACATTAGCAGACTCTGCTGTGTATTTCTGCGCAGCCAGTGAGGGGAGAGCTCAACCAGCCTTCTTTGGCAATGGAACGAAACTCACTGTTTTAGATCCAAACATCAAAGTCACTGAACCCACAGTGGAAGTCCTAGCACCCTCGGCAAAGGAGTGTAAAGATAGAAACAAGAAGAAGAAGAAGACCCTGGTGTGTGTAGCCACCCGCTTCTACCCCGACCATGTCACGGTCTTCTGGCAAGTC
>164-7
GTTGCGTTTCGTCAGTCTCCGTCTCTGACAGTGAAGGATGGGCGCGAGGCGGAGATCCACTGTAGCCATGATGACAGTAACCTGTCGGTGATGCTGTGGTACCAACAGAGACAGGCCAGTCCTGGTATGACTCTGATAGGGTACAGTTACAGCACCACTGAGCCTAACTACGAGAGTTTGTTTGAGGAGAGGTTCAGGCTGAAGATATAGGGAGACCTGAAGGGAACTCTGGTCATCTCCAAACTAACATTAGCAGACTCTGCTGTGTATTTCTGCGCAGCCATTGGACAGGATGAGGCACATTTTGGATCAGGCACCAAATTAACAGTTCTCGATCCAAACATCAAAGTCACTGAACCCACAGTGGAAGTCCTAGCACCCTCGGCAAAGGAGTGTAAAGATAGAAACAAGAAGAAGAAGAAGACCCTGGTGTGTGTAGCCACCCGCTTCTACCCCGACCATGTCACGGTCTTCTGGCAAGTC
>165-6
GTTGCGTTTCGTCAGTCTCCGTCTCTGACAGTGAAGGATGGGCGCGAGGCGGAGATCCACTGTAGCCATGATGACAGTAACCTGTCGGTGATGCTGTGGTACCAACAGAGACAGGCCAGTCCTGGTATGACTCTGATAGGGTACAGTTACAGCACCACTGAGCCTAACTACGAGAGTTTGTTTGAGGAGAGGTTCAGGCTGAAGATACAGGGAGACCTGAAGGGAACTCTGGTCATCTCCAAACTAACATTAGCAGACTCTGCTGTGTATTTCTGCGCAGCCAGTCGCGGGACAGGGGGCTATGAGGCACATTTTGGATCAGGCACCAAATTAACAGTTCTCGATCCAAACATCAAAGTCACTGAACCCACAGTGGAAGTCCTAGCACCCTCGGCAAAGGAGTGTAAAGATAGAAACAAGAAGAAGAAGAAGACCCTGGTGTGTGTAGCCACCCGCTTCTACCCCGACCATGTCACGGTCTTCTGGCAAGTC
>166-6
GTTGCGTTTCGTCAGTCTCCATCATCACGGTCTTCTGGCAAGTC
>167-5
GTTGCGTTTCGTCAGTCTCCAACAGCAGCTCCTGGCTGAGCGGAGGGATGTGTGTGTGGGTGTGTGTCTCCACACGCTGCTGCAGGGAGTGTAACCCCTCCTCACTGCCAAGGACGAAGGAGTGGAGCTGGGCTGACGTCATGTCCAACACATGCATCACCTTCATGTTGAGTATGTTCTGTAGGGTAGTGTAGCAACAGGGTGTGTGTGTGTCACGGTCTTCTGGCAAGTC
>168-4
GTTGCGTTTCGTCAGTCTCCGTCTCTGACAGTGAAGGATGGGCGCGAGGCGGAGATCCACTGTAGCCATGATGACAGTAACCTGTCGGTGATGCTGTGGTACCAACAGAGACAGGCCAGTCCTGGTATGACTCTGATAGGGTACAGTTACAGCACCACTGAGCCTAACTACGAGAGTTTGTTTGAGGAGAGGTTCAGGCTGAAGATACAGGGAGACCTGAAGGGAACTCTGGTCATCTCCAAACTAACATTAGCAGACTCTGCTGTGTATTTCTGCGCAGCCAGTCGAGTACACGGATAAGGCAGAGTTTGGTCCAGGTACCAGACTCACTGTTCTAGATCCAAACATCAAAGTCACTGAACCCACAGTGGAAGTCCTAGCACCCTCGGCAAAGGAGTGTAAAGATAGAAACAAGAAGAAGAAGAAGACCCTGGTGTGTGTAGCCACCCGCTTCTACCCCGACCATGTCACGGTCTTCTGGCAAGTC
>169-4
GTTGCGTTTCGTCAGTCTCCGTCTCTGACAGTGAAGGATGGGCGCGAGGCGGAGATCCACTGTAGCCATGATGACAGTAACCTGTCGGTGATGCTGTGGTACCAACAGAGACAGGCCAGTCCTGGTATGACTCTGATAGGGTACAGTTACAGCACCACTGAGCCTAACTACGAGAGTTTGTTTGAGGAGAGGTTCAGGCTGAAGATACAGGGAGACCTGAAGGGAACTCTGGTCATCTCCAAACTAACATTAGCAGACTCTGCTGTGTATTTCTGCGCAGACGGACAGGGGCCATGAGGCACATTTTGGATCAGGCACCAAATTAACAGTTCTCGATCCAAACATCAAAGTCACTGAACCCACAGTGGAAGTCCTAGCACCCTCGGCAAAGGAGTGTAAAGATAGAAACAAGAAGAAGAAGAAGACCCTGGTGTGTGTAGCCACCCGCTTCTACCCCGACCATGTCACGGTCTTCTGGCAAGTC
>170-4
GTTGCGTTTCGTCAGTCTCCGTCTCTGACAGTGAAGGATGGGCGCGAGGCGGAGATCCACTGTAGCCATGATGACAGTAACCTGTCGGTGATGCTGTGGTACCAACAGAGACAGGCCAGTCCTGGTATGACTCTGATAGGGTACAGTTACAGCACCACTGAGCCTAACTACGAGAGTTTGTTTGAGGAGAGGTTCAGGCTGAAGATACAGGGAGACCTGAAGGGAACTCTGGTCATCTCCAAACTAACATTAGCAGACTCTGCTGTGTATTTCTGCGCAGCCAGTCGCTACAGGGGGAAGTGAGGCCTACTTTGGGAATGGAACCAAACTCACTGTTTTAGATCCAAACATCAAAGTCACTGAACCCACAGTGGAAGTCCTAGCACCCTCGGCAAAGGAGTGTAAAGATAGAAACAAGAAGAAGAAGAAGACCCTGGTGTGTGTAGCCACCCGCTTCTACCCCGACCATGTCACGGTCTTCTGGCAAGTC
>171-4
GTTGCGTTTCGTCAGTCTCCGTCTCTGACAGTGAAGGATGGGCGCGAGGCGGAGATCCACTGTAGCCATGATGACAGTAACCTGTCGGTGATGCTGTGGTACCAACAGAGACAGGCCAGTCCTGGTATGACTCTGATAGGGTACAGTTACAGCACCACTGAGCCTAACTACGAGAGTTTGTTTGAGGAGAGGTTCAGGCTGAAGATACAGGGAGACCTGAAGGGAACTCTGGTCATCTCCAAACTAACATTAGCAGACTCTGCTGTGTATTTCTGCGCAGCCAGCCGGGACAGGGGACTATGAGGCACATTTTGGATCAGGCACCAAATTAACAGTTCTCGATCCAAACATCAAAGTCACTGAACCCACAGTGGAAGTCCTAGCACCCTCGGCAAAGGAGTGTAAAGATAGAAACAAGAAGAAGAAGACCCTGGTGTGTGTAGCCACCCGCTTCTACCCCGACCATGTCACGGTCTTCTGGCAAGTC
>172-4
GTTGCGTTTCGTCAGTCTCCGTCTCTGACAGTGAAGGATGGGCGCGAGGCGGAGATCCACTGTAGCCATGATGACAGTAACCTGTCGGTGATGCTGTGGTACCAACAGAGACAGGCCAGTCCTGGTATGACTCTGATAGGGTACAGTTACAGCACCACTGAGCCTAACTACGAGAGTTTGTTTGAGGAGAGGTTCAGGCTGAAGATACAGGGAGACCTGAAGGGAACTCTGGTCATCTCCAAACTAACATTAGCAGACTCTGCTGTGTATTTCTGCGCAGCCAGTCGAAAGGGGTACTCGGAGGCATATTTTGGAGCCGGCACCAAACTCACCGTTTTAGATCCAAACATCAAAGTCACTGAACCCACAGTGGAAGTCCTAGCACCCTCGGCAAAGGAGTGTAAAGATAGAAACAAGAAGAAGAAGAAGACCCTGGTGTGTGTAGCCACCCGCTTCTACCCCGACCATGTCACGGTCTTCTGGCAAGTC
>173-4
GTTGCGTTTCGTCAGTCTCCGTCTCTGACAGTGAAGGATGGGCGCGAGGCGGAGATCCACTGTAGCCATGATGACAGTAACCTGTCGGTGATGCTGTGGTACCAACAGAGACAGGCCAGTCCTGGTATGACTCTGATAGGGTACAGTTACAGCACCACTGAGCCTAACTACGAGAGTTTGTTTGAGGAGAGGTTCAGGCTGAAGATACAGGGAGACCTGAAGGGAACTCTGGTCATCTCCAAACTAACATTAGCAGACTCTGCTGTGTATTTCTGCGCAGCCGGGACAGGGGGAAACAACAACCCGGCATTCTTCGGCAGTGGCACCAAACTCACAGTTCTAGATCCAAACATCAAAGTCACTGAACCCACAGTGGAAGTCCTAGCACCCTCGGCAAAGGAGTGTAAAGATAGAAACAAGAAGAAGAAGACCCTGGTGTGTGTAGCCACCCGCTTCTACCCCGACCATGTCACGGTCTTCTGGCAAGTC
>174-3
GTTGCGTTTCGTCAGTCTCCGTCTCTGACAGTGAATGATGGGCGCGAGGCGGAGATCCACTGTAGCCATGATGACAGTAACCTGTCGGTGATGCTGTGGTACCAACAGAGACAGGCCAGTCCTGGTATGACTCTGATAGGGTACAGTTACAGCACCACTGAGCCTAACTACGAGAGTTTGTTTGAGGAGAGGTTCAGGCTGAAGATACAGGGAGACCTGAAGGGAACTCTGGTCATCTCCAAACTAACATTAGCAGACTCTGCTGTGTATTTCTGCGCAGCCAGGGGAGACTTTGGAAGTGAGGCCTACTTTGGGAATGGAACCAAACTCACTGTTTTAGATCCAAACATCAAAGTCACTGAACCCACAGTGGAAGTCCTAGCACCCTCGGCAAAGGAGTGTAAAGATAGAAACAAGAAGAAGAAGAAGACCCTGGTGTGTGTAGCCACCCGCTTCTACCCCGACCATGTCACGGTCTTCTGGCAAGTC
>175-3
GTTGCGTTTCGTCAGTCTCCGTCTCTGACAGTGAAGGATGGGCGCGAGGCGGAGATCCACTGTAGCCATGATGACAGTAACCTGTCGGTGATGCTGTGGTACCAACAGAGACAGGCCAGTCCTGGTATGACTCTGATAGGGTACAGTTACAGCACCACTGAGCCTAACTACGAGAGTTTGTTTGAGGAGAGGTTCAGGCTGAAGATACAGGGAGACCTGAAGGGAACTCTGGTCATCTCCAAACTAACATTAGCAGACTCTGCTGTGTATTTCTGCGCAGCCAGGGGAGACTTTGGAAGTGAGGCCTACTTTGGGAATGGAACCAAACTCACTGTTTTAGATCCAAACATCAAAGTCACTGAACCCACAGTGGAAGTCCCAGCACCCTCGGCAAAGGAGTGTAAAGATAGAAACAAGAAGAAGAAGAAGACCCTGGTGTGTGTAGCCACCCGCTTCTACCCCGACCATGTCACGGTCTTCTGGCAAGTC
>176-3
GTTGCGTTTCGTCAGTCTCCGTCTCTGACAGTGAAGGATGGGCGCGAGGCGGAGATCCACTGTAGCCATGATGACAGTAACCTGTCGGTGATGCTGTGGTACCAACAGAGACAGGCCAGTCCTGGTATGACTCTGATAGGGTACAGTTACAGCACCACTGAGCCTAACTACGAGAGTTTGTTTGAGGAGAGGTTCAGGCTGAAGATACAGGGAGACCTGAAGGGAACTCTGGTCATCTCCAAACTAACATTAGCAGACTCTGCTGTGTATTTCTGCGCAGCCAGTCAACAGGGTACACGGATAAGGCAGAGTTTGGTCCAGGTACCAGACTCACTGTTCTAGATCCAAACATCAAAGTCACTGAACCCACAGTGGAAGTCCTAGCACCCTCGGCAAAGGAGTGTAAAGATAGAAACAAGAAGAAGAAGACCCTGGTGTGTGTAGCCACCCGCTTCTACCCCGACCATGTCACGGTCTTCTGGCAAGTC
>177-3
GTTGCGTTTCGTCAGTCTCCGTCTCTGACAGTGAAGGATGGGCGCGATGCGGAGATCCACTGTAGCCATGATGACAGTAACCTGTCGGTGATGCTGTGGTACCAACAGAGACAGGCCAGTCCTGGTATGACTCTGATAGGGTACAGTTACAGCACCACTGAGCCTAACTACGAGAGTTTGTTTGAGGAGAGGTTCAGGCTGAAGATACAGGGAGACCTGAAGGGAACTCTGGTCATCTCCAAACTAACATTAGCAGACTCTGCTGTGTATTTCTGCGCAGCCAGTCGGGGCAACTATGATCCTGCATTCTTTGGAGCAGGGACCAAACTGAGTGTTCTGGATCCAAACATCAAAGTCACTGAACCCACAGTGGAAGTCCTAGCACCCTCGGCAAAGGAGTGTAAAGATAGAAACAAGAAGAAGAAGAAGACCCTGGTGTGTGTAGCCACCCGCTTCTACCCCGACCATGTCACGGTCTTCTGGCAAGTC
>178-3
GTTGCGTTTCGTCAGTCTCCGTCTCTGACAGTGAAGGATGGGCGCGAGGCGGAGCTCCACTGTAGCCATGATGACAGTAACCTGTCGGTGATGCTGTGGTACCAACAGAGACAGGCCAGTCCTGGTATGACTCTGATAGGGTACAGTTACAGCACCACTGAGCCTAACTACGAGAGTTTGTTTGAGGAGAGGTTCAGGCTGAAGATACAGGGAGACCTGAAGGGAACTCTGGTCATCTCCAAACTAACATTAGCAGACTCTGCTGTGTATTTCTGCGCAGCCAAAAGACAGAGCTCGTACTCGGAGGCATATTTTGGAGCCGGCACCAAACTCACCGTTTTAGATCCAAACATCAAAGTCACTGAACCCACAGTGGAAGTCCTAGCACCCTCGGCAAAGGAGTGTAAAGATAGAAACAAGAAGAAGAAGAAGACCCTGGTGTGTGTAGCCACCCGCTTCTACCCCGACCATGTCACGGTCTTCTGGCAAGTC
>179-3
GTTGCGTTTCGTCAGTCTCCGTCTCTGACAGTGAAGGATGGGCGCGAGGCGGAGATCCACTGTAGCCATGATGACAGTAACCTGTCGGTGATGCTGTGGTACCAACAGAGACAGGCCAGTCCTGGTATGACTCTGATAGGGTACAGTTACAGCACCACTGAGCCTAACTACGAGAGTTTGTTTGAGGAGAGGTTCAGGCTGAAGATACAGGGAGACCTGAAGGGAACTCTGGTCATCTCCAAACTAACATTAGCAGACTCTGCTGTGTATTTCTGCGCAGCCAGGGACAAACAACAACCCGGCATTCTTCGGCAGTGGCACCAAACTCACAGTTCTAGATCCAAACATCAAAGTCACTGAACCCACAGTGGAAGTCCTAGCACCCTCGGCAAAGGAGTGTAAAGATAGAAACAAGAAGAAGAAGACCCTGGTGTGTGTAGCCACCCGCTTCTACCCCGACCATGTCACGGTCTTCTGGCAAGTC
>180-3
GTTGCGTTTCGTCAGTCTCCGTCTCTGACAGTGAATGATGGGCGCGAGGCGGAGATCCACTGTAGCCATGATGACAGTAACCTGTCGGTGATGCTGTGGTACCAACAGAGACAGGCCAGTCCTGGTATGACTCTGATAGGGTACAGTTACAGCACCACTGAGCCTAACTACGAGAGTTTGTTTGAGGAGAGGTTCAGGCTGAAGATACAGGGAGACCTGAAGGGAACTCTGGTCATCTCCAAACTAACATTAGCAGACTCTGCTGTGTATTTCTGCGCAGCCAGTCGCAGGGGGTACTCGGAGGCATATTTTGGAGCCGGCACCAAACTCACCGTTTTAGATCCAAACATCAAAGTCACTGAACCCACAGTGGAAGTCCTAGCACCCTCGGCAAAGGAGTGTAAAGATAGAAACAAGAAGAAGAAGAAGACCCTGGTGTGTGTAGCCACCCGCTTCTACCCCGACCATGTCACGGTCTTCTGGCAAGTC
>181-3
GTTGCGTTTCGTCAGTCTCCGTCTCTGACAGTGAAGGATGGGCGCGAGGCGGAGATCCACTGTAGCCATGATTACAGTAACCTGTCGGTGATGCTGTGGTACCAACAGAGACAGGCCAGTCCTGGTATGACTCTGATAGGGTACAGTTACAGCACCACTGAGCCTAACTACGAGAGTTTGTTTGAGGAGAGGTTCAGGCTGAAGATACAGGGAGACCTGAAGGGAACTCTGGTCATCTCCAAACTAACATTAGCAGACTCTGCTGTGTATTTCTGCGCAGCCAGTCGGGGGGCTCTATGATCCTGCATTCTTTGGAGCAGGGACCAAACTGAGTGTTCTGGATCCAAACATCAAAGTCACTGAACCCACAGTGGAAGTCCTAGCACCCTCGGCAAAGGAGTGTAAAGATAGAAACAAGAAGAAGAAGAAGACCCTGGTGTGTGTAGCCACCCGCTTCTACCCCGACCATGTCACGGTCTTCTGGCAAGTC
>182-3
GTTGCGTTTCGTCAGTCTCCGGCTCTCCTGTCTCGGTCTCCGGCTCTCCTGTCACGGTCTTCTGGCAAGTC
>183-3
GTTGCGTTTCGTCAGTCTCCGTCTCTGACAGTGAAGGATGGGCGCGAGGCGGAGCTCCACTGTAGCCATGATGACAGTAACCTGTCGGTGATGCTGTGGTACCAACAGAGACAGGCCAGTCCTGGTATGACTCTGATAGGGTACAGTTACAGCACCACTGAGCCTAACTACGAGAGTTTGTTTGAGGAGAGGTTCAGGCTGAAGATACAGGGAGACCTGAAGGGAACTCTGGTCATCTCCAAACTAACATTAGCAGACTCTGCTGTGTATTTCTGCGCAGCGGGACAGGACTCGTACTCGGAGGCATATTTTGGAGCCGGCACCAAACTCACCGTTTTAGATCCAAACATCAAAGTCACTGAACCCACAGTGGAAGTCCTAGCACCCTCGGCAAAGGAGTGTAAAGATAGAAACAAGAAGAAGAAGAAGACCCTGGTGTGTGTAGCCACCCGCTTCTACCCCGACCATGTCACGGTCTTCTGGCAAGTC
>184-3
GTTGCGTTTCGTCAGTCTCCGTCTCTGACAGTGAAGGATGGGCGCGAGGCGGAGATCCACTGTAGCCATGATGACAGTAACCTGTCGGTGATGCTGTGGTACCAACAGAGACAGGCCAGTCCTGGTATGACTCTGATAGGGTACAGTTACAGCACCACTGAGCCTAACTACGAGAGTTTGTTTGAGGAGAGGTTCAGGCTGAAGATACAGGGAGACCTGAAGGGAACTCTGGTCATCTCCAAACTAACATTAGCAGACTCTGCTGTGTATTTCTGCGCAGCCAGGGATTCGTACTCGGAGGCATATTTTGGAGCCGGCACCAAACTCACCGTTTTAGATCCAAACATCAAAGTCACTGAACCCACAGTGGAAGTCCTAGCACCCTCGGCAAAGGAGTGTAAAGATAGAAACAAGAAGAAGAAGACCCTGGTGTGTGTAGCCACCCGCTTCTACCCCGACCATGTCACGGTCTTCTGGCAAGTC
>185-3
GTTGCGTTTCGTCAGTCTCCGTCTCTGACAGTGAAGGATGGGCGCGAGGCGGAGCTCCACTGTAGCCATGATGACAGTAACCTGTCGGTGATGCTGTGGTACCAACAGAGACAGGCCAGTCCTGGTATGACTCTGATAGGGTACAGTTACAGCACCACTGAGCCTAACTACGAGAGTTTGTTTGAGGAGAGGTTCAGGCTGAAGATACAGGGAGACCTGAAGGGAACTCTGGTCATCTCCAAACTAACATTAGCAGACTCTGCTGTGTATTTCTGCGCAGCCAGACAGGGGACAGGGAGGCACATTTTGGATCAGGCACCAAATTAACAGTTCTCGATCCAAACATCAAAGTCACTGAACCCACAGTGGAAGTCCTAGCACCCTCGGCAAAGGAGTGTAAAGATAGAAACAAGAAGAAGAAGAAGACCCTGGTGTGTGTAGCCACCCGCTTCTACCCCGACCATGTCACGGTCTTCTGGCAAGTC
>186-2
GTTGCGTTTCGTCAGTCTCCGTCTCTGACAATGAAGGATGGGCGCGAGGCGGAGATCCACTGTAGCCATGATGACAGTAACCTGTCGGTGATGCTGTGGTACCAACAGAGACAGGCCAGTCCTGGTATGACTCTGATAGGGTACAGTTACAGCACCACTGAGCCTAACTACGAGAGTTTGTTTGAGGAGAGGTTCAGGCTGAAGATACAGGGAGACCTGAAGGGAACTCTGGTCATCTCCAAACTAACATTAGCAGACTCTGCTGTGTATTTCTGCGCAGCCAGCCGGGACAGGGAGATCCATGAGGCACATTTTGGATCAGGCACCAAATTAACAGTTCTCGATCCAAACATCAAAGTCACTGAACCCACAGTGGAAGTCCTAGCACCCTCGGCAAAGGAGTGTAAAGATAGAAACAAGAAGAAGAAGAAGACCCTGGTGTGTGTAGCCACCCGCTTCTACCCCGACCATGTCACGGTCTTCTGGCAAGTC
>187-2
GTTGCGTTTCGTCAGTCTCCGTCTCTGACAGTGAAGGATGGGCGCGATGCGGAGATCCACTGTAGCCATGATGACAGTAACCTGTCGGTGATGCTGTGGTACCAACAGAGACAGGCCAGTCCTGGTATGACTCTGATAGGGTACAGTTACAGCACCACTGAGCCTAACTACGAGAGTTTGTTTGAGGAGAGGTTCAGGCTGAAGATACAGGGAGACCTGAAGGGAACTCTGGTCATCTCCAAACTAACATTAGCAGACTCTGCTGTGTATTTCTGCGCAGCCAGTCGACAGGGGAACTATGAGGCACATTTTGGATCAGGCACCAAATTAACAGTTCTCGATCCAAACATCAAAGTCACTGAACCCACAGTGGAAGTCCTAGCACCCTCGGCAAAGGAGTGTAAAGATAGAAACAAGAAGAAGAAGAAGACCCTGGTGTGTGTAGCCACCCGCTTCTACCCCGACCATGTCACGGTCTTCTGGCAAGTC
>188-2
GTTGCGTTTCGTCAGTCTCCGTCTCTGACAGTGAAGGATGGGCGCGAGGCGGAGATCCACTGTAGCCATGATGACAGTAACCTGTCGGTGATGCTGTGGTACCAACAGAGACAGGCCAGTCCTGGTATGACTCTGATAGGGTACAGTTACAGCACCACTGAGCCTAACTACGAGAGTTTGTTTGAGGAGAGGTTCAGGCTGAAGATACAGGGAGACCTGAAGGGAACTCTGGTCATCTCCAAACTAACATTAGCAGACTCTGCTGTGTATTTCTGCGCAGCCGGACAGGGCTCGTACTCGGAGGCATATTTTGGAGCCGGCACCAAACTCACCGTTTTAGATCCAAACATCAAAGTCACTGAACCCACAGTGGAAGTCCTAGCACCCTCGGCAAAGGAGTGTAAAGATAGAAACAAGAAGAAGAAGACCCTGGTGTGTGTAGCCACCCGCTTCTACCCCGACCATGTCACGGTCTTCTGGCAAGTC
>189-2
GTTGCGTTTCGTCAGTCTCCGTCTCTGACAGTGAAGGATGGGCGCGAGGCGGAGATCCACTGTAGCCATGATGACAGTAACCTGTCGGTGATGCTGTGGTACCAACAGAGACAGGCCAGTCCTGGTATGACTCTGATAGGGTATAGTTACAGCACCACTGAGCCTAACTACGAGAGTTTGTTTGAGGAGAGGTTCAGGCTGAAGATACAGGGAGACCTGAAGGGAACTCTGGTCATCTCCAAACTAACATTAGCAGACTCTGCTGTGTATTTCTGCGCAGCCAAAAGACAGAGCTCGTACTCGGAGGCATATTTTGGAGCCGGCACCAAACTCACCGTTTTAGATCCAAACATCAAAGTCACTGAACCCACAGTGGAAGTCCTAGCACCCTCGGCAAAGGAGTGTAAAGATAGAAACAAGAAGAAGAAGAAGACCCTGGTGTGTGTAGCCACCCGCTTCTACCCCGACCATGTCACGGTCTTCTGGCAAGTC
>190-2
GTTGCGTTTCGTCAGTCTCCGTCTCTGACAGTGAAGGATGGGCGCGAGGCGGAGATCCACTGTAGCCATGATGACAGTAACCTGTCGGTGATGCTGTGGTACCAACAGAGACAGGCCAGTCCTGGTATGACTCTGATAGGGTACAGTTACAGCACCACTGAGCCTAACTACGAGAGTTTGTTTGAGGAGAGGTTCAGGCTGAAGATACAGGGAGACCTGAAGGGAACTCTGGTCATCTCCAAACTAACATTAGCAGACTCTGCTGTGTATTTCTGCGCAGCCGGACAGGGGGCCTATGAGGCACATTTTGGATCAGGCACCAAATTAACAGTTCTCGATCCAAACATCAAAGTCACTGAACCCACAGTGGAAGTCCTAGCACCCTCGGCAAAGGAGTGTAAAGATAGAAACAACAAGAAGAAGAAGACCCTGGTGTGTGTAGCCACCCGCTTCTACCCCGACCATGTCACGGTCTTCTGGCAAGTC
>191-2
GTTGCGTTTCGTCAGTCTCCGTCTCTGACAGTGAAGGATGGGCGCGAGGCGGAGATCCACTGTAGCCATGATGACAGTAACCTGTCGGTGATGCTGTGGTACCAACAGAGACAGGCCAGTCCTGGTATGACTCTGATAGGGTACAGTTACAGCACCACTGAGCCTAACTACGAGAGTTTGTTTGAGGAGAGGTTCAGGCTGAAGATACAGGGAGACCTGAAGGGAACTCTGGTCATCTCCAAACTAACATTAGCAGACTCTGCTGTGTATTTCTGCGCAGCCAGACAGGGTACCTCTGGTGGTTATGCTGCCTACTTTGGAGAAGGAACTAAGCTAACAGTTCTGGATCCAAACATCAAAGTCACTGAACCCACAGTGGAAGTCCTAGCACCCTCGGCAAAGGAGTGTAAAGATAGAAACAAGAAGAAGAAGACCCTGGTGTGTGTAGCCACCCGCTTCTACCCCGACCATGTCACGGTCTTCTGGCAAGTC
>192-2
GTTGCGTTTCGTCAGTCTCCGTCTCTGACAGTGAATGATGGGCGCGAGGCGGAGATCCACTGTAGCCATGATGACAGTAACCTGTCGGTGATGCTGTGGTACCAACAGAGACAGGCCAGTCCTGGTATGACTCTGATAGGGTACAGTTACAGCACCACTGAGCCTAACTACGAGAGTTTGTTTGAGGAGAGGTTCAGGCTGAAGATACAGGGAGACCTGAAGGGAACTCTGGTCATCTCCAAACTAACATTAGCAGACTCTGCTGTGTATTTCTGCGCAGCCAGTCGGACAGGGAGGCCAACCCGGCATTCTTCGGCAGTGGCACCAAACTCACAGTTCTAGATCCAAACATCAAAGTCACTGAACCCACAGTGGAAGTCCTAGCACCCTCGGCAAAGGAGTGTAAAGATAGAAACAAGAAGAAGAAGAAGACCCTGGTGTGTGTAGCCACCCGCTTCTACCCCGACCATGTCACGGTCTTCTGGCAAGTC
>193-2
GTTGCGTTTCGTCAGTCTCCGTCTCTGACAGTGAAGGATGGGCGCGAGGCGGAGATCCACTGTAGCCATGATGACAGTAACCTGTCGGTGATGCTGTGGTACCAACAGAGACAGGCCAGTCCTGGTATGACTCTGATAGGGTACAGTTACAGCACCACTGAGCCTAACTACGAGAGTTTGTTTGAGGAGAGGTTCAGGCTGAAGATACAGGGAGACCTGAAGGGAACTCTGGTCATCTCCAAACTAACATTAGCAGACTCTGCTGTGTATTTCTGCGCAGCCAGTCGAGGGACGAGGCACATTTTGGATCAGGCACCAAATTAACAGTTCTCGATCCAAACATCAAAGTCACTGAACCCACAGTGGAAGTCCTAGCACCCTCGGCAAAGGAGTGTAAAGATAGAAACAAGAAGAAGAAGACCCTGGTGTGTGTAGCCACCCGCTTCTACCCCGACCATGTCACGGTCTTCTGGCAAGTC
>194-2
GTTGCGTTTCGTCAGTCTCCGTCTCTGACAGTGAAGGATGGGCGCGAGGCGGAGATCCACTGTAGCCATGATGACAGTAACCTGTCGGTGATGCTGTGGTACCAACAGAGACAGGCCAGTCCTGGTATGACTCTGATAGGGTACAGTTACAGCACCACTGAGCCTAACTACGAGAGTTTGTTTGAGGAGAGGTTCAGGCTGAAGATACAGGGAGACCTGAAGGGAACTCTGGTCATCTCCAAACTAACATTAGCAGACTCTGCTGTGTATTTCTGCGCAGCCAGGACAGGGGCTTCAACTCAACCAGCCTTCTTTGGCAATGGAACGAAACTCACTGTTTTAGATCCAAACATCAAAGTCACTGAACCCACAGTGGAAGTCCTAGCACCCTCGGCAAAGGAGTGTAAAGATAGAAACAAGAAAAAGAAGAAGACCCTGGTGTGTGTAGCCACCCGCTTCTACCCCGACCATGTCACGGTCTTCTGGCAAGTC
>195-2
GTTGCGTTTCGTCAGTCTCCGTCTCTGACAGTGAAGGATGGGCGCGATGCGGAGATCCACTGTAGCCATGATGACAGTAACCTGTCGGTGATGCTGTGGTACCAACAGAGACAGGCCAGTCCTGGTATGACTCTGATAGGGTACAGTTACAGCACCACTGAGCCTAACTACGAGAGTTTGTTTGAGGAGAGGTTCAGGCTGAAGATACAGGGAGACCTGAAGGGAACTCTGGTCATCTCCAAACTAACATTAGCAGACTCTGCTGTGTATTTCTGCGCAGCCAGTCGAGACAGGGGGTACTCGGAGGCATATTTTGGAGCCGGCACCAAACTCACCGTTTTAGATCCAAACATCAAAGTCACTGAACCCACAGTGGAAGTCCTAGCACCCTCGGCAAAGGAGTGTAAAGATAGAAACAAGAAGAAGAAGAAGACCCTGGTGTGTGTAGCCACCCGCTTCTACCCCGACCATGTCACGGTCTTCTGGCAAGTC
>196-2
GTTGCGTTTCGTCAGTCTCCGTCTCTGACAGTGAAGGATGGGCGCGAGGCGGAGATCCACTGTAGCCATGATGACAGTAACCTGTCGGTGATGCTGTGGTACCAACAGAGACAGGCCAGTCCTGGTATGACTCTGATAGGGTACAGTTACAGCACCACTGAGCCTAACTACGAGAGTTTGTTTGAGGAGAGGTTCAGGCTGAAGATACAGGGAGACCCGAAGGGAACTCTGGTCATCTCCAAACTAACATTAGCAGACTCTGCTGTGTATTTCTGCGCAGCCAGTCAGCTCTCGTACTCGGAGGCATATTTTGGAGCCGGCACCAAACTCACCGTTTTAGATCCAAACATCAAAGTCACTGAACCCACAGTGGAAGTCCTAGCACCCTCGGCAAAGGAGTGTAAAGATAGAAACAAGAAGAAGAAGAAGACCCTGGTGTGTGTAGCCACCCGCTTCTACCCCGACCATGTCACGGTCTTCTGGCAAGTC
>197-2
GTTGCGTTTCGTCAGTCTCCGTCTCTGACAGTGAAGGATGGGCGCGAGGCGGAGATCCACTGTAGCCATGATGACAGTAACCTGTCGGTGATGCTGTGGTACCAACAGAGACAGGCCAGTCCTGGTATGACTCTGATAGGGTACAGTTACAGCACCACTGAGCCTAACTACGAGAGTTTGTTTGAGGAGAGGTTCAGGCTGAAGATACAGGGAGACCTGAAGGGAACTCTGGTCATCTCCAAACTAACATTAGCAGACTCTGCTGTGTATTTCTGCGCAGCCGGGACAGGGGAGTACTCGGAGGCATATTTTGGAGCCGGCACCAAACTCACCGTTTTAGATCCAAACATCAAAGTCACTGAACCCACAGTGGAAGTCCTAGCACCCTCGGCAAAGGAGTGTAAAGATAGAAACAAGAAGAAGAAGACCCTGGTGTGTGTAGCCACCCGCTTCTACCCCGACCATGTCACGGTCTTCTGGCAAGTC
>198-2
GTTGCGTTTCGTCAGTCTCCGTCTCTGACAGTGAAGGATGGGCGCGAGGCGGAGCTCCACTGTAGCCATGATGACAGTAACCTGTCGGTGATGCTGTGGTACCAACAGAGACAGGCCAGTCCTGGTATGACTCTGATAGGGTACAGTTACAGCACCACTGAGCCTAACTACGAGAGTTTGTTTGAGGAGAGGTTCAGGCTGAAGATACAGGGAGACCTGAAGGGAACTCTGGTCATCTCCAAACTAACATTAGCAGACTCTGCTGTGTATTTCTGCGCAGCCAGTCGGACACTATGAGGCACATTTTGGATCAGGCACCAAATTAACAGTTCTCGATCCAAACATCAAAGTCACTGAACCCACAGTGGAAGTCCTAGCACCCTCGGCAAAGGAGTGTAAAGATAGAAACAAGAAGAAGAAGAAGACCCTGGTGTGTGTAGCCACCCGCTTCTACCCCGACCATGTCACGGTCTTCTGGCAAGTC
>199-2
GTTGCGTTTCGTCAGTCTCCGTCTCTGACAGTGAAGGATGGGCGCGAGGCGGAGATCCACTGTAGCCATGATGACAGTAACCTGTCGGTGATGCTGTGGTACCAACAGAGACAGGCCAGTCCTGGTATGACTCTGATAGGGTACAGTTACAGCACCACTGAGCCTAACTACGAGAGTTTGTTTGAGGAGAGGTTCAGGCTGAAGATACAGGGAGACCTGAAGGGAACTCTGGTCATCTCCAAACTAACATTAGCAGACTCTGCTGTGTATTTCTGCGCAGCCACCGGTGGTTATGCTGCCTACTTTGGAGAGGGAACTAAGCTAACAGTTCTGGATCCAAACATCAAAGTCACTGAACCCACAGTGGAAGTCCTAGCACCCTCGGCAAAGGAGTGTAAAGATAGAAACAAGAAGAAGAAGACCCTGGTGTGTGTAGCCACCCGCTTCTACCCCGACCATGTCACGGTCTTCTGGCAAGTC
>200-2
GTTGCGTTTCGTCAGTCTCCGTCTCTGACAGTGAAGGATGGGCGCGAGGCGGAGATCCACTGTAGCCATGATGACAGTAACCTGTCGGTGATGCTGTGGTACCAACAGAGACAGGCCAGTCCTGGTATGACTCTGATAGGGTACAGTTACAGCACCACTGAGCCTAACTACGAGAGTTTGTTTGAGGAGAGGTTCAGGCTGAAGATACAGGGAGACCTGAAGGGAACTCTGGTCATCTCCAAACTAACATTAGCAGACTCTGCTGTGTATTTCTGCGCAGCCAGTCGACAGGGGATGAGGCACATTTTGGATCAGGCACCAAATTAACAGTTCTCGATCCAAACATCAAAGTCACTGAACCCACAGTGGAAGTCCTAGCACCCTCGGCAAAGGAGTGTAAAGATAGAAACAAGAAGAAGAAGAGGACCCTGGTGTGTGTAGCCACCCGCTTCTACCCCGACCATGTCACGGTCTTCTGGCAAGTC
>201-2
GTTGCGTTTCGTCAGTCTCCGTCTCTGACAGTGAAGGATGGGCGCGAGGCGGAGATCCACTGTAGCCATGATGACAGTAACCTGTCGGTGATGCTGTGGTACCAACAGAGACAGGCCAGTCCTGGTATGACTCTGATAGGGTACAGTTACAGTACCACTGAGCCTAACTACGAGAGTTTGTTTGAGGAGAGGTTCAGGCTGAAGATACAGGGAGACCTGAAGGGAACTCTGGTCATCTCCAAACTAACATTAGCAGACTCTGCTGTGTATTTCTGCGCAGCCAGTCGAGGGGGCGTACTCGGAGGCATATTTTGGAGCCGGCACCAAACTCACCGTTTTAGATCCAAACATCAAAGTCACTGAACCCACAGTGGAAGTCCTAGCACCCTCGGCAAAGGAGTGTAAAGATAGAAACAAGAAGAAGAAGAAGACCCTGGTGTGTGTAGCCACCCGCTTCTACCCCGACCATGTCACGGTCTTCTGGCAAGTC
>202-2
GTTGCGTTTCGTCAGTCTCCGTCTCTGACAGTGAAGGATGGGCGCGAGGCGGAGCTCCACTGTAGCCATGATGACAGTAACCTGTCGGTGATGCTGTGGTACCAACAGAGACAGGCCAGTCCTGGTATGACTCTGATAGGGTACAGTTACAGCACCACTGAGCCTAACTACGAGAGTTTGTTTGAGGAGAGGTTCAGGCTGAAGATACAGGGAGACCTGAAGGGAACTCTGGTCATCTCCAAACTAACATTAGCAGACTCTGCTGTGTATTTCTGCGCAGCCAGTCGACAGGGGATGAGGCACATTTTGGATCAGGCACCAAATTAACAGTTCTCGATCCAAACATCAAAGTCACTGAACCCACAGTGGAAGTCCTAGCACCCTCGGCAAAGGAGTGTAAAGATAGAAACAAGAAGAAGAAGAAGACCCTGGTGTGTGTAGCCACCCGCTTCTACCCCGACCATGTCACGGTCTTCTGGCAAGTC
>203-2
GTTGCGTTTCGTCAGTCTCCGTCTCTGACAGTGAAGGATGGGCGCGAGGCGGAGATCCACTGTAGCCATGATGACAGTAACCTGTCGGTGATGCTGTGGTACCAACAGAGACAGGCCAGTCCTGGTATGACTCTGATAGGGTACAGTTACAGCACCACTGAGCCTAACTACGAGAGTTTGTTTGAGGAGAGGTTCAGGCTGAAGATACAGGGAGACCTGAAGGGAACTCTGGTCATCTCCAAACTAACATTAGCAGACTCTGCTGTGTATTTCTGCGCAGCCAGTCGCGGGGGGAGCTCGTACTCGGAGGCATATTTTGGAGCCGGCACCAAACTCACCGTTTTAGATCCAAACATCAAAGTCACTGAACCCACAGTGGAAGTCCTAGCACCCTCGGCAAAGGAGTGTAAAGATAGAAACAAGAAGAAGAAGACCCTGGTGTGTGTAGCCACCCGCTTCTACCCCGACCATGTCACGGTCTTCTGGCAAGTC
>204-2
GTTGCGTTTCGTCAGTCTCCGTCTCTGACAGTGAAGGATGGGCGCGAGGCGGAGATCCACTGTAGCCATGATGACAGTAACCTGTCGGTGATGCTGTGGTACCAACAGAGACAGGCCAGTCCTGGTATGACTCTGATAGGGTACAGTTACAGCACCACTGAGCCTAACTACGAGAGTTTGTTTGAGGAGAGGTTCAGGCTGAAGATACAGGGAGACCTGAAGGGAACTCTGGTCATCTCCAAACTAACATTAGCAGACTCTGCTGTGTATTTCTGCGCAGCCGGACAGGGGGCCTATGAGGCACATTTTGGATCAGGCACCAAATTAACAGTTCTCGATCCAAACATCAAAGTCACTGAACCCACAGTGGAAGTCCTAGCACCCTCGGCAAAGGAGTGTAAAGATAGAAACAAGAAGAAGAAGACCCTGGTGTGTGTAGCCACCCGCTTCTACCCCGACCATGTCACGGTCTTCTGGCAAGTC
>205-2
GTTGCGTTTCGTCAGTCTCCGTCTCTGACAGTGAAGGATGGGCGCGAGGCGGAGATCCACTGTAGCCATGATGACAGTAACCTGTCGGTGATGCTGTGGTACCAACAGAGACAGGCCAGTCCTGGTATGACTCTGATAGGGTACAGTTACAGCACCACTGAGCCTAACTACGAGAGTTTGTTTGAGGAGAGGTTCAGGCTGAAGATACAGGGAGACCTGAAGGGAACTCTGGTCATCTCCAAACTAACATTAGCAGACTCTGCTGTGTATTTCTGCGCAGCCAGCCGGGACAGGGAGATCCATGAGGCACATTTTGGATCAGGCACCAAATTAACAGTTCTCGATCCAAACATCAAAGTCACTGAACCCACAGTGGAAGTCCTAGCACCCTCGGCAAAGGAGTGTAAAGATAGAAACAAGAAGAAGAAGACCCTGGTGTGTGTAGCCACCCGCTTCTACCCCGACCATGTCACGGTCTTCTGGCAAGTC
>206-2
GTTGCGTTTCGTCAGTCTCCGTCTCTGACAGTGAAGGATGGGCGCGAGGCGGAGATCCACTGTAGCCATGATGACAGTAACCTGTCGGTGATGCTGTGGTACCAACAGAGACAGGCCAGTCCTGGTATGACTCTGATAGGGTACAGTTACAGCACCACTGAGCCTAACTACGAGAGTTTGTTTGAGGAGAGGTTCAGGCTGAAGATACAGGGAGACCTGAAGGGAACTCTGGTCATCTCCAAACTAACATTAGCAGACTCTGCTGTGTATTTCTGCGCAGCCAGTCGGTACTCAAACTCAACCAGCCTTCTTTGGCAATGGAACGAAACTCACTGTTTTAGATCCAAACATCAAAGTCACTGAACCCACAGTGGAAGTCCTAGCACCCTCGGCAAAGGAGTGTAAAGATAGAAACAAGAAGAAGAAGACCCTGGTGTGTGTAGCCACCCGCTTCTACCCCGACCATGTCACGGTCTTCTGGCAAGTC
>207-2
GTTGCGTTTCGTCAGTCTCCGTCTCTGACAGTGAAGGATGGGCGCGAGGCGGAGCTCCACTGTAGCCATGATGACAGTAACCTGTCGGTGATGCTGTGGTACCAACAGAGACAGGCCAGTCCTGGTATGACTCTGATAGGGTACAGTTACAGCACCACTGAGCCTAACTACGAGAGTTTGTTTGAGGAGAGGTTCAGGCTGAAGATACAGGGAGACCTGAAGGGAACTCTGGTCATCTCCAAACTAACATTAGCAGACTCTGCTGTGTATTTCTGCGCAGCCAGGGATTCGTACTCGGAGGCATATTTTGGAGCCGGCACCAAACTCACCGTTTTAGATCCAAACATCAAAGTCACTGAACCCACAGTGGAAGTCCTAGCACCCTCGGCAAAGGAGTGTAAAGATAGAAACAAGAAGAAGAAGAAGACCCTGGTGTGTGTAGCCACCCGCTTCTACCCCGACCATGTCACGGTCTTCTGGCAAGTC
>208-2
GTTGCGTTTCGTCAGTCTCCGTCTCTGACAGTGAAGGATGGGCGCGAGGCGGAGATCCACTGTAGCCATGATGACAGTAACCTGTCGGTGATGCTGTGGTACCAACAGAGACAGGCCAGTCCTGGTATGACTCTGATAGGGTACAGTTACAGCACCACTGAGCCTAACTACGAGAGTTTGTTTGAGGAGAGGTTCAGGCTGAAGATACAGGGAGACCTGAAGGGAACTCTGGTCATCTCCAAACTAACATTAGCAGACTCTGCTGTGTATTTCTGCGCAGCCGTCACTCAAACTCAACCAGCCTTCTTTGGCAATGGAACGAAACTCACTGTTTTAGATCCAAACATCAAAGTCACTGAACCCACAGTGGAAGTCCTAGCACCCTCGGCAAAGGAGTGTAAAGATAGAAACAAGAAGAAGAAGACCCTGGTGTGTGTAGCCACCCGCTTCTACCCCGACCATGTCACGGTCTTCTGGCAAGTC
>209-2
GTTGCGTTTCGTCAGTCTCCGTCTCTGACAGTGAAGGATGGGCGCGAGGCGGAGATCCACTGTAGCCATGATTACAGTAACCTGTCGGTGATGCTGTGGTACCAACAGAGACAGGCCAGTCCTGGTATGACTCTGATAGGGTACAGTTACAGCACCACTGAGCCTAACTACGAGAGTTTGTTTGAGGAGAGGTTCAGGCTGAAGATACAGGGAGACCTGAAGGGAACTCTGGTCATCTCCAAACTAACATTAGCAGACTCTGCTGTGTATTTCTGCGCAGCCAGTCGGGCAACTCAAACTCAACCAGCCTTCTTTGGCAATGGAACGAAACTCACTGTTTTAGATCCAAACATCAAAGTCACTGAACCCACAGTGGAAGTCCTAGCACCCTCGGCAAAGGAGTGTAAAGATAGAAACAAGAAGAAGAAGAAGACCCTGGTGTGTGTAGCCACCCGCTTCTACCCCGACCATGTCACGGTCTTCTGGCAAGTC
>210-2
GTTGCGTTTCGTCAGTCTCCGTCTCTGACAGTGAAGGATGGGCGCGAGGCGGAGATCCACTGTAGCCATGATGACAGTAACCTGTCGGTGATGCTGTGGTACCAACAGAGACAGGCCAGTCCTGGTATGACTCTGATAGGGTACAGTTACAGCACCACTGAGCCTAACTACGAGAGTTTGTTTGAGGAGAGGTTCAGGCTGAAGATACAGGGAGACCTGAAGGGAACTCTGGTCATCTCCAAACTAACATTAGCAGACTCTGCTGTGTATTTCTGCGCAGCCAGTCGAGGGACGAGGCACATTTTGGATCAGGCACCAAATTAACAGTTCTCGATCCAAACATCAAAGTCACTGAACCCACAGTGGAAGTCCTAGCACCCTCGGCAAAGGAGTGTAAAGATAGAAACAACAAGAAGAAGAAGACCCTGGTGTGTGTAGCCACCCGCTTCTACCCCGACCATGTCACGGTCTTCTGGCAAGTC
>211-2
GTTGCGTTTCGTCAGTCTCCGTCTCTGACAGTGAAGGATGGGCGCGAGGCGGAGCTCCACTGTAGCCATGATGACAGTAACCTGTCGGTGATGCTGTGGTACCAACAGAGACAGGCCAGTCCTGGTATGACTCTGATAGGGTACAGTTACAGCACCACTGAGCCTAACTACGAGAGTTTGTTTGAGGAGAGGTTCAGGCTGAAGATACAGGGAGACCTGAAGGGAACTCTGGTCATCTCCAAACTAACATTAGCAGACTCTGCTGTGTATTTCTGCGCAGCCAGGAAGGGACAGAGCACGGATAAGGCAGAGTTTGGTCCAGGTACCAGACTCACTGTTCTAGATCCAAACATCAAAGTCACTGAACCCACAGTGGAAGTCCTAGCACCCTCGGCAAAGGAGTGTAAAGATAGAAACAAGAAGAAGAAGAAGACCCTGGTGTGTGTAGCCACCCGCTTCTACCCCGACCATGTCACGGTCTTCTGGCAAGTC
>212-2
GTTGCGTTTCGTCAGTCTCCGTCTCTGACAGTGAAGGATGGGCGCGAGGCGGAGATCCACTGTAGCCATGATGACAGTAACCTGTCGGTGATGCTGTGGTACCAACAGAGACAGGCCAGTCCTGGTATGACTCTGATAGGGTACAGTTACAGCACCACTGAGCCTAACTACGAGAGTTTGTTTGAGGAGAGGTTCAGGTTGAAGATACAGGGAGACCTGAAGGGAACTCTGGTCATCTCCAAACTAACATTAGCAGACTCTGCTGTGTATTTCTGCGCAGCCAAGGACAAGTACACGGATAAGGCAGAGTTTGGTCCAGGTACCAGACTCACTGTTCTAGATCCAAACATCAAAGTCACTGAACCCACAGTGGAAGTCCTAGCACCCTCGGCAAAGGAGTGTAAAGATAGAAACAAGAAGAAGAAGAAGACCCTGGTGTGTGTAGCCACCCGCTTCTACCCCGACCATGTCACGGTCTTCTGGCAAGTC
>213-2
GTTGCGTTTCGTCAGTCTCCGTCTCTGACAGTGAAGGATGGGCGCGAGGCGGAGATCCACTGTAGCCATGATGACAGTAACCTGTCGGTGATGCTGTGGTACCAACAGAGACAGGCCAGTCCTGGTATGACTCTGATAGGGTACAGTTACAGCACCACTGAGCCTAACTACGAGAGTTTGTTTGAGGAGAGGTTCAGGCTGAAGATACAGGGAGACCTGAAGGGAACTCTGGTCATCTCCAAACTAACATTAGCAGACTCTGCTGTGTATTTCTGCGCAGCCAGTCGGACAGGGAGGCCAACCCGGCATTCTTCGGCAGTGGCACCAAACTCACAGTTCTAGATCCAAACATCAAAGTCACTGAACCCACAGTGGAAGTCCTAGCACCCTCGACAAAGGAGTGTAAAGATAGAAACAAGAAGAAGAAGAAGACCCTGGTGTGTGTAGCCACCCGCTTCTACCCCGACCATGTCACGGTCTTCTGGCAAGTC
>214-2
GTTGCGTTTCGTCAGTCTCCGTCTCTGACAGTGAAGGATGGGCGCGAGGCGGAGATCCACTGTAGCCATGATGACAGTAACCTGTCGGTGATGCTGTGGTACCAACAGAGACAGGCCAGTCCTGGTATGACTCTGATAGGGTACAGTTACAGCACCACTGAGCCTAACTACGAGAGTTTGTTTGAGGAGAGGTTCAGGCTGAAGATACAGGGAGACCTGAAGGGAACTCTGGTCATCTCCAAACTAACATTAGCAGACTCTGCTGTGTATTTCTGCGCAGCCCGGACAGGCAACTATGAGGCACATTTTGGATCAGGCACCAAATTAACAGTTCTCGATCCAAACATCAAAGTCACTGAACCCACAGTGGAAGTCCTAGCACCCTCGGCAAAGGAGTGTAAAGATAGAAACAAGAAGAAGAAGACCCTGGTGTGTGTAGCCACCCGCTTCTACCCCGACCATGTCACGGTCTTCTGGCAAGTC
>215-2
GTTGCGTTTCGTCAGTCTCCGTCTCTGACAGTGAAGGATGGGCGCGAGGCGGAGATCCACTGTAGCCATGATGACAGTAACCTGTCGGTGATGCTGTGGTACCAACAGAGACAGGCCAGTCCTGGTATGACTCTGATAGGGTACAGTTACAGCACCACTGAGCCTAACTACGAGAGTTTGTTTGAGGAGAGGTTCAGGCTGAAGATACAGGGAGACCTGAAGGGAACTCTGGTCATCTCCAAACTAACATTAGCAGACGCTGCTGTGTATTTCTGCGCAGCCAGTCAAGGGGGCTATGATCCTGCATTCTTTGGAGCAGGGACCAAACTGAGTGTTCTGGATCCAAACATCAAAGTCACTGAACCCACAGTGGAAGTCCTAGCACCCTCGGCAAAGGAGTGTAAAGATAGAAACAAGAAGAAGAAGAAGACCCTGGTGTGTGTAGCCACCCGCTTCTACCCCGACCATGTCACGGTCTTCTGGCAAGTC
>216-2
GTTGCGTTTCGTCAGTCTCCGTCTCTGACAGTGAAGGATGGGCGCGATGCGGAGATCCACTGTAGCCATGATGACAGTAACCTGTCGGTGATGCTGTGGTACCAACAGAGACAGGCCAGTCCTGGTATGACTCTGATAGGGTACAGTTACAGCACCACTGAGCCTAACTACGAGAGTTTGTTTGAGGAGAGGTTCAGGCTGAAGATACAGGGAGACCTGAAGGGAACTCTGGTCATCTCCAAACTAACATTAGCAGACTCTGCTGTGTATTTCTGCGCAGCCAGTCGGACAGGGGGCAACCCGGCATTCTTCGGCAGTGGCACCAAACTCACAGTTCTAGATCCAAACATCAAAGTCACTGAACCCACAGTGGAAGTCCTAGCACCCTCGGCAAAGGAGTGTAAAGATAGAAACAAGAAGAAGAAGAAGACCCTGGTGTGTGTAGCCACCCGCTTCTACCCCGACCATGTCACGGTCTTCTGGCAAGTC
>217-2
GTTGCGTTTCGTCAGTCTCCGTCTCTGACAGTGAAGGATGGGCGCGAGGCGGAGATCCACTGTAGCCATGATGACAGTAACCTGTCGGTGATGCTGTGGTGCCAACAGAGACAGGCCAGTCCTGGTATGACTCTGATAGGGTACAGTTACAGCACCACTGAGCCTAACTACGAGAGTTTGTTTGAGGAGAGGTTCAGGCTGAAGATACAGGGAGACCTGAAGGGAACTCTGGTCATCTCCAAACTAACATTAGCAGACTCTGCTGTGTATTTCTGCGCAGCCAGTCGGACAGGTGGTGCCAGCCAGGCTTACTTCGGTGGAGGAACCAGGTTAACTGTTCTAGATCCAAACATCAAAGTCACTGAACCCACAGTGGAAGTCCTAGCACCCTCGGCAAAGGAGTGTAAAGATAGAAACAAGAAGAAGAAGAAGACCCTGGTGTGTGTAGCCACCCGCTTCTACCCCGACCATGTCACGGTCTTCTGGCAAGTC
>218-2
GTTGCGTTTCGTCAGTCTCCGTCTCTGACAGTGAAGGATGGGCGCGAGGCGGAGATCCACTGTAGCCATGATGACAGTAACCTGTCGGTGATGCTGTGGTACCAACAGAGACAGGCCAGTCCTGGTATGACTCTGATAGGGTACAGTTACAGCACCACTGAGCCTAACTACGAGAGTTTGTTTGAGGAGAGGTTCAGGCTGAAGATACAGGGAGACCTGAAGGGAACTCTGGTCATCTCCAAACTAACATTAGCAGACTCTGCTGTGTATTTCTGCGCAGCCAGTCGATCGTACACGGATAAGGCAGAGTTTGGTCCAGGTACCAGACTCACTGTTCTAGATCCAAACATCAAAGTCACTGAACCCACAGTGGAAGTCCTAGCACCCTCGGCAAAGGAGTGTAAAGATAGAAACAAGAAGAAGAAGACCCTGGTGTGTGTAGCCACCCGCTTCTACCCCGACCATGTCACGGTCTTCTGGCAAGTC
>219-2
GTTGCGTTTCGTCAGTCTCCGTCTCTGACAGTGAAGGATGGGCGCGAGGCGGAGATCCACTGTAGCCATGATGACAGTAACCTGTCGGTGATGCTGTGGTACCAACAGAGACAGGCCAGTCCTGGTATGACTCTGATAGGGTACAGTTACAGCACCACTGAGCCTAACTACGAGAGTTTGTTTGAGGAGAGGTTCAGGCTGAAGATACAGGGAGACCTGAAGGGAACTCTGGTCATCTCCAAACTAACATTAGCAGACTCTGCTGTGTATTTCTGCGCAGCCAGGGACAGGGAAGTCAACCAGCCTTCTTTGGCAATGGAACGAAACTCACTGTTTTAGATCCAAACATCAAAGTCACTGAACCCACAGTGGAAGTCCTAGCACCCTCGGCAAAGGAGTGTAAAGATAGAAACAAGAAGAAGAAGACCCTGGTGTGTGTAGCCACCCGCTTCTACCCCGACCATGTCACGGTCTTCTGGCAAGTC
>220-2
GTTGCGTTTCGTCAGTCTCCGTCTCTGACAGTGAAGGATGGGCGCGAGGCGGAGATCCACTGTAGCCATGATGACAGTAACCTGTCGGTGATGCTGTGGTACCAACAGAGACAGGCCAGTCCTGGTATGACTCTGATAGGGTACAGTTACAGCACCACTGAGCCTAACTACGAGAGTTTGTTTGAGGAGAGGTTCAGGCTGAAGATACAGGGAGACCTGAAGGGAACTCTGGTCATCTCCAAACTAACATTAGCAGACTCTGCTGTGTATTTCTGCGCAGCCAGGGGAGACTTTGGAAGTGAGGCCTACTTTGGGAATGGAACCAAACTCACTGTTTTAGATCCAAACATCAAAGTCACTGAACCCACAGTGGAAGTCCTAGCACCCTCGGCAAAGGAGTGTAAAGATAGAAACAAGAAGAAGAAGACCCTGGTGTGTGTAGCCACCCGCTTCTACCCCGACCATGTCACGGTCTTCTGGCAAGTC
>221-2
GTTGCGTTTCGTCAGTCTCCGTCTCTGACAGTGAAGGATGGGCGCGAGGCGGAGATCCACTGTAGCCATGATGACAGTAACCTGTCGGTGATGCTGTGGTACCAACAGAGACAGGCCAGTCCTGGTATGACTCTGATAGGGTACAGTTACAGCACCACTGAGCCTAACTACGAGAGTTTGTTTGAGGAGAGGTTCATGCTGAAGATACAGGGAGACCTGAAGGGAACTCTGGTCATCTCCAAACTAACATTAGCAGACTCTGCTGTGTATTTCTGCGCAGCCGGACAGGGTGGTTATGCTGCCTACTTTGGAGAAGGAACTAAGCTAACAGTTCTGGATCCAAACATCAAAGTCACTGAACCCACAGTGGAAGTCCTAGCACCCTCGGCAAAGGAGTGTAAAGATAGAAACAAGAAGAAGAAGAAGACCCTGGTGTGTGTAGCCACCCGCTTCTACCCCGACCATGTCACGGTCTTCTGGCAAGTC
>222-2
GTTGCGTTTCGTCAGTCTCCGTCTCTGACAGTGAAGGATGGGCGCGAGGCGGAGATCCACTGTAGCCATGATGACAGTAACCTGTCGGTGATGCTGTGGTACCAACAGAGACAGGCCAGTCCTGGTATGACTCTGATAGGGTACAGTTACAGCACCACTGAGCCTAACTACGAGAGTTTGTTTGAGGAGAGGTTCAGGCTGAAGATACAGGGAGACCTGAATGGAACTCTGGTCATCTCCAAACTAACATTAGCAGACTCTGCTGTGTATTTCTGCGCAGCCAGTCGACAGACGTACTCGGAGGCATATTTTGGAGCCGGCACCAAACTCACCGTTTTAGATCCAAACATCAAAGTCACTGAACCCACAGTGGAAGTCCTAGCACCCTCGGCAAAGGAGTGTAAAGATAGAAACAAGAAGAAGAAGAAGACCCTGGTGTGTGTAGCCACCCGCTTCTACCCCGACCATGTCACGGTCTTCTGGCAAGTC
>223-2
GTTGCGTTTCGTCAGTCTCCGTCTCTGACAGTGAAGGATGGGCGCGAGGCGGAGATCCACTGTAGCCATGATGACAGTAACCTGTCGGTGATGCTGTGGTACCAACAGAGACAGGCCAGTCCTGGTATGACTCTGATAGGGTACAGTTACAGCACCACTGAGCCTAACTACGAGAGTTTGTTTGAGGAGAGGTTCAGGCTGAAGATACAGGGAGACCTGAAGGGAACTCTGGTCATCTCCAAACTAACATTAGCAGACTCTGCTGTGTATTTCTGCGCAGCCGGACAGGGGGCTCAACCAGCCTTCTTTGGCAATGGAACGAAACTCACTGTTTTAGATCCAAACATCAAAGTCACTGAACCCACAGTGGAAGTCCTAGCACCCTCGGCAAAGGAGTGTAAAGATAGAAACAAGAAGAAGAAGACCCTGGTGTGTGTAGCCACCCGCTTCTACCCCGACCATGTCACGGTCTTCTGGCAAGTC
>224-2
GTTGCGTTTCGTCAGTCTCCGTCTCTGACAGTGAAGGATGGGCGCGAGGCGGAGCTCCACTGTAGCCATGATGACAGTAACCTGTCGGTGATGCTGTGGTACCAACAGAGACAGGCCAGTCCTGGTATGACTCTGATAGGGTACAGTTACAGCACCACTGAGCCTAACTACGAGAGTTTGTTTGAGGAGAGGTTCAGGCTGAAGATACAGGGAGACCTGAAGGGAACTCTGGTCATCTCCAAACTAACATTAGCAGACTCTGCTGTGTATTTCTGCGCAGCCAAAAGACAGGGCATATTTTGGAGCCGGCACCAAACTCACCGTTTTAGATCCAAACATCAAAGTCACTGAACCCACAGTGGAAGTCCTAGCACCCTCGGCAAAGGAGTGTAAAGATAGAAACAAGAAGAAGAAGAAGACCCTGGTGTGTGTAGCCACCCGCTTCTACCCCGACCATGTCACGGTCTTCTGGCAAGTC
>225-2
GTTGCGTTTCGTCAGTCTCCGTCTCTGACAGTGAAGGATGGGCGCGAGGCGGAGATCCACTGTAGCCATGATGACAGTAACCTGTCGGTGATGCTGTGGTACCAACAGAGACAGGCCAGTCCTGGTATGACTCTGATAGGGTACAGTTACAGCACCACTGAGCCTAACTACGAGAGTTTGTTTGAGGAGAGGTTCAGGCTGAAGATACAGGGAGACCTGAAGGGAACTCTGGTCATCTCCAAACTAACATTAGCAGACTCTGCTGTGTATTTCTGCGCAGCCAGTCGGCAGACAAACTCAACCAGCCTTCTTTGGCAATGGAACGAAACTCACTGTTTTAGATCCAAACATCAAAGTCACTGAACCCACAGTGGAAGTCCTAGCACCCTCGGCAAAGGAGTGTAAAGATAGAAACAAGAAGAAGAAGACCCTGGTGTGTGTAGCCACCCGCTTCTACCCCGACCATGTCACGGTCTTCTGGCAAGTC
>226-2
GTTGCGTTTCGTCAGTCTCCGTCTCTGACAGTGAAGGATGGGCGCGAGGCGGAGCTCCACTGTAGCCATGATGACAGTAACCTGTCGGTGATGCTGTGGTACCAACAGAGACAGGCCAGTCCTGGTATGACTCTGATAGGGTACAGTTACAGCACCACTGAGCCTAACTACGAGAGTTTGTTTGAGGAGAGGTTCAGGCTGAAGATACAGGGAGACCTGAAGGGAACTCTGGTCATCTCCAAACTAACATTAGCAGACTCTGCTGTGTATTTCTGCGCAGCCAGTCGCCGTAACCTCAACAACCCGGCATTCTTCGGCAGTGGCACCAAACTCACAGTTCTAGATCCAAACATCAAAGTCACTGAACCCACAGTGGAAGTCCTAGCACCCTCGGCAAAGGAGTGTAAAGATAGAAACAAGAAGAAGAAGAAGACCCTGGTGTGTGTAGCCACCCGCTTCTACCCCGACCATGTCACGGTCTTCTGGCAAGTC
>227-2
GTTGCGTTTCGTCAGTCTCCGTCTCTGACAGTGAAGGATGGGCGCGAGGCGGAGATCCACTGTAGCCATGATGACAGTAACCTGTCGGTGATGCTGTGGTACCAACAGAGACAGGCCAGTCCTTGTATGACTCTGATAGGGTACAGTTACAGCACCACTGAGCCTAACTACGAGAGTTTGTTTGAGGAGAGGTTCAGGCTGAAGATACAGGGAGACCTGAAGGGAACTCTGGTCATCTCCAAACTAACATTAGCAGACTCTGCTGTGTATTTCTGCGCAGCCGGACAGGGTGGTTATGCTGCCTACTTTGGAGAAGGAACTAAGCTAACAGTTCTGGATCCAAACATCAAAGTCACTGAACCCACAGTGGAAGTCCTAGCACCCTCGGCAAAGGAGTGTAAAGATAGAAACAAGAAGAAGAAGAAGACCCTGGTGTGTGTAGCCACCCGCTTCTACCCCGACCATGTCACGGTCTTCTGGCAAGTC
>228-2
GTTGCGTTTCGTCAGTCTCCGTCTCTGACAGTGAAGGATGGGCGCGAGGCGGAGATCCACTGTAGCCATGATGACAGTAACCTGTCGGTGATGCTGTGGTACCAACAGAGACAGGCCAGTCCTGGTATGACTCTGATAGGGTACAGTTACAGCACCACTGAGCCTAACTACGAGAGTTTGTTTGAGGAGAGGTTCAGGCTGAAGATACAGGGAGACCTGAAGGGAACTCTGGTCATCTCCAAACTAACATTAGCAGACTCTGCTGTGTATTTCTGCGCAGCCAGTCAGGGGGCAACAACCCGGCATTCTTCGGCAGTGGCACCAAACTCACAGTTCTAGATCCAAACATCAAAGTCACTGAACCCACAGTGGAAGTCCTAGCACCCTCGGCAAAGGAGTGTAAAGATAGAAACAAGAAGAAGAAGACCCTGGTGTGTGTAGCCACCCGCTTCTACCCCGACCATGTCACGGTCTTCTGGCAAGTC
>229-2
GTTGCGTTTCGTCAGTCTCCGTCTCTGACAGTGAAGGATGGGCGCGAGGCGGAGATCCACTGTAGCCATGATTACAGTAACCTGTCGGTGATGCTGTGGTACCAACAGAGACAGGCCAGTCCTGGTATGACTCTGATAGGGTACAGTTACAGCACCACTGAGCCTAACTACGAGAGTTTGTTTGAGGAGAGGTTCAGGCTGAAGATACAGGGAGACCTGAAGGGAACTCTGGTCATCTCCAAACTAACATTAGCAGACTCTGCTGTGTATTTCTGCGCAGCCAGGGACAGGGAAGTCAACCAGCCTTCTTTGGCAATGGAACGAAACTCACTGTTTTAGATCCAAACATCAAAGTCACTGAACCCACAGTGGAAGTCCTAGCACCCTCGGCAAAGGAGTGTAAAGATAGAAACAAGAAGAAGAAGAAGACCCTGGTGTGTGTAGCCACCCGCTTCTACCCCGACCATGTCACGGTCTTCTGGCAAGTC
>230-2
GTTGCGTTTCGTCAGTCTCCGTCTCTGACAGTGAAGGATGGGCGCGAGGCGGAGATCCACTGTAGCCATGATGACAGTAACCTGTCGGTGATGCTGTGGTACCAACAGAGACAGGCCAGTCCTGGTATGACTCTGATAGGGTACAGTTACAGCACCACTGAGCCTAACTACGAGAGTTTGTTTGAGGAGAGGTTCAGGCTGAAGATACAGGGAGACCTGAAGGGAACTCTGGTCATCTCCAAACTAACATTAGCAGACTCTGCTGTGTATTTCTGCGCAGCCAGTCGCGGGCAGTACTCGGAGGCATATTTTGGAGCCGGCACCAAACTCACCGTTTTAGATCCAAACATCAAAGTCACTGAACCCACAGTGGAAGTCCTAGCACCCTCGGCAAAGGAGTGTAAAGATAGAAACAAGAAGAAGAAGACCCTGGTGTGTGTAGCCACCCGCTTCTACCCCGACCATGTCACGGTCTTCTGGCAAGTC
>231-2
GTTGCGTTTCGTCAGTCTCCGTCTCTGACAGTGAATGATGGGCGCGAGGCGGAGATCCACTGTAGCCATGATGACAGTAACCTGTCGGTGATGCTGTGGTACCAACAGAGACAGGCCAGTCCTGGTATGACTCTGATAGGGTACAGTTACAGCACCACTGAGCCTAACTACGAGAGTTTGTTTGAGGAGAGGTTCAGGCTGAAGATACAGGGAGACCTGAAGGGAACTCTGGTCATCTCCAAACTAACATTAGCAGACTCTGCTGTGTATTTCTGCGCAGCCAGTCGGGGGGCTCTATGATCCTGCATTCTTTGGAGCAGGGACCAAACTGAGTGTTCTGGATCCAAACATCAAAGTCACTGAACCCACAGTGGAAGTCCTAGCACCCTCGGCAAAGGAGTGTAAAGATAGAAACAAGAAGAAGAAGAAGACCCTGGTGTGTGTAGCCACCCGCTTCTACCCCGACCATGTCACGGTCTTCTGGCAAGTC
>232-2
GTTGCGTTTCGTCAGTCTCCGTCTCTGACAGTGAAGGATGGGCGCGAGGCGGAGCTCCACTGTAGCCATGATGACAGTAACCTGTCGGTGATGCTGTGGTACCAACAGAGACAGGCCAGTCCTGGTATGACTCTGATAGGGTACAGTTACAGCACCACTGAGCCTAACTACGAGAGTTTGTTTGAGGAGAGGTTCAGGCTGAAGATACAGGGAGACCTGAAGGGAACTCTGGTCATCTCCAAACTAACATTAGCAGACTCTGCTGTGTATTTCTGCGCAGCTCAGGGGGACTCGTACTCGGAGGCATATTTTGGAGCCGGCACCAAACTCACCGTTTTAGATCCAAACATCAAAGTCACTGAACCCACAGTGGAAGTCCTAGCACCCTCGGCAAAGGAGTGTAAAGATAGAAACAAGAAGAAGAAGAAGACCCTGGTGTGTGTAGCCACCCGCTTCTACCCCGACCATGTCACGGTCTTCTGGCAAGTC
>233-2
GTTGCGTTTCGTCAGTCTCCGTCTCTGACAGTGAAGGATGGGCGCGAGGCGGAGATCCACTGTAGCCATGATGACAGTAACCTGTCGGCGATGCTGTGGTACCAACAGAGACAGGCCAGTCCTGGTATGACTCTGATAGGGTACAGTTACAGCACCACTGAGCCTAACTACGAGAGTTTGTTTGAGGAGAGGTTCAGGCTGAAGATACAGGGAGACCTGAAGGGAACTCTGGTCATCTCCAAACTAACATTAGCAGACTCTGCTGTGTATTTCTGCGCAGCCGGACAGGGCTCGTACTCGGAGGCATATTTTGGAGCCGGCACCAAACTCACCGTTTTAGATCCAAACATCAAAGTCACTGAACCCACAGTGGAAGTCCTAGCACCCTCGGCAAAGGAGTGTAAAGATAGAAACAAGAAGAAGAAGAAGACCCTGGTGTGTGTAGCCACCCGCTTCTACCCCGACCATGTCACGGTCTTCTGGCAAGTC
>234-2
GTTGCGTTTCGTCAGTCTCCGTCTCTGACAGTGAATGATGGGCGCGAGGCGGAGATCCACTGTAGCCATGATGACAGTAACCTGTCGGTGATGCTGTGGTACCAACAGAGACAGGCCAGTCCTGGTATGACTCTGATAGGGTACAGTTACAGCACCACTGAGCCTAACTACGAGAGTTTGTTTGAGGAGAGGTTCAGGCTGAAGATACAGGGAGACCTGAAGGGAACTCTGGTCATCTCCAAACTAACATTAGCAGACTCTGCTGTGTATTTCTGCGCAGCCAGTCTCTGGGGGGCAGGCTCGGAGGCATATTTTGGAGCCGGCACCAAACTCACCGTTTTAGATCCAAACATCAAAGTCACTGAACCCACAGTGGAAGTCCTAGCACCCTCGGCAAAGGAGTGTAAAGATAGAAACAAGAAGAAGAAGAAGACCCTGGTGTGTGTAGCCACCCGCTTCTACCCCGACCATGTCACGGTCTTCTGGCAAGTC
>235-2
GTTGCGTTTCGTCAGTCTCCGTCTCTGACAGTGAAGGATGGGCGCGAGGCGGAGATCCACTGTAGCCATGATGACAGTAACCTGTCGGTGATGCTGTGGTACCAACAGAGACAGGCCAGTCCTGGTATGACTCTGATAGGGTACAGTTACAGCACCACTGAGCCTAACTACGAGAGTTTGTTTGAGGAGAGGTTCAGGCTGAAGATACAGGGAGACCTGAAGGGAACTCTGGTCATCTCCAAACTAACATTAGCAGACTCTGCTGTGTATTTCTGCGCAGCCACTCGGACAGGGGCCAACTATGAGGCACATTTTGGATCAGGCACCAAATTAACAGTTCTCGATCCAAACATCAAAGTCACTGAACCCACAGTGGAAGTCCTAGCACCCTCGGCAAAGGAGTGTAAAGATAGAAACAAGAAGAAGAAGACCCTGGTGTGTGTAGCCACCCGCTTCTACCCCGACCATGTCACGGTCTTCTGGCAAGTC
>236-2
GTTGCGTTTCGTCAGTCTCCGTCTCTGACAGTGAAGGATGGGCGCGAGGCGGAGCTCCACTGTAGCCATGATGACAGTAACCTGTCGGTGATGCTGTGGTACCAACAGAGACAGGCCAGTCCTGGTATGACTCTGATAGGGTACAGTTACAGCACCACTGAGCCTAACTACGAGAGTTTGTTTGAGGAGAGGTTCAGGCTGAAGATACAGGGAGACCTGAAGGGAACTCTGGTCATCTCCAAACTAACATTAGCAGACTCTGCTGTGTATTTCTGCGCAGCCAGTCGAGGGGGCGTACTCGGAGGCATATTTTGGAGCCGGCACCAAACTCACCGTTTTAGATCCAAACATCAAAGTCACTGAACCCACAGTGGAAGTCCTAGCACCCTCGGCAAAGGAGTGTAAAGATAGAAACAAGAAGAAGAAGAAGACCCTGGTGTGTGTAGCCACCCGCTTCTACCCCGACCATGTCACGGTCTTCTGGCAAGTC
>237-2
GTTGCGTTTCGTCAGTCTCCGTCTCTGACAGTGAAGGATGGGCGCGAGGCGGAGCTCCACTGTAGCCATGATGACAGTAACCTGTCGGTGATGCTGTGGTACCAACAGAGACAGGCCAGTCCTGGTATGACTCTGATAGGGTACAGTTACAGCACCACTGAGCCTAACTACGAGAGTTTGTTTGAGGAGAGGTTCAGGCTGAAGATACAGGGAGACCTGAAGGGAACTCTGGTCATCTCCAAACTAACATTAGCAGACTCTGCTGTGTATTTCTGCGCAGCCAGTCGGGGGGCTCTATGATCCTGCATTCTTTGGAGCAGGGACCAAACTGAGTGTTCTGGATCCAAACATCAAAGTCACTGAACCCACAGTGGAAGTCCTAGCACCCTCGGCAAAGGAGTGTAAAGATAGAAACAAGAAGAAGAAGAAGACCCTGGTGTGTGTAGCCACCCGCTTCTACCCCGACCATGTCACGGTCTTCTGGCAAGTC
>238-2
GTTGCGTTTCGTCAGTCTCCGTCTCTGACAGTGAAGGATGGGCGCGAGGCGGAGCTCCACTGTAGCCATGATGACAGTAACCTGTCGGTGATGCTGTGGTACCAACAGAGACAGGCCAGTCCTGGTATGACTCTGATAGGGTACAGTTACAGCACCACTGAGCCTAACTACGAGAGTTTGTTTGAGGAGAGGTTCAGGCTGAAGATACAGGGAGACCTGAAGGGAACTCTGGTCATCTCCAAACTAACATTAGCAGACTCTGCTGTGTATTTCTGCGCAGCCAGTCGGGGCAACTATGATCCTGCATTCTTTGGAGCAGGGACCAAACTGAGTGTTCTGGATCCAAACATCAAAGTCACTGAACCCACAGTGGAAGTCCTAGCACCCTCGGCAAAGGAGTGTAAAGATAGAAACAAGAAGAAGAAGAAGACCCTGGTGTGTGTAGCCACCCGCTTCTACCCCGACCATGTCACGGTCTTCTGGCAAGTC
>239-2
GTTGCGTTTCGTCAGTCTCCGTCTCTGACAGTGAAGGATGGGCGCGAGGCGGAGATCCACTGTAGCCATGATGACAGTAACCTGTCGGTGATGCTGTGGTACCAACAGAGACAGGCCAGTCCTGGTATGACTCTGATAGGGTACAGTTACAGCACCACTGAGCCTAACTACGAGAGTTTGTTTGAGGAGAGGTTCAGGCTGAAGATACAGGGAGACCTGAAGGGAACTCTGGTCATCTCCAAACTAACATTAGCAGACTCTGCTGTGTATTTCTGCGCAGCCAGTCGGGGGGAACAACCCGGCATTCTTCGGCAGTGGCACCAAACTCACAGTTCTAGATCCAAACATCAAAGTCACTGAACCCACAGTGGAAGTCCTAGCACCCTCGGCAAAGGAGTGTAAAGATAGAAACAAGAAGAAGAAGAAGACCCTGGTGTGTGTAGCCACCCGCTTCTACCCCGACCATGTCACGGTCTTCTGGCAAGTC
>240-2
GTTGCGTTTCGTCAGTCTCCGTCTCTGACAGTGAAGGATGGGCGCGAGGCGGAGCTCCACTGTAGCCATGATGACAGTAACCTGTCGGTGATGCTGTGGTACCAACAGAGACAGGCCAGTCCTGGTATGACTCTGATAGGGTACAGTTACAGCACCACTGAGCCTAACTACGAGAGTTTGTTTGAGGAGAGGTTCAGGCTGAAGATACAGGGAGACCTGAAGGGAACTCTGGTCATCTCCAAACTAACATTAGCAGACTCTGCTGTGTATTTCTGCGCAGCCGGGACAGAAACTCAACCAGCCTTCTTTGGCAATGGAACGAAACTCACTGTTTTAGATCCAAACATCAAAGTCACTGAACCCACAGTGGAAGTCCTAGCACCCTCGGCAAAGGAGTGTAAAGATAGAAACAAGAAGAAGAAGAAGACCCTGGTGTGTGTAGCCACCCGCTTCTACCCCGACCATGTCACGGTCTTCTGGCAAGTC
>241-2
GTTGCGTTTCGTCAGTCTCCGTCTCTGACAGTGAAGGATGGGCGCGAGGCGGAGATCCACTGTAGCCATGATGACAGTAACCTGTCGGTGATGCTGTGGTACCAACAGAGACAGGCCAGTCCTGGTATGACTCTGATAGGGTACAGTTACAGCACCACTGAGCCTAACTACGAGAGTTTGTTTGAGGAGAGGTTCAGGCTGAAGATACAGGGAGACCTGAAGGGAACTCTGGTCATCTCCAAACTAACATTAGCAGACTCTGCTGTGTATTTCTGCGCAGCCACAGGGGAGACTGGAAGTGAGGCCTACTTTGGGAATGGAACCAAACTCACTGTTTTAGATCCAAACATCAAAGTCACTGAACCCACAGTGGAAGTCCTAGCACCCTCGGCAAAGGAGTGTAAAGATAGAAACAAGAAGAAGAAGACCCTGGTGTGTGTAGCCACCCGCTTCTACCCCGACCATGTCACGGTCTTCTGGCAAGTC
>242-2
GTTGCGTTTCGTCAGTCTCCGTCTCTGACAGTGAAGGATGGGCGCGAGGCGGAGATCCACTGTAGCCATGATGACAGTAACCTGTCGGTGATGCTGTGGTACCAACAGAGACAGGCCAGTCCTGGTATGACTCTGATAGGGTACAGTTACAGCACCACTGAGCCTAACTACGAGAGTTTGTTTGAGGAGAGGTTCAGGCTGAAGATACAGGGAGACCTGAAGGGAACTCTGGTCATCTCCAAACTAACATTAGCAGACTCTGCTGTGTATTTCTGCGCAGCCAGTCGACAGGGGAGGTACTCGGAGGCATATTTTGGAGCCGGCACCAAACTCACCGTTTTAGATCCAAACATCAAAGTCACTGAACCCACAGTGGAAGTCCTAGCACCCTCGGCAAAGGAGTGTAAAGATAGAAACAAGAAGAAGAAGACCCTGGTGTGTGTAGCCACCCGCTTCTACCCCGACCATGTCACGGTCTTCTGGCAAGTC
>243-2
GTTGCGTTTCGTCAGTCTCCGTCTCTGACAGTGAAGGATGGGCGCGAGGCGGAGATCCACTGTAGCCATGATGACAGTAACCTGTCGGTGATGCTGTGGTACCAACAGAGACAGGCCAGTCCTGGTATGACTCTGATAGGGTACAGTTACAGCACCACTGAGCCTAACTACGAGAGTTTGTTTGAGGAGAGGTTCAGGCTGAAGATACAGGGAGACCTGAAGGGAACTCTGGTCATCTCCAAACTAACATTAGCAGACTCTGCTGTGTATTTCTGCGCAGCCAGTCGCGACAGGGGAGGCAACCCGGCATTCTTCGGCAGTGGCACCAAACTCACAGTTCTAGATCCAAACATCAAAGTCACTGAACCCACAGTGGAAGTCCTAGCACCCTCGGCAAAGGAGTGTAAAGATAGAAACAAGAAGAAGAAGACCCTGGTGTGTGTAGCCACCCGCTTCTACCCCGACCATGTCACGGTCTTCTGGCAAGTC
>244-2
GTTGCGTTTCGTCAGTCTCCGTCTCTGACAGTGAAGGATGGGCGCGAGGCGGAGATCCACTGTAGCCATGATGACAGTAACCTGTCGGTGATGCTGTGGTACCAACAGAGACAGGCCAGTCCTGGTATGACTCTGATAGGGTACAGTTACAGCACCACTGAGCCTAACTACGAGAGTTTGTTTGAGGAGAGGTTCAGGCTGAAGATACAGGGAGACCTGAAGGGAACTCTGGTCATCTCCAAACTAACATTAGCAGACTCTGCTGTGTATTTCTGCGCAGCCACCTCGACATACACTGGAAGTGAGGCCTACTTTGGGAATGGAACCAAACTCACTGTTTTAGATCCAAACATCAAAGTCACTGAACCCACAGTGGAAGTCCTAGCACCCTCGGCAAAGGAGTGTAAAGATAGAAACAAGAAGAAGAAGACCCTGGTGTGTGTAGCCACCCGCTTCTACCCCGACCATGTCACGGTCTTCTGGCAAGTC
>245-1
GTTGCGTTTCGTCAGTCTCCGTCTCTGACAGTGAAGGATGGGCGCGAGGCGGAGATCCACTGTAGCCATGATGACAATAACCTGTCGGTGATGCTGTGGTACCAACAGAGACAGGCCAGTCCTGGTATGACTCTGATAGGGTACAGTTACAGCACCACTGAGCCTAACTACGAGAGTTTGTTTGAGGAGAGGTTCAGGCTGAAGATACAGGGAGACCTGAAGGGAACTCTGGTCATCTCCAAACTAACATTAGCAGACTCTGCTGTGTATTTCTGCGCAGCCAGGACAGATTCTGGTGGTTATGCTGCCTACTTTGGAGAAGGAACTAAGCTAACAGTTCTGGATCCAAACATCAAAGTCACTGAACCCACAGTGGAAGTCCTAGCACCCTCGGCAAAGGAGTGTAAAGATAGAAACAAGAAGAAGAAGAAGACCCTGGTGTGTGTAGCCACCCGCTTCTACCCCGACCATGTCACGGTCTTCTGGCAAGTC
>246-1
GTTGCGTTTCGTCAGTCTCCGTCTCTGACAGTGAAGGATGGGCGCGAGGCGGAGATCCACTGTAGCCATGATGACAGTAACCTGTCGGTGATGCTGTGGTACCAACAGAGACAGGCCAGTCCTGGTATGACTCTGATAGGGTACAGTTACAGCACCACTGAGCCTAACTACGAGAGTTTGTTTGAGGAGAGGTTCAGGCTGAAGATACAGGGAGACCTGAAGGGAACTCTGGTCATCTCCAAACTAACATTAGCAGACTCTGCTGTGTATTTCTGCGCAGCCAGGACAGATTCTGGTGGTTATGCTGCCTACTTTGGAGAAGGAACTAAGCTAACAGTTCTGGATCCAAACATCAAAGTCACTGAACCCACAGTGGAAGTCCTAGCACCCTCGGCAAAGGAGTGTAAAGATAGAAACAAGAAGAAGAAGACCCTGGTGTGTGTAGCCACCCGCTTCTACCCCGACCATGTCACGGTCTTCTGGCAAGTC
>247-1
GTTGCGTTTCGTCAGTCTCCGTCTCTGACAGTGAAGGATGGGCGCGAGGCGGAGATCCACTGTAGCCATGATTACAGTAACCTGTCGGTGATGCTGTGGTACCAACAGAGACAGGCCAGTCCTGGTATGACTCTGATAGGGTACAGTTACAGCACCACTGAGCCTAACTACGAGAGTTTGTTTGAGGAGAGGTTCAGGCTGAAGATACAGGGAGACCTGAAGGGAACTCTGGTCATCTCCAAACTAACATTAGCAGACTCTGCTGTGTATTTCTGCGCAGCCAGGACAGGGAACTATGAGGCACATTTTGGATCAGGCACCAAATTAACAGTTCTCGATCCAAACATCAAAGTCACTGAACCCACAGTGGAAGTCCTAGCACCCTCGGCAAAGGAGTGTAAAGATAGAAACAAGAAGAAGAAGAAGACCCTGGTGTGTGTAGCCACCCGCTTCTACCCCGACCATGTCACGGTCTTCTGGCAAGTC
>248-1
GTTGCGTTTCGTCAGTCTCCGTCTCTGACAGTGAATGATGGGCGCGAGGCGGAGATCCACTGTAGCCATGATTACAGTAACCTGTCGGTGATGCTGTGGTACCAACAGAGACAGGCCAGTCCTGGTATGACTCTGATAGGGTACAGTTACAGCACCACTGAGCCTAACTACGAGAGTTTGTTTGAGGAGAGGTTCAGGCTGAAGATACAGGGAGACCTGAAGGGAACTCTGGTCATCTCCAAACTAACATTAGCAGACTCTGCTGTGTATTTCTGCGCAGCCAGTCGCCGTAACCTCAACAACCCGGCATTCTTCGGCAGTGGCACCAAACTCACAGTTCTAGATCCAAACATCAAAGTCACTGAACCCACAGTGGAAGTCCTAGCACCCTCGGCAAAGGAGTGTAAAGATAGAAACAAGAAGAAGAAGAAGACCCTGGTGTGTGTAGCCACCCGCTTCTACCCCGACCATGTCACGGTCTTCTGGCAAGTC
>249-1
GTTGCGTTTCGTCAGTCTCCGTCTCTGACAGTGAAGGATGGGCGCGAGGCGGAGATCCACTGTAGCCATGATGACAGTAACCTGTCGGTGATGCTGTGGTACCAACAGAGACAGGCCAGTCCTGGTATGACTCTGATAGGGTACAGTTACAGCACCACTGAGCCTAACTACGAGAGTTTGTTTGAGGAGAGGTTCAGGCTGAAGATACAGGGAGACCTGAAGGGAACTCTGGTCATCTCCAAACTAACATTAGCAGACTCTGCTGTGTATTTCTGCGCAGCCACGACAGGTACTCAAACTCAACCAGCCTTCTTTGGCAATGGAACGAAACTCACTGTTTTAGATCCAAACATCAAAGTCACTGAACCCACAGTGGAAGTCCTAGCACCCTCGGCAAAGGAGTGTAAAGATAGAAACAAGAAGAAGAAGAAGGCCCTGGTGTGTGTAGCCCCCCGCTTCTACCCCGACCATGTCACGGTCTTCTGGCAAGTC
>250-1
GTTGCGTTTCGTCAGTCTCCGTCTCTGACAGTGAAGGATGGGCGCGAGGCGGAGCTCCACTGTAGCCATGATGACAGTACCCTGTCGGTGATGCTGTGGTACCAACAGAGACAGGCCAGTCCTGGTATGACTCTGATAGGGTACAGTTACAGCACCACTGAGCCTAACTACGAGAGTTTGTTTGAGGAGAGGTTCAGGCTGAAGATACAGGGAGACCTGAAGGGAACTCTGGTCATCTCCAAACTAACATTAGCAGACTCTGCTGTGTATTTCTGCGCAGCCAGGGACAGGGGGCCAACTATGAGGCACATTTTGGATCAGGCACCAAATTAACAGTTCTCGATCCAAACATCAAAGTCACTGAACCCACAGTGGAAGTCCTAGCACCCTCGGCAAAGGAGTGTAAAGATAGAAACAAGAAGAAGAAGAAGACCCTGGTGTGTGTAGCCACCCGCTTCTACCCCGACCATGTCACGGTCTTCTGGCAAGTC
>251-1
GTTGCGTTTCGTCAGTCTCCGTCTCTGACAGTGAAGGATGGGCGCGAGGCGGAGCTCCACTGTAGCCATGATGACAGTAACCTGTCGGTGATGCTGTGGTACCAACAGAGACCGGCCAGTCCTGGTATGACTCTCATAGGGTCCAGTTACAGCACCACTGAGCCTAACTACGAGAGTTTGTTTGAGGAGAGGTTCAGGCTGTAGATACAGGGAGACCTGAAGGGAACTCTGGTCATCTCCAAACTAACATTAGCAGACTCTGCTGTGTATTTCTGCGCAGCCAGCCGGGACAGGGGACTATGAGGCACATTTTGGATCAGGCACCAAATTAACAGTTCTCGATCCAAACATCAAAGTCACTGAACCCACAGTGGAAGTCCTAGCACCCTCGGCAAAGGAGTGTAAAGATAGAAACAAGAAGAAGAAGAAGACCCTGGTGTGTGTAGCCACCCGCTTCTACCCCGACCATGTCACGGTCTTCTGGCAAGTC
>252-1
GTTGCGTTTCGTCAGTCTCCGTCTCTGACAGTGAAGGATGGGCGCGAGGCGGAGATCCACTGTAGCCATGATGACAGTAACTTGTCGGTGATGCTGTGGAACCAACAGAGACAGGCCAGTCCTGGTATGACTCTGATAGGGTACAGTTACAGCACCACTGAGCCTAACTACGAGAGTTTGTTTGAGGAGAGGGTCAGGCTGAAGATACAGGGAGACCTGAAGGGAACTCTGGTCATCTCCAAACTAACATTAGCAGACTCTGCTGTGTATTTCTGCGCAATCCGGGACAAAACACGGATAAGGCAGAGTTTGGTCCAGGTACCAGACTCACTGTTCTTGATCCAAACATCAAAGTCACTGAACCCACAGTGGAAGTCCTAGCACCCTCGGCAAAGGAGTGTAAAGATAGAAACAAGAAGAAGAAGAAGACCCTGGTGTGTGTAGCCACCCGCTTCTACCCCGACCATGTCACGGTCTTCTGGCAAGTC
>253-1
GTTGCGTTTCGTCAGTCTCCGTCTCTGACAGTGAAGGATGGGCGCGAGGCGGAGATCCACTGTAGCCATGATGACAGTAACCTGTCGGTGATGCTGTGGTACCAACAGAGACAGGCCAGTCCTGGTATGACTCTGATAGGGTACAGTTACAGCACCACTGAGCCTAACTACGAGAGTTTGTTTGAGGAGAGGTTCAGGCTGAAGATACAGGGAGACCTGAAGGGAACTCTGGTCATCTCCAAACTAACATTAGCAGAATCTGCTGTGTATTTCTGCGCAGCCGGACAGGGCTCGTACTCGGAGGCATATTTTGGAGCCGGCACCAAACTCACCGTTTTAGATCCAAACATCAAAGTCACTGAACCCACAGTGGAAGTCCTAGCACCCTCGGCAAAGGAGTGTAAAGATAGAAACAAGAAGAAGAAGAAGACCCTGGTGTGTGTAGCCACCCGCTTCTACCCCGACCATGTCACGGTCTTCTGGCAAGTC
>254-1
GTTGCGTTTCGTCAGTCTCCGTCTCTGAAAGTGAAGGATGGGCGCGAGGCGGAGAACCACTTTAGCCATGATGACAGTAACCTGTCGGCGATGCTGTGGTACCAACAGAGACAGGCCAGTCCCGGAATGACTCTGATAGGGTACAGTTACAGCACCACTGAGCCTAACTACGAGAGCTTGCTTGAGGAGAGGTTCAGGCTGAAGATACAGGGAGACCTGAAGGGAACTCTGGTCATCTCCAAACTAACATTAGCAGACTCTGCTGTGTATTTCTGCGCAGCCAGGCGAGCAGGGATTTGATCCTGCATTCTTTGGAGCAGGGACCAAACTGAGTGTTCTGGATCCAAACATCAAAGTCACTGAACCCACAGTGGAAGTCCTAGCACCCTCGGCAAAGGAGTGTAAAGATAGAAACAAGAAGAAGAAGAAGACCCTGGTGTGTGTAGCCACCCGCTTCTACCCCGACCATGTCACGGTCTTCTGGCAAGTC
>255-1
GTTGCGTTTCGTCAGTCTCCGTCTCTGACAGTGAAGGATGGGCGCGAGGCGGAGATCCACTGTAGCCATGATGACAGTAACCTGTCGGTGATGCTGTGGTACCAACAGAGACAGGCCAGTCCTGGTATGACTCTGATAGGGTACAGTTACAGCACCACTGAGCCTAACTACGAGAGTTTGTTTGAGGAGAGGTTCAGGCTGAAGATACAGGGAGACCTGAAGGGAACTCTGGTCATCTCCAAACTAACATTAGCAGACTCTGCTGTGTATTTCTGCGCAGCCAGTCGGGACACGTACTCGGAGGCATATTTTGGAGCCGGCACCAAACTCACCGTTTTAGATCCAAACATCAAAGTCACTGAACCCACAGTGGAAGTCCTAGCACCCTCGGCAAAGGAGTGTAAAGATAGAAACAAGGAGAAGAAGAAGACCCTGGTGTGTGTAGCCACCCGCTTCTACCCCGACCATGTCACGGTCTTCTGGCAAGTC
>256-1
GTTGCGTTTCGTCAGTCTCCGTCTCTGACAGTGCAGGATGGGCGCGAGGCGGAGATCCACTGTAGCCATGATGACAGTAACCTGTCGGTGATGCTGTGGTACCAACAGAGACAGGCCAGTCCTGGTATGACTCTGATAGGGTACAGTTACAGCACCACTGAGCCTAACTACGAGAGTTTGTTTGAGGAGAGGTTCAGGCTGAAGATACAGGGAGACCTGAAGGGAACTCTGGTCATCTCCAAACTAACATTAGCAGACTCTGCTGTGTATTTCTGCGCAGCCACGGACAGGGGGTCGTACTCGGAGGCATATTTTGGAGCCGGCACCAAACTCACCGTTTTAGATCCAAACATCAAAGTCACTGAACCCACAGTGGAAGTCCTAGCACCCTCGGCAAAGGAGTGTAAAGATAGAAACAAGAAGAAGAAGAAGACCCTGGTGTGTGTAGCCACCCGCTTCTACCCCGACCATGTCACGGTCTTCTGGCAAGTC
>257-1
GTTGCGTTTCGTCAGTCTCCGTCTCTGACAGTGAAGGATGGGCGCGATGCGGAGATCCACTGTAGCCATGATGACAGTAACCTGTCGGTGATGCTGTGGTACCAACAGAGACAGGCCAGTCCTGGTATGACTCTGATAGGGTACAGTTACAGCACCACTGAGCCTAACTACGAGAGTTTGTTTGAGGAGAGGTTCAGGCTGAAGATACAGGGAGACCTGAAGGGAACTCTGGTCATCTCCAAACTAACATTAGCAGACTCTGCTGTGTATTTCTGCGCAGCCAGTCGACAGGGGCAAACTCAACCAGCCTTCTTTGGCAATGGAACGAAACTCACTGTTTTAGATCCAAACATCAAAGTCACTGAACCCACAGTGGAAGTCCTAGCACCCTCGGCAAAGGAGTGTAAAGATAGAAACAAGAAGAAGAAGAAGACCCTGGTGTGTGTAGCCACCCGCTTCTACCCCGACCATGTCACGGTCTTCTGGCAAGTC
>258-1
GTTGCGTTTCGTCAGTCTCCGTCTCTGACAGTGAAGGATGGGCGCGAGGCGGAGATCCACTGTAGCCATGATGACAGTAACCTGTCGGTGATGCTTTGGAACCAACAGAGACAGCCCAGTCCTGGAATGACTCTGATAGGGTACAGTTACAGCACCACTGAGCCTAACTACGAGAGTTGGTTTGAGGAGAGGTTCAGGCTGAAGATACAGGGAGACCTGAAGGGAACTCTGGTCATCTCCAAACTAACATTAGCAGACTCTGCTGTGTATTTCTGCGCAGCCAAGGACAGCTCGTACTCGGAGGCATATTTTGGAGCCGGCACCAAACTCACCGTTTTAGATCCAAACATCAAAGTCACTGAACCCACAGTGGAAGTCCTAGCACCCTCGGCAAAGGAGTGTAAAGATAGAAACAAGAAGAAGAAGAAGACCCTGGTGTGTGTAGCCACCCGCTTCTACCCCGACCATGTCACGGTCTTCTGGCAAGTC
>259-1
GTTGCGTTTCGTCAGTCTCCGTCTCTGACAGTGCAGGATGGTCGCGAGGCGGAGATCCACTGTCGCCATGATGACAGTAACCTGTCGGTGATGCTGTGGTACCAACAGAGACAGGCCAGTCCTGGCATGACTCTGATAGGGTACAGTTACAGCACCACTGAGCCTAACTACGAGAGTTTGTTTGAGGAGAGGTTCAGGCTGAAGATACAGGGAGACCTGAAGGGAACTCTGGTCATCTCCAAACTAACATTAGCAGACTCTGCTGTGTATTTCTGCGCAGCCAGGAAGGGACAGAGCACGGATAAGGCAGAGTTTGGTCCAGGTACCAGACTCACTGTTCTAGATCCAAACATCAAAGTCACTGAACCCACAGTGGAAGTCCTAGCACCCTCGGCAAAGGAGTATAAAGATAGAAACAAGAAGAAGAAGAAGACCCTGGTGTGTGTAGCCACCCGCTTCTACCCCGACCATGTCACGGTCTTCTGGCAAGTC
>260-1
GTTGCGTTTCGTCAGTCTCCGTCCACCAATCTCCTCGTTATCTCACCAAGAGGCCAGGAACCACCTTAAAGATGACCTGCAGTCACCATGACAAAAAATATGATAAAATCTACTGGTACCGTCAGATACATGGACAAAAGCTCCAGCTCATCGACTTCCTGTCCTTTAAAGAAGCTGTTGATGTTGAGGAAAACTTTAACATCTCAGGCGACGCCGAGGATGAGGGTTTTCTGGGGTCGCTTGCAGTGAGGATTGAAGACACTGGGCTATATTATTGTGCTATCCAAACATCAAAGTCACTGAACCCACAGTGGAAGTCCTAGCACCCTCGGCAAAGGAGTGTAAAGATAGAAACAAGAAGAAGAAGAAGACCCTGGTGTGTGTAGCCACCCGCTTCTACCCCGACCATGTCACGGTCTTCTGGCAAGTC
>261-1
GTTGCGTTTCGTCAGTCTCCGTCTCTGACAGTGAAGGATGGGCGCGAGGCGGAGATCCACTGTAGCCATGATGACAGTAACCTGTCGGTGATGCTGTGGTACCAACAGAGACAGGCCAGTCCTGGTATGACTCTGATAGGGTACAGTTACAGCACCACTGAGCCTAACTACGAGAGTTTGTTTGAGGAGAGGTTCAGGCTGAAGATACAGGGAGACCTGAAGGGAACTCTGGTCATCTCCAAACTAACATTAGCAAGCTCTGCTGTGTATTTCTGCGCAGCCAGTCGACAGTTCAACTCAACCAGCCTTCTTTGGCAATGGAACGAAACTCACTGTTTTAGATCCAAACATCAAAGTCACTGAACCCACAGTGGAAGTCCTAGCACCCTCGGCAAAGGAGTGTAAAGATAGAAACAAGAAGAAGAAGAAGACCCTGGTGTGTGTAGCCACCCGCTTCTACCCCGACCATGTCACGGTCTTCTGGCAAGTC
>262-1
GTTGCGTTTCGTCAGTCTCCGTCTCTGACAGTGAAGGATGGGCGCGAGGCGGAGATCCACTGTAGCCATGATGACAGTAACCTGTCGGTGATGCTGTGGTACCAACAGAGACAGGCCAGTCCTGGTATGACTCTGATAGGGTACAGTTACAGCACCACTGAGCCTAACTACGAGAGTTTGTTTGAGGAGAGGTTCAGGCTGAAGATACAGGGAGACCTGAAGGGAACTCTGGTCATCTCCAAACTAACATTAGCAGACTCTGCTGTGTATTTCTGCGCAGCCAGTCAGGCAGGCTACTCGGAGGCATATTTTGGAGCCGGCACCAAACTCACCGTTTTAGATCCAAACATCAAAGTCACTGAACCCACAGTGGAAGTCCTAGCACCCTCGGCAAAGGAGTGTAAAGATAGAAACAAGAAGAAGAAGAAGACCCTGGTGTGTGTAGCCACCCGCTTCTACCCCGACCATGTCACGGTCTTCTGGCAAGTC
>263-1
GTTGCGTTTCGTCAGTCTCCGTCTCTGACAGTGAAGGATGGGCGCGAGGCGGAGATCCACTGTAGCCATGATGACAGTAACCTGTCGGTGATGCTGTGGTACCAACAGAGACAGGCCAGTCCTGGTATGACTCTGATAGGGTACAGTTACAGCACCACTGAGCCTAACTACGAGAGTTTGTTTGAGGAGAGGTTCAGGCTGAAGATACAGGGAGACCTGAAGGGAACTCTGGTCATCTCCAAACTAACATTAGCAGACTCTGCTGTGTATTTCTGCGCAGCCAGCCGGGACAGGGTCTATGAGGCACATTTTGGATCAGGCACCAAATTAACAGTTCTCGATCCAAACATCAAAGTCACTGAACCCACAGTGGAAGTCCTAGCACCCTCGGCAAAGGAGTGTAAAGATAGAAACAAGAAGAAGAAGAAGACCCTGGTGTGTGTAGCCACCCGCTTCTACCCCGACCATGTCACGGTCTTCTGGCAAGTC
>264-1
GTTGCGTTTCGTCAGTCTCCGTCTCTGACAGTGAAGGATGGGCGCGAGGCGGAGATCCACTGTAGCCATGATGACAGTAACCTGTCGGTGATGCTGTGGTACCAACAGAGACAGGCCAGTCCTGGTATGACTCTGATAGGGTACAGTTACAGCACCACTGAGCCTAACTACGAGCGTTTGTTTGAGGAGAGGTTCAGGCTGAAGATACAGGGAGACCTGAAGGGAACTCTGGTCATCTCCAAACTAACATTAGCAGACTCTGCTGTGTATTTCTGCGCAGCCAGCCGAACAGTCAACTATGAGGCACATTTTGGATCAGGCACCAAATTAACAGTTCTCGATCCAAACATCAAAGTCACTGAACCCACAGTGAAAGTCCTAGCACCCTCGGCAAAGGAGTGTAAAGATAGAAACAAGAAGAAGAAGAAGACCCTGGTGTGTGTAGCCACCCGCTTCTACCCCGACCATGTCACGGTCTTCTGGCAAGTC
>265-1
GTTGCGTTTCGTCAGTCTCCGTCTCTGACAGTGAAGGATGGGCGCGGGGCGGAGATCCACTGTAGCCATGATGACAGTAACCTGTCGGTGATGCTGTGGTACCAACAGAGACAGGCCAGTCCTGGTATGACTCTGATAGGGTACAGTTACAGCACCACTGAGCCTAACTACGAGAGGTTGTTTGAGGAGAGGTTCAGGCTGAAGATACAGGGAGACCTGAAGGGAACTCTGGTCATCTCCAAACTAACATTAGCAGACTCTGCTGTGTATTTCTGCGCAGCGGGACAGGACTCGTACTCGGAGGCATATTTTGGAGCCGGCACCAAACTCACCGTTTTAGATCCAAACATCAAAGTCACTGAACCCACAGTGGAAGTCCTAGCACCCTCGGCAAAGGAGTGTAAAGATAGAAACAAGAAGAAGAAGAAGACCCTGGTGTGTGTAGCCACCCGCTTCTACCCCGACCATGTCACGGTCTTCTGGCAAGTC
>266-1
GTTGCGTTTCGTCAGTCTCCGTCTCTGACAGTGAAGGATGGGCGCGAGGCGGAGATCCACTGTAGCCATGATGACAGTAACCTGTCGGTGATGCTGTGGTACCAACAGAGACAGGCCAGTCCTGGTATGACTCTGATAGGGTACAGTTACAGCACCACTGAGCCTAACTACGAGAGTTTGTTTGAAGAGAGGTTCAGGCTGAAGATACAGGGAGACCTGAAGGGAACTCTGGTCATTTCCAAACTAACATTAGCAGACTCTGCTGTGTATTTCTGCGCAGCCGGACAGGGTGGTTATGCTGCCTACTTTGGAGAAGGAACTAAGCTAACAGTTCTGGATCCAAACATCAAAGTCACTGAACCCACAGTGGAAGTCCTAGCACCCTCGGCAAAGGAGTGTAAAGATAGAAACAAGAAGAAGAAGAAGACCCTGGTGTGTGTAGCCACCCGCTTCTACCCCGACCATGTCACGGTCTTCTGGCAAGTC
>267-1
GTTGCGTTTCGTCAGTCTCCGTCTCTGACAGTGAAGGATGGGCGCGAGGCGGAGATCCACTGTAGCCATGATGACAGTAACCTGTCGGTGATGCTGTTGTACCAACAGAGACAGGCCAGTCCTGGTATGACTCTGATAGGGTACAGTTACAGCACCACTGAGCCTAACTACGAGAGTTTGTTTGAGGAGAGGTTCAGGCTGAAGATACAGGGAGACCTGAAGGGAACTCTGGTCATCTCCAAACTAACATTAGCAGACTCTGCTGTGTATTTCTGCGCAGCCAGTCGCGGGCAGTACTCGGAGGCATATTTTGGAGCCGGCACCAAACTCACCGTTTTAGATCCAAACATCAAAGTCACTGAACCCACAGTGGAAGTCCTAGCACCCTCGGCAAAGGAGTGTAAAGATAGAAACAAGAAGAAGAAGAAGACCCTGGTGTGTGTAGCCACCCGCTTCTACCCCGACCATGTCACGGTCTTCTGGCAAGTC
>268-1
GTTGCGTTTCGTCAGTCTCCGTCTCTGACAGTGAAGGATGGGCGCGAGGCGGAGATCCACTGTAGCCATGATGACAGTAACCTGTCGGTGATGCTGTGGTACCAACAGAGACAGGCCAGTCCTGGTATGACTCTGATAGGGTACAGTTACAGCACCACTGAGCCTAACTACGAGAGTTTGTTTGAGGAGAGGTTCAGGCTGAAGATACAGGGAGACCTGAAGGGAACTCTGGTCATCTCCAAACTAACATTAGCAGACTCTGCTGTGTATTTCTGCGCAGCCAGTCGAGAGGGCTCGTACTCGGAGGCATATTTTGGAGCCGGCACCAAACTCACCGTTTTAGATCCAAACATCGAAGTCACTGAACCCACAGTGGAAGTCCTAGCACCCTCGGCAAAGGAGTGTAAAGATAGAAACAAGAAGAAGAAGAAGACCCTGGTGTGTGTAGCCACCCGCTTCTACCCCGACCATGTCACGGTCTTCTGGCAAGTC
>269-1
GTTGCGTTTCGTCAGTCTCCGTCTCTGACAGTGAAGGATGGGCGCGAGGCGGAGCTCCACTGTAGCCATGATGACAGTAAACTGTCGGTGATGCTGTGGTACCAACAGAGACAGGCCAGTCCTGGTATGACTCTGATAGGGTACAGTTACAGCACCACTGAGCCTAACTACGAGAGTTTGTTTGAGGAGAGGTTCAGGCTGAAGATACAGGGAGACCTGAAGGGAACTCTGGTCATCTCCAAACTAACATTAGCAGACTCTGCTGTGTATTTCTGCGCAGCCAGTCGGGACAGTTCGTACTCGGAGGCATATTTTGGAGCCGGCACCAAACTCACCGTTTTAGATCCAAACATCAAAGTCACTGAACCCACAGTGGAAGTCCTAGCACCCTCGGCAAAGGAGTGTAAAGATAGAAACAAGAAGAAGAAGAAGACCCTGGTGTGTGTAGCCACCCGCTTCTACCCCGACCATGTCACGGTCTTCTGGCAAGTC
>270-1
GTTGCGTTTCGTCAGTCTCCGTCTCTGACAGCGAAGGATGGGCGCGAGGCGGAGATCCACTGTAGCCATGATGACAGTAACCTGTCGGTGATGCTGTGTTACCAACAGAGACAGGCCAGTCCTGGTATGACTCTGATAGGGTACAGTTACAGCACCACTGAGCCTAACTACGAGAGTTTGTTTGAGGAGAGGTTCAGGCTGAAGATACAGGGAGACCTGAAGGGAACTCTGGTCATCTCCAAACTAACATTAGCAGACTCTGCAGTGTATTTCTGCGCAGCCAGTCGACAGGGGCAAACTCAACCAGCCTTCTTTGGCAATGGAACGAAACTCACTGTTTTAGATCCAAACATCAAAGTCACTGAACCCACAGTGGAAGTCCTAGCACCCTCGGCAAAGGAGTGTAAAGATAGAAACAAGAAGAAGAAGAAGACCCTGGTGTGTGTAGCCACCCGCTTCTACCCCGACCATGTCACGGTCTTCTGGCAAGTC
>271-1
GTTGCGTTTCGTCAGTCTCCGTCTCTGACAGTGAAGGATGGGCGCGAGGCGGAGATCCACTGTAGCCATGATGACAGTAACCTGTCGGTGATGCTGTGGTACCAACAGAGACAGACCAGTCCTGGTATGACTCTGATAGGGTACAGTTACAGCACCACTGAGCCTAACTACGAGAGTTTGTTTGAGGAGAGGTTCAGGCTGAAGATACAGGGAGACCTGAAGGGAACTCTGGTCATCTCCAAACTAACATTAGCAGACTCTGCTGTGTATTTCTGCGCAGCCAGTCGACAGGGGGCAACTCAACCAGCCTTCTTTGGCAATGGAACGAAACTCACTGTTTTAGATCCAAACATCAAAGTCACTGAACCCACAGTGGAAGTCCTAGCACCCTCGGCAAAGGAGTGTAAAGATAGAAACAAGAAGAAGAAGAAGACCCTGGTGTGTGTAGCCACCCGCTTCTACCCCGACCATGTCACGGTCTTCTGGCAAGTC
>272-1
GTTGCGTTTCGTCAGTCTCCGTCTCTGACAGTGAAGGATGGGCGCGAGGCGGAGATCCACTGTAGCCATGATGACAGTAACCTGTCGGTGATGCTGTGGTACCAACAGAGACAGGCCAGTCCTTGTATGACTCTGATAGGGTACAGTTACAGCACCACTGAGCCTAACTACGAGAGTTTGTTTGAGGAGAGGTTCAGGCTGAAGATACAGGGAGACCTGAAGGGAACTCTGGTCATCTCCAAACTAACATTAGCAGACTCTGCTGTGTATTTCTGCGCAGCCAGCGGGACAACTTCAACTCAACCAGCCTTCTTTGGCAATGGAACGAAACTCACTGTTTTAGATCCAAACATCAAAGTCACTGAACCCACAGTGGAAGTCCTAGCACCCTCGGCAAAGGAGTGTAAAGATAGAAACAAGAAGAAGAAGAAGACCCTGGTGTGTGTAGCCACCCGCTTCTACCCCGACCATGTCACGGTCTTCTGGCAAGTC
>273-1
GTTGCGTTTCGTCAGTCTCCGTCTCTGACAGTGAAGGATGGGCGCGAGGCGGAGATCCACTGTAGCCATGATGACAGTAACCTGTCGGTGATGCTGTGGTACCAACAGAGACAGGCCAGTCCTGGTATGACTCTGATAGGGTACAGTTACAGCACCACTGAGCCTAACTACGAGAGTTTGTTTGAGGAGAGGTTCAGGCTGAAGATACAGGGAGACCTGAAGGGAACTCTGGTCATCTCCAAACTAACATTAGCAGACTCTGCTGTGTATTTCTGCGCAGCCAGTCGGGGGAAACAAACCGGCATTCTTCGGCAGTGGCACCAAACTCACAGTTCTATATCCAAACATCAAAGTCACTGAACACCCAGTGGAAGTCCTATCACCCCCGGCAAAGGAGTGTAAAGATATAAACAAGAAGAAGAAGAAGACCCTGGTGTGTGTAGCCACCCGCTTCTACCCCGACCATGTCACGGTCTTCTGGCAAGTC
>274-1
GTTGCGTTTCGTCAGTCTCCGTCTCTGACAGTGAAGGATGGGCGCGAGGCGGAGATCCACTGTAGCCATGATGACAGTAACCTGTCGGTGATGCTGTGGTACCAACAGAGACAGGCCAGTCCTGGTATGACTCTGATAGGGTACAGTTACAGCACCACTGAGCCTAACTACGAGAGTTTGTTTGAGGAGAGGTTCAGGCTGAAGATACAGGGAGACCTGAAGGGAACTCTGGTCATCTCCAAACTAACATTAGCAGACTCTGCTGTGTATTTCTGCGCAGCGGGACAGGACTCGTACTCGGAGGCATATTTTGGAGCCGGCACCAAACTCACCGTTTTAGATCCAAACATCAAAGTCACTGAACCCACAGTGGAAGTCCTAGCACCCTCGGCAAAGGAGTGTGAAGATAGAAACAAGAAGAAGAAGAAGACCCTGGTGTGTGTAGCCACCCGCTTCTACCCCGACCATGTCACGGTCTTCTGGCAAGTC
>275-1
GTTGCGTTTCGTCAGTCTCCGTCTCTGACAGAGAAGGATGGGCGCGAGGCGGAGATCCACTGTAGCCATGATGACAGTAACCTGTCGGTGATGCTGTGGTACCAACAGAGACAGGCCAGTCCTGGTATGACTCTGATAGGGTACAGTTACAGCACCACTGAGCCTAACTACGAGAGTTTGTTTGAGGAGAGGTTCAGGCTGAAGATACAGGGAGACCTGAAGGGAACTCTGGTCATCTCCAAACTAACATTAGCAGACTCTGCTGTGTATTTCTGCGCAGCCAGGGGAGACTTTGGAAGTGAGGCCTACTTTGGGAATGGAACCAAACTCACTGTTTTAGATCCAAACATCAAAGTCACTGAACCCACAGTGGAAGTCCTAGCACCCTCGGCAAAGGAGTGTAAAGATAGAAACAAGAAGAAGAAGAAGACCCTGGTGTGTGTAGCCACCCGCTTCTACCCCGACCATGTCACGGTCTTCTGGCAAGTC
>276-1
GTTGCGTTTCGTCAGTCTCCGTCTCTGACAGTGAAGGATGGGCGCGAGGCGGAGATCCACTGTAGCCATGATGACAGTAAACTGTCGGTGATGCTGTGGTACCAACAGAGACAGGCCAGTCCTGGTATGACTCTGATAGGGTACAGTTACAGCACCACTGAGCCTAACTACGAGAGTTTGTTTGAGGAGAGGTTCAGGCTGAAGATACAGGGAGACCTGAAGGGAACTCTGGTCATCTCCAAACTAACATTAGCAGACTCTGCTGTGTATTTCTGCGCAGCCAGTCGAGGAGAGGCACATTTTGGATCAGGCACCAAATTAACAGTTCTCGATCCAAACATCAAAGTCACTGAACCCACAGTGGAAGTCCTAGCACCCTCGGCAAAGGAGTGTAAAGATAGAAACAAGAAGAAGAAGAAGACCCTGGTGTGTGTAGCCACCCGCTTCTACCCCGACCATGTCACGGTCTTCTGGCAAGTC
>277-1
GTTGCGTTTCGTCAGTCTCCGTCTCTGCCAGTGAAGGATGGGCGCGAGGCGGAGATCCACTGTAGCCATGATGACAGTAACCTGTCGGTGATGCTGTGGTACCAACAGAGACAGGCCAGTCCTGGTATGACTCTGATAGGGTACAGTTACAGCACCACTGAGCCTAACTACGAGAGTTTGTTTGAGGAGAGGTTCAGGCTGAAGATACAGGGAGACCTGAAGGGAACTCTGGTCATCTCCAAACTAACATTAGCAGACTCTGCTGTGTATTTCTGCGCCCTAGGGGGCCTTAGTTTAACTATGAGGCACATTTTGGATCAGGCACCAAATTAACAGTTCTCGATCCAAACATCAAAGTCACTGAACCCACAGTGGAAGTCCTAGCACCCTCGGCAAAGGAGTGTAAAGATAGAAACAAGAAGAAGGAGAAGACCCTGGTGTGTGTAGCGACCCGCTTCTAACCCGACCAAGTCACGGTCTTCTGGCAAGTC
>278-1
GTTGCGTTTCGTCAGTCTCCGTCTCTGACAGTGAAGGATGGGCGCGAGGCGGAGATCCACTGTAGCCATGATGACAGTAACCTGTCGGTGATGCTGTGGTACCAACAGAGACAGGCCAGTCCTGGTATGACTCTTATAGGGTACAGTTACAGCACCACTGAGCCTAACTACGAGAGTTTGTTTGAGGAGAGGTTCAGGCTGAAGATACAGGGAGACCTGAAGGGAACTCTGGTCATCTCCAAACTAACATTAGCAGACTCTGCTGTGTATTTCTGCGCAGCCAGGAAGGGACAGAGCACGGATAAGGCAGAGTTTGGTCCAGGTACCAGACTCACTGTTCTAGATCCAAACATCAAAGTCACTGAACCCACAGTGGAAGTCCTAGCACCCTCGGCAAAGGAGTGTAAAGATAGAAACAAGAAGAAGAAGAAGACCCTGGTGTGTGTAGCCACCCGCTTCTACCCCGACCATGTCACGGTCTTCTGGCAAGTC
>279-1
GTTGCGTTTCGTCAGTCTCCGTCTCTGACAGTGAAGGATGGGCGCGAGGCGGAGATCCACTGTAGCCATGATGACAGTAACCTGTCGGTGATGCTGTGGTACCAACAGAGATAGGCCAGTCCTGGTATGACTCTGATAGGGTACAGTTACAGCACCACTGAGCCTAACTACGAGAGTTTGTTTGAGGAGAGGTTCAGGCTGAAGATACAGGGAGACCTGAAGGGAACTCTGGTCATCTCCAAACTAACATTAGCAGACTCTGCTGTGTATTTCTGCGCAGCCACGACAGGTACTCAAACTCAACCAGCCTTCTTTGGCAATGGAACGAAACTCACTGTTTTAGATCCAAACATCAAAGTCACTGAACCCACAGTGGAAGTCCTAGTACCCTCGGCAAAGGAGTGTAAAGATAGAAACAAGAAGAAGAAGAAGACCCTGGTGTGTGTAGCCACCCGCTTCTACCCCGACCATGTCACGGTCTTCTGGCAAGTC
>280-1
GTTGCGTTTCGTCAGTCTCCGTCTCTGACAGTGAAGGATGGGCGCGAGGCGGAGATCCACTGTAGCCATGATGACAGTAACCTGTCGGTGATGCTGTGGTACCAACAGAGACAGGCCAGTCCTGGTATGACTCTGATAGGGTACAGTTACAGCACCACTGAGCCTAACTACGAGAGTTTGTTTGAGGAGAGGTTCAGGCTGAAGATACAGGGAGACCTGAAGGGAACTCTGGTCATCTCCAAACTAACATTAGCAGACTCTGCTGTGTATTTCTGCGCAGCCAGTCGACAGGGTCAAACTCAACCAGCCTCCTTTGGCAATGGAACGAAACTCACTGTTTTAGATCCAAACATCAAAGTCACTGAACCCACAGTGGAAGTCCTAGCACCCTCGGCAAAGGAGTGTAAAGATAGAAACAAGAAGAAGAAGAAGACCCTGGTGTGTGTAGCCACCCGCTTCTACCCCGACCATGTCACGGTCTTCTGGCAAGTC
>281-1
GTTGCGTTTCGTCAGTCTCCGTCTCTGACAGTGAAGGATGGGCGCGAGGCGGAGATCCACTGTAGCCATGATGACAGTAACCTGACGGTGATGCTGTGGTACCAACAGAGACAGGCCAGTCCTGGTATGACTCTGATAGGGTACAGTTACAGCACCACTGAGCCTAACTACGAGAGTTTGTTTGAGGAGAGGTTCAGGCTGAAGATACAGGGAGACCTGAAGGGAACTCTGGTCATCTCCAAACTAACATTAGCAGACTCTGCTGTGTATTTCTGCGCAGCCAGTCGACAGGGTCAAACTCAACCAGCCTTCTTTGGCAATGGAACGAAACTCACTGTTTTAGATCCAAACATCAAAGTCACTGAACCCACAGTGGAAGTCCTAGCACCCTCGGCAAAGGAGTGTAAAGATAGAAACAAGAAGAAGAAGAAGACCCTGGTGTGTGTAGCCACCCGCTTCTACCCCGACCATGTCACGGTCTTCTGGCAAGTC
>282-1
GTTGCGTTTCGTCAGTCTCCGTCTCTGACAGTGAAGGATGGGCGCGAGGCGGGGATCCACTGTAGCCATGATGACAGTAACCTGTCGGTGATGCTGTGGTACCAACAGAGACAGGCCAGTCCTGGTATGACTCTGATAGGGTACAGTTACAGCACCACTGAGCCTAACTACGAGAGTTTGTTTGAGGAGAGGTTCAGGCTGAAGATACAGGGAGACCTGAAGGGAACTCTGGTCATCTCCAAACTAACATTAGCAGACTCTGCTGTGTATTTCTGCGCAGCCAGTCGTCGTACTCAACCAGCCTTCTTTGGCAATGGAACGAAACTCACTGTTTTAGATCCAAACATCAAAGTCACGGAACCCACAGTGGAAGTACTAGCACCCTCGGCAAAGGAGTGTAAAGATAGAAACAAGAAGAAGAAGACCCTGGTGTGTGTAGCCACCCGCTTCTACCCCGACCATGTCACGGTCTTCTGGCAAGTC
>283-1
GTTGCGTTTCGTCAGTCTCCGTCTCTGACAGTGAATGATGGGCGCGAGGCGGAGATCCACTGTAGCCATGATGACAGTAACCTGTCGGTGATGCTGTGGTACCAACAGAGACAGGCCAGTCCTGGTATGACTCTGATAGGGTACAGTTACAGCACCACTGAGCCTAACTACGAGAGTTTGTTTGAGGAGAGGTTCAGGCTGAAGATACAGGGAGACCTGAAGGGAACTCTGGTCATCTCCAAACTAACATTAGCAGACTCTGCTGTGTATTTCTGCGCAGCCAGTCGGGGGAGCAACTATGAGGCACATTTTGGATCAGGCACCAAATTAACAGTTCTCGATCCAAACATCAAAGTCACTGAACCCACAGTGGAAGTCCTAGCACCCTCGGCAAAGGAGTGTAAAGATAGAAACAAGAAGAAGAAGAAGACCCTGGTGTGTGTAGCCACCCGCTTCTACCCCGACCATGTCACGGTCTTCTGGCAAGTC
>284-1
GTTGCGTTTCGTCAGTCTCCGTCTCTGACAGTGAAGGATGGGCGCGAGGCGGAGATCCACTGTAGCCATGATTACAGTAACCTGTCGGTGATGCTGTGGTACTAACAGAGACAGGCCAGTCCTGGTATGACTCTGATAGGGTACAGTTACAGCACCACTGAGCCTAACTACGAGAGTTTGTTTGAGGAGAGGTTCAGGCTGAAGATACAGGGAGACCTGAAGGGAACTCTGGTCATCTCCAAACTAACATTAGCAGACTCTGCTGTGTATTTCTGCGCAGCCAGTCGGACAGGACAACTATGAGGCACATTTTGGATCAGGCACCAAATTAACAGTTCTCGATCCAAACATCAAAGTCACTGAACCCACAGTGGAAGTCCTAGCACCCTCGGCAAAGGAGTGTAAAGATAGAAACAAGAAGAAGAAGAAGACCCTGGTGTGTGTAGCCACCCGCTTCTACCCCGACCATGTCACGGTCTTCTGGCAAGTC
>285-1
GTTGCGTTTCGTCAGTCTCCGTCTCTGACAGTGAAGGATGGGCGCGAGGCGGAGATCCACTGTAGCCATGATGACAGTAACCTGTCGGTGATGCTGTGGTACCAACAGAGACAGGCCAGTCCTGGTATGACTCTGATAGGGTACAGTTACAGCACCACTGAGCCTAACTACGAGAGTTTGTTTGAGGAGAGGTTCAGGCTGAAGATACAGGGAGACCTGAAGGGAACTCTGGTCATCTCCAAACTAACATTAGCAGACTCTGCTGTGTATTTCTGCGCGGCCAGTCGGAGGGGCACGGATAAGGCAGAGTTTGGTCCAGGTACCAGACTCACTGTTCTAGATCCAAACATCAAAGTCACTGAACCCACAGTGGAAGTCCTAGCACCCTCGGCAAAGGAGTGTAAAGATAGAAACAAGAAGAAGAAGAAGACCCTGGTGTGTGTAGCCACCCGCTTCTACCCCGACCATGTCACGGTCTTCTGGCAAGTC
>286-1
GTTGCGTTTCGTCAGTCTCCGTCTCTGACAGCGAAGGATGGGCGCGAGGCGGAGATCCACTGTAGCCATGATGACAGTAACCTGTCGGTGATGCTGTGGTACCAACAGAGACAGGCCAGTCCTGGTATGACTCTGATAGGGTACAGTTACAGCACCACTGAGCCTAACTACGAGAGTTTGTTTGAGGAGAGGTTCAGGCTGAAGATACAGGGAGACCTGAAGGGAACTCTGGTCATCTCCAAACTAACATTAGCAGACTCTGCTGTGTATTTCTGCGCAGCCAGTCGCGGGTACTCGGAGGCATATTTTGGAGCCGGCACCAAACTCACCGTTTTAGATCCAAACATCAAAGTCACTGAACCCACAGTGGAAGTCCTAGCACCCTCGGCAAAGGAGTGTAAAGATAGAAACAAGAAGAAGAAGAAGACCCTGGTGTGTGTAGCCACCCGCTTCTACCCCGACCATGTCACGGTCTTCTGGCAAGTC
>287-1
GTTGCGTTTCGTCAGTCTCCGTCTCTGACAGTGAAGGATGGGCGCGAGGCGGAGATCCACTGTAGCCATGATGACAGTAACCTGTCGGTGATGCTGTGGTACCAACAGAGACAGGCCAGTCCTGGTATGACTCTGATAGGGTACAGTTACAGCACCACTGAGCCTAACTACGAGAGTTTGTTTGAGGAGAGGTTCAGGCTGAAGATACAGGGAGATCTGAAGGGAACTCTGGTCATCTCCAAACTAACATTAGCAGACTCTGCTGTGTATTTCTGCGCAGCCACTCGGACAGGGGCCAACTATGAGGCACATTTTGGATCAGGCACCAAATTAACAGTTCTCGATCCAAACATCAAAGTCACTGAACCCACAGTGGAAGTCCTAGCACCCTCGGCAAAGGAGTGTAAAGATAGAAACAAGAAGAAGAAGAAGACCCTGGTGTGTGTAGCCACCCGCTTCTACCCCGACCATGTCACGGTCTTCTGGCAAGTC
>288-1
GTTGCGTTTCGTCAGTCTCCGTCTCTGACAGTGAAGGAGGGGCGAGAGGCGGAGATCCACTGTAGCCATGATGACAGTAACCTGTCGGTGATGCTGTGGTACCAACAGAGACAGGCCAGTCCTGGTATGACTCTGATAGGGTACAGTTACAGCACCACTGAGCCTAACTACGAGAGTTTGTTTGAGGAGAGGTTCAGGCTGAAGATACAGGGAGACCTGAAGGGAACTCTGGTCATCTCCAAACTAACAATAGCAGACTCTGCTGTGTATTTCTGCGCAGCCAGTCGGAGGGGCACGGATAAGGCAGAGTTTGGTCCAGGTACCAGACTCACTGTTCTAGATCCAAACATCAAAGTCACTGAACCCACAGTGGAAGTCCTAGCACCCTCGGCAAAGGAGTGTAAAGATAGAAACAAGAAGAATAAGAAGACCCTGGTGTGTGTAGCCACCCGCTTCTACCCCGACCATGTCACGGTCTTCTGGCAAGTC
>289-1
GTTGCGTTTCGTCAGTCTCCGTCTCTGACAGTGAAGGATGGGCGCGAGGCGGAGATCCACTGTAGCCATGATGACAGTAACCTGTCGGTGATGCTGTGGTACCAACAGAGACAGGCCAGTCCTGGTATGACTCTGATAGGGGACAGTTACAGCACCACTGAGCCTAACTACGAGAGCTTGTTTGAGGAGAGGGTCAGGCTGAAGATACAGGGAGACCTGAAGAGAACTCTGGTCATCTCCAAAGTAACATTAGCAATGTCTGCTGTGTATTTCTGCGCAGCCAGTTCGGACAGGGGGGCTCAACCAGCCTTCTTTGGCAATGGAACGAAACTCACTGTTTTAGATCCAAACATCAAAGTCACTGAACCCACAGTGGAAGTCCTAGCACCCTCGGCAAAGGAGTGTAAAGATAGAAACAAGAAGAAGAAGAAGACCCTGGTGTGTGTAGCCACCCGCTTCTACCCCGACCATGTCACGGTCTTCTGGCAAGTC
>290-1
GTTGCGTTTCGTCAGTCTCCGTCTCTGACAGTGAAGGATGGGCGCGAGGCGGAGATCCACTGTAGCCATGATGACAGTAACCTGTCGGTGATGCTGTGGTACCAACAGAGACAGGCCAGTCCTGGTATGACTCTGATAGGGTACAGTTACAGCACCACTGAGCCTAACTACGAGAGTTTGTTTGAGGAGAGGTTCAGGCTGAAGATACAGGGAGACCTGAAGGGAACTCTGGTCATCTCCAAACTAACATTAGCAGACTCTGCTGTGTATTTCTGCGCAGCCAGACAGGGGACAGGGAGGCACATTTTGGATCAGGCACCAAATTAACAGTTCTCGATCCAAACATCAAAGTCACTGAACCTACAGTGGAAGTCCTAGCACCCTCGGCAAAGGAGTGTAAAGATAGAAACAAGAAGAAGAAGAAGACCCTGGTGTGTGTAGCCACCCGCTTCTACCCCGACCATGTCACGGTCTTCTGGCAAGTC
>291-1
GTTGCGTTTCGTCAGTCTCCGTCTCTGACAGTGAAGGATGGGCGCGAGGCGGAGATCCACTGTAGCCATGATGACAGTACCCTGTCGGTGATGCTGTGGAACCAACAGAGACAGGCCAGTCCTGGTTTGACTCTGATAGGGTACAGTTACAGCACCACTGAGCCTAACTACGAGAGTTTGTTTGAGGAGAGGTTCAGGCTGAAGATACAGGGAGACCTGAAGGGAACTCTGGTCATCTCCAAACTAACATTAGCAGACTCTGCTGTGTATTTCTGCGCAGCCAGGACAGGAAACTCGGAGGCATATTTTGGAGCCGGCACCAAACTCACCGTTTTAGATCCAAACATCAAAGTCACTGAACCCACAGTGGAAGTCCTAGCACCCTCGGCAAAGGAGTGTAAAGATAGAAACAAGAAGAAGAAGAAGACCCTGGTGTGTGTAGCCACCCGCTTCTACCCCGACCATGTCACGGTCTTCTGGCAAGTC
>292-1
GTTGCGTTTCGTCAGTCTCCGTCTCTGACAGTGAAGGATGGGCGCGAGGCGGAGATCCACTGTAGCCATGATGACAGTAACCTGTCGGTGATGCTGTGGTACCAACAGAGACAGGCCAGTCCTGGTATGACTCTGATAGGGTACAGTTACAGCACCACTGAGCCTAACTACGAGAGTTTGTTTGAGGAGAGGTTCAGGCTGAAGATACAGGGAGACCTGAAGTGAACTCTGGTCATCTCCAAACTAACATTAGCAGACTCTGCTGTGTATTTCTGCGCAGCCAAGGACAGGGGCAACTATGATCCTGCATTCTTTGGAGCAGGGACCAAACTGAGTGTTCTGGATCCAAACATCAAAGTCACTGAACCCACAGTGGAAGTCCTAGCACCCTCGGCAAAGGAGTGTAAAGATAGAAACAAGAAGAAGAAGAAGACCCTGGTGTGTGTAGCCACCCGCTTCTACCCCGACCATGTCACGGTCTTCTGGCAAGTC
>293-1
GTTGCGTTTCGTCAGTCTCCGTCTCTGACAGTGAAGGATGGGCGCGAGGCGGAGATCCACTGTAGCCATAATGACAGTAACCTGTCGGTGATGCTGTGGTACCAACAGAGACAGGCCAGTCCTGGTATGACTCTGATAGGGGACAGTTACAGCACCACTGAGCCTAACTACGAGAGTTTGTTTGAGGAGAGGTTCAGGCTGAAGATACAGGGAGACCTGAAGGGAACTCTGGTCATCTCCAAACTAACATTAGCAGACTCTGCTGTGTATTTCTGCGCAGCCAGTCGCGACACGTACTCGGAGGCATATTTTGGAGCCGGCACCAAACTCACCGTTTTAGATCCAAACATCAAAGTCACTGAACCCACAGTGGAAGTCCTAGCACCCTCGGCAAAGGAGTGTAAAGATAGAAACAAGAAGAAGAAGAAGACCCTGGTGTGTGTAGCCACCCGCTTCTACCCCGACCATGTCACGGTCTTCTGGCAAGTC
>294-1
GTTGCGTTTCGTCAGTCTCCGTCTCTGCCAGTGAAGGATGGGCGCTAGGCGGAGATCCACTGTAGCCCTGATGACAGTAACCTGTCGGTTATGCTGTGTTACCAACAGAGACAGGCCAGTCCTGGTATGACTCTGATAGGGTACAGTTACAGCACCACTGAGCCTAACTACGAGAGTTTGTTTGAGGAGAGGTTCAGGCTGAAGATACAGGGAGACCTGAAGGGAACTCTGGTCATCTCCAAACTAACATTAGCAGACTCTGCTGTGTATTTCTGCGCAGCCACTGACAGATCCAAACATCAAAGTCACTGAACCCACAGTGGAAGTCCTAGCACCCTCGGCAAAGGAGTGTAAAGATAGAAACAAGAAGAAGAAGAAGACCCTGGTGTGTGTAGCCACCCGCTTCTACCCCGACCATGTCACGGTCTTCTGGCAAGTC
>295-1
GTTGCGTTTCGTCAGTCTCCGTCTCTGACAGTGAAGGATGGGCGCGAGGCGGAGATCCACTGTAGCCATGATGACAGTAACCTGTCGGTGATGCTGTGGTACCAACAGAGACAGGCCAGTCCTGGTATGACTCTGATAGGGTACAGTTACAGCACCACTGAGCCTAACTACGAGAGTTTGTTTGAGGAGAGGTTCAGGCTGAAGATACAGGGAGACCTGAAGGGAACTCTGGTCATCTCCAAACTAACATTAGCAGACTCTGCTGAGTATTTCTGCGCAGCCAGTCGGGGGGCTCTATGATCCTGCATTCTTTGGAGCAGGGACCAAACTGAGTGTTCTGGATCCAAACATCAAAGTCACTGAACCCACAGTGGAAGTCCTAGCACCCTCGGCAAAGGAGTGTAAAGATAGAAACAAGAAGAAGAAGAAGACCCTGGTGTGTGTAGCCACCCGCTTCTACCCCGACCATGTCACGGTCTTCTGGCAAGTC
>296-1
GTTGCGTTTCGTCAGTCTCCGTCTCTGACAGTGAAGGATGGGCGCGATGCGGAGCTCCACTGTAGCCATGATGACAGTAACCTGTCGGTGATGCTGTGGTACCAACAGAGACAGGCCAGTCCTGGTATGACTCTGATAGGGTACAGTTACAGCACCACTGAGCCTAACTACGAGAGTTTGTTTGAGGAGAGGTTCAGGCTGAAGATACAGGGAGACCTGAAGGGAACTCTGGTCATCTCCAAACTAACATTAGCAGACTCTGCTGTGTATTTCTGCGCAGCCAGTCAACAGGGTACACGGATAAGGCAGAGTTTGGTCCAGGTACCAGACTCACTGTTCTAGATCCAAACATCAAAGTCACTGAACCCACAGTGGAAGTCCTAGCACCCTCGGCAAAGGAGTGTAAAGATAGAAACAAGAAGAAGAAGAAGACCCTGGTGTGTGTAGCCACCCGCTTCTACCCCGACCATGTCACGGTCTTCTGGCAAGTC
>297-1
GTTGCGTTTCGTCAGTCTCCGTCTCTGACAGTGAAGGATGGGCGCGAGGCGGAGATCCACTGTAGCCATGATGACAGTAACCTGTCGGTGATGCTGTGGTACCAACAGAGACAGGCCAGTCCTGGTATGACTCTGATAGGGTACAGTTACAGCACCACTGAGCCTAACTACGAGAGTTTGTTTGAGGAGAGGTTCAGGCTGAAGATACAGGGAGACCTGAAGGGAACTCTGGTCATCTCCAAACTAACATTAGCAGACTCTGCTGTGTATTTCTGCGCAGCCAGTCGGGACAACTCGTACTGGGAGGCATATTTTGGAGCCGGCACCAAACTCACCGTTTTAGATCCAAACATCAAAGTCACTGAACCCACAGTGGAAGTCCTAGCACCCTCGGCAAAGGAGTGTAAAGATAGAAACAAGAAGAAGAAGAAGACCCTGGTGTGTGTAGCCACCCGCTTCTACCCCGACCATGTCACGGTCTTCTGGCAAGTC
>298-1
GTTGCGTTTCGTCAGTCTCCGTCTCTGACAGCGAAGGATGGGCGCGAGGCGGAGATCCACTGTAGCCATGATGACAGTAACCTGTCGGAGATGCTGTGGTACCAACAGAGACAGGCCAGTCCTGGTATGACTCTGATAGGGTACAGTTACAGCACCACTGAGCCTAACTACGAGAGTTTGTTTGAGGAGAGGTTCAGGCTGAAGATACAGGGAGACCTGAAGGGAACTCTGGTCATCTCCAAACTAACATTAGCAGACTCTGCTGTGTATTTCTGCGCAGCCAGACAGGGGAACTATGAGGCACATTTTGGATCAGGCACCAAATTAACAGTTCTCGATCCAAACATCAAAGTCACTGAACCCACAGTGGAAGTCCTAGCACCCTCGGCAAAGGAGTGTAAAGATATAAACAAGAAGAAGAAGAAGACCCTGGTTTGTGTAGCCACCCGCTGCTACCCCGACCATGTCACGGTCTTCTGGCAAGTC
>299-1
GTTGCGTTTCGTCAGTCTCCGCCTCTGACAGTGAAGGATGGGCGCGAGGCGGAGATCCACTGTAGCCATGATCACAGTAACCTGTCGGTGATGCTGTGGTACCAACAGAGACAGGCCAGTCCTGGTATGACTCTGATAGGGTACAGTTACAGCACCACTGAGCCTAACTATGAGAGTTTGTTTGAGGAGAGGTTCAGGCTGAAGATACAGGGAGACCTGAAGGGAACTCTGGTCATCTCCAAACTAACATTAGCAGACTCTGCTGTGTATTTCTGCGCAGCCGGGCCAGGGGGCAACAACCCGGCATTCTTCGGCAGTGGCACCAAACTCACAGTTCTAGATCCAAACATCAAAGTCACTGAACCCACAGTGGAAGTCCTAGCACCCTCGGCAAAGGAGTGTAAAGATAGAAACAAGAAGAAGAAGAAGACCCTGGTGTGTGTAGCCACCCGCTTCTACCCCGACCATGTCACGGTCTTCTGGCAAGTC
>300-1
GTTGCGTTTCGTCAGTCTCCGTCTCTGACAGTGAAGGATGGGCGCGAGGCGGAGATCCACTGTAGCCATGATGGCAGTAACCTGTCGGTGATGCTGTGGTACCAACAGAGACAGGCCAGTCCTGGTATGACTCTGATAGGGTACAGTTACAGCACCACTGAGCCTAACTACGAGAGTTTGTTTGAGGAGAGGTTCAGGCTGAAGATACAGGGAGACCTGAAGGGAACTCTGGTCATCTCCAAACTAACATTAGCAGACTCTGCTGTGTATTTCTGCGCAGCCAGTCGCACAACTATGATCCTGCATTCTTTGGAGCAGGGACCAAACTGAGTGTTCTGGATCCAAACATCAAAGTCACTGAACCCACAGTGGAAGTCCTAGCACCCTCGGCAAAGGAGTGTAAAGATAGAAACAAGAAGAAGAAGAAGACCCTGGTGTGTGTAGCCACCCGCTTCTACCCCGACCATGTCACGGTCTTCTGGCAAGTC
>301-1
GTTGCGTTTCGTCAGTCTCCGTCTCTGACAGTGAAGGATGGGCGCGAGGCGGAGATCCACTGTAGCCATGATGACAGTAACCTGTCGGTGATGCTGTGGTACCAACAGAGACAGGCCAGTCCTGGTATGACTCTGATAGGGTACAGTTACAGCACCACTGAGCCTAACTACGAGAGTTTGTTTGAGGAGAGGTTCAGGCTGAAGATACAGGGAGACCTGAAGGGAACTCTGGTCATCTCCAAACTAACATTAGCAGACTCTGCTGTGTATTTCTGCGCAGCCAGCGCAGGGGGCACGGATAAGGCAGAGTTTGGTCCAGGTACCAGACTCACTGTTCTAGATCCAAACATCAAAGTCACTGAACCCACAGTGGAAGTCCTAGCACCCTCGGCAAAGGAGTGTAAAGATAGAAACAAGAAGGAGAAGAAGACCCTGGTGTGTGTAGCCACCCGCTTCTACCCCGACCATGTCACGGTCTTCTGGCAAGTC
>302-1
GTTGCGTTTCGTCAGTCTCCGTCTCTGACAGGGAAGGATGGGCGCGATGCGGAGATCCACTGTAGCCATGATGACAGTAACCTGTCGGTGATGCTGTGGTACCAACAGAGACAGGCCAGTCCTGGTATGACTCTGATAGGGTACAGTTACAGCACCACTGAGCCTAACTACGAGAGTTTGTTTGAGGAGAGGTTCAGGCTGAAGATACAGGGAGACCTGAAGGGAACTCTGGTCATCTCCAAACTAACATTAGCAGACTCTGCTGTGTATTTCTGCGCAGCCAGTCGGGACAGATATGAGGCACATTTTGGATCAGGCACCAAATTAACAGTTCTCGATCCAAACATCAAAGTCACTGAACCCACAGTGGAAGTCCTAGCACCCTCGGCAAAGGAGTGTAAAGATAGAAACAAGAAGAAGAAGAAGACCCTGGTGTGTGTAGCCACCCGCTTCTACCCCGACCATGTCACGGTCTTCTGGCAAGTC
>303-1
GTTGCGTTTCGTCAGTCTCCGTCTCTGACAGTGAAGGATGGGCGCGAGGCGGAGATCCACTGTAGCCATGATGACAGTAACCTGTCGGTGATGCTGTGGTACCAACAGAGACAGGCCAGTCCTGGCATGACTCTGATAGGGTACAGTTACAGCACCACTGAGCCTAACTACGAGAGTTTGTTTGAGGAGAGGTTCAGGCTGAAGATACAGGGAGACCTGAAGGGAACTCTGGTCATCTCCAAACTAACATTAGCAGAGTCTGCTGTGTATTTCTGCGCAGCCCGGCGGACAGGGAGGTATGATCCTGCATTCTTTGGAGCAGGGACCAAACTGAGTGTTCTGGATCCAAACATCAAAGTCACTGAACCCACAGTGGAAGTCCTAGCACCCTCGGCAAAGGAGTGTAAAGATAGAAACAAGAAGAAGAAGAAGACCCTGGTGTGTGTAGCCACCCGCTTCTACCCCGACCATGTCACGGTCTTCTGGCAAGTC
>304-1
GTTGCGTTTCGTCAGTCTCCGTCTATGACAGTGAAGGATGGGCGCGATGCGGAGCTCCACTGTAGCCATGATGACAGTAAACTGTCGGTGATGCTGTGGTACCAACAGAGACAGGCCAGTCCTGGTATGACTCTGATAGGGTACAGTTACAGCACCACTGAGCCTAACTACGAGAGTTTGTTTGAGGAGAGGTTCAGGCTGAAGATACAGGGAGACCTGAAGGGAACTCTGGTCATCTCCAAACTAACATTAGCAGACTCTGCTGTGTATTTCTGCGCAGCCAGTCGACAGACGTACTCGGAGGCATATTTTGGAGCCGGCACCAAACTCACCGTTTTAGATCCAAACATCAAAGTCACTGAACCCACAGTGGAAGTCCTAGCACCCTCGGCAAAGGAGTGTAAAGATAGAAACAAGAAGAAGAAGAAGACCCTGGTGTGTGTAGCCACCCGCTTCTACCCCGACCATGTCACGGTCTTCTGGCAAGTC
>305-1
GTTGCGTTTCGTCAGTCTCCGTCTCTGACAGTGAAGGATGGGCGCGATGCGGAGATCCACTGTAGCCATGATGACAGTAACCTGTCGGTGATGCTGTGGTACCAACAGAGACAGGCCAGTCCTGGTATGACTCTGATAGGGTACAGTTACAGCACCACTGAGCCTAACTACGAGAGTTTGTTTGAGGAGAGGTTCAGGCTGAAGATACAGGGAGACCTGAAGGGAACTCTGGTCATCTCCAAACTAACATTAGCAGACTCTGCTGTGTATTTCTGCGCAGCCAGCGCAGGGGGCACGGATAAGGCAGAGTTTGGTCCAGGTACCAGACTCACTGTTCTAGATCCAAACATCAAAGTCACTGAACCCACAGTGGAAGTCCTAGCACCCTCGGCAAAGGAGTGTAAAGATAGAAACAAGAAGAAGAAGAAGACCCTGGTGTGTGTAGCCACCCGCTTCTACCCCGACCATGTCACGGTCTTCTGGCAAGTC
>306-1
GTTGCGTTTCGTCAGTCTCCGTCTCTGACAGTGAAGGATGGGCGCGAGGCGGAGATCCACTGTAGCCATGATGACAGTAACCTGTCGGTTATGCTGTGGTACCAACAGAGACAGGCCAGTCCTGGTATGACTCTGATAGGGTACAGTTACAGCACCACTGAGCCTAACTACGAGAGTTTGTTTGAGGAGAGGTTCAGGCTGAAGATACAGGGAGACCTGAAGGGAACTCTGGTCATCTCCAAACTAACATTAGCAGACTCTGCTGTGTATTTCTGCGCAGCCAGTCGATCGTACACGGATAAGGCAGAGTTTGGTCCAGGTACCAGACTCACTGTTCTAGATCCAAACATCAAAGTCACTGAACCCACAGTGGAAGTCCTAGCACCCTCGGCAAAGGAGTGTAAAGATAGAAACAAGAAGAAGAAGAAGACCCTGGTGTGTGTAGCCACCCGCTTCTACCCCGACCATGTCACGGTCTTCTGGCAAGTC
>307-1
GTTGCGTTTCGTCAGTCTCCGTCTCTGACAGTGAAGGATGGGCGCGAGGCGGAGATCCACTGTAGCCATGATGACAGTAACCTGTCGGTGATGCTGTGGTACCAACAGAGACAGGCCAGTCCTGGTATGACTCTGATAGGGTACAGTTACAGCACCACTGAGCCTAACTACGAGAGTTTGTTTGAGGATAGGTTCAGGCTGAAGATACAGGGAGACCTGAAGGGAACTCTGGTCATCTCCAAACTAACATTAGCAGACTCTGCTGTGTATTTCTGCGCAGCCGGGACAGAAACTCAACCAGCCTTCTTTGGCAATGGAACGAAACTCACTGTTTTAGATCCAAACATCAAAGTCACTGAACCCACAGTGGAAGTCCTAGCACCCTCGGCAAAGGAGTGTAAAGATAGAAACAAGAAGAAGAAGAAGACCCTGGTGTGTGTAGCCACCCGCTTCTACCCCGACCATGTCACGGTCTTCTGGCAAGTC
>308-1
GTTGCGTTTCGTCAGTCTCCGTCTCTGACAGTGAAGGATGGGCGCGAGGCGGAGATCCACTGTAGCCATGATGACAGTAACCTGTCGGTGATGCTGTGGTACCAACAGAGACAGGCCAGTCCTGGTATGACTCTGATAGGGTACAGTTACAGCACCACTGAGCCTAACTACGAGAGTTTGTTTGAGGAGAGGTTCAGGCTGAAGATACAGGGAGACCTGAAGGGAACTCTGGTCATCTCCAAACTAACATTAGCAGACTCTGCTGTGTATTTCTGCGCAGCCACTGGTGGTTATGCTGCCTACTTTGGAGAAGGAACTAAGCTAACAGTTCTGGATCCAAACATCAAAGTCACTGAACCCACAGTGGAAGTCCTAGCACCCTCGGCAAAGGAGTGTAAAGATAGAAACAAGAAGAAGAAGAAGACCCTGGTGTGTGTAGCCACCCGCTTCTACCGCGACCATGTCACGGTCTTCTGGCAAGTC
>309-1
GTTGCGTTTCGTCAGTCTCCGTCTCTGACAGTGAAGGATGGGCGCGAGGCGGAGATCCACTGTAGCCATGATGACAGTAACCTGTCGGTGATGCTGTGGTACCAACAGAGACAGGCCAGTCCTGGTATGACTCTGATAGGGTACAGTTACAGCACCACTGAGCCTAACTACGAGAGTTTGTTTGAGGAGAGGTTCAGGCTGAAGATACAGGGAGACCTGAAGTGAACTCTGGTCATCTCCAAACTAACATTAGCAGACTCTGCTGTGTATTTCTGCGCAGCCACAGGGGAGACTGGAAGTGAGGCCTACTTTGGGAATGGAACCAAACTCACTGTTTTAGATCCAAACATCAAAGTCACTGAACCCACAGTGGAAGTCCTAGCACCCTCGGCAAAGGAGTGTAAAGATAGAAACAAGAAGAAGAAGAAGACCCTGGTGTGTGTAGCCACCCGCTTCTACCCCGACCATGTCACGGTCTTCTGGCAAGTC
>310-1
GTTGCGTTTCGTCAGTCTCCGTCTCTGACAGTGAAGGATGGGCGCGAGGCGGAGATCCACTGTAGCCATGATGACAGTAACCTGTCGGTGATGCTGTGGTACCAACAGAGACAGGCCAGTCCTGGTATGACTCTGATAGGGTACAGTTACAGCACCACTGAGCCTAACTACGAGAGTTTGTTTGAGGAGAGGTTCAGGCTGAAGATACAGGGAGACCTGAAGGGAACTCTGGTCATCTCCAAACTAACATTAGCAGACTCTGCTGTGTATTTCTGCGCAGCCAGTCGGGACACGTACTCGGAGGCATATTTTGGAGTCGGCACCAAACTCACCGTTTTAGATCCAAACATCAAAGTCACTGAACCCACAGTGGAAGTCCTAGCACCCTCGGCAAAGGAGTGTAAAGATAGAAACAAGAAGAAGAAGAAGACCCTGGTGTGTGTAGCCACCCGCTTCTACCCCGACCATGTCACGGTCTTCTGGCAAGTC
>311-1
GTTGCGTTTCGTCAGTCTCCGTCTCTGACAGGGAAGGATGGGCGCTAGGCGGAGATCCACTGTAGCCATGATGACAGTAACCTGTCGGTGATGCTGTGGTACCAACAGAGACAGGCCAGTCCTGGTATGACTCTGATAGGGTACAGTTACAGCACCACTGAGCCTAACTACGAGGGTTTGTTTGAGGAGAGGTTCAGGCTGAAGATACAGGGAGACCTGAAGGGAACTCTGGTCATCTCCAAACTAACATTAGCAGACTCTGCTGTGTATTTCTGCGCAGCCAGTCGGGGGGCTCTATGATCCTGCATTCTTTGGAGCAGGGACCAAACTGAGTGTTCTGGATCCAAACATCAAAGTCACTGAACCCACAGTGGAAGTCCTAGCACCCTCGGCAAAGGAGTGTAAAGATAGAAACAAGAAGAAGAAGAAGACCCTGGTGTGTGTAGCCACCCGCTTCTACCCCGACCATGTCACGGTCTTCTGGCAAGTC
>312-1
GTTGCGTTTCGTCAGTCTCCGTCTCTGACAGTGAAGGATGGGCGCGAGGCGGAGATCCACTGTAGCCATGATTACAGTAACCTGTCGGTGATGCTGTGGTACCAACAGAGACAGGCCAGTCCTGGTATGACTCTGATAGGGTACAGTTACAGCACCACTGAGCCTAACTACGAGAGTTTGTTTGAGGAGAGGTTCAGGCTGAAGATACAGGGAGACCTGAAGGGAACTCTGGTCATCTCCAAACTAACATTAGCAGACTCTGCTGTGTATTTCTGCGCAGCCATCGGGACAATTATGAGGCACATTTTGGATCAGGCACCAAATTAACAGTTCTCGATCCAAACATCAAAGTCACTGAACCCACAGTGGAAGTCCTAGCACCCTCGGCAAAGGAGTGTAAAGATAGAAACAAGAAGAAGAAGAAGACCCTGGTGTGTGTAGCCACCCGCTTCTACCCCGACCATGTCACGGTCTTCTGGCAAGTC
>313-1
GTTGCGTTTCGTCAGTCTCCGTCTCTGACAGTGAAGGATGGGCGCGAGGCGGAGATCCACTGTCGCCATGATGACAGTAACCTGTCGGTGATGCTGTGGTACCAACAGAGACAGGCCAGTCCTGGTATGACTCTGATAGGGTACAGTTACAGCACCACTGAGCCTAACTACGAGAGTTTGTTTGAGGAGAGGTTCAGGCTGAAGATACAGGGAGACCTGAAGGGAACTCTGGTCATCTCCAAACTAACATTAGCAGACTCTGCTGTGTATTTCTGCGCAGCCCGGACAGGGGGATACTCGGAGGCATATTTTGGAGCCGGCACCAAACTCACCGTTTTAGATCCAAACATCAAAGTCACTGAACCCACAGTGGAAGTCCTAGCACCCTCGGCAAAGGAGTGTAAAGATAGAAACAAGAAGAAGAAGAAGACCCTGGTGTGTGTAGCCACCCGCTTCTACCCCGACCATGTCACGGTCTTCTGGCAAGTC
>314-1
GTTGCGTTTCGTCAGTCTCCGTCTCTGACAGTGAAGGATGGGCGCGAGGCGGAGATCCACTGTAGCCATGATGACAGTAACCTGTCGGTGATGCTGTGGTACCAACAGAGACAGGCCAGTCCTGGTATGACTCTGATAGGGTACAGTTACAGCACCACTGAGCCTAACTACGAGAGTTTGTTTGAGGAGAGGTTCAGGCTGAAGATACAGGGAGACCTGAAGGGAACTCTGGTCATCTCCAAACTAACATTAGCAGACTCTGCTGTGTATTTCTGCGCAGCCAGTCGACAGACGTACTCGGAGGCATATTTTGGAGCCGGCACCAAACTCACCGTTTTAGATCCAAACATCAAAGTCACTGAACCCACAGTGGAAGTCCTAGCACCCTCGGCAAAGGAGTGTAAAGATAGAAACAAGAAGAAGAAGACCCTGGTGTGTGTAGCCACCCGCTTCTACCCCGACCATGTCACGGTCTTCTGGCAAGTC
>315-1
GTTGCGTTTCGTCAGTCTCCGTCTCTGACAGTGAAGGATGGGCGCGAGGCGGAGATCCACTGTAGCCATGATGATAGTAACCTGTCGGTTATGCTGTGGTACCAACAGAGACAGGCCAGTCCTGGTATGACTCTGATAGGGTACAGTTACAGCACCACTGAGCCTAACTACGAGAGTTTGTTTGAGGAGAGGTTCAGGCTGAAGATACAGGGAGACCTGAAGTGAACTCTGGTCATCTCCAAACTAACATTAGCAGACTCTGCTGTGTATTTCTGCGCAGCCAGTCGGGGCAACTATGATCCTGCATTCTTTGGAGCAGGGACCAAACTGAGTGTTCTGGATCCAAACATCAAAGTCACTGAACCCACAGTGGAAGTCCTAGCACCCTCGGCAAAGGAGTGTAAAGATAGAAACAAGAAGAAGAAGAAGACCCTGGTGTGTGTAGCCACCCGCTTCTACCCCGACCATGTCACGGTCTTCTGGCAAGTC
>316-1
GTTGCGTTTCGTCAGTCTCCGTCTCTGACAGTGAAGGATGGGCGCGAGGCGGAGATCCACTGTAGCCATGATGACAGTAACCTGTCGGTGATGCTGTGGTACCAACAGAGACAGGCCAGTCCTGGTATGACTCTGATATGGTACAGTTACAGCACCACTGAGCCTAACTACGAGAGTTTGTTTGAGGAGAGGTTCAGGCTGAAGATACAGGGAGACCTGAAGGGAACTCTGGTCATCTCCAAACTAACATTAGCAGACTCTGCTGTGTATTTCTGCGCAGCCAGGAAGGGACAGAGCACGGATAAGGCAGAGTTTGGTCCAGGTACCAGACTCACTGTTCTAGATCCAAACATCAAAGTCACTGAACCCACAGTGGAAGTCCTAGCACCCTCGGCAAAGGAGTGTAAAGATAGAAACAAGAAGAAGAAGAAGACCCTGGTGTGTGTAGCCACCCGCTTCTACCCCGACCATGTCACGGTCTTCTGGCAAGTC
>317-1
GTTGCGTTTCGTCAGTCTCCGTCTCTGACAGTGAAGGATGGGCGCGAGGCGGAGATCCACTGTAGCCATGATGACAGTAACCTGTCGGTGATGCTGTGGTACCAACAGAGACAGGCCAGTCCTGGTATGACTCTGATAGGGTACAGTTACAGCACCACTGAGCCTAACTACGAGAGTTTGTTTGAGGAGAGGTTCAGGCTGAAGATACAGGGAGACCTGAAGGGAACTCTGGTCATCTCCAAACTAACATTAGCAGACTCTGCTGTGTATTTCTGCGCAGCCAAGGAGTACACGGATAAGGCAGAGTTTGGTCCAGGTACCAGACTCACTGTTCTAGATCCAAACATCAAAGTCACTGAACCCACAGTGGAAGTCGTAGCCCCCTCGGCAAAGGAGTGTAAAGATAGAAACAAGAAGAAGAAGACCCTGGTGTGTGTAGCCACCCGCTTCTACCCCGACCATGTCACGGTCTTCTGGCAAGTC
>318-1
GTTGCGTTTCGTCAGTCTCCGTCTCTGACAGTGAAGGATGGGCGCGAGGCGGAGATCCACTGTAGCCATGATGACAGTAACCTGTCGGTGATGCTGTGGTACCAACAGAGACAGGCCAGTCCTGGTATGACTCTGATAGGGTACAGTTACAGCACCACTGAGCCTAACTACGAGAGTTTGTTTGAGGAGAGGTTCAGGCTGAAGATACAGGGAGACCTGAAGGGAACTCTGGTCATCCCCAAACTAACATTAGCAGACTCTGCTGTGTATTTCTGCGCAGCCGGGACAGGGGGCGGGGATAAGGCAGAGTTTGGTCCAGGTACCAGACTCACTGTTCTAGATCCAAACATCAAAGTCACTGAACCCACAGTGGAAGTCCTAGCACCCTCGGCAAAGGAGTGTAAAGATAGAAACAAGAAGAAGAAGAAGACCCTGGTGTGTGTAGCCACCCGCTTCTACCCCGACCATGTCACGGTCTTCTGGCAAGTC
>319-1
GTTGCGTTTCGTCAGTCTCCGTCTCTGACAGTGAAGGATGGGCGCGATGCGGAGATCCACTGTAGCCATGATGACAGTAACCTGTCGGTGATGCTGTGGTACCAACAGAGACAGGCCAGTCCTGGTATGACTCTGATAGGGTACAGTTACAGCACCACTGAGCCTAACTACGAGAGTTTGTTTGAGGAGAGGTTCAGGCTGAAGATACAGGGAGACCTGAAGGGAACTCTGGTCATCTCCAAACTAACATTAGCAGACTCTGCTGTGTATTTCTGCGCAGCCAGTCGAGGGTTATGCTGCCTACTTTGGAGAAGGAACTAAGCTAACAGTTCTGGATCCAAACATCAAAGTCACTGAACCCACAGTGGAAGTCCTAGCACCCTCGGCAAAGGAGTGTAAAGATAGAAACAAGAAGAAGAAGAAGACCCTGGTGTGTGTAGCCACCCGCTTCTACCCCGACCATGTCACGGTCTTCTGGCAAGTC
>320-1
GTTGCGTTTCGTCAGTCTCCGTCTCTGACAGTGAAGGATGGGCGCGAGGCGGAGATCCACTGTAGCCATGATGACAGTAACCTGTCGGTGATGCTGTGGTACCAACAGAGACAGGCCAGTCCTGGGATGACTCTGATAGGGTACAGTTACAGCACCACTGAGCCTAACTACGAGAGTTTGTTTGAGGAGAGGTTCAGGCTGAAGATACAGGGAGACCTGAAGGGAACTCTGGTCATCTCCAAACTAACATTAGCAGACTCTGCTGTGTATTTCTGCGCAGCCAAGGACAGGGGCAACTATGATCCTGCATTCTTTGGAGCAGGGACCAAACTGAGTGTTCTGGATCCAAACATCAAAGTCACTGAACCCACAGTGGAAGTCCTAGCACCCTCGGCAAAGGAGTGTAAAGATAGAAACAAGAAGAAGAAGAAGACCCTGGTGTGTGTAGCCACCCGCTTCTACCCCGACCATGTCACGGTCTTCTGGCAAGTC
>321-1
GTTGCGTTTCGTCAGTCTCCGTCTCTGACAGTGAAGGATGGGCGCGAGGCGGAGATCCACTGTAGCCATGATGACAGTAACCTGTCGGTGATGCTGTGGTACCAACAGAGACAGGCCAGTCCTGGTATGACTCTGATAGGGTACAGTTACAGCACCACTGAGCCTAACTACGAGAGTTTGTTTGAGGAGAGGTTCAGGCTGAAGATACAGGGAGACCTGAAGGGAACTCTGGTCATCTCCAAACTAACATTAGCAGACTCTGCTGTGTATTTCTGCGCAGCCAGCCGACAGGGGGCTCGTACTCGGAGGCATATTTTGGAGCCGGCACCAAACTCACCGTTTTAGATCCAAACATCAAAGTCACTGAACCCACAGTGGAAGTCCTAGCACCCTCGGCAAAGGAGTGTAAAGATAGAAACAAGAAGAAGAAGACCCTGGTGTGTGTAGCCACCCGCTTCTACCCCGACCATGTCACGGTCTTCTGGCAAGTC
>322-1
GTTGCGTTTCGTCAGTCTCCGTCTCTGACAGTGAAGGATGGGCGCGAGGCGGAGATCCACTGTAGCCATGATGACAGTAACCTGTCGGTGATGCTGTGGTACCAACAGAGACAGGCCAGTCCTGGTATGACTCTGATAGGGTACAGTTACAGCACCACTGAGCCTAACTACGAGAGTTTGTTTGAGGAGAGGTTCAGGCTGAAGATACAGGGAGACCTGAAGGGAACTCTGGTCATCTCCAAACTAACATTAGCAGGCTCTGCTGTGTATTTCTGCGCAGCCAGTTCGGACAGGGGGGCTCAACCAGCCTTCTTTGGCAATGGAACGAAACTCACTGTTTTAGATCCAAACATCAAAGTCACTGAACCCACAGTGGAAGTCCTAGCACCCTCGGCAAAGGAGTGTAAAGATAGAAACAAGAAGAAGAAGAAGACCCTGGTGTGTGTAGCCACCCGCTTCTACCCCGACCATGTCACGGTCTTCTGGCAAGTC
>323-1
GTTGCGTTTCGTCAGTCTCCGTCTCTGACAGTGAATGATGGGCGCGAGGCGGAGATCCACTGTAGCCATGATTACAGTAACCTGTCGGTGATGCTGTGGTACCAACAGAGACAGGCCAGTCCTGGTATGACTCTGATAGGGTACAGTTACAGCACCACTGAGCCTAACTACGAGAGTTTGTTTGAGGAGAGGTTCAGGCTGAAGATACAGGGAGACCTGAAGGGAACTCTGGTCATCTCCAAACTAACATTAGCAGACTCTGCTGTGTATTTCTGCGCAGCCAAGGACAAGTACACGGATAAGGCAGAGTTTGGTCCAGGTACCAGACTCACTGTTCTAGATCCAAACATCAAAGTCACTGAACCCACAGTGGAAGTCCTAGCACCCTCGGCAAAGGAGTGTAAAGATAGAAACAAGAAGAAGAAGAAGACCCTGGTGTGTGTAGCCACCCGCTTCTACCCCGACCATGTCACGGTCTTCTGGCAAGTC
>324-1
GTTGCGTTTCGTCAGTCTCCGTCTCTGACAGTGCAGGATGGGCGCGAGGCGGAGATCCACTGTCGCCATGATGACAGTAACCTGTCGGTGATGCTGTGGTACCAACAGAGACAGGCCAGTCCTGGTATGACTCTGATAGGGTACAGTTACAGCACCACTGAGCCTAACTACGAGAGTTTGTTTGAGGAGAGGTTCAGGCTGAAGATCCAGGGAGACCTGAAGGGAACTCTGGTCATCTCCAAACTAACATTAGCAGACTCTGCTGTGTATTTCTGCGCAGCCAAAAGACAGGGCATATTTTGGAGCCGGCACCAAACTCACCGTTTTAGATCCAAACATCAAAGTCACTGAACCCACAGTGGAAGTCCTAGCACCCTCGGCAAAGGAGTGTAAAGATAGAAACAAGAAGAAGAAGAAGACCCTGGTGTGTGTAGCCACCCGCTTCTACCCCGACCATGTCACGGTCTTCTGGCAAGTC
>325-1
GTTGCGTTTCGTCAGTCTCCGTCTCTGACGGTGAAGGATGGGCGCTATGCGGAGCTCCACTGTAGCCATGATGACAGTAACCTGTCGGTGATGCTGTGGTACCAACAGAGACAGGCCAGTCCTGGTATGACTCTGATAGGGTACAGTTACAGCACCACTGAGCCTAACTACGAGAGTTTGTTTGAGGAGAGGTTCAGGCTGAAGATACAGGGAGACCTGAAGGGAACTCTGGTCATCTCCAAACTAACATTAGCAGACTCTGCTGTGTATTTCTGCGCAGCCAGTCGGGGGAAACAACCCGGCATTCTTCGGCAGTGGCACCAAACTCACAGTTCTAGATCCAAACATCAAAGTCACTGAACCCACAGTGGAAGTCCTAGCACCCTCGGCAAAGGAGTGTAAAGATAGAAACAAGAAGAAGAAGAAGACCCTGGTGTGTGTAGCCACCCGCTTCTACCCCGACCATGTCACGGTCTTCTGGCAAGTC
>326-1
GTTGCGTTTCGTCAGTCTCCGTCTCTGACAGTGAAGGATGGGCGCGAGGCGGAGATCCACTGTAGCCATGATGACAGTAACCTGTCGGTGATGCTGTGGTACCAACAGAGACAGGCCAGTCCTGGTATGACTCTGATAGGGTACAGTTACAGCACCACTGAGCCTAACTACGAGAGTTTGTTTGAGGAGAGGTTCAGGCTGAAGATACAGGGAGACCTGAAGGGAACTCTGGTCATCTCCAAACTAACATTAGCAGACTCTGTTGTGTATTTCTGCGCAGCCAGGGACAGCTCGTACTCGGAGGCATATTTTGGAGCCGGCACCAAACTCACCGTTTTAGATCCAAACATCAAAGTCACTGAACCCACAGTGGAAGTCCTAGCACCCTCGGCAAAGGAGTGTAAAGATAGAAACAAGAAGAAGAAGAAGACCCTGGTGTGTGTAGCCACCCGCTTCTACCCCGACCATGTCACGGTCTTCTGGCAAGTC
>327-1
GTTGCGTTTCGTCAGTCTCCGTCTCTGACAGTGAAGGATGGGCGCGAGGCGGAGATCCACTGTAGCCATGATTACAGTAACCTGTCGGTGATGCTGTGGTACCAACAGAGCCAGGCCAGTCCTGGTATGACTCTGATAGGGTACAGTTACAGCACCACTGAGCCTAACTCCGAGAGTTTGTTTGAGGAGAGGTTCAGGCTGAAGATACAGGGAGACCTGAAGGGAACTCTGGTCATCTCCAAACTAACATTAGCAGACTCTGCTGTGTATTTCTGCGCAGCCAGTCGGGGGGCTCTATGATCCTGCATTCTTTGGAGCAGGGACCAAACTGAGTGTTCTGGATCCAAACATCAAAGTCACTGAACCCACAGTGGAAGTCCTAGCACCCTCGGCAAAGGAGTGTAAAGATAGAAACAAGAAGAAGAAGAAGACCCTGGTGTGTGTAGCCACCCGCTTCTACCCCGACCATGTCACGGTCTTCTGGCAAGTC
>328-1
GTTGCGTTTCGTCAGTCTCCGTCTCTGACAGTGAAGGATGGGCGCGAGGCGGAGATCCACTGTAGCCATGATGACAGTAACCTGTCGGTGATGCTGTGGTACCAACAGAGACAGGCCAGTCCTGGTATGACTCTGATGGGGTACAGTTACAGCACCACTGAGCCTAACTACGAGAGTTTGTTTGAGGAGAGGTTCAGGCTGAAGATACAGGGAGACCTGAAGGGAACTCTGGTCATCTCCAAACTAACATTAGCAGACTCTGCTGTGTATTTCTGCGCAGCCCGGCGGACAGGGAGGTATGATCCTGCATTCTTTGGAGCAGGGACCAAACTGAGTGTTCTGGATCCAAACATCAAAGTCACTGAACCCACAGTGGAAGTCCTAGCACCCTCGGCAAAGGAGTGTAAAGATAGAAACAAGAAGAAGAAGAAGACCCTGGTGTGTGTAGCCACCCGCTTCTACCCCGACCATGTCACGGTCTTCTGGCAAGTC
>329-1
GTTGCGTTTCGTCAGTCTCCGTCTCTGACAGTGAAGGATGGGCGCGAGGCGGAGATCCACTGTAGCCATGATGACAGTAACCTGTCGGTGATGCTGTGGTACCAACAGAGACAGGCCAGTCCTGGTATGACTCTGATAGGGTACAGTTACAGCACCACTGAGCCTAACTACGAGAGTTTGTTTGAGGAGAGGTTCAGGCTGAAGATACAGGGAGACCTGAAGGGAACTCTGGTCATCTCCAAACTAACATTAGCAGACTCTGCTGTGTATTTCTGCGCAGCCAGGGACAGGGAAGTCAACCAGCCTTCTTTGGCAATGGAACGAAACTCACTGTTTTAGATCCAAACATCAAAGTCACTGAACCCACAGTGGAAGTCCTAGCACCCTCGGCAAAGGAGGGTAAAGACAGAAACAAGAAGAAGAAGAAGACCCTGGTGTGTGTAGCCACCCGCTTCTACCCCGACCATGTCACGGTCTTCTGGCAAGTC
>330-1
GTTGCGTTTCGTCAGTCTCCGTCTCTGACAGTGAAGGATGGGCGCGAGGCGGGGTCCACTGTAGCCATTATGACAGTAACCTGTCGGTGATTCTGTGGGACCAACAGAGACAGGCCAGTCCTGGGATGACTCTGATAGGGGACAGGTACAACACCACTTAGCCTAACTACCAGAGGTTTTTTGAGGAGAGGTTCAGGCTGGAGATACAGGGAGACCTGAAGGGAACTCTGGTCATCTCCAAACTAACATTAGCAGACTCTGCTGTGTATTTCTGCGCAGCCCGGACAGGGGGATACTCGGAGGCATATTTTGGAGCCGGCACCAAACTCACCGTTTTAGATCCAAACATCAAAGTCACTGAACCCACAGTGGAAGTCCTAGCACCCTCGGCAAAGGAGTGTAAAGATAGAAACAAGAAGAAGAAGAAGACCCTGGTGTGTGTAGCCACCCGCTTCTACCCCGACCATGTCACGGTCTTCTGGCAAGTC
>331-1
GTTGCGTTTCGTCAGTCTCCGTCTCTGACAGTGAAGGATGGGCGCGAGGCGGAGATCCACTGTAGCCATGATGACAGTAACCTGTCGGTGATGCTGTGGTACCAACAGAGACAGGCCAGTCCTGGTATGACTCTGATAGGGTACAGTTACAGCACCACTGAGCCTAACTACGAGAGTTTGTTTGAGGAGAGGTTCAGGCTGAAGATACAGGGAGACCTGAAGGGAACTCTGGTCATCTTCAAACTAACATTAGCAGACTCTGCTGTGTATTTCTGCGCAGCCAGTCGAGGGGGCGTACTCGGAGGCATATTTTGGAGCCGGCACCAAACTCACCGTTTTAGATCCAAACATCAAAGTCACTGAACCCACAGTGGAAGTCCTAGCACCCTCGGCAAAGGAGTGTAAAGATAGAAACAAGAAGAAGAAGAAGACCCTGGTGTGTGTAGCCACCCGCTTCTACCCCGACCATGTCACGGTCTTCTGGCAAGTC
>332-1
GTTGCGTTTCGTCAGTCTCCGTCTCTGGCAGTGAAGGATGGGCGCGAGGCGGAGATCCACTGTAGCCATGATGACAGTAACCTGTCGGTGATGCTGTGGTACCAACAGAGACAGGCCAGTCCTGGTATGACTCTGATAGGGTACAGTTACAGCACCACTGAGCCTAACTACGAGAGTTTGTTTGAGGAGAGGTTCAGGCTGAAGATACAGGGAGACCTGAAGGGAACTCTGGTCATCTCCAAACTAACATTAGCAGACTCTGCTGTGTATTTCTGCGCAGCCAGTCGAGTACACGGATAAGGCAGAGTTTGGTCCAGGTACCAGACTCACTGTTCTAGATCCAAACATCAAAGTCACTGAACCCACAGTGGAAGTCCTAGCACCCTCGGCAAAGGAGTGTAAAGATAGAAACAAGAAGAAGAAGAAGACCCTGGTGTGTGTAGCCACCCGCTTCTACCCCGACCATGTCACGGTCTTCTGGCAAGTC
>333-1
GTTGCGTTTCGTCAGTCTCCGTCTCTGACAGTGAAGGATGGGCGCGAGGCGGAGATCCACTGTAGCCATGATGACAGTAACCTGTCGGTGATGCTGTGGTACCAACAGAGATAGGCCAGTCCTGGTATGACTCTGATAGGGTACAGTTACAGCACCACTGAGCCTAACTACGAGAGTTTGTTTGAGGAGAGGTTCAGGCTGAAGATACAGGGAGACCTGAAGGGAACTCTGGTCATCTCCAAACTAACATTAGCAGACTCTGCTGTGTATTTCTGCGCAGCCAGTCGGTACTCAAACTCAACCAGCCTTCTTTGGCAATGGAACGAAACTCACTGTTTTAGATCCAAACATCAAAGTCACTGAACCCACAGTGGAAGTCCTAGCACCCTCGGCAAAGGAGTGTAAAGATAGAAACAAGAAGAAGAAGAAGACCCTGGTGTGTGTAGCCACCCGCTTCTACCCCGACCATGTCACGGTCTTCTGGCAAGTC
>334-1
GTTGCGTTTCGTCAGTCTCCGTCTCTGACAGTGAAGGATGGGCGCGATGCGGAGCTCCACTGTAGCCATGATGACAGTAACCTGTCGGTGATGCTGTGGTACCAACAGAGACAGGCCAGTCCTGGTATGACTCTGATAGGGTACAGTTACAGCACCACTGAGCCTAACTACGAGAGTTTGTTTGAGGAGAGGTTCAGGCTGAAGATACAGGGAGACCTGAAGGGAACTCTGGTCATCTCCAAACTAACATTAGCAGACTCTGCTGTGTATTTCTGCGCAGCCGGGGACAAACAACAACCCGGCATTCTTCGGCAGTGGCACCAAACTCACAGTTCTAGATCCAAACATCAAAGTCACTGAACCCACAGTGGAAGTCCTAGCACCCTCGGCAAAGGAGTGTAAAGATAGAAACAAGAAGAAGAAGAAGACCCTGGTGTGTGTAGCCACCCGCTTCTACCCCGACCATGTCACGGTCTTCTGGCAAGTC
>335-1
GTTGCGTTTCGTCAGTCTCCGTCTCTGACAGTGAAGGATGGGCGCGAGGCGGAGATCCACTGTAGCCATGATGACAGTAACCTGTCGGTGATGCTGTGGTACCAACAGAGACAGGCCAGTCCTGGTATGACTCTGATAGGGTACAGTTACAGCACCACTGAGCCTAACTACGAGAGTTTGTTTGAGGAGAGGTTCAGGCTGAAGATACATGGAGACCTGAAGGGAACTCTGGTCATCTCCAAACTAACATTAGCAGACTCTGCTGTGTATTTCTGCGCAGCCAGTCAGGGGGCAACAACCCGGCATTCTTCGGCAGTGGCACCAAACTCACAGTTCTAGATCCAAACATCAAAGTCACTGAACCCACAGTGGAAGTCCTAGCACCCTCGGCAAAGGAGTGTAAAGATAGAAACAAGAAGAAGAAGAAGACCCTGGTGTGTGTAGCCACCCGCTTCTACCCCGACCATGTCACGGTCTTCTGGCAAGTC
>336-1
GTTGCGTTTCGTCAGTCTCCGTCTCTGACAGTGAAGGATGGGCGCGAGGCGGAGATCCACTGTAGCCATGATGACAGTAACCTGTCGGTGATGCTGTGGTACCAACAGAGACAGGCCAGTCCTGGTACGACTCTGATAGGGTACAGTTACAGCACCACTGAGCCTAACTACGAGAGTTTGTTTGAGGAGAGGTTCAGGCTGAAGATACAGGGAGACCTGAAGGGAACTCTGGTCATCTCCAAACTAACATTAGCAGACTCTGCTGTGTATTTCTGCGCAGCCAGTCGGACAGGACAACTATGAGGCACATTTTGGATCAGGCACCAAATTAACAGTTCTCGATCCAAACATCAAAGTCACTGAACCCACAGTGGAAGTCCTAGCACCCTCGGCAAAGGAGTGTAAAGATAGAAACAAGAAGAAGAAGAAGACCCTGGTGTGTGTAGCCACCCGCTTCTACCCCGACCATGTCACGGTCTTCTGGCAAGTC
>337-1
GTTGCGTTTCGTCAGTCTCCGTCTCTGACAGTGAAGGATGGGCGCGAGGCGGAGATCCACTGTAGCCATGATGACAGTAACCTGTCGGTGATGCTGTGGTACCAACAGAGACAGGCCAGTCCTGGTATGACTCTGATAGGGTACAGTTACAGCACCACTGAGCCTAACTACGAGAGTTTGTTTGAGGAGAGGTTCAGGCTGAAGATACAGGGAGACCTGAAGGGAACTCTGGTCATCTCCAAACTAACATTAGCAGACTCTGCTGTGTATTTCTGCGCAGCCAGTCGGACAGGGGGTGATCCTGCATTCTTTGGAGCAGGGACCAAACTGAGTGTTCTGGATCCAAACATCAAAGTCACTGAACCCACAGTGGAAGTCCTAGCACCCTCGGCAAAGGAGTGTAAAGATAGAAACAAGAAGAAGAAGACCCTGGTGTGTGTAGCCACCCGCTTCTACCCCGACCATGTCACGGTCTTCTGGCAAGTC
>338-1
GTTGCGTTTCGTCAGTCTCCGTCTCTGACAGTGAAGGATGGGCGCGAGGCGGAGATCCACTGTAGCCATGATGACAGTAACCTGTCGGTGATGCTGTGGTACCAACAGAGACAGGCCAGTCCTGGTATGACTCTGATAGGGTACAGTTACAGCACCACTGAGCCTAACTACGAGAGTTTGTTTGAGGAGAGGTTCAGGCTGAAGATACAGGGAGACCTGAAGGGAACTCTGGTTATCTCCAAACTAACATTAGCAGACTCTGCTGTGTATTTCTGCGCAGCCAGCCGAACAGTCAACTATGAGGCACATTTTGGATCAGGCACCAAATTAACAGTTCTCGATCCAAACATCAAAGTCACTGAACCCACAGTGGAAGTCCTAGCACCCTCGGCAAAGGAGTGTAAAGATAGAAACAAGAAGAAGAAGAAGACCCTGGTGTGTGTAGCCACCCGCTTCTACCCCGACCATGTCACGGTCTTCTGGCAAGTC
>339-1
GTTGCGTTTCGTCAGTCTCCGTCTCTGACAGTGAAGGATGGGCGCGAGGCGGAGATCCACTGTAGCCATGATGACAGTAACCTGTCGGTGACGCTGTGGTACCAACAGAGACAGGCCAGTCCTGGTATGACTCTGATAGGGTACAGTTACAGCACCACTGAGCCTAACTACGAGAGTTTGTTTGAGGAGAGGTTCAGGCTGAAGATACAGGGAGACCTGAAGGGAACTCTGGTCATCTCCAAACTAACATTAGCAGACTCTGCTGTGTATTTCTGCGCAGCCAGTCTCTGGGGGGCAGGCTCGGAGGCATATTTTGGAGCCGGCACCAAACTCACCGTTTTAGATCCAAACATCAAAGTCACTGAACCCACAGTGGAAGTCCTAGCACCCTCGGCAAAGGAGTGTAAAGATAGAAACAAGAAGAAGAAGAAGACCCTGGTGTGTGTAGCCACTCGCTTCTACCCCGACCATGTCACGGTCTTCTGGCAAGTC
>340-1
GTTGCGTTTCGTCAGTCTCCGTCTCTGACAGTGAATGATGGGCGCGAGGCGGAGATCCACTGTAGCCATGATAACAGTAACCTGTCGGTGATGCTGTGGTACCAACAGAGACAGGCCAGTCCTGGCATGACTCTGATAGGGTACAGTTACAGCACCACTGAGCCTAACTACGAGAGTTTGTTTGAGGAGAGGTTCAGGCTGAAGATACAGGGAGACCTGAAGGGAACTCTGGTCATCTCCAAACTAACATTAGCAGACTCTGCTGTGTATTTCTGCGCAGCCAGTCGCACAACTATGAGCCTGCATTCTTTGGAGCAGGGACCAAACTGAGTGTTCTGGATCCAAACATCAAAGTCACTGAACCCACAGTGGAAGTCCTAGCACCCTCGGCAAAGGAGTGTAAAGATAGAAACAAGAAGAAGAAGAAGACCCTGGTGTGTGTAGCCACCCGCTTCTACCCCGACCATGTCACGGTCTTCTGGCAAGTC
>341-1
GTTGCGTTTCGTCAGTCTCCGTCTCTGACAGTGAAGGATGGGCGCGAGGCGGAGATCCACTGTAGCCATGATGACAGTAACCTGTCGGTGGTGCTGTGGTACCAACAGAGACAGGCCAGTCCTGGTATGACTCTGATAGGGTACAGTTACAGCACCACTGAGCCTAACTACGAGAGTTTGTTTGAGGAGAGGTTCAGGCTGAAGATACAGGGAGACCTGAAGGGAACTCTGGTCATCTCCAAACTAACATTAGCAGACTCTGCTGTGTATTTCTGCGCAGCCAGTGAGGGGAGAGCTCAACCAGCCTTCTTTGGCAATGGAACGAAACTCACTGTTTTAGATCCAAACATCAAAGTCACTGAACCCACAGTGGAAGTCCTAGCACCCTCGGCAAAGGAGTGTAAAGATAGAAACAAGAAGAAGAAGAAGACCCTGGTGTGTGTAGCCACCCGCTTCTACCCCGACCATGTCACGGTCTTCTGGCAAGTC
>342-1
GTTGCGTTTCGTCAGTCTCCGTCTCTGACAGTGAAGGATGGGCGCGAGGCGGAGATCCACTGTAGCCATGATGACAGTAACCTGTCGGTGATGCTGTGGTACCAACAGAGGCAGGCCAGTCCTGGTATGACTCTGATAGGGTACAGTTACAGCACCACTGAGCCTAACTACGAGAGTTTGTTTGAGGAGAGGTTCAGGCTGAAGATACAGGGAGACCTGAAGGGAACTCTGGTCATCTCCAAACTAACATTAGCAGACTCTGCTGTGTATTTCTGCGCAGCCAAGGACAAGTACACGGATAAGGCAGAGTTTGGTCCAGGTACCAGACTCATTGTTCTAGATCCAAACATCAAAGTCACTGAACCCACAGTGGAAGTCCTAGCACCCTCGGCAAAGGAGTGTAAAGATAGAAACAAGAAGAAGAAGAAGACCCTGGTGTGTGTAGCCACCCGCTTTTACCCCGACCATGTCACGGTCTTCTGGCAAGTC
>343-1
GTTGCGTTTCGTCAGTCTCCGTCTCTGACAGTGAAGGATGGGCGCGAGGCGGAGCTCCACTGTAGCCATGATGACAGTAACCTGTCGGTGATGCTGTGGTACCAACAGAGACAGGCCAGTCCTGGTATGACTCTGATAGGGTACAGTTACAGCACCACTGAGCCTAACTACGAGAGTTTGTTTGAGGAGAGGTTCAGGCTGAAGATACAGGGAGACCTGAAGGGAACTCTGGTCATCTCCAAACTAACATTAGCAGACTCTGCTGTGTATTTCTGCGCAGCCAGTCGAGGTCAGGGGGATGAGGCACATTTTGGATCAGGCACCAAATTAACAGTTCTCGATCCAAACATCAAAGTCACTGAACCCACAGTGGAAGTCCTAGCACCCTCGGCAAAGGAGTGTAAAGATAGAAACAAGAAGAAGAAGAAGACCCTGGTGTGTGTAGCCACCCGCTTCTACCCCGACCATGTCACGGTCTTCTGGCAAGTC
>344-1
GTTGCGTTTCGTCAGTCTCCGTCTCTGACAGTGAAGGATGGGCGCGAGGCGGAGATCCACTGTAGTCATGATGACAGTAACCTGTCGGTGATGCTGTGGTACCAACAGAGACAGGCCAGTCCTGGTATGACTCTGATAGGGTACAGTTACAGCACCACTGAGCCTAACTACGAGAGTTTGTTTGAGGAGAGGTTCAGGCTGAAGATACAGGGAGACCTGAAGGGAACTCTGGTCATCTCCAAACTAACATTAGCAGACTCTGCTGTGTATTTCTGCGCAGCCAGTCGCCAAGGAACTCAACCAGCCTTCTTTGGCAATGGAACGAAACTCACTGTTTTAGATCCAAACATCAAAGTCACTGAACCCACAGTGGAAGTCCTAGCACCCTCGGCAAAGGAGTGTAAAGATAGAAACAAGAAGAAGAAGACCCTGGTGTGTGTAGCCACCCGCTTCTACCCCGACCATGTCACGGTCTTCTGGCAAGTC
>345-1
GTTGCGTTTCGTCAGTCTCCGTCTCTGACAGTGAAGGATGGGCGCGAGGCGGAGATCCACTGTAGCCATGATGACAGTAACCTGTCGGTGATGCTGTGGTACCAACAGAGACAGGCCAGTCCTGGTATGACTCTGATAGGGTACAGTTACAGCACCACTGAGCCTAACTACGAGAGTTTGTTTGAGGAGAGGTTCAGGCTGAAGATACAGGGAGACCTGAAGGGAACTCTGGTCATCTCCAAACTAACATTAGCAGACTCTGCTGTGTATTTCTGCGCAGCCAGTTGCTACAGGGGGAAGTGAGGCCTACTTTGGGAATGGAACCAAACTCACTGTTTTAGATCCAAACATCAAAGTCACTGAACCCACAGTGGAAGTCCTAGCACCCTCGGCAAAGGAGTGTAAAGATAGAAACAAGAAGAAGAAGAAGACCCTGGTGTATGTAGCCACCCGCTTCTACCCCGACCATGTCACGGTCTTCTGGCAAGTC
>346-1
GTTGCGTTTCGTCAGTCTCCGTCTCTGACAGTGAAGGATGGGCGCGAGGCGGAGATCCACTGTAGCCATGATGACAGTAACCTGTCGGTGATGCTGTGGTACCAACAGAGACAGACCAGTCCTGGTATGACTCTGATAGGGTACAGTTACAGCACCACTGAGCCTAACTACGAGAGTTTGTTTGAGGAGAGGTTCAGGCTGAAGATACAGGGAGACCTGAAGGGAACTCTGGTCATCTCCAAACTAACATTAGCAGACTCTGCTGTGTATTTCTGCGCAGCCAGCCGACAGGGGAGGTACTCGGAGGCATATTTTGGAGCCGGCACCAAACTCACCGTTTTAGATCCAAACATCAAAGTCACTGAACCCACAGTGGAAGTCCTAGCACCCTCGGCAAAGGAGTGTAAAGATAGAAACAAGAAGAAGAAGAAGACCCTGGTGTGTGTAGCCACCCGCTTCTACCCCGACCATGTCACGGTCTTCTGGCAAGTC
>347-1
GTTGCGTTTCGTCAGTCTCCGTCTCTGACAGTGAAGGATGGGCGCGAGGCGGAGATCCACTGTAGCCATGATTACAGTAACCTGTCGGTGATGCTGTGGTACCAACAGAGACAGGCCAGTCCTGGTATGACTCTGATAGGGTACAGTTACAGCACCACTGAGCCTAACTACGAGAGTTTGTTTGAGGAGAGGTTCAGGCTGAAGATACAGGGAGACCTGAAGGGAACTCTGGTCATCTCCAAACTAACATTAGCAGACTCTGCTGTGTATTTCTGCGCAGCCGGGACAGGGGGCGGGGATAAGGCAGAGTTTGGTCCAGGTACCAGACTCACTGTTCTAGATCCAAACATCAAAGTCACTGAACCCACAGTGGAAGTCCTAGCACCCTCGGCAAAGGAGTGTAAAGATAGAAACAAGAAGAAGAAGAAGACCCTGGTGTGTGTAGCCACCCGCTTCTACCCCGACCATGTCACGGTCTTCTGGCAAGTC
>348-1
GTTGCGTTTCGTCAGTCTCCGTCTCTGACAGTGAAGGATGGGCGCGAGGCGGAGATCCACTGTAGCCATGATGACAGTAACCTGTCGGGGATGCTGTGGTACCAACAGAGACAGGCCAGTCCTGGTATGACTCTGATAGGGTACAGTTACAGCACCACTGAGCCTAACTACGAGAGTTTGTTTGAGGAGAGGTTCAGGCTGAAGATACAGGGAGACCTGAAGGGAACTCTGGTCATCTCCAAACTAACATTAGCAGACTCTGCTGTGTATTTCTGCGCAGCCAGTCGAGGGTTATGCTGCCTACTTTGGAGAAGGAACTAAGCTAACAGTTCTGGATCCAAACATCAAAGTCACTGAACCCACAGTGGAAGTCCTAGCACCCTCGGCAAAGGAGTGTAAAGATAGAAACAAGAAGAAGAAGAAGACCCTGGTGTGTGTAGCCACCCGCTTCTACCCCGACCATGTCACGGTCTTCTGGCAAGTC
>349-1
GTTGCGTTTCGTCAGTCTCCGTCTCTGCCAGTGAAGGATGGGCGCGAGGCGGAGCTCCACTGTAGCCATGATGACAGTAACCTGTCGGTGATGCTGTGGTACCAACAGAGACAGGCCAGTCCTGGTATGACTCTGATAGGGTACAGTTACAGCACCACTGAGCCTAACTACGAGAGTTTGTTTGAGGAGAGGTTCAGGCTGAAGATACAGGGAGACCTGAAGGGAACTCTGGTCATCTCCAAACTAACATTAGCAGACTCTGCTGTGTATTTCTGCGCAGCCAGTCGCGGACAGGGGAACAACCCGGCATTCTTCGGCAGTGGCACCAAACTCACAGTTCTAGATCCAAACATCAAAGTCACTGAACCCACAGTGGAAGTCCTAGCACCCTCGGCAAAGGAGTGTAAAGATAGAAACAAGAAGAAGAAGAAGACCCTGGTGTGTGTAGCCACCCGCTTCTACCCCGACCATGTCACGGTCTTCTGGCAAGTC
>350-1
GTTGCGTTTCGTCAGTCTCCGTCTCTGACAGTGAAGGATGGGCGCGAGGCGGAGATCCACTGTAGCTATGATGACAGTAACCTGTCGGTGATGCTGTGGTACCAACAGAGACAGGCCAGTCCTGGTATGACTCTGATAGGGTACAGTTACAGCACCACTGAGCCTAACTACGAGAGTTTGTTTGAGGAGAGGTTCAGGCTGAAGATACAGGGAGACCTGAAGGGAACTCTGGTCATCTCCAAACTAACATTAGCAGACTCTGCTGTGTATTTCTGCGCAGCCAGTCGGACAGGGAGGCCAACCCGGCATTCTTCGGCAGTGGCACCAAACTCACAGTTCTAGATCCAAACATCAAAGTCACTGAACCCACAGTGGAAGTCCTAGCACCCTCGGCAAAGGAGTGTAAAGATAGAAACAAGAAGAAGAAGAAGACCCTGGTGTGTGTAGCCACCCGCTTCTACCCCGACCATGTCACGGTCTTCTGGCAAGTC
>351-1
GTTGCGTTTCGTCAGTCTCCGTCTCTGCCAGTGAAGGATGGGCGCGAGGCGGAGCTCCACTGTAGCCCTGATTACAGTAACCTGTCGGTGATGCTGTGGTACCAACAGAGACAGGCCAGTCCTGGTATGACTCTGATAGGGTACAGTTACAGCACCACTGAGCCTAACTACGAGAGTTTGTTTGAGGAGAGGTTCAGGCTGAAGATACAGGGAGACCTGAAGGGAACTCTGGTCATCTCCAAACTAACATTAGCAGACTCTGCTGTGTATTTCTGCGCAGCCAGGGACAGGGATGAGGCACATTTTGGATCAGGCACCAAATTAACAGTTCTCGATCCAAACATCAAAGTCACTGAACCCACAGTGGAAGTCCTAGCACCCTCGGCAAAGGAGTGTAAAGATAGAAACAAGAAGAAGAAGAAGACCCTGGTGTGTGTAGCCACCCGCTTCTACCCCGACCATGTCACGGTCTTCTGGCAAGTC
>352-1
GTTGCGTTTCGTCAGTCTCCGTCTCTGACAGTGCAGGATGGGCGCGAGGCGGAGATCCACTGTCGCCATGATGACAGTAACCTGTCGGTGATGCTGTTGTACCAACAGAGACAGGCCAGTCCTGGTATGACTCTGATATGGTACAGTTACCGCACCACTGCGCCTAACTACGAGAGTTTGTTTGAGGAGAGGTTCAGGCTGAAGATACAGGGAGACCTGAAGGGAACTCTGGTCATCTCCAAACTAACATTAGCAGACTCTGCTGTGTATTTCTGCGCAGCCAGTCGGGGGGCTCTATGATCCTGCATTCTTTGGAGCAGGGACCAAACTGAGTGTTCTGGATCCAAACATCAAAGTCACTGAACCCACAGTGGAAGTCCTAGCACCCTCGGCAAAGGAGTGTAAAGATAGAAACAAGAAGAAGAAGAAGACCCTGGTGTGTGTAGCCACCCGCTTCTACCCCGACCATGTCACGGTCTTCTGGCAAGTC
>353-1
GTTGCGTTTCGTCAGTCTCCGTCTCTGAAAGTGAAGGATGGGCGCGAGGCGGAGCTCCACTGTAGCCATGATGACAGTAACCTGTCGGTGATGCTGTGGTACCAACAGAGACAGGCCAGTCCTGGTATGACTCTGATAGGGTACAGTTACAGCACCACTGAGCCTAACTACGAGAGTTTGTTTGAGGAGAGGTTCAGGCTGAAGATACAGGGAGACCTGAAGGGAACTCTGGTCATCTCCAAACTAACATTAGCAGACTCTGCTGTGTATTTCTGCGCAGCCAGTCGGACAGGTGGTGCCAGCCAGGCTTACTTCGGTGGAGGAACCAGGTTAACTGTTCTAGATCCAAACATCAAAGTCACTGAACCCACAGTGGAAGTCCTAGCACCCTCGGCAAAGGAGTGTAAAGATAGAAACAAGAAGAAGAAGAAGACCCTGGTGTGTGTAGCCACCCGCTTCTACCCCGACCATGTCACGGTCTTCTGGCAAGTC
>354-1
GTTGCGTTTCGTCAGTCTCCGTCTCTGACAGTGAAGGATGGGCGCGAGGCGGAGATCCACTGTAGCCATGATGACAGTAACCTGTCGGTGATGCTGTGGTACCAACAGAGACAGGCCAGTCCTGGTATGACTCTGATAGGGTACAGTTACAGCACCACTGAGCCTAACTACGAGAGTTTGTTTGAGGAGAGGTTCAGGCTGAAGATACAGGGAGACCTGAAGGGAACTCTGGTCATCTCCAAACTAACATTAGCAGACTCTGCTGTGTATTTCTGCGCAGCCAAAAGACAGGACATATTTTGGAGCCGGCACCAAACTCACCGTTTTAGATCCAAACATCAAAGTCACTGAACCCACAGTGGAAGTCCTAGCACCCTCGGCAAAGGAGTGTAAAGATAGAAACAAGAAGAAGAAGAAGACCCTGGTGTGTGTAGCCACCCGCTTCTACCCCGACCATGTCACGGTCTTCTGGCAAGTC
>355-1
GTTGCGTTTCGTCAGTCTCCGTCTCTGACAGTGAATGATGGGCGCGAGGCGGAGATCCACTGTAGCCATGATGACAGTAACCTGTCGGTGATGCTGTGGTACCAACAGAGACAGGCCAGTCCTGGTATGACTCTGATAGGGTACAGTTACAGCACCACTGAGCCTAACTACGAGAGTTTGTTTGAGGAGAGGTTCAGGCTGAAGATACAGGGAGACCTGAAGGGAACTCTGGTCATCTCCAAACTAACATTAGCAGACTCTGCTGTGTATTTCTGCGCAGCCAGTCGGATACTCAAACTCAACCAGCCTTCTTTGGCAATGGAACGAAACTCACTGTTGTAGATCCAAACATCAAAGTCACGGAACCCACAGTGGAAGTACTAGCACCCTCGGCAAAGGAGTGTAAAGATAGAAACAAGAAGAAGAAGACCCTGGTGTGTGTAGCCACCCGCTTCTACCCCGACCATGTCACGGTCTTCTGGCAAGTC
>356-1
GTTGCGTTTCGTCAGTCTCCGTCTCTGACAGTGAAGGATGGGCGCGAGGCGGAGATCCACTGTAGCCATGATGACAGTAACCTGTCGGTGATGCTGTGGTACCAACAGAGACAGGCCAGTCCTGGTATGACTCTGATAGGGTACAGTTACAGCACCACTGAGCCTAACTACGAGAGTTTGTTTGAGGAGAGGTTCAGGCTGATGATACAGGGAGACCTGAAGGGAACTCTGGTCATCTCCAAACTAACATTAGCAGACTCTGCTGTGTATTTCTGCGCAGCCAGCGGCAACCCGGCATTCTTCGGCAGTGGCACCAAACTCACAGTTCTAGATCCAAACATCAAAGTCACTGAACCCACAGTGGAAGTCCTAGCACCCTCGGCAAAGGAGTGTAAAGATAGAAACAAGAAGAAGAAGAAGACCCTGGTGTGTGTAGCCACCCGCTTCTACCCCGACCATGTCACGGTCTTCTGGCAAGTC
>357-1
GTTGCGTTTCGTCAGTCTCCGTCTCTGACAGTGAAGGATGGGCGCGAGGCGGAGATCCACTGTAGCCATGATGACAGTAACCTGTCGGTGATGCTGTGGTACCAACAGAGACAGGCCAGTCCTGGTATGACCCTGATAGGGTACAGTTACAGCACCACTGAGCCTAACTACGAGAGTTTGTTTGAGGAGAGGTTCAGGCTGAAGATACAGGGAGACCTGAAGGGAACTCTGGTCATCTCCAAACTAACATTAGCAGACTCTGCTGTGTATTTCTGCGCAGCCAGGCGGACAGGGATTTGATCCTGCATTCTTTGGAGCAGGGACCAAACTGAGTGTTCTGGATCCAAACATCAAAGTCACTGAACCCACAGTGGAAGTCCTAGCACCCTCGGCAAAGGAGTGTAAAGATAGAAACAAGAAGAAGAAGAAGACCCTGGTGTGTGTAGCCACCCGCTTCTACCCCGACCATGTCACGGTCTTCTGGCAAGTC
>358-1
GTTGCGTTTCGTCAGTCTCCGTCTCTGACAGTGAAGGATGGGCGCGAGGCGGAGATCCACTGTAGCCATGATGACAGTAACCTGTCGGTGATGCTGTGGTACCAACAGAGACAGGCCAGTCCTGGTATGACTCTGATAGGGTACAGTTACAGCACCACTGAGCCTAACTACGAGAGGTTGTTTGAGGAGAGGTTCAGGCTGAAGATACAGGGAGACCTGAAGGGAACTCTGGTCATCTCCAAACTAACATTAGCAGACTCTGCTGTGTATTTCTGCGCAGCCAGACAGGGGAGCCAACCAGCCTTCTTTGGCAATGGAACGAAACTCACTGTTTTAGATCCAAACATCAAAGTCACTGCACCCCCCGTGGAAGTCCTAGCACCCTCGGCAAAGGAGTGTAAAGATAGAAACAAGAAGAAGAAGAAGACCCTGGTGTGTGTAGCCACCCGCTTCTACCCCGACCATGTCACGGTCTTCTGGCAAGTC
>359-1
GTTGCGTTTCGTCAGTCTCCGTCTCTGACAGTGAAGGATGGGCGCGAGGCGGAGATCCACTGTAGCCATGATGACAGTAACCTGTCGGTGATGCTGTGGTACCAACAGAGACAGGCCAGTCCTGGTATGACTCTGATAGGGTACAGTTACAGCACCACTGAGCCTAACTACGAGAGTTTGTTTGAGGAGAGGTTCAGGCTGAAGATACAGGGAGACCTGAAGGGAACTCTGGTCATCTCCAAACTAACATTAGCAGACTCTGCTGTGTATTTCTGCGCAGCCAGCGCAGGGGACACGGATAAGGCAGAGTTTGGTCCAGGTACCAGACTCACTGTTCTAGATCCAAACATCAAAGTCACTGAACCCACAGTGGAAGTCCTAGCACCCTCGGCAAAGGAGTGTAAAGATAGAAACAAGAAGAAGAAGAAGACCCTGGTGTGTGTAGCCACCCGCTTCTACCCCGACCATGTCACGGTCTTCTGGCAAGTC
>360-1
GTTGCGTTTCGTCAGTCTCCGTCTCTGACAGTGAAGGATGGGCGCGAGGCGGAGATCCACTGTAGCCATGATGCCAGTAACCTGTCGGTGATGCTGTGGTACCAACAGAGACAGGCCAGTCCTGGTATGACTCTGATAGGGTACAGTTACAGCACCACTGAGCCTAACTACGAGAGTTTGTTTGAGGAGAGGTTCAGGCTGAAGATACAGGGAGACCTGAAGGGAACTCTGGTCATCTCCAAACTAACATTAGCAGACTCTGCTGTGTATTTCTGCGCAGCCAGTCGCGGGACAGGGGGCTATGAGGCACATTTTGGATCAGGCACCAAATTAACAGTTCTCGATCCAAACATCAAAGTCACTGAACCCACAGTGGAAGTCCTAGCACCCTCGGCAAAGGAGTGTAAAGATAGAAACAAGAAGAAGAAGAAGACCCTGGTGTGTGTAGCCACCCGCTTCTACCCCGACCATGTCACGGTCTTCTGGCAAGTC
>361-1
GTTGCGTTTCGTCAGTCTCCGTCTCTGACAGTGAAGGATGGGCGCGAGGCGGAGATCCACTGTAGCCATGATGACAGTAACCTGTCGGTGATGCTGTGGTACCAACAGAGACAGGCCAGTCCTGGTATGACTCTGATAGGGTACAGTTACAGCACCACTGAGCCTAACTACGAGAGTTTGTTTGAGGAGAGGTTCAGGCTGAAGATACAGGGAGACCTGAAGGGAACTCTGGTCATCTCCAAACTAACATTAGCAGACTCTGCTGTGTATTTCTGCGCAGCCAGCCGAACAGTCAACTATGAGGCACATTTTGGATCAGGCACCAAATTAACAGTTCTCGATCCAAACATCAAAGTCACTGAACCCACAGTGGAAGTCCTAGCACCCTCGGCAAAGGAGTGTAAAGATAGAAACAAGAAGAAGAAGACCCTGGTGTGTGTAGCCACCCGCTTCTACCCCGACCATGTCACGGTCTTCTGGCAAGTC
>362-1
GTTGCGTTTCGTCAGTCTCCGTCTCTGACAGTGAAGGATGGGCGCGAGGCGGAGATCCACTGTAGCCATGATGACAGTAACCTGTCGGTGATGCTGTGGTACCAACAGAGACAGGCCAGTCCTGGTATGACTCTGATAGGGTACAGTTACAGCACCACTGAGCCTAACTACGAGAGTTTGTTTGAGGAGAGGTTCAGGCTGAAGATACAGGGAGACCTGAAGGGAACTCTGGTCATCTCCAAACTAACATTAGCAGACTCTGTTGTGTATTTCTGCGCAGCCAGTCGGGACACGTACTCGGAGGCATATTTTGGAGCCGGCACCAAACTCACCGTTTTAGATCCAAACATCAAAGTCACTGAACCCACAGTGGAAGTCCTAGCACCCTCGGCAAAGGAGTGTAAAGATAGAAACAAGAAGAAGAAGAAGACCCTGGTGTGTGTAGCCACCCGCTTCTACCCCGACCATGTCACGGTCTTCTGGCAAGTC
>363-1
GTTGCGTTTCGTCAGTCTCCGTCTCTGACAGTGAAGGATGGGCGCGAGGCGGAGATCCACTGTAGCCATGATGACAGTAACCTGTCGGTGATGCTGTGGTACCAACAGAGACAGGCCAGTCCTGGTATGACTCTGATAGGGTACAGTTACAGCACCACTGAGCCTAACCACGAGAGTTTGTTTGAGGAGAGGTTCAGGCTGAAGATACAGGGAGACCTGAAGGGAACTCTGGTCATCTCCAAACTAACATTAGCAGACTCTGCTGTGTATTTCTGCGCAGCCAGTCGACAGGGGCAAACTCAACCAGCCTTCTTTGGCAATGGAACGAAACTCACTGTTTTAGATCCAAACATCAAAGTCACTGAACCCACAGTGGAAGTCCTAGCACCCTCGGCAAAGGAGTGTAAAGATAGAAACAAGAAGAAGAAGAAGACCCTGGTGTGTGTAGCCACCCGCTTCTACCCCGACCATGTCACGGTCTTCTGGCAAGTC
>364-1
GTTGCGTTTCGTCAGTCTCCGTCTCTGACAGTGAAGGATGGGCGCGAGGCGGAGATCCACTGTAGCCATGATGACAGTAACCTGTCGGTGATGCTGTGGTACCAACAGAGACAGGCCAGTCCTGGTATGACTCTGATAGGGTACAGTTACAGCACCACTGAGCCTAACTACGAGAGTTTGTTTGAGGAGAGGTTCAGGCTGAAGATACAGGGAGACCTGAAGGGAACTCTGGTCATCTCCAAACTAACATTAGCAGACTCTGCTGTGTATTTCTGCGCAGCCAGTCAAGGGACCCTCAACTATGAGGCACATTTTGGATCAGGCACCAAATTAACAGTTCTCGATCCAAACATCAAAGTCACTGAACCCACAGTGGAAGTCCTAGCACCCGCGACAAAGGAGTGTAAAGATAGAAACAAGAAGAAGAAGACCCTGGTGTGTGTAGCCACCCGCTTCTACCCCGACCATGTCACGGTCTTCTGGCAAGTC
>365-1
GTTGCGTTTCGTCAGTCTCCGTCTCTGACAGTGAAGGATGGGCGCGAGGCGGAGATCCACTGTAGCCATGATGACAGTAACCTGTCGGTGATGCTGTGGTACCAACAGAGACAGGCCAGTCCTGGTATGACTCTGATAGGGTACAGTTACAGCACCACTGAGCCTAACTACGAGAGTTTGTTTGAGGAGAGGTTCAGGCTGAAGATACAGGGAGACCTGAAGGGAACTCTGGTCATCTCCAAACTAACATTAGCAGACTCTGCTGTGTATTTCTGCGCAGCCGTCACTCAAACTCAACCAGCCTTCTTTGGCAATGGAACGAAACTCGCTGTTTTAGATCCAAACATCAAAGTCACTGAACCCACAGTGGAAGTCCTAGCACCCTCGGCAAAGGAGTGTAAAGATAGAAACAAGAAGAAGAAGAAGACCCTGGTGTGTGTAGCCACCCGCTTCTACCCCGACCATGTCACGGTCTTCTGGCAAGTC
>366-1
GTTGCGTTTCGTCAGTCTCCGTCTCTGACAGTGAAGGATGGGCGCGAGGCGGAGATCCACTGTAGCCATGATGACAGTAACCTGTCGGTGATGCTGTGGTGCCAACAGAGACAGGCCAGTCCTGGTATGACTCTGATAGGGTACAGTTACAGCACCACTGAGCCTAACTACGAGAGTTTGTTTGAGGAGAGGTTCAGGCTGAAGATACAGGGAGACCTGAAGGGAACTCTGGTCATCTCCAAACTAACATTAGCAGACTCTGCTGTGTATTTCTGCGCAGCCGGACAGGGGGCTCAACCAGCCTTCTTTGGCAATGGAACGAAACTCACTGTTTTAGATCCAAACATCAAAGTCACTGAACCCACAGTGGAAGTCCTAGCACCCTCGGCAAAGGAGTGTAAAGATAGAAACAAGAAGAAGAAGAAGACCCTGGTGTGTGTAGCCACCCGCTTCTACCCCGACCATGTCACGGTCTTCTGGCAAGTC
>367-1
GTTGCGTTTCGTCAGTCTCCGTCTCTGACAGTGAAGGATGGGCGCGAGGCGGAGCTCCACTGTAGCCATGATGACAGTAACCTGTCGGTGATGCTGTGGTACCAACAGAGACAGGCCAGTCCTGGTATGACTCTGATAGGGTACAGTTACAGCACCACTGAGCCTAACTACGAGAGTTTGTTTGAGGAGAGGTTTAGGCTGAAGATACAGGGAGACCTGAAGGGAACTCTGGTCATCTCCAAACTAACATTAGCAGACTCTGCTGTGTATTTCTGCGCAGCCAGTCGACAGGGGATGAGGCACATTTTGGATCAGGCACCAAATTAACAGTTCTCGATCCAAACATCAAAGTCACTGAACCCACAGTGGAAGTCCTAGCACCCTCGGCAAAGGAGTGTAAAGATAGAAACAAGAAGAAGAAGAAGACCCTGGTGTGTGTAGCCACCCGCTTCTACCCCGACCATGTCACGGTCTTCTGGCAAGTC
>368-1
GTTGCGTTTCGTCAGTCTCCGTCTCTGACAGCGAAGGATGGGCGCGATGCGGAGCTCCACTGTAGCCCTGATGACAGTACCCTGTCGGTGATGCTGTGGTACCAACAGAGACAGGCCAGTCCTGGTATGACTCTGATAGGGTACAGTTACAGCACCACTGAGCCTAACTACGAGAGTTTGTTTGAGGAGAGGTTCAGGCTGAAGATACAGGGAGACCTGAAGGGAACTCTGGTCATCTCCAAACTAACATTAGCAGACTCTGCTGTGTATTTCTGCGCAGCCGGGACAGGGGGCGGGGATAAGGCAGAGTTTGGTCCAGGTACCAGACTCACTGTTCTAGATCCAAACATCAAAGTCACTGAACCCACAGTGGAAGTCCTAGCACCCTCGGCAAAGGAGTGTAAAGATAGAAACAAGAAGAAGAAGAAGACCCTGGTGTGTGTAGCCACCCGCTTCTACCCCGACCATGTCACGGTCTTCTGGCAAGTC
>369-1
GTTGCGTTTCGTCAGTCTCCGTCTCTGACAGTGAAGGATGGGCGCGAGGCGGAGATCCACTGTAGCCATGATGACAGTAACCTATCGGTGATGCTGTGGTACCAACAGAGACAGGCCAGTCCTGGTATGACTCTGATAGGGTACAGTTACAGCACCACTGAGCCTAACTACGAGAGTTTGTTTGAGGAGAGGTTCAGGCTGAAGATACAGGGAGACCTGAAGGGAACTCTGGTCATCTCCAAACTAACATTAGCAGACTCTGCTGTGTATTTCTGCGCAGCCAGTCGGGGGTACACGGATAAGGCAGAGTTTGGTCCAGGTACCAGACTCACTGTTCTAGATCCAAACATCAAAGTCACTGAACCCACAGTGGAAGTCCTAGCACCCTCGGCAAAGGAGTGTAAAGATAGAAACAAGAAGAAGAAGAAGACCCTGGTGTGTGTAGCCACCCGCTTCTACCCCGACCATGTCACGGTCTTCTGGCAAGTC
>370-1
GTTGCGTTTCGTCAGTCTCCGTCTCTGACAGTGAAGGATGGGCGCGAGGCGGAGATCCACTGTAGCCATGATGACAGTAACCTGTCGGTGATGCTGTGGTACCAACAGAGACAGGCCAGTCCTGGTATGACTCTGATAGGGTACAGTTACAGCACCACTGAGCCTAACTACGAGAGTTTGTTTGAGGAGAGGTTCAGGCTGAAGATACAGGGAGACCTGAAGGGAACTCTGGTCATCTCCAAACTAACATTAGCAGACTCTGCTGTGTATTTCTGCGCAGCCAGTCGGATACTCAAACTCAACCAGCCTTCTTTGGCAATGGAACGAAACTCACTGTTTTAGATCCAAACATCAAAGTCACTGAACCCACAGTGGAAGTCCTAGCACCCTCGGCAAAGGAGTGTAAAGATAGAAACAAGAAGAAGAAGAAGACCCTGGTGTGTGTAGCCACCCGCTTCTAACCCGACCATGTCACGGTCTTCTGGCAAGTC
>371-1
GTTGCGTTTCGTCAGTCTCCGTCTCTGACAGTGAAGGATGGGCGCGAGGCGGAGATCCACTGTAGCCATGATGACAGTAACCTGTCGGTGATGCTGTGGTACCAACAGAGACAGGCCAGTCCTGGTATGACTCTGATAGGGTACAGTTACAGCACCACTGAGCCTAACTACGAGAGTTTGTTTGAGGAGAGGTTCAGGCTGAAGATACAGGGAGACCTGAAGGGAACTCTGGTCATCTCCAAACTAACATTAGCAGACTCTGCTGTGTATTTCTGCGCAGCCAGTCGGGGGAGCAACTATGAGGCACATTTTGGATCAGGCACCAAATTAACAGTTCTCGATCCAAACATCAAAGTCACTGAACCCACAGTGGAAGTCCTAGCACCATCGGCAAAGGAGTGTAAAGATAGAAACAAGAAGAAGAAGAAGACCCTGGTGTGTGTAGCCACCCGCTTCTACCCCGACCATGTCACGGTCTTCTGGCAAGTC
>372-1
GTTGCGTTTCGTCAGTCTCCGTCTCTGACAGTGAAGGATGGGCGCGATGCGGAGCTCCACTGTAGCCATGATGACAGTAACCTGTCGGTGATGCTGTGGTACCAACAGAGACAGGCCAGTCCTGGTATGACTCTGATAGGGTACAGTTACAGCACCACTGAGCCTAACTACGAGAGTTTGTTTGAGGAGAGGTTCAGGCTGAAGATACAGGGAGACCTGAAGGGAACTCTGGTCATCTCCAAACTAACATTAGCAGACTCTGCTGTGTATTTCTGCGCAGCCAGTCGACAGGGGATGAGGCACATTTTGGATCAGGCACCAAATTAACAGTTCTCGATCCAAACATCAAAGTCACTGAACCCACAGTGGAAGTCCTAGCACCCTCGGCAAAGGAGTGTAAAGATAGAAACAAGAAGAAGAAGACCCTGGTGTGTGTAGCCACCCGCTTCTACCCCGACCATGTCACGGTCTTCTGGCAAGTC
>373-1
GTTGCGTTTCGTCAGTCTCCGTCTCTGACAGTGAAGGATGGGCGCGAGGCGGAGATCCACTGTAGCCATGATGACAGTAACCTGTCGGTGATGCTGTGGTACCAACAGAAACAGGCCAGTCCTGGTATGACTCTGATAGGGTACAGTTACAGCACCACTGAGCCTAACTACGAGAGTTTGTTTGAGGAGAGGTTCAGGCTGAAGATACAGGGAGACCTGAAGGGAACTCTGGTCATCTCCAAACTAACATTAGCAGACTCTGCTGTGTATTTCTGCGCAGCCAGTCGGGGGTACACGGATAAGGCAGAGTTTGGTCCAGGTACCAGACTCACTGTTCTAGATCCAAACATCAAAGTCACTGAACCCACAGTGGAAGTCCTAGCACCCTCGGCAAAGGAGTGTAAAGATAGAAACAAGAAGAAGAAGAAGACCCTGGTGTGTGTAGCCACCCGCTTCTACCCCGACCATGTCACGGTCTTCTGGCAAGTC
>374-1
GTTGCGTTTCGTCAGTCTCCGTCTCTGAAAGTGAAGGATGGGCGCGAGGCGGAGATCCACTGTAGCCATGATGACAGTAACCTGTCGGTGATGCTGTGGTACCAACAGAGACAGGCCAGTCCTGGTATGACTCTGATAGGGTACAGTTACAGCACCACTGAGCCTAACTACGAGAGTTTGTTTGAGGAGAGGTTCAGGCTGAAGATACAGGGAGACCTGAAGGGAACTCTGGTCATCTCCAAACTAACATTAGCAGACTCTGCTGTGTATTTCTGCGCAGCCGGACTCTCTGGTGGTTATGCTGCCTACTTTGGAGAAGGAACTAAGCTAACAGTTCTGGATCCAAACATCAAAGTCACTGAACCCACAGTGGAAGTCCTAGCACCCTCGGCAAAGGAGTGTAAAGATAGAAACAAGAAGAAGAAGAAGACCCTGGTGTGTGTAGCCACCCGCTTCTACCCCGACCATGTCACGGTCTTCTGGCAAGTC
>375-1
GTTGCGTTTCGTCAGTCTCCGTCTCTGACAGTGAAGGATGGGCGCGAGGCGGAGATCCACTGTAGCCATGATGACAGTAACCTGTCGGTGATGCTGTGGTACCAACAGAGACAGGCCAGTCCTGGTATGACTCTGATAGGGTACAGTTACAGCACCACTGAGCCTAACTACGAGAGTTTGTTTGAGGAGAGGTTCAGGCTGAAGATACAGGGAGACCTGAAGGGAACTCTGGTCATCTCCAAACTAACATTAGCAGACTCTGCTGTGTATTTCTGCGCAGCCATTGGACAGGATGAGGTACATTTTGGATCAGGCACCAAATTAACAGTTCTCGATCCAAACATCAAAGTCACTGAACCCACAGTGGAAGTCCTAGCACCCTCGGCAAAGGAGTGTAAAGATAGAAACAAGAAGAAGAAGAAGACCCTGGTGTGTGTAGCCACCCGCTTCTACCCCGACCATGTCACGGTCTTCTGGCAAGTC
>376-1
GTTGCGTTTCGTCAGTCTCCGTCTCTGACAGTGAAGGATGGGCGCGAGGCGGAGATCCACTGTAGCCATGATGACAGTAACCTGTCGGTGATGCTGTGGTACCAACAGAGACAGGCCAGTCCTGGTATGACTCTGATAGGGTACAGTTACAGCACCACTGAGCCTAACTACGAGAGTTTGTTTGAGGAGAGGTTCAGGCTGAAGATACAGGGAGACCTGAAGGGAACTCTGGTCATCTCCAAACTAATATTAGCAGACTCTGCTGTGTATTTCTGCGCAGCCAGGGACAGCTCGTACTCGGAGGCATATTTTGGAGCCGGCACCAAACTCCCCGTTTTAGATCCAAACATCAAAGTCACTGAACCCACAGTGGAAGTCCTAGCACCCTCGGCAAAGGAGTGTAAAGATAGAAACAAGAAGAAGAAGACCCTGGTGTGTGTAGCCACCCGCTTCTACCCCGACCATGTCACGGTCTTCTGGCAAGTC
>377-1
GTTGCGTTTCGTCAGTCTCCGTCTCTGACAGTGAAGGATGGGCGCGAGGCGGAGATCCACTGTAGCCATGATGACAATAACCTGTCGGTGATGCTGTGGTACCAACAGAGACAGGCCAGTCCTGGTATGACTCTGATAGGGTACAGTTACAGCACCACTGAGCCTAACTACGAGAGTTTGTTTGAGGAGAGGTTCAGGCTGAAGATACAGGGAGACCTGAAGGGAACTCTGGTCATCTCCAAACTAACATTAGCAGACTCTGCTGTGTATTTCTGCGCAGCCAGGGACAGGGAAGTCAACCAGCCTTCTTTGGCAATGGAACGAAACTCACTGTTTTAGATCCAAACATCAAAGTCACTGAACCCACAGTGGAAGTCCTAGCACCCTCGGCAAAGGAGTGTAAAGATAGAAACAAGAAGAAGAAGAAGACCCTGGTGTGTGTAGCCACCCGCTTCTACCCCGACCATGTCACGGTCTTCTGGCAAGTC
>378-1
GTTGCGTTTCGTCAGTCTCCGTCTCTGACAGTGAAGGATGGGCGCGAGGCGGAGATCCACTGTAGCCATGATGACAGTAACCTGTCGGTTATGCTGTGTTACCAACAGAGACAGGCCAGTCCTGGTATGACTCTGATAGGGTACAGTTACAGCACCACTGAGCCTAACTACGAGAGTTTGTTTGAGGAGAGGTTCAGGCTGAAGATACAGGGAGACCTGAAGGGAACTCTGGTCATCTCCAAACTAACATTAGCAGACTCTGCTGTGTATTTCTGCGCAGCCAGTCAAGGGACCCTCAACTATGAGGCACATTTTGGATCAGGCACCAAATTAACAGTTCTCGATCCAAACATCAAAGTCACTGAACCCACAGTGGAAGTCCTAGCACCCTCGGCAAAGGAGTGTAAAGATAGAAACAAGAAGAAGAAGAAGACCCTGGTGTGTGTAGCCACCCGCTTCTACCCCGACCATGTCACGGTCTTCTGGCAAGTC
>379-1
GTTGCGTTTCGTCAGTCTCCGTCTCTGACAGTGAAGGATGGGCGCGAGGCGGAGCTCCACTGTAGCCATGATGACAGTAACCTGTCGGTGATGCTGTGGTACCAACAGAGACAGGCCAGTCCTGGTATGACTCTGATAGGGTACAGTTACAGCACCACTGAGCCTAACTACGAGAGTTTGTTTGAGGAGAGGTTCAGGCTGAAGATACAGGGAGACCTGAAGGGAACTCTGGTCATCTCCAAACTAACATTAGCAGACTCTGCTGTGTATTTCTGCGCAGCCAGTCGCCAAGGAACTCAACCAGCCTTCTTTGGCAATGGAACGAAACTCACTGTTTTAGATCCAAACATCAAAGTCACTGAACCCACAGTGGAAGTCCTAGCACCCTCGGCAAAGGAGTGTAAAGATAGAAACAAGAAGAAGAAGAAGACCCTGGTGTGTGTAGCCACCCGCTTCTACCCCGACCATGTCACGGTCTTCTGGCAAGTC
>380-1
GTTGCGTTTCGTCAGTCTCCGTCTCTGACAGTGAAGGATGGGCGCGAGGCGGAGATCCACTGTAGCCATGATGACAGTAACCTGTCGGTGATGCTGTGGTACCAACAGAGACAGGCCAGTCCTGGTATGACTCTGATAGGGTACAGTTACGGCACCACTGAGCCTAACTACGAGAGTTTGTTTGAGGAGAGGTTCAGGCTGAAGATACAGGGAGACCTGAAGGGAACTCTGGTCATCTCCAAACTAACATTAGCAGACTCTGCTGTGTATTTCTGCGCAGCCAGTCAGAGCTCGTACTCGGAGGCATATTTTGGAGCCGGCACCAAACTCACCGTTTTAGATCCAAACATCAAAGTCACTGAACCCACAGTGGAAGTCCTAGCACCCTCGGCAAAGGAGTGTAAAGATAGAAACAAGAAGAAGAAGAAGACCCTGGTGTGTGTAGCCACCCGCTTCTACCCCGACCATGTCACGGTCTTCTGGCAAGTC
>381-1
GTTGCGTTTCGTCAGTCTCCGTCTCTGACAGTGAAGGATGGGCGCGAGGCGGAGATCCACTGTAGCCATGATGACAGTAACCTGTCGGTGATGCTGTGGTACCAACAGAGACAGGCCAGTCCTGGTATGACTCTGATAGGGTACAGTTACAGCACCACTGAGCCTAACTACGAGAGTTTGTTTGAGGAGAGGTTCAGGCTGAAGATACAGGGAGACCTGAAGGGAACTCTGGTCATCTCCAAACTAACATTAGCAGACTCTGCTGTGTATTTCTGCGCAGCCAGGACAGGAAACTCGGAGGCATATTTTGGAGCCGGCACCAAACTCACCGTTTTAGATCCAAACATCAAAGTCACTGAACCCACAGTGGAAGTCCTAGCACCCTCGGCAAAGGAGTGTAAAGATTGAAACAAGAAGAAGAAGAAGACCCTGGTGTGTGTAGCCACCCGCTTCTACCCCGACCATGTCACGGTCTTCTGGCAAGTC
>382-1
GTTGCGTTTCGTCAGTCTCCGTCTCTGACAGTGCAGGATGGGCGCGAGGCGGAGATCCACTGTCGCCATGATGACAGTCACCTGTCGGTGATGCTGTGGTACCAACAGAGACAGGCCAGTCCTGGTATGACTCTGATATGGTACAGTTACAGCACCACTGAGCCTAACTACGAGAGTTTGTTTGAGGAGAGGTTCAGGCTGAAGATACAGGGAGACCTGAAGGGAACTCTGGTCATCTCCAAACTAACATTAGCAGACTCTGCTGTGTATTTCTGCGCAGCCAGTCGGACAGGGGGCAACCCGGCATTCTTCGGCAGTGGCACCAAACTCACAGTTCTAGATCCAAACATCAAAGTCACTGAACCCACAGTGGAAGTCCTAGCACCCTCGGCAAAGGAGTGTAAAGATAGAAACAAGAAGAAGAAGAAGACCCTGGTGTGTGTAGCCACCCGCTTCTACCCCGACCATGTCACGGTCTTCTGGCAAGTC
>383-1
GTTGCGTTTCGTCAGTCTCCGTCTCTGACAGTGAAGGATGGGCGCGAGGCGGAGATCCACTGTAGCCATGATGACAGTAACCTGTCGGTGATGCTGTGGTACCAACAGAGACAGGCCAGTCCTGGTATGACTCTGATAGGGTACAGTTACAGCACCACTGAGCCTAACTACGAGAGTTTGTTTGAGGAGAGGTTCAGGCTGAAGATACAGGGAGACCTGAAGGGAACTCTGGTCATCTCCAAACTAACATTAGCAGACTCTGCTGTGTATTTCTGCGCAGCCAGGAAGGGACAGAGCACGGATAAGGCAGAGTTTGGTCCGGGTACCAGACTCACTGTTCTAGATCCAAACATCAAAGTCACTGAACCCACAGTGGAAGTCCTAGCACCCTCGGCAAAGGAGTGTAAAGATAGAAACAAGAAGAAGAAGAAGACCCTGGTGTGTGTAGCCACCCGCTTCTACCCCGACCATGTCACGGTCTTCTGGCAAGTC
>384-1
GTTGCGTTTCGTCAGTCTCCGTCTCTGACAGTGAAGGATGGGCGCGAGGCGGAGATCCACTGTAGCCATGATGACAGTAACCTGTCGGTGATGCTGTGGTACCAACAGAGACAGGCCAGTCCTGGTATGACTCTGATAGGGTACAGTTACAGCACCACTGAGCCTAACTACGAGAGTTTGTTTGAGGAGAGGTTCAGGCTGAAGATACAGGGAGACCTGAAGGGAACTCTGGTCATCTCCAAACTAACATTAGCAGACTCTGCTGTGTATTTCTGCGCAGCCAGTCGGCAGACAAACTCAACCAGCCTTCTTTGGCAATGGAACGAAACTCACTGTTTTAGATCCAAACATCAAAGTCACTTAACCCACAGTGGAAGTCCTAGCACCCTCGGCAAAGGAGTGTAAAGATAGAAACAAGAAGAAGAAGAAGACCCTGGTGTGTGTAGCCACCCGCTTCTACCCCGACCATGTCACGGTCTTCTGGCAAGTC
>385-1
GTTGCGTTTCGTCAGTCTCCGTCTCTGACAGTGCAGGATGGGCGCGAGGCGGAGATCCACTGTCGCCATGATGACAGTAACCTGTCGGTGATGCTGTGGTACCAACAGAGACAGGCCAGTCCTTGTATGACTCTGATAGGGTACAGTTACAGCACCACTGAGCCTAACTACGAGAGTTTGTTTGAGGAGAGGTTCAGGCTGAAGATACAGGGAGACCTGAAGGGAACTCTGGTCATCTCCAAACTAACATTAGCAGACGCTGCTGTGTATTTCTGCGCAGCCAGTCGAGACAGGGGGTACTCGGAGGCATATTTTGGAGCCGGCACCAAACTCACCGTTTTAGATCCAAACATCAAAGTCACTGAACCCACAGTGGAAGTCCTAGCACCCTCGGCAAAGGAGTGTAAAGATAGAAACAAGAAGAAGAAGAAGACCCTGGTGTGTGTAGCCACCCGCTTCTACCCCGACCATGTCACGGTCTTCTGGCAAGTC
>386-1
GTTGCGTTTCGTCAGTCTCCGTCTCTGACAGTGAAGGATGGGCGCGAGGCGGAGATCCACTGTAGCCATGATGACAGTAACCTGTCGGTGATGCTGTGGTACCAACAGAGACAGGCCAGTCCTGGTATGACTCTGATAGGGTACAGTTACAGCACCACTGAGCCTAACTACGAGAGTTTGTTTGAGGAGAGGTTCAGGCTGAAGATACAGGGAGACCTGAAGGGAACTCTGGTCATCTCCAAACTAACATTAGCAGACTCTGCTGTGTATTTCTGCGCAGCAAGGGACAGGGAAGTCAACCAGCCTTCTTTGGCAATGGAACGAAACTCACTGTTTTAGATCCAAACATCAAAGTCACTGAACCCACAGTGGAAGTCCTAGCACCCTCGGCAAAGGAGTGTAAAGATAGAAACAAGAAGAAGAAGAAGACCCTGGTGTGTGTAGCCACCCGCTTCTACCCCGACCATGTCACGGTCTTCTGGCAAGTC
>387-1
GTTGCGTTTCGTCAGTCTCCGTCTCTGACAGTGAAGGATGGGCGCGAGGCGGAGATCCACTGTAGCCATGATGACAGTAACCTGTCGGTGATGCTGTGGTACCAACAGAGACAGGCCAGTCCTGGTATGACTCTGATAGGGTACAGTTACAGCACCACTGAGCCTAACTACGAGAGTTTGTTTGAGGAGAGGTTCAGGCTGAAGATACAGGGAGACCTGAAGGGAACTCTGGTCATCTCCAAACTAACATTAGCAGACTCTGCTGTGTATTTCTGCGCAGCCAGCGGGACAACTTCAACTCAACCAGCCTTCTTTGGCAATGGAACGAAACTCACTGTTTTAGATCCAAACATCAAAGTCACTGAACCCACAGTGGAAGTCCTAGCACCCTCGACAAAGGAGTGTAAAGATAGAAACAAGAAGAAGAAGAAGACCCTGGTGTGTGTAGCCACCCGCTTCTACCCCGACCATGTCACGGTCTTCTGGCAAGTC
>388-1
GTTGCGTTTCGTCAGTCTCCGTCTCTGACAGTGAAGGATGGGCGCGAGGCGGAGATCCACTGTAGCCATGATTACAGTAACCTGTCGGTGATGCTGTGGTACCAACAGAGACAGGCCAGTCCTGGTATGACTCTGATAGGGTACAGTTACAGCACCACTGAGCCTAACTACGAGAGTTTGTTTGAGGAGAGGTTCAGGCTGAAGATACAGGGAGACCTGAAGGGAACTCTGGTCATCTCCAAACTAACATTAGCAGACTCTGCTGTGTATTTCTGCGCAGCCGGACAGGGGGCTCAACCAGCCTTCTTTGGCAATGGAACGAAACTCACTGTTTTAGATCCAAACATCAAAGTCACTGAACCCACAGTGGAAGTCCTAGCACCCTCGGCAAAGGAGTGTAAAGATAGAAACAAGAAGAAGAAGAAGACCCCGGTGTGTGTAGCCACCCGCTTCTACCCCGACCATGTCACGGTCTTCTGGCAAGTC
>389-1
GTTGCGTTTCGTCAGTCTCCGTCTCTGACAGTGAAGGATGGGCGCGATGCGGAGCTCCACTGTAGCCATGATGACAGTAACCTGTCGGTGATGCTGTGGTACCAACAGAGACAGGCCAGTCCTGGTATGACTCTGATAGGGTACAGTTACAGCACCACTGAGCCTAACTACGAGAGTTTGTTTGAGGAGAGGTTCAGGCTGAAGATACAGGGAGACCTGAAGGGAACTCTGGTCATCTCCAAACTAACATTAGCAGACTCTGCTGTGTATTTCTGCGCAGCCAGGGACAGCTCGTACTCGGAGGCATATTTGGAGCCGGCACCAAACTCACCGTTTTAGATCCAAACATCAAAGTCACTGAACCCACAGTGGAAGTCCTAGCACCCTCGGCAAAGGAGTGTAAAGATAGAAACAAGAAGAAGAAGAAGACCCTGGTGTGTGTAGCCACCCGCTTCTACCCCGACCATGTCACGGTCTTCTGGCAAGTC
>390-1
GTTGCGTTTCGTCAGTCTCCGTCTCTGCCAGTGAAGGATGGGCGCGAGGCGGAGATCCACTGTAGCCATGATGACAGTAACCTGTCGGTGATGCTGTGGTACCAACAGAGACAGGCCAGTCCTGGTATGACTCTGATAGGGTACAGTTACAGCACCACTGAGCCTAACTACGAGAGTTTGTTTGAGGAGAGGTTCAGGCTGAAGATACAGGGAGACCTGAAGGGAACTCTGGTCATCTCCAAACTAACATTAGCAGACTCTGCTGTGTATTTCTGCGCAGCCAGTCGCGACACGTACTCGGAGGCATATTTTGGAGCCGGCACCAAACTCACCGTTTTAGATCCAAACATCAAAGTCACTGAACCCACAGTGGAAGTCCTAGCACCCTCGGCAAAGGAGTGTAAAGATAGAAACAAGAAGAAGAAGAAGACCCTGGTGTGTGTAGCCACCCGCTTCTACCCCGACCATGTCACGGTCTTCTGGCAAGTC
>391-1
GTTGCGTTTCGTCAGTCTCCGTCTCTGACAGTGAAGGATGGGCGCGAGGCGGAGATCCACTGTAGCCATGATGACAGTAACCTGTCGGTGATGCTGTGGTACCAACAGAGACAGGCCAGTCCTGGTATGACTCTGATAGGGTACAGTTACAGCACCACTGAGCCTAACTACGAGAGTTTGTTTGAGGAGAGGTTCAGGCTGAAGATACAGGGAGACCTGAAGGGAACTCTGGTCATCTCCAAACTAACATTAGCAGACTCTGCTGTGTATTTCTGCGCAGCCAGGACAGAGCTCTGGTGGTTATGCTGCCTACTTTGGAGAAGGAACTAAGCTAACAGTTCTGGATCCAAACATCAAAGTCACTAAACCCACAGTGGAAGTCCTAGCACCCTCGGCAAAGGAGTGTAAAGATAGAAACAAGAAGAAGAAGACCCTGGTGTGTGTAGCCACCCGCTTCTACCCCGACCATGTCACGGTCTTCTGGCAAGTC
>392-1
GTTGCGTTTCGTCAGTCTCCGTCTCTGACAGTGAAGGATGGGCGCGATGCGGAGCTCCACTGTAGCCATGATGACAGTAACCTGTCGGTGATGCTGTGGTACCAACAGAGACAGGCCAGTCCTGGTATGACTCTGATAGGGTGCAGTTACAGCACCACTGAGCCTAACTACGAGAGTTTGTTTGAGGAGAGGTTCAGGCTGAAGATACAGGGAGACCTGAAGGGAACTCTGGTCATCTCCAAACTAACATTAGCAGACTCTGCTGTGTATTTCTGCGCAGCCAGACAGGGGAGCCAACCAGCCTTCTTTGGCAATGGAACGAAACTCACTGTTTTAGATCCAAACATCAAAGTCACTGAACCCACAGTGGAAGTCCTAGCACCCTCGGCAAAGGAGTGTAAAGATAGAAACAAGAAGAAGAAGAAGACCCTGGTGTGTGTAGCCACCCGCTTCTACCCCGACCATGTCACGGTCTTCTGGCAAGTC
>393-1
GTTGCGTTTCGTCAGTCTCCGTCTCTGCCAGTGAAGGATGGGCGCGAGGCGGAGATCCACTGTAGCCATGATGACAGTAACCTGTCGGTGATGCTGTGGTACCAACAGAGACAGGCCAGTCCTGGTATGACTCTGATAGGGTACAGTTACAGCACCACTTAGCCTAACTACGAGAGTTTGTTTGAGGAGAGGTTCAGGCTGAAGATACAGGGAGACCTGAAGGGAACTCTGGTCATCTCCAAACTAACATTAGCAGACTCTGCTGTGTATTTCTGCGCAGCCAGTCGCCAAGGAACTCAACCAGCCTTCTTTGGCAATGGAACGAAACTCACTGTTTTAGATCCAAACATCAAAGTCACTGAACCCACAGTGGAAGTCCTAGCACCCTCGGCAAAGGAGTGTAAAGATAGAAACAAGAAGAAGAAGAAGACCCTGGTGTGTGTAGCCACCCGCTTCTACCCCGACCATGTCACGGTCTTCTGGCAAGTC
>394-1
GTTGCGTTTCGTCAGTCTCCGTCTCTGACAGTGAAGGATGGGCGCGAGGCGGAGCTCCACTGTAGCCATGATGACAGTAACCTGTCGGTGATGCTGTGGTACCAACAGAGACAGGCCAGTCCTGGTATGACTCTGATAGGGTACAGTTCCAGCACCACTGAGCCTAACTACGAGAGTTTGTTTGAGGAGAGGTTCAGGCTGAAGATACAGGGAGACCTGAAGGGAACTCTGGTCATCTCCAAACTAACATTAGCAGACTCTGCTGTGTATTTCTGCGCAGCCAGTCGCGACACGTACTCGGAGGCATATTTTGGAGCCGGCACCAAACTCACCGTTTTAGATCCAAACATCAAAGTCACTGAACCCACAGTGGAAGTCCTAGCACCCTCGGCAAAGGAGTGTAAAGATAGAAACAAGAAGAAGAAGAAGACCCTGGTGTGTGTAGCCACCCGCTTCTACCCCGACCATGTCACGGTCTTCTGGCAAGTC
>395-1
GTTGCGTTTCGTCAGTCTCCGTCTCTGACAGTGAAGGATGGGCGCGAGGCGGAGATCCACTGTAGCCATGATGACAGTAACCTGTCGGTGATGCTGTGGTACCAACAGAGACAGGCCAGTCCTGGTATGACTCTGATAGGGTACAGTTACAGCACCACTGAGCCTAACTACGAGAGTTTGTTTGAGGAGAGGTTCAGGCTGAAGATACAGGGAGACCTGAAGGGAACTCTGGTCATCTCCAAACTAACATTAGCAGACTCAGCTGTGTATTTCTGCGCAGCCAGTCGAGGGGGCGTACTCGGAGGCATATTTTGGAGCCGGCACCAAACTCACCGTTTTAGATCCAAACATCAAAGTCACTGAACCCACAGTGGAAGTCCTAGCACCCTCGGCAAAGGAGTGTAAAGATAGAAACAAGAAGAAGAAGAAGACCCTGGTGTGTGTAGCCACCCGCTTCTACCCCGACCATGTCACGGTCTTCTGGCAAGTC
>396-1
GTTGCGTTTCGTCAGTCTCCGTCTCTGACAGTGAAGGATGGGCGCGAGGCGGAGATCCACTGTAGCCATGATGACAGTAACCTGTCGGTGATGCTGTGGTACCAACAGAGACAGGCCAGTCCTGGTATGACTCTGATAGGGTACAGTTACAGCACCACTGAGCCTAACTACGAGAGTTTGTTTGAGGAGAGGTTCAGGCTGAAGATACAGGGAGACCTGAAGGGAACTCTGGTCATCTCCAAACTAACATTAGCAGACTCTGCTGTGTATTTCTGCGCAGCCAGCCGGGACAGGGAGATCCATGAGGCACATTTTGGATCAGGCACCAAATTAACAGTTCTCGATCCAAACATCAAAGTCACTGAACCCACAGTGGAAGTCCTAGCACCCTCGGCAAAGGAGTGTAAAGATAGAAACAAGAAGAAGAAGAAGACCCTGGTGTGTGTAGCCACTCGCTTCTACCCCGACCATGTCACGGTCTTCTGGCAAGTC
>397-1
GTTGCGTTTCGTCAGTCTCCGTCTCTGACAGTGAAGGATGGGCGCGATGCGGAGCTCCACTGTAGCCATGATGACAGTAACCTGTCGGTGATGCTGTGGTACCAACAGAGACAGGCCAGTCCTGGTATGACTCTGATAGGGTACAGTTACAGCACCACTGAGCCTAACTACGAGAGTTTGTTTGAGGAGAGGTTCAGGCTGAAGATACAGGGAGACCTGAAGGGAACTCTGGTCATCTCCAAACTAACATTAGCAGACTCTGCTGTGTATTTCTGCGCAGCCACCGGTGGTTATGCTGCCTACTTTGGAGAGGGAACTAAGCTAACAGTTCTGGATCCAAACATCAAAGTCACTGAACCCACAGTGGAAGTCCTAGCACCCTCGGCAAAGGAGTGTAAAGATAGAAACAAGAAGAAGAAGAAGACCCTGGTGTGTGTAGCCACCCGCTTCTACCCCGACCATGTCACGGTCTTCTGGCAAGTC
>398-1
GTTGCGTTTCGTCAGTCTCCGTCTCTGACAGTGAATGATGGGCGCGAGGCGGAGATCCACTGTAGCCATGATGACAGTAACCTGTCGGTGATGCTGTGGTACCAACAGAGACAGGCCAGTCCTGGTATGACTCTGATAGGGTACAGTTACAGCACCACTGAGCCTAACTACGAGAGTTTGTTTGGGGAGAGGTTCAGGCTGAAGATACAGGGAGACCTGAAGGGAACTCTGGTCATCTCCAAACTAACATTAGCAGACTCTGCTGTGTATTTCTGCGCAGCCAGTCAACAGGGTACACGGATAAGGCAGAGTTTGGTCCAGGTACCAGACTCACTGTTCTAGATCCAAACATCAAAGTCACTGAACCCACAGTGGAAGTCCTAGCACCCTCGGCAAAGGAGTGTAAAGATAGAAACAAGAAGAAGAAGAAGACCCTGGTGTGTGTAGCCACCCGCTTCTACCCCGACCATGTCACGGTCTTCTGGCAAGTC
>399-1
GTTGCGTTTCGTCAGTCTCCGTCTCTGACAGTGAAGGATGGGCGCGAGGCGGAGATCCACTGTCGCCATGATGCCAGTAACCTGTCGGTGATGCTGTGGTACCAACAGAGACAGGCCAGTCCTGGTATGACTCTGATAGGGTACAGTTACAGCACCACTGAGCCTAACTACGAGAGTTTGTTTGAGGAGAGGTTCAGGCTGAAGATACAGGGAGACCTGAAGGGAACTCTGGTCATCTCCAAACTAACATTAGCAGACTCTGCTGTGTATTTCTGCGCAGCCAGGGATTCGTACTCGGAGGCATATTTTGGAGCCGGCACCAAACTCACCGTTTTAGATCCAAACATCAAAGTCACTGAACCCACAGTGGAAGTCCTAGCACCCTCGGCAAAGGAGTGTAAAGATAGAAACAAGAAGAAGAAGAAGACCCTGGTGTGTGTAGCCACCCGCTTCTACCCCGACCATGTCACGGTCTTCTGGCAAGTC
>400-1
GTTGCGTTTCGTCAGTCTCCGTCTCTGACAGTGAATGATGGGCGCGAGGCGGAGATCCACTGTAGCCATGATGACAGTAACCTGTCGGTGATGCTGTGGTACCAACAGAGACAGGCCAGTCCTGGTATGACTCTGATAGGGTACAGTTACAGCACCACTGAGCCTAACTACGAGAGTTTGTTTGAGGAGAGGTTCAGGCTGAAGATACAGGGAGACCTGAAGGGAACTCTGGTCATCTCCAAACTAACATTAGCAGACTCTGCTGTGTATTTCTGCGCAGCCAGTGAGGGGAGAGCTCAACCAGCCTTCTTTGGCAATGGAACGAAACTCAGTGTTTTAGATCCAAACATCAAAGTCACTGAACCCACAGTGGAAGTCCTAGCACCCTCGGCAAAGGAGTGTAAAGATAGAAACAAGAAGAAGAAGAAGACCCTGGTGTGTGTAGCCACCCGCTTCTACCCCGACCATGTCACGGTCTTCTGGCAAGTC
>401-1
GTTGCGTTTCGTCAGTCTCCGTCTCTGACAGTGAAGGATGGGCGCGAGGCGGAGATCCACTGTAGCCATGATGACAGTAACCTGTCGGTGATGCTGTGGTACCAACAGAGACAGGCCAGTCCTGGTATGACTCTGATAGGGTACAGTTACAGCACCACTGAGCCTAACTACGAGAGTTTGTTTGAGGAGAGGTTCAGGCTGAAGATACAGGGAGACCTGAAGGGAACTCTGGTCATCTCCAAACTAACATTAGCAGCCTCTGCTGTGTATTTCTGCGCCGCCGGGAGGACGGAGAGGTATGCTGATGCATACTTTGGAGCAGGCACCAAACTCACTGTTTTAGATCCAAACATCAAAGTCACTGAACCCACAGTGGAAGTCCTAGCACCCTCGGCAAAGGAGTGTAAAGATAGAAACAAGAAGAAGAAGAAGACCCTGGTGTGTGTAGCCACCCGCTTCTACCCCGACCATGTCACGGTCTTCTGGCAAGTC
>402-1
GTTGCGTTTCGTCAGTCTCCGTCTCTGACAGTGAAGGATGGGCGCGAGGCGGAGATCCACTGTCGCCATGATGACAGTAACCTTTCGGTGATGCTGTGGTACCAACAGAGACAGGCCAGTCCTGGTATGACTCTGACAGGGTACAGTTACAGCACCACTGAGCCTAACTACGAGAGTTTGTTTGAGGAGAGGTTCAGGCTGAAGATACAGGGAGACCTGAAGGGAACTCTGGTCATCTCCAAACTAACATTAGCAGACTCTGCTGTGTATTTCTGCGCAGCCACCTCGACATACACTGGAAGTGAGGCCTACTTTGGGAATGGAACCAAACTCACTGTTTTAGATCCAAACATCAAAGTCACTGAACCCACAGTGGAAGTCCTAGCACCCTCGGCAAAGGAGTGTAAAGATAGAAACAAGAAGAAGAAGAAGACCCTGGTGTGTGTAGCCACCCGCTTCTACCCCGACCATGTCACGGTCTTCTGGCAAGTC
>403-1
GTTGCGTTTCGTCAGTCTCCGTCTCTGACAGTGAAGGATGGGCGCGAGGCGGAGATCCACTGTAGCCATGATGACAGTAACCTGTCGGTGATGCTGTGGTACCAACAGAGACAGGCCAGTCCTGGTATGACTCTGATAGGGTACAGTTACAGCACCACTGAGCCTAACTACGAGAGTTTGTTTGAGGAGAGGTTCAGGCTGAAGACACAGGGAGACCTGAAGGGAACTCTGGTCATCTCCAAACTAACATTAGCAGACTCTGCTGTGTATTTCTGCGCAGCCAGGGACAGGGAAGTCAACCAGCCTTCTTTGGCAATGGAACGAAACTCACTGTTTTAGATCCAAACATCAAAGTCACTGAACCCACAGTGGAAGTCCTAGCACCCTCGGCAAAGGAGTGTAAAGATAGAAACAAGAAGAAGAAGAAGACCCTGGTGTGTGTAGCCACCCGCTTCTACCCCGACCATGTCACGGTCTTCTGGCAAGTC
>404-1
GTTGCGTTTCGTCAGTCTCCGTCTCTGACAGTGAAGGATGGGCGCGAGGCGGAGATCCACTGTAGCCATGATGACAGTAACCTGTCGGTGATGCTGTGGTACCAACAGAGACAGGCCAGTCCTGGTATGACTCTGATAGGGTACAGTTACAGCACCACTGAGCCTAACTACGAGAGCTTGTTTGAGGAGAGGTTCAGGCTGAAGATACAGGGAGACCTGAAGGGAACTCTGGTCATCTCCAAACTAACATTAGCAGACTCTGCTGTGTATTTCTGCGCAGCCAGGGATTCGTACTCGGAGGCATATTTTGGAGCCGGCACCAAACTCACCGTTTTAGATCCAAACATCAAAGTCACTGAACCCACAGTGGAAGTCCTAGCACCCTCGGCAAAGGAGTGTAAAGATAGAAACAAGAAGAAGAAGAAGACCCTGGTGTGTGTAGCCACCCGCTTCTACCCCGACCATGTCACGGTCTTCTGGCAAGTC
>405-1
GTTGCGTTTCGTCAGTCTCCGTCTCTGACAGTGAAGGATGGGCGCGAGGCGGAGCTCCACTGTAGCCATGATGACAGTAACCTGTCGGTGATGCTGTGGTACCAACAGAGACAGGCCAGTCCTGGTATGACTCTGATAGGGTACAGTTACAGCACCACTGAGCCTAACTACGAGAGTTTGTTTGAGGAGAGGTTCAGGCTGAAGATACAGGGAGACCTGAAGGGAACTCTGGTCATCTCCGAACTAACATTAGCAGACTCTGCTGTGTATTTCTGCGCAGCCAGTGAGGGGAGAGCTCAACCAGCCTTCTTTGGCAATGGAACGAAACTCACTGTTTTAGATCCAAACATCAAAGTCACTGAACCCACAGTGGAAGTCCTAGCACCCTCGGCAAAGGAGTGTAAAGATAGAAACAAGAAGAAGAAGAAGACCCTGGTGTGTGTAGCCACCCGCTTCTACCCCGACCATGTCACGGTCTTCTGGCAAGTC
>406-1
GTTGCGTTTCGTCAGTCTCCGTCTCTGACAGTGAAGGCTGGGCGCGATGCGGAGTTCCACTGTAGCCATGATGACAGTAACATGTCGGGGATGCTGTGGTACCAACAGAGAAAGGCCAGTCCTGGTATGACTCTGATAGGGTACAGTTACAGCACAACTGAGCCTAACTACGAGAGTTTGTTTGAGGAGAGGTTCAGGCTGAAGATACAGGGAGACCTGAAGGGAACTCTGGTCATCTCCAAACTAACATTAGCAGACTCTGCTGTGTATTTCTGCGCAGCCACGACAGGTGGTGCCAGCCAGGCTTACTTCGGTGGAGGAACCAGGTTAACTGTTCTAGATCCAAACATCAAAGTCACTGAACCCACAGTGGAAGTCCTAGCACCCTCGGCAAAGGAGTGTAAAGATAGAAACAAGAAGAAGAAGAAGACCCTGGTGTGTGTAGCCACCCGCTTCTACCCCGACCATGTCACGGTCTTCTGGCAAGTC
>407-1
GTTGCGTTTCGTCAGTCTCCGTCTCTGACAGTGAAGGATGGGCGCGATGCGGAGCTCCACTGTAGCCCTGATGACAGTACCCTGTCGGTTATGCTGTGGTACCAACAGAGACAGGCCAGTCCTGGTATGACTCTGATAGGGTACAGTTACAGCACCACTGAGCCTAACTACGAGAGTTTGTTTGAGGAGAGGTTCAGGCTGAAGATACAGGGAGACCTGAAGGGAACTCTGGTCATCTCCAAACTAACATTAGCAGACTCTGCTGTGTATTTCTGCGCAGCCAGTCAAGGGACCCTCAACTATGAGGCACATTTTGGATCAGGCACCAAATTAACAGTTCTCGATCCAAACATCAAAGTCACTGAACCCACAGTGGAAGTCCTAGCACCCTCGGCAAAGGAGTGTAAAGATAGAAACAAGAAGAAGAAGAAGACCCTGGTGTGTGTAGCCACCCGCTTCTACCCCGACCATGTCACGGTCTTCTGGCAAGTC
>408-1
GTTGCGTTTCGTCAGTCTCCGTCTCTGACAGTGAAGGATGGGCGCGATGCGGAGCTCCACTGTAGCCCTGATGACAGTACCCTGTCGGTTATGCTGTGGTACCAACAGAGACAGGCCAGTCCTGGTATGACTCTGATAGGGTACAGTTACAGCACCACTGAGCCTAACTACGAGAGTTTGTTTGAGGAGAGGTTCAGGCTGAAGATACAGGGAGACCTGAAGGGAACTCTGGTCATCTCCAAACTAACATTAGCAGACTCTGCTGTGTATTTCTGCGCAGCCAGTCAGACAGGCTACTCGGAGGCATATTTTGGAGCCGGCACCAAACTCACCGTTTTAGATCCAAACATCAAAGTCACTGAACCCACAGTGGAAGTCCTAGCACCCTCGGCAAAGGAGTGTAAAGATAGAAACAAGAAGAAGAAGAAGACCCTGGTGTGTGTAGCCACCCGCTTCTACCCCGACCATGTCACGGTCTTCTGGCAAGTC
>409-1
GTTGCGTTTCGTCAGTCTCCGTCTCTGACAGTGCAGGATGGGCGCGAGGCGGAGATCCACTGTAGCCATGATGACAGTAACCTGTCGGTGATGCTGTGGTACCAACAGAGACAGGCCAGTCCTGGTATGACTCTGATAGGGTACAGTTACAGCACCACTGAGCCTAACTACGAGAGTTTGTTTGAGGAGAGGTTCAGGCTGAAGATACAGGGAGACCTGAAGGGAACTCTGGTCATCTCCAAACTAACATTAGCAGACTCTGCTGTGTATTTCTGCGCAGCCAGTCGGGACAGATATGAGGCACATTTTGGATCAGGCACCAAATTAACAGTTCTCGATCCAAACATCAAAGTCACTGAACCCACAGTGGAAGTCCTAGCACCCTCGGCAAAGGAGTGTAAAGATAGAAACAAGAAGAAGAAGAAGACCCTGGTGTGTGTAGCCACCCGCTTCTACCCCGACCATGTCACGGTCTTCTGGCAAGTC
>410-1
GTTGCGTTTCGTCAGTCTCCGTCTCTGACAGTGAAGGATGGGCGCGAGGCGGAGATCCACTGTAGCCATGATGACAGTAACCTGTCGGTGATGCTGTGGTACCAACAGAGACAGGCCAGTCCTGGTATGACTCTGATAGGGTACAGTTACAGCACCACTGAGCCTAACTACGAGAGTTTGTTTGAGGAGAGGTTCAGGCTGAAGATACAGGGAGACCTGAAGGGAACTCTGGTCATCTCCAAACTAACATTAGCAGACTCTGCTGTGTATTTCTGCGCAGCCGGACTCTCTGGTGGTTATGCTGCCTACTTTGGAGAAGGAACTAAGCTAACAGTTCTGGATCCAAACATCAAAGTCACTGAACCCACAGTGGAAGTCCTAGGACCCTCGGCAAAGGAGTGTAAAGATAGAAACAAGAAGAAGAAGAAGACCCTGGTGTGTGTAGCCACCCGCTTCTACCCCGACCATGTCACGGTCTTCTGGCAAGTC
>411-1
GTTGCGTTTCGTCAGTCTCCGTCTCTGACAGTGAAGGATGGGCGCTATGCGGAGCTCCACTGTAGCCATGATGACAGTAACCTGTCGGTGATGCTGTGGTACCAACAGAGACAGGCCAGTCCTGGTATGACTCTGATAGGGTACAGTTACAGCACCACTGAGCCTAACTACGAGAGTTTGTTTGAGGAGAGGTTCAGGCTGAAGATACAGGGAGACCTGAAGGGAACTCTGGTCATCTCCAAACTAACATTAGCAGACTCTGCTGTGTATTTCTGCGCAGCCAGTCAGGGGGCAACAACCCGGCATTCTTCGGCAGTGGCACCAAACTCACAGTTCTAGATCCAAACATCAAAGTCACTGAACCCACAGTGGAAGTCCTAGCACCCTCGGCAAAGGAGTGTAAAGATAGAAACAAGAAGAAGAAGACCCTGGTGTGTGTAGCCACCCGCTTCTACCCCGACCATGTCACGGTCTTCTGGCAAGTC
>412-1
GTTGCGTTTCGTCAGTCTCCGTCTCTGACAGCGAAGGATGGGCGCGAGGCGGAGATCCACTGTAGCCATGATGACAGTAACCTGTCGGTGATGCTGTGGTACCAACAGAGACAGGCCAGTCCTGGTATGACTCTGATAGGGTACAGTTACAGCACCACTGAGCCTAACTACGAGAGTTTGTTTGAGGAGAGGTTCAGGCTGAAGATACAGGGAGACCTGAAGGGAACTCTGGTCATCTCCAAACTAACATTAGCAGGCTCTGCTGTGTATTTCTGCGCAGCCAGTCGGACACTATGAGGCACATTTTGGATCAGGCACCAAATTAACAGTTCTCGATCCAAACATCAAAGTCACTGAACCCACAGTGGAAGTCCTAGCACCCTCGGCAAAGGAGTGTAAAGATAGAAACAAGAAGAAGAAGAAGACCCTGGTGTGTGTAGCCACCCGCTTCTACCCCGACCATGTCACGGTCTTCTGGCAAGTC
>413-1
GTTGCGTTTCGTCAGTCTCCGTCTCTGACAGTGAAGGATGGGCGCGATGCGGAGCTCCACTGTAGCCCTGATGACAGTAACCTGTCGGGGATGCTGTGGTACCAACAGAGACAGGCCAGTCCTGGTATGACTCTGATAGGGTACAGTTACAGCACCACTGAGCCTAACTACGAGAGTTTGTTTGAGGAGAGGTTCAGGCTGAAGATACAGGGAGACCTGAAGGGAACTCTGGTCATCTCCAAACTAACATTAGCAGACTCTGCTGTGTATTTCTGCGCAGCCAGTCGACAGGGGGCAACTCAACCAGCCTTCTTTGGCAATGGAACGAAACTCACTGTTTTAGATCCAAACATCAAAGTCACTGAACCCACAGTGGAAGTCCTAGCACCCTCGGCAAAGGAGTGTAAAGATAGAAACAAGAAGAAGAAGAAGACCCTGGTGTGTGTAGCCACCCGCTTCTACCCCGACCATGTCACGGTCTTCTGGCAAGTC
>414-1
GTTGCGTTTCGTCAGTCTCCGTCTCTGACAGTGAAGGATGGGCGCGAGGCGGAGATCCACTGTAGCCATGATGACAGTAACCTGTCGGTGATGCTGTGGTACCAACAGAGACAGGCCAGTCCTGGTATGACTCTGATAGGGTACAGTTACAGCACCACTGAGCCTAACTACGAGAGTTTGTTTGAGGAGAGGTTCAGGCTGAAGATACAGGGAGACCTGAAGGGAACTCTGGTCATCTCCAAACTAACATTAGCAGACTCTGCTGTGTATTTCTGCGCAGCCAGTCGCCAAGGAACTCAACCAGCCTTCTTTGGCAATGGAACGAAACTCACTGTTCTAGATCCAAACATCAAAGTCACTGAACCCACAGTGGAAGTCCTAGCACCCTCGGCAAAGGAGTGTAAAGATAGAAACAAGAAGAAGAAGAAGACCCTGGTGTGTGTAGCCACCCGCTTCTACCCCGACCATGTCACGGTCTTCTGGCAAGTC
>415-1
GTTGCGTTTCGTCAGTCTCCGTCTCTGACAGTGAAGGATGGGCGCGAGGCGGAGATCCACTGTAGCCATGATGACAGTAACCTGTCGGTGATGCTGTGGTACCAACAGAGACAGGCCAGTCCTGGTATGACTCTGATAGGGTACAGTTACAGCACCACTGAGCCTAACTACGAGAGTTTGTTTGAGGAGAGGTTCAGGCTGAAGATACAGGGAGACCTGAAGGGAACTCTGGTCATCTCCAAACTAACATTAGCAGACTCTGCTGTGTATTTCTGCGCAGCTCAGGGGGACTCGTGCTCGGAGGCATATTTTGGAGCCGGCACCAAACTCACCGTTTTAGATCCAAACATCAAAGTCACTGAACCCACAGTGGAAGTCCTAGCACCCTCGGCAAAGGAGTGTAAAGATAGAAACAAGAAGAAGAAGAAGACCCTGGTGTGTGTAGCCACCCGCTTCTACCCCGACCATGTCACGGTCTTCTGGCAAGTC
>416-1
GTTGCGTTTCGTCAGTCTCCGTCTCTGACAGTGAAGGATGGGCGCGAGGCGGAGATCCACTGTAGCCATGATGACAGTAACCTGTCGGTGATGCTGTGGTACCAACAGAGACAGGCCAGTCCTGGTATGACTCTGATAGGGTACAGTTACAGCACCACTGAGCCTAACTACGAGAGTTTGTTTGAGGAGAGGTTCAGGCTGAAGATACAGGGAGACCTGAAGGGAACTCTGGTCATCTCCAAACTAACATTAGCAGACTCTGCTGTGTATTTCTGCGCAGCCAGTCGGACACTATGAGGCACATTTTGGATCAGGCACCAAATTACCAGTTCTCGATCCAAACATCAAAGTCACTGAACCCACAGTGGAAGTCCTAGCACCCTCGGCAAAGGAGTGTAAAGATAGAAACAAGAAGAAGAAGAAGACCCTGGTGTGTGTAGCCACCCGCTTCTACCCCGACCATGTCACGGTCTTCTGGCAAGTC
>417-1
GTTGCGTTTCGTCAGTCTCCGTCTCTGACAGTGAAGGATGGGCGCGAGGCGGAGATCCACTGTAGCCATGATGACAGTAACCTGTCGGTGATGCTGTGGTACCAACAGAGACAGGCCAGTCCTGGTATGACTCTGATAGGGTACAGTTACAGCACCACTGAGCCTAACTACGAGAGTTTGTTTGAGGAGAGGTTCAGGCTGAAGATACAGGGAGACCTGAAGGGAACTCTGGTCATCTCCAAACTAACATTAGCAGACTCTGCTGTGTATTTCTGCGCAGCCAGCCGGGACAGGTATGAGGCACATTTTGGATCAGGCACCAAATTAACAGTTCTCGATCCAAACATCAAAGTCACTGAACCCACAGTGGAAGTCCTAGCACCCTCGGCAAAGGAGTGTAAAGATAGAAACAAGAAGAAGAAGAAGACCCTGGTGTGTATAGCCACCCGCTTCTACCCCGACCATGTCACGGTCTTCTGGCAAGTC
>418-1
GTTGCGTTTCGTCAGTCTCCGTCTCTGACAGTGAAGGATGGGCGCGAGGCGGAGATCCACTGTAGCCATGATGACAGTAACCTGTCGGTGATGCTGTGGTACCAACAGAGACAGGCCAGTCCTGGTATGACTCTGATAGGGTACAGTTACAGCACCACTGAGCCTAACTACGAGAGTTTGTTTGAGGAGAGGTTCAGGCTGAAGATACAGGGAGACCTGAAGGGAACTCTGGTCATCTCCAAACTAACATTAGCAGACTCTGCTGTGTATTTCTGCGCAGCCATTGGACAGGATGAGGCACATTTTGGATCAGGCACCAAATTAACAGTTCTCGATCCAAACATCAAAGTCACTGAACCCACAGTGGAAGTCCTAGCACCCTCGGCAAAGGAGTGAAAAGATAGAAACAAGAAGAAGAAGAAGACCCTGGTGTGTGTAGCCACCCGCTTCTACCCCGACCATGTCACGGTCTTCTGGCAAGTC
>419-1
GTTGCGTTTCGTCAGTCTCCGTCTCTGACAGTGAAGGATGGGCGCGAGGCGGAGATCCACTGTAGCCATGATGACAGTAACCTGTCGGTGATGCTGTGGTACCAACAGAGACAGGCCAGTCCTGGTATGACTCTGATAGGGTACAGTTACAGCACCACTGAGCCTAACTACGAGAGTTTGTTTGAGGAGAGGTTCAGGCTGAAGATACAGGGAGACCTGAAGGGATCTCTGGTCATCTCCAAACTAACATTAGCAGACTCTGCTGTGTATTTCTGCGCAGCCAGTCAGAGCTCGTACTCGGAGGCATATTTTGGAGCCGGCACCAAACTCACCGTTTTAGATCCAAACATCAAAGTCACTGAACCCACAGTGGAAGTCCTAGCACCCTCGGCAAAGGAGTGTAAAGATAGAAACAAGAAGAAGAAGAAGACCCTGGTGTGTGTAGCCACCCGCTTCTACCCCGACCATGTCACGGTCTTCTGGCAAGTC
>420-1
GTTGCGTTTCGTCAGTCTCCGTCTCTGACAGTGAAGGATGGGCGCGAGGCGGAGATCCACTGTAGCCATGATGACAGTAACCTGTCGGTGATGCTGTGGTACCAACAGAGACAGGCCAGTCCTGGTATGACTCTGATAGGGTACAGTTACAGCACCACTGAGCCTAACTACGAGAGTTTGTTTGAGGAGAGGTTCAGGCTGAAGATACAGGGAGACCTGAAGGGAACTCTGGTCATCTCCAAACTAACATTAGCAGACTCTGCTGTGTATTTCTGCGCAGCCGGACAGGGCTCGTACTCGGAGGCATATTTTGGAGCCGGCACCAAACTCACCGTTTTAGATCCAAACATCAAAGTCACTGAACCCACAGTGGAAGTCCTAGCACCCTCGGCAAAGGAGTGTAAAGATAGAAACAAGAAGAAGAAGAAGCCCCTGGTGTGTGTAGCCACCCGCTTCTACCCCGACCATGTCACGGTCTTCTGGCAAGTC
>421-1
GTTGCGTTTCGTCAGTCTCCGTCTCTGACAGTGCAGGATGGGCGCGAGGCGGAGATCCACTGTAGCCATGATGACAGTAACCTGTCGGTGATGCTGTGGAACCAACAGAGACAGGCCAGTCCTGGTATGACTCTGATAGGGTCCAGTTACAGCACCACTGAGCCTAACTACGAGCGTTTGTTTGAGGAGAGGTTCAGGCTGAAGATACAGGGAGCCCTGAAGGGAACTCTGGTCAGCTCCAAACTAACATTAGCAGACTCTGCTGTGTATTTCTGCGCAGCCAGTCGAGGGACGAGGCACATTTTGGATCAGGCACCAAATTAACAGTTCTCGATCCAAACATCAAAGTCACTGAACCCACAGTGGAAGTCCTAGCACCCTCGGCAAAGGAGTGTAAAGATAGAAACAAGAAGAAGAAGAAGACCCTGGTGTGTGTAGCCACCCGCTTCTACCCCGACCATGTCACGGTCTTCTGGCAAGTC
>422-1
GTTGCGTTTCGTCAGTCTCCGTCTCTGACAGTGAAGGATGGGCGCGATGCGGAGCTCCACTGTAGCCATGATGACAGTAACCTGTCGGTGATGCTGTGGTACCAACAGAGACAGGCCAGTCCTGGTATGACTCTGATAGGGTACAGTTACAGCACCACTGAGCCTAACTACGAGAGTTTGTTTGAGGAGAGGTTCAGGCTGAAGATACAGGGAGACCTGAAGGGAACTCTGGTCATCTCCAAACTAACATTAGCAGACTCTGCTGTGTATTGCTGCGCAGCCAGAACAGGAAACTCGGAGGCATATTTTGGAGCCGGCACCAAACTCACCGTTTTAGATCCAAACATCAAAGTCACTGAACCCACAGTGGAAGTCCTAGCACCCTCGGCAAAGGAGTGTAAAGATAGAAACAAGAAGAAGAAGAAGACCCTGGTGTGTGTAGCCACCCGCTTCTACCCCGACCATGTCACGGTCTTCTGGCAAGTC
>423-1
GTTGCGTTTCGTCAGTCTCCGTCTCTGACAGTGAAGGATGGGCGCGAGGCGGAGATCCACTGTAGCCATGATGACAGTAACCTGTCGGTTATGCTGTGGTACCAACAGAGACAGGCCAGTCCTGGTATGACTCTGATAGGGTACAGTTACAGCACCACTGAGCCTAACTACGAGAGTTTGTTTGAGGAGAGGTTCAGGCTGAAGATACAGGGAGACCTGAAGGGAACTCTGGTCATCTCCAAACTAACATTAGCAGACTCTGCTGTGTATTTCTGCGCAGCCAGTCGGAGGGGCACGGATAAGGCAGAGTTTGGTCCAGGTACCAGACTCACTGTTCTAGATCCAAACATCAAAGTCACTGAACCCACAGTGGAAGTCCTAGCACCCTCGGCAAAGGAGTGTAAAGATAGAAACAAGAAGAAGAAGAAGACCCTGGTGTGTGTAGCCACCCGCTTCTACCCCGACCATGTCACGGTCTTCTGGCAAGTC
>424-1
GTTGCGTTTCGTCAGTCTCCGTCTCTGACAGTGAAGGATGGGCGCGAGGCGGAGATCCACTGTGGCCATGATGACAGTAACCTGTCGGTGATGCTGTGGTACCAACAGAGACAGGCCAGTCCTGGTATGACTCTGATAGGGTACAGTTACAGCACCACTTAGCCTAACTACGAGAGTTTGTTTGAGGAGAGGTTCAGGCTGAAGATACAGGGAGACCTGAAGGGAACTCTGGTCATCTCCAAACTAACATTAGCAGACTCTGCTGTGTATTTCTGCGCAGCCAGTCGACAGGGGGCAACTCAACCAGCCTTCTTTGGCAATGGAACGAAACTCACTGTTTTAGATCCAAACATCAAAGTCACTGAACCCACAGTGGAAGTCCTAGCACCCTCGGCAAAGGAGTGTAAAGATAGAAACAAGAAGAAGAAGAAGACCCTGGTGTGTGTAGCCACCCGCTTCTACCCCGACCATGTCACGGTCTTCTGGCAAGTC
>425-1
GTTGCGTTTCGTCAGTCTCCGTCTCTGACAGTGAAGGATGGGCGCGAGGCGGAGATCCACTGTAGCCATGATGACAGTAACCTGTCGGTGATGCTGTGGTACCAACAGAGACAGGCCAGTCCTGGTATGACTCTGATAGGGTACAGTTACAGCACCACTGAGCCTAACTACGAGAGTTTGTTTGAGGAGAGGTTCAGGCTGAAGATACAGGGAGACCTGAAGGGAACTCTGGTCATCTCCAAACTAACATTAGCAGACTCTGCTGTGTATTTCTGCGCAGCCAGTCTCTGGGGGGCAGGCTCGGAGGCATATTTTGGAGCCGGCACCAAACTCACCGTTTTAGATCCAAACATCAAAGTCACTGAACCCACAGTGGAAGTCCTAGCACCCTCGGCAAAGGAGTGTAAAGATAGAAACAAGAAGAAGAAGACCCTGGTGTGTGTAGCCACCCGCTTCTACCCCGACCATGTCACGGTCTTCTGGCAAGTC
>426-1
GTTGCGTTTCGTCAGTCTCCGTCTCTGACAGTGAAGGATGGGCGCGAGGCGGAGATCCACTGTAGCCATGATGACAGTAACCTGTCGGTGATGCTGTGGTACCAACAGAGACAGGCCAGTCCTGGCATGACTCTGATAGGGTACAGTTACAGCACCACTGAGCCTAACTACGAGAGTTTGTTTGAGGAGAGGTTCAGGCTGAAGATACAGGGAGACCTGAAGGGAACTCTGGTCATCTCCAAACTAACATTAGCAGACTCTGCTGTGTATTTCTGCGCAGCCAGGGACAGGGGGCCAACTATGAGGCACATTTTGGATCAGGCACCAAATTAACAGTTCTCGATCCAAACATCAAAGTCACTGAACCCACAGTGGAAGTCCTAGCACCCTCGGCAAAGGAGTGTAAAGATAGAAACAAGAAGAAGAAGAAGACCCTGGTGTGTGTAGCCACCCGCTTCTACCCCGACCATGTCACGGTCTTCTGGCAAGTC
>427-1
GTTGCGTTTCGTCAGTCTCCGTCTCTGACAGTGAAGGATGGGCGCGAGGCGGAGATCCACTGTAGCCATGATGACAGTAACCTGTCGGTGATGCTGTGGTACCAACAGAGACAGGCCAGTCCTGGTATGACTCTGATAGGGTACAGTTACAGCACCACTGAGCCTAACTACGAGAGTTTGTTTGAGGAGAGGTTCAGGCTGAAGATACAGGGAGACCTGAAGGGAACTCTGGTCATCTCCAAACTAACATTAGCAGACTCTGCTGTGTATTTCTGCGCAGCCAGTCAGGGGAGCCAACCAGCCTTCTTTGGCAATGGAACGAAACTCACTGTTTTAGATCCAAACATCAAAGTCACTGAACCCACAGTGGAAGTCCTAGCACCCTCGGCAAAGGAGTGTAAAGATAGAAACAAGAAGAAGAAGAAGACCCTGGTGTGTGTAGCCACCCGCTTCTACCCCGACCATGTCACGGTCTTCTGGCAAGTC
>428-1
GTTGCGTTTCGTCAGTCTCCGTCTCTGACAGTGAAGGATGGGCGCGATGCGGAGCTCCACTGTAGCCCTGATGACAGTACCCTGTCGGTTATGCTGTGGTACCAACAGAGACAGGCCAGTCCTGGTATGACTCTGATAGGGTACAGTTACAGCACCACTGAGCCTAACTACGAGAGTTTGTTTGAGGAGAGGTTCAGGCTGAAGATACAGGGAGACCTGAAGGGAACTCTGGTCATCTCCAAACTAACATTAGCAGACTCTGCTGTGTATTTCTGCGCAGCCGGACAGGGCTCGTACTCGGAGGCATATTTTGGAGCCGGCACCAAACTCACCGTTTTAGATCCAAACATCAAAGTCACTGAACCCACAGTGGAAGTCCTAGCACCCTCGGCAAAGGAGTGTAAAGATAGAAACAAGAAGAAGAAGAAGACCCTGGTGTGTGTAGCCACCCGCTTCTACCCCGACCATGTCACGGTCTTCTGGCAAGTC
>429-1
GTTGCGTTTCGTCAGTCTCCGTCTCTGACAGTGAAGGATGGGCGCGAGGCGGAGATCCACTGTAGCCATGATGACAGTAACCTGTCGGTGATGCTGTGGTACCAACAGAGACAGGCCAGTCCTGGTATGACTCTGATAGGGTACAGTTACAGCACCACTGAGCCTAACTACGAGAGTTTGTTTGAGGAGAGGTTCAGGCTGAAGATACAGGGAGACCTGAAGGGAACTCTGGTCATCTCCAAACTAACATTAGCAGACTCTGCTGTGTATTTCTGCGCAGCCAGTCGACAGGGGGCAACTCAACCAGCCTTCTTTGGCAATGGAACGAAACTCACTGTTTTAGATCCAAACATCAAAGTCACTGAACCCACAGTGGAAGTCCTAGCACCCTCGGCAAAGGAGTGTAAAGATGGAAACAAGAAGAAGAAGAAGACCCTGGTGTGTGTAGCCACCCGCTTCTACCCCGACCATGTCACGGTCTTCTGGCAAGTC
>430-1
GTTGCGTTTCGTCAGTCTCCGTCTCTGACAGTGAAGGATGGGCGCGAGGCGGAGATCCACTGTAGCCATGATGACAGTAACCTGTCGGTGATGCTGTGGTACCAACAGAGACAGGCCAGTCCTGGTATGACTCTGATAGGGTACAGTTACAGCACCACTGAGCCTAACTACGAGAGTTTGTTTGAGGAGAGGTTCAGGCTGAAGATACAGGGAGACCTGAAGGGAACTCTGGTCATCTCCAAACTAACATTAGCAGACGCTGCTGTGTATTTCTGCGCAGCCAGTCGACAGGGGGCGAGCAACCCGGCATTCTTCGGCAGTGGCACCAAACTCACAGTTCTAGATCCAAACATCAAAGTCACTGAACCCACAGTGGAAGTCCTAGCACCCTCGGCAAAGGAGTGTAAAGATAGAAACAAGAAGAAGAAGAAGACCCTGGTGTGTGTAGCCACCCGCTTCTACCCCGACCATGTCACGGTCTTCTGGCAAGTC
>431-1
GTTGCGTTTCGTCAGTCTCCGTCTCTGACAGTGAAGGATGGGCGCGAGGCGGAGATCCACTGTAGCCATGATGACAGTAACCTGTCGGTGATGCTGTGGTACCAACAGAGACAGGCCAGTCCTGGTATGACTCTGATAGGGTACAGTTACAGCACCACTGAGCCTAACTACGAGAGTTTGTTTGAGGAGAGGTTCAGGCTGAAGATACAGGGAGACCTGAAGGGAACTCTGGTCATCTCCAAACTAACATTAGCAGACTCTGCTGTGTATTTCTGCGCAGCCATACCGGGACAGGGCTCGTACTCGGAGGCATATTTTGGAGCCGGCACCAAACTCACCGTTTTAGATCCAAACATCAAAGTCACTGAACCCACAGTGGAAGTCCTAGCACCCTCGGCAAAGGAGTGTAAAGATAGAAACAAGAAGAAGAAGACCCTGGTGTGTGTAGCCACCCGCTTCTACCCCGACCATGTCACGGTCTTCTGGCAAGTC
>432-1
GTTGCGTTTCGTCAGTCTCCGTCTCTGACAGTGAAGGATGGGCGCGAGGCGGAGATCCACTGTAGCCATGATGACAGTAACCTGTCGGTGATGCTGTGGTACCAACAGAGACAGGCCAGTCCTGGTATGACTCTGATAGGGTACAGTTACAGCACCACTGAGCCTAACTACGAGAGTTTGTTTGAGGAGAGGTTCAGGCTGAAGATACAGGGAGACCTGAAGGGAACTCTGGTCATCTTCAAACTAACATTAGCAGACTCTGCTGTGTATTTCTGCGCAGCCAGTCGCACAACTATGATCCTGCATTCTTTGGAGCAGGGACCAAACTGAGTGTTCTGGATCCAAACATCAAAGTCACTGAACCCACAGTGGAAGTCCTAGCACCCTCGGCAAAGGAGTGTAAAGATAGAAACAAGAAGAAGAAGAAGACCCTGGTGTGTGTAGCCACCCGCTTCTACCCCGACCATGTCACGGTCTTCTGGCAAGTC
>433-1
GTTGCGTTTCGTCAGTCTCCGTCTCTGACAGTGAAGGATGGGCGCGAGGCGGAGATCCACTGTAGTCATGATGACAGTAACCTGTCGGTGATGCTGTGGTACCAACAGAGACAGGCCAGTCCTGGTATGACTCTGATAGGGTACAGTTACAGCACCACTGAGCCTAACTACGAGAGTTTGTTTGAGGAGAGGTTCAGGCTGAAGATACAGGGAGACCTGACGGGAACTCTGGTCATCTCCAAACTAACATTAGCAGACTCTGCTGTGTATTTCTGCGCAGCCAGTCGCCAAGGAACTCAACCAGCCTTCTTTGGCAATGGAACGAAACTCACTGTTTTAGATCCAAACATCAAAGTCACTGAACCCACAGTGGAAGTCCTAGCACCCTCGGCAAAGGAGTGTAAAGATAGAAACAAGAAGAAGAAGAAGACCCTGGTGTGTGTAGCCACCCGCTTCTACCCCGACCATGTCACGGTCTTCTGGCAAGTC
>434-1
GTTGCGTTTCGTCAGTCTCCGTCTCTGACAGTGAAGGATGGGCGCGAGGCGGAGATCCACTGTAGCCATGATGACAGTACCCTGTCGGGTATGCTGTGGTACCAACAGAGACAGGCCAGTCCTGGTATGACTCTGATAGGGTACAGTTACATCACCACTGAGCCTAACTACGAGAGTTTGTTTGAGGAGAGGTTCAGGCTGAAGATACAGGGAGACCTGAAGGGAACTCTGGTCATCTCCAAACTAACATTAGCAGACTCTGCTGTGTATTTCTGCGCAGCCAGTCGGTACTCAAACTCAACCAGCCTTCTTTGGCAATGGAACGAAACTCACTGTTTTAGATCCAAACATCAAAGTCACTGAACCCACAGTGGAAGTCCTAGCACCCTCGGCAAAGGAGTGTAAAGATAGAAACAAGAAGAAGAAGAAGACCCTGGTGTGTGTAGCCACCCGCTTCTACCCCGACCATGTCACGGTCTTCTGGCAAGTC
>435-1
GTTGCGTTTCGTCAGTCTCCGTCTCTGACAGTGAAGGATGGGCGCGAGGCGGAGATCCACTGTAGCCATGATGACAGTAACCTGTCGGTGATGCTGTGGTACCAACAGAGACAGGCCAGTCCTGGTATGACTCTGATAGGGTACAGTTACAGCACCACTGAGCCTAACTACGAGAGTTTGTTTGAGGAGAGGTTCAGGCTGAAGATACAGGGAGACCTGAAGGGAACTCTGGTCATCTCCAAACTAACATTAGCAGACTCTGCTGTGTATTTCTGCGCAGCCAGTCGAGACAGGGGGTACTCGGAGGCATATTTCGGAGCCGGCACCAAACTCACCGTTTTAGATCCAAACATCAAAGTCACTGAACCCACAGTGGAAGTCCTAGCACCCTCGGCAAAGGAGTGTAAAGATAGAAACAAGAAGAAGAAGAAGACCCTGGTGTGTGTAGCCACCCGCTTCTACCCCGACCATGTCACGGTCTTCTGGCAAGTC
>436-1
GTTGCGTTTCGTCAGTCTCCGTCTCTGCCAGTGAAGGATGGGCGCGATGCGGAGCTCCACTGTAGCCATGATGACAGTAACCTGTCGGTTATGCTGTGGTACCAACAGAGACAGGCCAGTCCTGGTATGACTCTTATAGGGTACAGTTACAGCACCACTGAGCCTAACTACGAGAGTTTGTTTGAGGAGAGGTTCAGGCTGAAGATACAGGGAGACCTGCAGGGAACTCTGGTCATCTCCAAACTAACATTAGCAGACTCTGCTGTGTATTTCTGCGCAGCCAGTCGCAGCTCGTACTCGGAGGCATATTTTGGAGCCGGCACCAAACTCACCGTTTTAGATCCAAACATCAAAGTCACTGAACCCACAGTGGAAGTCCTAGCACCCTCGGCAAAGGAGTGTAAAGATAGAAACAAGAAGAAGAAGACCCTGGTGTGTGTAGCCACCCGCTTCTACCCCGACCATGTCACGGTCTTCTGGCAAGTC
>437-1
GTTGCGTTTCGTCAGTCTCCGTCTCTGACAGTGAAGGATGGGCGCGAGGCGGAGATCCACTGTAGCCATGATGACAGTAACCTGTCGGTGATGCTGTGGTACCAACAGAGACAGGCCAGTCCTGGTATGACTCTGATAGGGTACAGTTACAGCACCACTGAGCCTAACTACGAGAGTTTGTTTGAGGAGAGGTTCAGGCTGAAGATACAGGGAGACCTGAAGGGAACTCTGGTCATCTCCAAACTAACATTAGCAGACTCTGCTGTGTATTTCTGCGCAGCCACGACAGGTACTCAAACTCAACCAGCCTTCTTTGGCAATGGAACGAAACTCACTGTTTTAGATCCAAACATCAAAGTCACTGAACCCACAGTGGAAGTCCTAGCACCCTCGGCAAGGGAGTGTAAAGATAGAAACAAGAAGAAGAAGAAGACCCTGGTGTGTGTAGCCACCCGCTTCTACCCCGACCATGTCACGGTCTTCTGGCAAGTC
>438-1
GTTGCGTTTCGTCAGTCTCCGTCTCTGACAGTGAAGGATGGGCGCGAGGCGGAGATCCACTGTAGCCATGATGACAGTAACCTGTCGGTGATGCTGTGGTACCAACAGAGACAGGCCAGTCCTGGCATGACTCTGATAGGGTACAGTTACAGCACCACTGAGCCTAACTACGAGAGTTTGTTTGAGGAGAGGTTCAGGCTGAAGATACAGGGAGACCTGAAGGGAACTCTGGTCATCTCCAAACTAACATTAGCAGACTCTGCTGTGTATTTCTGCGCAGCTCAGGGGGACTCGTACTCGGAGGCATATTTTGGAGCCGGCACCAAACTCACCGTTTTAGATCCAAACATCAAAGTCACTGAACCCACAGTGGAAGTCCTAGCACCCTCGGCAAAGGAGTGTAAAGATAGAAACAAGAAGAAGAAGAAGACCCTGGTGTGTGTAGCCACCCGCTTCTACCCCGACCATGTCACGGTCTTCTGGCAAGTC
>439-1
GTTGCGTTTCGTCAGTCTCCGTCTCTGACAGTGAAGGATGGGCGCGAGGCGGAGATCCACTGTAGCCATGATGACAGTAACCTGTCGGTGATGCTGTGGTACCAACAGAGACAGGCCAGTCCTGGTATGACTCTGATAGGGTACAGTTACAGCACCACTGAGCCTAACTACGAGAGTTTGTTTGAGGAGAGGTTCAGGCTGAAGATACAGGGAGACCTGAAGGGAACTCTGGTCATCTCCAAACTAACATTAGCAGACTCTGCTGTGTATTTCTGCGCAGCCAGTCGCGGACAGGGGAGCAACCCGGCATTCTTCGGCAGTGGCACCAAACTCACAGTTCTAGATCCAAACATCAAAGTCACTGAACCCACAGTGGAAGTCCTAGCACCCTCGGCAAAGGAGTGTAAAGATAGAAACAAGAAGAAGAAGAAGACCCTGGTGTGTGTAGCCACCCGCTTCTACCCCGACCATGTCACGGTCTTCTGGCAAGTC
>440-1
GTTGCGTTTCGTCAGTCTCCGTCTCTGACAGTGAAGGATGGGCGCGAGGCGGAGCTCCACTGTAGCCCTGATGACAGTAACCTGTCGGTTATGCTGTGGTACCAACAGAGACAGGCCAGTCCTGGTATGACTCTGATAGGGTACAGTTACAGCACCACTGAGCCTAACTACGAGAGTTTGTTTGAGGAGAGGTTCAGGCTGAAGATACAGGGAGACCTGAAGGGAACTCTGGTCATCTCCAAACTAACATTAGCAGACTCTGCTGTGTATTTCTGCGCAGCCACGACAGGTGGTGCCAGCCAGGCTTACTTCGGTGGAGGAACCAGGTTAACTGTTCTAGATCCAAACATCAAAGTCACTGAACCCACAGTGGAAGTCCTAGCACCCTCGGCAAAGGAGTGTAAAGATAGAAACAAGAAGAAGAAGAAGACCCTGGTGTGTGTAGCCACCCGCTTCTACCCCGACCATGTCACGGTCTTCTGGCAAGTC
>441-1
GTTGCGTTTCGTCAGTCTCCGTCTCTGACAGTGAAGGATGGGCGCGAGGCGGAGATCCACTGTAGCCATGATGACAGTAACCTGTCGGTGATGCTGTGGTACCAACAGAGACAGGCCAGTCCTGGTATGACTCTGATAGGGTACAGTTACAGCACCACTGAGCCTAACTACGAGAGTTTGTTTGAGGAGAGGTTCAGGCTGAAGATACAGGGAGACCTGAAGGGAACTCTGGTCATCTCCAAACTAACATTAGCAGACTCTGCTGTGTATTTCTGCGCAGCCAGTCGCGAGGGGTAACACGGATAAGGCAGAGTTTGGTCCAGGTACCAGACTCACTGTTCTAGATCAAAACATCAAAGTCACTGAACCCACAGTGGAAGTCATAGCACCCTCGGCAAAGGAGTGTAAAGATAGAAACAAGAAGAAGAAGACCCTGGTGTGTGTAGCCACCCGCTTCTACCCCGACCATGTCACGGTCTTCTGGCAAGTC
>442-1
GTTGCGTTTCGTCAGTCTCCGTCTCTGACAGTGAAGGATGGGCGCGAGGCGGAGATCCACTGTCGCCATGATGACAGTAACCTGTCGGTGATGCTGTGGTACCAACAGAGACAGGCCAGTCCTGGTATGACTCTGATAGGGTACAGTTACAGCACCACTGAGCCTAACTACGAGAGTTTGTTTGAGGAGAGGTTCAGGCTGAAGATACAGGGAGACCTGAAGGGAACTCTGGTCATCTCCAAACTAACATTAGCAGACTCTGCTGTGTATTTCTGCGCAGCCAGACAGGGGAGCCAACCAGCCTTCTTTGGCAATGGAACGAAACTCACTGTTTTAGATCCAAACATCAAAGTCACTGAACCCACAGTGGAAGTCCTAGCACCCTCGGCAAAGGAGTGTAAAGATAGAAACAAGAAGAAGAAGAAGACCCTGGTGTGTGTAGCCACCCGCTTCTACCCCGACCATGTCACGGTCTTCTGGCAAGTC
>443-1
GTTGCGTTTCGTCAGTCTCCGTCTCTGACAGTGAAGGATGGGCGCGAGGCGGAGATCCACTGTAGCCATGATGACAGTAACCTGTCGGTGATGCTGTGGTACCAACAGAGACAGGCCAGTCCTGGTATGACTCTGATAGGGTACAGTTACAGCACCACTGAGCCTAACTACGAGAGTTTGTTTGAGGAGAGGTTCAGGCTGAAGATACAGGGAGACCTGAAGGGAACTCTGATCATCTCCAAACTAACATTAGCAGACTCTGCTGTGTATTTCTGCGCAGCCAGTCGCGGCGCAGAAGACTCGGAGGCATATTTTGGAGCCGGCACCAAACTCACCGTTTTAGATCCAAACATCAAAGTCACTGAACCCACAGTGGAAGTCCTAGCACCCTCGGCAAAGGAGTGTAAAGATAGAAACAAGAAGAAGAAGAAGACCCTGGTGTGTGTAGCCACCCGCTTCTACCCCGACCATGTCACGGTCTTCTGGCAAGTC
>444-1
GTTGCGTTTCGTCAGTCTCCGTCTCTGACAGTGAAGGATGGGCGCGAGGCGGAGATCCACTGTAGCCATGATGACAGTAACCTGTCGGTGATGCTGTGGTACCAACAGAGACAGGCCAGTCCTGGTATGACTCTGATAGGGTACAGTTACAGCACCACTGAGCCTAACTACGAGAGTTTGTTTGAGGAGAGGTTCAGGCTGAAGATACAGGGAGACCTGAAGGGAACTCTGGTCATCTCCAAACTAACATTAGCAGACTCTGCTGTGTATTTCTGCCCAGCCAGTCGGGACAGAGGTGGTTATGCTGCCTACTTTGGAGAAGGAACTAAGCTAACAGTTCTGGATCCAAACATCAAAGTCACTGAACCCACAGTGGAAGTCCTAGCACCCTCGGCAAAGGAGTGTAAAGATAGAAACAAGAAGAAGAAGAAGACCCTGGTGTGTGTAGCCACCCGCTTCTACCCCGACCATGTCACGGTCTTCTGGCAAGTC
>445-1
GTTGCGTTTCGTCAGTCTCCGTCTCTGACAGTGAAGGATGGGCGCGAGGCGGAGATCCACTGTAGCCATGATGACAGTAACCTGTCGGTGATGCTGTGGTACCAACAGAGACAGGCCAGTCCTGGTATGACTCTGATAGGGTACAGTTACAGCACCACTGAGCCTAACTACGAGCGTTTGTTTGAGGAGAGGTTCAGGCTGAAGATACAGGGAGACCTGAAGGGAACTCTGGTCATCTCCAAACTAACATTAGCAGACTCTGCTGTGTATTTCTGCGCAGCCAGTCGTGCCAGCCAGGCTTACTTCGGTGGAGGAACCAGGTTAACTGTTCTAGATCCAAACATCAAAGTCACTGAACCCACAGTGGAAGTCCTAGCACCCTCGGCAAAGGAGTGTAAAGATAGAAACAAGAAGAAGAAGAAGACCCTGGTGTGTGTAGCCACCCGCTTCTACCCCGACCATGTCACGGTCTTCTGGCAAGTC
>446-1
GTTGCGTTTCGTCAGTCTCCGTCTCTGACAGTGAAGGATGGGCGCGAGGCGGAGATCCACTGTAGCCATGATGACAGTAACCTGTCGGTGATGCTGTGGTACCAACAGAGACAGGCCAGTCCTGGTATGACTCTGATAGGGTACAGTTACAGCACCACTGAGCCTAACTACGAGAGTTTGTTTGAGGAGAGGTTCAGGCTGAAGATACAGGGAGACCTGAAGGGAACTCTGGTCATCTCCAAACTAACATTAGCAGACTCTGCTGTGTATTTCTGCGCCCTAGGGGGCCTTAGTTTAACTATGAGGCACATTTTGGATCAGGCACCAAATTAACAGTTCTCGATCCATACATCAAAGTCACTGAACCCACAGTGGAAGTCCTAGCACCCTCGGCAAAGGAGTGTAAAGATAGAAACAAGAAGAAGAAGAAGACCCTGGTGTGTGTAGCCACCCGCTTCTACCCCGACCATGTCACGGTCTTCTGGCAAGTC
>447-1
GTTGCGTTTCGTCAGTCTCCGTCTCTGACAGTGAAGGATGGGCGCGAGGCGGAGCTCCACTGTAGTCATGATGACAGTACCCTGTCGGTTATGCTGTGGTACCAACAGAGACAGGCCAGTCCTGGTATGACTCTGATAGGGTACAGTTACAGCACCACTGAGCCTAACTACGAGAGTTTGTTTGAGGAGAGGTTCAGGCTGAAGATACAGGGAGACCTGAAGGGAACTCTGGTCATCTCCAAACTAACATTAGCAGACTCTGCTGTGTATTTCTGCGCAGCCAGTCGCCAAGGAACTCAACCAGCCTTCTTTGGCAATGGAACGAAACTCACTGTTTTAGATCCAAACATCAAAGTCACTGAACCCACAGTGGAAGTCCTAGCACCCTCGGCAAAGGAGTGTAAAGATAGAAACAAGAAGAAGAAGAAGACCCTGGTGTGTGTAGCCACCCGCTTCTACCCCGACCATGTCACGGTCTTCTGGCAAGTC
>448-1
GTTGCGTTTCGTCAGTCTCCGTCTCTGACAGTGAAGGATGGGCGCGAGGCGGAGATCCACTGTAGCCATGATGACAGTAACCTGTCGGTGATGCTGTGGTACCAACAGAGACAGGCCAGTCCTGGTATGACTCTGATAGGGTACAGTTACAGCACCACTGAGCCTAACTACGAGAGTTTGTTTGAGGAGAGGTTCAGGCTGAAGATACAGGGAGACCTGAAGGGAACTCTGGTCATCTCCAAACTAACATTAGCAGACTCTGCTGTGTATTTCTGCGCAGCCAGGACAGGGAACTATGAGGCACATTTTGGATCAGGCACCAAATTAACAGTTCTCGATCCAAACATCAAAGTCACTGAGCCCACAGTGGAAGTCCTAGCACCCTCGGCAAAGGAGTGTAAAGATAGAAACAAGAAGAAGAAGAAGACCCTGGTGTGTGTAGCCACCCGCTTCTACCCCGACCATGTCACGGTCTTCTGGCAAGTC
>449-1
GTTGCGTTTCGTCAGTCTCCGTCTCTGACAGTGAAGGATGGGCGCGATGCGGAGCTCCACTGTAGCCATGATGACAGTAACCTGTCGGTGATGCTGTGGTACCAACAGAGACAGGCCAGTCCTGGTATGACTCTGATAGGGTACAGTTACAGCACCACTGAGCCTAACTACGAGAGTTTGTTTGAGGAGAGGTTCAGGCTGAAGATACAGGGAGACCTGAAGGGAACTCTGGTCATCTCCAAACTAACATTAGCAGACTCTGCTGTGTATTTCTGCGCAGCCAGTCGGGACAGAGGTGGTTATGCTGCCTACTTTGGAGAAGGAACTAAGCTAACAGTTCTGGATCCAAACATCAAAGTCACTGAACCCACAGTGGAAGTCCTAGCACCCTCGGCAAAGGAGTGTAAAGATAGAAACAAGAAGAAGAAGAAGACCCTGGTGTGTGTAGCCACCCGCTTCTACCCCGACCATGTCACGGTCTTCTGGCAAGTC
>450-1
GTTGCGTTTCGTCAGTCTCCGTCTCTGACAGTGAAGGATGGGCGCGAGGCGGAGATCCACTGTAGCCATGATGACAGTAACCTGTCGGTGATGCTGTGGTACCAACAGAGACAGGCCAGTCCTTGTATGACTCTGATAGGGTACAGTTACAGCACCACTGAGCCTAACTACGAGAGTTTGTTTGAGGATAGGTTCAGGCTGAAGATACAGGGAGACCTGAAGGGAACTCTGGTCATCTCCAAACTAACATTAGCAGACTCTGCTGTGTATTTCTGCGCAGCCAGTCGGGACAGATATGAGGCACATTTTGGATCAGGCACCAAATTAACAGTTCTCGATCCAAACATCAAAGTCACTGAACCCACAGTGGAAGTCCTAGCACCCTCGGCAAAGGAGTGTAAAGATAGAAACAAGAAGAAGAAGAAGACCCTGGTGTGTGTAGCCACCCGCTTCTACCCCGACCATGTCACGGTCTTCTGGCAAGTC
>451-1
GTTGCGTTTCGTCAGTCTCCGTCTCTGACAGTGAAGGATGGGCGCGAGGCGGAGATCCACTGTAGCCATGATGACAGTAACCTGTCGGTGATGCTGTGGTACCAACAGAGACAGGCCAGTCCTGGTATGACTCTGATAGGGTACAGTTACAGCACCACTGAGCCTAACTACGAGAGTTTGTTTGAGGAGAGGTTCAGGCTGAAGATACAGGGAGACCTGAAGGGAACTCTGGTCATCTCCAAACTAACATTAGCAGACTCTGCTGTGTATTTCTGCGCAGCCAGTCGGAGGGGCACGGATAAGACAGAGTTTGGTCCAGGTACCAGACTCACTGTTCTAGATCCAAACATCAAAGTCACTGAACCCACAGTGGAAGTCCTAGCACCCTCGGCAAAGGAGTGTAAAGATAGAAACAAGAAGAAGAAGAAGACCCTGGTGTGTGTAGCCACCCGCTTCTACCCCGACCATGTCACGGTCTTCTGGCAAGTC
>452-1
GTTGCGTTTCGTCAGTCTCCGTCTCTGACAGTGAAGGATGGGCGCGAGGCGGAGCTCCACTGTAGCCATGATGACAGTAACCTGTCGGTGATGCTGTGGTACCAACAGAGACAGGCCAGTCCTGGTATGACTCTGATAGGGTACAGTTACAGCACCACTGAGCCTAACTACGAGAGTTTGTTTGAGGAGAGGTTCAGGCTGAAGATACAGGGAGACCTGAAGGGAACTCTGGTCATCTCCAAACTAACATTAGCAGACTCTGCTGTGTATTTCTGCGCAGCCAGTCAGGGAGGCTGGAAGTGAGGCCTACTTTGGGAATGGAACCAAACTCACTGTTTTAGATCCAAACATCAAAGTCACTGAACCCACAGTGGAAGTCCTAGCACCCTCGGCAAAGGAGTGTAAAGATAGAAACAAGAAGAAGAAGAAGACCCTGGTGTGTGTAGCCACCCGCTTCTACCCCGACCATGTCACGGTCTTCTGGCAAGTC
>453-1
GTTGCGTTTCGTCAGTCTCCGTCTCTGACAGTGAAGGATGGGCGCGAGGCGGAGATCCACTGTAGCCATGATGACAGTAACCTGTCGGTGATGCTGTGGTACCAACAGAGACAGGCCAGTCCTGGCATGACTCTGATAGGGTACAGTTACAGCACCACTGAGCCTAACTACGAGAGTTTGTTTGAGGAGAGGTTCAGGCTGAAGATACAGGGAGACCTGAAGGGAACTCTGGTCATCTCCAAACTAACATTAGCAGACTCTGCTGTGTATTTCTGCGCAGCCGGGACAGAAACTCAACCAGCCTTCTTTGGCAATGGAACGAAACTCACTGTTTTAGATCCAAACATCAAAGTCACTGAACCCACAGTGGAAGTCCTAGCACCCTCGGCAAAGGAGTGTAAAGATAGAAACAAGAAGAAGAAGAAGACCCTGGTGTGTGTAGCCACCCGCTTCTACCCCGACCATGTCACGGTCTTCTGGCAAGTC
>454-1
GTTGCGTTTCGTCAGTCTCCGTCTCTGACAGTGAATGATGGGCGCGAGGCGGAGATCCACTGTAGCCATGATGACAGTAACCTGTCGGTGATGCTGTGGTACCAACAGAGACAGGCCAGTCCTGGTATGACTCTGATAGGGTACAGTTACAGCACCACTGAGCCTAACTACGAGAGTTTGTTTGAGGAGAGGTTCAGGCTGAAGATACAGGGAGACCTGAAGGGAACTCTGGTCATCTCCAAACTAACATTAGCAGACTCTGCTGTGTATTTCTGCGCAGCCAAAAGACAGGGCATATTTTGGAGCCGGCACCAAACTCACCGTTTTAGATCCAAACATCAAAGTCACTGAACCCACAGTGGAAGTCCTAGCACCCTCGGCAAAGGAGTGTAAAGATAGAAACAAGAAGAAGAAGAAGACCCTGGTGTGTGTAGCCACCCGCTTCTACCCCGACCATGTCACGGTCTTCTGGCAAGTC
>455-1
GTTGCGTTTCGTCAGTCTCCGTCTCTGACAGTGAAGGATGGGCGCGAGGCGGAGATCCACTGTAGCCATGATGACAGTAACCTGTCGGTGATGCTGTGGTACCAACAGAGACAGGCCAGTCCTGGTATGACTCTGATAGGGTACAGTTACAGCACCACTGAGCCTAACTACGAGAGTTTGTTTGAGGAGAGGTTCAGGCTGAAGATACAGGGAGACCTGAAGGGAACTCTGGTCATCTCCAAACTAACATTAGCAGACTCTGCTGTGTATTTCTGCGCAGCCAGTCAAGGGGGCTATGATCCTGCATTCTTTGGAGCAGGGACCAAACTGAGTGTTCTGGATCCAAACATCAAAGTCACTGAACCCACAGTGGAAGTCCTAGCACCCTCGGCAAAGGAGTGTAAAGATAGAAACAAGAAGAAGAAGACCCTGGTGTGTGTAGCCACCCGCTTCTACCCCGACCATGTCACGGTCTTCTGGCAAGTC
>456-1
GTTGCGTTTCGTCAGTCTCCGTCTCTGACAGTGAAGGATGGGCGCGAGGCGGAGATCCACTGTAGCCATGATGACAGTAACCTGTCGGTGATGCTGTGGTACCAACAGAGACAGGCCAGTCCTGGTATGACTCTGATAGGGTACAGTTACAGCACCACTGAGCCTAACTACGAGAGTTTGTTTGAGGAGAGGTTCAGGCTGAAGATACAGGGAGACCTGAAGGGAACTCTGGTCATCTCCAAACTAACATTAGCAGACTCTGCTGTGTATTTCTGCGCAGCCAGGTCTGGTGGTTATGCTGCCTACTTTGGAGAAGGAACTAAGCTAACAGTTCTGGATCCAAACATCAGAGTCACTGAACCCACAGTGGAAGTCCTAGCACCCTCGGCAAAGGAGTGTAAAGATAGAAACAAGAAGAAGAAGAAGACCCTGGTGTGTGTAGCCACCCGCTTCTACCCCGACCATGTCACGGTCTTCTGGCAAGTC
>457-1
GTTGCGTTTCGTCAGTCTCCGTCTCTGACAGTGAAGGATGGGCGCGAGGCGGAGATCCACTGTAGCCATGATGACAGTAACCTGTCGGTGATGCTGTGGTACCAACAGAGACAGGCCAGTCCTGGTATGACTCTGATATGGTACAGTTACAGCACCACTGAGCCTAACTACGAGAGTTTGTTTGAGGAGAGGTTCAGGCTGAAGATACAGGGAGACCTGAAGGGAACTCTGGTCATCTCCAAACTAACATTAGCAGACTCTGCTGTGTATTTCTGCGCAGCCAGTCGGGGGGCTCTATGATCCTGCATTCTTTGGAGCAGGGACCAAACTGAGTGTTCTGGATCCAAACATCAAAGTCACTGAACCCACAGTGGAAGTCCTAGCACCCTCGGCAAAGGAGTGTAAAGATAGAAACAAGAAGAAGAAGAAGACCCTGGTGTGTGTAGCCACCCGCTTCTACCCCGACCATGTCACGGTCTTCTGGCAAGTC
>458-1
GTTGCGTTTCGTCAGTCTCCACTCCATCACGGTCTTCTGGCAAGTC
>459-1
GTTGCGTTTCGTCAGTCTCCGTCTCTGACAGTGAAGGATGGGCGCGATGCGGAGCTCCACTGTAGCCATGATGACAGTAACCTGTCGGTGATGCTGTGGTACCAACAGAGACAGGCCAGTCCTGGTATGACTCTGATAGGGTACAGTTACAGCACCACTGAGCCTAACTACGAGAGTTTGTTTGAGGAGAGGTTCAGGCTGAAGATACAGGGAGACCTGAAGGGAACTCTGGTCATCTCCAAACTAACATTAGCAGACTCTGCTGTGTATTTCTGCGCAGCCAGTCGGGGCAACTATGATCCTGCATTCTTTGGAGCAGGGACCAAACTGAGTGTTCTGGATCCAAACATCAAAGTCACTGAACCCACAGTGGAAGTCCTAGCACCCTCGGCAAAGGAGTGTAAAGATAGAAACAAGAAGAAGAAGAAGACCCTGGTGTGTGTAGCCACCCGCTTCTACCCCGACCATGTCACGGTCTTCTGGCAAGTC
>460-1
GTTGCGTTTCGTCAGTCTCCGTCTCTGACAGTGAAGGATGGGCGCGATGCGGAGCTCCACTGTAGCCATGATGACAGTAACCTGTCGGTGATGCTGTGGTACCAACAGAGACAGGCCAGTCCTGGTATGACTCTGATAGGGTACAGTTACAGCACCACTGAGCCTAACTACGAGAGTTTGTTTGAGGAGAGGTTCAGGCTGAAGATACAGGGAGACCTGAAGGGAACTCTGGTCATCTCCAAACTAACATTAGCAGACTCTGCTGTGTATTTCTGCGCAGCCAGGGACAGGGATGAGGCACATTTTGGATCAGGCACCAAATTAACAGTTCTCGATCCAAACATCAAAGTCACTGAACCCACAGTGGAAGTCCTAGCACCCTCGGCAAAGGAGTGTAAAGATAGAAACAAGAAGAAGAAGAAGACCCTGGTGTGTGTAGCCACCCGCTTCTACCCCGACCATGTCACGGTCTTCTGGCAAGTC
>461-1
GTTGCGTTTCGTCAGTCTCCGTCTCTGACAGTGAAGGATGGGCGCTATGCGGAGCTCCACTGTAGCCATGATGACAGTAACCTGTCGGTGATGCTGTGGTACCAACAGAGACAGGCCAGTCCTGGTATGACTCTTATAGGGTACAGTTACAGCACCACTGAGCCTAACTACGAGAGTTTGTTTGAGGAGAGGTTCAGGCTGAAGATACAGGGAGACCTGAAGGGAACTCTGGTCATCTCCAAACTAACATTAGCAGACTCTGCTGTGTATTTCTGCGCAGCCCGTCGACAGGGGCAAACTCAACCAGCCTTCTTTGGCAATGGAACGAAACTCACTGTTTTAGATCCAAACATCAAAGTCACTGAACCCACAGTGGAAGTCCTAGCACCCTCGGCAAAGGAGTGTAAAGATAGAAACAAGAAGAAGAAGAAGACCCTGGTGTGTGTAGCCACCCGCTTCTACCCCGACCATGTCACGGTCTTCTGGCAAGTC
>462-1
GTTGCGTTTCGTCAGTCTCCGTCTCTGACAGTGAAGGATGGGCGCGAGGCGGAGATCCACTGTAGCCATGATGACAGTAACCTGTCGGTGATGCTGTGGTACCAACAGAGACAGGCCAGTCCTGGTATGACTCTGATAGGGTACAGTTACAGCACCACTGAGCCTAACTACGAGAGTTTGTTTGAGGAGAGGTTCAGGCTGAAGATACAGGGAGACCTGAAGGGAACTCTGGTCATCTCCAAACTAACATTAGCAGACTCTGCTGTGTATTTCTGCGCAGCCAGTCGGATACTCAAACTCAACCAGCCTTCTTTGGCAATGGAACGAAACTCACTGTTTTAGATCCAAACATCAAAGTCACTGAACCCACAGTGGAAGTCCTAGCACCCTCGGCAAAGGAGTGTAAAGATAGAAACAAGAAGAAGAAGACCCTGGTGTGTGTAGCCACCCGCTTCTACCCCGACCATGTCACGGTCTTCTGGCAAGTC
>463-1
GTTGCGTTTCGTCAGTCTCCGTCTCTGACAGTGAAGGATGGGCGCGAGGCGGAGATCCACTGTAGCCATGATGACAGTAACCTGTCGGTGATGCTGTGGTACCAACAGAGACAGGCCAGTCCTGGTATGACTCTGATAGGGTACAGTTACAGCACCACTGAGCCTAACTACGAGAGTTTGTTTGAGGAGAGGTTCAGGCTGAAGATACAGGGAGACCTGAAGGGAACTCTGGTCATCTCCAAACTAACATTAGCAGACTCTGCTGTGTATTTCTGCGCAGCCAGTCGGACACTATGAGGCACATTTTGGATCAGGCACCAAATTAACAGTTCTCGATCCAAACATCAGAGTCACTGAACCCACAGTGGAAGTCCTAGCACCCTCGGCAAAGGAGTGTAAAGATAGAAACAAGAAGAAGAAGAAGACCCTGGTGTGTGTAGCCACCCGCTTCTACCCCGACCATGTCACGGTCTTCTGGCAAGTC
>464-1
GTTGCGTTTCGTCAGTCTCCGTCTCTGACAGTGAAGGATGGGCGCGAGGCGGAGATCCACTGTAGCCATGATGACAGTAACCTGTCGGTGATGCTGTGGTACCAACAGAGACAGGCCAGTCCTGGTATGACTCTGATAGGGTACAGTTACAGCACCACTGAGCCTAACTACGAGAGTTTGTTTGAGGAGAGGTTCAGGCTGAAGATACAGGGAGACCTGAAGGGAACTCTGGTCATCTCCAAACTAACATTAGCAGACTCTGCTGTGTATTTCTGCGCAGCCAGGGACAGGGATGAGGCACATTTTGGATCAGGCACCAAATTAACAGTTCTCGATCCAAACATCAAAGTCACTGAACCCACAGTGGAAGTCCTAGCACCCTCGGCAAAGGAGTGTAAAGATAGAAACAAGAAGAAGAAGACCCTGGTGTGTGTAGCCACCCGCTTCTACCCCGACCATGTCACGGTCTTCTGGCAAGTC
>465-1
GTTGCGTTTCGTCAGTCTCCGTCTCTGACAGTGAAGGATGGGCGCGAGGCGGAGATCCACTGTAGCCATGATGACAGTAACCTGTCGGTGATGCTGTGGTACCAACAGAGACAGGCCAGTCCTGGTATGACTCTGATAGGGTACAGTTACAGCACCACTGAGCCTAACTACGAGAGTTTGTTTGAGGAGAGGTTCAGGCTGAAGATACAGGGAGACCTGAAGGGAACTCTGGTCATCTCCAAACTAACATTAACAGACTCTGCTGTGTATTTCTGCGCAGCCAGTCGTGCCAGCCAGGCTTACTTCGGTGGAGGAACCAGGTTAACTGTTCTAGATCCAAACATCAAAGTCACTGAACCCACAGTGGAAGTCCTAGCACCCTCGGCAAAGGAGTGTAAAGATAGAAACAAGAAGAAGAAGAAGACCCTGGTGTGTGTAGCCACCCGCTTCTACCCCGACCATGTCACGGTCTTCTGGCAAGTC
>466-1
GTTGCGTTTCGTCAGTCTCCGTCTCTGACAGTGAAGGACGGGCGCTAGGCGGAGATCCACTGTAGCCATGATGACAGTAACCTGTCGGTGATGCTGTGGTACCAACAGAGACAGGCCAGTCCTGGTATGACTCTGATAGGGTACAGTTACAGCACCACTGAGCCTAATTACGAGAGTTTGTTTGAGGAGAGGTTCAGGCTGAAGATACAGGGAGACCTGAAGGGAACTCTGGTCACCTCCAAACTAACATTAGCAGGCTGTGCTGTGTATTTCTGCGCGGCCGGGACAGGGGGCGGGGATAAGGCAGAGTTTGGTCCAGGTACCAAACTCACTGTTCTAGATCCAAACATCAAAGTCACTGAACCCACAGTGGAAGTCCTAGCACCCTCGGCAAAGGAGTGTAAAGATAGAAACAAGAAGAAGAAGAAGACCCTGGTGTGTGTAGCCACCCGCTTCTACCCCGACCATGTCACGGTCTTCTGGCAAGTC
>467-1
GTTGCGTTTCGTCAGTCTCCGTCTCTGACAGTGAAGGATGGGCGCGAGGCGGAGATCCACTGTAGCCATGATTACAGTAACCTGTCGGTGATGCTGTGGTACCAACAGAGACAGGCCAGTCCTGGTATGACTCTGATAGGGTACAGTTACAGCACCACTGAGCCTAACTACGAGAGTTTGTTTGAGGAGAGGTTCAGGCTGAAGATACAGGGAGACCTGAAGGGAACTCTGGTCATCTCCAAACTAACATTAGCAGACTCTGCTGTGTATTTCTGCGCAGCCAGTTCGGACAGGGGGGCTCAACCAGCCTTCTTTGGCAATGGAACGAAACTCACTGTTTTAGATCCAAACATCAAAGTCACTGAACCCACAGTGGAAGTCCTAGCACCCTCGGCAAAGGAGTGTAAAGATAGAAACAAGAAGAAGAAGAAGACCCTGGTGTGTGTAGCCACCCGCTTCTACCCCGACCATGTCACGGTCTTCTGGCAAGTC
>468-1
GTTGCGTTTCGTCAGTCTCCGTCTCTGACAGTGAAGGATGGGCGCGATGCGGAGCTCCACTGTAGCCATGATGACAGTAACCTGTCGGTGATGCTGTGGTACCAACAGAGACAGGCCAGTCCTGGTATGACTCTGATAGGGTACAGTTACAGCACCACTGAGCCTAACTACGAGAGTTTGTTTGAGGAGAGGTTCAGGCTGAAGATACAGGGAGACCTGAAGGGAACTCTGGTCATCTCCAAACTAACATTAGCAGACTCTGCTGTGTATTTCTGCGCAGCCACTCGGACAGGGGCCAACTATGAGGCACATTTTGGATCAGGCACCAAATTAACAGTTCTCGATCCAAACATCAAAGTCACTGAACCCACAGTGGAAGTCCTAGCACCCTCGGCAAAGGAGTGTAAAGATAGAAACAAGAAGAAGAAGAAGACCCTGGTGTGTGTAGCCACCCGCTTCTACCCCGACCATGTCACGGTCTTCTGGCAAGTC
>469-1
GTTGCGTTTCGTCAGTCTCCGTCTCTGACAGTGAAGGATGGGCGCGAGGCGGAGATCCACTGTAGCCATGATGACAGTAACCTGTCGGTGATGCTGTGGTACCAACAGAGACAGGCCAGTCCTGGTATGACTCTGATAGGGTACAGTTACAGCACCACTGAGCCTAACTACGAGAGTTTGTTTGAGGAGAGGTTCAGGCTGAAGATACAGGGAGACCTGAAGGGAACTCTGGTCATCTCCAAACTAACATTAGCAGACTCTGCTGTGTATTTCTGCGCAGCCGGGACAGGAAACTGTGAGGCACATTTTGGATCAGGCACCAAATTAACAGTTCTCGATCCAAACATCAAAGTCACTGAACCCACAGTGGAAGTCCTAGCACCCTCGGCAAAGGAGTGTAAAGATAGAAACAAGAAGAAGAAGAAGACCCTGGTGTGTGTAGCCACCCGCTTCTACCCCGACCATGTCACGGTCTTCTGGCAAGTC
>470-1
GTTGCGTTTCGTCAGTCTCCGTCTCTGACAGTGAAGGATGGGCGCGAGGCGGAGATCCACTGTAGCCATGATGACAGTAACCTGTCGGTGATGCTGTGGTACCAACAGAGACAGGCCAGTCCTGGTATGACTCTGATAGGGTACAGTTACAGCACCACTGAGCCTAACTACGAGAGTTTGTTTGAAGAGAGGTTCAGGCTGAAGATACAGGGAGACCTGAAGGGAACTCTGGTCATCTCCAAACTAACATTAGCAGACTCTGCTGTGTATTTCTGCGCAGCCAGTCGTCGTACTCAACCAGCCTTCTTTGGCAATGGAACGAAACTCACTGTTTTAGATCCAAACATCAAAGTCACTGAACCCACAGTGGAAGTCCTAGCACCCTCGGCAAAGGAGTGTAAAGATAGAAACAAGAAGAAGAAGAAGACCCTGGTGTGTGTAGCCACCCACTTCTACCCCGACCATGTCACGGTCTTCTGGCAAGTC
>471-1
GTTGCGTTTCGTCAGTCTCCGTCTCTGACAGTGAAGGATGGGCGCGAGGCGGAGATCCACTGTAGCCATGATGACAGTAACCTGTCGGTGATGCTGTGGTACCAACAGAGACAGGCCAGTCCTGGTATGACTCTGATAGGGTACAGTTACAGCACCACTGAGCCTAACTACGAGAGTTTGTTTGAGGAGAGGTTCAGGCTGAAGATATAGGGAGACCTGAAGGGAACTCTGGTCATCTCCAAACTAACATTAGCAGACTCTGCTGTGTATTTCTGCGCCCTAGGGGGCCTTAGTTTAACTATGAGGCACATTTTGGATCAGGCACCAAATTAACAGTTCTCGATCCAAACATCAAAGTCACTGAACCCACAGTGGAAGTCCTAGCACCCTCGGCAAAGGAGTGTAAAGATAGAAACAAGAAGAAGAAGAAGACCCTGGTGTGTGTAGCCACCCGCTTCTACCCCGACCATGTCACGGTCTTCTGGCAAGTC
>472-1
GTTGCGTTTCGTCAGTCTCCGTCTCTGACAGGGAAGGATGGGCGCGAGGCGGAGATCCACTGTAGCCATGATGACAGTAACCTGTCGGTGATGCTGTGGTACCAACAGAGACAGGCCAGTCCTGGTATGACTCTGATAGGGTACAGTTACAGCACCACTGAGCCTAACTACGAGAGTTTGTTTGAGGAGAGGTTCAGGCTGAAGATACAGGGAGACCTGAAGGGAACTCTGGTCATCTCCAAACTAACATTAGCAGACTCTGCTGTGTATTTCTGCGCAGCCAGACAGGACTCGTACTCGGAGGCATATTTTGGAGCCGGCACCAAACTCACCGTTTTAGATCCAAACATCAAAGTCACTGAACCCACAGTGGAAGTCCTAGCACCCTCGGCAAAGGAGTGTAAAGATAGAAACAAGAAGAAGAAGAAGACCCTGGTGTGTGTAGCCACCCGCTTCTACCCCGACCATGTCACGGTCTTCTGGCAAGTC
>473-1
GTTGCGTTTCGTCAGTCTCCGTCTCTGACAGTGAAGGATGGGCGCGAGGCGGAGATCCACTGTAGCCATGATGACAGTAACCTGTCGGTGATGCTGTGGTACCAACAGAGACAGGCCAGTCCTGGTATGACTCTGATAGGGTACAGTTACAGCACCACTGAGCCTAACTACGAGAGTTTGTTTGAGGAGAGGTTCAGGCTGAAGATACAGGGAGACCTGAAGGGAACTCTGGTCATCTCCAAACTAACATTAGCAGACTCTGCTGTGTATTTCTGCGCAGCCAGTCGGGACACTCAAACTCACCCAGCCTTCTTTGGCAATGGAACGAAACTCACTGTTTTAGATCCAAACATCAAAGTCACTGAACCCACAGTGGAAGTCCTAGCACCCTCGGCAAAGGAGTGTAAAGATAGAAACAAGAAGAAGAAGAAGACCCTGGTGTGTGTAGCCACCCGCTTCTACCCCGACCATGTCACGGTCTTCTGGCAAGTC
>474-1
GTTGCGTTTCGTCAGTCTCCGTCTCTGACAGCGAAGGATGGGCGCGAGGCGGAGTTCCACTGTAGCCATGATGACAGTACCCTGTCGGTGATGCTGTGGTACCAACAGAGACAGGCCAGTCCTGGTATGACTCTGATAGGGTACAGTTACATCACCACTGAGCCTAACTACGAGAGTTTGTTTGAGGAGAGGTTCAGGCTGAAGATACAGGGAGACCTGAAGGGAACTCTGGTCATCTCCAAACTAACATTAGCAGACTCTGCTGTGTATTTCTGCGCAGCCAGTCGAGAGGGCTCGTACTCGGAGGCATATTTTGGAGCCGGCACCAAACTCACCGTTTTAGATCCAAACATCAAAGTCACTGAACCCACAGTGGAAGTCCTAGCACCCTCGGCAAAGGAGTGTAAAGATAGAAACAAGAAGAAGAAGAAGACCCTGGTGTGTGTAGCCACCCGCTTCTACCCCGACCATGTCACGGTCTTCTGGCAAGTC
>475-1
GTTGCGTTTCGTCAGTCTCCGTCTCTGACAGTGCAGGATGGGCGCGAGGCGGAGATCCACTGTAGCCATGATGACAGTAACCTGTCGGTGATGCTGTGGTACCAACAGAGACAGGCCAGTCCTGGTATGACTCTGATAGGGTACAGTTACAGCACCACTGAGCCTAACTACGAGAGTTTGTTTGAGGAGAGGTTCAGGCTGAAGATACAGGGAGACCTGAAGGGAACTCTGGTCATCTCCAAACTAACATTAGCAGACTCTGCTGTGTATTTCTGCGCAGCCAGGAAGGGACAGAGCACGGATAAGGCAGAGTTTGGTCCAGGTACCAGACTCACTGTTCTAGATCCAAACATCAAAGTCACTGAACCCACAGTGGAAGTCCTAGCACCCTCGGCAAAGGAGTGTAAAGATAGAAACAAGAAGAAGAAGAAGACCCTGGTGTGTGTAGCCACCCGCTTCTACCCCGACCATGTCACGGTCTTCTGGCAAGTC
>476-1
GTTGCGTTTCGTCAGTCTCCGTCTCTGACAGTGAAGGATGGGCGCGAGGCGGAGATCCACTGTAGCCATGATGACAGTAACCTGTCGGTGATGCTGTGGTACCAACAGAGACAGGCCAGTCCTGGTATGACTCTGATAGGGTACAGTTACAGCACCACTGAGCCTAACTACGAGAGTTTGTTTGAGGAGAGGTTCAGGCTGGAGATACAGGGAGACCTGAAGGGAACTCTGGTCATCTCCAAACTAACATTAGCAGACTCTGCTGTGTATTTCTGCGCAGCCAGTCGTGCCAGCCAGGCTTACTTCGGTGGAGGAACCAGGTTAACTGTTCTAGATCCAAACATCAAAGTCACTGAACCCACAGTGGAAGTCCTAGCACCCTCGGCAAAGGAGTGTAAAGATAGAAACAAGAAGAAGAAGACCCTGGTGTGTGTAGCCACCCGCTTCTACCCCGACCATGTCACGGTCTTCTGGCAAGTC
>477-1
GTTGCGTTTCGTCAGTCTCCGTCTCTGACAGTGAAGGATGGGCGCGAGGCGGAGATCCACTGTAGCCATGATGACAGTAACCTGTCGGTGATGCTGTGGTACCAACAGAGACAGGCCAGTCCTGGTATGACTCTGATAGGGGACAGTTACAGCACCACTGAGCCTAACTACGAGAGTTTGTTTGAGGAGAGGTTCAGGCTGAAGATACAGGGAGACCTGAAGGGAACTCTGGTCATCTCCAAACTAACATTAGCAGACTCTGCTGTGTATTTCTGCGCAGCCAGTCGGACAGCGTACTCGGAGGCATATTTTGGAGCCGGCACCAAACTCACCGTTTTAGATCCAAACATCAAAGTCACTGAACCCACAGTGGAAGTCCTAGCACCCTCGGCAAAGGAGTGTAAAGATAGAAACAAGAAGAAGAAGAAGACCCTGGTGTGTGTAGCCACCCGCTTCTACCCCGACCATGTCACGGTCTTCTGGCAAGTC
>478-1
GTTGCGTTTCGTCAGTCTCCGTCTCTGACAGTGAAGGATGGGCGCGAGGCGGAGATCCACTGTAGCCATGATGACAGTAACCTGTCGGTGATGCTGTGGTACCAACAGAGACGGGCCAGTCCTGGTATGACTCTGATAGGGTACAGTTACAGCACCACTGAGCCTAACTACGAGAGTTTGTTTGAGGAGAGGTTCAGGCTGAAGATACAGGGAGACCTGAAGGGAACTCTGGTCATCTCCAAACTAACATTAGCAGACTCTGCTGTGTATTTCTGCGCAGCCAGTCGCCAAGGAACTCAACCAGCCTTCTTTGGCAATGGAACGAAACTCACTGTTTTAGATCCAAACATCAAAGTCACTGAACCCACAGTGGAAGTCCTAGCACCCTCGGCAAAGGAGTGTAAAGATAGAAACAAGAAGAAGAAGAAGACCCTGGTGTGTGTAGCCACCCGCTTCTACCCCGACCATGTCACGGTCTTCTGGCAAGTC
>479-1
GTTGCGTTTCGTCAGTCTCCGTCTCTGACAGTGAAGGATGGGCGCGAGGCGGAGATCCACTGTAGCCATGATGACAGTACCCTGTCGGTGATGCTGTGGTACCAACAGAGACAGGCCAGTCCTGGTATGACTCTGATAGGGTACAGTTACAGCACCACTGAGCCTAACTACGAGAGTTTGTTTGAGGAGAGGTTCAGGCTGAAGATACAGGGAGACCTGAAGGGAACTCTGGTCATCTCCAAACTAACATTAGCAGACTCTGCTGTGTATTTCTGCGCAGCCACGACAGGTACTCAAACTCAACCAGCCTTCTTTGGCAATGGAACGAAACTCACTGTTTTAGATCCAAACATCAAAGTCACTGAACCCACAGTGGAAGTCCTAGCACCCTCGGCAAAGGAGTGTAAAGATAGAAACAAGAAGAAGAAGAAGACCCTGGTGTGTGTAGCCACCCGCTTCTACCCCGACCATGTCACGGTCTTCTGGCAAGTC
>480-1
GTTGCGTTTCGTCAGTCTCCGTCTCTGACAGTGAAGGATGGGCGCGAGGCGGAGCTCCACTGTAGCCATGATGACAGTAACCTGTCGGTGATGCTGTGGTACCAACAGAGACAGGCCAGTCCTGGTATGACTCTGATAGGGTACAGTTACAGCACCACTGAGCCTAACTACGAGAGTTTGTTTGAGGAGAGGTTCAGGCTGAAGATACAGGGAGACCTGAAGGGAACTCTGGTCATCTCCAAACTAACATTAGCAGACTCTGCTGTGTATTTCTGCGCAGCCAGGACAGGGGGCTATGAGGCACATTTTGGATCAGGCACCAAATTAACAGTTCTCGATCCAAACATCAAAGTCACTGAACCCACAGTGGAAGTCCTAGCACCCTCGGCAAAGGAGTGTAAAGATAGAAACAAGAAGAAGAAGAAGACCCTGGTGTGTGTAGCCACCCGCTTCTACCCCGACCATGTCACGGTCTTCTGGCAAGTC
>481-1
GTTGCGTTTCGTCAGTCTCCGTCTCTGACAGTGAAGGATGGGCGCGAGGCGGAGATCCACTGTAGCCATGATGACAGTAACCTGTCGGTGATGCTGTGGTACCAACAGAGTCAGGCCAGTCCTGGTATGACTCTGATAGGGTACAGTTACAGCACCACTGAGTCTAACTACGAGAGTTTGTTTGAGGAGAGGTTCAGGCTGAAGATACAGGGAGACCTGAAGGGAACTCTGGTCATCTCCAAACTAACATTAGCAGACTCTGCTGTGTATTTCTGCGCAGCCAGTCGGGACAACTATGAGGCACATTTTGGATCAGGCACCAAATTAACAGTTCTCGATCCAAACATCAAAGTCACTGAACCCACAGTGGAAGTCCTAGCACCCTCGGCAAAGGAGTGTAAAGATAGAAACAAGAAGAAGAAGAAGACCCTGGTGTGTGTAGCCACCCGCTTCTACCCCGACCATGTCACGGTCTTCTGGCAAGTC
>482-1
GTTGCGTTTCGTCAGTCTCCGTCTCTGACAGTGAAGGATGGGCGCGAGGCGGAGCTCCACTGTAGCCATGATGACAGTAACCTGTCGGTGATGCTGTGGTACCAACAGAGACAGGCCCGTCCTCGTATGACTCTGATAGGGTACAGTTACAGCACCACTTAGCCTAACTCCGAGAGTTTGTTTGAGGAGAGGTTCAGGCTGCAGATACAGGGCGACCTGAAGGGAACTCTGGTCCTCTCCAAACTAACATTAGCAGACTCTGCTGTGTATTTCTGCGCAGCCAGTCGGGACAGATATGAGGCACATTTTGGATCAGGCACCAAATTAACAGTTCTCGATCCAAACATCAAAGTCACTGAACCCACAGTGGAAGTCCTAGCACCCTCGGCAAAGGAGTGTAAAGATAGAAACAAGAAGAAGAAGAAGACCCTGGTGTGTGTAGCCACCCGCTTCTACCCCGACCATGTCACGGTCTTCTGGCAAGTC
>483-1
GTTGCGTTTCGTCAGTCTCCGTCTCTGACAGTGAAGGATGGGCGCGAGGCGGAGATCCACTGTAGCCATGATGACAGTAACCTGTCGGTGATGCTGTGGTACCAACAGAGACAGGCCAGTCCTGGTATGACTCTGATAGGGTACAGTTACAGCACCACTGAGCCTAACTACGAGAGGTTGTTTGAGGAGAGGTTCAGGCTGAAGATACAGGGAGACCTGAAGGGAACTCTGGTCATCTCCAAACTAACATTAGCAGACTCTGCTGTGTATTTCTGCGCAGCCAGTCGCAGCTCGTACTCGGAGGCATATTTTGGAGCCGGCACCAAACTCACCGTTTTAGATCCAAACATCAAAGTCACTGAACCCACAGTGGAAGTCCTAGCACCCTCGGCAAAGGAGTGTAAAGATAGAAACAAGAAGAAGAAGAAGACCCTGGTGTGTGTAGCCACCCGCTTCTACCCCGACCATGTCACGGTCTTCTGGCAAGTC
>484-1
GTTGCGTTTCGTCAGTCTCCGTCTCTGACAGTGAAGGATGGGCGCGAGGCGGAGATCCACTGTAGCCATGATTACAGTAACCTGTCGGTGATGCTGTGGTACCAACAGAGACAGGCCAGTCCTGGTATGACTCTGATAGGGTACAGTTACAGCACCACTGAGCCTAACTACGAGAGTTTGTTTGAGGAGAGGTTCAGGCTGAAGATACAGGGAGACCTGAAGGGAACTCTGGTCATCTCCAAACTAACATTAGCAGACTCTGCTGTGTATTTCTGCGCAGCCAGTCAGCTCTCGTACTCGGAGGCATATTTTGGAGCCGGCACCAAACTCACCGTTTTAGATCCAAACATCAAAGTCACTGAACCCACAGTGGAAGTCCTAGCACCCTCGGCAAAGGAGTGTAAAGATAGAAACAAGAAGAAGAAGAAGACCCTGGTGTGTGTAGCCACCCGCTTCTACCCCGACCATGTCACGGTCTTCTGGCAAGTC
>485-1
GTTGCGTTTCGTCAGTCTCCGTCTCTGACAGTGAAGGATGGGCGCGAGGCGGAGATCCACTGTAGCCATGATGACAGTAACCTGTCGGTGATGCTGTGGTACCAACAGAGACAGGCCAGTCCTGGTATGACTCTGATAGGGTACAGTTACAGCACCACTGAGCCTAACTACGAGAGTTTGTTTGAGGAGAGGTTCAGGCTGAAGATACAGGGAGACCTGAAGGGAACTCTGGTCATCTCCAAACTAACATTAGCAGACGCTGCTGTGTATTTCTGCGCAGCCACGCGGACAGGGGCCAACTATGAGGCACATTTTGGATCAGGCACCAAATTAACAGTTCTCGATCCAAACATCAAAGTCACTGAACCCACAGTGGAAGTCCTAGCACCCTCGGCAAAGGAGTGTAAAGATAGAAACAAGAAGAAGAAGAAGACCCTGGTGTGTGTAGCCACCCGCTTCTACCCCGACCATGTCACGGTCTTCTGGCAAGTC
>486-1
GTTGCGTTTCGTCAGTCTCCGTCTCTGACAGTGAAGGATGGGCGCGAGGCGGAGATCCACTGTAGCCATGATGACAGTAACCTGTCGGTGATGCTGTGGTACCAACAGAGACAGGCCAGTCCTGGTATGACTCTGATAGGGTACAGTTACAGCACCACTGAGCCTAACTACGAGAGTTTGTTTGAGGAGAGGTTCAGGCTGAAGATACAGGGAGACCTGAAGGGAACTCTGGTCATCTCCAAACTAACATTAGCAGACTCTGCTGTGTATTTCTGCGCAGCCAGGGACAGCTCGTACTCGGAGGCATATTTTGGAGCCGGCACCAACTCACCGTTTTAGATCCAAACATCAAAGTCACTGAACCCACAGTGGAAGTCCTAGCACCCTCGGCAAAGGAGTGTAAAGATAGAAACAAGAAGAAGAAGACCCTGATGTGTGTAGCCACCCGCTTCTACCCCGACCATGTCACGGTCTTCTGGCAAGTC
>487-1
GTTGCGTTTCGTCAGTCTCCGTCTCTGACAGTGAAGGATGGGCGCGAGGCGGAGATCCACTGTAGCCATGATGACAGTAACCTGTCGGTGATGCTGTGGTACCAACAGAGACAGGCCAGTCCTGGCATGACTCTGATAGGGTACAGTTACAGCACCACTGAGCCTAACTACGAGAGTTTGTTTGAGGAGAGGTTCAGGCTGAAGATACAGGGAGACCTGAAGGGAACTCTGGTCATCTCCAAACTAACATTAGCAGACGCTGCTGTGTATTTCTGCGCAGCCAGTCGGGGGAGCAACTATGAGGCACATTTTGGATCAGGCACCAAATTAACAGTTCTCGATCCAAACATCAAAGTCACTGAACCCACAGTGGAAGTCCTAGCACCCTCGGCAAAGGAGTGTAAAGATAGAAACAAGAAGAAGAAGAAGACCCTGGTGTGTGTAGCCACCCGCTTCTACCCCGACCATGTCACGGTCTTCTGGCAAGTC
>488-1
GTTGCGTTTCGTCAGTCTCCGTCTCTGACAGTGAAGGATGGGCGCGAGGCGGAGATCCACTGTAGCCATGATGACAGTAACCTGTCGGTGATGCTGTGGTACCAACAGAGACAGGCCAGTCCTGGTATGACTCTGATAGGGTACAGTTACAGCACCACTGAGCCTAACTACGAGAGTTTGGTTGAGGAGAGGTTCAGGCTGAAGATACAGGGAGACCTGAAGGGAACTCTGGTCATCTCCAAACTAACATTAGCAGACTCTGCTGTGTATTTCTGCGCAGCCAGGGACAGGGGGCCAACTATGAGGCACATTTTGGATCAGGCACCAAATTAACAGTTCTCGATCCAAACATCAAAGTCACTGAACCCACAGTGGAAGTCCTAGCACCCTCGGCAAAGGAGTGTAAAGATAGAAACAAGAAGAAGAAGAAGACCCTGGTGTGTGTAGCCACCCGCTTCTACCCCGACCATGTCACGGTCTTCTGGCAAGTC
>489-1
GTTGCGTTTCGTCAGTCTCCGTCTCTGACAGTGCAGGATGGGCGCGAGGCGGAGATCCACTGTAGCCATGATGACAGTAACCTGTCGGTGATGCTGTGGTACCAACAGAGACAGGCCAGTCCTGGTATGACTCTGATAGGGTACAGTTACAGCACCACTGAGCCTAACTACGAGAGTTTGTTTGAGGAGAGGTTCAGGCTGAAGATACAGGGAGACCTGAAGGGAACTCTGGTCATCTCCAAACTAACATTAGCAGACTCTGCTGTGTATTTCTGCGCAGCCGGACAGGGCTCGTACTCGGAGGCATATTTTGGAGCCGGCACCAAACTCACCGTTTTAGATCCAAACATCAAAGTCACTGAACCCACAGTGGAAGTCCTAGCACCCTCGGCAAAGGAGTGTAAAGATAGAAACAAGAAGAAGAAGAAGACCCTGGTGTGTGTAGCCACCCGCTTCTACCCCGACCATGTCACGGTCTTCTGGCAAGTC
>490-1
GTTGCGTTTCGTCAGTCTCCGTCTCTGACAGTGAAGGATGGGCGCGAGGCGGAGATCCACTGTAGCCATGATGACAGTAACCTGTCGGTGATGCTGTGGTACCAACAGAGACAGGCCAGTCCTGGTATGACTCTGATAGGGTACAGTTACAGCACCACTGAGCCTAACTACGAGAGTTTGTTTGAGGAGAGGTTCAGGCTGAAGATACAGGGAGACCTGAAGGGAACTCTGGTCATCTCCAAACTAACATTAGCAGACTCTGCTGTGTATTTCTGCGCAGCCAGTCTACAGGTCGTACTCGGAGGCATATTTTGGAGCCGGCACCAAACTCACCGTTTTAGATCCAAACACCAAAGTCACTGAACCCACAGTGGAAGTCCTAGCACCCTCGGCAAAGGAGTGTAAAGATAGAAACAAGAAGAAGAAGAAGACCCTGGTGTGTGTAGCCACCCGCTTCTACCCCGACCATGTCACGGTCTTCTGGCAAGTC
>491-1
GTTGCGTTTCGTCAGTCTCCGTCTCTGACAGTGAAGGATGGGCGCGAGGCGGAGATCCACTGTAGCCATGATGACAGTAACCTGTCGGTGATGCTGTGGTACCAACAGAGACAGGCCAGTCCTGGTATGACTCTGATAGGGTACAGTTACAGCACCACTGAGCCTAACTACGAGAGTTTGTTTGAGGAGAGGTTCAGGCTGAAGATACAGGGAGACCTGAAGGGAACTCTGGTCATCTCCAAACTAACATTAGCAGACACTGCTGTGTATTTCGGCACAGCCAGTCGGGAGGAGGCACATTTTGGATCAGGCACCAAATTAACAGTTCTCGATCCAAACATCAAAGTCACTGAACCCACAGTGGAAGTCCTAGCACCCTCGGCAAAGGAGTGTAAAGATAGAAACAAGAAGAAGAAGAAGACCCTGGTGTGTGTAGCCACCCGCTTCTACCCCGACCATGTCACGGTCTTCTGGCAAGTC
>492-1
GTTGCGTTTCGTCAGTCTCCGTCTCTGACAGTGAAGGATGGGCGCGAGGCGGAGATCCACTGTAGCCATGATGACAGTAACCTGTCGGTGATGCTGTGGTACCAACAGAGACAGGCCAGTCCTGGTATGACTCTGATAGGGTACAGTTACAGCACCACTGAGCCTAACTACGAGAGTTTGTTTGAGGAGAGGTTCAGCCTGAAGATACAGGGAGACCTGAAGGGAACTCTGGTCATCTCCAAACTAACATTAGCAGACTCTGCTGTGTATTTCTGCGCAGCCAAGGAGTACACGGATAAGGCAGAGTTTGGTCCAGGTACCAGACTCACTGTTCTAGATCCAAACATCAAAGTCACTGAACCCACAGTGGAAGTCCTAGCACCCTCGGCAAAGGAGTGTAAAGATAGAAACAAGAAGAAGAAGAAGACCCTGGTGTGTGTAGCCACCCGCTTCTACCCCGACCATGTCACGGTCTTCTGGCAAGTC
>493-1
GTTGCGTTTCGTCAGTCTCCGTCTCTGACAGTGAAGGATGGGCGCGAGGCGGAGATCCACTGTAGCCATGATGACAGTAACCTGTCGGTGATGCTGTGGTACCAACAGAGACAGGCCAGTCCTGGTATGACTCTGATAGGGTACAGTTACAGCACCACTTAGCCTAACTACGAGAGTTTGTTTGAGGAGAGGTTCAGGCTGAAGATACAGGGAGACCTGAAGGGAACTCTGGTCATCTCCAAACTAACATTAGCAGACTCTGCTGTGTATTTCTGCGCAGCCAGGACAGGGAACTATGAGGCACATTTTGGATCAGGCACCAAATTAACAGTTCTCGATCCAAACATCAAAGTCACTGAACCCACAGTGGAAGTCCTAGCACCCTCGGCAAAGGAGTGTAAAGATAGAAACAAGAAGAAGAAGAAGACCCTGGTGTGTGTAGCCACCCGCTTCTACCCCGACCATGTCACGGTCTTCTGGCAAGTC
>494-1
GTTGCGTTTCGTCAGTCTCCGTCTCTGACAGTGAAGGATGGGCGCGAGGCGAAGATCCACTGTAGCCATGATGACAGTAACCTGTCGGTGATGCTGTGGTACCAACAGAGACAGGCCAGTCCTGGTATGACTCTGATAGGGTACAGTTACAGCACCACTGAGCCTAACTACGAGAGTTTGTTTGAGGAGAGGTTCAGGCTGAAGATACAGGGAGACCTGAAGGGAACTCTGGTCATCTCCAAACTAACATTAGCAGACTCTGCTGTGTATTTCTGCGCAGCCAGACAGGACACTGGAAGTGAGGCCTACTTTGGGAATGGAACCAAACTCACTGTTTTAGATCCAAACATCAAAGTCACTGAACCCACAGTGGAAGTCCTAGCACCCTCGGCAAAGGAGTGTAAAGATAGAAACAAGAAGAAGAAGAAGACCCTGGTGTGTGTAGCCACCCGCTTCTACCCCGACCATGTCACGGTCTTCTGGCAAGTC
>495-1
GTTGCGTTTCGTCAGTCTCCGTCTCTGACAGTGAACGATGGGCGCGAGGCGGAGATCCACTGTAGCCATGATTACAGTAACCTGTCGGTGATGCTGTGGTACCAACAGAGACAGGCCAGTCCTGGTATGACTCTGATAGGGTACAGTTACAGCACCACTGAGCCTAACTACGAGAGTTTGTTTGAGGAGAGGTTCAGGCTGAAGATACAGGGAGACCTGAAGGGAACTCTGGTCATCTCCAAACTAACATTAGCAGACTCTGCTGTGTATTTCTGCGCAGCTTAGGGGCGTACACTGGAAGTGAGGCCTACTTTGGGAATGGAACCAAACTCACTGTTTTAGATCCAAACATCAAAGTCACTGAACCCACAGTGGAAGTCCTAGCACCCTCGGCAAAGGAGTGTAAAGATAGAAACAAGAAGAAGAAGAAGACCCTGGTGTGTGTAGCCACCCGCTTCTACCCCGACCATGTCACGGTCTTCTGGCAAGTC
>496-1
GTTGCGTTTCGTCAGTCTCCGTCTCTGACAGTGAAGGATGGGCGCGAGGCGGAGATCCACTGTAGCCATGATTACAGTAACCTGTCGGTGATGCTGTGGAACCAACAGAGACAGGCCAGTCCTGGTATGACTCTGATAGGGTACAGTTACAGCACCACTGAGCCTAACTACGAGAGTTTGTTTGAGGAGAGGTTCAGGCTGAAGATACAGGGAGACCTGAAGGGAACTCTGGTCATCTCCAAACTAACATTAGCGGACTCTGCTGTGTATTTCTGCGCAGCCATCGGGACAATTATGAGGCACATTTTGGATCAGGCACCAAATTAACAGTTCTCGATCCAAACATCAAAGTCACTGAACCCACAGTGGAAGTCCTAGCACCCTCGGCAAAGGAGTGTAAAGATAGAAACAAGAAGAAGAAGAAGACCCTGGTGTGTGTAGCCACCCGCTTCTACCCCGACCATGTCACGGTCTTCTGGCAAGTC
>497-1
GTTGCGTTTCGTCAGTCTCCGTCTCTGACAGTGAAGGATGGGCGCGAGGCGGAGATCCACTGTAGCCATGATGACAGTAACCTGTCGGTGATGCTGTGGTACCAACAGAGACAGGCCAGTCCTGGTATGACTCTGATAGGGTACAGTTACAGCACCACTTAGCCTAACTACGAGAGTTTGTTTGAGGAGAGGGTCAGGCTGAAGATACAGGGAGACCTGAAGGGAACGCTGGTCATCTCCAAACTAACATTAGCAGACTCTGCTGTGTTTTTCTGCGCAGCCAGTCAAGGGGGCTATGATCCTGCATTCTTTGGAGCAGGGACCAAACTGAGTGTTCTGGATCCAAACATCAAAGTCACTGAACCCACAGTGGAAGTCCTAGCACCCTCGGCAAAGGAGTGTAAAGATAGAAACAAGAAGAAGAAGAAGACCCTGGTGTGTGTAGCCACCCGCTTCTACCCCGACCATGTCACGGTCTTCTGGCAAGTC
>498-1
GTTGCGTTTCGTCAGTCTCCGTCTCTGACAGTGAAGGATGGGCGCGAGGCGGAGATCCACTGTAGCCATGATGACAGTAACCTGTCGGTGATGCTGTGGTACCAACAGAGACAGGCCAGTCCTGGTATGACTCTGATAGGGTACAGTTACAGCACCACTGAGCCTAACTACGAGAGTTTGTTTGAGGAGAGGTTCAGGCTGAAGATACAGGGAGACCTGAAGGGAACTCTGGTCATCTCCAAACTAACATTAGCAGACGCTGCTGTGTATTTCTGCGCAGCCAGTCGAGGGGGCGTACTCGGAGGCATATTTTGGAGCCGGCACCAAACTCACCGTTTTAGATCCAAACATCAAAGTCACTGAACCCACAGTGGAAGTCCTAGCACCCTCGGCAAAGGAGTGTAAAGATAGAAACAAGAAGAAGAAGAAGACCCTGGTGTGTGTAGCCACCCGCTTCTACCCCGACCATGTCACGGTCTTCTGGCAAGTC
>499-1
GTTGCGTTTCGTCAGTCTCCGTCTCTGACAGTGAAGGATGGGCGCGAGGCGGAGATCCACTGTAGCCATGATGACAGTAACCTGTCGGTGATGCTGTGGTACCAACAGAGACAGGCCAGTCCTGGTATGACTCTGATAGGGTACAGTTACAGCACCACTGAGCCTAACTACGAGAGTTTGTTTGAGGAGAGGTTCAGGCTGAAGATACAGGGAGACCTGAAGGGAACTCTGGTCATTTCCAAACTAACATTAGCAGACTCTGCTGTGTATTTCTGCGCAGCCAGTCGATCGTACACGGATAAGGCAGAGTTTGGTCCAGGTACCAGACTCACTGTTCTAGATCCAAACATCAAAGTCACTGAACCCACAGTGGAAGTCCTAGCACCCTCGGCAAAGGAGTGTAAAGATAGAAACAAGAAGAAGAAGAAGACCCTGGTGTGTGTAGCCACCCGCTTCTACCCCGACCATGTCACGGTCTTCTGGCAAGTC
>500-1
GTTGCGTTTCGTCAGTCTCCGTCTCTGACAGTGAAGGATGGGCGCGAGGCGGAGATCCACTGTAGCCATGATGACAGTAACCTGTCGGTGATGCTGTGGTACCAACAGAGACAGGCCAGTCCTGGTATGACTCTGATAGGGTACAGTTACAGCACCACTGAGCCTAACTACGAGAGTTTGTTTGAGGAGAGGTTCAGGCTGAAGATACAGGGAGACCTGAAGGGAACTCTGGTCATCTCCAAACTAACATTAGCAGACTCTGCTGTGTATTTCTGCGCAGCCGGGACAGGAAACTATGAGGCACATTTTGGATCAGACACCAAATTAACAGTTCTCGATCCAAACATCAAAGTCACTGAACCCACAGTGGAAGTCCTAGCACCCTCGGCAAAGGAGTGTAAAGATAGAAACAAGAAGAAGAAGAAGACCCTGGTGTGTGTAGCCACCCGCTTCTACCCCGACCATGTCACGGTCTTCTGGCAAGTC
>501-1
GTTGCGTTTCGTCAGTCTCCGTCTCTGACGGTGAAGGATGGGCGCGATGCAGAGCTCCACTGTAGCCATGATGACAGTAACCTGTCGGTGATGCTGTGGTACCAACAGAGACAGGCCAGTCCTGGTATGACTCTGATAGGGTACAGTTACAGCACCACTGAGCCTAACTACGAGAGTTTGTTTGAGGAGAGGTTCAGGCTGAAGATACAGGGAGACCTGAAGGGAACTCTGGTCATCTCCAAACTAACATTAGCAGACTCTGCTGTGTATTTCTGCGCAGCCGGACTCTCTGGTGGTTATGCTGCCTACTTTGGAGAAGGAACTAAGCTAACAGTTCTGGATCCAAACATCAAAGTCACTGAACCCACAGTGGAAGTCCTAGCACCCTCGGCAAAGGAGTGTAAAGATAGAAACAAGAAGAAGAAGAAGACCCTGGTGTGTGTAGCCACCCGCTTCTACCCCGACCATGTCACGGTCTTCTGGCAAGTC
>502-1
GTTGCGTTTCGTCAGTCTCCGTCTCTGACAGTGAAGGATGGGCGCGAGGCGGAGATCCACTGTAGCCATGATGACAGTAACCTGTCGGTGATGCTGTGGTACCAACAGAGACAGGCCAGTCCTGGTATGACTCCGATAGGGTACAGTTACAGCACCACTGAGCCTAACTACGAGAGTTTGTTTGAGGAGAGGTTCAGGCTGAAGATACAGGGAGACCTGAAGGGAACTCTGGTCATCTCCAAACTAACATTAGCAGACTCTGCTGTGTATTTCTGCGCAGCCAGTCAGAGCTCGTACTCGGAGGCATATTTTGGAGCCGGCACCAAACTCACCGTTTTAGATCCAAACATCAAAGTCACTGAATCCACAGTGGAAGTCCTAGCACCCTCGGCAAAGGAGTGTAAAGATAGAAACAAGAAGAAGAAGAAGACCCTGGTGTGTGTAGCCACCCGCTTCTACCCCGACCATGTCACGGTCTTCTGGCAAGTC
>503-1
GTTGCGTTTCGTCAGTCTCCGTCTCTGACAGTGAAGGATGGGCGCGAGGCGGAGATCCACTGTAGCCATGATGACAGTAACCTGTCGGTGATGCTATGGTACCAACAGAGACAGGCCAGTCCTGGTATGACTCTGATAGGGTACAGTTACAGCACCACTGAGCCTAACTACGAGAGTTTGTTTGAGGAGAGGTTCAGGCTGAAGATACAGGGAGACCTGAAGGGAACTCTGGTCATCTCCAAACTAACATTAGCAGACTCTGCTGTGTATTTCTGCGCAGCCAGTCGGGAGGAGGCACATTTTGGATCAGGCACCAAATTAACAGTTCTCGATCCAAACATCAAAGTCACCGAACCCACAGTGGAAGTCCTAGTACCCTCGGCAAAGGAGTGTAAAGATAGAAACAAGAAGAAGAAGAAGACCCTGGTGTGTGTAGCCACCCGCTTCTACCCCGACCATGTCACGGTCTTCTGGCAAGTC
>504-1
GTTGCGTTTCGTCAGTCTCCGTCTCTGACAGTGAAGGATGGGCGCGAGGCGGAGATCCACTGTAGCCATGATGCCAGTAACCTGTCGGTGATGCTGTGGTACCAACAGAGACAGGCCAGTCCTGGTATGACTCTGATAGGGTACAGTTACAGCACCACTGAGCCTAACTACGAGAGTTTGTTTGAGGAGAGGTTCAGGCTGAAGATACAGGGAGACCTGAAGGGAACTCTGGTCATCTCCAAACTAACATTAGCAGACTCTGCTGTGTATTTCTGCGCAGCGGGACAGGACTCGTACTCGGAGGCATATTTTGGAGCCGGCACCAAACTTACCGTTTTAGATCCAAACATCAAAGTCACTGAACCCACAGTGGAAGTCCTAGCACCCTCGGCAAAGGAGTGTAAAGATAGAAACAAGAAGAAGAAGAAGACCCTGGTGTGTGTAGCCACCCGCTTCTACCCCGACCATGTCACGGTCTTCTGGCAAGTC
>505-1
GTTGCGTTTCGTCAGTCTCCGTCTCTGACAGTGAAGGATGTGCGCGAGGCGGAGATCCACTGTAGCCATGATGACAGTAACCTGTCGGTGATGCTGTGGTACCAACAGAGACAGGCCAGTCCTGGTATGACTCTGATAGGGTACAGTTACAGCACCACTGAGCCTAACTACGAGAGTTTGTTTGAGGAGAGGTTCAGGCTGAAGATACAGGGAGACCTGAAGGGAACTCTGGTCATCTCCAAACTAACATTAGCAGACTCTGCTGTGTATTTCTGCGCAGCCAGACAGGGATCTCAAACTCAACCAGCCTTCTTTGGCAATGGAACGAAACTCACTGTTTTAGATCCAAACATCAAAGTCACTGAACCCACAGTGGAAGTCCTAGCACCCTCGGCAAAGGAGTGTAAAGATAGAAACAAGAAGAAGAAGAAGACCCTGGTGTGTGTAGCCACCCGCTTCTACCCCGACCATGTCACGGTCTTCTGGCAAGTC
>506-1
GTTGCGTTTCGTCAGTCTCCGTCTCTGACAGTGAAGGATGGGCGCGAGGCGGAGATCCACTGTAGCCATGATGACAGTAACCTGTCGGTGATGCTGTGGTACCAACAGAGACAGGCCAGTCCTGGTATGACTCTGATAGGGTACAGTTACAGCACCACTGAGCCTAACTACGAGAGTTTGTTTGAGGAGAGGTTCAGGCTGAAGATACAGGGAGACCTGAAGGGAACTCTGGTCATCTCCAAACTAACATTAGCAGACTCTGCTGTGTATTTCTGCGCAGCCAGGGACAGGGGGCCAACTATGAGGCACATTTTGGATCAGGCACCAAATTAACAGTTCTCGATCCAAACATCAAAGTCACTGAACCCACAGTGGAAGTCCTAGCACCTTCGGCAAAGGAGTGTAAAGATAGAAACAAGAAGAAGAAGAAGACCCTGGTGTGTGTAGCCACCCGCTTCTACCCCGACCATGTCACGGTCTTCTGGCAAGTC
>507-1
GTTGCGTTTCGTCAGTCTCCGTCTCTGACAGTGAAGGATGAGCGCGAGGCGGAGATCCACTGTAGCCATGATGACAGTAACCTGTCGGTGATGCTGTGGTACCAACAGAGACAGGCCAGTCCTGGTATGACTCTGATAGGGTACAGTTACAGCACCACTGAGCCTAACTACGAGAGTTTGTTTGAGGAGAGGTTCAGGCTGAAGATACAGGGAGACCTGAAGGGAACTCTGGTCATCTCCAAACTAACATTAGCAGACTCTGCTGTGTATTTCTGCGCAGCCAGTCGCCAAGGAACTCAACCAGCCTTCTTTGGCAATGGAACGAAACTCACTGTTTTAGATCCAAACATCAAAGTCACTGAACCCACAGTGGAAGTCCTAGCACCCTCGGCAAAGGAGTGTAAAGATAGAAACAAGAAGAAGAAGAAGACCCTGGTGTGTGTAGCCACCCGCTTCTACCCCGACCATGTCACGGTCTTCTGGCAAGTC
>508-1
GTTGCGTTTCGTCAGTCTCCGTCTCTGACAGTGAAGGATGGGCGCGAGGCGGAGATCCACTGTAGCCATGATGACAGTAACCTGTCGGTGATGCTGTGGTACCAACAGAGACAGGCCAGTCCTGGTATGACTCTGATAGGGTACAGTCACAGCACCACTGAGCCTAACTACGAGAGTTTGTTTGAGGAGAGGTTCAGGCTGAAGATACAGGGAGACCTGAAGGGAACTCTGGTCATCTCCAAACTAACATTAGCAGACTCTGCTGTGTATTTCTGCGCAGCCAGTCGGATACTCAAACTCAACCAGCCTTCTTTGGCAATGGAACGAAACTCACTGTTTTAGATCCAAACATCAAAGTCACTGAACCCACAGTGGAAGTCCTAGTACCCTCGGCAAAGGAGTGTAAAGATAGAAACAAGAAGAAGAAGAAGACCCTGGTGTGTGTAGCCACCCGCTTCTACCCCGACCATGTCACGGTCTTCTGGCAAGTC
>509-1
GTTGCGTTTCGTCAGTCTCCGTCTCTGACAGTGAAGGATGGGCGCGATGCGGAGCTCCACTGTAGCCATGATGACAGTAACCTGTCGGTTACGCTGTGGTACCAACAGAGACAGGCCAGTCCTGGTATGACTCTGATAGGGTACAGTTACAGCACCACTGAGCCTAACTACGAGAGTTTGTTTGAGGAGAGGTTCAGGCTGAAGATACAGGGAGACCTGAAGGGAACTCTGGTCATCTCCAAACTAACATTAGCAGACTCTGCTGTGTATTTCTGCGCAGCCAGTCGACAGCTATATGAGGCACATTTTGGATCAGGCACCAAATTAACAGTTCTCGATCCAAACATCAAAGTCACTGAACCCACAGTGGAAGTCCTAGCACCCTCGGCAAAGGAGTGTAAAGATAGAAACAAGAAGAAGAAGAAGACCCTGGTGTGTGTAGCCACCCGCTTCTACCCCGACCATGTCACGGTCTTCTGGCAAGTC
>510-1
GTTGCGTTTCGTCAGTCTCCGTCTCTGACAGTGAAGGATGTGCGCGAGGCGGAGCTCCACTGTAGCCATGATGACAGTAACCTGTCGGTGATGCTGTGGTACCAACAGAGACAGGCCAGTCCTGGAATGACTCTGATAGGGTACAGTTACAGCACCACTGAGCCTAACTACGAGCGTTTGTTTGTGGAGAGGATCAGGCTGAAGATACAGGGAGCCCTGATGGGGACTCTCGTCATCTCCAATCTAACATTAGCAGACTCTGCTGTGTATGTCTGCGCAGCACGGACAGGCAACTATGAGGCACATTTTGGATCAGGCACCAGATTAACAGTTCTCGATCCAAACATCAAAGTCACTGAACCCACAGTGGAAGTCCTAGCACCCTCGGCAAAGGAGTGTAAAGATAGAAACAAGAAGAAGAAGAAGACCCTGGTGTGTGTAGCCACCCGCTTCTACCCCGACCATGTCACGGTCTTCTGGCAAGTC
>511-1
GTTGCGTTTCGTCAGTCTCCGTCTCTGACAGTGAAGGATGGGCGCGAGGCGGAGCTCCACTGTAGCCCTGATGACAGTAACCTGTCGGTGATGCTGTGGTACCAACAGAGACAGGCCAGTCCTGGTATGACTCTGATAGGGTACAGTTACAGCACCACTGAGCCTAACTACGAGAGTTTGTTTGAGGAGAGGTTCAGGCTGAAGATACAGGGAGACCTGAAGGGAACTCTGGTCATCTCCAAACTAACATTAGCAGACTCTGCTGTGTATTTCTGCGCAGCCGGACTCTCTGGTGGTTATGCTGCCTACTTTGGAGAAGGAACTAAGCTAACAGTTCTGGATCCAAACATCAAAGTCACTGAACCCACAGTGGAAGTCCTAGCACCCTCGGCAAAGGAGTGTAAAGATAGAAACAAGAAGAAGAAGAAGACCCTGGTGTGTGTAGCCACCCGCTTCTACCCCGACCATGTCACGGTCTTCTGGCAAGTC
>512-1
GTTGCGTTTCGTCAGTCTCCGTCTCTGACATTGCAGGATGGTCGCGAGGCCGAGATCCACTGTCGCCATGATGACAGTAACCTTTCGGTGATGCTGTTGTACCAACAGAGACATGCCAGTCCTTGTATGACTCTGATATGGTACAGTTACAGCACCACTGCGCCTAACTACGAGAGTTTGTTTGAGGAGAGGTTCAGGCTGACGATACAGCGACACCTGAAGGGAACTCTGGTCATCTCCAAACTAACATTAGCAGACTCTGCTGTGTATTTCTGCGCAGCCAGTCGACAGGGGCAAACTCAACCAGCCTTCTTTGGCAATGGAACGAAACTCACTGTTTTAGATCCAAACATCAAAGTCACTGAACCCACAGTGGAAGTCCTAGCACCCTCGGCAAAGGAGTGTAAAGATAGAAACAAGAAGAAGAAGAAGACCCTGGTGTGTGTAGCCACCCGCTTCTACCCCGACCATGTCACGGTCTTCTGGCAAGTC
>513-1
GTTGCGTTTCGTCAGTCTCCGTCTCTGACAGTGAAGGATGGGCGCGAGGCGGAGATCCACTGTAGCCATGATGACAGTAACCTGTCGGTGATGCTGTGGTACCAACAGAGACAGGCCAGTCCTGGTATGACTCTGATAGGGTACAGTTACAGCACCACTGAGCCTAACTACGAGAGTTTGTTTGAGGAGAGGTTCAGGCTGAAGATACAGGGAGACCTGAAGGGAACTCTGGTCATCTCCAAACTAACATTAGCAGGCGCAGCGGTGTATTGCTGCGCAGCCGGGACAGGGGGCAACAACCCGGCATTCTTCGGCAGTGGCACCAAACTCACAGTTCTAGATCCAAACATCAAAGTCACTGAACCCACAGTGGAAGTCCTAGCACCCTCGGCAAAGGAGTGTAAAGATAGAAACAAGAAGAAGAAGAAGACCCTGGTGTGTGTAGCCACCCGCTTCTACCCCGACCATGTCACGGTCTTCTGGCAAGTC
>514-1
GTTGCGTTTCGTCAGTCTCCGTCTCTGACAGTGAAGGATGGGCGCGAGGCGGAGATCCACTGTAGCCATGATTACAGTAACCTGTCGGTGATGCTGTGGCACCAACAGAGACAGGCCAGTCCTGGTATGACTCTGATAGGGTACAGTTACAGCACCACTGAGCCTAACTACGAGAGTTTGTTTGAGGAGAGGTTCAGGCTGAAGATACAGGGAGACCTGAAGGGAACTCTGGTCATCTCCAAACTAACATTAGCAGACTCTGCTGTGTATTTCTGCGCAGCCAGTCAAGGGGGCTATGATCCTGCATTCTTTGGAGCAGGGACCAAACTGAGTGTTCTGGATCCAAACATCAAAGTCACTGAACCCACAGTGGAAGTCCTAGCACCCTCGGCAAAGGGGTGTAAAGAGAGAAACAAGAAGAAGAAGACCCTGGTGTGTGTAGCCACCCGCTTCTACCCCGACCATGTCACGGTCTTCTGGCAAGTC
>515-1
GTTGCGTTTCGTCAGTCTCCGTCTCTGACAGTGAAGGATGGGCGCGAGGCGGAGATCCACTGTAGCCATGATGACAGTAACCTGTCGGTGATGCTGTGGTACCAACAGAGACAGGCCAGTCCTGGTATGACTCTGATATGGTACAGTTACAGCACCACTGAGCCTAACTACGAGAGTTTGTTTGAGGAGAGGTTCAGGCTGAAGATACAGGGAGACCTGAAGGGAACTCTGGTCATCTCCAAACTAACATTAGCAGACTCTGCTGTGTATTTCTGCGCAGCCAGGACAGGGGCTTCAACTCAACCAGCCTTCTTTGGCAATGGAACGAAACTCACTGTTTTAGATCCAAACATCAAAGTCACTGAACCCACAGTGGAAGTCCTAGCACCCTCGGCAAAGGAGTGTAAAGATAGAAACAAGAAGAAGAAGAAGACCCTGGTGTGTGTAGCCACCCGCTTCTACCCCGACCATGTCACGGTCTTCTGGCAAGTC
>516-1
GTTGCGTTTCGTCAGTCTCCGTCTCTGACAGTGAAGGATGGGCGCGAGGCGGAGATCCACTGTAGCCATGATGACAGTAACCTGTCGGTGATGCTGTGGTACCAACAGAGACAGGCCAGTCCTGGCATGACTCTGATAGGGTACAGTTACAGCACCACTGAGCCTAACTACGAGAGTTTGTTTGAGGAGAGGTTCAGGCTGAAGATACAGGGAGACCTGAAGGGAACTCTGGTCATCTCCAAACTAACATTAGCAGACACTGCTGTGTATTTCTGCGCAGCCACTCGGACAGGGGCCAACTATGAGGCACATTTTGGATCAGGCACCAAATTAACAGTTCTCGATCCAAACATCAAAGTCACTGAACCCACAGTGGAAGTCCTAGCACCCTCGGCAAAGGAGTGTAAAGATAGAAACAAGAAGAAGAAGAAGACCCTGGTGTGTGTAGCCACCCGCTTCTACCCCGACCATGTCACGGTCTTCTGGCAAGTC
>517-1
GTTGCGTTTCGTCAGTCTCCGTCTCTGACAGTGAAGGATGGGCGCGAGGCGGAGATCCACTGTAGCCATGATGACAGTAACCTGTCGGTGATGCTGTGGTACCAACAGAGACAGGCCAGTCCTGGTATGACTCTGATAGGGTACAGTTACAGCACCACTGAGCCTAACTACGAGAGTTTGTTTGAGGAGAGGTTCAGGCTGAAGATACAGGGAGACCTGAAGGGAACTCTGGTCATCTCCAAACTAACATTAGCAGACTCTGCTGTGTATTTCTGCGCAGCCAGTCGACAGGGGCAAACTCAACCAGCCTTCTTTGGCAATGGAACGAAACTCACTGTTTTAGATCCAAACATCAAAGTCACTGAACCCACAGTGGAAGTCCTAGCACCCTCGGCAAAGGAGTGTAAAGATAGAAACAAGAAGAAGAAGAAGACCCTGGTGTGTGTAGCCACCCGCTTCTACCTCGACCATGTCACGGTCTTCTGGCAAGTC
>518-1
GTTGCGTTTCGTCAGTCTCCGTCTCTGACAGTGAAGGATGGTCGCGAGGCGGAGATCCACTGTCGCCATGATGACAGTAACCTGTCGGTGATGCTGTGGTACCAACAGAGACAGGCCAGTCCTGGTATGACTCTGATAGGGTACAGTTACAGCACCACTGAGCCTAACTACGAGAGTTTGTTTGAGGAGAGGTTCAGGCTGAAGATACAGGGAGACCTGAAGGGAACTCTGGTCATCTCCAAACTAACATTAGCAGACTCTGCTGTGTATTTCTGCGCAGCCAGTCGGACAGGTGGTGCCAGCCAGGCTTACTTCGGTGGAGGAACCAGGTTAACTGTTCTAGATCCAAACATCAAAGTCACTGAACCCACAGTGGAAGTCCTAGCACCCTCGGCAAAGGAGTGTAAAGATAGAAACAAGAAGAAGAAGAAGACCCTGGTGTGTGTAGCCACCCGCTTCTACCCCGACCATGTCACGGTCTTCTGGCAAGTC
>519-1
GTTGCGTTTCGTCAGTCTCCGTCTCTGACAGTGAAGGATGGGCGCGAGGCGGAGATCCACTGTCGCCATGATGACAGTAACCTGTCGGTGATGCTGTGGTACCAACAGAGACAGGCCAGTCCTGGTATGACTCTGATAGGGTACAGTTACAGCACCACTGAGCCTAACTACGAGAGTTTGTTTGAGGAGAGGTTCAGGCTGAAGATACAGGGAGACCTGAAGGGAACTCTGGTCATCTCCAAACTAACATTAGCAGACTCTGCTGTGTATTTCTGCGCAGCCAAGGACAGGGGCAACTATGATCCTGCATTCTTTGGAGCAGGGACCAAACTGAGTGTTCTGGATCCAAACATCAAAGTCACTGAACCCACAGTGGAAGTCCTAGCACCCTCGGCAAAGGAGTGTAAAGATAGAAACAAGAAGAAGAAGAAGACCCTGGTGTGTGTAGCCACCCGCTTCTACCCCGACCATGTCACGGTCTTCTGGCAAGTC
>520-1
GTTGCGTTTCGTCAGTCTCCGTCTCTGACAGTGAAGGATGGGCGCGAGGCGGAGATCCACTGTAGCCATGATTACAGTAACCTGTCGGTGATGCTGTGGTACCAACAGCGACAGGCCAGTCCTGGTATGACTCTGATAGGGTACAGTTACAGCACCACTGAGCCTAACTACGAGAGTTTGTTTGAGGAGAGGTTCAGGCTGAAGATACAGGGAGACCTGAAGGGAACTCTGGTCATCTCCAAACTAACATTAGCAGACGCTGCTGTGTATTGCTGCGCAGCCGGACAGGGGGCTCAACCAGCCTTCTTTGGAAATGGAACGAAACTCACTGTTTTAGATCCAAACATCAAAGTCACTGAACCCACAGTGGAAGTCCTAGCACCCTCGGCAAAGGAGTGTAAAGATAGAAACAAGAAGAAGAAGAAGACCCTGGTGTGTGTAGCCACCCGCTTCTACCCCGACCATGTCACGGTCTTCTGGCAAGTC
>521-1
GTTGCGTTTCGTCAGTCTCCGTCTCTGACAGTGAAGGATGGGCGCGAGGCGGAGATCCACTGTAGCCATGATGACAGTAACCTGTCGGTGATGCTGTGGTACCAACAGAGACAGGCCAGTCCTGGTATGACTCTGATAGGGTACAGTTACAGCACCACTGAGCCTAACTACGAGAGTTTGTTTGAGGAGAGGTTCAGGCTGAAGATACAGGGAGACCTGAAGGGAACTCTGGTCATCTCCAAACTAACATTAGCAGACTCTGCTGTGTATTTCTGCGCAGCCAGCCGAACAGTCAACTATGAGGCACATTTTGGAGCAGGCACCAAATTAACAGTTCTCGATCCAAACATCAAAGTCACGGAACCCACAGTGGAAGTACTAGCACCCTCGGCAAAGGAGTGTAAAGATAGAAACAAGAAGAAGAAGACCCTGGTGTGTGTAGCCACCCGCTTCTACCCCGACCATGTCACGGTCTTCTGGCAAGTC
>522-1
GTTGCGTTTCGTCAGTCTCCGTCTCTGACAGTGAAGGATGGGCGCGAGGCGGAGATCCACTGTAGCCATGATGACAGTAACCTGTCGGTGATGCTGTGGTACCAACAGAGACAGGCCAGTCCTGGTATGACTCTGATAGGGTACAGTTACAGCACCACTGAGCCTAACTACGAGAGTTTGTTTGAGGAGAGGTTCAGGCTGAAGATACAGGGAGACCTGAAGGGAACTCTGGTTATCTCCAAACTAACATTAGCAGACTCTGCTGTGTATTTCTGCGCAGCCGTCACTCAAACTCAACCAGCCTTCTTTGGCAATGGAACGAAACTCACTGTTTTAGATCCAAACATCAAAGTCACTGAACCCACAGTGGAAGTCCTAGCACCCTCGGCAAAGGAGTGTAAAGATAGAAACAAGAAGAAGAAGAAGACCCTGGTGTGTGTAGCCACCCGCTTCTACCCCGACCATGTCACGGTCTTCTGGCAAGTC
>523-1
GTTGCGTTTCGTCAGTCTCCGTCTCTGACAGTGAAGGATGGGCGCGAGGCGGAGATCCACTGTAGCCATGATGACAGTAACCTGTCGGTGATGCTGTGGTACCAACAGAGACAGGCCAGTCCTGGTATGACTCTGATAGGGTACAGTTACAGCACCACTGAGCCTAACTACGAGAGTTTGTTTGAGGAGAGGTTCAGGCTGAAGATACAGGGAGACCTGAAGGGAACTCTGGTCATCTCCAAACTAACATTAGCAGACTCTGCTGTGTATTTCTGCGCAGCCATTGGACAGGATGAGGCACATTTTGGATCAGGCACCAAATTAACAGTTCTCGATCCAAACATCAAAGTCACTGAACCCACAGTGGAAGTCCTAGCACCCTCGGCAAAGGAGTGTAAAGATAGAAACAAGAAGAAGAAGAAGACCCCGGTGTGTGTAGCCACCCGCTTCTACCCCGACCATGTCACGGTCTTCTGGCAAGTC
>524-1
GTTGCGTTTCGTCAGTCTCCGTCTCTGCCAGTGAAGGACGGGCGCGAGGCGGTGATCCACTGTAGCCCTGATGACAGTAACCTGTCGGTTATGCTGTGGTACCAACAGAGACAGGCCAGTCCTGGTATGACTCTGATAGGGTACAGTTACAGCACCACTGAGCCTAACTACGAGAGCTTGCTTGAGGAGAGGTTCAGGCTGAAGATACAGGGAGACCTGAAGGGAACTCTGGTCATCTCCAAACTAGCATTAGCAGTCTCTGCTGTGTATTTCTGCGCAGCCGGGACAGGGGCCAACTATGAGGCACATTTTGGATCAGGCACCAAATTAACAGTTCTCGATCCAAACATCAAAGTCACTGAACCCACAGTGGAAGTCCTAGCACCCTCGGCAAAGGAGTGTAAAGATAGAAACAAGAAGAAGAAGAAGACCCTGGTGTGTGTAGCCACCCGCTTCTACCCCGACCATGTCACGGTCTTCTGGCAAGTC
>525-1
GTTGCGTTTCGTCAGTCTCCGTCTCTGCCAGTGAAGGCTGGGCGCTATGCGGAGCTCCACTGTAGCCCTGATGACAGTACCCTGTCGGTTATGCTGTGGTACCAACAGAGACAGGCCAGTCCTGGTATGACTCTGATAGGGTACAGTTACAGCACCACTGAGCCTAACTACGAGAGTTTGTTTGAGGAGAGGTTCAGGCTGAAGATACAGGGAGACCTGAAGGGAACTCTGGTCATCTCCAAACTAACATTAGCAGACTCTGCTGTGTATTTCTGCGCAGCCAGTCGGGACAACTATGAGGCACATTTTGGATCAGGCACCAAATTAACAGTTCTCGATCCAAACATCAAAGTCACTGAACCCACAGTGGAAGTCCTAGCACCCTCGGCAAAGGAGTGTAAAGATAGAAACAAGAAGAAGAAGAAGACCCTGGTGTGTGTAGCCACCCGCTTCTACCCCGACCATGTCACGGTCTTCTGGCAAGTC
>526-1
GTTGCGTTTCGTCAGTCTCCGTCTCTGACAGTGAAGGATGGGCGCGAGGCGGAGATCCACTGTAGCCATGATGACAGTAACCTGTCGGTGATGCTGTGGTACCAACAGAGACAGGCCAGTCCTGGTATGACTCTGATAGGGTACAGTTACAGCACCACTGAGCCTAACTACGAGAGTTTGTTTGAGGAGAGGTTCAGGCTGAAGATACAGGGAGACCTGAAGGGAACTCTGGTCATCTCCAAACTAACATTAGCAGGCTCTGCTGTGTATTTCTGCGCAGCCAGTCGAGGAGAGGCACATTTTGGATCAGGCACCAAATTAACAGTTCTCGATCCAAACATCAAAGTCACTGAACCCACAGTGGAAGTCCTAGCACCCTCGGCAAAGGAGTGTAAAGATAGAAACAAGAAGAAGAAGAAGACCCTGGTGTGTGTAGCCACCCGCTTCTACCCCGACCATGTCACGGTCTTCTGGCAAGTC
>527-1
GTTGCGTTTCGTCAGTCTCCGTCTCTGACAGTGAAGGATGGGCGCGAGGCGGAGATCCACTGTAGCCATGATGACAGTAACCTGTCGGTGATGCTGTGGTACCAACAGAGACAGGCCAGTCCTGGTATGACTCTGATAGGGTACAGTTACGGCACCACTGAGCCTAACTACGAGAGTTTGTTTGAGGAGAGGTTCAGGCTGAAGATACAGGGAGACCTGAAGGGAACTCTGGTCATCTCCAAACTAACATTAGCAGACTCTGCTGTGTATTTCTGCGCAGCCAGACAGGGATCTCAAACTCAACCAGCCTTCTTTGGCAATGGAACGAAACTCACTGTTTTAGATCCAAACATCAAAGTCACTGAACCCACAGTGGAAGTCCTAGCACCCTCGGCAAAGGAGTGTAAAGATAGAAACAAGAAGAAGAAGAAGACCCTGGTGTGTGTAGCCACCCGCTTCTACCCCGACCATGTCACGGTCTTCTGGCAAGTC
>528-1
GTTGCGTTTCGTCAGTCTCCGTCTCTGACAGTGAAGGATGGGCGCGAGGCGGAGCTCCACTGTAGCCATGATGACAGTAACCTGTCGGTGATGCTGTGGTACCAACAGAGACAGGCCAGTCCTGGTATGACTCTGATAGGGTACAGTTACAGCACCACTGAGCCTAACTACGAGAGTTTGTTTGAGGAGAGGTTCAGGCTGAAGATACAGGGAGACCTGAAGGGAACTCTGGTCATCTCCAAACTAACATTAGCAGACTCTGCTGTGTATTTCTGCGCAGCCAGTCGGACAGGGAGGCCAACCCGGCATTCTTCGGCAGTGGCACCAAACTCACAGTTCTAGATCCAAACATCAAAGTCACTGAACCCACAGTGGAAGTCCTAGCACCCTCGGCAAAGGAGTGTAAAGATAGAAACAAGAAGAAGAAGAAGACCCTGGTGTGTGTAGCCACCCGCTTCTACCCCGACCATGTCACGGTCTTCTGGCAAGTC
>529-1
GTTGCGTTTCGTCAGTCTCCGTCTCTGACAGTGAAGGATGGGCGCGAGGCGGAGATCCACTGTAGCCATGATGACAGTAACCTGTCGGTGATGCTGTGGTACCAACAGAGACAGGCCAGTCCTGGTATGACTCTGATAGGGTACAGTTACAGCACCACTGAGCCTAACTACGAGAGTTTGTTTGAGGAGAGGTTCAGGCTGAAGATACAGGGAGACCTGAAGGGAACTCTGGTCATCTCCAAACTAACATTAGCAGACTCTGCTGTGTATTTCTGCGCAGACGGACAGGGGCTATGAGGCACATTCTGGATCAGGCACCAAATTAACAGTTCTCGATCCAAACATCAAAGTCACTGAACCCATAGTGGAAGTCCTAGCACCCTCGGCAAAGGAGTGTAAAGATAGAAACAAGAAGAAGAAGAAGACCCTGGTGTGTGTAGCCACCCGCTTCTACCCCGACCATGTCACGGTCTTCTGGCAAGTC
>530-1
GTTGCGTTTCGTCAGTCTCCGTCTCTGACAGTGAAGGATGGGCGCGAGGCGGAGATCCACTGTAGCCATGATGACAGTAACCTGTCGGTGATGCTGTGGTACCAACAGAGACAGGCCAGTCCTGGTATGACTCTGATAGGGTACAGTTACAGCACCACTGAGCCTAACTACGAGAGTTTGTTTGAGGAGAGGTTCAGGCTGAAGATACAGGGAGACCTGAAGGGAACTCTGGTCATCTCCAAACTAACATTAGCAGACTCTGCTGTGTATTTCTGCGCAGCCAGTCAGACAGGCTACTCGGAGGCATATTTTGGAGCCGGCACCAAACTCACCGTTTTAGATCCAAACATCAAAGTCACTGAACCCACAGTGGACGTCCTAGCACCCTCGGCAAAGGAGTGTAAAGATAGAAACAAGAAGAAGAAGAAGACCCTGTGTGTGTAGCCACCCGCTTCTACCCCGACCATGTCACGGTCTTCTGGCAAGTC
>531-1
GTTGCGTTTCGTCAGTCTCCGTCTCTGACAGTGAAGGATGGGCGCGAGGCGGAGATCCACTGTAGCCATGATGACAGTAACCTGTCGGTGATGCTGTGGTACCAACAGAGACAGGCCAGTCCTGGTATGACTCTGATAGGGTACAGTTACAGCACCACTGAGCCTAACTACGAGAGTTTGTTTGAGGAGAGGTTCAGGCTGAAGATACATGGAGACCTGAAGGGAACTCTGGTCATCTCCAAACTAACATTAGCAGACTCTGCTGTGTATTTCTGCGCAGCCAAGGAGTACACGGATAAGGCAGAGTTTGGTCCAGGTACCAGACTCACTGTTCTAGATCCAAACATCAAAGTCACTGAACCCACAGTGGAAGTCCTAGCACCCTCGGCAAAGGAGTGTAAAGATAGAAACAAGAAGAAGAAGAAGACCCTGGTGTGTGTAGCCACCCGCTTCTACCCCGACCATGTCACGGTCTTCTGGCAAGTC
>532-1
GTTGCGTTTCGTCAGTCTCCGTCTCTGCCAGTGAAGGATGGGCGCGATGCGGAGCTCCACTGTAGCCCTGATGACAGTAACCTGTCGGTGATGCTGTGGTACCAACAGAGACAGGCCAGTCCTGGTATGACTCTGATAGGGTACAGTTACAGCACCACTGAGCCTAACTACGAGAGTTTGTTTGAGGAGAGGTTCAGGCTGAAGATACAGGGAGACCTGAAGGGAACTCTGGTCATCTCCAAACTAACATTAGCAGACTCTGCTGTGTATTTCTGCGCAGCCAGGTCTGGTGGTTATGCTGCCTACTTTGGAGAAGGAACTAAGCTAACAGTTCTGGATCCAAACATCAAAGTCACTGAACCCACAGTGGAAGTCCTAGCACCCTCGGCAAAGGAGTGTAAAGATAGAAACAAGAAGAAGAAGAAGACCCTGGTGTGTGTAGCCACCCGCTTCTACCCCGACCATGTCACGGTCTTCTGGCAAGTC
>533-1
GTTGCGTTTCGTCAGTCTCCGTCTCTGACAGTGAAGGATGGGCGCGAGGCGGAGATCCACTGTAGCCATGATGACAGTAACCTGTCGGTGATGCTGTGGTACCAACAGAGACAGGCCAGTCCTGGTATGACTCTGATAGGGTACAGTTACAGCACCACTGAGCCTAACTACGAGAGTTTGTTTGAGGAGAGGTTCAGGCTGAAGATACAGGGAGACCTGACGGGAACTCTGGTCATCTCCAAACTAACATTAGCAGACTCTGCTGTGTATTTCTGCGCAGCCACAGGGGAGACTGGAAGTGAGGCCTACTTTGGGAATGGAACCAAACTCACTGTTTTAGATCCAAACATCAAAGTCACTGAACCCACAGTGGAAGTCCTAGCACCCTCGGCAAAGGAGTGTAAAGATAGAAACAAGAAGAAGAAGAAGACCCTGGTGTGTGTAGCCACCCGCTTCTACCCCGACCATGTCACGGTCTTCTGGCAAGTC
>534-1
GTTGCGTTTCGTCAGTCTCCGTCTCTGACAGTGAAGGATGGGCGCGAGGCGGAGATCCACTGTAGCCATGATGACAGTAACCTGTCGGTGATGCTGTGGTACCAACAGAGACAGGCCAGTCCTGGTATGACTCTGATAGGGTACAGTTACAGCACCACTGAGCCTAACTACGAGAGTTTGTTTGAGGAGAGGTTCAGGCTGAAGATACAGGGAGACCTGAAGGGAACTCTGGTCATCTCCAAACTAACATTAGCAGACTCTGCTGTGTATTTCTGCGCAGCCGGACAGCTCTCGTACTCGGACGCATATTTTGGAGCCGGCACCAAACTCACCGTTTTAGATCCAAACATCAAAGTCACTGAACCCACAGTGGAAGTCCTAGCACCCTCGGCAAAGGAGTGTAAAGATAGAAACAAGAAGAAGAAGAAGACCCTGGTGTGTGTAGCCACCCGCTTCTACCCCGACCATGTCACGGTCTTCTGGCAAGTC
>535-1
GTTGCGTTTCGTCAGTCTCCGTCTCTGACAGTGAAGGATGGGCGCGAGGCGGAGATCCACTGTAGCCATGATGACAGTAACCTGTCGGTGATGCTGTGGTACCAACAGAGACAGGCCAGTCCTGGTATGACTCTGATAGGGTACAGTTACAGCACCACTGAGCCTAACTACGAGAGTTTGTTTGAGGAGAGGTTCAGGCTGAAGATACAGGGAGACCTGAAGGGAACTCTGGTCATCTCCAAACTAACATTAGCAGACTCTGCTGTGTATTTCTGCGCAGCCAAGGAGTACACGGATAAGGCAGAGTTTGGTCCAGGTACCAGACTCACTGTTCTAGATCCAAACATCAAAGTCACTGAACCCACAGTGGAAGTCCTAGCACCCTCGGCAAAGGAGTGTAAAGATAGAAACAAGAAGAAGAAAAAGACCCTGGTGTGTGTAGCCACCCGCTTCTACCCCGACCATGTCACGGTCTTCTGGCAAGTC
>536-1
GTTGCGTTTCGTCAGTCTCCGTCTCTGACAGTGAAGGATGGGCGCGAGGCGGAGATCCACTGTAGCCATGATGACAGTAACCTGTCGGTGATGCTGTGGTACCAACAGAGACAGGCCAGTCCTGGTATGACTCTGATAGGGTACAGTTACAGCACCACTGAGCCTAACTACGAGAGTTTGTTTGAGGAGAGGTTCAGGCTGAAGATACAGGGAGACCTGAAGGGAACTCTGGTCATCTCCAAACTAACATTAGCAGCCTCTGCTGTGTATTTCTGCGCAGCCAGTCGATCGTACACGGATAAGGCAGAGTTTGGTCCAGGTACCAGACTCACTGTTCTAGATCCAAACATCAAAGTCACTGAACCCACAGTGGAAGTCCTAGCACCCTCGGCAAAGGAGTGTAAAGATAGAAACAAGAAGAAGAAGAAGACCCTGGTGTGTGTAGCCACCCGCTTCTACCCCGACCATGTCACGGTCTTCTGGCAAGTC
>537-1
GTTGCGTTTCGTCAGTCTCCGTCTCTGACAGTGAAGGATGGGCGCGAGGCGGAGCTCCACTGTAGCCATGATGACAGTAACCTGTCGGTGATGCTGTGGTACCAACAGAGACAGGCCAGTCCTGGTATGACTCTGATAGGGTACAGTTACAGCACCACTGAGCCTAACTACGAGAGTTTGTTTGAGGAGAGGTTCAGGCTGAAGATACAGGGAGACCTGAAGGGAACTCTGGTCATCTCCAAACTAACATTAGCAGACTCTGCTGTGTATTTCTGCGCAGCCAGTCGGGACAACTATGAGGCACATTTTGGATCAGGCACCAAATTAACAGTTCTCGATCCAAACATCAAAGTCACTGAACCCACAGTGGAAGTCCTAGCACCCTCGGCAAAGGAGTGTAAAGATAGAAACAAGAAGAAGAAGAAGACCCTGGTGTGTGTAGCCACCCGCTTCTACCCCGACCATGTCACGGTCTTCTGGCAAGTC
>538-1
GTTGCGTTTCGTCAGTCTCCGTCTCTGACAGTGAAGGATGGGCGCGAGGCGGAGATCCACTGTAGCCATGATGACAGTAACCTGTCGGTGATGCTGTGGTACCAACAGAGACAGGCCAGTCCTGGTATGACTCTGATAGGGTACAGTTACAGCACCACTGAGCCTAACTACGAGAGTTTGTTTGAGGAGAGGTTCAGGCTGAAGATACAGGGAGACCTGAAGGGAACTCTGGTCATCTCCAAACTAACATTAGCAGACTCTGCTGTGTATTTCTGCGCAGCCAGGGATTCGTACTCGGAGGCATATTTTGGAGCCGGCACCAAACTCACCGTTTTAGATCCAAACATCAAAGTCACTGAACCCACAGTGGAAGTCCTAGCACCCTCGGCAAAGGAGTGTAAAGATAGAAACAAGAAGAAGAAGAAGACCCTGGTGTGTGTGGCCACCCGCTTCTACCCCGACCATGTCACGGTCTTCTGGCAAGTC
>539-1
GTTGCGTTTCGTCAGTCTCCGTCTCTGACAGTGAAGGATGGGCGCGAGGCGGAGATCCACTGTAGCCATGATGACAGTAACCTGTCGGTGATGCTGTGGTACCAACAGAGACAGGCCAGTCCTGGTATGACTCTGATAGGGTACAGTTACAGCACCACTGAGCCTAACTACGAGAGTTTGTTTGAGGAGAGGTTCAGGCTGAAGATACAGGGAGACCTGAAGGGAACTCTGGTCATCTCCAAACTAACATTAGCATACTCTGCTGTGTATTTCTGCGCAGCCCGGACAGGGGCTTCAACTCAACCAGCCTTCTTTGGCAATGGAACGAAACTCACTGTTTTAGATCCAAACATCAAAGTCACTGAACCCACAGTGGAAGTCCTAGCACCCTCGGCAAAGGAGTGTAAAGATAGAAACAAGAAGAAGAAGAAGACCCTGGTGTGTGTAGCCACCCGCTTCTACCCCGACCATGTCACGGTCTTCTGGCAAGTC
>540-1
GTTGCGTTTCGTCAGTCTCCGTCTCTGACAGTGAAGGATGGGCGCGATGCGGAGATCCACTGTAGCCATGATGACAGTAACCTGTCGGTGATGCTGTGGTACCAACAGAGACAGGCCAGTCCTGGTATGACTCTGATAGGGTACAGTTACAGCACCACTGAGCCTAACTACGAGAGTTTGTTTGAGGAGAGGTTCAGGCTGAAGATACAGGGAGACCTGAAGGGAACTCTGGTCATCTCCAAACTAACATTAGCAGACTCTGCTGTGTATTTCTGCGCAGCCAGTCGGGACAGAGGTGGTTATGCTGCCTACTTTGGAGAAGGAACTAAGCTAACAGTTCTGGATCCAAACATCAAAGTCACTGAACCCACAGTGGAAGTCCTAGCACCCTCGGCAAAGGAGTGTAAAGATAGAAACAAGAAGAAGAAGAAGACCCTGGTGTGTGTAGCCACCCGCTTCTACCCCGACCATGTCACGGTCTTCTGGCAAGTC
>541-1
GTTGCGTTTCGTCAGTCTCCGTCTCTGACAGCGAAGGATGGGCGCGAGGCGGAGATCCACTGTAGCCATGATGACAGTAACCTGTCGGTGATGCTGTGGTACCAACAGAGACAGGCCAGTCCTGGTATGACTCTGATAGGGTACAGTTACAGCACCACTGAGCCTAACTACGAGAGTTTGTTTGAGGAGAGGTTCAGGCTGAAGATACAGGGAGACCTGAAGGGAACTCTGGTCATCTCCAAACTAACATTAGCAGACTCTGCTGTGTATTTCTGCGCAGCCAGACAGGACTCGTACTCGGAGGCATATTTTGGAGCCGGCACCAAACTCACCGTTTTAGATCCAAACATCAAAGTCACTGAACCCACAGTGGAAGTCCTAGCACCCTCGGCAAAGGAGTGTAAAGATAGAAACAAGAAGAAGAAGAAGACCCTGGTGTGTGTAGCCACCCGCTTCTACCCCGACCATGTCACGGTCTTCTGGCAAGTC
>542-1
GTTGCGTTTCGTCAGTCTCCGTCTCTGACAGTGAAGGATGGGCGCGAGGCGGAGATCCACTGTAGCCATGATGACAGTAACCTGTCGGTGATGCTGTGGTACCAACAGAGACAGGCCAGTCCTGGTATGACTCTGATAGGGTACAGTTACAGCACCACTGAGCCTAACTACGAGAGTTTGTTTGAGGAGAGGTTCAGGCTGAAGATACAGGGAGACCTGAAGGGAACTCTGGTCATCTCCAAACTAACATTAGCAGACTCTGCTGTGTATTTCTGCGCAGCCAAGGACAGCTCGTACTCGGAGGCATATTTTGGAGCCGGCACCAAACTCACCGTTTTAGATCCAAACATCGAAGTCACTGAACCCACAGTGGAAGTCCTAGCACCCTCGGCAAAGGAGTGTAAAGATAGAAACAAGAAGAAGAAGAAGACCCTGGTGTGTGTAGCCACCCGCTTCTACCCCGACCATGTCACGGTCTTCTGGCAAGTC
>543-1
GTTGCGTTTCGTCAGTCTCCGTCTCTGACAGTGAAGGATGGGCGCGATGCGGAGATCCACTGTAGCCATGATGACAGTAACCTGTCGGTGATGCTGTGGTACCAACAGAGACAGGCCAGTCCTGGTATGACTCTGATAGGGTACAGTTACAGCACCACTGAGCCTAACTACGAGAGTTTGTTTGAGGAGAGGTTCAGGCTGAAGATACAGGGAGACCTGAAGGGAACTCTGGTCATCTCCAAACTAACATTAGCAGACTCTGCTGTGTATTTCTGCGCAGCCGGACAGGGTGGTTATGCTGCCTACTTTGGAGAAGGAACTAAGCTAACAGTTCTGGATCCAAACATCAAAGTCACTGAACCCACAGTGGAAGTCCTAGCACCCTCGGCAAAGGAGTGTAAAGATAGAAACAAGAAGAAGAAGAAGACCCTGGTGTGTGTAGCCACCCGCTTCTACCCCGACCATGTCACGGTCTTCTGGCAAGTC
>544-1
GTTGCGTTTCGTCAGTCTCCGTCTCTGACAGTGAAGGATGGGCGCGAGGCGGAGATCCACTGTAGCCATGATGACAGTAACCTTTCGGTGATGCTGTGGTACCAACAGAGACAGGCCAGTCCTGGTATGACTCTGATAGGGTACAGTTACAGCACCACTGAGCCTAACTACGAGAGTTTGTTTGAGGAGAGGTTCAGGCTGAAGATCCAGGGAGACCTGAAGGGAACTCTGGTCATCTCCAAACTAACATTAGCAGACTCTGCTGTGTATTTCCGCGCAGCCAGTCGCAGCTCGGACTCGGAGGCATATTTTGGAGCCGGCACCAAACTCACCGTTTTAGATCCAAACATCAAAGTCACTGAACCCACAGTGGAAGTCCTAGCACCCTCGGCAAAGGAGTGTAAAGATAGAAACAAGAAGAAGAAGAAGACCCTGGTGTGTGTAGCCACCCGCTTCTACCCCGACCATGTCACGGTCTTCTGGCAAGTC
>545-1
GTTGCGTTTCGTCAGTCTCCGTCTCTGCCAGTGAAGGATGGGCGCGAGGCGGAGATCCACTGTAGCCATGATGACAGTAACCTGTCGGTGATGCTGTGGTACCAACAGAGACAGGCCAGTCCTGGTATGACTCTTATAGGGTACAGTTACAGCACCACTGAGCCTAACTACGAGAGTTTGTTTGAGGAGAGGTTCAGGCTGAAGATACAGGGAGACCTGAAGGGAACTCTGGTCATCTCCAAACTAACATTAGCAGACTCTGCTGTGTATTTCTGCGCAGCCAGACAGGGGAGCCAACCAGCCTTCTTTGGCAATGGAACGAAACTCACTGTTTTAGATCCAAACATCAAAGTCACTGAACCCACAGTGGAAGTCCTAGCACCCTCGGCAAAGGAGTGTAAAGATAGAAACAAGAAGAAGAAGAAGACCCTGGTGTGTGTAGCCACCCGCTTCTACCCCGACCATGTCACGGTCTTCTGGCAAGTC
>546-1
GTTGCGTTTCGTCAGTCTCCGTCTCTGACAGTGAAGGATGGGCGCGAGGCGGAGATCCACTGTAGCCATGATGACAGTAACCTGTCGGTGATGCTGTGGTACCAACAGAGACAGGCCAGTCCTGGTATGACTCTGATAGGGTACAGTTACAGCACCACTGAGCCTAACTACGAGAGTTTGTTTGAGGAGAGGTTCAGGCTGAAGATACAGGGAGACCTGAAGGGAACTCTGGTCATCTCCAAACTAACATTAGCAGACTCTGCTGTGTATTTCTGCGCAGCCAGTCGGCAGACAAAATCAACAAGCCTTCTTTGGCAATGGAACGAAACTCACTGTTTTAGATCCAAACATCAAAGTCACTGAACCCACAGTGGAAGTCCTAGCACCCTCGGCAAAGGAGTGTAAAGATAGAAACAAGAAGAAGAAGAAGACCCTGGTGTGTGTAGCCACCCGCTTCTACCCCGACCATGTCACGGTCTTCTGGCAAGTC
>547-1
GTTGCGTTTCGTCAGTCTCCGTCTCTGACAGTGAAGGATGGGCGCGAGGCGGAGATCCACTGTAGCCATGATGACAGTACCCTGTCGGTGATGCTGTGGTACCAACAGAGACAGGCCAGTCCTGGTATGACTCTGATAGGGTACAGTTACAGCACCACTGAGCCTAACTACGAGAGTTTGTTTGAGGAGAGGTTCAGGCTGAAGATACAGGGAGACCTGAAGGGAACTCTGGTCATCTCCAAACTAACATTAGCAGACTCTGCTGTGTATTTCTGCGCAGCCAGTCGCTACAGGGGGAAGTGAGGCCTACTTTGGGAATGGAACCAAACTCACTGTTTTAGATCCAAACATCAAAGTCACTGAACCCACAGTGGAAGTCCTAGCACCCTCGGCAAAGGAGTGTAAAGATAGAAACAAGAAGAAGAAGAAGACCCTGGTGTATGTAGCCACCCGCTTCTACCCCGACCATGTCACGGTCTTCTGGCAAGTC
>548-1
GTTGCGTTTCGTCAGTCTCCGTCTCTGACAGTGAAGGATGGGCGCGAGGCGGAGATCCACTGTAGCCATGATGACAGTAACCTGTCGGTGATGCTGTGGTACCAACAGAGACAGGCCAGTCCTGGTATGACTCTGATAGGGTACAGTTACAGCACCACTGAGCCTAACTACGAGAGTTTGTTTGAGGAGAGGTTCAGGCTGAAGATACAGGGAGACCTGAAGGGAACTCTGGTCATCTCCAAACTAACATTAGCAGACTCTGCTGTGTATTTCTGCGCAGCCAGTCGCCTTTAACTATGAGGCACATTTTGGATCAGGCACCAAATTAACAGTTCTCGATCCAAACATCAAAGTCACTGAACCCACAGTGGAAGTCCTAGCACCCTCGGCAAAGGAGTGTAAAGATAGAAACAAGAAGAAGAAGAAGACCCTGGTGTGTGTAGCCACCCGCTTCTACCCCGACCATGTCACGGTCTTCTGGCAAGTC
>549-1
GTTGCGTTTCGTCAGTCTCCGTCTCTGACAGTGAAGGATGGGCGCGAGGCGGAGATCCACTGTAGCCATGATTACAGTAACCTGTCGGTGATGCTGTGGTACCAACAGAGACAGGCCAGTCCTGGTATGACTCTGATAGGGTACAGTTACAGCACCACTGAGCCTAACTACGAGAGTTTGTTTGAGGAGAGGTTCAGGCTGAAGATACAGGGAGACCTGAAGGGAACTCTGGTCATCTCCAAACTAACATTAGCAGACTCTGCTGTGTATTTCTGCGCAGCCAGTCGGACAGGTGGTGCCAGCCAGGCTTACTTCGGTGGAGGAACCAGGTTAACTGTTCTAGATCCAAACATCAAAGTCACTGAACCCACAGTGGAAGTCCTAGCACCCTCGGCAAAGGAGTGTAAAGATAGAAACAAGAAGAAGAAGAAGACCCTGGTGTGTGTAGCCACCCGCTTCTACCCCGACCATGTCACGGTCTTCTGGCAAGTC
>550-1
GTTGCGTTTCGTCAGTCTCCGTCTCTGACAGTGAAGGATGGGCGCGATGCGGAGCTCCACTTTAGCCATGATGACAGTACCCTGTCGGTTATGCTGTGGTACCAACAGAGACAGGCCAGTCCTGGTATGACTCTGATAGGGTACAGTTACATCACCACTGAGCCTACCTACGAGAGTTTGTTTGAGGAGAGGTTCCGGCTGAAGATACAGGGAGACCTGAAGGGAACTCTGGTCATCTCCAAACTAACATTAGCAGACTCTGCTGTGTATTTCTGCGCAGCCCGGACAGGCAACTATGAGGCACATTTTGGATCAGGCACCAAATTAACAGTTCTCGATCCAAACATCAAAGTCACTGAACCCACAGTGGAAGTCCTAGCACCCTCGGCAAAGGAGTGTAAAGATAGAAACAAGAAGAAGAAGAAGACCCTGGTGTGTGTAGCCACCCGCTTCTACCCCGACCATGTCACGGTCTTCTGGCAAGTC
>551-1
GTTGCGTTTCGTCAGTCTCCGTCTCTGACAGTGAAGGATGGGCGCTATGCGGAGCTCCACCGTAGCCATGATGACAGTACACTGTCGGTGATGCTGTGGTACCAACAGAGACAGGCCAGTCCTGGTATGACTCTTATAGGGTCCAGTTACAGCACCACTGAGCCTAACTACGAGAGTTTGTTTGAGGAGAGGTTCAGGCTGAAGATACAGGGAGACCTGAAGGGAACTCTGGTCATCTCCAAACTAACATTAGCAGACTCTGCTGTGTATTTCTGCGCAGCCAGTCGGACACTATGAGGCACATTTTGGATCAGGCACCAAATTAACAGTTCTCGATCCAAACATCAAAGTCACTGAACCCACAGTGGAAGTCCTAGCACCCTCGGCAAAGGAGTGTAAAGATAGAAACAAGAAGAAGAAGACCCTGGTGTGTGTAGCCACCCGCTTCTACCCCGACCATGTCACGGTCTTCTGGCAAGTC
>552-1
GTTGCGTTTCGTCAGTCTCCGTCTCTGACAGTGAAGGATGGGCGCGAGGCGGAGATCCACTGTAGCCATGATTACAGTAACCTGTCGGTGATGCTGTGGTACCAACAGAGACAGGCCAGTCCTGGTATGACTCTGATAGGGTACAGTTACAGCACCACTGAGCCTAACTACGAGAGTTTGTTTGAGGAGAGGTTCAGGCTGAAGATACAGGGAGACCTGAAGGGAACTCTGGTCATCTCCAAACTAACATTAGCAGACGCTGCTGTGTATTTCTGCGCAGCCAGCGGGACAGCGTCAACTCAACCAGCCTTCTTTGGCAATGGAACGAAACTCACTGTTTTAGATCCAAACATCAAAGTCACTGAACCCACAGTGGAAGTCCTAGCACCCTCGGCAAAGGAGTGTAAAGATAGAAACAAGAAGAAGAAGAAGACCCTGGTGTGTGTAGCCACCCGCTTCTACCCCGACCATGTCACGGTCTTCTGGCAAGTC
>553-1
GTTGCGTTTCGTCAGTCTCCGTCTCTGACAGTGAAGGATGGGCGCGAGGCGGAGATCCACTGTAGCCATGATGACAGTAACCTGTCGGTGATGCTGTGGTACCAACAGAGACAGGCCAGTCCTGGTATGACTCTGATAGGGTACAGTTACAGCACCACTGAGCCTAACTACGAGAGTTTGTTTGAGGAGAGGTTCAGGCTGAAGATACAGGGAGACCTGAAGGGAACTCTGGTCATCTCCAAACTAACATTAGCAGACTCTGCTGTGTATTTCTGCGCAGCCAGTCGCTACAGGGGGAAGTGAGGCCTACTTTGGGAATGGAACCAAACTCACTGTTTTAGATCCAAACATCAAAGTCACTGAACCCACAGTGGAAGTCCTAGCACCCTCGGCAAAGGAGTGTAAAGATAGAAACAAGAAGAAGAAGACCCTGGTGTATGTAGCCACCCGCTTCTACCCCGACCATGTCACGGTCTTCTGGCAAGTC
>554-1
GTTGCGTTTCGTCAGTCTCCGTCTCTGACAGTGAAGGATGGGCGCGAGGCGGAGATCCACTGTAGCCATGATGACAGTAACCTGTCGGTGATGCTGTGGTACCAACAGAGACAGGTCAGTCCTGGTATGACTCTGATAGGGTACAGTTACAGCACCACTGAGCCTAACTACGAGAGTTTGTTTGAGGAGAGGTTCAGGCTGAAGATACAGGGAGACCTGAAGGGAACTCTGGTCATCTCCAAACTAACATTAGCAGACTCTGCTGTGTATTTCTGCGCAGCCAGTCGCGGACAGGGGAACAACCCGGCATTCTTCGGCAGTGGCACCAAACTCACAGTTCTAGATCCAAACATCAAAGTCACTGAACCCACAGTGGAAGTCCTAGCACCCTCGGCAAAGGAGTGTAAAGATAGAAACAAGAAGAAGAAGAAGACCCTGGTGTGTGTAGCCACCCGCTTCTACCCCGACCATGTCACGGTCTTCTGGCAAGTC
>555-1
GTTGCGTTTCGTCAGTCTCCGTCTCTGACAGTGAAGGATGGGCGCGAGGCGGAGATCCACTGTAGCCATGATGACAGTAACCTGTCGGTGATGCTATGGTACCAACAGAGACAGGCCAGTCCTGGTATGACTCTGACAGGGTACAGTTACAGCACCACTGAGCCTAACTACGAGAGTTTGTTTGAGGAGAGGTTCAGGCTGAAGATACAGGGAGACCTGAAGGGAACTCTGGTCATCTCCAAACTAACATTAGCAGACTCTGCTGTGTATTTCTGCGCAGCCAGCCGGGACAGGTATGAGGCACATTTTGGATCAGGCACCAAATTAACAGTTCTCGATCCAAACATCAAAGTCACTGAACCCACAGTGGAAGTCCTAGCACCCTCGGCAAAGGAGTGTAAAGATAGAAACAAGAAGAAGAAGAAGACCCTGGTGTGTGTAGCCACCCGCTTCTACCCCGACCATGTCACGGTCTTCTGGCAAGTC
>556-1
GTTGCGTTTCGTCAGTCTCCGTCTCTGACAGTGAAGGATGGGCGCGATGCGGAGCTCCACTTTAGCCATGATGACAGTAAACTGTCGGTGATGCTGTGGTACCAACAGAGACAGGCCAGTCCTGGTATGACTCTGGTAGGGTACAGTTAGAGCACCACTGAGCCTAACTACGAGAGTTTGTTTGAGGAGAGGTTCAGGCTGAAGATACAGGGAGACCTGAAGGGAACTCTGGTCATCTCCAAACTAACATTAGAAGACTCTGCTGTGTATTTCTGCGCAGCCAGTCGTCGTACTCATCCAGCCTTCTTTGGCAATGGAACGAAACTCACTGTTTTAGATCCAAACATCAAAGTCACTGAACCCACAGTGGAAGTCCTAGCACCCTCGGCAAAGGAGTGTAAAGATAGAAACAAGAAGAAGAAGAAGACCCTGGTGTGTGTAGCCACCCGCTTCTACCCCGACCATGTCACGGTCTTCTGGCAAGTC
>557-1
GTTGCGTTTCGTCAGTCTCCGTCTCTGACAGTGAATGATGGGCGCGAGGCGGAGATCCACTGTAGCCATGATGACAGTAACCTGTCGGTGATGCTGTGGTACCAACAGAGACAGGCCAGTCCTGGTATGACTCTGATAGGGTACAGTTACAGCACCACTGAGCCTAACTACGAGAGTTTGTTTGAGGAGAGGTTCAGGCTGAAGATACAGGGAGACCTGAAGGGAACTCTGGTCATCTCCAAACTAACATTAGCAGACTCTGCTGTGTATTTCTGCGCAGCCAGGGACAAACAACAACCCGGCATTCTTCGGCAGTGGCACCAAACTCACAGTTCTAGATCCAAACATCAGAGTCACTGAACCCACAGTGGAAGTCCTAGCACCCTCGGCAAAGGAGTGTAAAGATAGAAACAAGAAGAAGAAGAAGACCCTGGTGTGTGTAGCCACCCGCTTCTACCCCGACCATGTCACGGTCTTCTGGCAAGTC
>558-1
GTTGCGTTTCGTCAGTCTCCGTCTCTGACAGTGAAGGATGGGCGCGAGGCGGAGATCCACTGTAGCCATGATGACAGTAACCTGTCGGTGATGCTGCGGTACCAACAGAGACAGGCCAGTCCTGGCATGACTCTGATAGGGTACAGTTACAGCACCACTGAGCCTAACTACGAGAGTTTGCTTGAGGAGAGGTTCAGGCCGAAGATACAGGGAGACCTGAAGGGAACTCTGGTCATCTCCAAACTAACATTAGCAGACTCTGCTGTGTATTTCTGCGCAGCCAGTCGTGCCAGCCAGGCTTACTTCGGTGGAGGAACCAGGTTAACTGTTCTAGATCCAAACATCAAAGTCACTGAACCCACAGTGGAAGTCCTAGCACCCTCGGCAAAGGAGTGTAAAGATAGAAACAAGAAGAAGAAGAAGACCCTGGTGTGTGTAGCCACCCGCTTCTACCCCGACCATGTCACGGTCTTCTGGCAAGTC
>559-1
GTTGCGTTTCGTCAGTCTCCGTCTCTGACAGTGAAGGATGGGCGCGAGGCGGAGATCCACTGTAGCCATGATGACAGTAACCTGTCGGTGATGCTGTGGTACCAACAGAGACAGGCCAGTCCTGGTATGACTCTGATAGGGTACAGTTACAGCACCACTGAGCCTAACTACGAGAGTTTGTTTGAGGAGAGGTTCAGGCTGAAGATACAGGGAGACCTGAAGGGCACTCTGGTCATCTCCAAACTAACATTAGCAGACTCTGCTGTGTATTTCTGCGCAGCCAGGGACAAACAACAACCCGGCATTCTTCGGCAGTGGCACCAAACTCACAGTTCTAGATCCAAACATCAAAGTCACTGAACCCACAGTGGAAGTCCTAGCACCCTCGGCAAAGGAGTGTAAAGATAGAAACAAGAAGAAGAAGAAGACCCTGGTGTGTGTAGCCACCCGCTTCTACCCCGACCATGTCACGGTCTTCTGGCAAGTC
>560-1
GTTGCGTTTCGTCAGTCTCCGTCTCTGACAGTGAAGGATGGGCGCGAGGCGGAGATCCACTGTAGCCATGATGACAGTAACCTGTCGGTGATGCTGTGGTACTAACAGAGACAGGCCAGTCCTGGTATGACTCTGATAGGGTACAGTTACAGCACCACTGAGCCTAACTACGAGAGTTTGTTTGAGGAGAGGTTCAGGCTGAAGATACAGGGAGACCTGAAGGGAACTCTGGTCATCTCCAAACTAACATTAGCAGACTCTGCTGTGTATTTCTGCGCAGCCAGGACAGGGGCTTCAACTCAACCAGCCTTCTTTGGCAATGGAACGAAACTCACTGTTTTAGATCCAAACATCAAAGTCACTGAACCCACAGTGGAAGTCCTAGCACCCTCGGCAAAGGAGTGTAAAGATAGAAACAAGAAGAAGAAGAAGACCCTGGTGTGTGTAGCCACCCGCTTCTACCCCGACCATGTCACGGTCTTCTGGCAAGTC
>561-1
GTTGCGTTTCGTCAGTCTCCGTCTCTGACAGTGAAGGATGGTCGCGAGGCGGAGATCCACTGTAGCCATGATGACAGTAACCTGTCGGTGATGCTGTGGTACCAACAGAGACAGGCCAGTCCTGGTATGACTCTGATAGGGTACAGTTACAGCACCACTGAGCCTAACTACGAGAGTTTGTTTGAGGAGAGGTTCAGGCTGAAGATACAGGGAGACCTGAAGGGAACTCTGGTCATCTCCAAACTAACATTAGCAGACTCTGCTGTGTATTTCTGCGCAGCCAGTCGGGACACGTACTCGGAGGCATATTTTGGAGCCGGCACCAAACTCACCGTTTTAGATCCAAACATCAAAGTCACTGAACCCACAGTGGAAGTCCTAGCACCCTCGGCAAAGGAGTGTAAAGATAGAAACAAGAAGAAGAAGAAGACCCTGGTGTGTGTAGCCACCCGCTTCTACCCCGACCATGTCACGGTCTTCTGGCAAGTC
>562-1
GTTGCGTTTCGTCAGTCTCCGTCTCTGACAGTGAACGATGGGCGCGAGGCGGAGATCCACTGTAGCCATGATGACAGTAACCTGTCGGTGATGCTGTGGTACCAACAGAGACAGGCCAGTCCTGGTATGACTCTGATAGGGTACAGTTACAGCACCACTGAGCCTAACTACGAGAGTTTGTTTGAGGAGAGGTTCAGGCTGAAGATACAGGGAGACCTGAAGGGAACTCTGGTCATCTCCAAACTAACATTAGCAGACTCTGCTGTGTATTTCTGCGCAGCCAGTCGGATACTCAAACTCAACCAGCCTTCTTTGGCAATGGAACGAAACTCACTGTTTTAGATCCAAACATCAAAGTCACTGAACCCACAGTGGAAGTCCTAGCACCCTCGGCAAAGGAGTGTAAAGATAGAAACAAGAAGAAGAAGAAGACCCTGGTGTGTGTAGCCACCCGCTTCTACCCCGACCATGTCACGGTCTTCTGGCAAGTC
>563-1
GTTGCGTTTCGTCAGTCTCCGTCTCTGACAGTGAAGGATGGGCGCGAGGCGGAGATCCACTGTAGCCATGATGACAGTAACCTGTCGGTGATGCTGTGGTACCAACAGAGACAGGCCAGTCCTGGTATGACTCTGATAGGGTACAGTTACAGCACCACTGAGCCTAACTACGAGAGTTTGTTTGAGGAGAGGTTCAGGCTGAAGATACAGGGAGACCTGAAGGGAACTCTGGTCATCTCCAAACTAACTTTAGCAGACTCTGCTGTGTATTTCTGCGCAGCCAGTCGCTACAGGGGGAAGTGAGGCCTACTTTGGGAATGGAACCAAACTCACTGTTTTAGATCCAAACATCAAAGTCACTGAACCCACAGTGGAAGTCCTAGCACCCTCGGCAAAGGAGTGTAAAGATAGAAACAAGAAGAAGAAGAAGACCCTGGTGTATGTAGCCACCCGCTTCTACCCCGACCATGTCACGGTCTTCTGGCAAGTC
>564-1
GTTGCGTTTCGTCAGTCTCCGTCTCTGACAGTGAAGGATGGGCGCGAGGCGGAGATCCACTGTAGCCATGATGACAGTAACCCGTCGGTGATGCTGTGGTACCAACAGAGACAGGCCAGTCCTGGTATGACTCTGATAGGGTACAGTTACAGCACCACTGAGCCTAACTACGAGAGTTTGTTTGAGGAGAGGTTCAGGCTGAAGATACAGGGAGACCTGAAGGGAACTCTGGTCATCTCCAAACTAACATTAGCAGACTCTGCTGTGTATTTCTGCGCCCTAGGGGGCCTTAGTTTAACTATGAGGCACATTTTGGATCAGGCACCAAATTAACAGTTCTCGATCCAAACATCAAAGTCACTGAACCCACAGTGGAAGTCCTAGCACCCTCGGCAAAGGAGTGTAAAGATAGAAACAAGAAGAAGAAGAAGACCCTGGTGTGTGTAGCCACCCGCTTCTACCCCGACCATGTCACGGTCTTCTGGCAAGTC
>565-1
GTTGCGTTTCGTCAGTCTCCGTCTCTGACAGTGCAGGATGGGCGCGAGGCGGAGATCCACTGTAGCCATGATGACAGTAACCTTTCGGTGATGCTGTGGTACCAACAGAGACAGGCCAGTCCTGGTATGACTCTGATAGGGTACAGTTACAGCACCACTGAGCCTAACTACGAGAGTTTGTTTGAGGAGAGGTTCAGGCTGAAGATACAGGGAGACCTGAAGGGAACTCTGGTCATCTCCAAACTAACATTAGCAGACTCTGCTGTGTATTTCTGCGCAGCCAGTCGCGACAGGGGAGGCAACCCGGCATTCTTCGGCAGTGGCACCAAACTCACAGTTCTAGATCCAAACATCAAAGTCACTGAACCCACAGTGGAAGTCCTAGCACCCTCGGCAAAGGAGTGTAAAGATAGAAACAAGAAGAAGAAGAAGACCCTGGTGTGTGTAGCCACCCGCTTCTACCCCGACCATGTCACGGTCTTCTGGCAAGTC
>566-1
GTTGCGTTTCGTCAGTCTCCGTCTCTGACAGTGCAGGATGGGCGCGAGGCGGAGATCCACTGTAGCCATGATGACAGTCACCTGTCGGTGATGCTGTGGTACCAACAGAGACAGGCCAGTCCTGGTATGACTCTGATAGGGTACAGTTACAGCACCACTGAGCCTAACTACGAGAGTTTGTTTGAGGAGAGGTTCAGGCTGAAGATACAGGGAGACCTGAAGGGAACTCTGGTCATCTCCAAACTAACATTAGCAGACTCTGCTGTGTATTTCTGCGCAGCCAGTCGAGGGGGCGCCAACCCGGCATTCTTCGGCAGTGGCACCAAACTCACAGTTCTAGATCCAAACATCAAAGTCACTGAACCCACAGTGGAAGTCCTAGCACCCTCGGCAAAGGAGTGTAAAGATAGAAACAAGAAGAAGAAGAAGACCCTGGTGTGTGTAGCCACCCGCTTCTACCCCGACCATGTCACGGTCTTCTGGCAAGTC
>567-1
GTTGCGTTTCGTCAGTCTCCGTCTCTGACAGTGAAGGATGGGCGCGAGGCGGAGATCCACTGTAGCCATGATTACAGTAACCTGTCGGTGATGCTGTGGTACCAACAGAGACAGGCCAGTCCTGGTATGACTCTGATAGGGTACAGTTACAGCACCACTGAGCCTAACTACGAGAGTTTGTTTGAGGAGAGGTTCAGGCTGAAGATACAGGGAGACCTGAAGGGAACTCTGGTCATCTCCAAACTAACATTAGCAGACTCTGCTGTGTATTTCTGCGCAGCCAAGGACAGGGGCAACTATGATCCTGCATTCTTTGGAGCAGGGACCAAACTGAGTGTTCTGGATCCAAACATCAAAGTCACTGAACCCACAGTGGAAGTCCTAGCACCCTCGGCAAAGGAGTGTAAAGATAGAAACAAGAAGAAGAAGAAGACCCTGGTGTGTGTAGCCACCCGCTTCTACCCCGACCATGTCACGGTCTTCTGGCAAGTC
>568-1
GTTGCGTTTCGTCAGTCTCCGTCTCTGAAAGTGAAGGATGGGCGCGAGGCGGAGATCCACTGTAGCCATGATGACAGTAACCTGTCGGTGATGCTGTGGTACCAACAGAGACAGGCCAGTCCTGGTATGACTCTGATAGGGTACAGTTACAGCACCACTGAGCCTAACTACGAGAGTTTGTTTGAGGAGAGGTTCAGGCTGAAGATACAGGGAGACCTGAAGGGAACTCTGGTCATCTCCAAACTAACATTAGCAGACTCTGCTGTGTATTTCTGCGCAGCCAGACAGGACACTGGAAGTGAGGCCTACTTTGGGAATGGAACCAAACTCACTGTTTTAGATCCAAACATCAAAGTCACTGAACCCACAGTGGAAGTCCTAGCACCCTCGGCAAAGGAGTGTAAAGATAGAAATAAGAAGAAGAAGAAGACCCTGGTGTGTGTAGCCACCCGCTTCTACCCCGACCATGTCACGGTCTTCTGGCAAGTC
>569-1
GTTGCGTTTCGTCAGTCTCCGTCTCTGACAGTGAAGGATGGGCGCGAGGCGGAGATCCACTGTAGCCATGATGACAGTAACCTGTCGGTGATGCTGTGGTACCAACAGAGACAGGCCAGTCCTGGTATGACTCTGATAGGGTACAGTTACAGCACCACTGAGCCTAACTACGAGAGTTTGTTTGAGGAGAGGTTCAGGCTGAAGATACAGGGAGACCTGAAGGGAACTCTGGTCATCTCCAAACTAACATTAGCAGACTCTGCTGTGTATTTCTGCGCAGCCAGTCGCGGGTACTCGGAGGCATATTTTGGAGCCGGCACCAAACTCACCGTTTTAGATCCAAACATCAAAGTCACTGAACCCCCAGTGGAAGTCCTAGCACCCTCGGCAAAGGAGTGTAAAGATAGAAACAAGAAGAAGAAGAAGACCCTGGTGTGTGTAGCCACCCGCTTCTACCCCGACCATGTCACGGTCTTCTGGCAAGTC
>570-1
GTTGCGTTTCGTCAGTCTCCGTCTCTGACAGTGAAGGATGGGCGCGAGGCGGAGATCCACTGTAGCCATGATTACAGTAACCTGTCGGTGATGCTGTGGTACCAACAGAGACAGGCCAGTCCTGGTATGACTCTGATAGGGTACAGTTACAGCACCACTGAGCCTAACTACGAGAGTTTGTTTGAGGAGAGGTTCAGGCTGAAGATACAGGGAGACCTGAAGGGAACTCTGGTCATCTCCAAACTAACATTAGCAGACTCTGCTGTGTATTTCTGCGCCCTAGGGGGCCTTAGTTTAACTATGAGGCACATTTTGGATCAGGCACCAAATTAACAGTTCTCGATCCAAACATCAAAGTCACTGAACCCACAGTGGAAGTCCTAGCACCCTCGGCAAAGGAGTGTAAAGATAGAAACAAGAAGAAGAAGAAGACCCTGGTGTGTGTAGCCACCCGCTTCTACCCCGACCATGTCACGGTCTTCTGGCAAGTC
>571-1
GTTGCGTTTCGTCAGTCTCCGTCTCTGACAGTGAAGGATGGGCGCGAGGCGGAGATCCACTGTAGCCATGATGACAGTAACCTGTCGGTGATGCTGTGGTACCAACAGAGACAGGCCAGTCCTGGTATGACTCTGATAGGGTACAGTTACAGCACCACTTAGCCTAACTACGAGAGTTTGTTTGAGGAGAGGTTCAGGCTGAAGATACAGGGAGACCTGAAGGGAACTCTGGTCATCTCCAAACTAACATTAGCAGACTCTGCTGTGTATTTCTGCGCAGCCAGTCGGGACAACTCGTACACGGAGGCATATTTTGGAGCCGGCACCAAACTCACCGTTTTAGATCCAAACATCAAAGTCACTGAACCCACAGTGGAAGTCCTAGCACCCTCGGCAAAGGAGTGTAAAGATAGAAACAAGAAGAAGAAGAAGACCCTGGTGTGTGTAGCCACCCGCTTCTACCCCGACCATGTCACGGTCTTCTGGCAAGTC
>572-1
GTTGCGTTTCGTCAGTCTCCGTCTCTGACAGTGAAGGATGGGCGCGAGGCGGAGATCCACTGTAGCCATGATGACAGTAACCTGTCGGTGATGCTGTGGTACCAACAGAGACAGGCCAGTCCTGGTATGACTCTGATAGGGTACAGTTACAGCACCACTGAGCCTAACTACGAGAGTTTGTTTGAGGAGAGGTTCAGGCTGAAGAGACAGGGAGACCTGAAGGGAACTCTGGTCATCTCCAAACTAACATTAGCAGACTCTGCTGTGTATTTCTGCGCAGCCAGTCGACAGGGGCAAACTCAACCAGCCTTCTTTGGCAATGGAACGAAACTCACTGTTTTAGATCCAAACATCAAAGTCACTGAACCCACAGTGGAAGTCCTAGCACCCTCGGCAAAGGAGTGTAAAGATAGAAACAAGAAGAAGAAGAAGACCCTGGTGTGTGTAGCCACCCGCTTCTACCCCGACCATGTCACGGTCTTCTGGCAAGTC
>573-1
GTTGCGTTTCGTCAGTCTCCGTCTCTGACAGTGAAGGATGGGCGCGAGGCGGAGATCCACTGTAGCCATGATGACAGTAACCTGTCGGTGATGCTGTGGTACCAACAGAGACAGGCCAGTCCTGGTATGACTCTGATAGGGTACAGTTACAGCACCACTGAGCCTAACTACGAGAGTTTGTTTGAGGAGAGGTTCAGGCTGAAGATACAGGGAGACCTGAAGGGAACTCTGGTCATCTCCAAACTAACATTAGCAGACTCTGCTGTGTATTTCTGCGCAGCCAGGACAGATTCTGGTGGTTATGCTGCCTACTTTGGAGAAGGAACTAAGCTAACGGTTCTGGATCCAAACATCAAAGTCACTGAACCCACAGTGGAAGTCCTAGCACCCTCGGCAAAGGAGTGTAAAGATAGAAACAAGAAGAAGAAGAAGACCCTGGTGTGTGTAGCCACCCGCTTCTACCCCGACCATGTCACGGTCTTCTGGCAAGTC
>574-1
GTTGCGTTTCGTCAGTCTCCGTCTCTGACAGTGAAGGATGGGCGCGAGGCGGAGCTCCACTGTAGCCATGATGACAGTAACCTGTCGGTGATGCTGTGGTACCAACAGAGACAGGCCAGTCCTGGTATGACTCTGATAGGGTACAGTTACAGCACCACTGAGCCTAACTACGAGAGTTTGTTTGAGGAGAGGTTCAGGCTGAAGATACAGGGAGACCTGCAGGGAACTCTGGTCATCTCCAAACTAACATTAGCAGACTCTGCTGTGTATTTCTGCGCAGCCAGGCGGACAGGGATTTGATCCTGCATTCTTTGGAGCAGGGACCAAACTGAGTGTTCTGGATCCAAACATCAAAGTCACTGAACCCACAGTGGAAGTCCTAGCACCCTCGGCAAAGGAGTGTAAAGATAGAACCAAGAAGAAGAAGAAGACCCTGGTGTGTGTAGCCACCCGCTTCTACCCCGACCATGTCACGGTCTTCTGGCAAGTC
>575-1
GTTGCGTTTCGTCAGTCTCCGTCTCTGACAGTGAAGGATGGGCGCGAGGCGGAGCTCCACTGTAGCCCTGATGACAGTAACCTGTCGGTGATGCTGTGGTACCAACAGAGACAGGCCAGTCCTGGTATGACTCTGATAGGGTACAGTTACAGCACCACTGAGCCTAACTACGAGAGTTTGTTTGAGGAGAGGTTCAGGCTGAAGATACAGGGAGACCTGAAGGGAACTCTGGTCATCTCCAAACTAACATTAGCAGACTCTGCTGTGTATTTCTGCGCAGCCAGTCGCGACACGTACTCGGAGGCATATTTTGGAGCCGGCACCAAACTCACCGTTTTAGATCCAAACATCAAAGTCACTGAACCCACAGTGGAAGTCCTAGCACCCTCGGCAAAGGAGTGTAAAGATAGAAACAAGAAGAAGAAGAAGACCCTGGTGTGTGTAGCCACCCGCTTCTACCCCGACCATGTCACGGTCTTCTGGCAAGTC
>576-1
GTTGCGTTTCGTCAGTCTCCGTCTCTGACAGTGAAGGATGGGCGCGAGGCGGAGATCCACTGTAGCCATGATGACAGTAACCTGTCGGTGATGCTGTGGTACCAACAGAGACAGGCCAGTCCTGGTATGACTCTGATAGGGTACAGTTACAGCACCACTGAGCCTAACTACGAGAGTTTGTTTGAGGAGAGGTTCAGGCTGAAGATACAGGGAGACCTGAAGGGAACTCTGGTCATCTCCAAACTAACATTAGCAGACTCTGCTGTGTATTTCTGCGCAGCCAGTCGGCAGACAAACTCAACCAGCCTTCTTTGGCAATGGAACGAAACTCACTGTTTTAGATCCAAACATCAAAGTCACTGAACCCACAGTGGAAGTCCTAGCACCCTCGGCAAAGGAGTGTAAAGATAGAAACAAGAAGAAGAAGAAGACCCTGGCGTGTGTAGCCACCCGCTTCTACCCCGACCATGTCACGGTCTTCTGGCAAGTC
>577-1
GTTGCGTTTCGTCAGTCTCCGTCTCTGACAGTGAAGGATGGGCGCGAGGCGGAGATCCACTGTAGCCATGATGACAGTAACCTGTCGGTGATGCTGTGGTACCAACAGAGACAGGCCAGTCCTGGTATGACTCTGATAGGGTACAGTTACAGCACCACTGAGCCTAACTACGAGAGTTTGTTTGAGGAGAGGTTCAGGCTGAAGATACAGGGAGACCTGAAGGGAACTCTGGTCATCTCCAAACTAACATTAGCAGACTCTGCTGTGTATTTCTGCGCAGCCAGTCGGACACTATGAGGCACATTTTGGATCAGGCACCAGATTAACAGTTCTCGATCCAAACATCAAAGTCACTGAACCCACAGTGGAAGTCCTAGCACCCTCGGCAAAGGAGTGTAAAGATAGAAACAAGAAGAAGAAGACCCTGGTGTGTGTAGCCACCCGCTTCTACCCCGACCATGTCACGGTCTTCTGGCAAGTC
>578-1
GTTGCGTTTCGTCAGTCTCCGTCTCTGACAGTGAAGGATGGGCGCGAGGCGGAGATCCACTGTAGCCATGATGACAGTAACCTGTCGGTGATGCTGTGGTACCAACAGAGACAGGCCAGTCCTGGTATGACTCTGATAGGGTACAGTTACAGCACCACTGAGCCTAACTACGAGAGTTTGTTTGAGGAGAGGTTCAGGCTGAAGATACAGGGAGACCTGAAGGGAACTCTGGTCATCTCCAAACTAACATTAGCAGACTCTGCTGTGTATTTCTGCGCAGCCGGGACAGGGGGCGGGGATAAGGCAGAGTTTGGTCCAGGTACCAGACTCACTGTTCTAGATCCAAACATCAAAGTCACTGAACCCACAGTGGAAGTCCTAGCACCCTCGGCAAAGGAGTGTAAAGATGGAAACAAGAAGAAGAAGAAGACCCTGGTGTGTGTAGCCACCCGCTTCTACCCCGACCATGTCACGGTCTTCTGGCAAGTC
>579-1
GTTGCGTTTCGTCAGTCTCCGTCTCTGACAGTGCAGGATGGGCGCGAGGCGGAGATCCACTGTCGCCATGATGACAGTAACCTGTCGGTGATGCTGTGGTACCAACAGAGACAGGCCAGTCCTGGTATGACTCTGATAGGGTACAGTTACAGCACCACTGAGCCTAACTACGAGAGTTTGTTTGAGGAGAGGTTCAGGCTGAAGATACAGGGAGACCTGAAGGGAACTCTGGTCATCTCCAAACTAACATTAGCAGACTCTGCTGTGTATTTCTGCGCAGCCACCTCGACATACACTGGAAGTGAGGCCTACTTTGGGAATGGAACCAAACTCACTGTTTTAGATCCAAACATCAAAGTCACTGAACCCGCAGTGGAAGTCCTAGCACCCTCGGCAAAGGAGTGTAAAGATAGAAACAAGAAGAAGAAGAAGACCCTGGTGTGTGTAGCCACCCGCTTCTACCCCGACCATGTCACGGTCTTCTGGCAAGTC
>580-1
GTTGCGTTTCGTCAGTCTCCGTCTCTGCCAGTGAAGGATGGGCGCTAGGCGGAGATCCACTGTAGCCCTGATGACAGTAACCTGTCGGTTATGCTGTGGTACCAACAGAGACAGGCCAGTCCTGGTATGACTCTGATAGGGTACAGTTACAGCACCACTGAGCCTAACTACGAGAGTTTGTTTGAGGAGAGGTTCAGGCTGAAGATACAGGGAGACCTGAAGGGAACTCTGGTCATCTCCAAACTAACATTAGCAGACTCTGCTGTGTATTTCTGCGCAGCCAGTCGGGGGTACACGGATAAGGCAGAGTTTGGTCCAGGTACCAGACTCACTGTTCTAGATCCAAACATCAAAGTCACTGAACCCACAGTGGAAGTCCTAGCACCCTCGGCAAAGGAGTGTAAAGATAGAAACAAGAAGAAGAAGAAGACCCTGGTGTGTGTAGCCACCCGCTTCTACCCCGACCATGTCACGGTCTTCTGGCAAGTC
>581-1
GTTGCGTTTCGTCAGTCTCCGTCTCTGACAGTGAAGGATGGGCGCGATGCGGAGCTCCACTGTAGCCCTGATGACAGTAACCTGTCGGTTATGCTGTGGTACCAACAGAGACAGGCCAGTCCTGGTATGACTCTGATAGGGTACAGTTACAGCACCACTGAGCCTAACTACGAGAGTTTGTTTGAGGAGAGGTTCAGGCTGAAGATACAGGGAGACCTGAAGGGAACTCTGGTCATCTCCAAACTAACATTAGCAGACTCTGCTGTGTATTTCTGCGCAGCCAGTCAAGGGACCCTCAACTATGAGGCACATTTTGGATCAGGCACCAAATTAACAGTTCTCGATCCAAACATCAAAGTCACTGAACCCACAGTGGAAGTCCTAGCACCCTCGGCAAAGGAGTGTAAAGATAGAAACAAGAAGAAGAAGAAGACCCTGGTGTGTGTAGCCACCCGCTTCTACCCCGACCATGTCACGGTCTTCTGGCAAGTC
>582-1
GTTGCGTTTCGTCAGTCTCCGTCTCTGACAGTGAAGGATGGGCGCGAGGCGGAGATCCACTGTAGCCATGATGACAGTAACCTGTCGGTGATGCTGTGGTACCAACAGAGACAGGCCAGTCCTGGTATGACTCTGATAGGGTACAGTTACAGCACCACTGAGCCTAACTACGAGAGTTTGTTTGAGGAGAGGTTCAGGCTGAAGATACAGGGAGACCTGAAGGGAACTCTGGTCATCTCCAAACTAACATTAGCAGGCTCTGCTGTGTATTTCTGCGCAGCCAGTCGACAGGGGCAAACTCAACCAGCCTTCTTTGGCAATGGAACGAAACTCACTGTTTTAGATCCAAACATCAAAGTCACTGAACCCACAGTGGAAGTCCTAGCACCCTCGGCAAAGGAGTGTAAAGATAGAAACAAGAAGAAGAAGAAGACCCTGGTGTGTGTAGCCACCCGCTTCTACCCCGACCATGTCACGGTCTTCTGGCAAGTC
>583-1
GTTGCGTTTCGTCAGTCTCCGTCTCTGACAGTGAAGGATGGGCGCGAGGCGGAGATCCACTGTAGCCATGATGACAGTAACCTGTCGGTGATGCTGTGGTACCAACAGAGACAGGCCAGTCCTGGTATGACTCTGATAGGGTACAGTTACAGCACCACTGAGCCTAACTACGAGAGTTTGTTTGAGGAGAGGTTCAGGCTGAAGATACAGGGAGACCTGAAGGGAACTCTGGTCATCTCCAAACTAACATTAGCAGACTCTGCTGTGTATTTCTGCGCAGCCAGTCGACAGGGGAGGTACTCGGAGGCATATTTTGGAGCCGGCACCAAACTCACCGTTTTAGATCCAAACATCAAAGTCACTGAACCCACAGTGGAAGTCCTAGCACCCTCGGCAAAGGAGTGTAAAGATAGAAACAAGAAGAAGAAGAAGACCCTGGTGTGTGTAGCCACCCGCTTCTACCCCGATCATGTCACGGTCTTCTGGCAAGTC
>584-1
GTTGCGTTTCGTCAGTCTCCGTCTCTGACAGTGAAGGATGGGCGCGATGCGGAGATCCACTGTAGCCATGATGACAGTAACCTGTCGGTGATGCTGTGGTACCAACAGAGACAGGCCAGTCCTGGTATGACTCTGATAGGGTACAGTTACAGCACCACTGAGCCTAACTACGAGAGTTTGTTTGAGGAGAGGTTCAGGCTGAAGATACAGGGAGACCTGAAGGGAACTCTGGTCATCTCCAAACTAACATTAGCAGACTCTGCTGTGTATTTCTGCGCAGCCAGTCGGGGGGCTCTATGATCCTGCATTCTTTGGAGCAGGGACCAAACTGAGTGTTCTGGATCCAAACATCAAAGTCACTGAACCCACAGTGGAAGTCCTAGCACCCTCGGCAAAGGAGTGTAAAGATAGAAACAAGAAGAAGAAGAAGACCCTGGTGTGTGTAGCCACCCGCTTCTACCCCGACCATGTCACGGTCTTCTGGCAAGTC
>585-1
GTTGCGTTTCGTCAGTCTCCGTCTCTGACAGTGAAGGATGGGCGCGAGTCGGAGATCCACTGTAGCCATGATGACAGTAACCTGTCGGTGATGCTGTGGTACCAACAGAGACAGGCCAGTCCTGGTATGACTCTGATAGGGTACAGTTACAGCACCACTGAGCCTAACTACGAGAGTTTGTTTGAGGAGAGGTTCAGGCTGAAGATACAGGGAGACCTGAAGGGAACTCTGGTCATCTCCAAACTAACATTAGCAGACTCTGCTGTGTATTTCTGCGCAGCCAGTCGGATACTCAAACTCAACCAGCCTTCTTTGGCAATGGAACGAAACTCACTGTTTTAGATCCAAACATCAAAGTCACTGAACCCACAGTGGAAGTCCTAGCACCCTCGGCAAAGGAGTGTAAAGATAGAAACAAGAAGAAGAAGAAGACCCTGGTGTGTGTAGCCACCCGCTTCTACCCCGACCATGTCACGGTCTTCTGGCAAGTC
>586-1
GTTGCGTTTCGTCAGTCTCCGTCTCTGACAGTGAAGGATGGGCGCGAGGCGGAGATCCACTGTAGCCATGATTACAGTAACCTGTCGGTGATGCTGTGGTACCAACAGAGACAGGCCAGTCCTGGTATGACTCTGATAGGGTACAGTTACAGCACCACTGAGCCTAACTACGAGAGTTTGTTTGAGGAGAGGTTCAGGCTGAAGATACAGGGAGACCTGAAGGGAACTCAGGTCATCTCCAAACTAACATTAGCAGACTCTGCTGTGTATTTCTGCGCAGCCGTCACTCAAACTCAACCAGCCTTCTTTGGCAATGGAACGAAACTCACTGTTTTAGATCCAAACATCAAAGTCACTGAACCCACAGTGGAAGTCCTAGCACCCTCGGCAAAGGAGTGTAAAGATAGAAACAAGAAGAAGAAGAAGACCCTGGTGTGTGTAGCCACCCGCTTCTACCCCGACCATGTCACGGTCTTCTGGCAAGTC
>587-1
GTTGCGTTTCGTCAGTCTCCGTCTCTGACAGTGAAGGATGGGCGCGAGGCGGAGATCCACTGTAGCCATGATGACAGTAACCTGTCGGTGATGCTGTGGTACCAACAGAGACAGGCCAGTCCTGGTATGACTCTGATAGGGTACAGTTACAGCACCACTGAGCCTAACTACGAGAGTTTGTTTGAGGAGAGGTTCAGGCTGAAGATACAGGGAGACCTGAAGGGAACTCTGGTCATCTCCAAACTAACATTAACAGACTCTGCTGTGTATTTCTGCGCAGCCAGACAGGACACTGGAAGTGAGGCCTACTTTGGGAATGGAACCAAACTCACTGTTTTAGATCCAAACATCAAAGTCACTGAACCCACAGTGGAAGTCCTAGCACCCTCGGCAAAGGAGTGTAAAGATAGAAACAAGAAGAAGAAGAAGACCCTGGTGTGTGTAGCCACCCGCTTCTACCCCGACCATGTCACGGTCTTCTGGCAAGTC
>588-1
GTTGCGTTTCGTCAGTCTCCGTCTCTGACAGTGAAGGATGGGCGCGAGGCGGAGATCCACTGTAGCCATGATGACAGTAACCTGTCGGTGATGCTGTGGTACCAACAGAGACAGGCCAGTCCTGGTATGACTCTGATAGGGTACAGTTACAGCACCACTGAGCCTAACTACGAGAGTTTGTTTGAGGAGAGGGTCAGGCTGAAGATACAGGGAGACCTGAAGGGAAATCTGGTAATCTCCAAGCTAACATTAGCAGACTCTGCTGTGTATTTCTGCGCAGCCAGACAGGGGAGCCAACCAGCCTTCTTTGGCAATGGAACCAAACTCACTGTTTTAGATCCAAACATCAAAGTCACTGAACCCACAGTGGAAGTCCTAGCACCCTCGGCAAAGGAGTGTAAAGATAGAAACAAGAAGAAGAAGAAGACCCTGGTGTGTGTAGCCACCCGCTTCTACCCCGACCATGTCACGGTCTTCTGGCAAGTC
>589-1
GTTGCGTTTCGTCAGTCTCCGTCTCTGACAGTGAAGGATGGGCGCGAGGCGGAGATCCACTGTAGCCATGATGACAGTAACCTGTCGGTGATGCTGTGGTACCAACAGAGACAGGCCAGTCCTGGTATGACTCTGATAGGGTACAGTTACAGCACCACTGAGCCTAACTACGAGAGTTTGTTTGAGGAGAGGTTCAGGCTGAAGATACAGGGAGACCTGAAGGGAACTCTGGTCATCTCCAAACTAACATTAGCAGACTCTGCTGTGTATTTCTGCGCAACCAGTCGCACAACTATGATCCTGCATTCTTTGGAGCAGGGACCAAACTGAGTGTTCTGGATCCAAACATCAAAGTCACTGAACCCACAGTGGAAGTCCTAGCACCCTCGGCAAAGGAGTGTAAAGATAGAAACAAGAAGAAGAAGAAGACCCTGGTGTGTGTAGCCACCCGCTTCTACCCCGACCATGTCACGGTCTTCTGGCAAGTC
>590-1
GTTGCGTTTCGTCAGTCTCCGTCTCTGACAGTGAAGGATGGGCGCGAGGCGGAGCTCCACTGTAGCCATGATGACAGTAACCTGTCGGTGATGCTGTGGTACCAACAGAGACAGGCCAGTCCTGGTATGACTCTGATAGGGTACAGTTACAGCACCACTGAGCCTAACTACGAGAGTTTGTTTGAGGAGAGGTTCAGGCTGAAGATACAGGGAGACCTGAAGGGAACTCTGGTCATCTCCAAACTAACATTAGCAGACTCTGCTGTGTATTTCTGCGCAGCCAGCCGGGACAGGTATGAGGCACATTTTGGATCAGGCACCAAATTAACAGTTCTCGATCCAAACATCAAAGTCACTGAACCCACAGTGGAAGTCCTAGCACCCTCGGCAAAGGAGTGTAAAGATAGAAACAAGAAGAAGAAGAAGACCCTGGTGTGTGTAGCCACCCGCTTCTACCCCGACCATGTCACGGTCTTCTGGCAAGTC
>591-1
GTTGCGTTTCGTCAGTCTCCGTCTCTGACAGTGAAGGATGGGCGCGAGGCGGAGATCCACTGTAGCCCTGATGACAGTAACCTGTCGGTGATGCTGTGGTACCAACAGAGACAGGCCAGTCCTGGTATGACTCTGATAGGGTACAGTTACAGCACCACTGAGCCTAACTACGAGAGTTTGTTTGAGGAGAGGTTCAGGCTGAAGATACAGGGAGACCTGAAGGGAACTCTGGTCATCTCCAAACTAACATTAGCAGACTCTGCTGTGTATTTCTGCGCAGCCAGGAAGGGACAGAGCACGGATAAGGCAGAGTTTGGTCCAGGTACCAGACTCACTGTTCTAGATCCAAACATCAAAGTCACTGAACCCACAGTGGAAGTCCTAGCACCCTCGGCAAAGGAGTGTAAAGATAGAAACAAGAAGAAGAAGAAGACCCTGGTGTGTGTAGCCACCCGCTTCTACCCCGACCATGTCACGGTCTTCTGGCAAGTC
>592-1
GTTGCGTTTCGTCAGTCTCCGTCTCTGACAGTGAAGGATGGGCGCGAGGCGGAGATCCACTGTAGCCATGATGACAGTAACCTGTCGGTGATGCTGTGGTACCAACAGAGACAGGCCAGCCCTGGTATGACTCTGATAGGGTACAGTTACAGCACCACTGAGCCTAACTACGAGAGTTTGTTTGAGGAGAGGTTCAGGCTGAAGATACAGGGAGACCTGAAGGGAACTCTGGTCATCTCCAAACTAACATTAGCAGACTCTGCTGTGTATTTCTGCGCAGCCAGTCGAGGGCAGGGGGACTATGATCCTGCATTCTTTGGAGCAGGGACCAAACTGAGTGTTCTGGATCCAAACATCAAAGTCACTGAACCCACAGTGGAAGTCCTAGCACCCTCGGCAAAGGAGTGTAAAGATAGAAACAAGAAGAAGAAGACCCTGGTGTGTGTAGCCACCCGCTTCTACCCCGACCATGTCACGGTCTTCTGGCAAGTC
>593-1
GTTGCGTTTCGTCAGTCTCCGTCTCTGACAGTGAAGGATGGGCGCGAGGCGGAGATCCACTGTAGCCATGATGACAGTAACCTGTCGGTGATGCTGTGGTACCAACAGAGACAGGCCAGTCCTGGTATGACTCTGATAGGGTACAGTTACAGCACCACTGAGCCTAACTACGAGAGTTTGTTTGAGGAGAGGTTCAGGCTGAAGATATAGGGAGACCTGAAGGGAACTCTGGTCATCTCCAAACTAACATTAGCAGACTCTGCTGTGTATTTCTGCGCAGCCACTCGGACAGGGGCCAACTATGAGGCACATTTTGGATCAGGCACCAAATTAACAGTTCTCGATCCAAACATCAAAGTCACTGAACCCACAGTGGAAGTCCTAGCACCCTCGGCAAAGGAGTGTAAAGATAGAAACAAGAAGAAGAAGAAGACCCTGGTGTGTGTAGCCACCCGCTTCTACCCCGACCATGTCACGGTCTTCTGGCAAGTC
>594-1
GTTGCGTTTCGTCAGTCTCCGTCTCTGACAGTGAAGGATGGGCGCGAGGCGGAGATCCACTGTAGCCATGATGACAGTAACCTGTCGGTGATGCTGTGGTACCAACAGAGACAGGCCAGTCCTGGTATGACTCTGATAGGGTACAGTTACAGCACCACTGAGCCTAACTACGAGAGTTTGTTTGAGGAGAGGTTCAGGCTGAAGATACAGGGAGACCTGAAGGGAACTCTGGTCATCTCCAAACTAACATTAGCAGACTCTGCTGTGTATTTCTGCGCAGCCAGTCGGACAGGACAACTATGAGGCACATTTTGGATCAGGCACCAAATTAACAGTTCTCGTTCCAAACATCAAAGTCACTGAACCCACAGTGGAAGTCCTAGCACCCTCGGCAAAGGAGTGTAAAGATAGAAACAAGAAGAAGAAGAAGACCCTGGTGTGTGTAGCCACCCGCTTCTACCCCGACCATGTCACGGTCTTCTGGCAAGTC
>595-1
GTTGCGTTTCGTCAGTCTCCGTCTCTGACAGTGAAGGATGGGCGCGAGGCGGAGATCCACTGTAGCCCTGATGACAGTAACCTGTCGGTGATGCTGTGGTACCAACAGAGACAGGCCAGTCCTGGTATGACTCTGATAGGGTACAGTTACAGCACCACTGAGCCTAACTACGAGAGTTTGTTTGAGGAGAGGTTCAGGCTGAAGATACAGGGAGACCTGAAGGGAACTCTGGTCATCTCCAAACTAACATTAGCAGACTCTGCTGTGTATTTCTGCGCAGCCAAAAGACAGAGCTCGTACTCGGAGGCATATTTTGGAGCCGGCACCAAACTCACCGTTTTAGATCCAAACATCAAAGTCACTGAACCCACAGTGGAAGTCCTAGCACCCTCGGCAAAGGAGTGTAAAGATAGAAACAAGAAGAAGAAGAAGACCCTGGTGTGTGTAGCCACCCGCTTCTACCCCGACCATGTCACGGTCTTCTGGCAAGTC
>596-1
GTTGCGTTTCGTCAGTCTCCGTCTCTGACAGTGAAGGATGGGCGCGAGGCGGAGATCCACTGTAGCCATGATGACAGTAACCTGTCGGTGATGCTGTGGTACCAACAGAGACAGGCCAGTCCTGGTATGACTCTGATAGGGTACAGTTACAGCACCACTGAGCCTAACTATGAGAGTTTGTTTGAGGAGAGGTTCAGGCTGAAGATACAGGGAGACCTGAAGGGAACTCTGGTCATCTCCAAACTAACATTAGCAGACTCTGCTGTGTATTTCTGCGCAGCCAGTCGGGGCAACTATGATCCTGCATTCTTTGGAGCAGGGACCAAACTGAGTGTTCTGGATCCAAACATCAAAGTCACTGAACCCACAGTGGAAGTCCTAGCACCCTCGGCAAAGGAGTGTAAAGATAGAAACAAGAAGAAGAAGAAGACCCTGGTGTGTGTAGCCACCCGCTTCTACCCCGACCATGTCACGGTCTTCTGGCAAGTC
>597-1
GTTGCGTTTCGTCAGTCTCCGTCTCTGACAGTGAAGGATGGGCGCGAGGCGGAGATCCACTGTAGCCATGATGACAGTAACCTGTCGGTGATGCTGTGGTACCAACAGAGACAGGCCAGTCCTGGTATGACTCTGATAGGGTACAGTTACAGCACCACTGAGCCTAACTACGAGAGTTTGTTTGAGGAGAGGTTCAGGCTGAAGATACAGGGAGACCTGAAGGGAACTCTGGGCATCTCCAAACTAACATTAGCAGACTCTGCTGTGTATTTCTGCGCAGCCAGTCGGGGGAGCAACTATGAGGCACATTTTGGATCAGGCACCAAATTAACAGTTCTCGATCCAAACATCAAAGTCACTGAACCCACAGTGGAAGTCCTAGCACCCTCGGCAAAGGAGTGTAAAGATAGAAACAAGAAGAAGAAGAAGACCCTGGTGTGTGTAGCCACCCGCTTCTACCCCGACCATGTCACGGTCTTCTGGCAAGTC
>598-1
GTTGCGTTTCGTCAGTCTCCGTCTCTGACAGTGAAGGATGGGCGCGAGGCGGAGATCCACTGTAGCCATGATGACAGTAACCTGTCGGTGATGCTGTGGTACCAACAGAGACAGGCCAGTCCTGGTATGACTCTGATAGGGTACAGTTACAGCACCACTGAGCCTAACTACGAGAGTTTGTTTGAGGAGAGGTTCAGGCTGAAGATACAGGGAGACCTGAAGGGAATTCTGGTCATCTCCAAACTAACATTAGCAGACTCTGCTGTGTATTTCTGCGCAGCCAAGGACAAGTACACGGATAAGGCAGAGTTTGGTCCAGGTACCAGACTCACTGTTCTAGATCCAAACATCAAAGTCACTGAACCCACAGTGGAAGTCCTAGCACCCTCGGCAAAGGAGTGTAAAGATAGAAACAAGAAGAAGAAGAAGACCCTGGTGTGTGTAGCCACCCGCTTCTACCCCGACCATGTCACGGTCTTCTGGCAAGTC
>599-1
GTTGCGTTTCGTCAGTCTCCGTCTCTGACAGTTAAGGATGGGCGAGAGGCGGAGATCCACTGTCGCCATGATAACAGTAACCTGTCGGTGATGCTGTGGTACCAACAGAGACAGGCCAGTCCTTGAATGACTCTGATATGGTACAGTTACAGCACCAATGAGCCTAACTACGAGAGTTTGTTTGAGGAGAGGTTCAGGCTGAAGATACAGGGAGACCTGAAGGGAACTCTGGTCATCTCCAAACTAACATTAGCAGACTCTGCTGTGTATTTCTGCGCAGCCAGTCGGGGGGCTCTATGATCCTGCATTCTTTGGAGCAGGGACCAAACTGAGTGTTCTGGATCCAAACATCAAAGTCACTGAACCCACAGTGGAAGTCCTAGCACCCTCGGCAAAGGAGTGTAAAGATAGAAACAAGAAGAAGAAGAAGACCCTGGTGTGTGTAGCCACCCGCTTCTACCCCGACCATGTCACGGTCTTCTGGCAAGTC
>600-1
GTTGCGTTTCGTCAGTCTCCGTCTCTGACAGTGAAGGATGGGCGCGAGGCGGAGCTCCACTGTAGCCATGATGACAGTAACCTGTCGGTGATGCTGTGGTACCAACAGAGACAGGCCAGTCCTGGTATGACTCTGATAGGGTACAGTTACAGCACCACTGAGCCTAACTACGAGAGTTTGTTTGAGGAGAGGTTCAGGCTGAAGATACAGGGAGACCTGAAGGGAACTCTGGTCATCTCCAAACTAACATTAGCAGACTCTGCTGTGTATTTCTGCGCAGCCAGTCTACAGGTCGTACTCGGAGGCATATTTTGGAGCCGGCACCAAACTCACCGTTTTAGATCCAAACATCAAAGTCACTGAACCCACAGTGGAAGTCCTAGCACCCTCGGCAAAGGAGTGTAAAGATAGAAACAAGAAGAAGAAGAAGACCCTGGTGTGTGTAGCCACCCGCTTCTACCCCGACCATGTCACGGTCTTCTGGCAAGTC
>601-1
GTTGCGTTTCGTCAGTCTCCGTCTCTGACAGTGAAGGATGGGCGCGAGGCGGAGATCCACTGTAGCCATGATGACAGTAACCTGTCGGTGATGCTGTGGTACCAACAGAGACAGGCCAGTCCTGGTATGACTCTGATAGGGTACAGTTACAGCACCACTGAGCCTAACTACGAGAGTTTGTTTGAGGAGAGGTTCAGGCTGAAGATACAGGGAGACCTGAAGGGAACTCTGGTCATCTCCAAACTAACATTAGCAGACTCTGCTGTGTATTTCTGCGCAGCCAGCGGGACAACGTACTCGGAGGCATGTTTTGGAGCCGGCACCAAACTCACCGTTTTAGATCCAAACATCAAAGTCACTGAACCCACAGTGGAAGTCCTAGCACCCTCGGCAAAGGAGTGTAAAGATAGAAACAAGAAGAAGAAGAAGACCCTGGTGTGTGTAGCCACCCGCTTCTACCCCGACCATGTCACGGTCTTCTGGCAAGTC
>602-1
GTTGCGTTTCGTCAGTCTCCGTCTCTGACAGTGAAGGATGGGCGCGAGGCGGAGATCCACTGTAGCCATGATGACAGTAACCTGTCGGTGATGCTGTGGTACCAACAGAGACAGGCCAGTCCTGGTATGACTCTGATAGGGTACAGTTACAGCACCACTGAGCCTAACTACGAGAGTTTGTTTGAGGAGAGGTTCAGGCTGAAGATACAGGGAGACCTGAAGGGAACTCTGGTCATCTCCAAACTAACATTAGCAGACTCTGCTGTGTATTTCTGCGCAGCCAGTCGCGACAGTAGTGGTGCCAGCCAGGCTTACTTCGGTGGAGGAACCAGGTTAACTGTTCTAGATCCAAACATCAAAGTCACTGAACCCACAGTGGAAGTCCTAGCACCCTCGGCAAAGGAGTGTAAAGATAGAAACAAGAAGAAGAAGACCCTGGTGTGTGTAGCCACCCGCTTCTACCCCGACCATGTCACGGTCTTCTGGCAAGTC
>603-1
GTTGCGTTTCGTCAGTCTCCGTCTCTGACAGTGAAGGATGGGCGCGAGGCGGAGATCCACTGTAGCCATGATGACAGTAACCTGTCGGTGATGCTGTGGTACCAACAGAGACAGGCCAGTCCTAGTATGACTCTGATAGGGTACAGTTACAGCACCACTGAGCCTAACTACGAGAGTTTGTTTGAGGAGAGGTTCAGGCTGAAGATACAGGGAGACCTGAAGGGAACTCTGGTCATCTCCAAACTAACATTAGCAGACTCTGCTGTGTATTTCTGCGCAGCCACTCGGACAGGGGCCAACTATGAGGCACATTTTTGATCAGGCACCAAATTAACAGTTCTCGATCCAAACATCAAAGTCACTGAACCCACAGTGGAAGTCCTAGCACCCTCGGCAAAGGAGTGTAAAGATAGAAACAAGAAGAAGAAGAAGACCCTGGTGTGTGTAGCCACCCGCTTCTACCCCGACCATTTCACGGTCTTCTGGCAAGTC
>604-1
GTTGCGTTTCGTCAGTCTCCGTCTCTGACAGTGAAGGATGGGCGCGAGGCGGAGCTCCACTGTAGCCATGATGACAGTAACCTGTCGGTGATGCTGTGGTACCAACAGAGACAGGCCAGTCCTGGTATGACTCTGATAGGGTACAGTTACAGCACCACTGAGCCTAACTACGAGAGTTTGTTTGAGGAGAGGTTCAGGCTGAAGATACAGGGAGACCTGAAGGGAACTCTGGTCATCTCCAAACTAACATTAGCAGACTCTGCTGTGTATTTCTGCGCAGCCAGGGGAGACTTTGGAAGTGAGGCCTACTTTGGGAATGGAACCAAACTCACTGTTTTAGATCCAAACATCAAAGTCACTGAACCCACAGTGGAAGTCCTAGCACCCTCGGCAAAGGAGTGTAAAGATAGAAACAAGAAGAAGAAGAAGACCCTGGTGTGTGTAGCCACCCGCTTCTACCCCGACCATGTCACGGTCTTCTGGCAAGTC
>605-1
GTTGCGTTTCGTCAGTCTCCGTCTCTGACAGTGAAGGATGGGCGCGAGGCGGAGATCCACTGTAGCCATGATGACAGTAACCTGTCGGTGATGCTGTGGTACCAACAGAGACAGGCCAGTCCTGGTATGACTCTGATAGGGTACAGTTACGGCACCACTGAGCCTAACTACGAGAGTTTGTTTGAGGAGAGGTTCAGGCTGAAGATACAGGGAGACCTGAAGGGAACTCTGGTCATCTCCAAACTAACATTAGCAGACTCTGCTGTGTATTTCTGTGCAGCCGGGACAGGGGGCAACAACCCGGCATTCTTCGGCAGTGGCACCAAACTCACAGTTCTAGATCCAAACATCAAAGTCACTGAACCCACAGTGGAAGTCCTAGCACCCTCGGCAAAGGAGTGTAAAGATAGAAACAAGAAGAAGAAGAAGACCCTGGTGTGTGTAGCCACCCGCTTCTACCCCGACCATGTCACGGTCTTCTGGCAAGTC
>606-1
GTTGCGTTTCGTCAGTCTCCGTCTCTGACAGTGAAGGATGGGCGCGAGGCGGAGATCCACTGTAGCCATGATGACAGTAACCTGTCGGTGATGCTGTGGTACCAACAGAGACAGACCAGTCCTGGTATGACTCTGATAGGGTACAGTTACAGCACCACTGAGCCTAACTACGAGAGTTTGTTTGAGGAGAGGTTCAGGCTGAAGATACAGGGAGACCTGAAGGGAACTCTGGTCATCTCCAAACTAACATTAGCAGACTCTGCTGTGTATTTCTGCGCAGCCAGTCGGCAGACAAACTCAACCAGCCTTCTTTGGCAATGGAACGAAACTCACTGTTTTAGATCCAAACATCAAAGTCACTGAACCCACAGTGGAAGTCCTAGCACCCTCGGCAAAGGAGTGTAAAGATAGAAACAAGAAGAAGAAGAAGACCCTGGTGTGTGTAGCCACCCGCTTCTACCCCGACCATGTCACGGTCTTCTGGCAAGTC
>607-1
GTTGCGTTTCGTCAGTCTCCGTCTCTGACAGTGAAGGATGGGCGCGAGGCGGAGATCCACTGTAGCCATGATGACAGTAACCTGTCGGTGATGCTGTGGTACCAACAGAGACAGGCCAGTCCTGGTATGACTCTGATAGGGTACAGTTACAGCACCACTGAGCCTAACTACGAGAGTTTGTTTGAGGAGAGGTTCAGGCTGAAGATACAGGGAGACCTGAAGGGAACTCTGGTCATCTCCAAACTAACATTAGCAGACTCTGCTGTGTATTTCTGCGCAGCCAGTCGTCGTACTCAACCAGCCTTCTTTGGCAATGGAACGAAACTCACTGTTTTAGATCCAAACATCAAAGTCACTGAACCCACAGTGGAAGTCCTAGCACCCTCGGCAAAGGAGTGTAAAGATAGAAACAAGAAGAAGAAGACCCTGGTGTGTGTAGCCACCCGCTTCTACCCCGACCATGTCACGGTCTTCTGGCAAGTC
>608-1
GTTGCGTTTCGTCAGTCTCCGTCTCTGACAGTGAAGGATGGGCGCGAGGCGGAGATCCACTGTAGCCATGATTACAGTAACCTGTCGGTGATGCTGTGGTACCAACAGAGACAGGCCAGTCCTGGTATGACTCTGATAGGGTACAGTTACAGCACCACTGAGCCTAACTACGAGAGTTTGTTTGAGGAGAGGTTCAGGCTGAAGATACAGGGAGACCTGAAGGGAACTCTGGTCATCTCCAAACTAACATTAGCAGACTCTGCTGTGTATTTCTGCGCAGCCAGTCTCTGGGGGGCAGGCTCGGAGGCATATTTTGGAGCCGGCACCAAACTCACCGTTTTAGATCCAAACATCAAAGTCACTGAACCCACAGTGGAAGTCCTAGCACCCTCGGCAAAGGAGTGTAAAGATAGAAACAAGAAGAAGAAGAAGACCCTGGTGTGTGTAGCCACCCGCTTCTACCCCGACCATGTCACGGTCTTCTGGCAAGTC
>609-1
GTTGCGTTTCGTCAGTCTCCGTCTCTGACAGTGAAGGATGGGCGCGAGGCGGAGATCCACTGTAGCCATGATGACAGTAACCTGTCGGTGATGCTGTGGTACCAACAGAGACAGGCCAGTCCTGGTATGACTCTGATAGGGTACAGTTACAGCACCACTGAGCCTAACTACGAGAGTTTGTTTGAGGAGAGGTTCAGGCTGAAGATACAGGGAGACCTGAAGGGAACTCTGGTCATCTCCAAACTAACATTAGCAGACTCTGCTGTGTATTTCTGCGCAGCCACTGGTGGTTATGCTGCCTCCTTTGGAGAAGGAACTAAGCTAACAGTTCTGGATCCAAACATCAAAGTCACTGAACCCACAGTGGAAGTCCTAGCACCCTCGGCAAAGGAGTGTAAAGATAGAAACAAGAAGAAGAAGAAGACCCTGGTGTGTGTAGCCACCCGCTTCTACCCCGACCATGTCACGGTCTTCTGGCAAGTC
>610-1
GTTGCGTTTCGTCAGTCTCCGTCTCTGACAGTGAAGGATGGGCGCGAGGCGGAGATCCACTGTAGCCATGATGACAGTAACCTGTCGGTGATGCTGTGGTACCAACAGAGACAGGCCAGTCCTGGTATGACTCTGATAGGTTACAGTTACAGCACCACTGAGCCTAACTACGAGAGTTTGTTTGAGGAGAGGTTCAGGCTGAAGATACAGGGAGACCTGAAGGGAACTCTGGTCATCTCCAAACTAACATTAGCAGACTCTGCTGTGTATTTCTGCGCAGCCAGTCGACAGCTATATGAGGCACATTTTGGATCAGGCACCAAATTAACAGTTCTCGATCCAAACATCAAAGTCACTGAACCCACAGTGGAAGTCCTAGCACCCTCGGCAAAGGAGTGTAAAGATAGAAACAAGAAGAAGAAGAAGACCCTGGTGTGTGTAGCCACCCGCTTCTACCCCGACCATGTCACGGTCTTCTGGCAAGTC
>611-1
GTTGCGTTTCGTCAGTCTCCGTCTCTGACAGTGAAGGATGGGCGCGAGGCGGAGATCCACTGTAGCCATGATGACAGTAACCTGTCGGTGATGCTGTGGTACCAACAGAGACAGGCCAGTCCTGGTATGACTCTGATAGGGTACAGTTACAGCACCACTGAGCCTAACTACGAGAGTTTGTTTGGGGAGAGGTTCAGGCTGAAGATACAGGGAGACCTGAAGGGAACTCTGGTCATCTCCAAACTAACATTAGCAGACTCTGCTGTGTATTTCTGCGCAGCCAGTCAAGGGACCCTCAACTATGAGGCACATTTTGGATCAGGCACCAAATTAACAGTTCTCGATCCAAACATCAAAGTCACTGAACCCACAGTGGAAGTCCTAGCACCCTCGGCAAAGGAGTGTAAAGATAGAAACAAGAAGAAGAAGAAGACCCTGGTGTGTGTAGCCACCCGCTTCTACCCCGACCATGTCACGGTCTTCTGGCAAGTC
>612-1
GTTGCGTTTCGTCAGTCTCCGTCTCTGCCAGTGAAGGCTGGGCGCGATGCGGAGCTCCACTTTAGCCCTGATGACAGTACCCTGTCGGTTATGCTGTGGTACCAACAGAGACAGGCCAGTCCTGGTATGACTCTTATAGGGTACAGTTACATCACCACTGAGCCTAACTACGAGAGTTTGTTTGAGGAGAGGTTCAGGCTGAAGATACAGGGAGACCTGAAGTGAACTCTGGTCATCTCCAAACTAACATTAGCAGACTCTGCTGTGTATTTCTGCGCAGCCAGGACAGGGGGCTATGAGGCACATTTTGGATCAGGCACCAAATTAACAGTTCTCGATCCAAACATCAAAGTCACTGAACCCACAGTGGAAGTCCTAGCACCCTCGGCAAAGGAGTGTAAAGATAGAAACAAGAAGAAGAAGAAGACCCTGGTGTGTGTAGCCACCCGCTTCTACCCCGACCATGTCACGGTCTTCTGGCAAGTC
>613-1
GTTGCGTTTCGTCAGTCTCCGTCTCTGACAGTGAAGGATGGGCGCGAGGCGGAGATCCACTGTAGCCATGATGACAGTAACCTGTCGGTGATGCTGTGGTACCAACAGAGACAGGCCAGTCCTGGTATGACTCTGATAGGGTACAGTTACCGCACCACTGAGCCTAACTACGAGAGTTTGTTTGAGGAGAGGTTCAGGCTGAAGATACAGGGAGACCTGAAGGGAACTCTGGTCATCTCCAAACTAACATTAGCAGACTCTGCTGTGTATTTCTGCGCAGCCGGGACAGGAAACTATGAGGCACATTTTGGATCAGGCACCAAATTAACAGTTCTCGATCCAAACATCAAAGTCACTGAACCCACAGTGGAAGTCCTAGCACCCTCGGCAAAGGAGTGTAAAGATAGAAACAAGAAGAAGAAGAAGACCCTGGTGTGTGTAGCCACCCGCTTCTACCCCGACCATGTCACGGTCTTCTGGCAAGTC
>614-1
GTTGCGTTTCGTCAGTCTCCGTCTCTGACAGTGAAGGATGGGCGCGAGGCGGAGATCCACTGTAGCCATGATGACAGTAACCTGTCGGTGATGCTGTGGTACCAACAGAGACAGGCCAGTCCTTGTATGACTCTGATAGGGTACAGTTACAGCACCACTGAGCCTAACTACGAGAGTTTGTTTGAGGAGAGGTTCAGGCTCAAGATACAGGGAGACCTGAAGGGAACTCTGGTCATCTCCAAACTAACATTAGCAGACTCTGCTGTGTATTTCTGCGCAGCCGGACAGGGGGCTCAACCAGCCTTCTTTGGCAATGGAACGAAACTCACTGTTTTAGATCCAAACATCAAAGTCACTGAACCCACAGTGGAAGTCCTAGCACCCTCGGCAAAGGAGTGTAAAGATAGAAACAAGAAGAAGAAGAAGACCCTGGTGTGTGTAGCCACCCGCTTCTACCCCGACCATGTCACGGTCTTCTGGCAAGTC
>615-1
GTTGCGTTTCGTCAGTCTCCGTCTCTGAAAGTGAAGGATGGGCGCGAGGCGGAGATCCACTGTAGCCATGATGACAGTAACCTGTCGGTGATGCTGTGGTACCAACAGAGACAGGCCAGTCCTGGTATGACTCTGATAGGGTACAGTTACAGCACCACTGAGCCTAACTACGAGAGTTTGTTTGAGGAGAGGTTCAGGCTGAAGATACAGGGAGACCTGAAGGGAACTCTGGTCATCTCCAAACTAACATTAGCAGACTCTGCTGTGTATTTCTGCGCAGCCAGTCGCACAACTATGATCCTGCATTCTTTGGAGCAGGGACCAAACTGAGTGTTCTGGATCCAAACATCAAAGTCACTGAACCCACAGTGGAAGTCCTAGCACCCTCGGCAAAGGAGTGTAAAGATAGAAACAAGAAGAAGAAGAAGACCCTGGTGTGTGTAGCCACCCGCTTCTACCCCGACCATGTCACGGTCTTCTGGCAAGTC
>616-1
GTTGCGTTTCGTCAGTCTCCGTCTCTGACAGTGAAGGATGGGCGCGAGGCGGAGCTCCACTGTAGCCATGATGACAGTAACCTGTCGGTGATGCTGTGGTACCAACAGAGACAGGCCAGTCCTGGTATGACTCTGATAGGGTACAGTTACAGCACCACTGAGCCTAACTACGAGAGTTTGTTTGAGGAGAGGTTCAGGCTGAAGATACAGGGAGACCTGAAGGGAACTCTGGTCATCTCCAAACTAACATTAGCAGACTCTGCTGTGTATTTCTGCGCAGCCAGTCGGTACTCAAACTCAACCAGCCTTCTTTGGCAATGGAACGAAACTCACTGTTTTAGATCCAAACATCAAAGTCACTGAACCCACAGTGGAAGTCCTAGCACCCTCGGCAAAGGAGTGTAAAGATAGAAACAAGAAGAAGAAGAAGACCCTGGTGTGTGTAGCCACCCGCTTCTACCCCGACCATGTCACGGTCTTCTGGCAAGTC
>617-1
GTTGCGTTTCGTCAGTCTCCGTCTCTGACAGTGAAGGATGGGCGCGAGGCGGAGATCCACTGTAGCCATGATGACAGTAACCTGTCGGTGATGCTGTGGTACCAACAGAGACAGGCCAGTCCTGGTATGACTCTGATAGGGTACAGTTACAGCACCACTGAGCCTAACTACGAGAGTTTGTTTGAGGAGAGGTTCAGGCTGAAGATACAGGGAGACCTGAAGGGAACTCTGGTCATCTCCAAACTAACATTAGCAGACTCTGCTGTGTATTTCTGCGCAGCCAGTCAGGGAGGCTGGAAGTGAGGCCTACTTTGGGAATGGAACCAAACTCACTGTTTTAGATCCAAACATCAAAGTCACTGAACCCACAGTGGAAGTCCTAGCACCCTCGGCAAAGGAGTGTAAAGATAGAAACAAGAAGAAGAAGACCCTGGTGTGTGTAGCCACCCGCTTCTACCCCGACCATGTCACGGTCTTCTGGCAAGTC
>618-1
GTTGCGTTTCGTCAGTCTCCGTCTCTGACAGTGAAGGATGGGCGCGAGGCGGAGATCCACTGTCGCCATGATTACAGTAACCTGTCGGTGATGCTGTGGTACCAACAGAGACAGGCCAGTCCTGGTATGACTCTGATAGGGTACAGTTACAGCACCACTGAGCCTAACTACGAGCGTTTGTTTGAGGAGAGGTTCAGGCTGACGATACAGGGAGACCTGAAGGGAACTCTGGTCATCTCCAAACTAACATTAGCAGACGCTGCTGTGTATTTCTGCGCAGCCGGACAGGGCTCGTACTCGGAGGCATATTTTGGAGCCGGCACCAAACTAACCGTTTTAGATCCAAACATCAAAGTCACTGAACCCACAGTTGAAGTCCTAGCACCCTCGGCAAAGGAGTGTAAAGATAGAAACAAGAAGAAGAAGAAGACCCTGGTGTGTTTAGCCACCCGCTTCTACCCCGACCATGTCACGGTCTTCTGGCAAGTC
>619-1
GTTGCGTTTCGTCAGTCTCCGTCTCTGACAGTGAAGGATGGGCGCGAGGCGGAGATCCACTGTAGCCATGATTACAGTAACCTGTCGGTGATGCTGTGGTACCAACAGAGACAGGCCAGTCCTGGTATGACTCTGATAGGGTACAGTTACAGCACCACTGAGCCTAACTACGAGAGTTTGTTTGAGGAGAGGTTCAGGCTGAAGATACAGGGAGACCTGAAGGGAACTCTGGTCATCTCCAAACTAACATTAGCAGACTCTGCTGTGTATTTCTGCGCAGCCAGTCGGGACAACTATGAGGCACATTTTGGATCAGGCACCAAATTAACAGTTCTCGATCCAAACATCAAAGTCACTGAACCCACAGTGGAAGTCCTAGCACCCTCGGCAAAGGAGTGTAAAGATAGAAACAAGAAGAAGAAGAAGACCCTGGTGTGTGTAGCCACCCGCTTCTACCCCGACCATGTCACGGTCTTCTGGCAAGTC
>620-1
GTTGCGTTTCGTCAGTCTCCGTCTCTGACAGTGAAGGATGGGCGCGAGGCGGAGATCCACTGTAGCCATGATGACAGTAACCTGTCGGTGATGCTGTGGTACCAACAGAGACAGGCCAGTCCTGGTATGACTCTGATAGGGTACAGTTACAGCACCACTGAGCCTAACTACGAGAGTTTGGTTGAGGAGAGGTTCAGGCTGAAGATACAGGGAGACCTGAAGGGAACTCTGGTCATCTCCAAACTAACATTAGCAGACTCTGCTGTGTATTTCTGCGCAGCCAGGGGAGACTTTGGAAGTGAGGCCTACTTTGGGAATGGAACCAAACTCACTGTTTTAGATCCAAACATCAAAGTCACTGAACCCACAGTGGAAGTCCTAGCACCCTCGGCAAAGGAGTGTAAAGATAGAAACAAGAAGAAGAAGAAGACCCTGGTGTGTGTAGCCACCCGCTTCTACCCCGACCATGTCACGGTCTTCTGGCAAGTC
>621-1
GTTGCGTTTCGTCAGTCTCCGTCTCTGACAGTGAAGGATGGGCGCGAGGCGGAGATCCACTGTAGCCATGATGACAGTAACCTGTCGGTGATGCTGTGGTACCAACAGAGACAGGCCAGTCCTGGTATGACTCTGATAGGGTACAGTTACAGCACCACTGAGCCTAACTACGAGAGTTTGTTTGAGGAGAGGTTCAGGCTGAAGATACAGGGAGACCTGAAGGGAACTCTGGTCATCTCCAAACTAACATTAGCAGACTCTGCTGTGTATTTCTGCGCAGCCAGTCGAGAGGGCTCGTACTCGGAGGCATATTTTGGAGCCGGCACCAAACTCACCGTTTTAGATCCAAACATCAAAGTCACTGAACCCACAGTGGAAGTACTAGCACCCTCGGCAAAGGAGTGTAAAGATAGAAACAAGAAGAAGAAGACCCTGGTGTGTGTAGCCACCCGCTTCTACCCCGACCATGTCACGGTCTTCTGGCAAGTC
>622-1
GTTGCGTTTCGTCAGTCTCCGTCTCTGACAGTGAAGGATGGGCGCGAGGCGGAGATCCACTGTAGCCATGATGACAGTAACCTGTCGGTGATGCTGTGGTACCAACAGAGACAGGCCAGTCCTGGTATGACTCTGATAGGGTGCAGTTACAGCACCACTGAGCCTAACTACGAGAGTTTGTTTGAGGAGAGGTTCAGGCTGAAGATACAGGGAGACCTGAAGGGAACTCTGGTCATCTCCAAACTAACATTAGCAGACTCTGCTGTGTATTTCTGCGCAGCCAGCCGAACAGTCAACTATGAGGCACATTTTGGATCAGGCACCAAATTAACAGTTCTCGATCCAAACATCAAAGTCACTGAACCCACAGTGGAAGTCCTAGCACCCTCGGCAAAGGAGTGTAAAGATAGAAACAAGAAGAAGAAGAAGACCCTGGTGTGTGTAGCCACCCGCTTCTACCCCGACCATGTCACGGTCTTCTGGCAAGTC
>623-1
GTTGCGTTTCGTCAGTCTCCGTCTCTGACAGTGAAGGATGGGCGCGAGGCGGAGATCCACTGTAGCCATGATGACAGTAACCTGTCGGTGATGCTGTGGTACCAACAGAGACAGGCCAGTCCTGGTATGACTCTGATAGGGTACAGTTACAGCACCACCGAGCCTAACTACGAGAGTTTGTTTGAGGAGAGGTTCAGGCTGAAGATACAGGGAGACCTGAAGGGAACTCTGGTCATCTCCAAACTAACATTAGCAGACTCTGCTGTGTATTTCTGCGCAGCCAGTCGGAGGGGCAAGGATAAGGCAGAGTTTGGTCCAGGTACCAGACTCACTGTTCTAGATCCAAACATCAAAGTCACTGAACCCACAGTGGAAGTCCTAGCACCCTCGGCAAAGGAGTGTAAAGATAGAAACAAGAAGAAGAAGAAGACCCTGGTGTGTGTAGCCACCCGCTTCTACCCCGACCATGTCACGGTCTTCTGGCAAGTC
>624-1
GTTGCGTTTCGTCAGTCTCCGTCTCTGACAGTGAAGGATGGGCGCGAGGCGGAGATCCACTGTAGCCATGATGACAGTAACCTGTCGGTGATGCTGTGGTACCAACAGAGACAGGCCAGTCCTGGTATGACTCTGATAGGGTACAGTTATAGCACCACTGAGCCTAACTACGAGAGTTTGTTTGAGGAGAGGTTCAGGCTGAAGATACAGGGAGACCTGAAGGGAACTCTGGTCATCTCCAAACTAACATTAGCAGACTCTGCTGTGTATTTCTGCGCAGCCAGACAGGGGAACTATGAGGCACATTTTGGATCAGGCACCAAATTAACAGTTCTCGATCCAAACATCAAAGTCACTGAACCCACAGTGGAAGTCCTAGCACCCTCGGCAAAGGAGTGTAAAGATAGAAACAAGAAGAAGAAGAAGACCCTGGTGTGTGTAGCCACCCGCTTCTACCCCGACCATGTCACGGTCTTCTGGCAAGTC
>625-1
GTTGCGTTTCGTCAGTCTCCGTCTCTGACAGTGAAGGATGGGCGCGAGGCGGAGATCCACTGTAGCCATGATGACAGTAACCTGTCGGTGATGCTGTGGTACCAACAGAGACAGGCCAGTCCTGGTATGACTCTGATAGGGTACAGTTACAGCACCACTGAGCCTAACTACGAGAGTTTGTTTGAGGAGAGGTTCAGGCTGAAGATACAGGGAGACCTGAAGGGAACTCTGGTCATCTCCAAACTAACATTAGCAGACTCGGCTGTGTATTTCTGCGCAGCCAGCCGTACTCAAACTCAACCAGCCTTCTTTGGCAATGGAACGAAACTCACTGTTTTAGATCCAAACATCAAAGTCACTGAACCCACAGTGGAAGTCCTAGCACCCTCGGCAAAGGAGTGTAAAGATAGAAACAAGAAGAAGAAGAAGACCCTGGTGTGTGTAGCCACCCGCTTCTACCCCGACCATGTCACGGTCTTCTGGCAAGTC
>626-1
GTTGCGTTTCGTCAGTCTCCGTCTCTGACAGTGAAGGATGGGCGCGAGGCGGAGATCCACTGTAGCCATGATGACAGTAACCTGTCGGTGATGCTGTGGTACCAACAGAGACAGGCCAGTCCTGGTATGACTCTGATAGGGTACAGTTACAGCACCACTGAGCCTAACTACGAGAGTTTGTTTGAGGAGAGGTTCAGGCTGAAGATACAGGGAGACCTGAAGGGAACTCTGGTCATCTCCAAACTAACATTAGCAGACTCTGCTGTGTATTTCTGCGCAGCCAGTCGACAGGGGAACTATGAGGCACATTTTGGATCAGGCACCAAATTAACAGTTCTCGATCCAAACATCAAAGTCACTGAACCCACAGTGGAAGTCCTAGCACCCTCGGCAAGGGAGTGTAAAGATAGAAACAAGAAGAAGAAGAAGACCCTGGTGTGTGTAGCCACCCGCTTCTACCCCGACCATGTCACGGTCTTCTGGCAAGTC
>627-1
GTTGCGTTTCGTCAGTCTCCGTCTCTGACAGTGAAGGATGGGCGCGAGGCGGAGATCCACTGTCGCCATGATGCCAGTAACCTTTCGGTGATGCTGTTGTACCAACAGAGACAGGCCAGTCCTGGTATGACTCTGATATGGTACAGTTACAGCACCACTGAGCCTAACTACGAGAGTTTGTTTGAGGAGAGGTTCAGGCTGAAGATACAGGGAGACCTGAAGGGAACTCTGGTCATCTCCAAACTAACATTAGCAGACTCTGCTGTGTATTTCTGCGCAGCCAGTCAAGGGGGCTATGATCCGGCATTCTTTGGAGCAGGGACCAAACTGAGTGTTCTGGATCCAAACATCAAAGTCACTGAACCCACAGTGGAAGTCCTAGCACCCTCGGCAAAGGAGTGTAAAGATAGAAACAAGAAGAAGAAGAAGACCCTGGTGTGTGTAGCCACCCGCTTCTACCCCGACCATGTCACGGTCTTCTGGCAAGTC
>628-1
GTTGCGTTTCGTCAGTCTCCGTCTCTGACAGTGAAGGATGGGCGCGAGGCGGAGATCCACTGTAGCCATGATGACAGTAACCTGTCGGTGATGCTGTGGTACCAACAGAGACAGGCCAGTCCTGGTATGACTCTGATAGGGTACAGTTACAGCACCACTGAGCCTAACTACGAGAGTTTGTTTGAGGAGAGGTTCAGGCTGAAGATACAGGGAGACATGAAGGGAACTCTGGTCATCTCCAAACTAACATTAGCAGACTCTGCTGTGTATTTCTGCGCAGCCAGTCGGGACAGATATGAGGCACATTTTGGATCAGGCACCAAATTAACAGTTCTCAATCCAAACATCAAAGTCACTGAACCCACAGTGGAAGTCCTAGCACCCTCGGCAAAGGAGTGTAAAGATAGAAACAAGAAGAAGAAGAAGACCCTGGTGTGTGTAGCCACCCGCTTCTACCCCGACCATGTCACGGTCTTCTGGCAAGTC
>629-1
GTTGCGTTTCGTCAGTCTCCGTCTCTGACAGTGAAGGATGGGCGCGAGGCGGAGATCCACTGTAGCCATGATGACAGTAACCTGTCGGTGATGCTGTGGTACCAACAGAGACAGGCCAGTCCTGGTATGACTCTGATAGGGTACAGTTACAGCACCACTGAGCCTAACTACGAGAGTTTGTTTGAGGAGAGGTTCAGGCTGAAGATACAGGGAGACCTGAAGGGAACTCTGGTCATCTCCAAACTAACATTAGCAGACTCTGCTGGGTATTTCTGCGCAGCCAGTCGCCGTAACCTCAACAACCCGGCATTCTTCGGCAGTGGCACCAAACTCACAGTTCTAGATCCAAACAACAAAGTCACTGAACCCACAGTGGAAGTCCGAGCACCCTCGGCAAAGGAGTGTAAAGATAGAAACAAGAAGAAGAAGAAGACCCTGGTGTGTGTAGCCACCCGCTTCTACCCCGACCATGTCACGGTCTTCTGGCAAGTC
>630-1
GTTGCGTTTCGTCAGTCTCCGTCTCTGACAGTGAAGGATGGGCGCGATGCGGAGATCCACTGTAGCCATGATGACAGTAACCTGTCGGTGATGCTGTGGTACCAACAGAGACAGGCCAGTCCTGGTATGACTCTGATAGGGTACAGTTACATCACCACTGAGCCTAACTACGAGAGTTTGTTTGAGGAGAGGTTCAGGCTGAAGATACAGGGAGACCTGAAGGGAACTCTGGTCATCTCCAAACTAACATTAGCAGACTCTGCTGTGTATTTCTGCGCAGCCGGACAGGGTGGTTATGCTGCCTACTTTGGAGAAGGAACTAAGCTAACAGTTCTGGATCCAAACATCAAAGTCACTGAACCCACAGTGGAAGTCCTAGCACCCTCGGCAAAGGAGTGTAAAGATAGAAACAAGAAGAAGAAGAAGACCCTGGTGTGTGTAGCCACCCGCTTCTACCCCGACCATGTCACGGTCTTCTGGCAAGTC
>631-1
GTTGCGTTTCGTCAGTCTCCGTCTCTGACAGCGAAGGATGGGCGCGATGCGGAGCTCCACTTTAGCCATGATGACAGTAACCTGTCGGTGATGCTGTGGTACCAACAGAGACAGGCCAGTCCTGGTATGACTCTGATAGGGTACAGTTACAGCACCACTGAGCCTAACTACGAGAGTTTGTTTGAGGAGAGGTTCAGGCTGAAGATACAGGGAGACCTGAAGGGAACTCTGGTCATCTCCAAACTAACATTAGCAGACTCTGCTGTGTATTTCTGCGCAGCCAGGACAGGGGCTTCAACTCAACCAGCCTTCTTTGGCAATGGAACGAAACTCACTGTTTTAGATCCAAACATCAAAGTCACTGAACCCACAGTGGAAGTCCTAGCACCCTCGGCAAAGGAGTGTAAAGATAGAAACAAGAAGAAGAAGAAGACCCTGGTGTGTGTAGCCACCCGCTTCTACCCCGACCATGTCACGGTCTTCTGGCAAGTC
>632-1
GTTGCGTTTCGTCAGTCTCCGTCTCTGACAGTGAAGGATGGGCGCGAGGCGGAGATCCACTGTAGCCATGATGACAGTAACCTGTCGGTGATGCTGTGGTACCAACAGAGACAGGCCAGTCCCGGTATGACTCTGATAGGGTACAGTTACAGCACCACTGAGCCTAACTACGAGAGTTTGTTTGAGGAGAGGTTCAGGCTGAAGATACAGGGAGACCTGAAGGGAACTCTGGTCATCTCCAAACTAACATTAGCAGACTCTGCTGTGTATTTCTGCGCAGCCAGTCGAGGTCAGGGGGATGAGGCACATTTTGGATCAGGCACCAAATTAACAGTTCTCGATCCAAACATCAAAGTCACTGAACCCACAGTGGAAGTCCTAGCACCCTCGGCAAAGGAGTGTAAAGATAGAAACAAGAAGAAGAAGAAGACCCTGGTGTGTGTAGCCACCCGCTTCTACCCCGACCATGTCACGGTCTTCTGGCAAGTC
>633-1
GTTGCGTTTCGTCAGTCTCCGTCTCTGACAGTGAAGGATGGGCGCGAGGCGGAGATCCACTGTAGCCATGATGACAGTAACCTGTCGGTGATGCTGTGGTACCAACAGAGACAGGCCAGTCCTGGTATGACTCTGATAGGGTACAGTTACAGCACCACTGAGCCTAACTACGAGAGTTTGTTTGAGGAGAGGTTCAGGCTGAAGATACAGGGAGACCTGAAGGGAACTCTGGTCATCTCCAAACTAACATTAGCAGACTCTGCTGTGTATTTCTGCGCAGCCAGTCGCAGCTCGTACTCGGAGGCATATTTTGGGGCCGGCACCAAACTCACCGTTTTAGATCCAAACATCAAAGTCACTGAACCCACAGTGGAAGTCCTAGCACCCTCGGCAAAGGAGTGTAAAGATAGAAACAAGAAGAAGAAGAAGACCCTGGTGTGTGTAGCCACCCGCTTCTACCCCGACCATGTCACGGTCTTCTGGCAAGTC
>634-1
GTTGCGTTTCGTCAGTCTCCGTCTCTGACAGTGGAGGATGTGCGCGAGGCGGGGATCCACTGTAGCCATGATTACAGTAACCTGTCGGTGATGCTGTGGTACCAACAGAGGCAGGCCAGTCCTGGTATGCCTCTGATAGGGTACAGTTACAGCACCACTGAGCCTAACTACGAGAGTTTGTTTGAGGAGAGGTTCAGGCTGAAGATACAGGGAGACCTGAAGGGGACTCTGGTCATCTCCAAACTAACGTTAGCAGACTCTGCTGTGTATTTCTGCGCTGCCGCTGGTGGTTATGCTGCCTACTTTGGAGAAGGAACTAAGCTAACAGTTCTGGATCCAAACATCAAAGTCACTGAACCCACAGTGGAAGTCCTAGCACCCTCGGCAAAGGAGTGTAAAGATAGAAACAAGAAGAAGAAGAAGACCCTGGTGTTTGTAGCCACCCGCTTCTACCCCGACCATGTCACGGTCTTCTGGCAAGTC
>635-1
GTTGCGTTTCGTCAGTCTCCGTCTCTGACAGTGAAGGATGGGCGCGAGGCGGAGATCCACTGTAGCCATGATGACAGTAACCTGTCGGTGATGCTGTGGTACCAACAGAGACAGGCCAGTCCTGGTATGACTCTGATAGGGTACAGTTACAGCACCACTGAGCCTAACTACGAGAGTTTGTTTGAGGAGAGGTTCAGGCTGAAGATACAGGGAGACCTGAAGGGAACTCTGGTCATCTCCAAACTAACATTAGCAGACTCTGCTGTGTATTTCTGCTCAGCCATTGGACAGGATGAGGCACATTTTGGATCAGGCACCAAATTAACAGTTCTCGATCCAAACATCAAAGTCACTGAACCCACAGTGGAAGTCCTAGCACCCTCGGCAAAGGAGTGTAAAGATAGAAACAAGAAGAAGAAGAAGACCCTGGTGTGTGTAGCCACCCGCTTCTACCCCGACCATGTCACGGTCTTCTGGCAAGTC
>636-1
GTTGCGTTTCGTCAGTCTCCGTCTCTGCCAGCGAAGGATGGGCGCGATGCGGAGCTCCACTTTAGCCCTGATGACAGTACCCTGTCGGTGATGCTGTGGTACCAACAGAGACAGGCCAGTCCTGGTATGACTCTTATAGGGTACAGTTACAGCACCACTGAGCCTAACTACGAGAGTTTGTTTGAGGAGAGGTCCAGGCTGAAGATACAGGGAGACCTGAAGGGAACTCTGGTCATCTCCAAACTAACATTAGCAGACTCTGCTGTGTATTTCTGCGCAGCCGGGACAGGGGGCAACAACCCGGCATTCTTCGGCAGTGGCACCAAACTCACAGTTCTAGATCCAAACATCAAAGTCACTGAACCCACAGTGGAAGTCCTAGCACCCTCGGCAAAGGAGTGTAAAGATAGAAACAAGAAGAAGAAGAAGACCCTGGTGTGTGTAGCCACCCGCTTCTACCCCGACCATGTCACGGTCTTCTGGCAAGTC
>637-1
GTTGCGTTTCGTCAGTCTCCGTCTCTGACAGTGAATGATGGGCGCGAGGCGGAGATCCACTGTAGCCATGATGACAGTAACCTGTCGGTGATGCTGTGGTACCAACAGAGACAGGCCAGTCCTGGTATGACTCTGATAGGGTACAGTTACAGCACCACTGAGCCTAACTACGAGAGTTTGTTTGAGGAGAGGTTCAGGCTGAAGATACAGGGAGACCTGAAGGGAACTCTGGTCATCTCCAAACTAACATTAGCAGACTCTGCTGTGTATTTCTGCGCAGCCAGTCGTGCCAGCCAGGCTTACTTCGGTGGAGGAACCAGGTTAACTGTTCTAGATCCAAACATCAAAGTCACTGAACCCACAGTGGAAGTCCTAGCACCCTCGGCAAAGGAGTGTAAAGATAGAAACAAGAAGAAGAAGAAGACCCTGGTGTGTGTAGCCACCCGCTTCTACCCCGACCATGTCACGGTCTTCTGGCAAGTC
>638-1
GTTGCGTTTCGTCAGTCTCCGTCTCTGACAGTGAAGGATGGGCGCGAGGCGGAGATCCACTGTAGCCATGATGACAGTAACCTGTCGGTGATGCTGTGGTACCAACAGAGACAGGCCAGTCCTGGTATGACTCTGATAGGGTACAGTTACAGCACCACTGAGCCTAACTACGAGAGTTTGTTTGAGGAGAGGTTCAGGCTGAAGATACAGGGAGACCTGAAGGGAACTCTGGTCATCTCCAAACTAACATTAGCAGACTCTGCTGTGTATTTCTGCGCAGCCAGCCGGGACAGGGGACTATGAGGCACATTTTGGATCAGGCACCAAATTAACAGTTCTCGATCCAAACATCAAAGTCACTGAACCCACAGTGGAAGTCCTAGCACCCTCGGCAAAGGAGTGTAAAGATAGAAACAAGAAGAAGAAGAAGACCCTGGTGTGTGTAGCCACCCGCTTCTACCCCGTCCATGTCACGGTCTTCTGGCAAGTC
>639-1
GTTGCGTTTCGTCAGTCTCCGTCTCTGACAGTGAAGGATGGGCGCGATGCGGAGCTCCACTGTAGCCATGATGACAGTAACCTGTCGGTGATGCTGTGGTACCAACAGAGACAGGCCAGTCCTGGTATGACTCTGATAGGGTACAGTTACAGCACCACTGAGCCTAACTACGAGAGTTTGTTTGAGGAGAGGTTCAGGCTGAAGATACAGGGAGACCTGAAGGGAACTCTGGTCATCTCCAAACTAACATTAGCAGACTCTGCTGTGTATTTCTGCGCAATCCGGGACAAAACACGGATAAGGCAGAGTTTGGTCCAGGTACCAGACTCACTGTTCTAGATCCAAACATCAAAGTCACTGAACCCACAGTGGAAGTCCTAGCACCCTCGGCAAAGGAGTGTAAAGATAGAAACAAGAAGAAGAAGAAGACCCTGGTGTGTGTAGCCACCCGCTTCTACCCCGACCATGTCACGGTCTTCTGGCAAGTC
>640-1
GTTGCGTTTCGTCAGTCTCCGTCTCTGACAGTGAAGGATGGGCGCGCGGCGGAGATCCACTGTAGCCATGATGACAGTAACCTGTCGGTGATGCTGTGGTACCAACAGAGACAGGCCAGTCCTGGTATGACTCTGATAGGGTACAGTTACAGCACCACTGCGCCTAACTACGAGAGTTTGTTTGAGGAGAGGTTCAGGCTGAAGATACAGGGAGACCTGAAGGGAACTCTGGTCATCTCCAAACTAACATTAGCAGACGCTGCTGTGTATTTCTGCGCAGCCAGGGGAGACTTTGGAAGTGAGGCATACTTTGGGAATGGAACCAAACTCACTGTTTTAGATCCAAACATCAAAGTCACTGAACCCACAGTGGAAGTCCTAGCACCCTCGGCAAAGGAGTGTAAAGATAGAAACAAGAAGAAGAAGAAGACCCTGGTGTGTGTAGCCACCCGCTTCTACCCCGACCATGTCACGGTCTTCTGGCAAGTC
>641-1
GTTGCGTTTCGTCAGTCTCCGTCTCTGACAGTGAAGGATGGGCGCGAGGCGGAGATCCACTGTAGCCATGATGACAGTAACCTTTCGGTGATGCTGTGGTACCAACAGAGACAGGCCAGTCCTGGTATGACTCTGATAGGGTACAGTTACAGCACCACTTAGCCTAACTACGAGAGTTTGTTTGAGGAGAGGTTCAGGCTGAAGATACAGGGAGACCTGAAGGGAACTCTGGTCATCTCCAAACTAACATTAGCAGACTCTGCTGTGTATTTCTGCGCAGCCGGGACAGGAAACTATGAGGCACATTTTGGATCAGGCACCAAATTAACAGTTCTCGATCCAAACATCAAAGTCACTGAACCCACAGTGGAAGTCCTAGCACCCTCGGCAAAGGAGTGTAAAGATAGAAACAAGAAGAAGAAGAAGACCCTGGTGTGTGTAGCCACCCGCTTCTACCCCGACCATGTCACGGTCTTCTGGCAAGTC
>642-1
GTTGCGTTTCGTCAGTCTCCGTCTCTGACAGTGAAGGATGGGCGCGAGGCGGAGATCCACTGTAGCCATGATGACAGTAACCTGTCGGTGATGCTGTGGTACCAACAGAGACAGGCCAGTCCTGGTATGACTCTGATAGGGTACAGTTACAGCACCACTGAGCCTAACTACGAGAGTTTGTTCGAGGAGAGGTTCAGGCTGAAGATACAGGGAGACCTGAAGGGAACTCTGGTCATCTCCAAACTAACATTAGCAGACTCTGCTGTGTATTTCTGCGCAGCCAGTCGGGACAGTTCGTACTCGGAGGCATATTTTGGAGCCGGCACCAAACTCACCGTTTTAGATCCAAACATCAAAGTCACTGAACCCACAGTGGAAGTCCTAGCACCCTCGGCAAAGGAGTGTAAAGATAGAAACAAGAAGAAGAAGAAGACCCTGGTGTGTGTAGCCACCCGCTTCTACCCCGACCATGTCACGGTCTTCTGGCAAGTC
>643-1
GTTGCGTTTCGTCAGTCTCCGTCTCTGACAGTGAAGGATGGGCTCGAGGCGGAGATCCACTGTAGCCATGATGACAGTAACCTGTCGGTGATGCTGTGGTACCAACAGAGACAGGCCAGTCCTGGTATGACTCTGATAGGGTACAGTTACAGCACCACTGAGCCTAACTACGAGAGTTTGTTTGAGGAGAGGTTCAGGCTGAAGATACAGGGAGACCTGAAGGGAACTCTGGTCATCTCCAAACTAACATTAGCAGACTCTGCTGTGTATTTCTGCGCAGCCAGTCAGACAGGCTACTCGGAGGCATATTTTGGAGCCGGCACCAAACTCACCGTTTTAGATCCAAACATCAAAGTCACTGAACCCACAGTGGAAGTCCTAGCACCCTCGGCAAAGGAGTGTAAAGATAGAAACAAGAAGAAGAAGAAGACCCTGGTGTGTGTAGCCACCCGCTTCTACCCCGACCATGTCACGGTCTTCTGGCAAGTC
>644-1
GTTGCGTTTCGTCAGTCTCCGTCTCTGACAGTGAAGGATGGGCGCGAGGCGGAGATCCACTGTAGCCATGATGACAGTAACCTGTCGGTGATGCTGTGGTACCAACAGAGACAGGCCAGTCCTGGTATGACTCTGATAGGGTACAGTTACAGCACCACTGAACCTAACTACGAGAGTTTGTTTGAGGAGAGGTTCAGGCTGAAGATACAGGGAGACCTGAAGGGAACTCTGGTCATCTCCAAACTAACATTAGCAGACTCTGCTGTGTATTTCTGCGCAGCCAGTCGGATACTCAAACTCAACCAGCCTTCTTTGGCAATGGAACGAAACTCACTGTTTTAGATCCAAACATCAAAGTCACTGAACCCACAGTGGAAGTCCTAGCACCCTCGGCATAGGAGTGTAAAGATAGAAACAAGAAGAAGAAGAAGACCCTGGTGTGTGTAGCCACCCGCTTCTACCCCGACCATGTCACGGTCTTCTGGCAAGTC
>645-1
GTTGCGTTTCGTCAGTCTCCGTCTCTGACAGTGAAGGATGGGCGCGAGGCGGAGATCCACTGTAGCCATGATGACAGTAACCTGTCGGTGATGCTGTGGTACCAACAGAGACAGGCCAGTCCTGGTATGACTCTGATAGGGTACAGTTACAGCACCACTGAGCCTAACTACGAGAGTTTGTTTGAGGAGAGGTTCAGGCTGAAGATACAGGGAGACCTGAAGGGAACTCTGGTCATCTCCAAACTAACATTAGCAGACTCTGCTGTGTATTTCTGTGCAGCCGGGACAGGAAACTATGAGGCACATTTTGGATCAGGCACCAAATTAACAGTTCTCGATCCAAACATCAAAGTCACTGAACCCACAGTGGAAGTCCTAGCACCCTCGGCAAAGGAGTGTAAAGATAGAAACAAGAAGAAGAAGAAGACCCTGGTGTGTGTAGCCACCCGCTTCTACCCCGACCATGTCACGGTCTTCTGGCAAGTC
>646-1
GTTGCGTTTCGTCAGTCTCCGTCTCTGACAGTGAAGGATGGGCGCGAGGCGGAGATCCACTGTAGCCATGATGACAGTAACCTGTCGGTGATGCTGTGGTACCAACAGAGACAGGCCAGTCCTGGTATGACTCTGATAGGGTACAATTACAGCACCACTGAGCCTAACTACGAGAGTTTGTTTGAGGAGAGGTTCAGGCTGAAGATACAGGGAGACCTGAAGGGAACTCTGGTCATCTCCAAACTAACATTAGCAGACTCTGCTGTGTATTTCTGCGCAGCCAGTCGGGACAGAGGTGGTTATGCTGCCTACTTTGGAGAAGGAACTAAGCTAACAGTTCTGGATCCAAACATCAAAGTCACTGAACCCACAGTGGAAGTCCTAGCACCCTCGGCAAAGGAGTGTAAAGATAGAAACAAGAAGAAGAAGAAGACCCTGGTGTGTGTAGCCACCCGCTTCTACCCCGACCATGTCACGGTCTTCTGGCAAGTC
>647-1
GTTGCGTTTCGTCAGTCTCCGTCTCTGACAGTGAAGGATGGGCGCGAGGCGGAGATCCACTGTAGCCATGATGACAGTAACCTGTCGGTGATGCTGTGGTACCAACAGAGACAGGCCAGTCCTGGTATGACTCTGATAGGGTACAGTTACAGCACCACTGAGCCTAACTACGAGAGTTTGTTTGAGGAGAGGTTCAGGCTGAAGATACAGGGAGACCTGAAGGGAACTCTGGTCATCTCCAAACTAACATTAGCAGGCTGTGCGGTGTATTTCTGCGCAACCGGACAGGGTGGTTATGCTGCCTACTTTGGAGAAGGAACTAAACTAACAGTTCTGGATCCAAACATCAAAGTCACTGAACCCACAGTGGAAGTCCTAGCACCCTCGGCAAAGGAGTGTAAAGATAGAAACAAGAAGAAGAAGAAGACCCTGGTGTGTGTAGCCACCCGCTTCTAACCCGACCATGTCACGGTCTTCTGGCAAGTC
>648-1
GTTGCGTTTCGTCAGTCTCCGTCTCTGACAGTGAATGATGGGCGCGAGGCGAAGATCCACTGTAGCCATGATGACAGTAACCTGTCGGTGATGCTGTGGTACCAACAGAGACAGGCCAGTCCTGGTATGACTCTGATAGGGTACAGTTACAGCACCACTGAGCCTAACTACGAGAGTTTGTTTGAGGAGAGGTTCAGGCTGAAGATACAGGGAGACCTGAAGGGAACTCTGGTCATCTCCAAACTAACATTAGCAGACTCTGCTGTGTATTTCTGCGCAGCCAGCGGCAACCCGGCATTCTTCGGCAGTGGCACCAAACTCACAGTTCTAGATCCAAACATCAAAGTCACTGAACCCACAGTGGAAGTCCTAGCACCCTCGGCAAAGGAGTGTAAAGATAGAAACAAGAAGAAGAAGAAGACCCTGGTGTGTGTAGCCACCCGCTTCTACCCCGACCATGTCACGGTCTTCTGGCAAGTC
>649-1
GTTGCGTTTCGTCAGTCTCCGTCTCTGACAGTGAAGGATGGGCGCGAGGCGGAGCTCCACTGTAGCCATGATGACAGTAACCTGTCGGTGATGCTGAGGTACCAACAGAGACAGGCCAGTCCTGGTATGACTCTGATAGGGTACAGTTACAGCACCACTGAGCCTAACTACGAGAGTTTGTTTGAGGAGAGGTTCAGGCTGAAGATACAGGGAGACCTGAAGGGAACTCTGGTCATCTCCAAACTAACATTAGCAGACTCTGCTGTGTATTTCTGCGCAGCCAGTCGTCGTACTCAACCAGCCTTCTTTGGCAATGGAACGAAACTCACTGTTTTAGATCCAAACATCAAAGTCACTGAACCCACAGTGGAAGTCCTAGCACCCTCGGCAAAGGAGTGTAAAGATAGAAACAAGAAGAAGAAGAAGACCCTGGTGTGTGTAGCCACCCGCTTCTACCCCGACCATGTCACGGTCTTCTGGCAAGTC
>650-1
GTTGCGTTTCGTCAGTCTCCGTCTCTGACAGTGAAGGATGGGCGCGAGGCGGAGATCCACTGTAGCCATGATGACAGTAACCTGTCGGTGATGCTGTGGTACCAACAGAGACAGGCCAGTCCTGGTATGACTCTGATAGGGTACAGTTACAGCACCACTGAGCCTAACTACGAGAGTTTGTTTGAGGAGAGGTTCAGGCTGAAGATACAGGGAGACCTGAAGGGAACTCTGGTCATCTCCAAACTAACATTAGCAGACTCTGCTGTGTATTTCTGCGCAGCCGGGACAGGGGCCAACTATGAGGCACATTTTGGATCAGGCACCAAATTAACAGTTCTCGATCCAAATATCAAAGTCACTGAACCCACAGTGGAAGTCCTAGCACCCTCGGCAAAGGAGTGTAAAGATAGAAACAAGAAGAAGAAGAAGACCCTGGTGTGTGTAGCCACCCGCTTCTACCCCGACCATGTCACGGTCTTCTGGCAAGTC
>651-1
GTTGCGTTTCGTCAGTCTCCGTCTCTGACAGTGAAGGATGGGCGCGAGGCGGAGATCCACTGTAGCCATGATGACAGTAACCTGTCGGTGATGCTGTGGTACCAACAGAGACAGGCCAGTCCTGGAATGACTCTGATAGGGTACAGTTACAGCACCACTGAGCCTAACTACGAGAGTTTGTTTGAGGAGAGGTTCAGGCTGGAGATACAGGGAGACCTGAAGGGAACTCTGGTCATCTCCAAACTAACATTAGCAGACTCTGCTGTGTATTTCTGCGCAGCCAGACAGGACTCGTACTCGGAGGCATATTTTGGAGCCGGCACCAAACTCACCGTTTTAGATCCAAACATCAAAGTCACTGAACCCACAGTGGAAGTCCTAGCACCCTCGGCAAAGGAGTGTAAAGATAGAAACAAGAAGAAGAAGAAGACCCTGGTGTGTGTAGCCACCCGCTTCTACCCCGACCATGTCACGGTCTTCTGGCAAGTC
>652-1
GTTGCGTTTCGTCAGTCTCCGTCTCTGACAGTGAAGGATGGGCGCGAGGCGGAGATCCACTGTAGCCATGATGACAGTAACCTGTCGGTGATGCTGTGGTACCAACAGAGACAGGCCAGTCCTGGTATGACTCTGATAGGGTACAGTTACAGCACCACTGAGCCTAACTACGAGAGTTTGTTTGAGGAGAGGTTCAGGCTGAAGATACAGGGAGACCTGAAGGGAACTCTGGTCATCTCCAAACTAACATTAGCAGACTCTGCTGTGTATTTCTGCGCAGCCAGTCGAGGGGGCGTACTCGGAGACATATTTTGGAGCCGGCACCAAACTCACCGTTTTAGATCCAAACATCAAAGTCACTGAACCCACAGTGGAAGTCCTAGCACCCTCGGCAAAGGAGTGTAAAGATAGAAACAAGAAGAAGAAGAAGACCCTGGTGTGTGTAGCCACCCGCTTCTACCCCGACCATGTCACGGTCTTCTGGCAAGTC
>653-1
GTTGCGTTTCGTCAGTCTCCGTCTCTGACAGTGAAGGATGGGCGCGATGCGGAGCTCCACTGTAGCCCTGATGACAGTAACCTGTCGGTGATGCTGTGGTACCAACAGAGACAGGCCAGTCCTGGTATGACTCTGATAGGGTACAGTTACAGCACCACTGAGCCTAACTACGAGAGTTTGTTTGAGGAGAGGTTCAGGCTGAAGATACAGGGAGACCTGAAGGGAACTCTGGTCATCTCCAAACTAACATTAGCAGACTCTGCTGTGTATTTCTGCGCAGCCAGTCGCCAAGGAACTCAACCAGCCTTCTTTGGCAATGGAACGAAACTCACTGTTTTAGATCCAAACATCAAAGTCACTGAACCCACAGTGGAAGTCCTAGCACCCTCGGCAAAGGAGTGTAAAGATAGAAACAAGAAGAAGAAGAAGACCCTGGTGTGTGTAGCCACCCGCTTCTACCCCGACCATGTCACGGTCTTCTGGCAAGTC
>654-1
GTTGCGTTTCGTCAGTCTCCGTCTCTGACAGTGAAGGATGGGCGCGAGGCGGAGATCCACTGTAGCCATGATGACAGTAACCTGTCGGTGATGCTGTGGTACCAACAGAGACAGGCCAGTCCTGGTATGACTCTGATAGGGTACAGTTACAGCACCACTGAGCCTAACTACGAGAGTTTGTTTGAGGAGAGGTTCAGGCTGAAGATACAGGGAGACCTGAAGGGAACTCTTGTCATCTCCAAACTAACATTAGCAGACTCTGCTGTGTATTTCTGCGCAGCCAGTCAGGGCTATGAGGCACATTTTGGATCAGGCACCAAATTAACAGTTCTCGATCCAAACATCAAAGTCACTGAACCCACAGTGGAAGTCCTAGCACCCTCGGCAAAGGAGTGTAAAGATAGAAACAAGAAGAAGAAGAAGACCCTGGTGTGTGTAGCCACCCGCTTCTACCCCGACCATGTCACGGTCTTCTGGCAAGTC
>655-1
GTTGCGTTTCGTCAGTCTCCGTCTCTGACAGTGAAGGATGGGCGCGAGGCGGAGATCCACTGTAGCCATGATGACAGTAACCTGTCGGTGATGCTGTGGTACCAACAGAGACAGGCCAGTCCTGGTATGACTCTGATAGGGTACAGTTACAGCACCACTGAGCCTAACTACGAGAGTTTGTTTGAGGAGAGGTTCAGGCTGAAGATACTGGGAGACCTGAAGGGAACTCTGGTCATCTCCAAACTAACATTAGCAGACTCTGCTGTGTATTTCTGCGCAGCCAGTCAGACAGGCTACTCGGAGGCATATTTTGGAGCCGGCACCAAACTCACCGTTTTAGATCCAAACATCAAAGTCACTGAACCCACAGTGGAAGTCCTAGCACCCTCGGCAAAGGAGTGTAAAGATAGAAACAAGAAGAAGAAGAAGACCCTGGTGTGTGTAGCCACCCGCTTCTACCCCGACCATGTCACGGTCTTCTGGCAAGTC
>656-1
GTTGCGTTTCGTCAGTCTCCGTCTCTGACAGTGAAGGATGGGCGCGAGGCGGAGATCCACTGTCGCCATGATGACAGTAACCTGTCGGTGATGCTGTGGTACCAACAGAGACAGGCCAGTCCTGGTATGACTCTGATAGGGTACAGTTACAGCACCACTGAGCCTAACTACGAGAGTTTGTTTGAGGAGAGGTTCAGGCTGAAGATACAGGGAGACCTGAAGGGAACTCTGGTCATCTCCAAACTAACATTAGCAGACTCTGCTGTGTATTTCTGCGCAGCCAGTCGGGGCAGCTATGATCCTGCATTCTTTGGAGCAGGGACCAAACTGAGTGTTCTGGATCCAAACATCAAAGTCACTGAACCCACAGTGGAAGTCCTAGCACCCTCGGCAAAGGAGTGTAAAGATAGAAACAAGAAGAAGAAGAAGACCCTGGTGTGTGTAGCCACCCGCTTCTACCCCGACCATGTCACGGTCTTCTGGCAAGTC
>657-1
GTTGCGTTTCGTCAGTCTCCGTCTCTGACAGTGAAGGATGGGCGCGAGGCGGAGATCCACTGTAGCCATGATGACAGTAACCTGTCGGTGATGCTGTGGTACCAACAGAGACAGGCCAGTCCTGGTATGACTCTGATAGGGTACAGTTACAGCACCACTGAGCCTAACTACGAGAGTTTGTTTGAGGAGAGGTTCAGGCTGAAGATACAGGGAGACCTGAAGGGAACTCTGGTCATCTCCAAACTAACATTAGCAGACGCTGCTGTGTATTTCTGCGCAGCCAGTCGGGGGTACACGGATAAGGCAGAGTTTGGTCCAGGTACCAGACTCACTGTTCTAGATCCAAACATCAAAGTCACTGAACCCACAGTGGAAGTCCTAGCACCCTCGGCAAAGGAGTGTAAAGATAGAAACAAGAAGAAGAAGAAGACCCTGGTGTGTGTAGCCACCCGCTTCTACCCCGACCATGTCACGGTCTTCTGGCAAGTC
>658-1
GTTGCGTTTCGTCAGTCTCCGTCTCTGACAGTGAAGGATGGGCGCGATGCGGAGCTCCACTGTAGCCCTGATGACAGTAACCTGTCGGTTATGCTGTGGGACCAACAGAGACAGGCCAGTCCTGGTATGACTCTGATAGGGTACAGTTACAGCACCACTGAGCCTAACTACGAGAGTTTGTTTGAGGAGAGGTTCAGGCTGAAGATACAGGGAGACCTGAAGGGAACTCTGGTCATCTCCAAACTAACATTAGCAGACTCTGATGTGTATTTCTGCGCAGCCGGACAGGGGGCTCAACCAGCCTTCTTTGGCAATGGAACGAAACTCACTGTTTTAGATCCAAACATCAAAGTCACTGAACCCACAGTGGAAGTCCTAGCACCCTCGGCAAAGGAGTGTAAAGATAGAAACAAGAAGAAGAAGAAGACCCTGGTGTGTGTAGCCACCCGCTTCTACCCCGACCATGTCACGGTCTTCTGGCAAGTC
>659-1
GTTGCGTTTCGTCAGTCTCCGTCTCTGACAGTGAAGGATGGGCGCGAGGCGGAGATCCACTGTAGCCATGATGACAGTAACCTGTCGGTGATGCTGTGGTACCAACAGAGACAGGCCAGTCCTGGTATGACTCTGATAGGGTACAGTTACAGCACCACTGAGCCTAACTACGAGAGTTTGCTTGAGGAGAGGTTCAGGCTGAAGATACAGGGAGACCTGAAGGGAACTCTGGTCATCTCCAAACTAACATTAGCAGACTCTGCTGTGTATTTCTGCGCAGCCAGTCGACAGGGGATGAGGCACATTTTGGATCAGGCACCAAATTAACAGTTCTCGATCCAAACATCAAAGTCACTGAACCCACAGTGGAAGTCCTAGCACCCTCGGCAAAGGAGTGTAAAGATAGAAACAAGAAGAAGAAGAAGACCCTGGTGTGTGTAGCCACCCGCTTCTACCCCGACCATGTCACGGTCTTCTGGCAAGTC
>660-1
GTTGCGTTTCGTCAGTCTCCGTCTCTGACAGTGAAGGATGGGCGCGAGGCGGAGATCCACTGTAGCCATGATGACAGTAACCTGTCGGTGATGCTGTGGTACCAACAGAGACAGGCCAGTCCTGGTATGACTCTGATAGGGTACAGTTACAGCACCACTGAGCCTAACTACGAGAGTTTGTTTGAGGAGAGGTTCAGGCTGAAGATACAGGGAGACCTGAAGGGAACTCTGGTCATCTCCAAACTAACATTAGCAGACTCTGCTGTGTATTTCTGCGCAGCCAGTCGAGGGTTATGCTGCCTACTTTGGAGAAGGAACTAAGCTAACAGTTCTGGATCCGAACATCAAAGTCACTGAACCCACAGTGGAAGTCCTAGCACCCTCGGCAAAGGAGTGTAAAGATAGAAACAAGAAGAAGAAGAAGACCCTGGTGTGTGTAGCCACCCGCTTCTACCCCGACCATGTCACGGTCTTCTGGCAAGTC
>661-1
GTTGCGTTTCGTCAGTCTCCGTCTCTGACAGTGAATGATGGGCGCGAGGCGGAGATCCACTGTAGCCATGATGACAGTAACCTTTCGGTGATGCTGTGGTACCAACAGAGACAGGCCAGTCCTGGTATGACTCTGATAGGGTACCGTTACAGCACCACTGCGCCTAACTACGAGAGTTTGTTTGAGGAGAGGTTCAGGCTGAAGATACAGCGAGACCTGACGGGAACTCTGGTCATCTCCAAACTAACATTAGCAGACTCTGCTGTGTATTTCTGCGCAGCTTAGGGGCGTACACTGGAAGTGAGGCCTACTTTGGGAATGGAACCAAACTCACTGTTTTAGATCCAAACATCAAAGTCACTGAACCCACAGTGGAAGTCCTAGCACCCTCGGCAAAGGAGTGTAAAGATAGAAACAAGAAGAAGAAGAAGACCCTGGTGTGTGTAGCCACCCGCTTCTACCCCGACCATGTCACGGTCTTCTGGCAAGTC
>662-1
GTTGCGTTTCGTCAGTCTCCGTCTCTGACAGTGAATGATGGGCGCGAGGCGGAGATCCACTGTAGCCATGATGACAGTAACCTGTCGGTGATGCTGTGGTACCAACAGAGACAGGCCAGTCCTGGTATGACTCTGATAGGGTACAGTTACAGCACCACTGAGCCTAACTACGAGAGTTTGTTTGAGGAGAGGTTCAGGCTGAAGATACAGGGAGACCTGAAGGGAACTCTGGTCATCTCCAAACTAACATTAGCAGACTCTGCTGTGTATTTCTGCGCAGCCAGCGGGACAACGTACTCGGAGGCATATTTTGGAGCCGGCACCAAACTCACCGTTTTAGATCCAAACATCAAAGTCACTGAACCCACAGTGGAAGTCCTAGCACCCTCGGCAAAGGAGTGTAAAGATAGAAACAAGAAGAAGAAGAAGACCCTGGTGTGTGTAGCCACCCGCTTCTACCCCGACCATGTCACGGTCTTCTGGCAAGTC
>663-1
GTTGCGTTTCGTCAGTCTCCGTCTCTGACAGTGAAGGATGGGCGCGAGGCGGAGATCCACTGTAGCCATGATGACAGTAACCTATCGGTGATGCTGTGGTACCAACAGAGACAGGCCAGTCCTGGTATGACTCTGATAGGGTACAGTTACAGCACCACTGAGCCTAACTACGAGAGTTTGTTTGAGGAGAGGTTCAGGCTGAAGATACAGGGAGACCTGAAGGGAACTCTGGTCATCTCCAAACTAACATTAGCAGACTCTGCTGTGTATTTCTGCGCAGCCAGTCGGCAGACAAACTCAACCAGCCTTCTTTGGCAATGGAACGAAACTCACTGTTTTAGATCCAAACATCAAAGTCACTGAACCCACAGTGGAAGTCCTAGCACCCTCGGCAAAGGAGTGTAAAGATAGAAACAAGAAGAAGAAGAAGACCCTGGTGTGTGTAGCCACCCGCTTCTACCCCGACCATGTCACGGTCTTCTGGCAAGTC
>664-1
GTTGCGTTTCGTCAGTCTCCGTCTCTGACAGTGAAGGATGGGCGTGAGGCGGAGCTCCACTGTAGCCATGATGACAGTAACCTGTCGGTTATGCTGTGGTACCAACAGAGACAGGCCAGTCCTGGTATGACTCTGATAGGGTACAGTTACAGCACCACTGAGCCTAACTACGAGAGTTTGTTTGAGGAGAGGTTCAGGCTGAAGATACAGGGAGACCTGAAGGGAACTCTGGTCATCTCCAAACTAACATTAGCAGACTCTGCTGTGTATTTCTGCGCAGCCAGTCGGGGGAAACAACCCGGCATTCTTCGGCAGTGGCACCAAACTCACAGTTCTAGATCCAAACATCAAAGTCACTGAACCCACAGTGGAAGTCCTAGCACCCTCGGCAAAGGAGTGTAAAGATAGAAACAAGAAGAAGAAGAAGACCCTGGTGTGTGTAGCCACCCGCTTCTACCCCGACCATGTCACGGTCTTCTGGCAAGTC
>665-1
GTTGCGTTTCGTCAGTCTCCGTCTCTGACAGTGAAGGATGGGCGCGAGGCGGAGATCCACTGTAGCCATGATGACAGTAACCTGTCGGTGATGCTGTGGTACCAACAGAGACAGGCCAGTCCTGGTATGACTCTGATAGGGTACAGTTACAGCACCACTGAGCCTAACTACGAGAGTTTGTTTGAGGAGAGGTTCAGGCTGAAGATACAGGGAGACCTGAAGGGAACTGTGGTCATCTCCAAACTAACATTAGCAGACTCTGCTGTGTATTTCTGCGCAGCCAGTCGCGACAGGGGGCGATGAGGCACATTTTGGATCAGGCACCAAATTAACAGTTCTCGATCCAAACATCAAAGTCACTGAACCCACAGTGGAAGTCCTAGCACCCTCGGCAAAGGAGTGTAAAGATAGAAACAAGAAGAAGAAGAAGACCCTGGTGTGTGTAGCCACCCGCTTCTACCCCGACCATGTCACGGTCTTCTGGCAAGTC
>666-1
GTTGCGTTTCGTCAGTCTCCGTCTCTGACAGTGAAGGATGGGCGCGAGGCGGAGCTCCACTGTAGCCATAATGACAGTAACCTCTCGGTGATGCTGTGGTACCAACAGAGACAGGCCAGTCCTAGTATGACTCTGATAGGGTACAGCTACAGCACCACTTAGCCTAACTACGAGAGTTTGTTTTAGGAGAGGTCCAGGCCGAAGATACAGGGAGACCTGAAGGGAGCTCTGGTCATCTGCAAACTAACATTAGAAGACTCTGGTGTGTATTTCTGCGCAGCGGGGACAGGGGAGTACTCGGAGGCATATTTTGGAGCCGGCACCAAACTCACCGTTTTAGATCCAAACATCAAAGTCACTGAACCCACAGTGGAAGTCCTAGCACCCTCGGCAAAGGAGTGTAAAGATAGAAACAAGAAGAAGAAGAAGACCCTGGTGTGTGTAGCCACCCGCTTCTACCCCGACCATGTCACGGTCTTCTGGCAAGTC
>667-1
GTTGCGTTTCGTCAGTCTCCGTCTCTGACAGTGAAGGATGGGCGCGAGGCGGAGATCCACTGTAGCCATGATGACAGTAACCTGTCGGTGATGCTGTGGTACCAGCAGAGACAGGCCAGTCCTGGTATGACTCTGATAGGGTACAGTTACAGCACCACTGAGCCTAACTACGAGAGTTTGTTTGAGGAGAGGTTCAGGCTGAAGATACAGGGAGACCTGAAGGGAACTCTGGTCATCTCCAAACTAACATTAGCAGACTCTGCTGTGTATTTCTGCGCAGCCAGTCAGCTCTCGTACTCGGAGGCATATTTTGGAGCCGGCACCAAACTCACCGTTTTAGATCCAAACATCAAAGTCACTGAACCCACAGTGGAAGTCCTAGCACCCTCGGCAAAGGAGTGTAAAGATAGAAACAAGAAGAAGAAGAAGACCCTGGTGTGTGTAGCCACCCGCTTCTACCCCGACCATGTCACGGTCTTCTGGCAAGTC
>668-1
GTTGCGTTTCGTCAGTCTCCGTCTCTGAAAGTGAAGGATGGGCGCGAGGCGGAGATCCACTGTAGCCATGATGACAGTAACCTGTCGGTGATGCTGTGGTACCAACAGAGACAGGCCAGTCCTGGTATGACTCTGATAGGGTACAGTTACAGCACCACTGAGCCTAACTACGAGAGTTTGTTTGAGGAGAGGTTCAGGCTGAAGATACAGGGAGACCTGAAGGGAACTCTGGTCATCTCCAAACTAACATTAGCAGACTCTGCTGTGTATTTCTGCGCAGCCAGGACAGGGGGCTATGAGGCACATTTTGGATCAGGCACCAAATTAACAGTTCTCGATCCAAACATCAAAGTCACTGAACCCACAGTGGAAGTCCTAGCACCCTCGGCAAAGGAGTGTAAAGATAGAAACAAGAAGAAGAAGAAGACCCTGGTGTGTGTAGCCACCCGCTTCTACCCCGACCATGTCACGGTCTTCTGGCAAGTC
>669-1
GTTGCGTTTCGTCAGTCTCCGTCTCTGACAGTGAAGGATGGGCGCGATGCGGAGATCCACTGTAGCCATGATGACAGTAACCTGTCGGTGATGCTGTGGTACCAACAGAGACAGGCCAGTCCTGGTATGACTCTGATAGGGTACAGTTACAGCACCACTGAGCCTAACTACGAGAGTTTGTTTGAGGAGAGGTTCAGGCTGAAGATACAGGGAGACCTGAAGGGAACTCTGGTCATCTCCAAACTAACATTAGCAGACTCTGCTGTGTATTTCTGCGCAGCCAGTCAGAGCTCGTACTCGGAGGCATATTTTGGAGCCGGCACCAAACTCACCGTTTTAGATCCAAACATCAAAGTCACTGAACCCACAGTGGAAGTCCTAGCACCCTCGGCAAAGGAGTGTAAAGATAGAAACAAGAAGAAGAAGAAGACCCTGGTGTGTGTAGCCACCCGCTTCTACCCCGACCATGTCACGGTCTTCTGGCAAGTC
>670-1
GTTGCGTTTCGTCAGTCTCCGTCTCTGACAGTGAAGGATGGGCGCGAGGCGGAGATCCACTGTAGCCATGATGACAGTAACCTGTCGGTGATGCTGTGGTACCAACAGAGACAGGCCAGTCCTGGTATGACTCTGATAGGGTACAGTTACAGCACCACTGAGCCTAACTACGAGAGTTTGTTTGAGGAGAGGTTCAGGCTGAAGATACAGGGAGACCTGAAGGGAACTCTGGTCATCTCCAAACTAACATTAGCAGACTCTGCTGCGTATTTCTGCGCAGCCAGTCGGACACTATGAGGCACATTTTGGATCAGGCACCAAATTAACAGTTCTCGATCCAAACATCAAAGTCACTGAACCCACAGTGGAAGTCCTAGCACCCTCGGCAAAGGAGTGTAAAGATAGAAACAAGAAGAAGAAGAAGACCCTGGTGTGTGTAGCCACCCGCTTCTACCCCGACCATGTCACGGTCTTCTGGCAAGTC
>671-1
GTTGCGTTTCGTCAGTCTCCGTCTCTAACAGTGAAGGATGGGCGCGAGGCGGAGATCCACTGTAGCCATGATGACAGTAACCTGTCGGTGATGCTGTGGTACCAACAGAGACAGGCCAGTCCTGGTATGACTCTGATAGGGTACAGTTACAGCACCACTGAGCCTAACTACGAGAGTTTGTTTGAGGAGAGGTTCAGGCTGAAGATACAGGGAGACCTGAAGGGAACTCTGGTCATCTCCAAACTAACATTAGCAGACTCTGCTGTGTATTTCTGCGCAGCCAGGGACAGGGGGCCAACTATGAGGCACATTTTGGATCAGGCACCAAATTAACAGTTCTCGATCCAAACATCAAAGTCACTGAACCCACAGTGGAAGTCCTAGCACCCTCGGCAAAGGAGTGTAAAGATAGAAACAAGAAGAAGAAGAAGACCCTGGTGTGTGTAGCCACCCGCTTCTACCCCGACCATGTCACGGTCTTCTGGCAAGTC
>672-1
GTTGCGTTTCGTCAGTCTCCGTCTCTGACAGTGAAGGATGGGCGCGAGGCGGAGATCCACTGTCGCCATGATGACAGTAACCTGTCGGTGATGCTGTGGTACCAACAGAGACAGGCCAGTCCTGGTATGACTCTGATAGGGTACAGTTACAGCACCACTGAGCCTAACTACGAGAGTTTGTTTGAGGAGAGGTTCAGGCTGAAGATACAGGGAGACCTGAAGGGAACTCTGGTCATCTCCAAACTAACATTAGCAGACTCTGCTGTGTATTTCTGCGCAGCCAGGACAGGAAACTCGGAGGCATATTTTGGAGCCGGCACCAAACTCACCGTTTTAGATCCAAACATCAAAGTCACTGAACCCACAGTGGAAGTCCTAGCACCCTCGGCAAAGGAGTGTAAAGATAGAAACAAGAAGAAGAAGAAGACCCTGGTGTGTGTAGCCACCCGCTTCTACCCCGACCATGTCACGGTCTTCTGGCAAGTC
>673-1
GTTGCGTTTCGTCAGTCTCCGTCTCTGACAGTGAAGGATGGGCGCGAGGCGGAGATCCACTGTAGCCATGATGACAGTAACCTGTCGGTGATGCTGTGGTACCAACAGAGACAGGCCAGTCCTGGTATGACTCTGATAGGGTACAGTTACAGCACCACTGAGCCTAACTACGAGAGTTTGTTTGAGGAGAGGTTCAGGCTGAAGATACAGGGAGACCTGAAGGGAACTCTGGTCATCTCCAAACTAACATTAGCAGACTCTGCTGTGTATTTCTGCGCAGCCAGTCGCGGGTACTCGGAGGCATATTTTGGAGCCGGCACCAAACTCACCGTTTTAGATCCAAACATCAAAGTCACTGAACCCACAGTGGAAGTCCTAGCACCCTCGGCAAAGGAGTGTAAAGATAGAAACAAGAAGAAGAAGAAGACCCTGGTGTGTGTCGCCACCCGCTTCTACCCCGACCCTGTCACGGTCTTCTGGCAAGTC
>674-1
GTTGCGTTTCGTCAGTCTCCGTCTCTGACAGGGAAGGATGGGCGCGATGCGGAGCTCCACTTTAGCCATGATGACAGTACCCTGTCGGTTATGCTGTGGTACCAACAGAGACAGGCCAGTCCTGGTATGACTCTGATAGGGTCCAGTTACAGCACCACTGAGCCTAACTACGAGAGTTTGTTTGAGGAGAGGTTCAGGCTGAAGATACAGGGAGACCTGAAGGGAACTCTGGTCATCTCCAAACTAACATTAGCAGACTCTGCTGTGTATTTCTGCGCAGCCAGTCGCGACAGGGGGCGATGAGGCACATTTTGGATCAGGCACCAAATTAACAGTTCTCGATCCAAACATCAAAGTCACTGAACCCACAGTGGAAGTCCTAGCACCCTCGGCAAAGGAGTGTAAAGATAGAAACAAGAAGAAGAAGAAGACCCTGGTGTGTGTAGCCACCCGCTTCTACCCCGACCATGTCACGGTCTTCTGGCAAGTC
>675-1
GTTGCGTTTCGTCAGTCTCCGTCTCTGACAGTGCAGGATGGCCCCGCGGCGGAGATCCACTGTCGCCATGATGACAGTAACCTGTCGGTGATGCTGTGGTACCAACAGAGACAGGCCAGTCCTGGAATGACTCTGATAGGGTACAGTTACAGCACCACTGGGCCTAACTACGAGAGTTTGTTTGAGGAGAGGTTCAGGCTGAATATACAGGGAGACCTGAAGGGAACTCTGGTCATCTCCAAACTAGCATTAGCAGTCGCTGCTGTGTATTTCTGCGCAGCCAGCCGGGACAGGGAGATCCATGAGGCACATTTTGGATCAGGCACCAAATTAACAGTTCTCGATCCAAACATCAAAGTCACTGAACCCACAGTGGAAGTCCTAGCACCCTCGGCAAAGGAGTGTAAAGATAGAAACAAGAAGAAGAAGAAGACCCTGGTGTGTGTAGCCACCCGCTTCTACCCCGACCATGTCACGGTCTTCTGGCAAGTC
>676-1
GTTGCGTTTCGTCAGTCTCCGTCTCTGACAGTGAAGGATGGGCGCGAGGCGGAGATCCACTGTAGCCATGATGACAGTAACCTGTCGGTGATGCTGTGGTACCAACAGAGACAGGCCAGTCCTGGTATGACTCTGATAGGGTACAGTTACAGCACCACTGAGCCTAACTACGAGAGTTTGTTTGAGGAGAGGTTCAGGCTGAAGATACAGGGAGACCTGAAGGGAACTCTGGTCATCTCCAAACTAACATTAGCAGACTCTGCTGTGTATTTCTGCGCAGCCAGTCGGGGGTACACGGATAAGGCAGAGTTTGGTCCAGGTACCAGACTCACTGTTCTAGATCCAAACATCAAAGTCACCGAACCCACAGTGGAAGTCCTAGCACCCTCGGCAAAGGAGTGTAAAGATAGAAACAAGAAGAAGAAGAAGACCCTGGTGTGTGTAGCCACCCGCTTCTACCCCGACCATGTCACGGTCTTCTGGCAAGTC
>677-1
GTTGCGTTTCGTCAGTCTCCGTCTCTGACAGTGAAGGATGGGCGCGAGGCGGAGATCCACTGTCGCCATGATGACAGTAACCTGTCGGTGATGCTGTGGTACCAACAGAGACAGGCCAGTCCTGGTATGACTCTGATAGGGTACAGTTACAGCACCACTGAGCCTAACTACGAGAGTTTGTTTGAGGAGAGGTTCAGGCTGAAGATACAGGGAGACCTGAAGGGAACTCTGGTCATCTCCAAACTAACATTAGCAGACTCTGCTGTGTATTTCTGCGCAGCCAGTCGGGGCAACTATGATCCTGCATTCTTTGGAGCAGGGACCAAACTGAGTGTTCTGGATCCAAACATCAAAGTCACTGAACCCACAGTGGAAGTCCTAGCACCCTCGGCAAAGGAGTGTAAAGATAGAAACAAGAAGAAGAAGAAGACCCTGGTGTGTGTAGCCACCCGCTTCTACCCCGACCATGTCACGGTCTTCTGGCAAGTC
>678-1
GTTGCGTTTCGTCAGTCTCCGTCTCTGACAGTGAAGGATGGGCGCGAGGCGGAGATCCACTGTAGCCATGATGACAGTAACCTGTCGGTGATGCTGTGGTACCAACAGAGACAGGCCAGTCCTGGTATGACTCTGATAGGGTACAGTTACAGCACCACTGAGCCTAACTACGAGAGTTTGTTTGAGGAGAGGTTCAGGCTGAAGATACAGGGAGACCTGAAGGGAACTCTGGTCATCTCCAAACTAACATTAGCAGACTCTGCTGTGTATTTCTGCGCAGCCAGTCAGACAGGCTACTCGGAGGCATATTTTGGAGCCGGCACCAAACTCACCGTTTTAGATCCAAACATCAAAGTCACTGAACCCACAGTGGAAGTCCTAGCACCCTCGGCAAAGGAGTGTAAAGATAGAAACAAGAAGAAGAAGACCCTGGTGTGTGTAGCCACCCGCTTCTACCCCGACCATGTCACGGTCTTCTGGCAAGTC
>679-1
GTTGCGTTTCGTCAGTCTCCGTCTCTGACAGTGCAGGATGGGCGCGAGGCGGAGATCCACTGTCGCCATGATGACAGTAACCTGTCGGTGATGCTGTGGTACCAACAGAGACAGGCCAGTCCTGGTATGACTCTGATAGGGTACAGTTACAGCACCACTGAGCCTAACTACGAGAGTTTGTTTGAGGAGAGGTTCAGGCTGAAGATACAGGGAGACCTGAAGGGAACTCTGGTCATCTCCAAACTAACATTAGCAGACTCTGCTGTGTATTTCTGCGCAGCCAAGGACAAGTACACGGATAAGGCAGAGTTTGGTCCAGGTACCAGACTCACTGTTCTAGATCCAAACATCAAAGTCACTGAACCCACAGTGGAAGTCCTAGCACCCTCGGCAAAGGAGTGTAAAGATAGAAACAAGAAGAAGAAGAAGACCCTGGTGTGTGTAGCCACCCGCTTCTACCCCGACCATGTCACGGTCTTCTGGCAAGTC
>680-1
GTTGCGTTTCGTCAGTCTCCGTCTCTGTCAGTGAAGGATGGGCGCGAGGCGGAGATCCACTGTAGCCATGATGACAGTAACCTGTCGGTGATGCTGTGGTACCAACAGAGACAGGCCAGTCCTGGTATGACTCTGATAGGGTACAGTTACAGCACCACTGAGCCTAACTACGAGAGTTTGTTTGAGGAGAGGTTCAGGCTGAAGATACAGGGAGACCTGAAGGGAACTCTGGTCATCTCCAAACTAACATTAGCAGACTCTGCTGTGTATTTCTGCGCAGCCAGTCGAGGGACGAGGCACATTTTGGATCAGGCACCAAATTAACAGTTCTCGATCCAAACATCAAAGTCACTGAACCCACAGTGGAAGTCCTAGCACCCTCGGCAAAGGAGTGTAAAGATAGAAACAAGAAGAAGAAGAAGACCCTGGTGTGTGTAGCCACCCGCTTCTACCCCGACCATGTCACGGTCTTCTGGCAAGTC
>681-1
GTTGCGTTTCGTCAGTCTCCGTCTCTGACAGTGAAGGATGGGCGCGAGGCGGAGATCCACTGTAGCCATGATGACAGTAACCTGTCGGTGATGCTGTGGTACCAACAGAGACAGGCCAGTCCTGGTATGACTCTGATAGGGTACAGTTACAGCACCACTGAGCCTAACTACGAGAGTTTGTTTGAGGAGAGGTTCAGGCTGAAGATACAGGGAGACCTGAAGGGAACTCTGGTCATCCCAAACTAACATTAGCAGACTCTGCTGTGTATTTCTGCGCAGCCAGTCGGGACAGATATGAGGCACATTTTGGATCAGGCACCAAATTAACAGTTCTCGATCCAAACATCAAAGTCACTGAACCCACAGTGGAAGTCCTAGCACCCTCGGCAAAGGAGTGTAAAGATAGAAACAAGAAGAAGAAGAAGACCCTGGTGTGTGTAGCCACCCGCTTCTACCCCGACCATGTCACGGTCTTCTGGCAAGTC
>682-1
GTTGCGTTTCGTCAGTCTCCGTCTCTGACAGTGAAGGATGGGCGCGAGGCGGAGATCCACTGTAGCCATGATGACAGCAACCTGTCGGTGATGCTGTGGTACCAACAGAGACAGGCCAGTCCTGGTATGACTCTGATAGGGTACAGTTACAGCACCACTGAGCCGAACTACGAGAGTTTGTTTGAGGAGAGGTTCAGGCTGAAGATACAGGGAGACCTGAAGGGAACTCTGGTCATCTCCAAACTAACATTAGCAGACTCTGCTGTGTATTTCTGCGCAGCCAGTCGGGGCAACTATGATCCTGCATTCTTTGGAGCAGGGACCAAACTGAGTGTTCTGGATCCAAACATCAAAGTCACTGAACCCACAGTGGAAGTCCTAGCACCCTCGGCAAAGGAGTTTAAAGATAGAAACAAGAAGAAGAAGAAGACCCTGGTGTGTGTAGCCACCCGCTTCTACCCCGACCATGTCACGGTCTTCTGGCAAGTC
>683-1
GTTGCGTTTCGTCAGTCTCCGTCTCTGACAGTGAAGGATGGGCGCGATGCGGAGATCCACTGTAGCCATGATGACAGTAACCTGTCGGTGATGCTGTGGTACCAACAGAGACAGGCCAGTCCTGGTATGACTCTGATAGGGTACAGTTACAGCACCACTGAGCCTAACTACGAGAGTTTGTTTGAGGAGAGGTTCAGGCTGAAGATACAGGGAGACCTGAAGGGAACTCTGGTCATCTCCAAACTAACATTAGCAGACTCTGCTGTGTATTTCTGTGCAGCCAGTCGTGCCAGCCAGGCTTACTTCGGTGGAGGAACCAGGTTAACTGTTCTAGATCCAAACATCAAAGTCACTGAACCCACAGTGGAAGTCCTAGCACCCTCGGCAAAGGAGTGTAAAGATAGAAACAAGAAGAAGAAGAAGACCCTGGTGTGTGTAGCCACCCGCTTCTACCCCGACCATGTCACGGTCTTCTGGCAAGTC
>684-1
GTTGCGTTTCGTCAGTCTCCGTCTCTGACAGTGAAGGATGGGCGCGAGGCGGAGATCCACTGTAGCCATGATGACAGTAACCTGTCGGTGATGCTGTGGTACCAACAGAGACAGGCCAGTCCTGGTATGACTCTGATAGGGTACAGTTACAGCACCACTGAGCCTAACTACGAGAGTTTGTTTGAGGAGAGGTTCATGCTGAAGATACAGGGAGACCTGAAGGGAACTCTGGTCATCTCCAAACTAACATTAGCAGACTCTGCTGTGTATTTCTGCGCAGCTTAGGGGCGTACACTGGAAGTGAGGCCTACTTTGGGAATGGAACCAAGCTCACTGTTTTAGATCCAAACATCAAAGTCACTGAACCCACAGTGGAAGTCCTAGCACCCTCGGCAAAGGAGTGTAAAGATAGAAACAAGAAGAAGAAGAAGACCCTGGTGTGTGTAGCCACCCGCTTCTACCCCGACCATGTCACGGTCTTCTGGCAAGTC
>685-1
GTTGCGTTTCGTCAGTCTCCGTCTCTGCCAGTGAAGGATGGGCGCGAGGCGGAGCTCCACTGTAGCCATGATGACAGTAACCTGTCGGTGATGCTGTGGTACCAACAGAGACAGGCCAGTCCTGGTATGACTCTGATAGGGTACAGTTACAGCACCACTGAGCCTAACTACGAGAGTTTGTTTGAGGAGAGGTTCAGGCTGAAGATACAGGGAGACCTGAAGGGAACTCTGGTCATCTCCAAACTAACATTAGCAGACTCTGCTGTGTATTTCTGCGCAGCCAGTCGCTCTGGTGGTTATGCTGCCTACTTTGGAGAAGGAACTAAGCTAACAGTTCTGGATCCAAACATCAAAGTCACTGAACCCACAGTGGAAGTCCTAGCACCCTCGGCAAAGGAGTGTAAAGATAGAAACAAGAAGAAGAAGAAGACCCTGGTGTGTGTAGCCACCCGCTTCTACCCCGACCATGTCACGGTCTTCTGGCAAGTC
>686-1
GTTGCGTTTCGTCAGTCTCCGTCTCTGACAGTGAAGGATGGGCGCGATGCGGAGCTCCACTGTAGCCATGATGACAGTAACCTGTCGGTTATGCTGTGGTACCAACAGAGACAGGCCAGTCCTGGTATGACTCTGATAGGGTACAGTTACAGCACCACTGAGCCTAACTACGAGAGTTTGTTTGAGGAGAGGTTCAGGCTGAAGATACAGGGAGACCTGAAGGGAACTCTGGTCATCTCCAAACTAACATTAGCAGACTCTGCTGTGTATTTCTGCACAGCCAGTCGAGGTCAGGGGGATGAGGCACATTTTGGATCAGGCACCAAATTAACAGTTCTCGATCCAAACATCAAAGTCACTGAACCCACAGTGGAAGTCCTAGCACCCTCGGCAAAGGAGTGTAAAGATAGAAACAAGAAGAAGAAGAAGACCCTGGTGTGTGTAGCCACCCGCTTCTACCCCGACCATGTCACGGTCTTCTGGCAAGTC
>687-1
GTTGCGTTTCGTCAGTCTCCGTCTCTGACAGTGAAGGATGGGCGCGAGGCGGAGATCCACTGTAGCCATGATGACAGTAACCTGTCGGTGATGCTGTGGTACCAACAGAGACAGGCCAGTCCTGGTATGACTCTGATAGGGTACAGTTACAGCACCACTGAGCCTAACTACGAGAGTTTGTTTGAGGAGAGGTTCAGGCTGAAGATACAGGGAGACCTGAAGGGAACTCTGGTCATCTCCAAACTAACATTAGCAGACTCTGCTGTGTATTTCTGCGCAGCCAGTCAGGGCTATGAGGCACATTTTGGATCAGGCACCAAATTAACAGTTCTCGATCCAAACATCAAAGTCACTGAACCCACAGTGGAAGTCCTAGCACCCTCGGCAGAGGAGTGTAAAGATAGAAACAAGAAGAAGAAGAAGACCCTGGTGTGTGTAGCCACCCGCTTCTACCCCGACCATGTCACGGTCTTCTGGCAAGTC
>688-1
GTTGCGTTTCGTCAGTCTCCGTCTCTGACAGTGAAGGATGGGCGCTATGCGGAGCTCCACTGTAGCCCTGATGACAGTACCCTGTCGGTTATGCTGTGGTACCAACAGAGACAGGCCAGTCCTGGTATGACTCTTATAGGGTACAGTTACAGCACCACTGAGCCTAACTACGAGAGTTTGTTTGAGGAGAGGTTCAGGCTGAAGATACAGGGAGACCTGAAGGGAACTCTGGTCATCTCCAAACTAACATTAGCAGACTCTGCTGTGTATTTCTGCGCAGCGGGACAGGACTCGTACTCGGAGGCATATTTTGGAGCCGGCACCAAACTCACCGTTTTAGATCCAAACATCAAAGTCACTGAACCCACAGTGGAAGTCCTAGCACCCTCGGCAAAGGAGTGTAAAGATAGAAACAAGAAGAAGAAGAAGACCCTGGTGTGTGTAGCCACCCGCTTCTACCCCGACCATGTCACGGTCTTCTGGCAAGTC
>689-1
GTTGCGTTTCGTCAGTCTCCGTCTCTGACAGTGAAGGATGGGCGCGAGGCGGAGATCCACTGTAGCCATGATGACAGTAACCTGTCGGTGATGCTGTGGTACCAACAGAGACAGGCCAGTCCTGGTATGACTCTGATAGGGTACAGTTACAGCACCACTGAGCCTAACTACGAGAGTTTGTTTGAGGAGAGGTTCAGGCTGAAGATACAGGGAGACCTGAAGGGAACTCTGGTCATCTTCAAACTAACATTAGCAGACTCTGCTGTGTATTTCTGCGCAGCCAAGGACAGCTCGTACTCGGAGGCATATTTTGGAGCCGGCACCAAACTCACCGTTTTAGATCCAAACATCAAAGGCACTGAACCCACAGTGGAAGTCCTAGCACCCTCGGCAAAGGAGTGGAAAGATAGAAACAAGAAGAAGAAGACCCTGGTGTGTGTAGCCACCCGCTTCTACCCCGACCATGTCACGGTCTTCTGGCAAGTC
>690-1
GTTGCGTTTCGTCAGTCTCCGTCTCTGACAGTGAAGGATGGGCGCGAGGCGGAGATCCATTGTAGCCATGATGACAGTAACCTGTCGGTGATGCTGTGGTACCAACAGAGACAGGCCAGTCCTGGTATGACTCTGATAGGGTACAGTTACAGCACCACTGAGCCTAACTACGAGAGTTTGTTTGAGGAGAGGTTCAGGCTGAAGATACAGGGAGACCTGAAGGGAACTCTGGTCATCTCCAAACTAACATTAGCAGACTCTGCTGTGTATTTCTGCGCAGCCCGGCGGACAGGGAGGTATGATCCTGCATTCTTTGGAGCAGGGACCAAACTGAGTGTTCTGGATCCAAACATCAAAGTCACTGAACCCACAGTGGAAGTCCTAGCACCCTCGGCAAAGGAGTGTAAAGATAGAAACAAGAAGAAGAAGAAGACCCTGGTGTGTGTAGCCACCCGCTTCTACCCCGACCATGTCACGGTCTTCTGGCAAGTC
>691-1
GTTGCGTTTCGTCAGTCTCCGTCTCTGACAGTGAAGGATGGGCGCGAGGCGGAGATCCACTGTAGCCATGATGACAGTAACCTGTCGGTGATGCTGTGGTACCAACAGAGACAGGCCAGTCCTGGTATGACTCTGATAGGGTACAGTTACAGCACCACTGAGCCTAACTACGAGAGTTTGTTTGAGGAGAGGTTCAGGCTGAAGATACAGGGAGACCTGAAGGGAACTCTGGTCATCTCCAAACTAACATTAGCAGACTCTGCTGTGTATTTCTGCGCAGCCAGACAGGACACTGGAAGTGAGGCCTACTTTGGGAATGGAACCAAACTCACTGTTTTAGATCCAAACATCAAAGTCACTGAACCCACAGTGGAAGTCCTAGCACCCTCGGCAAAGGAGTGTAAAGATAGAAACAAGAAGAAGAAGACCCTGGTGTGTGTAGCCACCCGCTTCTACCCCGACCATGTCACGGTCTTCTGGCAAGTC
>692-1
GTTGCGTTTCGTCAGTCTCCGTCTCTGACAGTGAAGGATGGGCGCGAGGCGGAGATCCACTGTAGCCATGATGACAGTAACCTGTCGGTGATGCTTTGGTACCAACAGAGACAGGCCAGTCCTGGTATGACTCTGATAGGGTACAGTTACAGCACCACTGAGCCTAACTACGAGAGTTTGTTTGAGGAGAGGTTCAGGCTGAAGATACAGGGAGACCTGAAGGGAACTCTGGTCATCTCCAAACTAACATTAGCAGACTCTGCTGTGTATTTCTGCGCAGCCAGCCGGACAGGGGGCTATGAGGCACATTTTGGATCAGGCACCAAATTAACAGTTCTCGATCCAAACATCAAAGTCACTGAACCCACAGTGGAAGTCCTAGCACCCTCGGCAAAGGAGTGTAAAGATAGAAACAAGAAGAAGAAGAAGACCCTGGTGTGTGTAGCCACCCGCTTCTACCCCGACCATGTCACGGTCTTCTGGCAAGTC
>693-1
GTTGCGTTTCGTCAGTCTCCGTCTCTGACAGTGAAGGATGGGCGCGAGGCGGAGATCCACTGTAGCCATGATGACAGTAACCTTTCGGTGATGCTGTGGTACCAACAGAGACAGGCCAGTCCTGGTATGACTCTGATAGGGTACAGTTACAGCACCACTTAGCCTAACTACGAGAGTTTGTTTGAGGAGAGGTTCAGGCTGAAGATACAGGGAGACCTGAAGGGAACTCTGGTCATCTCCAAACTAACATTAGCAGACTCTGCTGTGTATTTCTGCGCAGCCACTGGTGGTTATGCTGCCTACTTTGGAGAAGGAACTAAGCTAACAGTTCTGGATCCAAACATCAAAGTCACTGAACCCACAGTGGAAGTCCTAGCACCCTCGGCAAAGGAGTGTAAAGATAGAAACAAGAAGAAGAAGAAGACCCTGGTGTGTGTAGCCACCCGCTTCTACCCCGACCATGTCACGGTCTTCTGGCAAGTC
>694-1
GTTGCGTTTCGTCAGTCTCCGTCTCTGCCAGTGAAGGATGGGCGCGAGGCGGAGATCCACTGTAGCCCTGATGACAGTAACCTGTCGGTGATGCTGTGGTACCAACAGAGACAGGCCAGTCCTGGTATGACTCTGATAGGGTACAGTTACAGCACCACTGAGCCTAACTACGAGAGTTTGTTTGAGGAGAGGTTCAGGCTGAAGATACAGGGAGACCTGAAGGGAACTCTGGTCATCTCCAAACTAACATTAGCAGACTCTGCTGTGTATTTCTGCGCAGCCAGTCGAGGGTTATGCTGCCTACTTTGGAGAAGGAACTAAGCTAACAGTTCTGGATCCAAACATCAAAGTCACTGAACCCACAGTGGAAGTCCTAGCACCCTCGGCAAAGGAGTGTAAAGATAGAAACAAGAAGAAGAAGAAGACCCTGGTGTGTGTAGCCACCCGCTTCTACCCCGACCATGTCACGGTCTTCTGGCAAGTC
>695-1
GTTGCGTTTCGTCAGTCTCCGTCTCTGACAGTGAAGGATGGGCGCGAGGCGGAGATCCACTGTAGCCATGATGACAGTAACCTGTCGGTGATGCTGTGGTACCAACAGAGACAGGCCAGTCCTGGTATGACTCTGATAGGGTACAGTTACAGCACCACTGAGCCTAACTACGAGAGTTTGTTTGAGGAGAGGTTCAGGCTGAAGATACAGGGAGACCTGAAGGGAACTCTGGTCATCTCCAAACTAACATTAGCAGACTCTGCTGTGTATTTCTGCGCAGCCAGCCGGCAGGGGAGGTACTCGGAGGCATATTTTGGAGCCGGCACCAAACTCACCGTTTTAGATCCAAACATCAAAGTCACTGAACCCACAGTGGAAGTCCTAGCACCCTCGGCAAAGGAGTGTAAAGATAGAAACAAGAAGAAGAAGACCCTGGTGTGTGTAGCCACCCGCTTCTACCCCGACCATGTCACGGTCTTCTGGCAAGTC
>696-1
GTTGCGTTTCGTCAGTCTCCGTCTCTGACAGTGAAGGATGGGCGCGAGGCGGAGATCCACTGTAGCCATGATGACAGTAACCTGTCGGTGATGCTGTGGTACCAACAGAGACAGCCCAGTCCTGGTATGACTCTGATAGGGTACAGTTACAGCACCACTGAGCCTAACTACGAGAGTTTGTTTGAGGAGAGGTTCAGGCTGAAGATACAGGGAGACCTGAAGGGAACTCTGGTCATCTCCAAACTAACATTAGCAGACTCTGCTGTGTATTTCTGCGCAGCCAGTCGGACAGGACAACTATGAGGCACATTTTGGATCAGGCACCAAATTAACAGTTCTCGATCCAAACATCAAAGTCACTGAACCCACAGTGGAAGTCCTAGCACCCTCGGCAAAGGAGTGTAAAGATAGAAACAAGAAGAAGAAGAAGACCCTGGTGTGTGTAGCCACCCGCTTCTACCCCGACCATGTCACGGTCTTCTGGCAAGTC
>697-1
GTTGCGTTTCGTCAGTCTCCGTCTCTGACAGTGAAGGATGGGCGCGAGGCGGAGATCCACTGTAGCCATGATTACAGTAACCTGTCGGTGATGCTGTGGTACCAACAGAGACAGGCCAGTCCTGGTATGACTCTGATAGGGTACAGTTACAGCACCACTGAGCCTAACTACGAGAGTTTGTTTGAGGAGAGGTTCAGGCTGAAGATACAGGGAGACCTGAAGGGAACTCTGGTCATCTCCAAACTAACATTAGCAGACTCTGCTGTGTATTTCTGCGCAGCCAGTCGACAGGGGAACAACCCGGCATTCTTCGGCAGTGGCACCAAACTCACAGTTCTAGATCCAAACATCAAAGTCACTGAACCCACAGTGGAAGTCCTAGCACCCTCGGCAAAGGAGTGTAAAGATAGAAACAAGAAGAAGAAGAAGACCCTGGTGTGTGTAGCCACCCGCTTCTACCCCGACCATGTCACGGTCTTCTGGCAAGTC
>698-1
GTTGCGTTTCGTCAGTCTCCGTCTCTGACAGTGAAGGATGGGCGCGAGGCGGAGACCCACTGTAGCCATGATGACAGTAACCTGTCGGTGATGCTGTGGTACCAACAGAGACAGGCCAGTCCTGGTATGACTCTGATAGGGTACAGTTACAGCACCACTGAGCCTAACTACGAGAGTTTGTTTGAGGAGAGGTTCAGGCTGAAGATACAGGGAGACCTGAAGGGAACTCTGGTCATCTCCAAACTAACATTAGCAGACTCTGCTGTGTATTTCTGCGCAGCCAGGGACAGGGATGAGGCACATTTTGGATCAGGCACCAAATTAACAGTTCTCGATCCAAACATCAAAGTCACTGAACCCACAGTGGAAGTCCTAGCACCCTCGGCAAAGGAGTGTAAAGATAGAAACAAGAAGAAGAAGAAGACCCTGGTGTGTGTAGCCACCCGCTTCTACCCCGACCATGTCACGGTCTTCTGGCAAGTC
>699-1
GTTGCGTTTCGTCAGTCTCCGTCTCTGACAGTGAAGGATGGGCGCGAGGCGGAGATCCACTGTAGCCATGATGACAGTAACCTGTCGGTGATGCTGTGGTACCAACAGAGACAGGCCAGTCCTGGTATGGCTCTGATAGGGTACAGTTACAGCACCACTGAGCCTAACTACGAGAGTTTGTTTGAGGAGAGGTTCAGGCTGAAGATACAGGGAGACCTGAAGGGAACTCTGGTCATCTCCAAACTAACATTAGCAGACTCTGCTGTGTATTTCTGCGCAGCCAGTCGGGACAACTCGTACTCGGAGGCATATTTTGGAGCCGGCACCAAACTCACCGTTTTAGATCCAAACATCAAAGTCACTGAACCCACAGTGGAAGTCCTAGCACCCTCGGCAAAGGAGTGTAAAGATAGAAACAAGAAGAAGAAGAAGACCCTGGTGTGTGTAGCCACCCGCTTCTACCCCGACCATGTCACGGTCTTCTGGCAAGTC
>700-1
GTTGCGTTTCGTCAGTCTCCGTCTCTGACAGTGAAGGATGGGCGCGAGGCGGAGATCCACTGTAGCCATGATGACAGTAACCTGTCGGTGATGCTGTGGTATCAACAGAGACAGGCCAGTCCTGGTATGACTCTGATAGGGTACAGTTACAGCACCACTGAGCCTAACTACGAGAGTTTGTTTGAGGAGAGGTTCAGGCTGAAGATACAGGGAGACCTGAAGGGAACTCTGGTCATCTCCAAACTAACATTAGCAGACTCTGCTGTGTATTTCTGCGCAGCCAGGGATTCGTACTCGGAGGCATATTTTGGAGCCGGCACCAAACTCACCGTTTTAGATCCAAACATCAAAGTCACTGAACCCACAGTGGAAGTCCTAGCACCCTCGGCAAAGGAGTGTAAAGATAGAAACAAGAAGAAGAAGAAGACCCTGGTGTGTGTAGCCACCCGCTTCTACCCCGACCATGTCACGGTCTTCTGGCAAGTC
>701-1
GTTGCGTTTCGTCAGTCTCCGTCTCTGACAGTGAAGGATGGGCGCGAGGCGGAGCTCCACTGTAGCCATGATGACAGTAACCTGTCGGTGATGCTGTGGTACCAACAGAGACAGGCCAGTCCTGGTATGACTCTGATAGGGTACAGTTACAGCACCACTGAGCCTAACTACGAGAGTTTGTTTGAGGAGAGGTTCAGGCTGAAGATACAGGGAGACCTGAAGGGAACTCTGGGCATCTCCAAACTAACATTAGCAGACTCTGCTGTGTATTTCTGCGCAGCCAGGGGAGACTTTGGAAGTGAGGCCTACTTTGGGAATGGAACCAAACTCACTGTTTTAGATCCAAACATCAAAGTCACTGAACCCACAGTGGAAGTCCTAGCACCCTCGGCAAAGGAGTGTAAAGATAGAAACAAGAAGAAGAAGAAGACCCTGGTGTGTGTAGCCACCCGCTTCTACCCCGACCATGTCACGGTCTTCTGGCAAGTC
>702-1
GTTGCGTTTCGTCAGTCTCCGTCTCTGCCAGTGAAGGATGGGCGCGATGCGGAGATCCACTGTAGCCATGATGACAGTAACCTGTCGGTGATGCTGTGGTACCAACAGAGACAGGCCAGTCCTGGTATGACTCTGATAGGGTACAGTTACAGCACCACTGAGCCTAACTACGAGAGTTTGTTTGAGGAGAGGTTCAGGCTGAAGATACAGGGAGACCTGAAGGGAACTCTGGTCATCTCCAAACTAACATTAGCAGACTCTGCTGTGTATTTCTGCGCAGCCAGTCAAGGGACCCTCAACTATGAGGCACATTTTGGATCAGGCACCAAATTAACAGTTCTCGATCCAAACATCAAAGTCACTGAACCCACAGTGGAAGTCCTAGCACCCTCGGCAAAGGAGTGTAAAGATAGAAACAAGAAGAAGAAGAAGACCCTGGTGTGTGTAGCCACCCGCTTCTACCCCGACCATGTCACGGTCTTCTGGCAAGTC
>703-1
GTTGCGTTTCGTCAGTCTCCGTCTCTGACAGTGAAGGATGGGCGCGAGGCGGAGCTCCACTGTAGCCATGATGACAGTAACCTGTCGGTGATGCTGTGGTACCAACAGAGACAGGCCAGTCCTGGTATGACTCTGATAGGGTACAGTTACAGCACCACTGAGCCTAACTACGAGAGTTTGTTTGAGGAGAGGTTCAGGCTGAAGATACAGGGAGACCTGAAGGGAACTCTGGTCATCTCCAAACTAACATTAGCAGACTCTGCTGTGTATTTCTGCGCAGCCAGTCGAGACAGGGGGTACTCGGAGGCATATTTTGGAGCCGGCACCAAACTCACCGTTTTAGATCCAAACATCAAAGTCACTGAACCCACAGTGGAAGTCCTAGCACCCTCGGCAAAGGAGTGTAAAGATAGAAACAAGAAGAAGAAGAAGACCCTGGTGTGTGTAGCCACCCGCTTCTACCCCGACCATGTCACGGTCTTCTGGCAAGTC
>704-1
GTTGCGTTTCGTCAGTCTCCGTCTCTGACAGTGAAGGATGGGCGCGAGGCGGAGATCCACTGTAGCCATGATGACAGTAACCTGTCGGTGATGCTGTGGTATCAACAGAGACAGGCCAGTCCTGGTATGACTCTGATAGGGTACAGTTACAGCACCACTGAGCCTAACTACGAGAGTTTGTTTGAGGAGAGGTTCAGGCTGAAGATACAGGGAGACCTGAAGGGAACTCTGGTCATCTCCAAACTAACATTAGCAGACTCTGCTGTGTATTTCTGCGCAGCCAGTCGCTCTGGTGGTTATGCTGCCTACTTTGGAGAAGGAACTAAGCTAACAGTTCTGGATCCAAACATCAAAGTCACTGAACCCACAGTGGAAGTCCTAGCACCCTCGGCAAAGGAGTGTAAAGATAGAAACAAGAAGAAGAAGAAGACCCTGGTGTGTGTAGCCACCCGCTTCTACCCCGACCATGTCACGGTCTTCTGGCAAGTC
>705-1
GTTGCGTTTCGTCAGTCTCCGTCTCTGACAGTGAAGGATGGGCGCGAGGCGGAGATCCACTGTAGCCATGATGACAGTAACCTTTCGGTGATGCTGTGGTACCAACAGAGACAGGCCAGTCCTTGTATGACTCTGATAGGGTACAGTTACAGCACCACTGAGCCTAACTACGAGAGTTTGTTTGAGGAGAGGTTCAGGCTGAAGATACAGGGAGACCTGAAGGGAACTCTGGTCATCTCCAAACTAACATTAGCAGACTCTGCTGTGTATTTCTGCGCAGCCAGGACAGGGGGCTATGAGGCACATTTTGGATCAGGCACCAAATTAACAGTTCTCGATCCAAACATCAAAGTCACTGAACCCACAGTGGAAGTCCTAGCACCCTCGGCAAAGGAGTGTAAAGATAGAAACAAGAAGAAGAAGAAGACCCTGGTGTGTGTAGCCACCCGCTTCTACCCCGACCATGTCACGGTCTTCTGGCAAGTC
>706-1
GTTGCGTTTCGTCAGTCTCCGTCTCTGACAGTGAAGGATGGGCGCGAGGCGGAGATCCACTGTAGCCATGATGACAGTAACCTGTCGGTGATGCTGTGGTACCAACAGAGACAGGCCAGTCCTGGTATGACTCTGATAGGGTACAGTTACAGCACCACTGAGCCTAACTACGAGAGTTTGTTTGAGGAGAGGTTCAGGCTGAAGATACAGGGAGACCTGAAGGGAACTCTGGTCATCTCCAAACTAACATTAGCAGACGCTGCTGTGTATTTCGGCGCAGCCAGTGAGGGGAGAGCTCAACCAGCCTTCTTTGGCAATGGAACGAAACTCACTGTTTTAGATCCAAACATCAAAGTCACTGAACCCACAGTGGAAGTCCTAGCACCCTCGGCAAAGGAGTGTAAAGATAGAAACAAGAAGAAGAAGAAGACCCTGGTGTGTGTAGCCACCCGCTTCTACCCCGACCATGTCACGGTCTTCTGGCAAGTC
>707-1
GTTGCGTTTCGTCAGTCTCCGTCTCTGACAGTGAAGGATGGGCGCGATGCGGAGCTCCACTTTAGCCATGATGACAGTAACCTGTCGGTGATGCTGTGTTACCAACAGAGACAGGCCAGTCCTGGTATGACTCTTATAGGGTACAGTTACAGCACCACTGAGCCTAACTACGAGAGTTTGTTTGAGGAGAGGTTCAGGCTGAAGATACAGGGAGACCTGAAGGGAACTCTGGTCATCTCCAAACTAACATTAGCAGACTCTGCTGTGTATTTCTGCGCAGCCAGTCAGGGCTATGAGGCACATTTTGGATCAGGCACCAAATTAACAGTTCTCGATCCAAACATCAAAGTCACTGAACCCACAGTGGAAGTCCTAGCACCCTCGGCAAAGGAGTGTAAAGATAGAAACAAGAAGAAGAAGAAGACCCTGGTGTGTGTAGCCACCCGCTTCTACCCCGACCATGTCACGGTCTTCTGGCAAGTC
>708-1
GTTGCGTTTCGTCAGTCTCCGTCTCTGACAGTGAAGGATGGGCGCGAGGCGGAGATCCACTGTAGCCATGATGACAGTAACCTGTCGGTGATGCTGTGGTACCAACAGAGACAGGCCAGTCCTGGTATGACTCTGATAGGGTACAGTTACAGCACCACTGAGCCTAACTACGAGAGTTTGTTTGAGGAGAGGTTCAGGCTGAAGATACAGGGAGACCTGAAGGGAACTCTGGTCATCTCCAAACTAACATTAGCAGACTCTGCTGTGTATTTCTGCGCAGCCAGTCTACAGGTCGTACTCGGAGGCATATTTTGGAGCCGGTACCAGACTCACTGTTCTAGATCCAAACATCAAAGTCACTGAACCCACAGTGGAAGTCCTAGCACCCTCGGCAAAGGAGTGTAAAGATAGAAACAAGAAGAAGAAGAAGACCCTGGTGTGTGTAGCCACCCGCTTCTACCCCGACCATGTCACGGTCTTCTGGCAAGTC
>709-1
GTTGCGTTTCGTCAGTCTCCGTCTCTGACAGTGAAGGATGGGCGCGAGGCGGAGATCCACTGTAGCCATGATGACAGTAACCTGTCGGTGATGCTGTGGTACCAACAGAGACAGGCCAGTCCTGGTATGACTCTGATAGGGTACAGTTACAGCACCACTGAGCCTAACTACGAGAGTTTGTTTGAGGAGAGGTTCAGGCTGAAGATACAGGGAGACCTGAAGGGAACTCTGGTCATCTCCAAACTAACATTAGCAGACTCTGCTGTGTATTTCTGCGCAGCCAGTCGGGACAGATATGAGGCACATTTTGGATCAGGCACCAGATTACCAGTTCTCGATCCAAACATCAAAGTCACTGAACCCACAGTGGAAGTCCTAGCACCCTCGGCAAAGGAGTGTAAAGATAGAAACAAGAAGAAGAAGAAGACCCTGGTGTGTGTAGCCACCCGCTTCTACCCCGACCATGTCACGGTCTTCTGGCAAGTC
>710-1
GTTGCGTTTCGTCAGTCTCCGTCTCTGACAGTGCAGGATGGGCGCGAGGCGGAGATCCACTGTCGCCATGATGACAGTAACCTTTCTGTGATGCTGTTGTACCACCAGAGACAGGCCAGTCCTTTTATGACTCTGATATGGTACAGTTACAGCACCACTGAGCCTAACTACGAGAGTTTGTTTGAGGAGAGGTTCAGGCTGAAGATCCAGGGAGACCTGAAGGGAACTCTGGTCATCTCCAAACTAACATTAGCAGACTCTGCTGTGTATTTCTGCGCAGCCAGTCGCGACACGTACTCGGAGGCATATTTTGGAGCCGGCACCAAACTCACCGTTTTAGATCCAAACATCAAAGTCACTGAACCCACAGTGGAAGTCCTAGCACCCTCGGCAAAGGAGTGTAAAGATAGAAACAAGAAGAAGAAGAAGACCCTGGTGTGTGTAGCCACCCGCTTCTACCCCGACCATGTCACGGTCTTCTGGCAAGTC
>711-1
GTTGCGTTTCGTCAGTCTCCGTCTCTGACAGTGAAGGATGGGCGCGAGGCGGAGATCCACTGTAGCCATGATGACAGTAACCTGTCGGTGATGCTGTGGTACCAACAGAGACAGGCCAGTCCTGGTATGACTCTGATAGGGTACAGTTACAGCACCACTGAGCCTAACTACGAGAGTTTGTTAGAGGAGAGGTTCAGGCTGAAGATACAGGGAGACCTGAAGGGAACTCTGGTCATCTCCAAACTAACATTAGCAGACTCTGCTGTGTATTTCTGCGCAGCCAGTCGGGACACTCAAACTCAACCAGCCTTCTTTGGCAATGGAACGAAACTCACTGTTTTAGATCCAAACATCAAAGTCACTGAACCCACAGTGGAAGTCCTAGCACCCTCGGCAAAGGAGTGTAAAGATAGAAACAAGAAGAAGAAGAAGACCCTGGTGTGTGTAGCCACCCGCTTCTACCCCGACCATGTCACGGTCTTCTGGCAAGTC
>712-1
GTTGCGTTTCGTCAGTCTCCGTCTCTGACAGTGAAGGATGGGCGCGAGGCGGAGATCCACTGTAGCCCTGATGACAGTAACCTGTCGGTGATGCTGTGGTACCAACAGAGACAGGCCAGTCCTGGTATGACTCTGATAGGGTACAGTTACAGCACCACTGAGCCTAACTACGAGAGTTTGTTTGAGGAGAGGTTCAGGCTGAAGATACAGGGAGACCTGAAGGGAACTCTGGTCATCTCCAAACTAACATTAGCAGACTCTGCTGTGTATTTCTGCGCAGCCAGGGACAGCTCGTACTCGGAGGCATATTTTGGAGCCGGCACCAAACTCACCGTTTTAGATCCAAACATCAAAGTCACTGAACCCACAGTGGAAGTCCTAGCACCCTCGGCAAAGGAGTGTAAAGATAGAAACAAGAAGAAGAAGAAGACCCTGGTGTGTGTAGCCACCCGCTTCTACCCCGACCATGTCACGGTCTTCTGGCAAGTC
>713-1
GTTGCGTTTCGTCAGTCTCCGTCTCTGCCAGTGAAGGATGGGCGCGATGCGGAGCTCCACTTTAGCCCTGATGACAGTAACCTGTCGGTGATGCTGTGTTACCAACAGAGACAGGCCAGTCCTGGTATGACTCTTATAGGGTACAGTTACAGCACCACTGAGCCTACCTACGAGAGTTTGTTTGAGGAGAGGTTCAGGCTGAAGATACAGGGAGACCTGAAGGGAACTCTGGTCATCTCCAAACTAACATTAGCAGACTCTGCTGTGTATTTCTGCGCAGCCAGTCGGACAGGTGGTGCCAGCCAGGCTTACTTCGGTGGAGGAACCAGGTTAACTGTTCTAGATCCAAACATCAAAGTCACTGAACCCACAGTGGAAGTCCTAGCACCCTCGGCAAAGGAGTGTAAAGATAGAAACAAGAAGAAGAAGAAGACCCTGGTGTGTGTAGCCACCCGCTTCTACCCCGACCATGTCACGGTCTTCTGGCAAGTC
>714-1
GTTGCGTTTCGTCAGTCTCCGTCTCTGACAGTGAAGGATGGGCGCGATGCGGAGATCCACTGTAGCCATGATGACAGTAACCTGTCGGTGATGCTGTGGTACCAACAGAGACAGGCCAGTCCTGGTATGACTCTGATAGGGTACAGTTACAGCACCACTGAGCCTAACTACGAGAGTTTGTTTGAGGAGAGGTTCAGGCTGAAGATACAGGGAGACCTGAAGGGAACTCTGGTCATCTCCAAACTAACATTAGCAGACTCTGCTGTGTATTTCTGCGCAGCTCAGGGGGACTCGTACTCGGAGGCATATTTTGGAGCCGGCACCAAACTCACCGTTTTAGATCCAAACATCAAAGTCACTGAACCCACAGTGGAAGTCCTAGCACCCTCGGCAAAGGAGTGTAAAGATAGAAACAAGAAGAAGAAGAAGACCCTGGTGTGTGTAGCCACCCGCTTCTACCCCGACCATGTCACGGTCTTCTGGCAAGTC
>715-1
GTTGCGTTTCGTCAGTCTCCGTCTCTGACAGTGAAGGATGGGCGCGATGCGGAGATCCACTGTAGCCATGATGACAGTAACCTGTCGGTGATGCTGTGGTACCAACAGAGACAGGCCAGTCCTGGTATGACTCTGATAGGGTACAGTTACAGCACCACTGAGCCTAACTACGAGAGTTTGTTTGAGGAGAGGTTCAGGCTGAAGATACAGGGAGACCTGAAGGGAACTCTGGTCATCTCCAAACTAACATTAGCAGACTCTGCTGTGTATTTCTGCGCAGCCAGTCAAGGGGGCTATGATCCTGCATTCTTTGGAGCAGGGACCAAACTGAGTGTTCTGGATCCAAACATCAAAGTCACTGAACCCACAGTGGAAGTCCTAGCACCCTCGGCAAAGGAGTGTAAAGATAGAAACAAGAAGAAGAAGAAGACCCTGGTGTGTGTAGCCACCCGCTTCTACCCCGACCATGTCACGGTCTTCTGGCAAGTC
>716-1
GTTGCGTTTCGTCAGTCTCCGTCTCTGACAGTGAAGGATGGGCGCGAGGCGGAGATCCACTGTAGCCATGATGACAGTAACCTGTCGGTGATGCTGTGGTACCAACAGAGACAGGCCAGTCCTGGTATGACTCTGATAGGGTACAGTTACAGCACCACTGAGCCTAACTACGAGAGTTTGTTTGAGGAGAGGTTCAGGCTGAAGATACAGGGAGACCTGAAGGGAACTCTGGTCATCTCCAAACTAACATTAGCAGACTCTGCTGTGTATTTCTGCGCAGCCACGACAGGTACTCAAACTCAACCAGCCTTCTTTGGCAATGGAACGAAACTCACTGTTTTAGATCCAAACATCAAAGTCACTGAACCCACAGTGGAAGTCCTAGCACCCTCGGCAAAGGAGTGTAAAGATAGAAACGAGAAGAAGAAGAAGACCCTGGTGTGTGTAGCCACCCGCTTCTACCCCGACCATGTCACGGTCTTCTGGCAAGTC
>717-1
GTTGCGTTTCGTCAGTCTCCGTCTCTGACAGTGAATGATGGGCGCGAGGCGGAGATCCACTGTAGCCATGATGACAGTAACCTGTCGGTGATGCTGTGGTACCAACAGAGACAGGCCAGTCCTGGTATGACTCTGATAGGGTACAGTTACAGCACCACTGAGCCTAACTACGAGAGTTTGTTTGAGGAGAGGTTCAGGCTGAAGATACAGGGAGACCTGAAGGGAACTCTGGTCATCTCCAAACTAACATTAGCAGACTCTGCTGTGTATTTCTGCGCAGCCAGTCAGGGAGGCTGGAAGTGAGGCCTACTTTGGGAATGGAACCAAACTCACTGTTTTAGATCCAAACATCAAAGTCACTGAACCCACAGTGGAAGTCCTAGCACCCTCGGCAAAGGAGTGTAAAGATAGAAACAAGAAGAAGAAGAAGACCCTGGTGTGTGTAGCCACCCGCTTCTACCCCGACCATGTCACGGTCTTCTGGCAAGTC
>718-1
GTTGCGTTTCGTCAGTCTCCGTCTCTGACAGTGAAGGATGGGCGCGAGGCGGAGATCCACTGTAGCCATGATGACAGTAACCTGTCGGTGATGCTGTGGTACCAACAGAGACAGGCCAGTCCTGGTATGACTCTGATAGGGTACAGTTACAGCACCACTGAGCCTAACTACGAGAGTTTGTTTGAGGAGAGGTTCAGGCTGAAGATACAGGGAGACCTGAAGGGAACTCTGGTCATCTCCAAACTAACATTAGCAGACTCTGCTGTGTATTTCTGCGCAGCCCGGCGGACAGGGAGGTATGATCCTGTATTCTTTGGAGCAGGGACCAAACTGAGTGTTCTGGATCCAAACATCAAAGTCACTGAACCCACAGTGGAAGTCCTAGCACCCTCGGCAAAGGAGTGTAAAGATAGAAACAAGAAGAAGAAGAAGACCCTGGTGTGTGTAGCCACCCGCTTCTACCCCGACCATGTCACGGTCTTCTGGCAAGTC
>719-1
GTTGCGTTTCGTCAGTCTCCGTCTCTGACAGTGAAGGATGGGCGCGAGGCGGAGATCCACTGTAGCCATGATGACAGTAACCTGTCGGTGATGCTGTGGTACCAACAGAGACAGGCCAGTCCTGGTATGACTCTGATAGGGGACAGTTACAGCACCACTGAGCCTAACTACGAGAGTTTGTTTGAGGAGAGGTTCAGGCTGAAGATACAGGGAGACCTGAAGGGAACTCTGGTCATCTCCAAACTAACATTAGCAGACTCTGCTGTGTATTTCTGCGCAGCCAGTCGGACACTATGAGGCACATTTTGGATCAGGCACCAAATTAACAGTTCTCGATCCAAACATCAAAGTCACTGAACCCACAGTGGAAGTCCTAGCACCCTCGGCAAAGGAGTGTAAAGATAGAAACAAGAAGAAGAAGAAGACCCTGGTGTGTGTAGCCACCCGCTTCTACCCCGACCATGTCACGGTCTTCTGGCAAGTC
>720-1
GTTGCGTTTCGTCAGTCTCCGTCTCTGACAGTGAAGGATGGGCGCGAGGCGGAGATCCACTGTAGCCATGATGACAGTAACCTGTCGGTGATGCTGTGGTACCAACAGAGACAGGCCAGTCCTGGTATGACTCTGATAGGGTCCAGTTACAGCACCACTGAGCCTAACTACGAGAGTTTGTTTGAGGAGAGGTTCAGGCTGAAGATACAGGGAGACCTGAAGGGAACTCTGGTCATCTCCAAACTAACATTAGCAGACTCTGCTGTGTATTTCTGCGCAGCCAGTGAGGGGAGAGCTCAACCAGCCTTCTTTGGCAATGGAACGAAACTCACTGTTTTAGATCCAAACATCAAAGTCACTGAACCCACAGTGGAAGTCCTAGCACCCTCGGCAAAGGAGTGTAAAGATAGAAACAAGAAGAAGAAGAAGACCCTGGTGTGTGTAGCCACCCGCTTCTACCCCGACCATGTCACGGTCTTCTGGCAAGTC
>721-1
GTTGCGTTTCGTCAGTCTCCGTCTCTGACAGTGAAGGATGGGCGCGATGCGGAGATCCACTGTAGCCATGATGACAGTAACCTGTCGGTGATGCTGTGGTACCAACAGAGACAGGCCAGTCCTGGTATGACTCTGATAGGGTACAGTTACAGCACCACTGAGCCTAACTACGAGAGTTTGTTTGAGGAGAGGTTCAGGCTGAAGATACAGGGAGACCTGAAGGGAACTCTGGTCATCTCCAAACTAACATTAGCAGACTCTGCTGTGTATTTCTGCGCAGCCAGGACAGGGGGCTATGAGGCACATTTTGGATCAGGCACCAAATTAACAGTTCTCGATCCAAACATCAAAGTCACTGAACCCACAGTGGAAGTCCTAGCACCCTCGGCAAAGGAGTGTAAAGATAGAAACAAGAAGAAGAAGAAGACCCTGGTGTGTGTAGCCACCCGCTTCTACCCCGACCATGTCACGGTCTTCTGGCAAGTC
>722-1
GTTGCGTTTCGTCAGTCTCCGTCTCTGACAGTGAAGGATGGGCGCGAGGCGGAGATCCACTGTAGCCATGATGACAGTAACCTGTCGGTGATGCTGTGGTACCAACAGAGACAGGCCAGTCCTGGTATGACTCTGATAGGGTACAGTTACAGCACCACTGAGCCTAACTACGAGAGTTTGTTTGAGGAGAGGTTCAGGCTGAAGATACAGGGAGACCTGAAGGGAACTCTGGTCATCTCCAAACTAACATTAGCAGACTCTGCTGTGTATTTCTGCGCAGCCAGGCGTAGCGACCAGGCTTATTTCGGTTGAGGAACCAGGTTAACTGTTCTAGATCCAAACATCAAAGTCACTGAACCCACAGTGGAAGTCCTAGCACCCTCGGCAAAGGAGTGTAAAGATAGAAACAAGAAGAAGAAGAAGACCCTGGTGTGTGTAGCCACCCGCTTCTACCCCGACCATGTCACGGTCTTCTGGCAAGTC
>723-1
GTTGCGTTTCGTCAGTCTCCGTCTCTGACAGTGAAGGATGGGCGCGAGGCGGAGATCCACTGTAGCCATGATGACAGTAACCTGTCGGTGATGCTGTGGTACCAACAGAGACAGGCCAGACCTGGTATGACTCTGATAGGGTACAGTTACAGCACCACTGAGCCTAACTACGAGAGTTTGTTTGAGGAGAGGTTCAGGCTGAAGATACAGGGAGACCTGAAGGGAACTCTGGTCATCTCCAAACTAACATTAGCAGACTCTGCTGTGTATTTCTGCGCAGCCAGTCAGGGGGCAACAACCCGGCATTCTTCGGCAGTGGCACCAAACTCACAGTTCTAGATCCAAACATCAAAGTCACTGAACCCACAGTGGAAGTCCTAGCACCCTCGGCAAAGGAGTGTAAAGATAGAAACAAGAAGAAGAAGAAGACCCTGGTGTGTGTAGCCACCCGCTTCTACCCCGACCATGTCACGGTCTTCTGGCAAGTC
>724-1
GTTGCGTTTCGTCAGTCTCCGTCTCTGACAGTGAAGGATGGGCGCGAGGCGGAGATCCACTGTAGCCATGATGACAGTAACCTGTCGGTGATGCTGTGGTACCAACAGAGACAGGCCAGTCCTGGTATGACTCTGATAGGGTACAGTTACAGCACCACTGAGCCTAACTACGGGAGTTTGTTTGAGGAGAGGTTCAGGCTGAAGATACAGGGAGACCTGAAGGGAACTCTGGTCATCTCCAAACTAACATTAGCAGACTCTGCTGTGTATTTCTGCGCAGCCACGACAGGTACTCAAACTCAACCAGCCTTCTTTGGCAATGGAACGAAACTCACTGTTTTAGATCCAAACATCAAAGTCACTGAACCCACAGTGGAAGTCCTAGCACCCTCGGCAAAGGAGTGTAAAGATAGAAACAAGAAGAAGAAGAAGACCCTGGTGTGTGTAGCCACCCGCTTCTACCCCGACCATGTCACGGTCTTCTGGCAAGTC
>725-1
GTTGCGTTTCGTCAGTCTCCGTCTCTGACAGTGCAGGATGGTCGCGAGGCGGAGATCCACTGTCGCCATGATGACAGTAACCTTTCGGTGATGCTGTGGTACCAACAGAGACAGGCCAGTCCTTGTATGACTCTGATAGGGTACAGTTACAGCACCACTGAGCCTAACTACGAGAGTTTGTTTGAGGAGAGGTTCAGGCTGAAGATACAGGGAGACCTGAAGGGAACTCTGGTCATCTCCAAACTAACATTAGCAGACTCTGCTGTGTATTTCTGCGCAGCCGGGACAGGGGGAAACAACAACCCGGCATTCTTCGGCAGTGGCACCAAACTCACAGTTCTAGATCCAAACATCAAAGTCACTGAACCCACAGTGGAAGTCCTAGCACCCTCGGCAAAGGAGTGTAAAGATAGAAACAAGAAGAAGAAGAAGACCCTGGTGTGTGTAGCCACCCGCTTCTACCCCGACCATGTCACGGTCTTCTGGCAAGTC
>726-1
GTTGCGTTTCGTCAGTCTCCGTCTCTGCCAGTGAAGGATGGGCGCGATGCGGAGCTCCACTGTAGCCATGATGACAGTAACCTGTCGGTGATGCTGTGGTACCAACAGAGACAGGCCAGTCCTGGTATGACTCTGATAGGGTACAGTTACAGCACCACTGAGCCTAACTACGAGAGTTTGTTTGAGGAGAGGTTCAGGCTGAAGATACAGGGAGACCTGAAGGGAACTCTGGTCATCTCCAAACTAACATTAGCAGACTCTGCTGTGTATTTCTGCGCAGCCAGACAGGGGAACTATGAGGCACATTTTGGATCAGGCACCAAATTAACAGTTCTCGATCCAAACATCAAAGTCACTGAACCCACAGTGGAAGTCCTAGCACCCTCGGCAAAGGAGTGTAAAGATAGAAACAAGAAGAAGAAGAAGACCCTGGTGTGTGTAGCCACCCGCTTCTACCCCGACCATGTCACGGTCTTCTGGCAAGTC
>727-1
GTTGCGTTTCGTCAGTCTCCGTCTCTGACAGTGAAGGATGGGCGCGAGGCGGAGATCCACTGTAGCCATGATGACAGTAACCTGTCGGTGATGCTGTGGTACCAACAGAGACAGGCCAGTCCTGGTATGACTCTGATAGGGTACAGTTACAGCACCACTGAGCCTAACTACGAGAGTTTGTCTGAGGAGAGGTTCAGGCTGAAGATACAGGGAGACCTGAAGGGAACTCTGGTCATCTCCAAACTAACATTAGCAGACTCTGCTGTGTATTTCTGCGCAGCCAGTCTACAGGTCGTACTCGGAGGCATATTTTGGAGCCGGCACCAAACTCACCGTTTTAGATCCAAACATCAAAGTCACTGAACCCACAGTGGAAGTCCTAGCACCCTCGGCAAAGGAGTGTAAAGATAGAAACAAGAAGAAGAAGAAGACCCTGGTGTGTGTAGCCACCCGCTTCTACCCCGACCATGTCACGGTCTTCTGGCAAGTC
>728-1
GTTGCGTTTCGTCAGTCTCCGTCTCTGACAGTGAAGGATGGGCGCGAGGCGGAGATCCACTGTAGCCATGATGACAGTAACCTGTCGGTGATGCTGTGGTACCAACAGAGACAGGCCAGTCCTGGTATGACTCTGATAGGGTACAGTTACAGCACCACTGAGCCTAACTACGAGAGTTTGTTTGAGGAGAGGTTCAGGCTGAAGATACAGGGAGACCTGAAGGGAACTCTGGTCATCTCCAAACTAACATTAGCAGACTCTGCTGTGTATTTCTGCGCAGCCGGGACAGGGGCCAACTATGAGGCACATTTTGGATCAGGCACCAAATTAACAGTTCTCGATCCAAACATCAAAGTCACTGAACCCACAGTGGAAGTCCTAGCACCCTCGGCAAAGGAGTGTAAAGATAGAAACAAGAAGAAGAAGACCCTGGTGTGTGTAGCCACCCGCTTCTACCCCGACCATGTCACGGTCTTCTGGCAAGTC
>729-1
GTTGCGTTTCGTCAGTCTCCGTCTCTGACAGTGAAGGATGGGCGCGAGGCGGAGCTCCACTGTAGCCCTGATGACAGTAACCTGTCGGTGATGCTGTGGTACCAACAGAGACAGGCCAGTCCTGGTATGACTCTGATAGGGTACAGTTACAGCACCACTGAGCCTAACTACGAGAGTTTGTTTGAGGAGAGGTTCAGGCTGAAGATACAGGGAGACCTGAAGGGAACTCTGGTCATCTCCAAACTAACATTAGCAGACTCTGCTGTGTATTTCTGCGCAGCCAGGGATTCGTACTCGGAGGCATATTTTGGAGCCGGCACCAAACTCACCGTTTTAGATCCAAACATCAAAGTCACTGAACCCACAGTGGAAGTCCTAGCACCCTCGGCAAAGGAGTGTAAAGATAGAAACAAGAAGAAGAAGAAGACCCTGGTGTGTGTAGCCACCCGCTTCTACCCCGACCATGTCACGGTCTTCTGGCAAGTC
>730-1
GTTGCGTTTCGTCAGTCTCCGTCTCTGACAGTGAAGGATGGGCGCGATGCGGAGCTCCACTGTAGCCATGATGACAGTAACCTGTCGGTGATGCTGTGGTACCAACAGAGACAGGCCAGTCCTGGTATGACTCTTATAGGGTACAGTTACAGCACCACTGAGCCTAACTACGAGAGTTTGTTTGAGGAGAGGTTCAGGCTGAAGATACAGGGAGACCTGAAGGGAACTCTGGTCATCTCCAAACTAACATTAGCAGACTCTGCTGTGTATTTCTGCGCAGCCAGTCGGACAGGTGGTGCCAGCCAGGCTTACTTCGGTGGAGGAACCAGGTTAACTGTTCTAGATCCAAACATCAAAGTCACTGAACCCACAGTGGAAGTCCTAGCACCCTCGGCAAAGGAGTGTAAAGATAGAAACAAGAAGAAGAAGAAGACCCTGGTGTGTGTAGCCACCCGCTTCTACCCCGACCATGTCACGGTCTTCTGGCAAGTC
>731-1
GTTGCGTTTCGTCAGTCTCCGTCTCTGACAGTGAAGGATGGGCGCGAGGCGGAGATCCACTGTAGCCATGATGACAGTAACCTGTCGGTGATGCTGTGGTACCAACAGAGACAGGCCAGTCCTGGTATGACTCTGATAGGGTACAGTTACAGCACCACTGAGCCTAACTACGAGAGTTTGTTTGAGGAGAGGTTCAGGCTGAAGATACAGGGAGACCTGAAGGGAACTCTGGTCATCTCCAAACTAACATTAGCAGCCTCTGCTGTGTATTTCTGCGCAGCCTGTCGCTCTGGTGTTTATGCTGCCTACTTTGGAGAAGGAACTAAGCTAACAGTTCTGGATCCAAACATCAAAGTCACTGAACCCACAGTGGAAGTCCTAGCACCCTCGGCAAAGGAGTGTAAAGATAGAAACAAGAAGAAGAAGAAGACCCTGGTGTGTGTAGCCACCCGCTTCTACCCCGACCATGTCACGGTCTTCTGGCAAGTC
>732-1
GTTGCGTTTCGTCAGTCTCCGTCTCTGACAGTGAAGGATGGGCGCGAGGCGGAGATCCACTGTAGCCATGATGACAGTAACCTGTCGGTGATGCTGTGGTACCAACAGAGACAGGCCAGTCCTGGTATGACTCTGATAGGGTACAGTTACAGCACCACTGAGCCTAACTACGAGAGTTTGTTTGAGGAGAGGTTCAGGCTGAAGATACAGGGAGACCTGAAGGGAACTCTGGTCATCTCCAAACTAACATTAGTAGACTCTGCTGTGTATTTCTGCGCAGCCACCGGTGGTTATGCTGCCTACTTTGGAGAGGGAACTAAGCTAACAGTTCTGGATCCAAACATCAAAGTCACTGAACCCACAGTGGAAGTCCTAGCACCCTCGGCAAAGGAGTGTAAAGATAGAAACAAGAAGAAGAAGAAGACCCTGGTGTGTGTAGCCACCCGCTTCTACCCCGACCATGTCACGGTCTTCTGGCAAGTC
>733-1
GTTGCGTTTCGTCAGTCTCCGTCTCTGACAGTGAAGGATGGGCGCGATGCGGAGATCCACTTTAGCCATGATGACAGTAACCTGTCGGTGATGCTGTGGTACCAACAGAGACAGGCCAGTCCTGGTATGACTCTGATAGGGTACAGTTACAGCACCACTGAGCCTAACTACGAGAGTTTGTTTGAGGAGAGGTTCAGGCTGAAGATACAGGGAGACCTGAAGGGAACTCTGGTCATCTCCAAACTAACATTAGCAGACTCTGCTGTGTATTTCTGCGCAGCCAGTCGGACACTATGAGGCACATTTTGGATCAGGCACCAAATTAACAGTTCTCGATCCAAACATCAAAGTCACTGAACCCACAGTGGAAGTCCTAGCACCCTCGGCAAAGGAGTGTAAAGATAGAAACAAGAAGAAGAAGAAGACCCTGGTGTGTGTAGCCACCCGCTTCTACCCCGACCATGTCACGGTCTTCTGGCAAGTC
>734-1
GTTGCGTTTCGTCAGTCTCCGTCTCTGACAGTGAAGGATGGGCGCGAGGCGGAGATCCACTGTAGCCATGATGACAGTAACCTGTCGGTGATGCTGTGGTACCAACAGAGACAGGCCAGTCCTGGTATAACTCTGATAGGGTACAGTTACAGCACCACTGGGCCTAACTACGAGAGTTTGTTTGAGGAGAGGTTCAGGCTGAAGATACAGGGAGACCTGAAGGGAACTCTGGTCATCTCCAAACTAACATTAGCAGACTCTGCTGTGTATTTCTGCGCAGCCAGCCGTACTCAAACTCAACCAGCCTTCTTTGGCAATGGAACGAAACTCACTGTTTTAGATCCAAACATCAAAGTCACTGAACCCACAGTGGAAGTCCTAGCACCCTCGGCAAAGGAGTGTAAAGATAGAAACAAGAAGAAGAAGAAGACCCTGGTGTGTGTAGCCACCCGCTTCTACCCCGACCATGTCACGGTCTTCTGGCAAGTC
>735-1
GTTGCGTTTCGTCAGTCTCCGTCTCTGACAGTGAAGGATGGGCGCGAGGCGGAGATCCACTGTAGCCATGATGACAGTAACCTGTCGGTGATGCTGTGGTACCAACAGAGACAGGCCAGTCCTGGTATGACTCTGATAGGGTACAGTTACAGCACCACTGAGCCTAACTACGAGAGTTTGTTTGAGGAGAGGTTCAGGCTGAAAATACAGGGAGACCTGAAGGGAACTCTGGTCATCTCCAAACTAACATTAGCAGACTCTGCTGTGTATTTCTGCGCAGCCAGGAAGGGACAGAGCACGGATAAGGCAGAGTTTGGTCCAGGTACCAGACTCACTGTTCTAGATCCAAACATCAAAGTCACTGAACCCACAGTGGAAGTCCTAGCACCCTCGGCAAAGGAGTGTAAAGATAGAAACAAGAAGAAGAAGAAGACCCTGGTGTGTGTAGCCACCCGCTTCTACCCCGACCATGTCACGGTCTTCTGGCAAGTC
>736-1
GTTGCGTTTCGTCAGTCTCCGTCTCTGAAAGGGAAGGATGGGCGCGATGCGGAGATCCACTGTAGCCATGATGACAGTAACCTGTCGGTGATGCTGTGGTACCAACAGAGACAGGCCAGTCCTGGTATGACTCTGATAGGGTACAGTTACAGCACCACTGAGCCTAACTACGAGAGTTTGTTTGAGGAGAGGTTCAGGCTGAAGATACAGGGAGACCTGAAGGGAACTCTGGTCATCTCCAAACTAACATTAGCAGACTCTGCTGTGTATTTCTGCGCAGCCAGACAGGGTACCTCTGGTGGTTATGCTGCCTACTTTGGAGAAGGAACTAAGCTAACAGTTCTGGATCCAAACATCAAAGTCACTGAACCCACAGTGGAAGTCCTAGCACCCTCGGCAAAGGAGTGTAAAGATAGAAACAAGAAGAAGAAGACCCTGGTGTGTGTAGCCACCCGCTTCTACCCCGACCATGTCACGGTCTTCTGGCAAGTC
>737-1
GTTGCGTTTCGTCAGTCTCCGTCTCTGACAGTGAAGGATGGGCGCGAGGCGGAGATCCACTGTAGCCATGATGACAGTAACCTGTCGGTGATGCTGTGGTACCAACAGAGACAGGCCAGTCCTGGTATGACTCTGATAGGGTACAGTTACGGCACCACTGAGCCTAACTACGAGAGTTTGTTTGAGGAGAGGTTCAGGCTGAAGATACAGGGAGACCTGAAGGGAACTCTGGTCATCTCCAAACTAACATTAGCAGACTCTGCTGTGTATTTCTGCGCAGCCAGTCGGAGGGGCACGGATAAGGCAGAGTTTGGTCCAGGTACCAGACTCACTGTTCTAGATCCAAACATCAAAGTCACTGAACCCACAGTGGAAGTCCTAGCACCCTCGGCAAAGGAGTGTAAAGATAGAAACAAGAAGAAGAAGAAGACCCTGGTGTGTGTAGCCACCCGCTTCTACCCCGACCATGTCACGGTCTTCTGGCAAGTC
>738-1
GTTGCGTTTCGTCAGTCTCCGTCTCTGACAGTGAAGGATGGGCGCGAGGCGGAGCTCCACTGTAGCCATGATGACAGTAACCTGTCGGTGATGCTGTGGTACCAACAGAGACAGGCCAGTCCTGGTATGGCTCTGATAGGGTACAGTTACAGCACCACTGAGCCTAACTACGAGAGTTTGTTTGAGGAGAGGTTCAGGCTGAAGATACAGGGAGACCTGAAGGGAACTCTGGTCATCTCCAAACTAACATTAGCAGACTCTGCTGTGTATTTCTGCGCAGCCAGGGACAGGGAAGTCAACCAGCCTTCTTTGGCAATGGAACGAAACTCACTGTTTTAGATCCAAACATCAAAGTCACTGAACCCACAGTGGAAGTCCTAGCACCCTCGGCAAAGGAGTGTAAAGATAGAAACAAGAAGAAGAAGAAGACCCTGGTGTGTGTAGCCACCCGCTTCTACCCCGACCATGTCACGGTCTTCTGGCAAGTC
>739-1
GTTGCGTTTCGTCAGTCTCCGTCTCTGACAGTGAAGGATGGGCGCGAGGCGGAGATCCACTGTAGCCATGATGACAGTAACCTGTCGGTGATGCTGTGGTACCAACAGAGACAGGCCAGTCCTGGTATGACTCTGATAGGGTACAGTTACAGCACCACTGAGCCTAACTACGAGAGTTTGTTTGAGGAGAGGTTCAGGCTGAAGATACAGGGAGACCTGAAGGGAACTCTGGTCATCTCCAAACTAACATTAGCAGACTCTGCTGTGTATTTCTGCGCAGCCAGTGAGGGGAGAGCTCAACCAGCCTTCTTTGGCAATGGAACGAAACTCACTGTTTTAGATCCAAACATCAAAGTCACTGAACCCACAGTGGAAGTCCTAGCACCCTCGGCAAAGGAGTGGAAAGATAGAAACAAGAAGAAGAAGACCCTGGTGTGTGTAGCCACCCGCTTCTACCCCGACCATGTCACGGTCTTCTGGCAAGTC
>740-1
GTTGCGTTTCGTCAGTCTCCGTCTCTGACAGTGCAGGATGGGCGCGAGGCGGAGATCCACTGTAGCCATGATGACAGTAACCTGTCGGTGATGCTGTGGTACCAACAGAGACAGGCCAGTCCTGGTATGACTCTGATAGGGTACAGTTACAGCACCACTGAGCCTAACTACGAGAGTTTGTTTGAGGAGAGGTTCAGGCTGAAGATACAGGGAGACCTGAAGGGAACTCTGGTCATCTCCAAACTAACATTAGCAGACTCTGCTGTGTATTTCTGCGCAGCCAGAGGGGGCGGTACTCGGAGGCATATTTTGGAGCCGGCACCAAACTCACCGTTTTAGATCCAAACATCAAAGTCACTGAACCCACAGTGGAAGTCCTAGCACCCTCGGCAAAGGAGTGTAAAGATAGAAACAAGAAGAAGAAGAAGACCCTGGTGTGTGTAGCCACCCGCTTCTACCCCGACCATGTCACGGTCTTCTGGCAAGTC
>741-1
GTTGCGTTTCGTCAGTCTCCGTCTCTGACAGTGAAGGATGGGCGCGAGGCGGAGATCCACTGTAGCCATGATGACAGTAACCTGTCGGTGATGCTGTGGTACCAACAGAGACAGGCCAGTCCTGGTATGACTCTGATAGGGTACAGTTACAGCACCACTTAGCCTAACTACGAGAGTTTGTTTGAGGAGAGGTTCAGGCTGAAGATACAGGGAGACCTGAAGGGAACTCTGGTCATCTCCAAACTAACATTAGCAGACTCTGCTGTGTATTTCTGCGCAGCCAGTCGCCTTCAACTATGAGGCACATTTTGGATCAGGCACCAAATTAACAGTTCTCGATCCAAACATCAAAGTCACTGAACCCACAGTGGAAGTCCTAGCACCCTCGGCAAAGGAGTGTAAAGATAGAAACAAGAAGAAGAAGAAGACCCTGGTGTGTGTAGCCACCCGCTTCTACCCCGACCATGTCACGGTCTTCTGGCAAGTC
>742-1
GTTGCGTTTCGTCAGTCTCCGTCTCTGACAGTGAAGGATGGGCGCGAGGCGGAGCTCCACTGTAGCCATGATGACAGTAACCTGTCGGTGATGCTGTGGTACCAACAGAGACAGGCCAGTCCTGGTATGACTCTGATAGGGTACAGTTACAGCACCACTGAGCCTAACTACGAGAGTTTGTTTGAGGAGAGGTTCAGGCTGAAGATACAGGGAGACCTGAAGGGAACTCTGGTCATCTCCAAACTAACATTAGCAGACTCTGCTGTGTATTTCTGCGCAGCCAGTCGACAGGGGAGGTACTCGGAGGCATATTTTGGAGCCGGCACCAAACTCACCGTTTTAGATCCAAACATCAAAGTCACTGAACCCACAGTGGAAGTCCTAGCACCCTCGGCAAAGGAGTGTAAAGATAGAAACAAGAAGAAGAAGAAGACCCTGGTGTGTGTAGCCACCCGCTTCTACCCCGACCATGTCACGGTCTTCTGGCAAGTC
>743-1
GTTGCGTTTCGTCAGTCTCCGTCTCTGACAGTGAAGGATGGGCGCGAGGCGGAGATCCACTGTAGCCATGATGACAGTAACCTGTCGGTGATGCTGTGGTACCAACAGAGACAGGCCAGTCCTGGTATGACTCTGATAGGGTACAGTTACAGCACCACTGAGCCTAACTACGAGAGTTTGTTTGAGGAGAGGTTCAGGCTGAAGATACAGGGAGACCTGAAGGGAACTCTGGTCATCTCCAAACTAACATTAGCAGACTCTGCTGTGTATTTCTGCGCAGCCAGTCGAGTACACGGTTAAGGCAGAGTTTGGTCCAGGTACCAGACTCACTGTTCTAGATCCAAACATCAAAGTCACTGAACCCACAGTGGAAGTCCTAGCACCCTCGGCAAAGGAGTGTAAAGATAGAAACAAGAAGAAGAAGAAGACCCTGGTGTGTGTAGCCACCCGCTTCTACCCCGACCATGTCACGGTCTTCTGGCAAGTC
>744-1
GTTGCGTTTCGTCAGTCTCCGTCTCTGCCAGTGAAGGATGGGCGCGATGCGGAGCTCCACTTTAGCCCTGATGACAGTAACCTGTCGGTGATGCTGTGGTACCAACAGAGACAGGCCAGTCCTGGTATGACTCTTATAGGGTCCAGTTACAGCACCACTGAGCCTAACTACGAGAGTTTGTTTGAGGAGAGGTTCAGGCTGAAGATACAGGGAGACCTGAAGGGAACTCTGGTCATCTCCAAACTAACATTAGCAGACTCTGCTGTGTATTTCTGCGCAGCCAGTCGCGACAGGGGAGGCAACCCGGCATTCTTCGGCAGTGGCACCAAACTCACAGTTCTAGATCCAAACATCAAAGTCACTGAACCCACAGTGGAAGTCCTAGCACCCTCGGCAAAGGAGTGTAAAGATAGAAACAAGAAGAAGAAGAAGACCCTGGTGTGTGTAGCCACCCGCTTCTACCCCGACCATGTCACGGTCTTCTGGCAAGTC
>745-1
GTTGCGTTTCGTCAGTCTCCGTCTCTGACAGTGAAGGATGGGCGCTAGGCGGAGCTCCACTGTAGCCATGATGACAGTACCCTGTCGGTGATGCTGTGGTACCAACAGAGACAGGCCAGTCCTGGTATGACTCTGATAGGGTACAGTTACAGCACCACTGAGCCTAACTACGAGAGTTTGTTTGAGGAGAGGTTCAGGCTGAAGATACAGGGAGACCTGAAGGGAACTCTGGTCATCTCCAAACTAACATTAGCAGACTCTGCTGTGTATTTCTGCGCAGCCAGACAGGGATCTCAAACTCAACCAGCCTTCTTTGGCAATGGAACGAAACTCACTGTTTTAGATCCAAACATCAAAGTCACTGAACCCACAGTGGAAGTCCTAGCACCCTCGGCAAAGGAGTGTAAAGATAGAAACAAGAAGAAGAAGAAGACCCTGGTGTGTGTAGCCACCCGCTTCTACCCCGACCATGTCACGGTCTTCTGGCAAGTC
>746-1
GTTGCGTTTCGTCAGTCTCCGTCTCTGACAGTGAAGGATGGGCGCGAGGCGGAGATCCACTGTAGCCATGATGACAGTAACCTGTCGGTGATGCTGTGGTACCAACAGAGACAGGCCAGTCCTGGTATGACTCTGATAGGGTACAGTTACAGCACCACTGAGCCTAACTACGAGAGTTTGTTTGAGGAGGGGTTCAGGCTGAAGATACAGGGAGACCTGAAGGGAACTCTGGTCATCTCCAAACTAACATTAGCAGACTCTGCTGTGTATTTCTGCGCAGCCAGGGACAGGGAAGTCAACCAGCCTTCTTTGGCAATGGAACGAAACTCACTGTTTTAGATCCAAACATCAAAGTCACTGAACCCACAGTGGAAGTCCTAGCACCCTCGGCAAAGGAGTGTAAAGATAGAAACAAGAAGAAGAAGAAGACCCTGGTGTGTGTAGCCACCCGCTTCTACCCCGACCATGTCACGGTCTTCTGGCAAGTC
>747-1
GTTGCGTTTCGTCAGTCTCCGTCTCTGACAGTGAAGGATGGGCGCGAGGCGGAGATCCACTGTAGCCATGATGACAGTAACCTGTCGGTGATGCTGTGGTACCAACAGAGACAGGCCAGTCCTGGTATGACTCTGATAGGGTACAGTTACAGCACCACTGAGCCTACCTACGAGATTTTGTTTGAGGAGAGGTTCAGGCTGAAGATACAGGGAGACCTGAAGGGAACTCTGGTCATCTCCAAACTAACATTAGCAGACTCTGCTGTGTATTTCTGCGCAGCCAGTCGGACAGGGAGGCCAACCCGGCATTCTTCGGCAGTGGCACCAAACTCACAGTTCTAGATCCAAACATCAAAGTCACTGAACCCACAGTGGAAGTCCTAGCACCCTCGGCAAAGGAGTGTAAAGATAGAAACAAGAAGAAGAAGAAGACCCTGGTGTGTGTAGCCACCCGCTTCTACCCCGACCATGTCACGGTCTTCTGGCAAGTC
>748-1
GTTGCGTTTCGTCAGTCTCCGTCTCTGACAGTGCAGGATGGGCGCGAGGCGGAGATCCACTGTAGCCATGATGACAGTAACCTGTCGGTGATGCTGTGGTACCAACAGAGACAGGCCAGTCCTGGTATGACTCTGATAGGGTACAGTTACAGCACCACTGAGCCTAACTACGAGAGTTTGTTTGAGGAGAGGTTCAGGCTGAAGATACAGGGAGACCTGAAGGGAACTCTGGTCATCTCCAAACTAACATTAGCAGACTCTGCTGTGTATTTCTGCGCAGCCAGTCGCGACAGGGGAGGCAACCCGGCATTCTTCGGCAGTGGCACCAAACTCACAGTTCTAGATCCAAACATCAAAGTCACTGAACCCACAGTGGAAGTCCTAGCACCCTCGGCAAAGGAGTGTAAAGATAGAAACAAGAAGAAGAAGACCCTGGTGTGTGTAGCCACCCGCTTCTACCCCGACCATGTCACGGTCTTCTGGCAAGTC
>749-1
GTTGCGTTTCGTCAGTCTCCGTCTCTGACAGTGAAGGATGGGCGCGAGGCGGAGATCCACTGTAGCCATGATGACAGTAACCTGTTGGTGATGCTGTGGTACCAACAGAGACAGGCCAGTCCTGGTATGACTCTGATAGGGTACAGTTACAGCACCACTGAGCCTAACTACGAGAGTTTGTTTGAGGAGAGGTTCAGGCTGAAGATACAGGGAGACCTGAAGGGAACTCTGGTCATCTCCAAACTAACATTAGCAGACTCTGCTGTGTATTTCTGCGCAGCCAGTCGCCAAGGAACTCAACCAGCCTTCTTTGGCAATGGAACGAAACTCACTGTTTTAGATCCAAACATCAAAGTCACTGAACCCACAGTGGAAGTCCTAGCACCCTCGGCAAAGGAGTGTAAAGATAGAAACAAGAAGAAGAAGAAGACCCTGGTGTGTGTAGCCACCCGCTTCTACCCCGACCATGTCACGGTCTTCTGGCAAGTC
>750-1
GTTGCGTTTCGTCAGTCTCCGTCTCTGACAGTGAAGGATGGGCGCGAGGCGGAGATCCACTGTAGCCATGATGACAGTACCCTGTCGGTGATGCTGTGGTACCAACAGAGACAGGCCAGTCCTGGTATGACTCTGATAGGGTACAGTTACAGCACCACTGAGCCTAACTACGAGAGTTTGTTTGAGGAGAGGTTCAGGCTGAAGATACAGGGAGACCTGAAGGGAACTCTGGTCATCTCCAAACTAACATTAGCAGACTCTGCTGTGTATTTCTGCGCAGCCACGGACAGGGGGTCGTACTCGGAGGCATATTTTGGAGCCGGCACCAAACTCACCGTTTTAGATCCAAACATCAAAGTCACTGAACCCACAGTGGAAGTCCTAGCACCCTCGGCAAAGGAGTGTAAAGATAGAAACAAGAAGAAGAAGAAGACCCTGGTGTGTGTAGCCACCCGCTTCTACCCCGACCATGTCACGGTCTTCTGGCAAGTC
>751-1
GTTGCGTTTCGTCAGTCTCCGTCTCTGACAGTGAAGGATGGGCGCGAGGCGGAGATCCACTGTAGCCATGATGACAGTAACCTGTCGGTGATGCTGTGGTACCAACAGAGACAGGCCAGTCCTGGTATGACTCTGATAGGGTACAGTTACAGCACCACTGAGCCTAACTACGAGAGTTTGTTTGAGGAGGGGTTCAGGCTGAAGATACAGGGAGACCTGAAGGGAACTCTGGTCATCTCCAAACTAACATTAGCAGACTCTGCTGTGTATTTCTGCGCAGCCACAGGGGAGACTGGAAGTGAGGCCTACTTTGGGAATGGAACCAAACTCACTGTTTTAGATCCAAACATCAAAGTCACTGAACCCACAGTGGAAGTCCTAGCACCCTCGGCAAAGGAGTGTAAAGATAGAAACAAGAAGAAGAAGAAGACCCTGGTGTGTGTAGCCACCCGCTTCTACCCCGACCATGTCACGGTCTTCTGGCAAGTC
>752-1
GTTGCGTTTCGTCAGTCTCCGTCTCTGACAGTGACGGATGGGCGCGAGGCGGAGATCCACTGTAGCCATGATGACAGTAACCTGTCGGTGATGCTGTGGTACCAACAGCGACAGGCCAGTCCTGGTATGACTCTGATAGGGTACAGTTACAGCACCACTGAGCCTAACTACGAGAGTTTGTTTGAGGAGAGGTTCAGGCTGAAGATACAGGGAGACCTGACGGGAACTCTGGTCATCTCCAAACTAACATTAGCAGACTCTGCTGTGTATTTCTGCGCAGCCAGTCTACAGGTCGTACTCGGAGGCATATTTTGGAGCCGGCACCAAACTCACCGTTTTAGATCCAAACATCAAAGTCACTGAACCCACAGTGGAAGTCCTAGCACCCTCGGCAAAGGAGTGTAAAGATAGAAACAGGAAGAAGAAGAAGACCCTGGTGTGTGTAGCCACCCGCTTCTACCCCGACCATGTCACGGTCTTCTGGCAAGTC
>753-1
GTTGCGTTTCGTCAGTCTCCGTCTCTGACAGTGAAGGATGGGCGCGAGGCGGAGCTCCACTGTAGCCATGATGACAGTACCCTGTCGGTGATGCTGTGGTACCAACAGAGACAGGCCAGTCCTGGTATGACTCTGATAGGGTACAGTTACAGCACCACTGAGCCTAACTACGAGAGTTTGTTTGAGGAGAGGTTCAGGCTGAAGATACAGGGAGACCTGAAGGGAACTCTGGTCATCTCCAAACTAACATTAGCAGACTCTGCTGTGTATTTCTGCGCAGCCAGTCGGACAGGACAACTATGAGGCACATTTTGGATCAGGCACCAGATTAACAGTTCTCGATCCAAACATCAAAGTCACTGAACCCACAGTGGAAGTCCTAGCACCCTCGGCAAAGGAGTGTAAAGATAGAAACAAGAAGAAGAAGAAGACCCTGGTGTGTGTAGCCACCCGCTTCTACCCCGACCATGTCACGGTCTTCTGGCAAGTC
>754-1
GTTGCGTTTCGTCAGTCTCCGTCTCTGACAGTGAAGGATGGGCGCGAGGCGGAGATCCACTGTAGCCATGATGACAGTAACCTGTCGGTGATGCTGTGGTACCAACAGAGACAGGCCAGTCCTGGTATGACTCTGATAGGGTACAGTTACAGCACCACTGAGCCTAACTACGAGAGTTTGTTTGAGGAGAGGTTCGGGCTGAAGATACAGGGAGACCTGAAGGGAACTCTGGTCATCTCCAAACTAACATTAGCAGACTCTGCTGTGTATTTCTGCGCAGCCGGACAGGGGGCTCAACCAGCCTTCTTTGGCAATGGAACGAAACTCACTGTTTTAGATCCAAACATCAAAGTCACTGAACCCACAGTGGAAGTCCTAGCACCCTCGGCAAAGGAGTGTAAAGATAGAAACAAGAAGAAGAAGAAGACCCTGGTGTGTGTAGCCACCCGCTTCTACCCCGACCATGTCACGGTCTTCTGGCAAGTC
>755-1
GTTGCGTTTCGTCAGTCTCCGTCTCTGACAGTGAAGGATGGGCGCGAGGCGGAGATCCACTGTAGCCATGATGACAGTAACCTGTCGGTGATGCTGTGGTACCAACAGAGACAGGCCAGTCCTGGTATGACTCTGATAGGGTACAGTTACAGCACCACTGAGCCTAACTACGAGAGTTTGTTTGAGGAGAGGTTCAGGCTGGAGATACAGGGAGACCTGAAGGGAACTCTGGTCATCTCCAAACTAACATTAGCAGACTCTGCTGTGTATTTCTGCGCAGCCAAGGACAAGTACACGGATAAGGCAGAGTTTGGTCCAGGTACCAGACTCACTGTTCTAGATCCAAACATCAAAGTCACTGAACCCACAGTGGAAGTCCTAGCACCCTCGGCAAAGGAGTGTAAAGATAGAAACAAGAAGAAGAAGAAGACCCTGGTGTGTGTAGCCACCCGCTTCTACCCCGACCATGTCACGGTCTTCTGGCAAGTC
>756-1
GTTGCGTTTCGTCAGTCTCCGTCTCTGACAGTGAAGGATGGGCGCGAGGCGGAGATCCACTGTAGCCATGATTACAGTAACCTGTCGGTGATGCTGTGGTACCAACAGAGACAGGCCAGTCCTGGTATGACTCTGATAGGGTACAGTTACAGCACCACTGAGCCTAACTACGAGAGTTTGTTTGAGGAGAGGTTCAGGCTGAAGATACAGGGAGACCTGAAGGGAACTCTGGTCATCTCCAAACTAACATTAGCAGACTCTGCTGTGTATTTCTGCGCAGCCAGGGGTCTCTCGTACTCGGAGGCATATTTTGGAGCCGGCACCAAACTCACCGTTTTAGATCCAAACATCAAAGTCACTGAACCCACAGTGGAAGTCCTAGCACCCTCGGCAAAGGAGTGTAAAGATAGAAACAAGAAGAAGAAGAAGACCCTGGTGTGTGTAGCCACCCGCTTCTACCCCGACCATGTCACGGTCTTCTGGCAAGTC
>757-1
GTTGCGTTTCGTCAGTCTCCGTCTCTGACAGTGAAGGATGGGCGCTATGCGGAGCTCCACTGTAGCCATGATGACAGTAACCTGTCGGTGATGCTGTGGTACCAACAGAGACAGGCCAGTCCTGGTATGACTCTGATAGGGTACAGTTACAGCACCACTGAGCCTAACTACGAGAGTTTGTTTGAGGAGAGGTTCAGGCTGAAGATACAGGGAGACCTGAAGGGAACTCTGGTCATCTCCAAACTAACATTAGCAGACTCTGCTGTGTATTTCTGCGCAGACGGACAGGGGCTATGAGGCACATTTTGGATCAGGCACCAAATTAACAGTTCTCGATCCAAACATCAAAGTCACTGAACCCACAGTGGAAGTCCTAGCACCCTCGGCAAAGGAGTGTAAAGATAGAAACAAGAAGAAGAAGAAGACCCTGGTGTGTGTAGCCACCCGCTTCTACCCCGACCATGTCACGGTCTTCTGGCAAGTC
>758-1
GTTGCGTTTCGTCAGTCTCCGTCTCTGACAGTGAAGGCTGGGCGCTATGCGGAGCTCCACTTTAGCCCTGATGACAGTACCCTGTCGGTTATGCTGTGGTACCAACAGAGACAGGCCAGTCCTGGTATGACTCTTATAGGGTCCAGTTACAGCACCACTGAGCCTAACTACGAGAGTTTGTTTGAGGAGAGGTTCAGGCTGAAGATACAGGGAGACCTGAAGGGAACTCTGGTCATCTCCAAACTAACATTAGCAGACTCTGCTGTGTATTTCTGCGCAGCCAGGGACAAACAACAACCCGGCATTCTTCGGCAGTGGCACCAAACTCACAGTTCTAGATCCAAACATCAAAGTCACTGAACCCACAGTGGAAGTCCTAGCACCCTTGGCAAAGGAGTGTAAAGATAGAAACAAGAAGAAGAAGAAGACCCTGGTGTGTGTAGCCACCCGCTTCTACCCCGACCATGTCACGGTCTTCTGGCAAGTC
>759-1
GTTGCGTTTCGTCAGTCTCCGTCTCTGACAGTGAAGGATGGGCGCGAGGCGGAGATCCACTGTAGCCATGATGACAGTAACCTGTCGGTGATGCTGTGGTACCAACAGAGACAGGCCAGTCCTGGTATGACTCTGATAGGGTACAGTTACAGCACCACTGAGCCTAACTACGAGAGTTTGTTTGAGGAGAGGTTCAGGCTGAAGATACAGGGAGACCTGAAGGGAACTCTGGTCATCTCCAAACTAACATTAGCAGACTCTGCTGTGTATTTCTGCGCAGCCAGTCGCAGCTCGTACTCGGAGGCATATTTTGGAGCCGGCACCAAACTCACCGTTTTAGATCCAAACATCAAAGTCACCGAACCCACAGTGGAAGTCCTAGCACCCTCGGCAAAGGAGTGTAAAGATAGAAACAAGAAGAAGAAGAAGACCCTGGTGTGTGTAGCCACCCGCTTCTACCCCGACCATGTCACGGTCTTCTGGCAAGTC
>760-1
GTTGCGTTTCGTCAGTCTCCGTCTCTGACAGTGAAGGATGGGCGCGATGCGGAGCTCCACTTTAGCCATGATGACAGTAACCTGTCGGTGATGCTGTGGTACCAACAGAGACAGGCCAGTCCTGGTATGACTCTGATAGGGTACAGTTACAGCACCACTGAGCCTAACTACGAGAGTTTGTTTGAGGAGAGGTTCAGGCTGAAGATACAGGGAGACCTGAAGGGAACTCTGGTCATCTCCAAACTAACATTAGCAGACTCTGCTGTGTATTTCTGCGCAGCCAGTCGACAGGGGGCGAGCAGCCCGGCATTCTTCGGCAGTGGCACCAAACTCACAGTTCTAGATCCAAACATCAAAGTCACTGAACCCACAGTGGAAGTCCTAGCACCCTCGGCAAAGGAGTGTAAAGATAGAAACAAGAAGAAGAAGAAGACCCTGGTGTGTGTAGCCACCCGCTTCTACCCCGACCATGTCACGGTCTTCTGGCAAGTC
>761-1
GTTGCGTTTCGTCAGTCTCCGTCTCTGACAGTGAAGGATGGGCGCTATGCGGAGCTCCACTTTAGCCATGATGACAGTACCCTGTCGGTGATGCTGTGGTACCAACAGAGACAGGCCAGTCCTGGTATGACTCTTATAGGGTCCAGTTACATCACCACTGAGCCTAACTACGAGAGTTTGTTTGAGGAGAGGTTCAGGCTGAAGATACAGGGAGACCTGAAGGGAACTCTGGTCATCTCCAAACTAACATTAGCAGACTCTGCTGTGTATTTCTGCGCAGCCAGCGCAGGGGGGACGGATAAGGCAGAGTTTGGTCCAGGTACCAGACTCACTGTTCTAGATCCAAACATCAAAGTCACTGAACCCACAGTGGAAGTCCTAGCACCCTCGGCAAAGGAGTGTAAAGATAGAAACAAGAAGAAGAAGAAGACCCTGGTGTGTGTAGCCACCCGCTTCTACCCCGACCATGTCACGGTCTTCTGGCAAGTC
>762-1
GTTGCGTTTCGTCAGTCTCCGTCTCTGACAGTGAAGGATGGGCGCAATGCGGAGCTCCACTGTAGCCATGATGACAGTAACCTGTCGGTTATGCTGTGGTACCAACAGAGACAGGCCAGTCCTGGTATGACTCTGATAGGGTACAGTTACAGCACCACTGAGCCTAACTACGAGATTTTGTTTGAGGAGAGGTTCAGGCTGAAGATACAGGGAGACCTGAAGTGAACTCTGGTCATCTCCAAACTAACATTAGCAGACTCTGCTGTGTATTTCTGCGCAGCCAGTCGCCGTAACCTCAACAACCCGGCATTCTTCGGCAGTGGCACCAAACTCACAGTTCTAGATCCAAACATCAAAGTCACTGAACCCACAGTGGAAGTCCTAGCACCCTCGGCAAAGGAGTGTAAAGATAGAAACAAGAAGAAGAAGAAGACCCTGGTGTGTGTAGCCACCCGCTTCTACCCCGACCATGTCACGGTCTTCTGGCAAGTC
>763-1
GTTGCGTTTCGTCAGTCTCCGTCTCTGACAGTGAAGGATGGGCGCGAGGCGGAGATCCACTGTAGCCATGATGACAGTAACCTGTCGGTGATGCTGTGGTACCAACAGAGACAGGCCAGTCCTGGTATGACTCTGATAGGGTACAGTTACAGCACCACTGAGCCTAACTACGAGAGTTTGTTTGAGGAGAGGTTCAGGCTGAAGATACAGGGAGACCTGAAGGGAACTCTGGTCATCTCCAAACTAACATTAGCAGACTCTGCTGTGTATTTCTGCGCATCCACCTCGACATACGCTGGAAGTGAGGCATACTTTGGGAATGGAACCAAACTCACTGTTTTAGATCCAAACATCAAAGTCACTGAACCCACAGTGGAAGTCCTAGCACCCTCGGCAAAGGAGTGTAAAGATAGAAACAAGAAGAAGAAGAAGACCCTGGTGTGTGTAGCCACCCGCTTCTACCCCGACCATGTCACGGTCTTCTGGCAAGTC
>764-1
GTTGCGTTTCGTCAGTCTCCGTCTCTGACAGTGAAGGATGGGCGCGAGGCGGAGATCCACTGTAGCCATGATGACAGTAACCTGTCGGTGATGCTGTGGTACCAACAGAGACAGGCCAGTCCTGGTATGACTCTGATATGGTACAGTTACAGCACCACTGAGCCTAACTACGAGAGTTTGTTTGAGGAGAGGTTCAGGCTGAAGATACAGGGAGACCTGAAGGGAACTCTGGTCATCTCCAAACTAACATTAGCAGACTCTGCTGTGTATTTCTGCGCAGCCAGTCGAGACAGGGGGTACTCGGAGGCATATTTTGGAGCCGGCACCAAACTCACCGTTTTAGATCCAAACATCAAAGTCACTGAACCCACAGTGGAAGTCCTAGCACCCTCGGCAAAGGAGTGTAAAGATAGAAACAAGAAGAAGAAGAAGACCCTGGTGTGTGTAGCCACCCGCTTCTACCCCGACCATGTCACGGTCTTCTGGCAAGTC
>765-1
GTTGCGTTTCGTCAGTCTCCGTCTCTGACAGTGAAGGATGGGCGCGATGCGGAGCTCCACTGTAGCCATGATGACAGTAACCTGTCGGTGATGCTGTGGTACCAACAGAGACAGGCCAGTCCTGGTATGACTCTGATAGGGTACAGTTACAGCACCACTGAGCCTAACTACGAGAGTTTGTTTGAGGAGAGGTTCAGGCTGAAGATACAGGGAGACCTGAAGGGAACTCTGGTCATCTCCAAACTAACATTAGCAGACTCTGCTGTGTATTTCTGCGCAGCCAGTCAGCTCTCGTACTCGGAGGCATATTTTGGAGCCGGCACCAAACTCACCGTTTTAGATCCAAACATCAAAGTCACTGAACCCACAGTGGAAGTCCTAGCACCCTCGGCAAAGGAGTGTAAAGATAGAAACAAGAAGAAGAAGAAGACCCTGGTGTGTGTAGCCACCCGCTTCTACCCCGACCATGTCACGGTCTTCTGGCAAGTC
>766-1
GTTGCGTTTCGTCAGTCTCCGTCTCTGACAGTGAAGGATGGGCGCGATGCGGAGCTCCACTTTAGCCCTGATGACAGTACCCTGTCGGGTATGCTGTGTTACCAACAGAGACAGGCCAGTCCTGGTATGACTCTGATAGGGTACAGTTACAGCACCACTGAGCCTAACTACGAGAGTTTGTTTGAGGAGAGGTTCAGGCTGAAGATACAGGGAGACCTGAAGGGAACTCTGGTCATCTCCAAACTAACATTAGCAGACTCTGCTGTGTATTTCTGCGCAGCCAGGGACAAACAACAACCCGGCATTCTTCGGCAGTGGCACCAAACTCACAGTTCTAGATCCAAACATCAAAGTCACTGAACCCACAGTGGAAGTCCTAGCACCCTCGGCAAAGGAGTGTAAAGATAGAAACAAGAAGAAGAAGAAGACCCTGGTGTGTGTAGCCACCCGCTTCTACCCCGACCATGTCACGGTCTTCTGGCAAGTC
>767-1
GTTGCGTTTCGTCAGTCTCCGTCTCTGACAGTGAAGGATGGGCGCGAGGCGGAGATCCACTGTAGCCCTGATGACAGTAACCTGTCGGTGATGCTGTGGTACCAACAGAGACAGGCCAGTCCTGGTATGACTCTGATAGGGTACAGTTACAGCACCACTGAGCCTAACTACGAGAGTTTGTTTGAGGAGAGGTTCAGGCTGAAGATACAGGGAGACCTGAAGGGAACTCTGGTCATCTCCAAACTAACATTAGCAGACTCTGCTGTGTATTTCTGCGCAGCCGGGACAGGGGGCGGGGATAAGGCAGAGTTTGGTCCAGGTACCAGACTCACTGTTCTAGATCCAAACATCAAAGTCACTGAACCCACAGTGGAAGTCCTAGCACCCTCGGCAAAGGAGTGTAAAGATAGAAACAAGAAGAAGAAGAAGACCCTGGTGTGTGTAGCCACCCGCTTCTACCCCGACCATGTCACGGTCTTCTGGCAAGTC
>768-1
GTTGCGTTTCGTCAGTCTCCGTCTCTGACAGTGAAGGATGGGCGCGAGGCGGAGATCCACTGTAGCCATGATGACAGTAACCTGTCGGTGATGCTGTGGTACCAACAGAGACAGGCCAGTCCTTGTATGACTCTGATAGGGTACAGTTACAGCACCACTGAGCCTAACTACGAGAGTTTGTTTGAGGAGAGGTTCAGGCTGAAGATACAGGGAGACCTGAAGGGAACTCTGGTCATCTCCAAACTAACATTAGCAGACTCTGCTGTGTATTTCTGCGCAGCCAGGTCTGGTGGTTATGCTGCCTACTTTGGAGAAGGAACTAAGCTAACAGTTCTGGATCCAAACATCAAAGTCACTGAACCCACAGTGGAAGTCCTAGCACCCTCGGCAAAGGAGTGTAAAGATAGAAACAAGAAGAAGAAGAAGACCCTGGTGTGTGTAGCCACCCGCTTCTACCCCGACCATGTCACGGTCTTCTGGCAAGTC
>769-1
GTTGCGTTTCGTCAGTCTCCGTCTCTGACAGTGAAGGATGGGCGCGAGGCGGAGATCCACTGTAGCCATGATGACAGTAACCTGTCGGTGATGCTGTGGTACCAACAGAGACAGGCCAGTCCTGGTATGACTCTGATAGGGTACAGTTACAGCACCACTGAGCCTAACTACGAGAGTTTGTTTGAGGAGAGGTTCAGGCTGAAGATACAGGGAGACCTGAAGGGAACTCTGGTCATCTCCAAACTAACATTAGCAGACTCTGCTGTGTATTTCTGCGCAGCTAGTCGGCAGACAAACTCAACCAGCCTTCTTTGGCAATGGAACGAAACTCACTGTTTTAGATCCAAACATCAAAGTCACTGAACCCACAGTGGAAGTCCTAGCACCCTCGGCAAAGGAGTGTAAAGATAGAAACAAGAAGAAGAAGAAGACCGTGGTGTGTGTAGCCACCCGCTTCTACCCCGACCATGTCACGGTCTTCTGGCAAGTC
>770-1
GTTGCGTTTCGTCAGTCTCCGTCTCTGACAGTGAAGGATGGGCGCGAGGCGGAGATCCACTGTAGCCATGATGACAGTAACCTGTCGGTGATGCTGTGGTACCAACAGAGACAGGCCAGTCCTGGGATGACTCTGATAGGGTACAGTTACAGCACCACTGAGCCTAACTACGAGAGTTTGTTTGAGGAGAGGTTCAGGCTGAAGATACAGGGAGACCTGAAGGGAACTCTGGTCATCTCCAAACTAACATTAGCAGACTCTGCTGTGTATTTCTGCGCAGCCAGTCAAGGGGGCTATGATCCTGCATTCTTTGGAGCAGGGACCAAACTGAGTGTTCTGGATCCAAACATCAAAGTCACTGAACCCACAGTGGAAGTCCTAGCACCCTCGGCAAAGGAGTGTAAAGATAGAAACAAGAAGAAGAAGAAGACCCTGGTGTGTGTAGCCACCCGCTTCTACCCCGACCATGTCACGGTCTTCTGGCAAGTC
>771-1
GTTGCGTTTCGTCAGTCTCCGTCTCTGACAGCGAAGGATGGGCGCGAGGCGGAGATCCACTGTAGCCATGATGACAGTAACCTGTCGGTGATGCTGTGGTACCAACAGAGACAGGCCAGTCCTGGTATGACTCTGATAGGGTACAGTTACAGCACCACTGAGCCTAACTACGAGAGTTTGTTTGAGGAGAGGTTCAGGCTGAAGATACAGGGAGACCTGAAGGGAACTCTGGTCATCTCCAAACTAACATTAGCAGACTCTGCTGTGTATTTCTGCGCAGCCAGTCGCAGGGGGTACTCGGAGGCATATTTTGGAGCCGGCACCAAACTCACCGTTTTAGATCCAAACATCAAAGTCACTGAACCCACAGTGGAAGTCCTAGCACCCTCGGCAAAGGAGTGTAAAGATAGAAACAAGAAGAAGAAGAAGACCCTGGTGTGTGTAGCCACCCGCTTCTACCCCGACCATGTCACGGTCTTCTGGCAAGTC
>772-1
GTTGCGTTTCGTCAGTCTCCGTCTCTGACGGTGAAGGATGGGCGCTATGCGGAGCTCCACTGTAGCCATGATGACAGTAACCTGTCGGTGATGCTGTGGTACCAACAGAGACAGGCCAGTCCTGGTATGACTCTGATAGGGTACAGTTACAGCACCACTGAGCCTAACTACGAGAGTTTGTTTGAGGAGAGGTTCAGGCTGAAGATACAGGGAGACCTGAAGGGAACTCTGGTCATCTCCAAACTAACATTAGCAGACTCTGCTGTGTATTTCTGCGCAGCCGGGACAGGGGGCGGGGATAAGGCAGAGTTTGGTCCAGGTACCAGACTCACTGTTCTAGATCCAAACATCAAAGTCACTGAACCCACAGTGGAAGTCCTAGCACCCTCGGCAAAGGAGTGTAAAGATAGAAACAAGAAGAAGAAGAAGACCCTGGTGTGTGTAGCCACCCGCTTCTACCCCGACCATGTCACGGTCTTCTGGCAAGTC
>773-1
GTTGCGTTTCGTCAGTCTCCGTCTCTGACAGTGAAGGATGGGCGCGAGGCGGAGATCCACTGTAGCCATGATGACAGTAACCTGTCGGTGATGCTGTGGTACCAACAGAGACAGGCCAGTCCTGGTATGACTCTGATAGGGTACAGTTACAGCACCACTGAGCCTAACTACGAGAGTTTGTTTGAGGAGAGGTTCAGGCTGAAGATACAGGGAGACCTGAAGGGAACTCTGGTCATCTCCAAACTAACATTAGCAGACTCTGCTGTGTATTTCTGCGCAACCAGGGACAGGGATGAGGCACATTTTGGATCAGGCACCAAATTAACAGTTCTCGATCCAAACATCAAAGTCACTGAACCCACAGTGGAAGTCCTAGCACCCTCGGCAAAGGAGTGTAAAGATAGAAACAAGAAGAAGAAGAAGACCCTGGTGTGTGTAGCCACCCGCTTCTACCCCGACCATGTCACGGTCTTCTGGCAAGTC
>774-1
GTTGCGTTTCGTCAGTCTCCGTCTCTGACAGTGAAGGATGGGCGCGATGCGGAGATCCACTTTAGCCATGATGACAGTAACCTGTCGGCTATGCTGTGGTACCAACAGAGACAGGCCAGTCCTGGTATGACTCTGATAGGGTACAGTTACAGCACCACTGAGCCTACCTACGAGAGTTTGTTTGAGGAGAGGTTCAGGCTGAAGATACAGGGAGACCTGGAGGGAACTCTGGTCATCTCCAAACTAACATTCCCATACTCTGCTGTGTATTTCTGCGCATCCAGTCGGGAAACTCAAACTCAGCCAGCCTTCTTTGGCAATGGAACGAAACTCACTGTTTTAGATCCAAACATCAAAGTCACTGAACCCACAGTGGAAGTCCTAGCACCCTCGGCAAAGGAGTGTAAAGATAGAAACAAGAAGAAGAAGAAGACCCTGGTGTGTGTAGCCACCCGCTTCTACCCCGACCATGTCACGGTCTTCTGGCAAGTC
>775-1
GTTGCGTTTCGTCAGTCTCCGTCTCTGACAGTGAAGGATGGGCGCGAGGCGGAGATCCACTGTAGCCATGATGACAGTAACCTGTCGGTGATGCTGTGGTACCAACAGAGACAGGCCAGTCCTGGTATGACTCTGATAGGGTACAGTTACAGCACCACTGAGCCTAACTACGAGAGTTTGTTTGAGGAGAGGTTCAGGCTGAAGGTACAGGGAGACCTGAAGGGAACTCTGGTCATCTCCAAACTAACATTAGCAGACTCTGCTGTGTATTTCTGCGCAGCCAGTCGACAGGGGCAAACTCAACCAGCCTTCTTTGGCAATGGAACGAAACTCACTGTTTTAGATCCAAACATCAAAGTCACTGAACCCACAGTGGAAGTCCTAGCACCCTCGGCAAAGGAGTGTAAAGATAGAAACAAGAAGAAGAAGAAGACCCTGGTGTGTGTAGCCACCCGCTTCTACCCCGACCATGTCACGGTCTTCTGGCAAGTC
>776-1
GTTGCGTTTCGTCAGTCTCCGTCTCTGACAGTGAAGGATGGGCGCGAGGCGGAGATCCACTGTAGCCATGATGACAGTAACCTGTCGGTGATGCTGTGGTACCAACAGAGACAGGCCAGTCCTGGTATGACTCTGATAGGGTACAGTTACAGCACCACTGAGCCTAACTACGAGAGTTTGTTTGAGGAGAGGTTCAGGCTGAAGATACAGGGAGACCTGAAGGGTACTCTGGTCATCTCCAAACTAACATTAGCAGACTCTGCTGTGTATTTCTGCGCAGCCAGGGACAGGGATGAGGCACATTTTGGATCAGGCACCAAATTAACAGTTCTCGATCCAAACATCAAAGTCACTGAACCCACAGTGGAAGTCCTAGCACCCTCGGCAAAGGAGTGTAAAGATAGAAACAAGAAGAAGAAGAAGACCCTGGTGTGTGTAGCCACCCGCTTCTACCCCGACCATGTCACGGTCTTCTGGCAAGTC
>777-1
GTTGCGTTTCGTCAGTCTCCGTCTCTGACAGTGAAGGATGGGCGCGAGGCGGAGATCCACTGTAGCCATGATGACAGTAACCTGTCGGTGATGCTGTGGTACCAACAGAGACAGGCCAGTCCTGGTATGACTCTGATAGGGTACAGTTACAGCACCACTGAGCCTAACTACGAGAGTTTGTTTGAGGAGAGGTTCAGGCTGAAGATACAGGGAGACCTGAAGGGAACTCTGGTCATCTCCAAACTAACATTAGCAGACTCTGCTGTGTATTTCTGCGCAGCCAGGACAGATTCTGGTGGTTATACTGCCTACTTTGGAGAAGGAACTAAGCTAACAGTTCTGGATCCAAACATCAAAGTCACTGAACCCACAGTGGAAGTCCTAGCACCCTCGGCAAAGGAGTGTAAAGATAGAAACAAGAAGAAGAAGAAGACCCTGGTGTGTGTAGCCACCCGCTTCTACCCCGACCATGTCACGGTCTTCTGGCAAGTC
>778-1
GTTGCGTTTCGTCAGTCTCCGTCTCTGCCAGTGAAGGCTGGGCGCTATGCGGAGCTCCACTTTAGCCCTGATGACAGTACCCTGTAGGTTATGCTGTGTTACCAACAGAGACAGGCCAGTCCTGGTATGACTCTTATAGGGTCCAGTTACATCACCACTGAGCCTACCTACGAGAGTTTGTTTGAGGAGAGGTTCAGGCTGAAGATACAGGGAGACCTGAAGGGAACTCTGGTCATCTCCAAACTAACATTAGCAGACTCTGCTGTGTATTTCTGCGCAGCCAGCCGGGACAGGGGACTATGAGGCACATTTTGGATCAGGCACCAAATTAACAGTTCTCGATCCAAACATCAAAGTCACTGAACCCACAGTGGAAGTCCTAGCACCCTCGGCAAAGGAGTGTAAAGATAGAAACAAGAAGAAGAAGAAGACCCTGGTGTGTGTAGCCACCCGCTTCTACCCCGACCATGTCACGGTCTTCTGGCAAGTC
>779-1
GTTGCGTTTCGTCAGTCTCCGTCTCTGACAGTGAAGGATGGGCGCGAGGCGGAGATCCACTGTAGCCATGATGACAGTAACCTGTCGGTGATGCTGTGGTACCAACAGAGACAGGCCAGTCCTGGTATGACTCTGATAGGGTACAGTTACAGCACCACTGAGCCTAACTACGAGATTTTGTTTGAGGAGAGGTTCAGGCTGAAGATACAGGGAGACCTGAAGGGAACTCTGGTCATCTCCAAACTAACATTAGCAGACTCTGCTGTGTATTTCTGCGCAGCCACCTCGACATACACTGGAAGTGAGGCCTACTTTGGGAATGGAACCAAACTCACTGTTTTAGATCCAAACATCAAAGTCACTGAACCCACAGTGGAAGTCCTAGCACCCTCGGCAAAGGAGTGTAAAGATAGAAACAAGAAGAAGAAGAAGACCCTGGTGTGTGTAGCCACCCGCTTCTACCCCGACCATGTCACGGTCTTCTGGCAAGTC
>780-1
GTTGCGTTTCGTCAGTCTCCGTCTCTGACAGTGAAGGATGGGCGCGAGGCGGAGATCCACTGTAGCCATGATGACAGTAACCTGTCGGTGATGCTGTGGTACCAACAGAGACAGGCCAGTCCTGGTATGACTCTGATAGGGTACAGTTACAGCACCACTGAGCCTAACTACGAGAGTTTGTTTGAGGAGAGGTTCAGGCTGAAGATACAGGGAGACCTGAAGGGAACTCTGGTCATCTCCAAACTAACATTAGCAGACTCTGCTGTGTATTTCTGCGCAGCCAGTTCGGACAGGGGGGCTCAACCAGCCTTCTTTGGCAATGGAACGAAACTCACTGTTTTATATCCAAACATCAAAGTCACTGAACCCACAGTGGAAGTCCTAGCACCCTCGGCAAAGGAGTGTAAAGATAGAAACAAGAAGAAGAAGAAGACCCTGGTGTGTGTAGCCACCCGCTTCTACCCCGACCATGTCACGGTCTTCTGGCAAGTC
>781-1
GTTGCGTTTCGTCAGTCTCCGTCTCTGACAGTGAAGGATGGGCGCGAGGCGGAGATCCACTGTAGCCATGATGACAGTAACCTGTCGGTGATGCTGTGGTACCAACAGAGACAGGCCAGTCCTGGTATGACTCTGATAGGGTACAGTTACAGCACCACTGAGTCTAACTACGAGAGTTTGTTTGAGGAGAGGTTCAGGCTGAAGATACAGGGAGACCTGAAGGGAACTCTGGTCATCTCCAGACTAACATTAGCAGACTCTGCTGTGTATTTCTGCGCAGCCAGTCAGAGCTCGTACTCGGAGGCATATTTTGGAGCCGGCACCAAACTCACCGTTTTAGATCCAAACATCAAAGTCACTGAACCCACAGTGGAAGTCCTAGCACCCTCGGCAAAGGAGTGTAAAGATAGAAACAAGAAGAAGAAGAAGACCCTGGTGTGTGTAGCCACCCGCTTCTACCCCGACCATGTCACGGTCTTCTGGCAAGTC
>782-1
GTTGCGTTTCGTCAGTCTCCGTCTCTGACAGTGAAGGATGGGCGCGAGGCGGAGATCCACTGTAGCCATGATGACAGTAACCTGTCGGTGATGCTGTGGTACCAACAGAGACAGGCCAGTCCTGGTATGACTCTGATAGGGTACAGTTACAGCACCACTGAGCCTAACTACGAGAGTTTGTTTGAGGAGAGGTTCAGGCTGAAGATACAGGGAGACCTGAAGGGAACTCTGGTCATCTCCAAACTAACATTAGCAGACTCTGCTGTGTATTTCTGCGCAGCCGGGACAGAAACTCAACCAGCCTTCTTTGGCAATGGAACGAAACTCACTGTTTCAGATCCAAACATCAAAGTCACTGAACCCACAGTGGAAGTCCTAGCACCCTCGGCAAAGGAGTGTAAAGATAGAAACAAGAAGAAGAAGAAGACCCTGGTGTGTGTAGCCACCCGCTTCTACCCCGACCATGTCACGGTCTTCTGGCAAGTC
>783-1
GTTGCGTTTCGTCAGTCTCCGTCTCTGACAGTGAAGGATGGGCGCGAGGCGGAGATCCACTGTAGCCATGATGACAGTAACCTGTCGGTGATGCTGTGGTACCAACAGAGACAGGCCAGTCCTGGTATGACTCTGATAGGGTACAGTTACATCACCACTGAGCCTAACTACGAGAGTTTGTTTGAGGAGAGGTTCAGGCTGAAGATACAGGGAGACCTGAAGGGAACTCTGGTCATCTCCAAACTAACATTAGCAGACTCTGCTGTGTATTTCTGCGCAGCCAGCCGGGACAGGGGACTATGAGGCACATTTTGGATCAGGCACCAAATTAACAGTTCTCGATCCAAACATCAAAGTCACTGAACCCACAGTGGAAGTCCTAGCACCCTCGGCAAAGGAGTGTAAAGATAGAAACAAGAAGAAGAAGAAGACCCTGGTGTGTGTAGCCACCCGCTTCTACCCCGACCATGTCACGGTCTTCTGGCAAGTC
>784-1
GTTGCGTTTCGTCAGTCTCCGTCTCTGACAGTGAAGGATGGGCGCGAGGCGGAGATCCACTGTAGCCATGATGACAGTAACCTGTCGGTGATGCTGTGGTACCAACAGAGACAGGCCAGTCCTGGTATGACTCTGATAGGGTACAGTTACAGCACCACTGAGCCTAACTACGAGAGTTTGTTTGAGGAGAGGTTCAGGCTGAAGATACAGGGAGACCTGAAGGGAACTCTGGTCATCTCCAAACTAACATTAGCAGACTCTGCTGTGTATTTCTGCGCAGCCAGTCGACAGGGGAACTATGAGGCACATTTTGGATCAGGCACCAAATTAACAGTTCTCGATCCAAACATCAAAGTCACTGAACCCACAGTGGAAGTCCTAGCACCCTCGGCAAAGGAGTGTAAAGATAGAAACAAGAAGAAGAAGAAGACCCTGGTGTGTGTAGCCACCCGCTTCTACCCCGACCATTTCACGGTCTTCTGGCAAGTC
>785-1
GTTGCGTTTCGTCAGTCTCCGTCTCTGACAGTGAAGGATGGGCGCGAGGCGGAGATCCACTGTAGCCATGATGACAGTAACCTGTCGGTGATGCTGTGGTACCAACAGAGACAGGCCAGTCCTGGTATGACTCTGATAGGGTACAGTTACAGCACCACTGAGCCTAACTACGAGAGTTTGTTTGAGGAGAGGTTCAGGCTGAAGATACAGGGAGACCTGAAGGGAACTCTGGTCATCTCCAAACTAACATTAGCAGACTCTGCTGTGTATTTCTGCGCAGTCACCTCGACATACACTGGAAGTGAGGCCTACTTTGGGAATGGAACCAAACTCACTGTTTTAGATCCAAACATCAAAGTCACTGAACCCACAGTGGAAGTCCTAGCACCCTCGGCAAAGGAGTGTAAAGATAGAAACAAGAAGAAGAAGAAGACCCTGGTGTGTGTAGCCACCCGCTTCTACCCCGACCATGTCACGGTCTTCTGGCAAGTC
>786-1
GTTGCGTTTCGTCAGTCTCCGTCTCTGACAGTGAAGGATGGGCGCGAGGCGGAGATCCACTGTAGCCATGATGACAGTAACCTGTCGGTGATGCTGCGGTACCAACAGAGACAGGCCAGTCCTGGTATGACTCTGATAGGGTACAGTTACAGCACCACTGAGCCTAACTACGAGAGTTTGTTTGAGGAGAGGTTCAGGCTGAAGATACAGGGAGACCTGAAGGGAACTCTGGTCATCTCCAAACTAACATTAGCAGACTCTGCTGTGTATTTCTGCGCAGCCAGTCGATCGTACACGGATAAGGCAGAGTTTGGTCCAGGTACCAGACTCACTGTTCTAGATCCAAACATCAAAGTCACTGAACCCACAGTGGAAGTCCTAGCACCCTCGGCAAAGGAGTGTAAAGATAGAAACAAGAAGAAGAAGAAGACCCTGGTGTGTGTAGCCACCCGCTTCTACCCCGACCATGTCACGGTCTTCTGGCAAGTC
>787-1
GTTGCGTTTCGTCAGTCTCCGTCTCTGACAGTGAAGGATGGGCGCTATGCGGAGCTCCACTTTAGCCCTGATGACAGTACCCTGTCGGTTATGCTGTGGTACCAACAGAGACAGGCCAGTCCTGGTATGACTCTTATAGGGTACAGTTACAGCACCACTGAGCCTACCTACGAGAGTTTGTTTGAGGAGAGGTTCAGGCTGAAGATACAGGGAGACCTGAAGGGAACTCTGGTCATCTCCAAACTAACATTAGCAGACTCTGCTGTGTATTTCTGCGCAGCCAGTCGACAGGGGCAAACTCAACCAGCCTTCTTTGGCAATGGAACGAAACTCACTGTTTTAGATCCAAACATCAAAGTCACTGAACCCACAGTGGAAGTCCTAGCACCCTCGGCAAAGGAGTGTAAAGATAGAAACAAGAAGAAGAAGAAGACCCTGGTGTGTGTAGCCACCCGCTTCTACCCCGACCATGTCACGGTCTTCTGGCAAGTC
>788-1
GTTGCGTTTCGTCAGTCTCCGTCTCTGACAGTGAAGGATGGGCGCGAGGCGGAGATCCACTGTAGCCATGATTACAGTAACCTGTCGGTGATGCTGTGGTACCAACAGAGACAGGCCAGTCCTGGTATGACTCTGATAGGGTACAGTTACAGCACCACTGAGCCTAACTACGAGAGTTTGTTTGAGGAGAGGTTCAGGCTGAAGATACAGGGAGACCTGAAGGGAACTCTGGTCATCTCCAAACTAACATTAGCAGACTCTGCTGTGTATTTCTGCGCAGCCAGCCGGGACAGGGGACTATGAGGCACATTTTGGATCAGGCACCAAATTAACAGTTCTCGATCCAAACATCAAAGTCACTGAACCCACAGTGGAAGTCCTAGCACCCTCGGCAAAGGAGTGTAAAGATAGAAACAAGAAGAAGAAGAAGACCCTGGTGTGTGTAGCCACCCGCTTCTACCCCGACCATGTCACGGTCTTCTGGCAAGTC
>789-1
GTTGCGTTTCGTCAGTCTCCGTCTCTGACAGTGAAGGATGGGCGCGAGGCGGAGCTCCACTGTAGCCATGATGACAGTAACCTGTCGGTGATGCTGTGGTACCAACAGAGACAGGCCAGTCCTGGTATGACTCTGAAAGGGTACAGTTACAGCACCACTGAGCCTAACTACGAGAGTTTGTTTGAGGAGAGGTTCAGGCTGAAGATACAGGGAGACCTGAAGGGAACTCTGGTCATCTCCAAACTAACATTAGCAGACTCTGCTGTGTATTTCTGCGCAGCCACCGGTGGTTATGCTGCCTACTTTGGAGAGGGAACTAAGCTAACAGTTCTGGATCCAAACATCAAAGTCACTGAACCCACAGTGGAAGTCCTAGCACCCTCGGCAAAGGAGTGTAAAGATAGAAACAAGAAGAAGAAGAAGACCCTGGTGTGTGTAGCCACCCGCTTCTACCCCGACCATGTCACGGTCTTCTGGCAAGTC
>790-1
GTTGCGTTTCGTCAGTCTCCGTCTCTGACAGCGAAGGATGGGCGCGATGCGGAGCTCCACTTTAGCCCTGATGACAGTACCCTGTCGGTTATGCTGTGTTACCAACAGAGACAGGCCAGTCCTGGTATGACTCTTATAGGGTCCAGTTACATCACCACTGAGCCTAACTACGAGAGTTTGTTTGAGGAGAGGTTCAGGCTGAAGATACAGGGAGACCTGAAGGGAACTCTGGTCATCTCCAAACTAACATTAGCAGACTCTGCTGTGTATTTCTGCGCAGCCGGACAGGAAACTTCAACTCAACCAGCCTTCTTTGGCAATGGAACGAAACTCACTGTTTTAGATCCAAACATCAAAGTCACTGAACCCACAGTGGAAGTCCTAGCACCCTCGGCAAAGGAGTGTAAAGATAGAAACAAGAAGAAGAAGAAGACCCTGGTGTGTGTAGCCACCCGCTTCTACCCCGACCATGTCACGGTCTTCTGGCAAGTC
>791-1
GTTGCGTTTCGTCAGTCTCCGTCTCTGACAGTGAAGGATGGGCGCGAGGCGGAGATCCACTGTAGCCATGATGACAGTAACCTGTCGGTGATGCTGTGGTACCAACAGAGACAGGCCAGTCCTGGTATGACTCTGATAGGGTACAGTTACAGCACCACTGAGCCTAACTACGAGAGTTTGTTTGAGGAGAGGTTCAGGCTGAAGATACAGGGAGACCTGAAGGGAACTCTGGTCATCTCCAAACTAACATTAGCAGGCTCTGCTGTGTATTTCTGCGCAGCCAGACAGGGGACAGGGAGGCACATTTTGGATCAGGCACCAAATTAACAGTTCTCGATCCAAACATCAAAGTCACTGAACCCACAGTGGAAGTCCTAGCACCCTCGGCAAAGGAGTGTAAAGATAGAAACAAGAAGAAGAAGAAGACCCTGGTGTGTGTAGCCACCCGCTTCTACCCCGACCATGTCACGGTCTTCTGGCAAGTC
>792-1
GTTGCGTTTCGTCAGTCTCCGTCTCTGACAGTGAAGGATGGGCGCGAGGCGGAGATCCACTGTAGCCATGATGACAGTAACCTGTCGGTGATGCTGTGGTACCAACAGAGACAGGCCAGTCCTGGTATGACTCTGATAGGGTACAGTTACAGCACCACTGAGCCTAACTACGAGAGTTTGTTTGAGGAGAGGTTCAGGCTGAAGATACAGGGAGACCTGAAGGGAACTCTGGTCATCTCCAAACTAACATTAGCAGGCTCTGCTGTGTATTTCTGCGCAATCCGGGACAAAACACGGATAAGGCAGAGTTTGGTCCAGGTACCAGACTCACTGTTCTAGATCCAAACATCAAAGTCACTGAACCCACAGTGGAAGTCCTAGCACCCTCGGCAAAGGAGTGTAAAGATAGAAACAAGAAGAAGAAGACCCTGGTGTGTGTAGCCACCCGCTTCTACCCCGACCATGTCACGGTCTTCTGGCAAGTC
>793-1
GTTGCGTTTCGTCAGTCTCCGTCTCTGACAGTGAAGGATGGGCGCGAGGCGGAGATCCACTGTAGCCATGATGACAGTAACCTGTCGGTGATGCTGTGGTACCAACAGAGACAGGCCAGTCCTGGTATGACTCTGATAGGGTACAGTTACAGCACCACTGAGCCTAACTACGAGAGTTTGTTTGAGGAGAGGTTCAGGCTGAAGATACAGGGAGACCTGAAGGGAACTCTGGTCATCTCCAAACTAACATTAGCAGACTCTGCTGTGTATTTCTGCGCAGCCAGTCGCCAAGGAACTCAACCAGCCTTCTTTGGCAATGGAACGAAACTCACTGTTTTAGATCTAAACATCAAAGTCACTGAACCCACAGTGGAAGTCCTAGCACCCTCGGCAAAGGAGTGTAAAGATAGAAACAAGAAGAAGAAGAAGACCCTGGTGTGTGTAGCCACCCGCTTCTACCCCGACCATGTCACGGTCTTCTGGCAAGTC
>794-1
GTTGCGTTTCGTCAGTCTCCGTCTCTGACAGTGAAGGATGGGCGCGAGGCGGAGCTCCACTGTAGCCATGATGACAGTAACCTGTCGGTGATGCTGTGGTACCAACAGAGACAGGCCAGTCCTGGTATGACTCTGATAGGGTACAGTTACAGCACCACTGAGCCTAACTACGAGAGTTTGTTTGAGGAGAGGTTCAGGCTGAAGATACAGGGAGACCTGAAGGGAACTCTGGTCATCTCCAAACTAACATTAGCAGACTCTGCTGTGTATTTCTGCGCAGCCAGACAGGACTCGTACTCGGAGGCATATTTTGGAGCCGGCACCAAACTCACCGTTTTAGATCCAAACATCAAAGTCACTGAACCCACAGTGGAAGTCCTAGCACCCTCGGCAAAGGAGTGTAAAGATAGAAACAAGAAGAAGAAGAAGACCCTGGTGTGTGTAGCCACCCGCTTCTACCCCGACCATGTCACGGTCTTCTGGCAAGTC
>795-1
GTTGCGTTTCGTCAGTCTCCGTCTCTGACAGTGAAGGATGGGCGCGAGGCGGAGATCCACTGTAGCCATGATGACAGTAACCTGTCGGTGATGCTGTGGTACCAACAGAGACAGGCCAGTCCTGGTATGACTCTGATAGGGTACAGTTACAGCACCACTGAGCCTAACTACGAGAGTTTGTTTGAGGAGAGGTTCAGGCTGAAGATACAGGGAGACCTGAAGGGAACTCTGGTCATCTCCAAACTAACATTAGCAGACTCTGCTGTGTATTTCTGCGCAGCCGGGACAAAAACTCAACCAGCCTTCTTTGGCAATGGAACGAAACTCACTGTTTTAGATCCAAACATCAAAGTCACTGAACCCACAGTGGAAGTCCTAGCACCCTCGGCAAAGGAGTGTAAAGATAGAAACAAGAAGAAGAAGAAGACCCTGGTGTGTGTAGCCACCCGCTTCTACCCCGACCATGTCACGGTCTTCTGGCAAGTC
>796-1
GTTGCGTTTCGTCAGTCTCCGTCTCTGACAGTGAAGGATGGGCGCGAGGCGGAGATCCACTGTAGCCATGATGACAGTAACCTGTCGGTGATGCTGTGGTACCAACAGAGACAGGCCAGTCCTGGTATGACTCTGATAGGGTACAGTTACAGCACCACTGAGCCTAACTACGAGAGTTTGTTTGAGGAGAGGTTCAGGCTGAAGATACAGGGAGACCTGAAGGGAACTCTGGTCATCTCCAAACTAACATTAGCAGACTCTGCTGTGTATTTCTGCGCAGCCAGGGACAAACAACAACCCGGCATTCTTCGGCAGTGGCACCAAACTCACTGTTCTAGATCCAAACATCAAAGTCACTGAACCCACAGTGGAAGTCCTAGCACCCTCGGCAAAGGAGTGTAAAGATAGAAACAAGAAGAAGAAGAAGACCCTGGTGTGTGTAGCCACCCGCTTCTACCCCGACCATGTCACGGTCTTCTGGCAAGTC
>797-1
GTTGCGTTTCGTCAGTCTCCGTCTCTGACAGTGAAGGATGGGCGCGAGGCGGAGATCCACTGTAGCCATGATGACAGTAACCTGTCGGTGATGCTGTGGTGCCAACAGAGACAGGCCAGTCCTGGTATGACTCTGATAGGGTACAGTTACAGCACCACTGAGCCTAACTACGAGAGTTTGTTTGAGGAGAGGTTCAGGCTGAAGATACAGGGAGACCTGAAGGGAACTCTGGTCATCTCCAAACTAACATTAGCAGACTCTGCTGTGTATTTCTGCGCAGCCAGACAGGGATCTCAAACTCAACCAGCCTTCTTTGGCAATGGAACGAAACTCACTGTTTTAGATCCAAACATCAAAGTCACTGAACCCACAGTGGAAGTCCTAGCACCCTCGGCAAAGGAGTGTAAAGATAGAAACAAGAAGAAGAAGAAGACCCTGGTGTGTGTAGCCACCCGCTTCTACCCCGACCATGTCACGGTCTTCTGGCAAGTC
>798-1
GTTGCGTTTCGTCAGTCTCCGTCTCTGACAGTGAAGGATGGGCGCGAGGCGGAGCTCCACTGTAGCCATGATGACAGTAACCTGTCGGTGATGCTGTGGTACCAACAGAGACAGGCCAGTCCTGGTATGACTCTGATAGGGTACAGTTACAGCACCACTGAGCCTAACTACGAGAGTTTGTTTGAGGAGAGGTTCAGGCTGAAGATACAGGGAGACCTGAAGGGAACTCTGGTCATCTCCAAACTAACATTAGCAGACTCTGCTGTGTATTTCTGCGCAGCCAGTCGGAGGGGCACGGATAAGGCAGAGTTTGGTCCAGGTACCAGACTCACTGTTCTAGATCCAAACATCAAAGTCACTGAACCCACAGTGGAAGTCCTAGCACCCTCGGCAAAGGAGTGTAAAGATAGAAACAAGAAGAAGAAGAAGACCCTGGTGTGTGTAGCCACCCGCTTCTACCCCGACCATGTCACGGTCTTCTGGCAAGTC
>799-1
GTTGCGTTTCGTCAGTCTCCGTCTCTGACAGTGAAGGATGGGCGCTAGGCGGAGCTCCACTGTAGCCATGATGACAGTAACCTGTCGGTTATGCTGTGGTACCAACAGAGACAGGCCAGTCCTGGTATGACTCTGATAGGGTACAGTTACAGCACCACTGAGCCTAACTACGAGAGTTTGTTTGAGGAGAGGTTCAGGCTGAAGATACAGGGAGACCTGAAGGGAACTCTGGTCATCTCCAAACTAACATTAGCAGACTCTGCTGTGTATTTCTGCGCAGCCGGACAGGGCTCGTACTCGGAGGCATATTTTGGAGCCGGCACCAAACTCACCGTTTTAGATCCAAACATCAAAGTCACTGAACCCACAGTGGAAGTCCTAGCACCCTCGGCAAAGGAGTGTAAAGATAGAAACAAGAAGAAGAAGAAGACCCTGGTGTGTGTAGCCACCCGCTTCTACCCCGACCATGTCACGGTCTTCTGGCAAGTC
>800-1
GTTGCGTTTCGTCAGTCTCCGTCTCTGACAGTGAAGGATGGGCGCGAGGCGGAGATCCACTGTAGCCATGATGACAGTAACCTGTCGGTGATGCTGTGGTACCAACAGAGACAGGCCAGTCCTGGTATGACTCTGATAGGGTACAGTTACAGCACCACTGAGCCTAACTACGAGAGTTTGTTTGAGGAGAGGTTCAGGCTGAAGATACAGGGAGACCTGAAGGGAACTCTGGTCATCTCCAAACTAACATTAGCAGACTCTGCTGTGTATTGCTGCGCAGCCGGACAGGGCTCGTACTCGGAGGCATATTTTGGAGCCGGCACCAAACTCACCGTTTTAGATCCAAACATCAAAGTCACTGAACCCACAGTGGAAGTCCTAGCACCCTCGGCAAAGGAGTGTAAAGATAGAAACAAGAAGAAGAAGAAGACCCTGGTGTGTGTAGCCACCCGCTTCTACCCCGACCATGTCACGGTCTTCTGGCAAGTC
>801-1
GTTGCGTTTCGTCAGTCTCCGTCTCTGACAGTGAAGGATGGGCGCGAGGCGGAGATCCACTGTAGCCATGATGACGGTAACCTGTCGGTGATGCTGTGGTACCAACAGAGACAGGCCAGTCCTGGTATGACTCTGATAGGGTACAGTTACAGCACCACTGAACCTAACTACGAGAGTTTGTTTGAGGAGAGGTTCAGGCTGAAGATACAGGGAGACCTGAAGGGAACTCTGGTCATCTCCAAACTAACATTAGCAGACTCTGCTGTGTATTTCTGCGCAGCCAGTCGATCGTACACGGATAAGGCAGAGTTTGGTCCAGGTACCAGACTCACTGTTCTAGATCCAAACATCAAAGTCACTGAACCCACAGTGGAAGTCCTAGCACCCTCGGCAAAGGAGTGTAAAGATAGAAACAAGAAGAAGAAGAAGACCCTGGTGTGTGTAGCCACCCGCTTCTACCCCGACCATGTCACGGTCTTCTGGCAAGTC
>802-1
GTTGCGTTTCGTCAGTCTCCGTCTCTGACAGTGAAGGATGGGCGCGAGGCGGAGATCCACTGTAGCCATGATGACAGTAACCTGTCGGTGATGCTGTGGTACCAACAGAGACAGGCCAGTCCTGGTATGACTCTGATAGGGTACAGTTACAGCACCACTGAGCCTAACTACGAGAGTTTGTTTGAGGAGAGGTTCAGGCTGAAGATACAGGGAGACCTGAAGGGAACTCTGGTCATCTCCAAACTAACATTAGCAGACTCTGCTGTGTATTTCTGCGCAGCCACAGGGGAGACTGGAAGTGAGGCCTACTTTGGGAATGGAACCAAACTCACTGTTTTAGATCCAAACATCAAAGTCACGGAACCCACAGTGGAAGTCCTAGCACCCTCGGCAAAGGAGTGTAAAGATAGAAACAAGAAGAAGAAGACCCTGGTGTGTGTAGCCACCCGCTTCTACCCCGACCATGTCACGGTCTTCTGGCAAGTC
>803-1
GTTGCGTTTCGTCAGTCTCCGTCTCTGACAGTGAAGGATGGGCGCGAGGCGGAGATCCACTGTAGCCATGATGACAGTAACCTGTCGGTGATGCTGTGGTACCAACAGAGACAGGCCAGTCCTGGTATGACTCTGATAGGGTACAGTTACAGCACCACTGAGCCTAACTACGAGAGTTTGTTTGAGGAGAGGTTCAGGCTGAAGATACAGGGAGACCTGAAGGGAACTCTGGTCATCTCCAAACTAACATTAGCAGACTCTGCTGTGTATTTCTGCGCAGCCCGGCGGACAGGGAGGTATGATCCTGCATTCTTTGGAGCAGGGACCAAACTGAGTGTTCTGGATCCAAACATCAAAGTCACTGAACCCACAGTGGAAGTCCTAGCACCCTCGGCAAAGGAGTGTAAAGATAGAAACAAGAAGAAGAAGACCCTGGTGTGTGTAGCCACCCGCTTCTACCCCGACCATGTCACGGTCTTCTGGCAAGTC
>804-1
GTTGCGTTTCGTCAGTCTCCGTCTCTGACAGTGAAGGATGGGCGCGAGGCGGAGATCCACTGTAGCCATGATTACAGTAACCTGTCGGTGATGCTGTGGTACCAACAGAGACAGGCCAGTCCTGGTATGACTCTGATAGGGTACAGTTACAGCACCACTGAGCCTAACTACGAGAGTTTGTTTGAGGAGAGGTTCAGGCTGAAGATACAGGGAGACCTGAAGGGAACTCTGGTCATCTCCAAACTAACATTAGCAGACTCTGCTGTGTATTTCTGCGCAGCCACTGGTGGTTATGCTGCCTACTTTGGAGAAGGAACTAAGCTAACAGTTCTGGATCCAAACATCAAAGTCACTGAACCCACAGTGGAAGTCCTAGCACCCTCGGCAAAGGAGTGTAAAGATAGAAACAAGAAGAAGAAGAAGACCCTGGTGTGTGTAGCCACCCGCTTCTACCCCGACCATGTCACGGTCTTCTGGCAAGTC
>805-1
GTTGCGTTTCGTCAGTCTCCGTCTCTGACAGTGAAGGATGGGCGCGAGGCGGAGATCCACTGTAGCCATGATGACAGTAACCTGTCGGTGATGCTGTGGTACCAACAGAGACAGGCCAGTCCTGGTATGACTCTGATAGGGTACAGTTACAGCACCACTGAGCCTAACTACGAGAGTTTGTTTGAGGAGAGGTTCAGGCTGAAGATACAGGGAGACCTGAAGGGAACTCTGGTCATCTCCAAACTAACATTAGCAGACGCTGCTGTGTATTTCGGCGCAGCCGGGACAGGGGGCGGGGATAAGGCAGAGTTTGGTACAGGTACCAGACTCACTGTTCTAGATCCAAACATCAAAGTCACTGAACCCACAGTGGAAGTCCTAGCACCCTCGGCAAAGGAGTGTAAAGATAGAAACAAGAAGAAGAAGAAGACCCTGGTGTGTGTAGCCACCCGCTTCTACCCCGACCATGTCACGGTCTTCTGGCAAGTC
>806-1
GTTGCGTTTCGTCAGTCTCCGTCTCTGACAGTGAAGGATGGGCGCGAGGCGGAGATCCACTGTAGCCATGATGACAGTAACCTGTCGGTGATGCTGTGGTACCAACAGAGACAGGCCAGTCCTGGTATGACTCTGATAGGGTACAGTTACAGCACCACTGAGCCTAACTACGAGAGTTTGTTTGAGGAGAGGTTCAGGCTGAAGATACAGGGAGACCTGAAGGGAACTCTGGTCATCTCCAAACTAACATTAGCAGACTCTGCTGTGTATTTCTGCGCAGCCAGTCGGAGGGGCGCGGATAAGGCAGAGTTTGGTCCAGGAACCAGACTCACTGTTCTAGATCCAAACATCAAAGTCACTGAACCCACAGTGGAAGTCCTAGCACCCTCGGCAAAGGAGTGTAAAGATAGAAACAAGAAGAAGAAGAAGACCCTGGTGTGTGTAGCCACCCGCTTCTACCCCGACCATGTCACGGTCTTCTGGCAAGTC
>807-1
GTTGCGTTTCGTCAGTCTCCGTCTCTGACAGTGAAGGATGGGCGCGAGGCGGAGATCCACTGTAGCCATGATGACAGTAACCTGTCGGTGATGCTGTGGTACCAACAGAGACAGGCCAGTCCTGGTATGACTCTGATATGGTACAGTTACAGCACCACTGAGCCTAACTACGAGAGTTTGTTTGAGGAGAGGTTCAGGCTGAAGATACAGGGAGACCTGAAGGGAACTCTGGTCATCTCCAAACTAACATTAGCAGACTCTGCTGTGTATTTCTGCGCAGCCAGTCGCTCTGGTGGTTATGCTGCCTACTTTGGAGAAGGAACTAAGCTAACAGTTCTGGATCCAAACATCAAAGTCACTGAACCCACAGTGGAAGTCCTAGCACCCTCGGCAAAGGAGTGTAAAGATAGAAACAAGAAGAAGAAGAAGACCCTGGTGTGTGTAGCCACCCGCTTCTACCCCGACCATGTCACGGTCTTCTGGCAAGTC
>808-1
GTTGCGTTTCGTCAGTCTCCGTCTCTGACAGTGAAGGATGGGCGCGAGGCGGAGATCCACTGTAGCCATGATGACAGTAACCTGTCGGTGATGCTGTGGTACCAACAGAGACAGGCCAGTCCTGGTATGACTCTGATAGGGTACAGTTACAGCACCACTGAGCCTAACTACGAGAGTTTGTTTGAGGAGAGGTTCAGGCTGAAGATACAGGGAGACCTGAAGGGAACTCTGGTCATCTCCAAACTAACATTAGCAGACTCTGCTGTGTATTTCTGCGCAGCCAGTCGGAGGGGCACGGATAAGGCAGAGTTTGGTCCAGGTACCAGACTCACTGTTCTAGATCCAAACATCAAAGTCACTGAACCCACAGTGGAAGTCCTAGCACCCTCGGCAAAGGAGTGTAATGATAGAAACAAGAAGAAGAAGAAGACCCTGGTGTGTGTAGCCACCCGCTTCTACCCCGACCATGTCACGGTCTTCTGGCAAGTC
>809-1
GTTGCGTTTCGTCAGTCTCCGTCTCTGACAGTGAAGGATGGGCGCGAGGCGGAGATCCACTGTAGCCATGATTACAGTAACCTGTCGGTGATGCTGTGGTACCAACAGAGACAGGCCAGTCCTGGTATGACTCTGATAGGGTACAGTTACAGCACCACTGAGCCTAACTACGAGAGTTTGTTTGAGGAGAGGTTCAGGCTGAAGATACAGGGAGACCTGAAGGGAACTCTGGTCATCTCCAAACTAACATTAGCAGACTCTGCTGTGTATTTCTGCGCAGCCACTCGGACAGGGGCCAACTATGAGGCACATTTTGGATCAGGCACCAAATTAACAGTTCTCGATCCAAACATCAAAGTCACTGAACCCACAGTGGAAGTCCTAGCACCCTCGGCAAAGGAGTGTAAAGATAGAAACAAGAAGAAGAAGAAGACCCTGGTGTGTGTAGCCACCCGCTTCTACCCCGACCATGTCACGGTCTTCTGGCAAGTC
>810-1
GTTGCGTTTCGTCAGTCTCCGTCTCTGACAGTGAAGGATGGGCGCGAGGCGGAGATCCACTGTAGCCATGATGACAGTAACCTGTCGGTGATGCTGTGGTACCAACAGAGACAGGCCAGTCCTGGTATGACTCTGATAGGGTACAGTTACGGCACCACTGAGCCTAACTACGAGAGTTTGTTTGAGGAGAGGTTCAGGCTGAAGATACAGGGAGACCTGAAGGGAACTCTGGTCATCTCCAAACTAACATTAGCAGACTCTGCTGTGTATTTCTGCGCAGCCAGTCGGGCAACTCAAACTCAACCAGCCTTCTTTGGCAATGGAACGAAACTCACTGTTTTAGATCCAAACATCAAAGTCACTGAACCCACAGTGGAAGTCCTAGCACCCTCGGCAAAGGAGTGTAAAGATAGAAACAAGAAGAAGAAGAAGACCCTGGTGTGTGTAGCCACCCGCTTCTACCCCGACCATGTCACGGTCTTCTGGCAAGTC
>811-1
GTTGCGTTTCGTCAGTCTCCGTCTCTGACAGTGAAGGATGGGCGCGAGGCGGAGATCCACTGTAGCCATGATGACAGTAACCTGTCGGTGATGCTGTGGTACCAACAGAGACAGGCCAGTCCTGGTATGACTCTGATAGGGTACAGTTACAGCACCACTGAGCCTAACTACGAGAGTTTGTTTGAGGAGAGGTTCAGGCTGAAGATACAGGGAGACCTGAAGGGAACTCTGGTCATCTCCAAACTAACATTAGCAGACTCTGCTGTGTATTTCTGCGCAGCCGGACAGGTGGCTCAACCAGCCTTCTTTGGCAATGGAACGAAACTCACTGTTTTAGATCCAAACATCAAAGTCACTGAACCCACAGTGGAAGTCCTAGCACCCTCGGCAAAGGAGTGTAAAGATAGAAACAAGAAGAAGAAGAAGACCCTGGTGTGTGTAGCCACCCGCTTCTACCCCGACCATGTCACGGTCTTCTGGCAAGTC
>812-1
[truncated: 558,196 more chars]
