# Supplementary material for: Tetraploid Ancestry Provided Atlantic Salmon With Two Paralogue Functional T Cell Receptor Beta Regions Whereof One Is Completely Novel
Source: Front Immunol. 2022 Jun 17;13:930312. doi: 10.3389/fimmu.2022.930312 (PMC9247247; doi:10.3389/fimmu.2022.930312)
Supplement: Supplementary file 3 [file DataSheet_3.zip › Supplementary file 3 (SF3) Collapsed data/Run1_ssVB9F_TRB09R.collapsed.fa]

>1-445
GTTCCTGTGTGTCCCTCTCCGTCCACCAATCTCCTCGTTATCTCACCAAGAGGCCAGGAACCACCTTAAAGATGACCTGCAGTCACCATGACAAAAAATATGATAAAATCTACTGGTACCGTCAGATACATGGACAAAAGCTCCAGCTCATCGGCTTCCTGTCCTTTAAAGAAGCTGTTGATGTTGAGGAAAACTTTAACATCTCAGGCGACGCCGAGGATGAGGGTTTTCTGGGGTCGCTTGCAGTGAGGATTGAAGACACTGGGCTATATTATTGTGCTATCCAAACATCAAAGTCACTGAACCCACAGTGGAAGTCCTAGCACCCTCGGCAAAGGAGTGTAAAGATAGAAACAAGAAGAAGAAGAAGACCCTGGTGTGTGTAGCCACCCGCTTCTACCCCGACCATGTCACGGTCTTCTGGCAAGTC
>2-101
GTTCCTGTGTGTCCCTCTCCGTCCACCAATCTCCTCGTTATCTCACCAAGAGGCCAGGAACCACCTTAAAGATGACCTGCAGTCACCATGACAAAAAATATGATAAAATCTACTGGTACCGTCAGATACATGGACAAAAGCTCCAGCTCATCGGCTTCCTGTCCTTTAAAGAAGCTGTTGATGTTGAGGAAAACTTTAACATCTCAGGCGACGCCGAGGATGAGGGTTTTCTGGGGTCGCTTGCAGTGAGGATTGAAGACACTGGGCTATATTATTGTGCTGTGATACAGGGGCCGGATAAGGCAGAGTTTGGTCCAGGTACCAGACTCACTGTTCTAGATCCAAACATCAAAGTCACTGAACCCACAGTGGAAGTCCTAGCACCCTCGGCAAAGGAGTGTAAAGATAGAAACAAGAAGAAGAAGAAGACCCTGGTGTGTGTAGCCACCCGCTTCTACCCCGACCATGTCACGGTCTTCTGGCAAGTC
>3-75
GTTCCTGTGTGTCCCTCTCCTGTGGTTCCTCTGGGGGGTCAGGTCAGCTGTGAGGCCCCCTCACATCCTTGGGGCTCTGTCTGCAACTTCAGCTGTGATGAGGGCTATGATCTCCAGGGGGCCCCAAACATGCAGTGTTCACGGTCTTCTGGCAAGTC
>4-58
GTTCCTGTGTGTCCCTCTCCGTCCACCAATCTCCTCGTTATCTCACCAAGAGGCCAGGAACCACCTTAAAGATGACCTGCAGTCACCATGACAAAAAATATGATAAAATCTACTGGTACCGTCAGATACATGGACAAAAGCTCCAGCTCATCGGCTTCCTGTCCTTTAAAGAAGCTGTTGATGTTGAGGAAAACTTTAACATCTCAGGCGACGCCGAGGATGAGGGTTTTCTGGGGTCGCTTGCAGTGAGGATTGAAGACACTGGGCTATATTATTGTGCTGTGAGGACAGGGGCCAACTATGAGGCACATTTTGGATCAGGCACCAAATTAACAGTTCTCGATCCAAACATCAAAGTCACTGAACCCACAGTGGAAGTCCTAGCACCCTCGGCAAAGGAGTGTAAAGATAGAAACAAGAAGAAGAAGAAGACCCTGGTGTGTGTAGCCACCCGCTTCTACCCCGACCATGTCACGGTCTTCTGGCAAGTC
>5-53
GTTCCTGTGTGTCCCTCTCCGTCCACCAATCTCCTCGTTATCTCACCAAGAGGCCAGGAACCACCTTAAAGATGACCTGCAGTCACCATGACAAAAAATATGATAAAATCTACTGGTACCGTCAGATACATGGACAAAAGCTCCAGCTCATCGGCTTCCTGTCCTTTAAAGAAGCTGTTGATGTTGAGGAAAACTTTAACATCTCAGGCGACGCCGAGGATGAGGGTTTTCTGGGGTCGCTTGCAGTGAGGATTGAAGACACTGGGCTATATTATTGTGCTGTGAGGACAGGGTACTCGGAGGCATATTTTGGAGCCGGCACCAAACTCACCGTTTTAGATCCAAACATCAAAGTCACTGAACCCACAGTGGAAGTCCTAGCACCCTCGGCAAAGGAGTGTAAAGATAGAAACAAGAAGAAGAAGAAGACCCTGGTGTGTGTAGCCACCCGCTTCTACCCCGACCATGTCACGGTCTTCTGGCAAGTC
>6-52
GTTCCTGTGTGTCCCTCTCCGTCCACCAATCTCCTCGTTATCTCACCAAGAGGCCAGGAACCACCTTAAAGATGACCTGCAGTCACCATGACAAAAAATATGATAAAATCTACTGGTACCGTCAGATACATGGACAAAAGCTCCAGCTCATCGGCTTCCTGTCCTTTAAAGAAGCTGTTGATGTTGAGGAAAACTTTAACATCTCAGGCGACGCCGAGGATGAGGGTTTTCTGGGGTCGCTTGCAGTGAGGATTGAAGACACTGGGCTATATTATTGTGCTGTGAGTAAACAATATGAGGCACATTTTGGATCAGGCACCAAATTAACAGTTCTCGATCCAAACATCAAAGTCACTGAACCCACAGTGGAAGTCCTAGCACCCTCGGCAAAGGAGTGTAAAGATAGAAACAAGAAGAAGAAGAAGACCCTGGTGTGTGTAGCCACCCGCTTCTACCCCGACCATGTCACGGTCTTCTGGCAAGTC
>7-49
GTTCCTGTGTGTCCCTCTCCGTCCACCAATCTCCTCGTTATCTCACCAAGAGGCCAGGAACCACCTTAAAGATGACCTGCAGTCACCATGACAAAAAATATGATAAAATCTACTGGTACCGTCAGATACATGGACAAAAGCTCCAGCTCATCGGCTTCCTGTCCTTTAAAGAAGCTGTTGATGTTGAGGAAAACTTTAACATCTCAGGCGACGCCGAGGATGAGGGTTTTCTGGGGTCGCTTGCAGTGAGGATTGAAGACACTGGGCTATATTATTGTGCTGTGAGTAGGACAGCGAACTATGAGGCACATTTTGGATCAGGCACCAAATTAACAGTTCTCGATCCAAACATCAAAGTCACTGAACCCACAGTGGAAGTCCTAGCACCCTCGGCAAAGGAGTGTAAAGATAGAAACAAGAAGAAGAAGAAGACCCTGGTGTGTGTAGCCACCCGCTTCTACCCCGACCATGTCACGGTCTTCTGGCAAGTC
>8-47
GTTCCTGTGTGTCCCTCTCCGTCCACCAATCTCCTCGTTATCTCACCAAGAGGCCAGGAACCACCTTAAAGATGACCTGCAGTCACCATGACAAAAAATATGATAAAATCTACTGGTACCGTCAGATACATGGACAAAAGCTCCAGCTCATCGGCTTCCTGTCCTTTAAAGAAGCTGTTGATGTTGAGGAAAACTTTAACATCTCAGGCGACGCCGAGGATGAGGGTTTTCTGGGGTCGCTTGCAGTGAGGATTGAAGACACTGGGCTATATTATTGTGCTGTGAGTAACAGGATATACTCGGAGGCATATTTTGGAGCCGGCACCAAACTCACCGTTTTAGATCCAAACATCAAAGTCACTGAACCCACAGTGGAAGTCCTAGCACCCTCGGCAAAGGAGTGTAAAGATAGAAACAAGAAGAAGAAGAAGACCCTGGTGTGTGTAGCCACCCGCTTCTACCCCGACCATGTCACGGTCTTCTGGCAAGTC
>9-46
GTTCCTGTGTGTCCCTCTCCGTCCACCAATCTCCTCGTTATCTCACCAAGAGGCCAGGAACCACCTTAAAGATGACCTGCAGTCACCATGACAAAAAATATGATAAAATCTACTGGTACCGTCAGATACATGGACAAAAGCTCCAGCTCATCGGCTTCCTGTCCTTTAAAGAAGCTGTTGATGTTGAGGAAAACTTTAACATCTCAGGCGACGCCGAGGATGAGGGTTTTCTGGGGTCGCTTGCAGTGAGGATTGAAGACACTGGGCTATATTATTGTGCTGTGAGACAGGGAACTCAACCAGCCTTCTTTGGCAATGGAACGAAACTCACTGTTTTAGATCCAAACATCAAAGTCACTGAACCCACAGTGGAAGTCCTAGCACCCTCGGCAAAGGAGTGTAAAGATAGAAACAAGAAGAAGAAGAAGACCCTGGTGTGTGTAGCCACCCGCTTCTACCCCGACCATGTCACGGTCTTCTGGCAAGTC
>10-41
GTTCCTGTGTGTCCCTCTCCGTCCACCAATCTCCTCGTTATCTCACCAAGAGGCCAGGAACCACCTTAAAGATGACCTGCAGTCACCATGACAAAAAATATGATAAAATCTACTGGTACCGTCAGATACATGGACAAAAGCTCCAGCTCATCGGCTTCCTGTCCTTTAAAGAAGCTGTTGATGTTGAGGAAAACTTTAACATCTCAGGCGACGCCGAGGATGAGGGTTTTCTGGGGTCGCTTGCAGTGAGGATTGAAGACACTGGGCTATATTATTGTGCTGTGAGTAAAGGGGATAAGAGTGAGGCCTACTTTGGGAATGGAACCAAACTCACTGTTTTAGATCCAAACATCAAAGTCACTGAACCCACAGTGGAAGTCCTAGCACCCTCGGCAAAGGAGTGTAAAGATAGAAACAAGAAGAAGAAGAAGACCCTGGTGTGTGTAGCCACCCGCTTCTACCCCGACCATGTCACGGTCTTCTGGCAAGTC
>11-39
GTTCCTGTGTGTCCCTCTCCGTCCACCAATCTCCTCGTTATCTCACCAAGAGGCCAGGAACCACCTTAAAGATGACCTGCAGTCACCATGACAAAAAATATGATAAAATCTACTGGTACCGTCAGATACATGGACAAAAGCTCCAGCTCATCGGCTTCCTGTCCTTTAAAGAAGCTGTTGATGTTGAGGAAAACTTTAACATCTCAGGCGACGCCGAGGATGAGGGTTTTCTGGGGTCGCTTGCAGTGAGGATTGAAGACACTGGGCTATATTATTGTGCTGTGAGTAAGGACTATGATCCTGCATTCTTTGGAGCAGGGACCAAACTGAGTGTTCTGGATCCAAACATCAAAGTCACTGAACCCACAGTGGAAGTCCTAGCACCCTCGGCAAAGGAGTGTAAAGATAGAAACAAGAAGAAGAAGAAGACCCTGGTGTGTGTAGCCACCCGCTTCTACCCCGACCATGTCACGGTCTTCTGGCAAGTC
>12-37
GTTCCTGTGTGTCCCTCTCCGTCCACCAATCTCCTCGTTATCTCACCAAGAGGCCAGGAACCACCTTAAAGATGACCTGCAGTCACCATGACAAAAAATATGATAAAATCTACTGGTACCGTCAGATACATGGACAAAAGCTCCAGCTCATCGGCTTCCTGTCCTTTAAAGAAGCTGTTGATGTTGAGGAAAACTTTAACATCTCAGGCGACGCCGAGGATGAGGGTTTTCTGGGGTCGCTTGCAGTGAGGATTGAAGACACTGGGCTATATTATTGTGCTGTGAGTTGGGACAACTATGAGGCACATTTTGGATCAGGCACCAAATTAACAGTTCTCGATCCAAACATCAAAGTCACTGAACCCACAGTGGAAGTCCTAGCACCCTCGGCAAAGGAGTGTAAAGATAGAAACAAGAAGAAGAAGAAGACCCTGGTGTGTGTAGCCACCCGCTTCTACCCCGACCATGTCACGGTCTTCTGGCAAGTC
>13-37
GTTCCTGTGTGTCCCTCTCCGTCCACCAATCTCCTCGTTATCTCACCAAGAGGCCAGGAACCACCTTAAAGATGACCTGCAGTCACCATGACAAAAAATATGATAAAATCTACTGGTACCGTCAGATACATGGACAAAAGCTCCAGCTCATCGGCTTCCTGTCCTTTAAAGAAGCTGTTGATGTTGAGGAAAACTTTAACATCTCAGGCGACGCCGAGGATGAGGGTTTTCTGGGGTCGCTTGCAGTGAGGATTGAAGACACTGGGCTATATTATTGTGCTGTGAGAGACAACTATGAGGCACATTTTGGATCAGGCACCAAATTAACAGTTCTCGATCCAAACATCAAAGTCACTGAACCCACAGTGGAAGTCCTAGCACCCTCGGCAAAGGAGTGTAAAGATAGAAACAAGAAGAAGAAGAAGACCCTGGTGTGTGTAGCCACCCGCTTCTACCCCGACCATGTCACGGTCTTCTGGCAAGTC
>14-36
GTTCCTGTGTGTCCCTCTCCGTCCACCAATCTCCTCGTTATCTCACCAAGAGGCCAGGAACCACCTTAAAGATGACCTGCAGTCACCATGACAAAAAATATGATAAAATCTACTGGTACCGTCAGATACATGGACAAAAGCTCCAGCTCATCGGCTTCCTGTCCTTTAAAGAAGCTGTTGATGTTGAGGAAAACTTTAACATCTCAGGCGACGCCGAGGATGAGGGTTTTCTGGGGTCGCTTGCAGTGAGGATTGAAGACACTGGGCTATATTATTGTGCTGTGAGTAAGGGGCAGACGGATAAGGCAGAGTTTGGTCCAGGTACCAGACTCACTGTTCTAGATCCAAACATCAAAGTCACTGAACCCACAGTGGAAGTCCTAGCACCCTCGGCAAAGGAGTGTAAAGATAGAAACAAGAAGAAGAAGAAGACCCTGGTGTGTGTAGCCACCCGCTTCTACCCCGACCATGTCACGGTCTTCTGGCAAGTC
>15-36
GTTCCTGTGTGTCCCTCTCCGTCCACCAATCTCCTCGTTATCTCACCAAGAGGCCAGGAACCACCTTAAAGATGACCTGCAGTCACCATGACAAAAAATATGATAAAATCTACTGGTACCGTCAGATACATGGACAAAAGCTCCAGCTCATCGGCTTCCTGTCCTTTAAAGAAGCTGTTGATGTTGAGGAAAACTTTAACATCTCAGGCGACGCCGAGGATGAGGGTTTTCTGGGGTCGCTTGCAGTGAGGATTGAAGACACTGGGCTATATTATTGTGCTGTGAGCCGGGACAGAGACTCGGAGGCATATTTTGGAGCCGGCACCAAACTCACCGTTTTAGATCCAAACATCAAAGTCACTGAACCCACAGTGGAAGTCCTAGCACCCTCGGCAAAGGAGTGTAAAGATAGAAACAAGAAGAAGAAGAAGACCCTGGTGTGTGTAGCCACCCGCTTCTACCCCGACCATGTCACGGTCTTCTGGCAAGTC
>16-35
GTTCCTGTGTGTCCCTCTCCGTCCACCAATCTCCTCGTTATCTCACCAAGAGGCCAGGAACCACCTTAAAGATGACCTGCAGTCACCATGACAAAAAATATGATAAAATCTACTGGTACCGTCAGATACATGGACAAAAGCTCCAGCTCATCGGCTTCCTGTCCTTTAAAGAAGCTGTTGATGTTGAGGAAAACTTTAACATCTCAGGCGACGCCGAGGATGAGGGTTTTCTGGGGTCGCTTGCAGTGAGGATTGAAGACACTGGGCTATATTATTGTGCTGTGAGTAAGGGCAGATATGATCCTGCATTCTTTGGAGCAGGGACCAAACTGAGTGTTCTGGATCCAAACATCAAAGTCACTGAACCCACAGTGGAAGTCCTAGCACCCTCGGCAAAGGAGTGTAAAGATAGAAACAAGAAGAAGAAGAAGACCCTGGTGTGTGTAGCCACCCGCTTCTACCCCGACCATGTCACGGTCTTCTGGCAAGTC
>17-35
GTTCCTGTGTGTCCCTCTCCGTCCACCAATCTCCTCGTTATCTCACCAAGAGGCCAGGAACCACCTTAAAGATGACCTGCAGTCACCATGACAAAAAATATGATAAAATCTACTGGTACCGTCAGATACATGGACAAAAGCTCCAGCTCATCGGCTTCCTGTCCTTTAAAGAAGCTGTTGATGTTGAGGAAAACTTTAACATCTCAGGCGACGCCGAGGATGAGGGTTTTCTGGGGTCGCTTGCAGTGAGGATTGAAGACACTGGGCTATATTATTGTGCTGTGAGTCAGGGAGGCGAGGCCTACTTTGGGAATGGAACCAAACTCACTGTTTTAGATCCAAACATCAAAGTCACTGAACCCACAGTGGAAGTCCTAGCACCCTCGGCAAAGGAGTGTAAAGATAGAAACAAGAAGAAGAAGAAGACCCTGGTGTGTGTAGCCACCCGCTTCTACCCCGACCATGTCACGGTCTTCTGGCAAGTC
>18-34
GTTCCTGTGTGTCCCTCTCCGTCCACCAATCTCCTCGTTATCTCACCAAGAGGCCAGGAACCACCTTAAAGATGACCTGCAGTCACCATGACAAAAAATATGATAAAATCTACTGGTACCGTCAGATACATGGACAAAAGCTCCAGCTCATCGGCTTCCTGTCCTTTAAAGAAGCTGTTGATGTTGAGGAAAACTTTAACATCTCAGGCGACGCCGAGGATGAGGGTTTTCTGGGGTCGCTTGCAGTGAGGATTGAAGACACTGGGCTATATTATTGTGCTGTGAGCACACGGATAAGGCAGAGTTTGGTCCAGGTACCAGACTCACTGTTCTAGATCCAAACATCAAAGTCACTGAACCCACAGTGGAAGTCCTAGCACCCTCGGCAAAGGAGTGTAAAGATAGAAACAAGAAGAAGAAGAAGACCCTGGTGTGTGTAGCCACCCGCTTCTACCCCGACCATGTCACGGTCTTCTGGCAAGTC
>19-34
GTTCCTGTGTGTCCCTCTCCGTCCACCAATCTCCTCGTTATCTCACCAAGAGGCCAGGAACCACCTTAAAGATGACCTGCAGTCACCATGACAAAAAATATGATAAAATCTACTGGTACCGTCAGATACATGGACAAAAGCTCCAGCTCATCGGCTTCCTGTCCTTTAAAGAAGCTGTTGATGTTGAGGAAAACTTTAACATCTCAGGCGACGCCGAGGATGAGGGTTTTCTGGGGTCGCTTGCAGTGAGGATTGAAGACACTGGGCTATATTATTGTGCGAGGGCACATTTTGGATCAGGCACCAAATTAACAGTTCTCGATCCAAACATCAAAGTCACTGAACCCACAGTGGAAGTCCTAGCACCCTCGGCAAAGGAGTGTAAAGATAGAAACAAGAAGAAGAAGAAGACCCTGGTGTGTGTAGCCACCCGCTTCTACCCCGACCATGTCACGGTCTTCTGGCAAGTC
>20-34
GTTCCTGTGTGTCCCTCTCCGTCCACCAATCTCCTCGTTATCTCACCAAGAGGCCAGGAACCACCTTAAAGATGACCTGCAGTCACCATGACAAAAAATATGATAAAATCTACTGGTACCGTCAGATACATGGACAAAAGCTCCAGCTCATCGGCTTCCTGTCCTTTAAAGAAGCTGTTGATGTTGAGGAAAACTTTAACATCTCAGGCGACGCCGAGGATGAGGGTTTTCTGGGGTCGCTTGCAGTGAGGATTGAAGACACTGGGCTATATTATTGTGCTGTGAGTTACAGGGGTGGTTATGCTGCCTACTTTGGAGAGGGAACTAAGCTAACAGTTCTGGATCCAAACATCAAAGTCACTGAACCCACAGTGGAAGTCCTAGCACCCTCGGCAAAGGAGTGTAAAGATAGAAACAAGAAGAAGAAGAAGACCCTGGTGTGTGTAGCCACCCGCTTCTACCCCGACCATGTCACGGTCTTCTGGCAAGTC
>21-34
GTTCCTGTGTGTCCCTCTCCGTCCACCAATCTCCTCGTTATCTCACCAAGAGGCCAGGAACCACCTTAAAGATGACCTGCAGTCACCATGACAAAAAATATGATAAAATCTACTGGTACCGTCAGATACATGGACAAAAGCTCCAGCTCATCGGCTTCCTGTCCTTTAAAGAAGCTGTTGATGTTGAGGAAAACTTTAACATCTCAGGCGACGCCGAGGATGAGGGTTTTCTGGGGTCGCTTGCAGTGAGGATTGAAGACACTGGGCTATATTATTGTGCTGTGAGTAAAGACAGCAACCCGGCATTCTTCGGCAGTGGCACCAAACTCACAGTTCTAGATCCAAACATCAAAGTCACTGAACCCACAGTGGAAGTCCTAGCACCCTCGGCAAAGGAGTGTAAAGATAGAAACAAGAAGAAGAAGAAGACCCTGGTGTGTGTAGCCACCCGCTTCTACCCCGACCATGTCACGGTCTTCTGGCAAGTC
>22-33
GTTCCTGTGTGTCCCTCTCCGTCCACCAATCTCCTCGTTATCTCACCAAGAGGCCAGGAACCACCTTAAAGATGACCTGCAGTCACCATGACAAAAAATATGATAAAATCTACTGGTACCGTCAGATACATGGACAAAAGCTCCAGCTCATCGGCTTCCTGTCCTTTAAAGAAGCTGTTGATGTTGAGGAAAACTTTAACATCTCAGGCGACGCCGAGGATGAGGGTTTTCTGGGGTCGCTTGCAGTGAGGATTGAAGACACTGGGCTATATTATTGTGCTGTGAGGGACAGTTATGAGGCACATTTTGGATCAGGCACCAAATTAACAGTTCTCGATCCAAACATCAAAGTCACTGAACCCACAGTGGAAGTCCTAGCACCCTCGGCAAAGGAGTGTAAAGATAGAAACAAGAAGAAGAAGAAGACCCTGGTGTGTGTAGCCACCCGCTTCTACCCCGACCATGTCACGGTCTTCTGGCAAGTC
>23-33
GTTCCTGTGTGTCCCTCTCCGTCCACCAATCTCCTCGTTATCTCACCAAGAGGCCAGGAACCACCTTAAAGATGACCTGCAGTCACCATGACAAAAAATATGATAAAATCTACTGGTACCGTCAGATACATGGACAAAAGCTCCAGCTCATCGGCTTCCTGTCCTTTAAAGAAGCTGTTGATGTTGAGGAAAACTTTAACATCTCAGGCGACGCCGAGGATGAGGGTTTTCTGGGGTCGCTTGCAGTGAGGATTGAAGACACTGGGCTATATTATTGTGCTGTGAGGAACAGGAAACTATGAGGCACATTTTGGATCAGGCACCAAATTAACAGTTCTCGATCCAAACATCAAAGTCACTGAACCCACAGTGGAAGTCCTAGCACCCTCGGCAAAGGAGTGTAAAGATAGAAACAAGAAGAAGAAGAAGACCCTGGTGTGTGTAGCCACCCGCTTCTACCCCGACCATGTCACGGTCTTCTGGCAAGTC
>24-33
GTTCCTGTGTGTCCCTCTCCGTCCACCAATCTCCTCGTTATCTCACCAAGAGGCCAGGAACCACCTTAAAGATGACCTGCAGTCACCATGACAAAAAATATGATAAAATCTACTGGTACCGTCAGATACATGGACAAAAGCTCCAGCTCATCGGCTTCCTGTCCTTTAAAGAAGCTGTTGATGTTGAGGAAAACTTTAACATCTCAGGCGACGCCGAGGATGAGGGTTTTCTGGGGTCGCTTGCAGTGAGGATTGAAGACACTGGGCTATATTATTGTGCTGTGAGTAAAGATCCAAACATCAAAGTCACTGAACCCACAGTGGAAGTCCTAGCACCCTCGGCAAAGGAGTGTAAAGATAGAAACAAGAAGAAGAAGAAGACCCTGGTGTGTGTAGCCACCCGCTTCTACCCCGACCATGTCACGGTCTTCTGGCAAGTC
>25-33
GTTCCTGTGTGTCCCTCTCCGTCCACCAATCTCCTCGTTATCTCACCAAGAGGCCAGGAACCACCTTAAAGATGACCTGCAGTCACCATGACAAAAAATATGATAAAATCTACTGGTACCGTCAGATACATGGACAAAAGCTCCAGCTCATCGGCTTCCTGTCCTTTAAAGAAGCTGTTGATGTTGAGGAAAACTTTAACATCTCAGGCGACGCCGAGGATGAGGGTTTTCTGGGGTCGCTTGCAGTGAGGATTGAAGACACTGGGCTATATTATTGTGCTGTGAGTCGGACAGGGGGCCTTGAGGCACATTTTGGATCAGGCACCAAATTAACAGTTCTCGATCCAAACATCAAAGTCACTGAACCCACAGTGGAAGTCCTAGCACCCTCGGCAAAGGAGTGTAAAGATAGAAACAAGAAGAAGAAGAAGACCCTGGTGTGTGTAGCCACCCGCTTCTACCCCGACCATGTCACGGTCTTCTGGCAAGTC
>26-33
GTTCCTGTGTGTCCCTCTCCGTCCACCAATCTCCTCGTTATCTCACCAAGAGGCCAGGAACCACCTTAAAGATGACCTGCAGTCACCATGACAAAAAATATGATAAAATCTACTGGTACCGTCAGATACATGGACAAAAGCTCCAGCTCATCGGCTTCCTGTCCTTTAAAGAAGCTGTTGATGTTGAGGAAAACTTTAACATCTCAGGCGACGCCGAGGATGAGGGTTTTCTGGGGTCGCTTGCAGTGAGGATTGAAGACACTGGGCTATATTATTGTGCTGGGACACGCAACTATGAGGCACATTTTGGATCAGGCACCAAATTAACAGTTCTCGATCCAAACATCAAAGTCACTGAACCCACAGTGGAAGTCCTAGCACCCTCGGCAAAGGAGTGTAAAGATAGAAACAAGAAGAAGAAGAAGACCCTGGTGTGTGTAGCCACCCGCTTCTACCCCGACCATGTCACGGTCTTCTGGCAAGTC
>27-32
GTTCCTGTGTGTCCCTCTCCGTCCACCAATCTCCTCGTTATCTCACCAAGAGGCCAGGAACCACCTTAAAGATGACCTGCAGTCACCATGACAAAAAATATGATAAAATCTACTGGTACCGTCAGATACATGGACAAAAGCTCCAGCTCATCGGCTTCCTGTCCTTTAAAGAAGCTGTTGATGTTGAGGAAAACTTTAACATCTCAGGCGACGCCGAGGATGAGGGTTTTCTGGGGTCGCTTGCAGTGAGGATTGAAGACACTGGGCTATATTATTGTGCTGTGAGTAAAGAACAGGGCCATGAGGCACATTTTGGATCAGGCACCAAATTAACAGTTCTCGATCCAAACATCAAAGTCACTGAACCCACAGTGGAAGTCCTAGCACCCTCGGCAAAGGAGTGTAAAGATAGAAACAAGAAGAAGAAGAAGACCCTGGTGTGTGTAGCCACCCGCTTCTACCCCGACCATGTCACGGTCTTCTGGCAAGTC
>28-32
GTTCCTGTGTGTCCCTCTCCGTCCACCAATCTCCTCGTTATCTCACCAAGAGGCCAGGAACCACCTTAAAGATGACCTGCAGTCACCATGACAAAAAATATGATAAAATCTACTGGTACCGTCAGATACATGGACAAAAGCTCCAGCTCATCGGCTTCCTGTCCTTTAAAGAAGCTGTTGATGTTGAGGAAAACTTTAACATCTCAGGCGACGCCGAGGATGAGGGTTTTCTGGGGTCGCTTGCAGTGAGGATTGAAGACACTGGGCTATATTATTGTGCTGTGAGCCCGGGACAGTTTGAGGCACATTTTGGATCAGGCACCAAATTAACAGTTCTCGATCCAAACATCAAAGTCACTGAACCCACAGTGGAAGTCCTAGCACCCTCGGCAAAGGAGTGTAAAGATAGAAACAAGAAGAAGAAGAAGACCCTGGTGTGTGTAGCCACCCGCTTCTACCCCGACCATGTCACGGTCTTCTGGCAAGTC
>29-32
GTTCCTGTGTGTCCCTCTCCGTCCACCAATCTCCTCGTTATCTCACCAAGAGGCCAGGAACCACCTTAAAGATGACCTGCAGTCACCATGACAAAAAATATGATAAAATCTACTGGTACCGTCAGATACATGGACAAAAGCTCCAGCTCATCGGCTTCCTGTCCTTTAAAGAAGCTGTTGATGTTGAGGAAAACTTTAACATCTCAGGCGACGCCGAGGATGAGGGTTTTCTGGGGTCGCTTGCAGTGAGGATTGAAGACACTGGGCTATATTATTGTGCTGTGAGTACCTCGGAGGCATATTTTGGAGCCGGCACCAAACTCACCGTTTTAGATCCAAACATCAAAGTCACTGAACCCACAGTGGAAGTCCTAGCACCCTCGGCAAAGGAGTGTAAAGATAGAAACAAGAAGAAGAAGAAGACCCTGGTGTGTGTAGCCACCCGCTTCTACCCCGACCATGTCACGGTCTTCTGGCAAGTC
>30-32
GTTCCTGTGTGTCCCTCTCCGTCCACCAATCTCCTCGTTATCTCACCAAGAGGCCAGGAACCACCTTAAAGATGACCTGCAGTCACCATGACAAAAAATATGATAAAATCTACTGGTACCGTCAGATACATGGACAAAAGCTCCAGCTCATCGGCTTCCTGTCCTTTAAAGAAGCTGTTGATGTTGAGGAAAACTTTAACATCTCAGGCGACGCCGAGGATGAGGGTTTTCTGGGGTCGCTTGCAGTGAGGATTGAAGACACTGGGCTATATTATTGTGCTGTGAGTAAAGGCGGCAACTATGAGGCACATTTTGGATCAGGCACCAAATTAACAGTTCTCGATCCAAACATCAAAGTCACTGAACCCACAGTGGAAGTCCTAGCACCCTCGGCAAAGGAGTGTAAAGATAGAAACAAGAAGAAGAAGAAGACCCTGGTGTGTGTAGCCACCCGCTTCTACCCCGACCATGTCACGGTCTTCTGGCAAGTC
>31-32
GTTCCTGTGTGTCCCTCTCCGTCCACCAATCTCCTCGTTATCTCACCAAGAGGCCAGGAACCACCTTAAAGATGACCTGCAGTCACCATGACAAAAAATATGATAAAATCTACTGGTACCGTCAGATACATGGACAAAAGCTCCAGCTCATCGGCTTCCTGTCCTTTAAAGAAGCTGTTGATGTTGAGGAAAACTTTAACATCTCAGGCGACGCCGAGGATGAGGGTTTTCTGGGGTCGCTTGCAGTGAGGATTGAAGACACTGGGCTATATTATTGTGCTGTGAGTCAGGGAGACTATGATCCTGCATTCTTTGGAGCAGGGACCAAACTGAGTGTTCTGGATCCAAACATCAAAGTCACTGAACCCACAGTGGAAGTCCTAGCACCCTCGGCAAAGGAGTGTAAAGATAGAAACAAGAAGAAGAAGAAGACCCTGGTGTGTGTAGCCACCCGCTTCTACCCCGACCATGTCACGGTCTTCTGGCAAGTC
>32-32
GTTCCTGTGTGTCCCTCTCCGTCCACCAATCTCCTCGTTATCTCACCAAGAGGCCAGGAACCACCTTAAAGATGACCTGCAGTCACCATGACAAAAAATATGATAAAATCTACTGGTACCGTCAGATACATGGACAAAAGCTCCAGCTCATCGGCTTCCTGTCCTTTAAAGAAGCTGTTGATGTTGAGGAAAACTTTAACATCTCAGGCGACGCCGAGGATGAGGGTTTTCTGGGGTCGCTTGCAGTGAGGATTGAAGACACTGGGCTATATTATTGTGCTGTGACTTCTATGAGGCACATTTTGGATCAGGCACCAAATTAACAGTTCTCGATCCAAACATCAAAGTCACTGAACCCACAGTGGAAGTCCTAGCACCCTCGGCAAAGGAGTGTAAAGATAGAAACAAGAAGAAGAAGAAGACCCTGGTGTGTGTAGCCACCCGCTTCTACCCCGACCATGTCACGGTCTTCTGGCAAGTC
>33-32
GTTCCTGTGTGTCCCTCTCCGTCCACCAATCTCCTCGTTATCTCACCAAGAGGCCAGGAACCACCTTAAAGATGACCTGCAGTCACCATGACAAAAAATATGATAAAATCTACTGGTACCGTCAGATACATGGACAAAAGCTCCAGCTCATCGGCTTCCTGTCCTTTAAAGAAGCTGTTGATGTTGAGGAAAACTTTAACATCTCAGGCGACGCCGAGGATGAGGGTTTTCTGGGGTCGCTTGCAGTGAGGATTGAAGACACTGGGCTATATTATTGTGCTGTGGGGACAGCCAACTATGAGGCACATTTTGGATCAGGCACCAAATTAACAGTTCTCGATCCAAACATCAAAGTCACTGAACCCACAGTGGAAGTCCTAGCACCCTCGGCAAAGGAGTGTAAAGATAGAAACAAGAAGAAGAAGAAGACCCTGGTGTGTGTAGCCACCCGCTTCTACCCCGACCATGTCACGGTCTTCTGGCAAGTC
>34-32
GTTCCTGTGTGTCCCTCTCCGTCCACCAATCTCCTCGTTATCTCACCAAGAGGCCAGGAACCACCTTAAAGATGACCTGCAGTCACCATGACAAAAAATATGATAAAATCTACTGGTACCGTCAGATACATGGACAAAAGCTCCAGCTCATCGGCTTCCTGTCCTTTAAAGAAGCTGTTGATGTTGAGGAAAACTTTAACATCTCAGGCGACGCCGAGGATGAGGGTTTTCTGGGGTCGCTTGCAGTGAGGATTGAAGACACTGGGCTATATTATTGTGCTGTGACCAGACAGGGCTATGAGGCACATTTTGGATCAGGCACCAAATTAACAGTTCTCGATCCAAACATCAAAGTCACTGAACCCACAGTGGAAGTCCTAGCACCCTCGGCAAAGGAGTGTAAAGATAGAAACAAGAAGAAGAAGAAGACCCTGGTGTGTGTAGCCACCCGCTTCTACCCCGACCATGTCACGGTCTTCTGGCAAGTC
>35-32
GTTCCTGTGTGTCCCTCTCCGTCCACCAATCTCCTCGTTATCTCACCAAGAGGCCAGGAACCACCTTAAAGATGACCTGCAGTCACCATGACAAAAAATATGATAAAATCTACTGGTACCGTCAGATACATGGACAAAAGCTCCAGCTCATCGGCTTCCTGTCCTTTAAAGAAGCTGTTGATGTTGAGGAAAACTTTAACATCTCAGGCGACGCCGAGGATGAGGGTTTTCTGGGGTCGCTTGCAGTGAGGATTGAAGACACTGGGCTATATTATTGTGCTGTGACAGGAGCTCAAACTCAACCAGCCTTCTTTGGCAATGGAACGAAACTCACTGTTTTAGATCCAAACATCAAAGTCACTGAACCCACAGTGGAAGTCCTAGCACCCTCGGCAAAGGAGTGTAAAGATAGAAACAAGAAGAAGAAGAAGACCCTGGTGTGTGTAGCCACCCGCTTCTACCCCGACCATGTCACGGTCTTCTGGCAAGTC
>36-31
GTTCCTGTGTGTCCCTCTCCGTCCACCAATCTCCTCGTTATCTCACCAAGAGGCCAGGAACCACCTTAAAGATGACCTGCAGTCACCATGACAAAAAATATGATAAAATCTACTGGTACCGTCAGATACATGGACAAAAGCTCCAGCTCATCGGCTTCCTGTCCTTTAAAGAAGCTGTTGATGTTGAGGAAAACTTTAACATCTCAGGCGACGCCGAGGATGAGGGTTTTCTGGGGTCGCTTGCAGTGAGGATTGAAGACACTGGGCTATATTATTGTGCTGTGAGTAGGGGACAGTATGAGGCACATTTTGGATCAGGCACCAAATTAACAGTTCTCGATCCAAACATCAAAGTCACTGAACCCACAGTGGAAGTCCTAGCACCCTCGGCAAAGGAGTGTAAAGATAGAAACAAGAAGAAGAAGAAGACCCTGGTGTGTGTAGCCACCCGCTTCTACCCCGACCATGTCACGGTCTTCTGGCAAGTC
>37-31
GTTCCTGTGTGTCCCTCTCCGTCCACCAATCTCCTCGTTATCTCACCAAGAGGCCAGGAACCACCTTAAAGATGACCTGCAGTCACCATGACAAAAAATATGATAAAATCTACTGGTACCGTCAGATACATGGACAAAAGCTCCAGCTCATCGGCTTCCTGTCCTTTAAAGAAGCTGTTGATGTTGAGGAAAACTTTAACATCTCAGGCGACGCCGAGGATGAGGGTTTTCTGGGGTCGCTTGCAGTGAGGATTGAAGACACTGGGCTATATTATTGTGCTGTGAGTCGACAGAACTATGAGGCACATTTTGGATCAGGCACCAAATTAACAGTTCTCGATCCAAACATCAAAGTCACTGAACCCACAGTGGAAGTCCTAGCACCCTCGGCAAAGGAGTGTAAAGATAGAAACAAGAAGAAGAAGAAGACCCTGGTGTGTGTAGCCACCCGCTTCTACCCCGACCATGTCACGGTCTTCTGGCAAGTC
>38-31
GTTCCTGTGTGTCCCTCTCCGTCCACCAATCTCCTCGTTATCTCACCAAGAGGCCAGGAACCACCTTAAAGATGACCTGCAGTCACCATGACAAAAAATATGATAAAATCTACTGGTACCGTCAGATACATGGACAAAAGCTCCAGCTCATCGGCTTCCTGTCCTTTAAAGAAGCTGTTGATGTTGAGGAAAACTTTAACATCTCAGGCGACGCCGAGGATGAGGGTTTTCTGGGGTCGCTTGCAGTGAGGATTGAAGACACTGGGCTATATTATTGTGCTGTGAGTAAACAGAACTATGAGGCACATTTTGGATCAGGCACCAAATTAACAGTTCTCGATCCAAACATCAAAGTCACTGAACCCACAGTGGAAGTCCTAGCACCCTCGGCAAAGGAGTGTAAAGATAGAAACAAGAAGAAGAAGAAGACCCTGGTGTGTGTAGCCACCCGCTTCTACCCCGACCATGTCACGGTCTTCTGGCAAGTC
>39-31
GTTCCTGTGTGTCCCTCTCCGTCCACCAATCTCCTCGTTATCTCACCAAGAGGCCAGGAACCACCTTAAAGATGACCTGCAGTCACCATGACAAAAAATATGATAAAATCTACTGGTACCGTCAGATACATGGACAAAAGCTCCAGCTCATCGGCTTCCTGTCCTTTAAAGAAGCTGTTGATGTTGAGGAAAACTTTAACATCTCAGGCGACGCCGAGGATGAGGGTTTTCTGGGGTCGCTTGCAGTGAGGATTGAAGACACTGGGCTATATTATTGTGCTGTGAGTTACAGGGGAGAGGCACATTTTGGATCAGGCACCAAATTAACAGTTCTCGATCCAAACATCAAAGTCACTGAACCCACAGTGGAAGTCCTAGCACCCTCGGCAAAGGAGTGTAAAGATAGAAACAAGAAGAAGAAGAAGACCCTGGTGTGTGTAGCCACCCGCTTCTACCCCGACCATGTCACGGTCTTCTGGCAAGTC
>40-31
GTTCCTGTGTGTCCCTCTCCGTCCACCAATCTCCTCGTTATCTCACCAAGAGGCCAGGAACCACCTTAAAGATGACCTGCAGTCACCATGACAAAAAATATGATAAAATCTACTGGTACCGTCAGATACATGGACAAAAGCTCCAGCTCATCGGCTTCCTGTCCTTTAAAGAAGCTGTTGATGTTGAGGAAAACTTTAACATCTCAGGCGACGCCGAGGATGAGGGTTTTCTGGGGTCGCTTGCAGTGAGGATTGAAGACACTGGGCTATATTATTGTGCTGTGAGTTACAGGGAAACTCAACCAGCCTTCTTTGGCAATGGAACGAAACTCACTGTTTTAGATCCAAACATCAAAGTCACTGAACCCACAGTGGAAGTCCTAGCACCCTCGGCAAAGGAGTGTAAAGATAGAAACAAGAAGAAGAAGAAGACCCTGGTGTGTGTAGCCACCCGCTTCTACCCCGACCATGTCACGGTCTTCTGGCAAGTC
>41-31
GTTCCTGTGTGTCCCTCTCCGTCCACCAATCTCCTCGTTATCTCACCAAGAGGCCAGGAACCACCTTAAAGATGACCTGCAGTCACCATGACAAAAAATATGATAAAATCTACTGGTACCGTCAGATACATGGACAAAAGCTCCAGCTCATCGGCTTCCTGTCCTTTAAAGAAGCTGTTGATGTTGAGGAAAACTTTAACATCTCAGGCGACGCCGAGGATGAGGGTTTTCTGGGGTCGCTTGCAGTGAGGATTGAAGACACTGGGCTATATTATTGTGCTGTGAGTGACACGGATAAGGCAGAGTTTGGTCCAGGTACCAGACTCACTGTTCTAGATCCAAACATCAAAGTCACTGAACCCACAGTGGAAGTCCTAGCACCCTCGGCAAAGGAGTGTAAAGATAGAAACAAGAAGAAGAAGAAGACCCTGGTGTGTGTAGCCACCCGCTTCTACCCCGACCATGTCACGGTCTTCTGGCAAGTC
>42-31
GTTCCTGTGTGTCCCTCTCCGTCCACCAATCTCCTCGTTATCTCACCAAGAGGCCAGGAACCACCTTAAAGATGACCTGCAGTCACCATGACAAAAAATATGATAAAATCTACTGGTACCGTCAGATACATGGACAAAAGCTCCAGCTCATCGGCTTCCTGTCCTTTAAAGAAGCTGTTGATGTTGAGGAAAACTTTAACATCTCAGGCGACGCCGAGGATGAGGGTTTTCTGGGGTCGCTTGCAGTGAGGATTGAAGACACTGGGCTATATTATTGTGCTGTGAGTCGGACAGGGACCTATGAGGCACATTTTGGATCAGGCACCAAATTAACAGTTCTCGATCCAAACATCAAAGTCACTGAACCCACAGTGGAAGTCCTAGCACCCTCGGCAAAGGAGTGTAAAGATAGAAACAAGAAGAAGAAGAAGACCCTGGTGTGTGTAGCCACCCGCTTCTACCCCGACCATGTCACGGTCTTCTGGCAAGTC
>43-31
GTTCCTGTGTGTCCCTCTCCGTCCACCAATCTCCTCGTTATCTCACCAAGAGGCCAGGAACCACCTTAAAGATGACCTGCAGTCACCATGACAAAAAATATGATAAAATCTACTGGTACCGTCAGATACATGGACAAAAGCTCCAGCTCATCGGCTTCCTGTCCTTTAAAGAAGCTGTTGATGTTGAGGAAAACTTTAACATCTCAGGCGACGCCGAGGATGAGGGTTTTCTGGGGTCGCTTGCAGTGAGGATTGAAGACACTGGGCTATATTATTGTGCTGTGAGTAAGGACAGCACTCAACCAGCCTTCTTTGGCAATGGAACGAAACTCACTGTTTTAGATCCAAACATCAAAGTCACTGAACCCACAGTGGAAGTCCTAGCACCCTCGGCAAAGGAGTGTAAAGATAGAAACAAGAAGAAGAAGAAGACCCTGGTGTGTGTAGCCACCCGCTTCTACCCCGACCATGTCACGGTCTTCTGGCAAGTC
>44-31
GTTCCTGTGTGTCCCTCTCCGTCCACCAATCTCCTCGTTATCTCACCAAGAGGCCAGGAACCACCTTAAAGATGACCTGCAGTCACCATGACAAAAAATATGATAAAATCTACTGGTACCGTCAGATACATGGACAAAAGCTCCAGCTCATCGGCTTCCTGTCCTTTAAAGAAGCTGTTGATGTTGAGGAAAACTTTAACATCTCAGGCGACGCCGAGGATGAGGGTTTTCTGGGGTCGCTTGCAGTGAGGATTGAAGACACTGGGCTATATTATTGTGCTGTGAGTAAACATTATGAGGCACATTTTGGATCAGGCACCAAATTAACAGTTCTCGATCCAAACATCAAAGTCACTGAACCCACAGTGGAAGTCCTAGCACCCTCGGCAAAGGAGTGTAAAGATAGAAACAAGAAGAAGAAGAAGACCCTGGTGTGTGTAGCCACCCGCTTCTACCCCGACCATGTCACGGTCTTCTGGCAAGTC
>45-31
GTTCCTGTGTGTCCCTCTCCGTCCACCAATCTCCTCGTTATCTCACCAAGAGGCCAGGAACCACCTTAAAGATGACCTGCAGTCACCATGACAAAAAATATGATAAAATCTACTGGTACCGTCAGATACATGGACAAAAGCTCCAGCTCATCGGCTTCCTGTCCTTTAAAGAAGCTGTTGATGTTGAGGAAAACTTTAACATCTCAGGCGACGCCGAGGATGAGGGTTTTCTGGGGTCGCTTGCAGTGAGGATTGAAGACACTGGGCTATATTATTGTGCTGTGAGTAACGACACACGGATAAGGCAGAGTTTGGTCCAGGTACCAGACTCACTGTTCTAGATCCAAACATCAAAGTCACTGAACCCACAGTGGAAGTCCTAGCACCCTCGGCAAAGGAGTGTAAAGATAGAAACAAGAAGAAGAAGAAGACCCTGGTGTGTGTAGCCACCCGCTTCTACCCCGACCATGTCACGGTCTTCTGGCAAGTC
>46-31
GTTCCTGTGTGTCCCTCTCCGTCCACCAATCTCCTCGTTATCTCACCAAGAGGCCAGGAACCACCTTAAAGATGACCTGCAGTCACCATGACAAAAAATATGATAAAATCTACTGGTACCGTCAGATACATGGACAAAAGCTCCAGCTCATCGGCTTCCTGTCCTTTAAAGAAGCTGTTGATGTTGAGGAAAACTTTAACATCTCAGGCGACGCCGAGGATGAGGGTTTTCTGGGGTCGCTTGCAGTGAGGATTGAAGACACTGGGCTATATTATTGTGCTGTGCAGAGCTCGTACTCGGAGGCATATTTTGGAGCCGGCACCAAACTCACCGTTTTAGATCCAAACATCAAAGTCACTGAACCCACAGTGGAAGTCCTAGCACCCTCGGCAAAGGAGTGTAAAGATAGAAACAAGAAGAAGAAGAAGACCCTGGTGTGTGTAGCCACCCGCTTCTACCCCGACCATGTCACGGTCTTCTGGCAAGTC
>47-31
GTTCCTGTGTGTCCCTCTCCGTCCACCAATCTCCTCGTTATCTCACCAAGAGGCCAGGAACCACCTTAAAGATGACCTGCAGTCACCATGACAAAAAATATGATAAAATCTACTGGTACCGTCAGATACATGGACAAAAGCTCCAGCTCATCGGCTTCCTGTCCTTTAAAGAAGCTGTTGATGTTGAGGAAAACTTTAACATCTCAGGCGACGCCGAGGATGAGGGTTTTCTGGGGTCGCTTGCAGTGAGGATTGAAGACACTGGGCTATATTATTGTGCTGTGAGGTCCAGGGGGAACTCGGAGGCATATTTTGGAGCCGGCACCAAACTCACCGTTTTAGATCCAAACATCAAAGTCACTGAACCCACAGTGGAAGTCCTAGCACCCTCGGCAAAGGAGTGTAAAGATAGAAACAAGAAGAAGAAGAAGACCCTGGTGTGTGTAGCCACCCGCTTCTACCCCGACCATGTCACGGTCTTCTGGCAAGTC
>48-31
GTTCCTGTGTGTCCCTCTCCGTCCACCAATCTCCTCGTTATCTCACCAAGAGGCCAGGAACCACCTTAAAGATGACCTGCAGTCACCATGACAAAAAATATGATAAAATCTACTGGTACCGTCAGATACATGGACAAAAGCTCCAGCTCATCGGCTTCCTGTCCTTTAAAGAAGCTGTTGATGTTGAGGAAAACTTTAACATCTCAGGCGACGCCGAGGATGAGGGTTTTCTGGGGTCGCTTGCAGTGAGGATTGAAGACACTGGGCTATATTATTGTGCTGTGAGTAAAGGATTTGGAAGTGAGGCCTACTTTGGGAATGGAACCAAACTCACTGTTTTAGATCCAAACATCAAAGTCACTGAACCCACAGTGGAAGTCCTAGCACCCTCGGCAAAGGAGTGTAAAGATAGAAACAAGAAGAAGAAGAAGACCCTGGTGTGTGTAGCCACCCGCTTCTACCCCGACCATGTCACGGTCTTCTGGCAAGTC
>49-30
GTTCCTGTGTGTCCCTCTCCGTCCACCAATCTCCTCGTTATCTCACCAAGAGGCCAGGAACCACCTTAAAGATGACCTGCAGTCACCATGACAAAAAATATGATAAAATCTACTGGTACCGTCAGATACATGGACAAAAGCTCCAGCTCATCGGCTTCCTGTCCTTTAAAGAAGCTGTTGATGTTGAGGAAAACTTTAACATCTCAGGCGACGCCGAGGATGAGGGTTTTCTGGGGTCGCTTGCAGTGAGGATTGAAGACACTGGGCTATATTATTGTGCTGTGAGATCGACAGCCAACTATGAGGCACATTTTGGATCAGGCACCAAATTAACAGTTCTCGATCCAAACATCAAAGTCACTGAACCCACAGTGGAAGTCCTAGCACCCTCGGCAAAGGAGTGTAAAGATAGAAACAAGAAGAAGAAGAAGACCCTGGTGTGTGTAGCCACCCGCTTCTACCCCGACCATGTCACGGTCTTCTGGCAAGTC
>50-30
GTTCCTGTGTGTCCCTCTCCGTCCACCAATCTCCTCGTTATCTCACCAAGAGGCCAGGAACCACCTTAAAGATGACCTGCAGTCACCATGACAAAAAATATGATAAAATCTACTGGTACCGTCAGATACATGGACAAAAGCTCCAGCTCATCGGCTTCCTGTCCTTTAAAGAAGCTGTTGATGTTGAGGAAAACTTTAACATCTCAGGCGACGCCGAGGATGAGGGTTTTCTGGGGTCGCTTGCAGTGAGGATTGAAGACACTGGGCTATATTATTGTGCTGTCTCCGACAGGGGAGACTCGGAGGCATATTTTGGAGCCGGCACCAAACTCACCGTTTTAGATCCAAACATCAAAGTCACTGAACCCACAGTGGAAGTCCTAGCACCCTCGGCAAAGGAGTGTAAAGATAGAAACAAGAAGAAGAAGAAGACCCTGGTGTGTGTAGCCACCCGCTTCTACCCCGACCATGTCACGGTCTTCTGGCAAGTC
>51-30
GTTCCTGTGTGTCCCTCTCCGTCCACCAATCTCCTCGTTATCTCACCAAGAGGCCAGGAACCACCTTAAAGATGACCTGCAGTCACCATGACAAAAAATATGATAAAATCTACTGGTACCGTCAGATACATGGACAAAAGCTCCAGCTCATCGGCTTCCTGTCCTTTAAAGAAGCTGTTGATGTTGAGGAAAACTTTAACATCTCAGGCGACGCCGAGGATGAGGGTTTTCTGGGGTCGCTTGCAGTGAGGATTGAAGACACTGGGCTATATTATTGTGCTGTGAGTAAAGCACGGGATGAGGCACATTTTGGATCAGGCACCAAATTAACAGTTCTCGATCCAAACATCAAAGTCACTGAACCCACAGTGGAAGTCCTAGCACCCTCGGCAAAGGAGTGTAAAGATAGAAACAAGAAGAAGAAGAAGACCCTGGTGTGTGTAGCCACCCGCTTCTACCCCGACCATGTCACGGTCTTCTGGCAAGTC
>52-30
GTTCCTGTGTGTCCCTCTCCGTCCACCAATCTCCTCGTTATCTCACCAAGAGGCCAGGAACCACCTTAAAGATGACCTGCAGTCACCATGACAAAAAATATGATAAAATCTACTGGTACCGTCAGATACATGGACAAAAGCTCCAGCTCATCGGCTTCCTGTCCTTTAAAGAAGCTGTTGATGTTGAGGAAAACTTTAACATCTCAGGCGACGCCGAGGATGAGGGTTTTCTGGGGTCGCTTGCAGTGAGGATTGAAGACACTGGGCTATATTATTGTGCTGTGAGTAAAAGGACACCCTCGGAGGCATATTTTGGAGCCGGCACCAAACTCACCGTTTTAGATCCAAACATCAAAGTCACTGAACCCACAGTGGAAGTCCTAGCACCCTCGGCAAAGGAGTGTAAAGATAGAAACAAGAAGAAGAAGAAGACCCTGGTGTGTGTAGCCACCCGCTTCTACCCCGACCATGTCACGGTCTTCTGGCAAGTC
>53-30
GTTCCTGTGTGTCCCTCTCCGTCCACCAATCTCCTCGTTATCTCACCAAGAGGCCAGGAACCACCTTAAAGATGACCTGCAGTCACCATGACAAAAAATATGATAAAATCTACTGGTACCGTCAGATACATGGACAAAAGCTCCAGCTCATCGGCTTCCTGTCCTTTAAAGAAGCTGTTGATGTTGAGGAAAACTTTAACATCTCAGGCGACGCCGAGGATGAGGGTTTTCTGGGGTCGCTTGCAGTGAGGATTGAAGACACTGGGCTATATTATTGTGCTGTCTGGGACTCTGGTGGTTATGCTGCCTACTTTGGAGAGGGAACTAAGCTAACAGTTCTGGATCCAAACATCAAAGTCACTGAACCCACAGTGGAAGTCCTAGCACCCTCGGCAAAGGAGTGTAAAGATAGAAACAAGAAGAAGAAGAAGACCCTGGTGTGTGTAGCCACCCGCTTCTACCCCGACCATGTCACGGTCTTCTGGCAAGTC
>54-29
GTTCCTGTGTGTCCCTCTCCGTCCACCAATCTCCTCGTTATCTCACCAAGAGGCCAGGAACCACCTTAAAGATGACCTGCAGTCACCATGACAAAAAATATGATAAAATCTACTGGTACCGTCAGATACATGGACAAAAGCTCCAGCTCATCGGCTTCCTGTCCTTTAAAGAAGCTGTTGATGTTGAGGAAAACTTTAACATCTCAGGCGACGCCGAGGATGAGGGTTTTCTGGGGTCGCTTGCAGTGAGGATTGAAGACACTGGGCTATATTATTGTGCGGGACAGAATTATGAGGCACATTTTGGATCAGGCACCAAATTAACAGTTCTCGATCCAAACATCAAAGTCACTGAACCCACAGTGGAAGTCCTAGCACCCTCGGCAAAGGAGTGTAAAGATAGAAACAAGAAGAAGAAGAAGACCCTGGTGTGTGTAGCCACCCGCTTCTACCCCGACCATGTCACGGTCTTCTGGCAAGTC
>55-29
GTTCCTGTGTGTCCCTCTCCGTCCACCAATCTCCTCGTTATCTCACCAAGAGGCCAGGAACCACCTTAAAGATGACCTGCAGTCACCATGACAAAAAATATGATAAAATCTACTGGTACCGTCAGATACATGGACAAAAGCTCCAGCTCATCGGCTTCCTGTCCTTTAAAGAAGCTGTTGATGTTGAGGAAAACTTTAACATCTCAGGCGACGCCGAGGATGAGGGTTTTCTGGGGTCGCTTGCAGTGAGGATTGAAGACACTGGGCTATATTATTGTGCTGTGAGACAGGACTATGAGGCACATTTTGGATCAGGCACCAAATTAACAGTTCTCGATCCAAACATCAAAGTCACTGAACCCACAGTGGAAGTCCTAGCACCCTCGGCAAAGGAGTGTAAAGATAGAAACAAGAAGAAGAAGAAGACCCTGGTGTGTGTAGCCACCCGCTTCTACCCCGACCATGTCACGGTCTTCTGGCAAGTC
>56-29
GTTCCTGTGTGTCCCTCTCCGTCCACCAATCTCCTCGTTATCTCACCAAGAGGCCAGGAACCACCTTAAAGATGACCTGCAGTCACCATGACAAAAAATATGATAAAATCTACTGGTACCGTCAGATACATGGACAAAAGCTCCAGCTCATCGGCTTCCTGTCCTTTAAAGAAGCTGTTGATGTTGAGGAAAACTTTAACATCTCAGGCGACGCCGAGGATGAGGGTTTTCTGGGGTCGCTTGCAGTGAGGATTGAAGACACTGGGCTATATTATTGTGCTGTGAACAGTACTCAAACTCAACCAGCCTTCTTTGGCAATGGAACGAAACTCACTGTTTTAGATCCAAACATCAAAGTCACTGAACCCACAGTGGAAGTCCTAGCACCCTCGGCAAAGGAGTGTAAAGATAGAAACAAGAAGAAGAAGAAGACCCTGGTGTGTGTAGCCACCCGCTTCTACCCCGACCATGTCACGGTCTTCTGGCAAGTC
>57-29
GTTCCTGTGTGTCCCTCTCCGTCCACCAATCTCCTCGTTATCTCACCAAGAGGCCAGGAACCACCTTAAAGATGACCTGCAGTCACCATGACAAAAAATATGATAAAATCTACTGGTACCGTCAGATACATGGACAAAAGCTCCAGCTCATCGGCTTCCTGTCCTTTAAAGAAGCTGTTGATGTTGAGGAAAACTTTAACATCTCAGGCGACGCCGAGGATGAGGGTTTTCTGGGGTCGCTTGCAGTGAGGATTGAAGACACTGGGCTATATTATTGTGCTGTGAGTAACAGCTATGATCCTGCATTCTTTGGAGCAGGGACCAAACTGAGTGTTCTGGATCCAAACATCAAAGTCACTGAACCCACAGTGGAAGTCCTAGCACCCTCGGCAAAGGAGTGTAAAGATAGAAACAAGAAGAAGAAGAAGACCCTGGTGTGTGTAGCCACCCGCTTCTACCCCGACCATGTCACGGTCTTCTGGCAAGTC
>58-29
GTTCCTGTGTGTCCCTCTCCGTCCACCAATCTCCTCGTTATCTCACCAAGAGGCCAGGAACCACCTTAAAGATGACCTGCAGTCACCATGACAAAAAATATGATAAAATCTACTGGTACCGTCAGATACATGGACAAAAGCTCCAGCTCATCGGCTTCCTGTCCTTTAAAGAAGCTGTTGATGTTGAGGAAAACTTTAACATCTCAGGCGACGCCGAGGATGAGGGTTTTCTGGGGTCGCTTGCAGTGAGGATTGAAGACACTGGGCTATATTATTGTGCTGTTAACAGGAACTATGATCCTGCATTCTTTGGAGCAGGGACCAAACTGAGTGTTCTGGATCCAAACATCAAAGTCACTGAACCCACAGTGGAAGTCCTAGCACCCTCGGCAAAGGAGTGTAAAGATAGAAACAAGAAGAAGAAGAAGACCCTGGTGTGTGTAGCCACCCGCTTCTACCCCGACCATGTCACGGTCTTCTGGCAAGTC
>59-29
GTTCCTGTGTGTCCCTCTCCGTCCACCAATCTCCTCGTTATCTCACCAAGAGGCCAGGAACCACCTTAAAGATGACCTGCAGTCACCATGACAAAAAATATGATAAAATCTACTGGTACCGTCAGATACATGGACAAAAGCTCCAGCTCATCGGCTTCCTGTCCTTTAAAGAAGCTGTTGATGTTGAGGAAAACTTTAACATCTCAGGCGACGCCGAGGATGAGGGTTTTCTGGGGTCGCTTGCAGTGAGGATTGAAGACACTGGGCTATATTATTGTGCTGTGAGTAAACAGGGAGCGGATAAGGCAGAGTTTGGTCCAGGTACCAGACTCACTGTTCTAGATCCAAACATCAAAGTCACTGAACCCACAGTGGAAGTCCTAGCACCCTCGGCAAAGGAGTGTAAAGATAGAAACAAGAAGAAGAAGAAGACCCTGGTGTGTGTAGCCACCCGCTTCTACCCCGACCATGTCACGGTCTTCTGGCAAGTC
>60-29
GTTCCTGTGTGTCCCTCTCCGTCCACCAATCTCCTCGTTATCTCACCAAGAGGCCAGGAACCACCTTAAAGATGACCTGCAGTCACCATGACAAAAAATATGATAAAATCTACTGGTACCGTCAGATACATGGACAAAAGCTCCAGCTCATCGGCTTCCTGTCCTTTAAAGAAGCTGTTGATGTTGAGGAAAACTTTAACATCTCAGGCGACGCCGAGGATGAGGGTTTTCTGGGGTCGCTTGCAGTGAGGATTGAAGACACTGGGCTATATTATTGTGCTGTGACAACAAACTCAACCAGCCTTCTTTGGCAATGGAACGAAACTCACTGTTTTAGATCCAAACATCAAAGTCACTGAACCCACAGTGGAAGTCCTAGCACCCTCGGCAAAGGAGTGTAAAGATAGAAACAAGAAGAAGAAGAAGACCCTGGTGTGTGTAGCCACCCGCTTCTACCCCGACCATGTCACGGTCTTCTGGCAAGTC
>61-29
GTTCCTGTGTGTCCCTCTCCGTCCACCAATCTCCTCGTTATCTCACCAAGAGGCCAGGAACCACCTTAAAGATGACCTGCAGTCACCATGACAAAAAATATGATAAAATCTACTGGTACCGTCAGATACATGGACAAAAGCTCCAGCTCATCGGCTTCCTGTCCTTTAAAGAAGCTGTTGATGTTGAGGAAAACTTTAACATCTCAGGCGACGCCGAGGATGAGGGTTTTCTGGGGTCGCTTGCAGTGAGGATTGAAGACACTGGGCTATATTATTGTGCTGTGAGACAACGCTCGTACTCGGAGGCATATTTTGGAGCCGGCACCAAACTCACCGTTTTAGATCCAAACATCAAAGTCACTGAACCCACAGTGGAAGTCCTAGCACCCTCGGCAAAGGAGTGTAAAGATAGAAACAAGAAGAAGAAGAAGACCCTGGTGTGTGTAGCCACCCGCTTCTACCCCGACCATGTCACGGTCTTCTGGCAAGTC
>62-29
GTTCCTGTGTGTCCCTCTCCGTCCACCAATCTCCTCGTTATCTCACCAAGAGGCCAGGAACCACCTTAAAGATGACCTGCAGTCACCATGACAAAAAATATGATAAAATCTACTGGTACCGTCAGATACATGGACAAAAGCTCCAGCTCATCGGCTTCCTGTCCTTTAAAGAAGCTGTTGATGTTGAGGAAAACTTTAACATCTCAGGCGACGCCGAGGATGAGGGTTTTCTGGGGTCGCTTGCAGTGAGGATTGAAGACACTGGGCTATATTATTGTGCTGTGACCAGCTATGATCCTGCATTCTTTGGAGCAGGGACCAAACTGAGTGTTCTGGATCCAAACATCAAAGTCACTGAACCCACAGTGGAAGTCCTAGCACCCTCGGCAAAGGAGTGTAAAGATAGAAACAAGAAGAAGAAGAAGACCCTGGTGTGTGTAGCCACCCGCTTCTACCCCGACCATGTCACGGTCTTCTGGCAAGTC
>63-29
GTTCCTGTGTGTCCCTCTCCGTCCACCAATCTCCTCGTTATCTCACCAAGAGGCCAGGAACCACCTTAAAGATGACCTGCAGTCACCATGACAAAAAATATGATAAAATCTACTGGTACCGTCAGATACATGGACAAAAGCTCCAGCTCATCGGCTTCCTGTCCTTTAAAGAAGCTGTTGATGTTGAGGAAAACTTTAACATCTCAGGCGACGCCGAGGATGAGGGTTTTCTGGGGTCGCTTGCAGTGAGGATTGAAGACACTGGGCTATATTATTGTGCTGTGAGGGGGACAGGGTATGATCCTGCATTCTTTGGAGCAGGGACCAAACTGAGTGTTCTGGATCCAAACATCAAAGTCACTGAACCCACAGTGGAAGTCCTAGCACCCTCGGCAAAGGAGTGTAAAGATAGAAACAAGAAGAAGAAGAAGACCCTGGTGTGTGTAGCCACCCGCTTCTACCCCGACCATGTCACGGTCTTCTGGCAAGTC
>64-29
GTTCCTGTGTGTCCCTCTCCGTCCACCAATCTCCTCGTTATCTCACCAAGAGGCCAGGAACCACCTTAAAGATGACCTGCAGTCACCATGACAAAAAATATGATAAAATCTACTGGTACCGTCAGATACATGGACAAAAGCTCCAGCTCATCGGCTTCCTGTCCTTTAAAGAAGCTGTTGATGTTGAGGAAAACTTTAACATCTCAGGCGACGCCGAGGATGAGGGTTTTCTGGGGTCGCTTGCAGTGAGGATTGAAGACACTGGGCTATATTATTGTGCTGTCGGACAGGGCGGTACGGATAAGGCAGAGTTTGGTCCAGGTACCAGACTCACTGTTCTAGATCCAAACATCAAAGTCACTGAACCCACAGTGGAAGTCCTAGCACCCTCGGCAAAGGAGTGTAAAGATAGAAACAAGAAGAAGAAGAAGACCCTGGTGTGTGTAGCCACCCGCTTCTACCCCGACCATGTCACGGTCTTCTGGCAAGTC
>65-29
GTTCCTGTGTGTCCCTCTCCGTCCACCAATCTCCTCGTTATCTCACCAAGAGGCCAGGAACCACCTTAAAGATGACCTGCAGTCACCATGACAAAAAATATGATAAAATCTACTGGTACCGTCAGATACATGGACAAAAGCTCCAGCTCATCGGCTTCCTGTCCTTTAAAGAAGCTGTTGATGTTGAGGAAAACTTTAACATCTCAGGCGACGCCGAGGATGAGGGTTTTCTGGGGTCGCTTGCAGTGAGGATTGAAGACACTGGGCTATATTATTGTGCTGTGAGTAGGGACAATGATCCTGCATTCTTTGGAGCAGGGACCAAACTGAGTGTTCTGGATCCAAACATCAAAGTCACTGAACCCACAGTGGAAGTCCTAGCACCCTCGGCAAAGGAGTGTAAAGATAGAAACAAGAAGAAGAAGAAGACCCTGGTGTGTGTAGCCACCCGCTTCTACCCCGACCATGTCACGGTCTTCTGGCAAGTC
>66-29
GTTCCTGTGTGTCCCTCTCCGTCCACCAATCTCCTCGTTATCTCACCAAGAGGCCAGGAACCACCTTAAAGATGACCTGCAGTCACCATGACAAAAAATATGATAAAATCTACTGGTACCGTCAGATACATGGACAAAAGCTCCAGCTCATCGGCTTCCTGTCCTTTAAAGAAGCTGTTGATGTTGAGGAAAACTTTAACATCTCAGGCGACGCCGAGGATGAGGGTTTTCTGGGGTCGCTTGCAGTGAGGATTGAAGACACTGGGCTATATTATTGTGCTGCCAGTACTCAAACTCAACCAGCCTTCTTTGGCAATGGAACGAAACTCACTGTTTTAGATCCAAACATCAAAGTCACTGAACCCACAGTGGAAGTCCTAGCACCCTCGGCAAAGGAGTGTAAAGATAGAAACAAGAAGAAGAAGAAGACCCTGGTGTGTGTAGCCACCCGCTTCTACCCCGACCATGTCACGGTCTTCTGGCAAGTC
>67-29
GTTCCTGTGTGTCCCTCTCCGTCCACCAATCTCCTCGTTATCTCACCAAGAGGCCAGGAACCACCTTAAAGATGACCTGCAGTCACCATGACAAAAAATATGATAAAATCTACTGGTACCGTCAGATACATGGACAAAAGCTCCAGCTCATCGGCTTCCTGTCCTTTAAAGAAGCTGTTGATGTTGAGGAAAACTTTAACATCTCAGGCGACGCCGAGGATGAGGGTTTTCTGGGGTCGCTTGCAGTGAGGATTGAAGACACTGGGCTATATTATTGTGCTGTGAGTAATGGGTACTCGGAGGCATATTTTGGAGCCGGCACCAAACTCACCGTTTTAGATCCAAACATCAAAGTCACTGAACCCACAGTGGAAGTCCTAGCACCCTCGGCAAAGGAGTGTAAAGATAGAAACAAGAAGAAGAAGAAGACCCTGGTGTGTGTAGCCACCCGCTTCTACCCCGACCATGTCACGGTCTTCTGGCAAGTC
>68-29
GTTCCTGTGTGTCCCTCTCCGTCCACCAATCTCCTCGTTATCTCACCAAGAGGCCAGGAACCACCTTAAAGATGACCTGCAGTCACCATGACAAAAAATATGATAAAATCTACTGGTACCGTCAGATACATGGACAAAAGCTCCAGCTCATCGGCTTCCTGTCCTTTAAAGAAGCTGTTGATGTTGAGGAAAACTTTAACATCTCAGGCGACGCCGAGGATGAGGGTTTTCTGGGGTCGCTTGCAGTGAGGATTGAAGACACTGGGCTATATTATTGTGCTGTGAGTTCGACAGGGCGCTATGAGGCACATTTTGGATCAGGCACCAAATTAACAGTTCTCGATCCAAACATCAAAGTCACTGAACCCACAGTGGAAGTCCTAGCACCCTCGGCAAAGGAGTGTAAAGATAGAAACAAGAAGAAGAAGAAGACCCTGGTGTGTGTAGCCACCCGCTTCTACCCCGACCATGTCACGGTCTTCTGGCAAGTC
>69-29
GTTCCTGTGTGTCCCTCTCCGTCCACCAATCTCCTCGTTATCTCACCAAGAGGCCAGGAACCACCTTAAAGATGACCTGCAGTCACCATGACAAAAAATATGATAAAATCTACTGGTACCGTCAGATACATGGACAAAAGCTCCAGCTCATCGGCTTCCTGTCCTTTAAAGAAGCTGTTGATGTTGAGGAAAACTTTAACATCTCAGGCGACGCCGAGGATGAGGGTTTTCTGGGGTCGCTTGCAGTGAGGATTGAAGACACTGGGCTATATTATTGTGCTGTGATGACAGGGGGCGGAAGTGAGGCCTACTTTGGGAATGGAACCAAACTCACTGTTTTAGATCCAAACATCAAAGTCACTGAACCCACAGTGGAAGTCCTAGCACCCTCGGCAAAGGAGTGTAAAGATAGAAACAAGAAGAAGAAGAAGACCCTGGTGTGTGTAGCCACCCGCTTCTACCCCGACCATGTCACGGTCTTCTGGCAAGTC
>70-29
GTTCCTGTGTGTCCCTCTCCGTCCACCAATCTCCTCGTTATCTCACCAAGAGGCCAGGAACCACCTTAAAGATGACCTGCAGTCACCATGACAAAAAATATGATAAAATCTACTGGTACCGTCAGATACATGGACAAAAGCTCCAGCTCATCGGCTTCCTGTCCTTTAAAGAAGCTGTTGATGTTGAGGAAAACTTTAACATCTCAGGCGACGCCGAGGATGAGGGTTTTCTGGGGTCGCTTGCAGTGAGGATTGAAGACACTGGGCTATATTATTGTGCTGTGATGACAGAAAACTATGAGGCACATTTTGGATCAGGCACCAAATTAACAGTTCTCGATCCAAACATCAAAGTCACTGAACCCACAGTGGAAGTCCTAGCACCCTCGGCAAAGGAGTGTAAAGATAGAAACAAGAAGAAGAAGAAGACCCTGGTGTGTGTAGCCACCCGCTTCTACCCCGACCATGTCACGGTCTTCTGGCAAGTC
>71-29
GTTCCTGTGTGTCCCTCTCCGTCCACCAATCTCCTCGTTATCTCACCAAGAGGCCAGGAACCACCTTAAAGATGACCTGCAGTCACCATGACAAAAAATATGATAAAATCTACTGGTACCGTCAGATACATGGACAAAAGCTCCAGCTCATCGGCTTCCTGTCCTTTAAAGAAGCTGTTGATGTTGAGGAAAACTTTAACATCTCAGGCGACGCCGAGGATGAGGGTTTTCTGGGGTCGCTTGCAGTGAGGATTGAAGACACTGGGCTATATTATTGTGCTGTGAGTTACAGGGGGAACAACCCGGCATTCTTCGGCAGTGGCACCAAACTCACAGTTCTAGATCCAAACATCAAAGTCACTGAACCCACAGTGGAAGTCCTAGCACCCTCGGCAAAGGAGTGTAAAGATAGAAACAAGAAGAAGAAGAAGACCCTGGTGTGTGTAGCCACCCGCTTCTACCCCGACCATGTCACGGTCTTCTGGCAAGTC
>72-28
GTTCCTGTGTGTCCCTCTCCGTCCACCAATCTCCTCGTTATCTCACCAAGAGGCCAGGAACCACCTTAAAGATGACCTGCAGTCACCATGACAAAAAATATGATAAAATCTACTGGTACCGTCAGATACATGGACAAAAGCTCCAGCTCATCGGCTTCCTGTCCTTTAAAGAAGCTGTTGATGTTGAGGAAAACTTTAACATCTCAGGCGACGCCGAGGATGAGGGTTTTCTGGGGTCGCTTGCAGTGAGGATTGAAGACACTGGGCTATATTATTGTGCTGTGGACAGGGCGGCCAACTATGAGGCACATTTTGGATCAGGCACCAAATTAACAGTTCTCGATCCAAACATCAAAGTCACTGAACCCACAGTGGAAGTCCTAGCACCCTCGGCAAAGGAGTGTAAAGATAGAAACAAGAAGAAGAAGAAGACCCTGGTGTGTGTAGCCACCCGCTTCTACCCCGACCATGTCACGGTCTTCTGGCAAGTC
>73-28
GTTCCTGTGTGTCCCTCTCCGTCCACCAATCTCCTCGTTATCTCACCAAGAGGCCAGGAACCACCTTAAAGATGACCTGCAGTCACCATGACAAAAAATATGATAAAATCTACTGGTACCGTCAGATACATGGACAAAAGCTCCAGCTCATCGGCTTCCTGTCCTTTAAAGAAGCTGTTGATGTTGAGGAAAACTTTAACATCTCAGGCGACGCCGAGGATGAGGGTTTTCTGGGGTCGCTTGCAGTGAGGATTGAAGACACTGGGCTATATTATTGTGCTGTAGGACAGGGAGTACTCGGAGGCATATTTTGGAGCCGGCACCAAACTCACCGTTTTAGATCCAAACATCAAAGTCACTGAACCCACAGTGGAAGTCCTAGCACCCTCGGCAAAGGAGTGTAAAGATAGAAACAAGAAGAAGAAGAAGACCCTGGTGTGTGTAGCCACCCGCTTCTACCCCGACCATGTCACGGTCTTCTGGCAAGTC
>74-28
GTTCCTGTGTGTCCCTCTCCGTCCACCAATCTCCTCGTTATCTCACCAAGAGGCCAGGAACCACCTTAAAGATGACCTGCAGTCACCATGACAAAAAATATGATAAAATCTACTGGTACCGTCAGATACATGGACAAAAGCTCCAGCTCATCGGCTTCCTGTCCTTTAAAGAAGCTGTTGATGTTGAGGAAAACTTTAACATCTCAGGCGACGCCGAGGATGAGGGTTTTCTGGGGTCGCTTGCAGTGAGGATTGAAGACACTGGGCTATATTATTGTGCTGTGAGTTACAGGGACTATGAGGCACATTTTGGATCAGGCACCAAATTAACAGTTCTCGATCCAAACATCAAAGTCACTGAACCCACAGTGGAAGTCCTAGCACCCTCGGCAAAGGAGTGTAAAGATAGAAACAAGAAGAAGAAGAAGACCCTGGTGTGTGTAGCCACCCGCTTCTACCCCGACCATGTCACGGTCTTCTGGCAAGTC
>75-28
GTTCCTGTGTGTCCCTCTCCGTCCACCAATCTCCTCGTTATCTCACCAAGAGGCCAGGAACCACCTTAAAGATGACCTGCAGTCACCATGACAAAAAATATGATAAAATCTACTGGTACCGTCAGATACATGGACAAAAGCTCCAGCTCATCGGCTTCCTGTCCTTTAAAGAAGCTGTTGATGTTGAGGAAAACTTTAACATCTCAGGCGACGCCGAGGATGAGGGTTTTCTGGGGTCGCTTGCAGTGAGGATTGAAGACACTGGGCTATATTATTGTGCTGTGAGTAGGGACAGGAACTATGAGGCACATTTTGGATCAGGCACCAAATTAACAGTTCTCGATCCAAACATCAAAGTCACTGAACCCACAGTGGAAGTCCTAGCACCCTCGGCAAAGGAGTGTAAAGATAGAAACAAGAAGAAGAAGAAGACCCTGGTGTGTGTAGCCACCCGCTTCTACCCCGACCATGTCACGGTCTTCTGGCAAGTC
>76-28
GTTCCTGTGTGTCCCTCTCCGTCCACCAATCTCCTCGTTATCTCACCAAGAGGCCAGGAACCACCTTAAAGATGACCTGCAGTCACCATGACAAAAAATATGATAAAATCTACTGGTACCGTCAGATACATGGACAAAAGCTCCAGCTCATCGGCTTCCTGTCCTTTAAAGAAGCTGTTGATGTTGAGGAAAACTTTAACATCTCAGGCGACGCCGAGGATGAGGGTTTTCTGGGGTCGCTTGCAGTGAGGATTGAAGACACTGGGCTATATTATTGTGCTGTGAGTTTGGACAGCAACTATGAGGCACATTTTGGATCAGGCACCAAATTAACAGTTCTCGATCCAAACATCAAAGTCACTGAACCCACAGTGGAAGTCCTAGCACCCTCGGCAAAGGAGTGTAAAGATAGAAACAAGAAGAAGAAGAAGACCCTGGTGTGTGTAGCCACCCGCTTCTACCCCGACCATGTCACGGTCTTCTGGCAAGTC
>77-28
GTTCCTGTGTGTCCCTCTCCGTCCACCAATCTCCTCGTTATCTCACCAAGAGGCCAGGAACCACCTTAAAGATGACCTGCAGTCACCATGACAAAAAATATGATAAAATCTACTGGTACCGTCAGATACATGGACAAAAGCTCCAGCTCATCGGCTTCCTGTCCTTTAAAGAAGCTGTTGATGTTGAGGAAAACTTTAACATCTCAGGCGACGCCGAGGATGAGGGTTTTCTGGGGTCGCTTGCAGTGAGGATTGAAGACACTGGGCTATATTATTGTGCTGTGAGTAAGGGCAACTATGAGGCACATTTTGGATCAGGCACCAAATTAACAGTTCTCGATCCAAACATCAAAGTCACTGAACCCACAGTGGAAGTCCTAGCACCCTCGGCAAAGGAGTGTAAAGATAGAAACAAGAAGAAGAAGAAGACCCTGGTGTGTGTAGCCACCCGCTTCTACCCCGACCATGTCACGGTCTTCTGGCAAGTC
>78-28
GTTCCTGTGTGTCCCTCTCCGTCCACCAATCTCCTCGTTATCTCACCAAGAGGCCAGGAACCACCTTAAAGATGACCTGCAGTCACCATGACAAAAAATATGATAAAATCTACTGGTACCGTCAGATACATGGACAAAAGCTCCAGCTCATCGGCTTCCTGTCCTTTAAAGAAGCTGTTGATGTTGAGGAAAACTTTAACATCTCAGGCGACGCCGAGGATGAGGGTTTTCTGGGGTCGCTTGCAGTGAGGATTGAAGACACTGGGCTATATTATTGTGCTGTGAGTAAAAGGAACTCGGAGGCATATTTTGGAGCCGGCACCAAACTCACCGTTTTAGATCCAAACATCAAAGTCACTGAACCCACAGTGGAAGTCCTAGCACCCTCGGCAAAGGAGTGTAAAGATAGAAACAAGAAGAAGAAGAAGACCCTGGTGTGTGTAGCCACCCGCTTCTACCCCGACCATGTCACGGTCTTCTGGCAAGTC
>79-28
GTTCCTGTGTGTCCCTCTCCGTCCACCAATCTCCTCGTTATCTCACCAAGAGGCCAGGAACCACCTTAAAGATGACCTGCAGTCACCATGACAAAAAATATGATAAAATCTACTGGTACCGTCAGATACATGGACAAAAGCTCCAGCTCATCGGCTTCCTGTCCTTTAAAGAAGCTGTTGATGTTGAGGAAAACTTTAACATCTCAGGCGACGCCGAGGATGAGGGTTTTCTGGGGTCGCTTGCAGTGAGGATTGAAGACACTGGGCTATATTATTGTGCTGTGAGTAAAGACAGGGATGAGGCACATTTTGGATCAGGCACCAAATTAACAGTTCTCGATCCAAACATCAAAGTCACTGAACCCACAGTGGAAGTCCTAGCACCCTCGGCAAAGGAGTGTAAAGATAGAAACAAGAAGAAGAAGAAGACCCTGGTGTGTGTAGCCACCCGCTTCTACCCCGACCATGTCACGGTCTTCTGGCAAGTC
>80-28
GTTCCTGTGTGTCCCTCTCCGTCCACCAATCTCCTCGTTATCTCACCAAGAGGCCAGGAACCACCTTAAAGATGACCTGCAGTCACCATGACAAAAAATATGATAAAATCTACTGGTACCGTCAGATACATGGACAAAAGCTCCAGCTCATCGGCTTCCTGTCCTTTAAAGAAGCTGTTGATGTTGAGGAAAACTTTAACATCTCAGGCGACGCCGAGTATGAGGGTTTTCTGGGGTCGCTTGCAGTGAGGATTGAAGACACTGGGCTATATTATTGTGCTGTGAGTAAAGACAGGGGTAGGGCACATTTTGGATCAGGCACCAAATTAACAGTTCTCGATCCAAACATCAAAGTCACTGAACCCACAGTGGAAGTCCTAGCACCCTCGGCAAAGGAGTGTAAAGATAGAAACAAGAAGAAGAAGAAGACCCTGGTGTGTGTAGCCACCCGCTTCTACCCCGACCATGTCACGGTCTTCTGGCAAGTC
>81-28
GTTCCTGTGTGTCCCTCTCCGTCCACCAATCTCCTCGTTATCTCACCAAGAGGCCAGGAACCACCTTAAAGATGACCTGCAGTCACCATGACAAAAAATATGATAAAATCTACTGGTACCGTCAGATACATGGACAAAAGCTCCAGCTCATCGGCTTCCTGTCCTTTAAAGAAGCTGTTGATGTTGAGGAAAACTTTAACATCTCAGGCGACGCCGAGGATGAGGGTTTTCTGGGGTCGCTTGCAGTGAGGATTGAAGACACTGGGCTATATTATTGTGCTGTGACCCCGGGGTTTGGGAATGGAACCAAACTCACTGTTTTAGATCCAAACATCAAAGTCACTGAACCCACAGTGGAAGTCCTAGCACCCTCGGCAAAGGAGTGTAAAGATAGAAACAAGAAGAAGAAGAAGACCCTGGTGTGTGTAGCCACCCGCTTCTACCCCGACCATGTCACGGTCTTCTGGCAAGTC
>82-28
GTTCCTGTGTGTCCCTCTCCGTCCACCAATCTCCTCGTTATCTCACCAAGAGGCCAGGAACCACCTTAAAGATGACCTGCAGTCACCATGACAAAAAATATGATAAAATCTACTGGTACCGTCAGATACATGGACAAAAGCTCCAGCTCATCGGCTTCCTGTCCTTTAAAGAAGCTGTTGATGTTGAGGAAAACTTTAACATCTCAGGCGACGCCGAGGATGAGGGTTTTCTGGGGTCGCTTGCAGTGAGGATTGAAGACACTGGGCTATATTATTGTGCTGTGAGTTGGCACACTGGAAGTGAGGCCTACTTTGGGAATGGAACCAAACTCACTGTTTTAGATCCAAACATCAAAGTCACTGAACCCACAGTGGAAGTCCTAGCACCCTCGGCAAAGGAGTGTAAAGATAGAAACAAGAAGAAGAAGAAGACCCTGGTGTGTGTAGCCACCCGCTTCTACCCCGACCATGTCACGGTCTTCTGGCAAGTC
>83-28
GTTCCTGTGTGTCCCTCTCCGTCCACCAATCTCCTCGTTATCTCACCAAGAGGCCAGGAACCACCTTAAAGATGACCTGCAGTCACCATGACAAAAAATATGATAAAATCTACTGGTACCGTCAGATACATGGACAAAAGCTCCAGCTCATCGGCTTCCTGTCCTTTAAAGAAGCTGTTGATGTTGAGGAAAACTTTAACATCTCAGGCGACGCCGAGGATGAGGGTTTTCTGGGGTCGCTTGCAGTGAGGATTGAAGACACTGGGCTATATTATTGTGCTGTGAGTAAACGACAGGGGTATGAGGCACATTTTGGATCAGGCACCAAATTAACAGTTCTCGATCCAAACATCAAAGTCACTGAACCCACAGTGGAAGTCCTAGCACCCTCGGCAAAGGAGTGTAAAGATAGAAACAAGAAGAAGAAGAAGACCCTGGTGTGTGTAGCCACCCGCTTCTACCCCGACCATGTCACGGTCTTCTGGCAAGTC
>84-28
GTTCCTGTGTGTCCCTCTCCGTCCACCAATCTCCTCGTTATCTCACCAAGAGGCCAGGAACCACCTTAAAGATGACCTGCAGTCACCATGACAAAAAATATGATAAAATCTACTGGTACCGTCAGATACATGGACAAAAGCTCCAGCTCATCGGCTTCCTGTCCTTTAAAGAAGCTGTTGATGTTGAGGAAAACTTTAACATCTCAGGCGACGCCGAGGATGAGGGTTTTCTGGGGTCGCTTGCAGTGAGGATTGAAGACACTGGGCTATATTATTGTGCTGTGACGGACTATGAGGCACATTTTGGATCAGGCACCAAATTAACAGTTCTCGATCCAAACATCAAAGTCACTGAACCCACAGTGGAAGTCCTAGCACCCTCGGCAAAGGAGTGTAAAGATAGAAACAAGAAGAAGAAGAAGACCCTGGTGTGTGTAGCCACCCGCTTCTACCCCGACCATGTCACGGTCTTCTGGCAAGTC
>85-28
GTTCCTGTGTGTCCCTCTCCGTCCACCAATCTCCTCGTTATCTCACCAAGAGGCCAGGAACCACCTTAAAGATGACCTGCAGTCACCATGACAAAAAATATGATAAAATCTACTGGTACCGTCAGATACATGGACAAAAGCTCCAGCTCATCGGCTTCCTGTCCTTTAAAGAAGCTGTTGATGTTGAGGAAAACTTTAACATCTCAGGCGACGCCGAGGATGAGGGTTTTCTGGGGTCGCTTGCAGTGAGGATTGAAGACACTGGGCTATATTATTGTGCTGTGAGTAAAGCTGTCTATGAGGCACATTTTGGATCAGGCACCAAATTAACAGTTCTCGATCCAAACATCAAAGTCACTGAACCCACAGTGGAAGTCCTAGCACCCTCGGCAAAGGAGTGTAAAGATAGAAACAAGAAGAAGAAGAAGACCCTGGTGTGTGTAGCCACCCGCTTCTACCCCGACCATGTCACGGTCTTCTGGCAAGTC
>86-28
GTTCCTGTGTGTCCCTCTCCGTCCACCAATCTCCTCGTTATCTCACCAAGAGGCCAGGAACCACCTTAAAGATGACCTGCAGTCACCATGACAAAAAATATGATAAAATCTACTGGTACCGTCAGATACATGGACAAAAGCTCCAGCTCATCGGCTTCCTGTCCTTTAAAGAAGCTGTTGATGTTGAGGAAAACTTTAACATCTCAGGCGACGCCGAGGATGAGGGTTTTCTGGGGTCGCTTGCAGTGAGGATTGAAGACACTGGGCTATATTATTGTGCTGTGAGTAAAAACAACAACCCGGCATTCTTCGGCAGTGGCACCAAACTCACAGTTCTAGATCCAAACATCAAAGTCACTGAACCCACAGTGGAAGTCCTAGCACCCTCGGCAAAGGAGTGTAAAGATAGAAACAAGAAGAAGAAGAAGACCCTGGTGTGTGTAGCCACCCGCTTCTACCCCGACCATGTCACGGTCTTCTGGCAAGTC
>87-28
GTTCCTGTGTGTCCCTCTCCGTCCACCAATCTCCTCGTTATCTCACCAAGAGGCCAGGAACCACCTTAAAGATGACCTGCAGTCACCATGACAAAAAATATGATAAAATCTACTGGTACCGTCAGATACATGGACAAAAGCTCCAGCTCATCGGCTTCCTGTCCTTTAAAGAAGCTGTTGATGTTGAGGAAAACTTTAACATCTCAGGCGACGCCGAGGATGAGGGTTTTCTGGGGTCGCTTGCAGTGAGGATTGAAGACACTGGGCTATATTATTGTGCTGTGAGTCGGGACAACTATGAGGCACATTTTGGATCAGGCACCAAATTAACAGTTCTCGATCCAAACATCAAAGTCACTGAACCCACAGTGGAAGTCCTAGCACCCTCGGCAAAGGAGTGTAAAGATAGAAACAAGAAGAAGAAGAAGACCCTGGTGTGTGTAGCCACCCGCTTCTACCCCGACCATGTCACGGTCTTCTGGCAAGTC
>88-28
GTTCCTGTGTGTCCCTCTCCGTCCACCAATCTCCTCGTTATCTCACCAAGAGGCCAGGAACCACCTTAAAGATGACCTGCAGTCACCATGACAAAAAATATGATAAAATCTACTGGTACCGTCAGATACATGGACAAAAGCTCCAGCTCATCGGCTTCCTGTCCTTTAAAGAAGCTGTTGATGTTGAGGAAAACTTTAACATCTCAGGCGACGCCGAGGATGAGGGTTTTCTGGGGTCGCTTGCAGTGAGGATTGAAGACACTGGGCTATATTATTGTGCTGTGAGTACGGGACAATGATCCTGCATTCTTTGGAGCAGGGACCAAACTGAGTGTTCTGGATCCAAACATCAAAGTCACTGAACCCACAGTGGAAGTCCTAGCACCCTCGGCAAAGGAGTGTAAAGATAGAAACAAGAAGAAGAAGAAGACCCTGGTGTGTGTAGCCACCCGCTTCTACCCCGACCATGTCACGGTCTTCTGGCAAGTC
>89-28
GTTCCTGTGTGTCCCTCTCCGTCCACCAATCTCCTCGTTATCTCACCAAGAGGCCAGGAACCACCTTAAAGATGACCTGCAGTCACCATGACAAAAAATATGATAAAATCTACTGGTACCGTCAGATACATGGACAAAAGCTCCAGCTCATCGGCTTCCTGTCCTTTAAAGAAGCTGTTGATGTTGAGGAAAACTTTAACATCTCAGGCGACGCCGAGGATGAGGGTTTTCTGGGGTCGCTTGCAGTGAGGATTGAAGACACTGGGCTATATTATTGTGCTGTGAGTTACAGGGGTTATGAGGCACATTTTGGATCAGGCACCAAATTAACAGTTCTCGATCCAAACATCAAAGTCACTGAACCCACAGTGGAAGTCCTAGCACCCTCGGCAAAGGAGTGTAAAGATAGAAACAAGAAGAAGAAGAAGACCCTGGTGTGTGTAGCCACCCGCTTCTACCCCGACCATGTCACGGTCTTCTGGCAAGTC
>90-28
GTTCCTGTGTGTCCCTCTCCGTCCACCAATCTCCTCGTTATCTCACCAAGAGGCCAGGAACCACCTTAAAGATGACCTGCAGTCACCATGACAAAAAATATGATAAAATCTACTGGTACCGTCAGATACATGGACAAAAGCTCCAGCTCATCGGCTTCCTGTCCTTTAAAGAAGCTGTTGATGTTGAGGAAAACTTTAACATCTCAGGCGACGCCGAGGATGAGGGTTTTCTGGGGTCGCTTGCAGTGAGGATTGAAGACACTGGGCTATATTATTGTGCTGTGAGTAACAATTATGAGGCACATTTTGGATCAGGCACCAAATTAACAGTTCTCGATCCAAACATCAAAGTCACTGAACCCACAGTGGAAGTCCTAGCACCCTCGGCAAAGGAGTGTAAAGATAGAAACAAGAAGAAGAAGAAGACCCTGGTGTGTGTAGCCACCCGCTTCTACCCCGACCATGTCACGGTCTTCTGGCAAGTC
>91-28
GTTCCTGTGTGTCCCTCTCCGTCCACCAATCTCCTCGTTATCTCACCAAGAGGCCAGGAACCACCTTAAAGATGACCTGCAGTCACCATGACAAAAAATATGATAAAATCTACTGGTACCGTCAGATACATGGACAAAAGCTCCAGCTCATCGGCTTCCTGTCCTTTAAAGAAGCTGTTGATGTTGAGGAAAACTTTAACATCTCAGGCGACGCCGAGGATGAGGGTTTTCTGGGGTCGCTTGCAGTGAGGATTGAAGACACTGGGCTATATTATTGTGCTGTGAGTTGGACAGAGTATGATCCTGCATTCTTTGGAGCAGGGACCAAACTGAGTGTTCTGGATCCAAACATCAAAGTCACTGAACCCACAGTGGAAGTCCTAGCACCCTCGGCAAAGGAGTGTAAAGATAGAAACAAGAAGAAGAAGAAGACCCTGGTGTGTGTAGCCACCCGCTTCTACCCCGACCATGTCACGGTCTTCTGGCAAGTC
>92-27
GTTCCTGTGTGTCCCTCTCCGTCCACCAATCTCCTCGTTATCTCACCAAGAGGCCAGGAACCACCTTAAAGATGACCTGCAGTCACCATGACAAAAAATATGATAAAATCTACTGGTACCGTCAGATACATGGACAAAAGCTCCAGCTCATCGGCTTCCTGTCCTTTAAAGAAGCTGTTGATGTTGAGGAAAACTTTAACATCTCAGGCGACGCCGAGGATGAGGGTTTTCTGGGGTCGCTTGCAGTGAGGATTGAAGACACTGGGCTATATTATTGTGCTGTGAGTAATGACAGGGAGGATAAGGCAGAGTTTGGTCCAGGTACCAGACTCACTGTTCTAGATCCAAACATCAAAGTCACTGAACCCACAGTGGAAGTCCTAGCACCCTCGGCAAAGGAGTGTAAAGATAGAAACAAGAAGAAGAAGAAGACCCTGGTGTGTGTAGCCACCCGCTTCTACCCCGACCATGTCACGGTCTTCTGGCAAGTC
>93-27
GTTCCTGTGTGTCCCTCTCCGTCCACCAATCTCCTCGTTATCTCACCAAGAGGCCAGGAACCACCTTAAAGATGACCTGCAGTCACCATGACAAAAAATATGATAAAATCTACTGGTACCGTCAGATACATGGACAAAAGCTCCAGCTCATCGGCTTCCTGTCCTTTAAAGAAGCTGTTGATGTTGAGGAAAACTTTAACATCTCAGGCGACGCCGAGGATGAGGGTTTTCTGGGGTCGCTTGCAGTGAGGATTGAAGACACTGGGCTATATTATTGTGCTGTGAGTAAGGGACAGGACGGTGAGGCCTACTTTGGGAATGGAACCAAACTCACTGTTTTAGATCCAAACATCAAAGTCACTGAACCCACAGTGGAAGTCCTAGCACCCTCGGCAAAGGAGTGTAAAGATAGAAACAAGAAGAAGAAGAAGACCCTGGTGTGTGTAGCCACCCGCTTCTACCCCGACCATGTCACGGTCTTCTGGCAAGTC
>94-27
GTTCCTGTGTGTCCCTCTCCGTCCACCAATCTCCTCGTTATCTCACCAAGAGGCCAGGAACCACCTTAAAGATGACCTGCAGTCACCATGACAAAAAATATGATAAAATCTACTGGTACCGTCAGATACATGGACAAAAGCTCCAGCTCATCGGCTTCCTGTCCTTTAAAGAAGCTGTTGATGTTGAGGAAAACTTTAACATCTCAGGCGACGCCGAGGATGAGGGTTTTCTGGGGTCGCTTGCAGTGAGGATTGAAGACACTGGGCTATATTATTGTGCTGTGAGAGGGACAATCTATGAGGCACATTTTGGATCAGGCACCAAATTAACAGTTCTCGATCCAAACATCAAAGTCACTGAACCCACAGTGGAAGTCCTAGCACCCTCGGCAAAGGAGTGTAAAGATAGAAACAAGAAGAAGAAGAAGACCCTGGTGTGTGTAGCCACCCGCTTCTACCCCGACCATGTCACGGTCTTCTGGCAAGTC
>95-27
GTTCCTGTGTGTCCCTCTCCGTCCACCAATCTCCTCGTTATCTCACCAAGAGGCCAGGAACCACCTTAAAGATGACCTGCAGTCACCATGACAAAAAATATGATAAAATCTACTGGTACCGTCAGATACATGGACAAAAGCTCCAGCTCATCGGCTTCCTGTCCTTTAAAGAAGCTGTTGATGTTGAGGAAAACTTTAACATCTCAGGCGACGCCGAGGATGAGGGTTTTCTGGGGTCGCTTGCAGTGAGGATTGAAGACACTGGGCTATATTATTGTGCTGTGAGTAACAGGAGCAACTATGAGGCACATTTTGGATCAGGCACCAAATTAACAGTTCTCGATCCAAACATCAAAGTCACTGAACCCACAGTGGAAGTCCTAGCACCCTCGGCAAAGGAGTGTAAAGATAGAAACAAGAAGAAGAAGAAGACCCTGGTGTGTGTAGCCACCCGCTTCTACCCCGACCATGTCACGGTCTTCTGGCAAGTC
>96-27
GTTCCTGTGTGTCCCTCTCCGTCCACCAATCTCCTCGTTATCTCACCAAGAGGCCAGGAACCACCTTAAAGATGACCTGCAGTCACCATGACAAAAAATATGATAAAATCTACTGGTACCGTCAGATACATGGACAAAAGCTCCAGCTCATCGGCTTCCTGTCCTTTAAAGAAGCTGTTGATGTTGAGGAAAACTTTAACATCTCAGGCGACGCCGAGGATGAGGGTTTTCTGGGGTCGCTTGCAGTGAGGATTGAAGACACTGGGCTATATTATTGTGCTGTGAGTAAAGAGGCAGACTATGAGGCACATTTTGGATCAGGCACCAAATTAACAGTTCTCGATCCAAACATCAAAGTCACTGAACCCACAGTGGAAGTCCTAGCACCCTCGGCAAAGGAGTGTAAAGATAGAAACAAGAAGAAGAAGAAGACCCTGGTGTGTGTAGCCACCCGCTTCTACCCCGACCATGTCACGGTCTTCTGGCAAGTC
>97-27
GTTCCTGTGTGTCCCTCTCCGTCCACCAATCTCCTCGTTATCTCACCAAGAGGCCAGGAACCACCTTAAAGATGACCTGCAGTCACCATGACAAAAAATATGATAAAATCTACTGGTACCGTCAGATACATGGACAAAAGCTCCAGCTCATCGGCTTCCTGTCCTTTAAAGAAGCTGTTGATGTTGAGGAAAACTTTAACATCTCAGGCGACGCCGAGGATGAGGGTTTTCTGGGGTCGCTTGCAGTGAGGATTGAAGACACTGGGCTATATTATTGTGCTGTGAGTACAGGTTTTGAGGCACATTTTGGATCAGGCACCAAATTAACAGTTCTCGATCCAAACATCAAAGTCACTGAACCCACAGTGGAAGTCCTAGCACCCTCGGCAAAGGAGTGTAAAGATAGAAACAAGAAGAAGAAGAAGACCCTGGTGTGTGTAGCCACCCGCTTCTACCCCGACCATGTCACGGTCTTCTGGCAAGTC
>98-27
GTTCCTGTGTGTCCCTCTCCGTCCACCAATCTCCTCGTTATCTCACCAAGAGGCCAGGAACCACCTTAAAGATGACCTGCAGTCACCATGACAAAAAATATGATAAAATCTACTGGTACCGTCAGATACATGGACAAAAGCTCCAGCTCATCGGCTTCCTGTCCTTTAAAGAAGCTGTTGATGTTGAGGAAAACTTTAACATCTCAGGCGACGCCGAGGATGAGGGTTTTCTGGGGTCGCTTGCAGTGAGGATTGAAGACACTGGGCTATATTATTGTGCTGTGAGTAACGGGGTCGGCAACCCGGCATTCTTCGGCAGTGGCACCAAACTCACAGTTCTAGATCCAAACATCAAAGTCACTGAACCCACAGTGGAAGTCCTAGCACCCTCGGCAAAGGAGTGTAAAGATAGAAACAAGAAGAAGAAGAAGACCCTGGTGTGTGTAGCCACCCGCTTCTACCCCGACCATGTCACGGTCTTCTGGCAAGTC
>99-27
GTTCCTGTGTGTCCCTCTCCGTCCACCAATCTCCTCGTTATCTCACCAAGAGGCCAGGAACCACCTTAAAGATGACCTGCAGTCACCATGACAAAAAATATGATAAAATCTACTGGTACCGTCAGATACATGGACAAAAGCTCCAGCTCATCGGCTTCCTGTCCTTTAAAGAAGCTGTTGATGTTGAGGAAAACTTTAACATCTCAGGCGACGCCGAGGATGAGGGTTTTCTGGGGTCGCTTGCAGTGAGGATTGAAGACACTGGGCTATATTATTGTGCTGTGAGTAGGGGGAACTATGATCCTGCATTCTTTGGAGCAGGGACCAAACTGAGTGTTCTGGATCCAAACATCAAAGTCACTGAACCCACAGTGGAAGTCCTAGCACCCTCGGCAAAGGAGTGTAAAGATAGAAACAAGAAGAAGAAGAAGACCCTGGTGTGTGTAGCCACCCGCTTCTACCCCGACCATGTCACGGTCTTCTGGCAAGTC
>100-27
GTTCCTGTGTGTCCCTCTCCGTCCACCAATCTCCTCGTTATCTCACCAAGAGGCCAGGAACCACCTTAAAGATGACCTGCAGTCACCATGACAAAAAATATGATAAAATCTACTGGTACCGTCAGATACATGGACAAAAGCTCCAGCTCATCGGCTTCCTGTCCTTTAAAGAAGCTGTTGATGTTGAGGAAAACTTTAACATCTCAGGCGACGCCGAGGATGAGGGTTTTCTGGGGTCGCTTGCAGTGAGGATTGAAGACACTGGGCTATATTATTGTGCGATCCAAACATCAAAGTCACTGAACCCACAGTGGAAGTCCTAGCACCCTCGGCAAAGGAGTGTAAAGATAGAAACAAGAAGAAGAAGAAGACCCTGGTGTGTGTAGCCACCCGCTTCTACCCCGACCATGTCACGGTCTTCTGGCAAGTC
>101-27
GTTCCTGTGTGTCCCTCTCCGTCCACCAATCTCCTCGTTATCTCACCAAGAGGCCAGGAACCACCTTAAAGATGACCTGCAGTCACCATGACAAAAAATATGATAAAATCTACTGGTACCGTCAGATACATGGACAAAAGCTCCAGCTCATCGGCTTCCTGTCCTTTAAAGAAGCTGTTGATGTTGAGGAAAACTTTAACATCTCAGGCGACGCCGAGGATGAGGGTTTTCTGGGGTCGCTTGCAGTGAGGATTGAAGACACTGGGCTATATTATTGTGCTGTGAGTAAGGGAGTTCGGAGGCATATTTTGGAGCCGGCACCAAACTCACCGTTTTAGATCCAAACATCAAAGTCACTGAACCCACAGTGGAAGTCCTAGCACCCTCGGCAAAGGAGTGTAAAGATAGAAACAAGAAGAAGAAGAAGACCCTGGTGTGTGTAGCCACCCGCTTCTACCCCGACCATGTCACGGTCTTCTGGCAAGTC
>102-27
GTTCCTGTGTGTCCCTCTCCGTCCACCAATCTCCTCGTTATCTCACCAAGAGGCCAGGAACCACCTTAAAGATGACCTGCAGTCACCATGACAAAAAATATGATAAAATCTACTGGTACCGTCAGATACATGGACAAAAGCTCCAGCTCATCGGCTTCCTGTCCTTTAAAGAAGCTGTTGATGTTGAGGAAAACTTTAACATCTCAGGCGACGCCGAGGATGAGGGTTTTCTGGGGTCGCTTGCAGTGAGGATTGAAGACACTGGGCTATATTATTGTGCTGTGAGTAAAGCAAGCAACAACCCGGCATTCTTCGGCAGTGGCACCAAACTCACAGTTCTAGATCCAAACATCAAAGTCACTGAACCCACAGTGGAAGTCCTAGCACCCTCGGCAAAGGAGTGTAAAGATAGAAACAAGAAGAAGAAGAAGACCCTGGTGTGTGTAGCCACCCGCTTCTACCCCGACCATGTCACGGTCTTCTGGCAAGTC
>103-27
GTTCCTGTGTGTCCCTCTCCGTCCACCAATCTCCTCGTTATCTCACCAAGAGGCCAGGAACCACCTTAAAGATGACCTGCAGTCACCATGACAAAAAATATGATAAAATCTACTGGTACCGTCAGATACATGGACAAAAGCTCCAGCTCATCGGCTTCCTGTCCTTTAAAGAAGCTGTTGATGTTGAGGAAAACTTTAACATCTCAGGCGACGCCGAGGATGAGGGTTTTCTGGGGTCGCTTGCAGTGAGGATTGAAGACACTGGGCTATATTATTGTGCTGTGAGTAAGCAACAAACTCAACCAGCCTTCTTTGGCAATGGAACGAAACTCACTGTTTTAGATCCAAACATCAAAGTCACTGAACCCACAGTGGAAGTCCTAGCACCCTCGGCAAAGGAGTGTAAAGATAGAAACAAGAAGAAGAAGAAGACCCTGGTGTGTGTAGCCACCCGCTTCTACCCCGACCATGTCACGGTCTTCTGGCAAGTC
>104-27
GTTCCTGTGTGTCCCTCTCCGTCCACCAATCTCCTCGTTATCTCACCAAGAGGCCAGGAACCACCTTAAAGATGACCTGCAGTCACCATGACAAAAAATATGATAAAATCTACTGGTACCGTCAGATACATGGACAAAAGCTCCAGCTCATCGGCTTCCTGTCCTTTAAAGAAGCTGTTGATGTTGAGGAAAACTTTAACATCTCAGGCGACGCCGAGGATGAGGGTTTTCTGGGGTCGCTTGCAGTGAGGATTGAAGACACTGGGCTATATTATTGTGCTGTGAGTAGACGCAACAACCCGGCATTCTTCGGCAGTGGCACCAAACTCACAGTTCTAGATCCAAACATCAAAGTCACTGAACCCACAGTGGAAGTCCTAGCACCCTCGGCAAAGGAGTGTAAAGATAGAAACAAGAAGAAGAAGAAGACCCTGGTGTGTGTAGCCACCCGCTTCTACCCCGACCATGTCACGGTCTTCTGGCAAGTC
>105-27
GTTCCTGTGTGTCCCTCTCCGTCCACCAATCTCCTCGTTATCTCACCAAGAGGCCAGGAACCACCTTAAAGATGACCTGCAGTCACCATGACAAAAAATATGATAAAATCTACTGGTACCGTCAGATACATGGACAAAAGCTCCAGCTCATCGGCTTCCTGTCCTTTAAAGAAGCTGTTGATGTTGAGGAAAACTTTAACATCTCAGGCGACGCCGAGGATGAGGGTTTTCTGGGGTCGCTTGCAGTGAGGATTGAAGACACTGGGCTATATTATTGTGCTGTGAGGACAGGGTATGATCCTGCATTCTTTGGAGCAGGGACCAAACTGAGTGTTCTGGATCCAAACATCAAAGTCACTGAACCCACAGTGGAAGTCCTAGCACCCTCGGCAAAGGAGTGTAAAGATAGAAACAAGAAGAAGAAGAAGACCCTGGTGTGTGTAGCCACCCGCTTCTACCCCGACCATGTCACGGTCTTCTGGCAAGTC
>106-27
GTTCCTGTGTGTCCCTCTCCGTCCACCAATCTCCTCGTTATCTCACCAAGAGGCCAGGAACCACCTTAAAGATGACCTGCAGTCACCATGACAAAAAATATGATAAAATCTACTGGTACCGTCAGATACATGGACAAAAGCTCCAGCTCATCGGCTTCCTGTCCTTTAAAGAAGCTGTTGATGTTGAGGAAAACTTTAACATCTCAGGCGACGCCGAGGATGAGGGTTTTCTGGGGTCGCTTGCAGTGAGGATTGAAGACACTGGGCTATATTATTGTGCTGTGAAACAGGGGTATGAGGCACATTTTGGATCAGGCACCAAATTAACAGTTCTCGATCCAAACATCAAAGTCACTGAACCCACAGTGGAAGTCCTAGCACCCTCGGCAAAGGAGTGTAAAGATAGAAACAAGAAGAAGAAGAAGACCCTGGTGTGTGTAGCCACCCGCTTCTACCCCGACCATGTCACGGTCTTCTGGCAAGTC
>107-27
GTTCCTGTGTGTCCCTCTCCGTCCACCAATCTCCTCGTTATCTCACCAAGAGGCCAGGAACCACCTTAAAGATGACCTGCAGTCACCATGACAAAAAATATGATAAAATCTACTGGTACCGTCAGATACATGGACAAAAGCTCCAGCTCATCGGCTTCCTGTCCTTTAAAGAAGCTGTTGATGTTGAGGAAAACTTTAACATCTCAGGCGACGCCGAGGATGAGGGTTTTCTGGGGTCGCTTGCAGTGAGGATTGAAGACACTGGGCTATATTATTGTGCTGTGAGTCGGGACAACAACTATGAGGCACATTTTGGATCAGGCACCAAATTAACAGTTCTCGATCCAAACATCAAAGTCACTGAACCCACAGTGGAAGTCCTAGCACCCTCGGCAAAGGAGTGTAAAGATAGAAACAAGAAGAAGAAGAAGACCCTGGTGTGTGTAGCCACCCGCTTCTACCCCGACCATGTCACGGTCTTCTGGCAAGTC
>108-27
GTTCCTGTGTGTCCCTCTCCGTCCACCAATCTCCTCGTTATCTCACCAAGAGGCCAGGAACCACCTTAAAGATGACCTGCAGTCACCATGACAAAAAATATGATAAAATCTACTGGTACCGTCAGATACATGGACAAAAGCTCCAGCTCATCGGCTTCCTGTCCTTTAAAGAAGCTGTTGATGTTGAGGAAAACTTTAACATCTCAGGCGACGCCGAGGATGAGGGTTTTCTGGGGTCGCTTGCAGTGAGGATTGAAGACACTGGGCTATATTATTGTGCTGTGAGTAAGACAGGGTTCGATAAGGCAGAGTTTGGTCCAGGTACCAGACTCACTGTTCTAGATCCAAACATCAAAGTCACTGAACCCACAGTGGAAGTCCTAGCACCCTCGGCAAAGGAGTGTAAAGATAGAAACAAGAAGAAGAAGAAGACCCTGGTGTGTGTAGCCACCCGCTTCTACCCCGACCATGTCACGGTCTTCTGGCAAGTC
>109-27
GTTCCTGTGTGTCCCTCTCCGTCCACCAATCTCCTCGTTATCTCACCAAGAGGCCAGGAACCACCTTAAAGATGACCTGCAGTCACCATGACAAAAAATATGATAAAATCTACTGGTACCGTCAGATACATGGACAAAAGCTCCAGCTCATCGGCTTCCTGTCCTTTAAAGAAGCTGTTGATGTTGAGGAAAACTTTAACATCTCAGGCGACGCCGAGGATGAGGGTTTTCTGGGGTCGCTTGCAGTGAGGATTGAAGACACTGGGCTATATTATTGTGCTGTGAGTAAAGGCAGGGTTTATGAGGCACATTTTGGATCAGGCACCAAATTAACAGTTCTCGATCCAAACATCAAAGTCACTGAACCCACAGTGGAAGTCCTAGCACCCTCGGCAAAGGAGTGTAAAGATAGAAACAAGAAGAAGAAGAAGACCCTGGTGTGTGTAGCCACCCGCTTCTACCCCGACCATGTCACGGTCTTCTGGCAAGTC
>110-27
GTTCCTGTGTGTCCCTCTCCGTCCACCAATCTCCTCGTTATCTCACCAAGAGGCCAGGAACCACCTTAAAGATGACCTGCAGTCACCATGACAAAAAATATGATAAAATCTACTGGTACCGTCAGATACATGGACAAAAGCTCCAGCTCATCGGCTTCCTGTCCTTTAAAGAAGCTGTTGATGTTGAGGAAAACTTTAACATCTCAGGCGACGCCGAGGATGAGGGTTTTCTGGGGTCGCTTGCAGTGAGGATTGAAGACACTGGGCTATATTATTGTGCTGTGAGTAAGAGAGATGATCCTGCATTCTTTGGAGCAGGGACCAAACTGAGTGTTCTGGATCCAAACATCAAAGTCACTGAACCCACAGTGGAAGTCCTAGCACCCTCGGCAAAGGAGTGTAAAGATAGAAACAAGAAGAAGAAGAAGACCCTGGTGTGTGTAGCCACCCGCTTCTACCCCGACCATGTCACGGTCTTCTGGCAAGTC
>111-27
GTTCCTGTGTGTCCCTCTCCGTCCACCAATCTCCTCGTTATCTCACCAAGAGGCCAGGAACCACCTTAAAGATGACCTGCAGTCACCATGACAAAAAATATGATAAAATCTACTGGTACCGTCAGATACATGGACAAAAGCTCCAGCTCATCGGCTTCCTGTCCTTTAAAGAAGCTGTTGATGTTGAGGAAAACTTTAACATCTCAGGCGACGCCGAGGATGAGGGTTTTCTGGGGTCGCTTGCAGTGAGGATTGAAGACACTGGGCTATATTATTGTGCTGTGAGTAAACAGTACACGGATAAGGCAGAGTTTGGTCCAGGTACCAGACTCACTGTTCTAGATCCAAACATCAAAGTCACTGAACCCACAGTGGAAGTCCTAGCACCCTCGGCAAAGGAGTGTAAAGATAGAAACAAGAAGAAGAAGAAGACCCTGGTGTGTGTAGCCACCCGCTTCTACCCCGACCATGTCACGGTCTTCTGGCAAGTC
>112-27
GTTCCTGTGTGTCCCTCTCCGTCCACCAATCTCCTCGTTATCTCACCAAGAGGCCAGGAACCACCTTAAAGATGACCTGCAGTCACCATGACAAAAAATATGATAAAATCTACTGGTACCGTCAGATACATGGACAAAAGCTCCAGCTCATCGGCTTCCTGTCCTTTAAAGAAGCTGTTGATGTTGAGGAAAACTTTAACATCTCAGGCGACGCCGAGGATGAGGGTTTTCTGGGGTCGCTTGCAGTGAGGATTGAAGACACTGGGCTATATTATTGTGCTGTGAGACAGGGTGGTGCCAGCCAGGCTTACTTCGGTGGAGGAACCAGGTTAACTGTTCTAGATCCAAACATCAAAGTCACTGAACCCACAGTGGAAGTCCTAGCACCCTCGGCAAAGGAGTGTAAAGATAGAAACAAGAAGAAGAAGAAGACCCTGGTGTGTGTAGCCACCCGCTTCTACCCCGACCATGTCACGGTCTTCTGGCAAGTC
>113-27
GTTCCTGTGTGTCCCTCTCCGTCCACCAATCTCCTCGTTATCTCACCAAGAGGCCAGGAACCACCTTAAAGATGACCTGCAGTCACCATGACAAAAAATATGATAAAATCTACTGGTACCGTCAGATACATGGACAAAAGCTCCAGCTCATCGGCTTCCTGTCCTTTAAAGAAGCTGTTGATGTTGAGGAAAACTTTAACATCTCAGGCGACGCCGAGGATGAGGGTTTTCTGGGGTCGCTTGCAGTGAGGATTGAAGACACTGGGCTATATTATTGTGCTGTGAGTAATCCTTATGAGGCACATTTTGGATCAGGCACCAAATTAACAGTTCTCGATCCAAACATCAAAGTCACTGAACCCACAGTGGAAGTCCTAGCACCCTCGGCAAAGGAGTGTAAAGATAGAAACAAGAAGAAGAAGAAGACCCTGGTGTGTGTAGCCACCCGCTTCTACCCCGACCATGTCACGGTCTTCTGGCAAGTC
>114-26
GTTCCTGTGTGTCCCTCTCCGTCCACCAATCTCCTCGTTATCTCACCAAGAGGCCAGGAACCACCTTAAAGATGACCTGCAGTCACCATGACAAAAAATATGATAAAATCTACTGGTACCGTCAGATACATGGACAAAAGCTCCAGCTCATCGGCTTCCTGTCCTTTAAAGAAGCTGTTGATGTTGAGGAAAACTTTAACATCTCAGGCGACGCCGAGGATGAGGGTTTTCTGGGGTCGCTTGCAGTGAGGATTGAAGACACTGGGCTATATTATTGTGCTGTGAAGACAGGGGATAACTATGAGGCACATTTTGGATCAGGCACCAAATTAACAGTTCTCGATCCAAACATCAAAGTCACTGAACCCACAGTGGAAGTCCTAGCACCCTCGGCAAAGGAGTGTAAAGATAGAAACAAGAAGAAGAAGAAGACCCTGGTGTGTGTAGCCACCCGCTTCTACCCCGACCATGTCACGGTCTTCTGGCAAGTC
>115-26
GTTCCTGTGTGTCCCTCTCCGTCCACCAATCTCCTCGTTATCTCACCAAGAGGCCAGGAACCACCTTAAAGATGACCTGCAGTCACCATGACAAAAAATATGATAAAATCTACTGGTACCGTCAGATACATGGACAAAAGCTCCAGCTCATCGGCTTCCTGTCCTTTAAAGAAGCTGTTGATGTTGAGGAAAACTTTAACATCTCAGGCGACGCCGAGGATGAGGGTTTTCTGGGGTCGCTTGCAGTGAGGATTGAAGACACTGGGCTATATTATTGTGCTGTGCGACAGGGTTATGAGGCACATTTTGGATCAGGCACCAAATTAACAGTTCTCGATCCAAACATCAAAGTCACTGAACCCACAGTGGAAGTCCTAGCACCCTCGGCAAAGGAGTGTAAAGATAGAAACAAGAAGAAGAAGAAGACCCTGGTGTGTGTAGCCACCCGCTTCTACCCCGACCATGTCACGGTCTTCTGGCAAGTC
>116-26
GTTCCTGTGTGTCCCTCTCCGTCCACCAATCTCCTCGTTATCTCACCAAGAGGCCAGGAACCACCTTAAAGATGACCTGCAGTCACCATGACAAAAAATATGATAAAATCTACTGGTACCGTCAGATACATGGACAAAAGCTCCAGCTCATCGGCTTCCTGTCCTTTAAAGAAGCTGTTGATGTTGAGGAAAACTTTAACATCTCAGGCGACGCCGAGGATGAGGGTTTTCTGGGGTCGCTTGCAGTGAGGATTGAAGACACTGGGCTATATTATTGTGCTGTGAGTTTGGGACAGTATGAGGCACATTTTGGATCAGGCACCAAATTAACAGTTCTCGATCCAAACATCAAAGTCACTGAACCCACAGTGGAAGTCCTAGCACCCTCGGCAAAGGAGTGTAAAGATAGAAACAAGAAGAAGAAGAAGACCCTGGTGTGTGTAGCCACCCGCTTCTACCCCGACCATGTCACGGTCTTCTGGCAAGTC
>117-26
GTTCCTGTGTGTCCCTCTCCGTCCACCAATCTCCTCGTTATCTCACCAAGAGGCCAGGAACCACCTTAAAGATGACCTGCAGTCACCATGACAAAAAATATGATAAAATCTACTGGTACCGTCAGATACATGGACAAAAGCTCCAGCTCATCGGCTTCCTGTCCTTTAAAGAAGCTGTTGATGTTGAGGAAAACTTTAACATCTCAGGCGACGCCGAGGATGAGGGTTTTCTGGGGTCGCTTGCAGTGAGGATTGAAGACACTGGGCTATATTATTGTGCTGTGAGTACGGACAGCTACAACCCGGCATTCTTCGGCAGTGGCACCAAACTCACAGTTCTAGATCCAAACATCAAAGTCACTGAACCCACAGTGGAAGTCCTAGCACCCTCGGCAAAGGAGTGTAAAGATAGAAACAAGAAGAAGAAGAAGACCCTGGTGTGTGTAGCCACCCGCTTCTACCCCGACCATGTCACGGTCTTCTGGCAAGTC
>118-26
GTTCCTGTGTGTCCCTCTCCGTCCACCAATCTCCTCGTTATCTCACCAAGAGGCCAGGAACCACCTTAAAGATGACCTGCAGTCACCATGACAAAAAATATGATAAAATCTACTGGTACCGTCAGATACATGGACAAAAGCTCCAGCTCATCGGCTTCCTGTCCTTTAAAGAAGCTGTTGATGTTGAGGAAAACTTTAACATCTCAGGCGACGCCGAGGATGAGGGTTTTCTGGGGTCGCTTGCAGTGAGGATTGAAGACACTGGGCTATATTATTGTGCTGCGGGACATGATCCTGCATTCTTTGGAGCAGGGACCAAACTGAGTGTTCTGGATCCAAACATCAAAGTCACTGAACCCACAGTGGAAGTCCTAGCACCCTCGGCAAAGGAGTGTAAAGATAGAAACAAGAAGAAGAAGAAGACCCTGGTGTGTGTAGCCACCCGCTTCTACCCCGACCATGTCACGGTCTTCTGGCAAGTC
>119-26
GTTCCTGTGTGTCCCTCTCCGTCCACCAATCTCCTCGTTATCTCACCAAGAGGCCAGGAACCACCTTAAAGATGACCTGCAGTCACCATGACAAAAAATATGATAAAATCTACTGGTACCGTCAGATACATGGACAAAAGCTCCAGCTCATCGGCTTCCTGTCCTTTAAAGAAGCTGTTGATGTTGAGGAAAACTTTAACATCTCAGGCGACGCCGAGGATGAGGGTTTTCTGGGGTCGCTTGCAGTGAGGATTGAAGACACTGGGCTATATTATTGTGCTGTGAGGCGGACAGGGGATGAGGCACATTTTGGATCAGGCACCAAATTAACAGTTCTCGATCCAAACATCAAAGTCACTGAACCCACAGTGGAAGTCCTAGCACCCTCGGCAAAGGAGTGTAAAGATAGAAACAAGAAGAAGAAGAAGACCCTGGTGTGTGTAGCCACCCGCTTCTACCCCGACCATGTCACGGTCTTCTGGCAAGTC
>120-26
GTTCCTGTGTGTCCCTCTCCGTCCACCAATCTCCTCGTTATCTCACCAAGAGGCCAGGAACCACCTTAAAGATGACCTGCAGTCACCATGACAAAAAATATGATAAAATCTACTGGTACCGTCAGATACATGGACAAAAGCTCCAGCTCATCGGCTTCCTGTCCTTTAAAGAAGCTGTTGATGTTGAGGAAAACTTTAACATCTCAGGCGACGCCGAGGATGAGGGTTTTCTGGGGTCGCTTGCAGTGAGGATTGAAGACACTGGGCTATATTATTGTGCTGTGAGTAAGGGCAGATCGGAGGCATATTTTGGAGCCGGCACCAAACTCACCGTTTTAGATCCAAACATCAAAGTCACTGAACCCACAGTGGAAGTCCTAGCACCCTCGGCAAAGGAGTGTAAAGATAGAAACAAGAAGAAGAAGAAGACCCTGGTGTGTGTAGCCACCCGCTTCTACCCCGACCATGTCACGGTCTTCTGGCAAGTC
>121-26
GTTCCTGTGTGTCCCTCTCCGTCCACCAATCTCCTCGTTATCTCACCAAGAGGCCAGGAACCACCTTAAAGATGACCTGCAGTCACCATGACAAAAAATATGATAAAATCTACTGGTACCGTCAGATACATGGACAAAAGCTCCAGCTCATCGGCTTCCTGTCCTTTAAAGAAGCTGTTGATGTTGAGGAAAACTTTAACATCTCAGGCGACGCCGAGGATGAGGGTTTTCTGGGGTCGCTTGCAGTGAGGATTGAAGACACTGGGCTATATTATTGTGCTGTGATCTCGTACTCGGAGGCATATTTTGGAGCCGGCACCAAACTCACCGTTTTAGATCCAAACATCAAAGTCACTGAACCCACAGTGGAAGTCCTAGCACCCTCGGCAAAGGAGTGTAAAGATAGAAACAAGAAGAAGAAGAAGACCCTGGTGTGTGTAGCCACCCGCTTCTACCCCGACCATGTCACGGTCTTCTGGCAAGTC
>122-26
GTTCCTGTGTGTCCCTCTCCGTCCACCAATCTCCTCGTTATCTCACCAAGAGGCCAGGAACCACCTTAAAGATGACCTGCAGTCACCATGACAAAAAATATGATAAAATCTACTGGTACCGTCAGATACATGGACAAAAGCTCCAGCTCATCGGCTTCCTGTCCTTTAAAGAAGCTGTTGATGTTGAGGAAAACTTTAACATCTCAGGCGACGCCGAGGATGAGGGTTTTCTGGGGTCGCTTGCAGTGAGGATTGAAGACACTGGGCTATATTATTGTGCTGTGAGTAACAGGGCGTACTCGGAGGCATATTTTGGAGCCGGCACCAAACTCACCGTTTTAGATCCAAACATCAAAGTCACTGAACCCACAGTGGAAGTCCTAGCACCCTCGGCAAAGGAGTGTAAAGATAGAAACAAGAAGAAGAAGAAGACCCTGGTGTGTGTAGCCACCCGCTTCTACCCCGACCATGTCACGGTCTTCTGGCAAGTC
>123-26
GTTCCTGTGTGTCCCTCTCCGTCCACCAATCTCCTCGTTATCTCACCAAGAGGCCAGGAACCACCTTAAAGATGACCTGCAGTCACCATGACAAAAAATATGATAAAATCTACTGGTACCGTCAGATACATGGACAAAAGCTCCAGCTCATCGGCTTCCTGTCCTTTAAAGAAGCTGTTGATGTTGAGGAAAACTTTAACATCTCAGGCGACGCCGAGGATGAGGGTTTTCTGGGGTCGCTTGCAGTGAGGATTGAAGACACTGGGCTATATTATTGTGCTGTGAGTAAAGGACAATATGATCCTGCATTCTTTGGAGCAGGGACCAAACTGAGTGTTCTGGATCCAAACATCAAAGTCACTGAACCCACAGTGGAAGTCCTAGCACCCTCGGCAAAGGAGTGTAAAGATAGAAACAAGAAGAAGAAGAAGACCCTGGTGTGTGTAGCCACCCGCTTCTACCCCGACCATGTCACGGTCTTCTGGCAAGTC
>124-26
GTTCCTGTGTGTCCCTCTCCGTCCACCAATCTCCTCGTTATCTCACCAAGAGGCCAGGAACCACCTTAAAGATGACCTGCAGTCACCATGACAAAAAATATGATAAAATCTACTGGTACCGTCAGATACATGGACAAAAGCTCCAGCTCATCGGCTTCCTGTCCTTTAAAGAAGCTGTTGATGTTGAGGAAAACTTTAACATCTCAGGCGACGCCGAGGATGAGGGTTTTCTGGGGTCGCTTGCAGTGAGGATTGAAGACACTGGGCTATATTATTGTGCTGTGAGTTGGAGTAACAACCCGGCATTCTTCGGCAGTGGCACCAAACTCACAGTTCTAGATCCAAACATCAAAGTCACTGAACCCACAGTGGAAGTCCTAGCACCCTCGGCAAAGGAGTGTAAAGATAGAAACAAGAAGAAGAAGAAGACCCTGGTGTGTGTAGCCACCCGCTTCTACCCCGACCATGTCACGGTCTTCTGGCAAGTC
>125-26
GTTCCTGTGTGTCCCTCTCCGTCCACCAATCTCCTCGTTATCTCACCAAGAGGCCAGGAACCACCTTAAAGATGACCTGCAGTCACCATGACAAAAAATATGATAAAATCTACTGGTACCGTCAGATACATGGACAAAAGCTCCAGCTCATCGGCTTCCTGTCCTTTAAAGAAGCTGTTGATGTTGAGGAAAACTTTAACATCTCAGGCGACGCCGAGGATGAGGGTTTTCTGGGGTCGCTTGCAGTGAGGATTGAAGACACTGGGCTATATTATTGTGCTGTGAGTACCGGACAGTATGAGGCACATTTTGGATCAGGCACCAAATTAACAGTTCTCGATCCAAACATCAAAGTCACTGAACCCACAGTGGAAGTCCTAGCACCCTCGGCAAAGGAGTGTAAAGATAGAAACAAGAAGAAGAAGAAGACCCTGGTGTGTGTAGCCACCCGCTTCTACCCCGACCATGTCACGGTCTTCTGGCAAGTC
>126-26
GTTCCTGTGTGTCCCTCTCCGTCCACCAATCTCCTCGTTATCTCACCAAGAGGCCAGGAACCACCTTAAAGATGACCTGCAGTCACCATGACAAAAAATATGATAAAATCTACTGGTACCGTCAGATACATGGACAAAAGCTCCAGCTCATCGGCTTCCTGTCCTTTAAAGAAGCTGTTGATGTTGAGGAAAACTTTAACATCTCAGGCGACGCCGAGGATGAGGGTTTTCTGGGGTCGCTTGCAGTGAGGATTGAAGACACTGGGCTATATTATTGTGCTGTGAGTAAAGACACTTATGATCCTGCATTCTTTGGAGCAGGGACCAAACTGAGTGTTCTGGATCCAAACATCAAAGTCACTGAACCCACAGTGGAAGTCCTAGCACCCTCGGCAAAGGAGTGTAAAGATAGAAACAAGAAGAAGAAGAAGACCCTGGTGTGTGTAGCCACCCGCTTCTACCCCGACCATGTCACGGTCTTCTGGCAAGTC
>127-26
GTTCCTGTGTGTCCCTCTCCGTCCACCAATCTCCTCGTTATCTCACCAAGAGGCCAGGAACCACCTTAAAGATGACCTGCAGTCACCATGACAAAAAATATGATAAAATCTACTGGTACCGTCAGATACATGGACAAAAGCTCCAGCTCATCGGCTTCCTGTCCTTTAAAGAAGCTGTTGATGTTGAGGAAAACTTTAACATCTCAGGCGACGCCGAGGATGAGGGTTTTCTGGGGTCGCTTGCAGTGAGGATTGAAGACACTGGGCTATATTATTGTGCTGTGAGTAAGGGATACTCGGAGGCATATTTTGGAGCCGGCACCAAACTCACCGTTTTAGATCCAAACATCAAAGTCACTGAACCCACAGTGGAAGTCCTAGCACCCTCGGCAAAGGAGTGTAAAGATAGAAACAAGAAGAAGAAGAAGACCCTGGTGTGTGTAGCCACCCGCTTCTACCCCGACCATGTCACGGTCTTCTGGCAAGTC
>128-26
GTTCCTGTGTGTCCCTCTCCGTCCACCAATCTCCTCGTTATCTCACCAAGAGGCCAGGAACCACCTTAAAGATGACCTGCAGTCACCATGACAAAAAATATGATAAAATCTACTGGTACCGTCAGATACATGGACAAAAGCTCCAGCTCATCGGCTTCCTGTCCTTTAAAGAAGCTGTTGATGTTGAGGAAAACTTTAACATCTCAGGCGACGCCGAGGATGAGGGTTTTCTGGGGTCGCTTGCAGTGAGGATTGAAGACACTGGGCTATATTATTGTGCTGTGAGTAAGGGGGCGCAACAACCCGGCATTCTTCGGCAGTGGCACCAAACTCACAGTTCTAGATCCAAACATCAAAGTCACTGAACCCACAGTGGAAGTCCTAGCACCCTCGGCAAAGGAGTGTAAAGATAGAAACAAGAAGAAGAAGAAGACCCTGGTGTGTGTAGCCACCCGCTTCTACCCCGACCATGTCACGGTCTTCTGGCAAGTC
>129-26
GTTCCTGTGTGTCCCTCTCCGTCCACCAATCTCCTCGTTATCTCACCAAGAGGCCAGGAACCACCTTAAAGATGACCTGCAGTCACCATGACAAAAAATATGATAAAATCTACTGGTACCGTCAGATACATGGACAAAAGCTCCAGCTCATCGGCTTCCTGTCCTTTAAAGAAGCTGTTGATGTTGAGGAAAACTTTAACATCTCAGGCGACGCCGAGGATGAGGGTTTTCTGGGGTCGCTTGCAGTGAGGATTGAAGACACTGGGCTATATTATTGTGCTGTGAGTGGAAGTGAGGCCTACTTTGGGAATGGAACCAAACTCACTGTTTTAGATCCAAACATCAAAGTCACTGAACCCACAGTGGAAGTCCTAGCACCCTCGGCAAAGGAGTGTAAAGATAGAAACAAGAAGAAGAAGAAGACCCTGGTGTGTGTAGCCACCCGCTTCTACCCCGACCATGTCACGGTCTTCTGGCAAGTC
>130-25
GTTCCTGTGTGTCCCTCTCCGTCCACCAATCTCCTCGTTATCTCACCAAGAGGCCAGGAACCACCTTAAAGATGACCTGCAGTCACCATGACAAAAAATATGATAAAATCTACTGGTACCGTCAGATACATGGACAAAAGCTCCAGCTCATCGGCTTCCTGTCCTTTAAAGAAGCTGTTGATGTTGAGGAAAACTTTAACATCTCAGGCGACGCCGAGGATGAGGGTTTTCTGGGGTCGCTTGCAGTGAGGATTGAAGACACTGGGCTATATTATTGTGCTGTGAGTAAAGGCAGCTACTCGGAGGCATATTTTGGAGCCGGCACCAAACTCACCGTTTTAGATCCAAACATCAAAGTCACTGAACCCACAGTGGAAGTCCTAGCACCCTCGGCAAAGGAGTGTAAAGATAGAAACAAGAAGAAGAAGAAGACCCTGGTGTGTGTAGCCACCCGCTTCTACCCCGACCATGTCACGGTCTTCTGGCAAGTC
>131-25
GTTCCTGTGTGTCCCTCTCCGTCCACCAATCTCCTCGTTATCTCACCAAGAGGCCAGGAACCACCTTAAAGATGACCTGCAGTCACCATGACAAAAAATATGATAAAATCTACTGGTACCGTCAGATACATGGACAAAAGCTCCAGCTCATCGGCTTCCTGTCCTTTAAAGAAGCTGTTGATGTTGAGGAAAACTTTAACATCTCAGGCGACGCCGAGGATGAGGGTTTTCTGGGGTCGCTTGCAGTGAGGATTGAAGACACTGGGCTATATTATTGTGCTGTGAGTAAAGGAGCAGACTATGAGGCACATTTTGGATCAGGCACCAAATTAACAGTTCTCGATCCAAACATCAAAGTCACTGAACCCACAGTGGAAGTCCTAGCACCCTCGGCAAAGGAGTGTAAAGATAGAAACAAGAAGAAGAAGAAGACCCTGGTGTGTGTAGCCACCCGCTTCTACCCCGACCATGTCACGGTCTTCTGGCAAGTC
>132-25
GTTCCTGTGTGTCCCTCTCCGTCCACCAATCTCCTCGTTATCTCACCAAGAGGCCAGGAACCACCTTAAAGATGACCTGCAGTCACCATGACAAAAAATATGATAAAATCTACTGGTACCGTCAGATACATGGACAAAAGCTCCAGCTCATCGGCTTCCTGTCCTTTAAAGAAGCTGTTGATGTTGAGGAAAACTTTAACATCTCAGGCGACGCCGAGGATGAGGGTTTTCTGGGGTCGCTTGCAGTGAGGATTGAAGACACTGGGCTATATTATTGTGCTGTGAGGGACAGGGAAACTCAACCAGCCTTCTTTGGCAATGGAACGAAACTCACTGTTTTAGATCCAAACATCAAAGTCACTGAACCCACAGTGGAAGTCCTAGCACCCTCGGCAAAGGAGTGTAAAGATAGAAACAAGAAGAAGAAGAAGACCCTGGTGTGTGTAGCCACCCGCTTCTACCCCGACCATGTCACGGTCTTCTGGCAAGTC
>133-25
GTTCCTGTGTGTCCCTCTCCGTCCACCAATCTCCTCGTTATCTCACCAAGAGGCCAGGAACCACCTTAAAGATGACCTGCAGTCACCATGACAAAAAATATGATAAAATCTACTGGTACCGTCAGATACATGGACAAAAGCTCCAGCTCATCGGCTTCCTGTCCTTTAAAGAAGCTGTTGATGTTGAGGAAAACTTTAACATCTCAGGCGACGCCGAGGATGAGGGTTTTCTGGGGTCGCTTGCAGTGAGGATTGAAGACACTGGGCTATATTATTGTGCTGTGAGTAACGGCTATGAGGCACATTTTGGATCAGGCACCAAATTAACAGTTCTCGATCCAAACATCAAAGTCACTGAACCCACAGTGGAAGTCCTAGCACCCTCGGCAAAGGAGTGTAAAGATAGAAACAAGAAGAAGAAGAAGACCCTGGTGTGTGTAGCCACCCGCTTCTACCCCGACCATGTCACGGTCTTCTGGCAAGTC
>134-25
GTTCCTGTGTGTCCCTCTCCGTCCACCAATCTCCTCGTTATCTCACCAAGAGGCCAGGAACCACCTTAAAGATGACCTGCAGTCACCATGACAAAAAATATGATAAAATCTACTGGTACCGTCAGATACATGGACAAAAGCTCCAGCTCATCGGCTTCCTGTCCTTTAAAGAAGCTGTTGATGTTGAGGAAAACTTTAACATCTCAGGCGACGCCGAGGATGAGGGTTTTCTGGGGTCGCTTGCAGTGAGGATTGAAGACACTGGGCTATATTATTGTGCTGTGAGTCGACAGGGGGACAACCCGGCATTCTTCGGCAGTGGCACCAAACTCACAGTTCTAGATCCAAACATCAAAGTCACTGAACCCACAGTGGAAGTCCTAGCACCCTCGGCAAAGGAGTGTAAAGATAGAAACAAGAAGAAGAAGAAGACCCTGGTGTGTGTAGCCACCCGCTTCTACCCCGACCATGTCACGGTCTTCTGGCAAGTC
>135-25
GTTCCTGTGTGTCCCTCTCCGTCCACCAATCTCCTCGTTATCTCACCAAGAGGCCAGGAACCACCTTAAAGATGACCTGCAGTCACCATGACAAAAAATATGATAAAATCTACTGGTACCGTCAGATACATGGACAAAAGCTCCAGCTCATCGGCTTCCTGTCCTTTAAAGAAGCTGTTGATGTTGAGGAAAACTTTAACATCTCAGGCGACGCCGAGGATGAGGGTTTTCTGGGGTCGCTTGCAGTGAGGATTGAAGACACTGGGCTATATTATTGTGCTGTGAGCAGGGAGCACTCGGAGGCATATTTTGGAGCCGGCACCAAACTCACCGTTTTAGATCCAAACATCAAAGTCACTGAACCCACAGTGGAAGTCCTAGCACCCTCGGCAAAGGAGTGTAAAGATAGAAACAAGAAGAAGAAGAAGACCCTGGTGTGTGTAGCCACCCGCTTCTACCCCGACCATGTCACGGTCTTCTGGCAAGTC
>136-25
GTTCCTGTGTGTCCCTCTCCGTCCACCAATCTCCTCGTTATCTCACCAAGAGGCCAGGAACCACCTTAAAGATGACCTGCAGTCACCATGACAAAAAATATGATAAAATCTACTGGTACCGTCAGATACATGGACAAAAGCTCCAGCTCATCGGCTTCCTGTCCTTTAAAGAAGCTGTTGATGTTGAGGAAAACTTTAACATCTCAGGCGACGCCGAGGATGAGGGTTTTCTGGGGTCGCTTGCAGTGAGGATTGAAGACACTGGGCTATATTATTGTGCTGGGACAGGGGGCAACTCGGAGGCATATTTTGGAGCCGGCACCAAACTCACCGTTTTAGATCCAAACATCAAAGTCACTGAACCCACAGTGGAAGTCCTAGCACCCTCGGCAAAGGAGTGTAAAGATAGAAACAAGAAGAAGAAGAAGACCCTGGTGTGTGTAGCCACCCGCTTCTACCCCGACCATGTCACGGTCTTCTGGCAAGTC
>137-25
GTTCCTGTGTGTCCCTCTCCGTCCACCAATCTCCTCGTTATCTCACCAAGAGGCCAGGAACCACCTTAAAGATGACCTGCAGTCACCATGACAAAAAATATGATAAAATCTACTGGTACCGTCAGATACATGGACAAAAGCTCCAGCTCATCGGCTTCCTGTCCTTTAAAGAAGCTGTTGATGTTGAGGAAAACTTTAACATCTCAGGCGACGCCGAGGATGAGGGTTTTCTGGGGTCGCTTGCAGTGAGGATTGAAGACACTGGGCTATATTATTGTGCTGTGAGGAAAAGGACAGTCCAACCAGCCTTCTTTGGCAATGGAACGAAACTCACTGTTTTAGATCCAAACATCAAAGTCACTGAACCCACAGTGGAAGTCCTAGCACCCTCGGCAAAGGAGTGTAAAGATAGAAACAAGAAGAAGAAGAAGACCCTGGTGTGTGTAGCCACCCGCTTCTACCCCGACCATGTCACGGTCTTCTGGCAAGTC
>138-25
GTTCCTGTGTGTCCCTCTCCGTCCACCAATCTCCTCGTTATCTCACCAAGAGGCCAGGAACCACCTTAAAGATGACCTGCAGTCACCATGACAAAAAATATGATAAAATCTACTGGTACCGTCAGATACATGGACAAAAGCTCCAGCTCATCGGCTTCCTGTCCTTTAAAGAAGCTGTTGATGTTGAGGAAAACTTTAACATCTCAGGCGACGCCGAGGATGAGGGTTTTCTGGGGTCGCTTGCAGTGAGGATTGAAGACACTGGGCTATATTATTGTGCTGTGAGTCGACAGGGGAACTCGGAGGCATATTTTGGAGCCGGCACCAAACTCACCGTTTTAGATCCAAACATCAAAGTCACTGAACCCACAGTGGAAGTCCTAGCACCCTCGGCAAAGGAGTGTAAAGATAGAAACAAGAAGAAGAAGAAGACCCTGGTGTGTGTAGCCACCCGCTTCTACCCCGACCATGTCACGGTCTTCTGGCAAGTC
>139-25
GTTCCTGTGTGTCCCTCTCCGTCCACCAATCTCCTCGTTATCTCACCAAGAGGCCAGGAACCACCTTAAAGATGACCTGCAGTCACCATGACAAAAAATATGATAAAATCTACTGGTACCGTCAGATACATGGACAAAAGCTCCAGCTCATCGGCTTCCTGTCCTTTAAAGAAGCTGTTGATGTTGAGGAAAACTTTAACATCTCAGGCGACGCCGAGGATGAGGGTTTTCTGGGGTCGCTTGCAGTGAGGATTGAAGACACTGGGCTATATTATTGTGCTGTGAGTGACAGGTATGAGGCACATTTTGGATCAGGCACCAAATTAACAGTTCTCGATCCAAACATCAAAGTCACTGAACCCACAGTGGAAGTCCTAGCACCCTCGGCAAAGGAGTGTAAAGATAGAAACAAGAAGAAGAAGAAGACCCTGGTGTGTGTAGCCACCCGCTTCTACCCCGACCATGTCACGGTCTTCTGGCAAGTC
>140-25
GTTCCTGTGTGTCCCTCTCCGTCCACCAATCTCCTCGTTATCTCACCAAGAGGCCAGGAACCACCTTAAAGATGACCTGCAGTCACCATGACAAAAAATATGATAAAATCTACTGGTACCGTCAGATACATGGACAAAAGCTCCAGCTCATCGGCTTCCTGTCCTTTAAAGAAGCTGTTGATGTTGAGGAAAACTTTAACATCTCAGGCGACGCCGAGGATGAGGGTTTTCTGGGGTCGCTTGCAGTGAGGATTGAAGACACTGGGCTATATTATTGTGCTGTGAGTCAATACACGGATAAGGCAGAGTTTGGTCCAGGTACCAGACTCACTGTTCTAGATCCAAACATCAAAGTCACTGAACCCACAGTGGAAGTCCTAGCACCCTCGGCAAAGGAGTGTAAAGATAGAAACAAGAAGAAGAAGAAGACCCTGGTGTGTGTAGCCACCCGCTTCTACCCCGACCATGTCACGGTCTTCTGGCAAGTC
>141-24
GTTCCTGTGTGTCCCTCTCCGTCCACCAATCTCCTCGTTATCTCACCAAGAGGCCAGGAACCACCTTAAAGATGACCTGCAGTCACCATGACAAAAAATATGATAAAATCTACTGGTACCGTCAGATACATGGACAAAAGCTCCAGCTCATCGGCTTCCTGTCCTTTAAAGAAGCTGTTGATGTTGAGGAAAACTTTAACATCTCAGGCGACGCCGAGGATGAGGGTTTTCTGGGGTCGCTTGCAGTGAGGATTGAAGACACTGGGCTATATTATTGTGCTGTGAGTCGCGGACAGGACAACCCGGCATTCTTCGGCAGTGGCACCAAACTCACAGTTCTAGATCCAAACATCAAAGTCACTGAACCCACAGTGGAAGTCCTAGCACCCTCGGCAAAGGAGTGTAAAGATAGAAACAAGAAGAAGAAGAAGACCCTGGTGTGTGTAGCCACCCGCTTCTACCCCGACCATGTCACGGTCTTCTGGCAAGTC
>142-24
GTTCCTGTGTGTCCCTCTCCGTCCACCAATCTCCTCGTTATCTCACCAAGAGGCCAGGAACCACCTTAAAGATGACCTGCAGTCACCATGACAAAAAATATGATAAAATCTACTGGTACCGTCAGATACATGGACAAAAGCTCCAGCTCATCGGCTTCCTGTCCTTTAAAGAAGCTGTTGATGTTGAGGAAAACTTTAACATCTCAGGCGACGCCGAGGATGAGGGTTTTCTGGGGTCGCTTGCAGTGAGGATTGAAGACACTGGGCTATATTATTGTGCTGTGAGCAGGGACAGGCTTCTATGAGGCACATTTTGGATCAGGCACCAAATTAACAGTTCTCGATCCAAACATCAAAGTCACTGAACCCACAGTGGAAGTCCTAGCACCCTCGGCAAAGGAGTGTAAAGATAGAAACAAGAAGAAGAAGAAGACCCTGGTGTGTGTAGCCACCCGCTTCTACCCCGACCATGTCACGGTCTTCTGGCAAGTC
>143-24
GTTCCTGTGTGTCCCTCTCCGTCCACCAATCTCCTCGTTATCTCACCAAGAGGCCAGGAACCACCTTAAAGATGACCTGCAGTCACCATGACAAAAAATATGATAAAATCTACTGGTACCGTCAGATACATGGACAAAAGCTCCAGCTCATCGGCTTCCTGTCCTTTAAAGAAGCTGTTGATGTTGAGGAAAACTTTAACATCTCAGGCGACGCCGAGGATGAGGGTTTTCTGGGGTCGCTTGCAGTGAGGATTGAAGACACTGGGCTATATTATTGTGCTGTGAGTAAACCCCTCGGAGGCATATTTTGGAGCCGGCACCAAACTCACCGTTTTAGATCCAAACATCAAAGTCACTGAACCCACAGTGGAAGTCCTAGCACCCTCGGCAAAGGAGTGTAAAGATAGAAACAAGAAGAAGAAGAAGACCCTGGTGTGTGTAGCCACCCGCTTCTACCCCGACCATGTCACGGTCTTCTGGCAAGTC
>144-24
GTTCCTGTGTGTCCCTCTCCGTCCACCAATCTCCTCGTTATCTCACCAAGAGGCCAGGAACCACCTTAAAGATGACCTGCAGTCACCATGACAAAAAATATGATAAAATCTACTGGTACCGTCAGATACATGGACAAAAGCTCCAGCTCATCGGCTTCCTGTCCTTTAAAGAAGCTGTTGATGTTGAGGAAAACTTTAACATCTCAGGCGACGCCGAGGATGAGGGTTTTCTGGGGTCGCTTGCAGTGAGGATTGAAGACACTGGGCTATATTATTGTGCTGTGAGTAAGCAGGGCTATGAGGCACATTTTGGATCAGGCACCAAATTAACAGTTCTCGATCCAAACATCAAAGTCACTGAACCCACAGTGGAAGTCCTAGCACCCTCGGCAAAGGAGTGTAAAGATAGAAACAAGAAGAAGAAGAAGACCCTGGTGTGTGTAGCCACCCGCTTCTACCCCGACCATGTCACGGTCTTCTGGCAAGTC
>145-24
GTTCCTGTGTGTCCCTCTCCGTCCACCAATCTCCTCGTTATCTCACCAAGAGGCCAGGAACCACCTTAAAGATGACCTGCAGTCACCATGACAAAAAATATGATAAAATCTACTGGTACCGTCAGATACATGGACAAAAGCTCCAGCTCATCGGCTTCCTGTCCTTTAAAGAAGCTGTTGATGTTGAGGAAAACTTTAACATCTCAGGCGACGCCGAGGATGAGGGTTTTCTGGGGTCGCTTGCAGTGAGGATTGAAGACACTGGGCTATATTATTGTGCTGTGACAGGGAGCTCGTACTCGGAGGCATATTTTGGAGCCGGCACCAAACTCACCGTTTTAGATCCAAACATCAAAGTCACTGAACCCACAGTGGAAGTCCTAGCACCCTCGGCAAAGGAGTGTAAAGATAGAAACAAGAAGAAGAAGAAGACCCTGGTGTGTGTAGCCACCCGCTTCTACCCCGACCATGTCACGGTCTTCTGGCAAGTC
>146-24
GTTCCTGTGTGTCCCTCTCCGTCCACCAATCTCCTCGTTATCTCACCAAGAGGCCAGGAACCACCTTAAAGATGACCTGCAGTCACCATGACAAAAAATATGATAAAATCTACTGGTACCGTCAGATACATGGACAAAAGCTCCAGCTCATCGGCTTCCTGTCCTTTAAAGAAGCTGTTGATGTTGAGGAAAACTTTAACATCTCAGGCGACGCCGAGGATGAGGGTTTTCTGGGGTCGCTTGCAGTGAGGATTGAAGACACTGGGCTATATTATTGTGCTGTGAGCAGGGACTTCAACTATGAGGCACATTTTGGATCAGGCACCAAATTAACAGTTCTCGATCCAAACATCAAAGTCACTGAACCCACAGTGGAAGTCCTAGCACCCTCGGCAAAGGAGTGTAAAGATAGAAACAAGAAGAAGAAGAAGACCCTGGTGTGTGTAGCCACCCGCTTCTACCCCGACCATGTCACGGTCTTCTGGCAAGTC
>147-24
GTTCCTGTGTGTCCCTCTCCGTCCACCAATCTCCTCGTTATCTCACCAAGAGGCCAGGAACCACCTTAAAGATGACCTGCAGTCACCATGACAAAAAATATGATAAAATCTACTGGTACCGTCAGATACATGGACAAAAGCTCCAGCTCATCGGCTTCCTGTCCTTTAAAGAAGCTGTTGATGTTGAGGAAAACTTTAACATCTCAGGCGACGCCGAGGATGAGGGTTTTCTGGGGTCGCTTGCAGTGAGGATTGAAGACACTGGGCTATATTATTGTGCTGTGAGTAAACCAGTGCTCTATGAGGCACATTTTGGATCAGGCACCAAATTAACAGTTCTCGATCCAAACATCAAAGTCACTGAACCCACAGTGGAAGTCCTAGCACCCTCGGCAAAGGAGTGTAAAGATAGAAACAAGAAGAAGAAGAAGACCCTGGTGTGTGTAGCCACCCGCTTCTACCCCGACCATGTCACGGTCTTCTGGCAAGTC
>148-24
GTTCCTGTGTGTCCCTCTCCGTCCACCAATCTCCTCGTTATCTCACCAAGAGGCCAGGAACCACCTTAAAGATGACCTGCAGTCACCATGACAAAAAATATGATAAAATCTACTGGTACCGTCAGATACATGGACAAAAGCTCCAGCTCATCGGCTTCCTGTCCTTTAAAGAAGCTGTTGATGTTGAGGAAAACTTTAACATCTCAGGCGACGCCGAGGATGAGGGTTTTCTGGGGTCGCTTGCAGTGAGGATTGAAGACACTGGGCTATATTATTGTGCTGTGAGTAAAGCCGACCCGGCATTCTTCGGCAGTGGCACCAAACTCACAGTTCTAGATCCAAACATCAAAGTCACTGAACCCACAGTGGAAGTCCTAGCACCCTCGGCAAAGGAGTGTAAAGATAGAAACAAGAAGAAGAAGAAGACCCTGGTGTGTGTAGCCACCCGCTTCTACCCCGACCATGTCACGGTCTTCTGGCAAGTC
>149-24
GTTCCTGTGTGTCCCTCTCCGTCCACCAATCTCCTCGTTATCTCACCAAGAGGCCAGGAACCACCTTAAAGATGACCTGCAGTCACCATGACAAAAAATATGATAAAATCTACTGGTACCGTCAGATACATGGACAAAAGCTCCAGCTCATCGGCTTCCTGTCCTTTAAAGAAGCTGTTGATGTTGAGGAAAACTTTAACATCTCAGGCGACGCCGAGGATGAGGGTTTTCTGGGGTCGCTTGCAGTGAGGATTGAAGACACTGGGCTATATTATTGTGCTGTGAGTTGGGACAGGGACTATGAGGCACATTTTGGATCAGGCACCAAATTAACAGTTCTCGATCCAAACATCAAAGTCACTGAACCCACAGTGGAAGTCCTAGCACCCTCGGCAAAGGAGTGTAAAGATAGAAACAAGAAGAAGAAGAAGACCCTGGTGTGTGTAGCCACCCGCTTCTACCCCGACCATGTCACGGTCTTCTGGCAAGTC
>150-24
GTTCCTGTGTGTCCCTCTCCGTCCACCAATCTCCTCGTTATCTCACCAAGAGGCCAGGAACCACCTTAAAGATGACCTGCAGTCACCATGACAAAAAATATGATAAAATCTACTGGTACCGTCAGATACATGGACAAAAGCTCCAGCTCATCGGCTTCCTGTCCTTTAAAGAAGCTGTTGATGTTGAGGAAAACTTTAACATCTCAGGCGACGCCGAGGATGAGGGTTTTCTGGGGTCGCTTGCAGTGAGGATTGAAGACACTGGGCTATATTATTGTGCTGTGAGGGGCTCACTATGAGGCACATTTTGGATCAGGCACCAAATTAACAGTTCTCGATCCAAACATCAAAGTCACTGAACCCACAGTGGAAGTCCTAGCACCCTCGGCAAAGGAGTGTAAAGATAGAAACAAGAAGAAGAAGAAGACCCTGGTGTGTGTAGCCACCCGCTTCTACCCCGACCATGTCACGGTCTTCTGGCAAGTC
>151-24
GTTCCTGTGTGTCCCTCTCCGTCCACCAATCTCCTCGTTATCTCACCAAGAGGCCAGGAACCACCTTAAAGATGACCTGCAGTCACCATGACAAAAAATATGATAAAATCTACTGGTACCGTCAGATACATGGACAAAAGCTCCAGCTCATCGGCTTCCTGTCCTTTAAAGAAGCTGTTGATGTTGAGGAAAACTTTAACATCTCAGGCGACGCCGAGGATGAGGGTTTTCTGGGGTCGCTTGCAGTGAGGATTGAAGACACTGGGCTATATTATTGTGCTGTGAACAGCGCGTACTCGGAGGCATATTTTGGAGCCGGCACCAAACTCACCGTTTTAGATCCAAACATCAAAGTCACTGAACCCACAGTGGAAGTCCTAGCACCCTCGGCAAAGGAGTGTAAAGATAGAAACAAGAAGAAGAAGAAGACCCTGGTGTGTGTAGCCACCCGCTTCTACCCCGACCATGTCACGGTCTTCTGGCAAGTC
>152-24
GTTCCTGTGTGTCCCTCTCCGTCCACCAATCTCCTCGTTATCTCACCAAGAGGCCAGGAACCACCTTAAAGATGACCTGCAGTCACCATGACAAAAAATATGATAAAATCTACTGGTACCGTCAGATACATGGACAAAAGCTCCAGCTCATCGGCTTCCTGTCCTTTAAAGAAGCTGTTGATGTTGAGGAAAACTTTAACATCTCAGGCGACGCCGAGGATGAGGGTTTTCTGGGGTCGCTTGCAGTGAGGATTGAAGACACTGGGCTATATTATTGTGCTGTGAGCGGGACAGGGGGCTATGAGGCACATTTTGGATCAGGCACCAAATTAACAGTTCTCGATCCAAACATCAAAGTCACTGAACCCACAGTGGAAGTCCTAGCACCCTCGGCAAAGGAGTGTAAAGATAGAAACAAGAAGAAGAAGAAGACCCTGGTGTGTGTAGCCACCCGCTTCTACCCCGACCATGTCACGGTCTTCTGGCAAGTC
>153-23
GTTCCTGTGTGTCCCTCTCCGTCCACCAATCTCCTCGTTATCTCACCAAGAGGCCAGGAACCACCTTAAAGATGACCTGCAGTCACCATGACAAAAAATATGATAAAATCTACTGGTACCGTCAGATACATGGACAAAAGCTCCAGCTCATCGGCTTCCTGTCCTTTAAAGAAGCTGTTGATGTTGAGGAAAACTTTAACATCTCAGGCGACGCCGAGGATGAGGGTTTTCTGGGGTCGCTTGCAGTGAGGATTGAAGACACTGGGCTATATTATTGTGCTGTGAGCTCGTACTCGGAGGCATATTTTGGAGCCGGCACCAAACTCACCGTTTTAGATCCAAACATCAAAGTCACTGAACCCACAGTGGAAGTCCTAGCACCCTCGGCAAAGGAGTGTAAAGATAGAAACAAGAAGAAGAAGAAGACCCTGGTGTGTGTAGCCACCCGCTTCTACCCCGACCATGTCACGGTCTTCTGGCAAGTC
>154-23
GTTCCTGTGTGTCCCTCTCCGTCCACCAATCTCCTCGTTATCTCACCAAGAGGCCAGGAACCACCTTAAAGATGACCTGCAGTCACCATGACAAAAAATATGATAAAATCTACTGGTACCGTCAGATACATGGACAAAAGCTCCAGCTCATCGGCTTCCTGTCCTTTAAAGAAGCTGTTGATGTTGAGGAAAACTTTAACATCTCAGGCGACGCCGAGGATGAGGGTTTTCTGGGGTCGCTTGCAGTGAGGATTGAAGACACTGGGCTATATTATTGTGCTGTGAGGACAGGGGGGTACTCGGAGGCATATTTTGGAGCCGGCACCAAACTCACCGTTTTAGATCCAAACATCAAAGTCACTGAACCCACAGTGGAAGTCCTAGCACCCTCGGCAAAGGAGTGTAAAGATAGAAACAAGAAGAAGAAGAAGACCCTGGTGTGTGTAGCCACCCGCTTCTACCCCGACCATGTCACGGTCTTCTGGCAAGTC
>155-23
GTTCCTGTGTGTCCCTCTCCGTCCACCAATCTCCTCGTTATCTCACCAAGAGGCCAGGAACCACCTTAAAGATGACCTGCAGTCACCATGACAAAAAATATGATAAAATCTACTGGTACCGTCAGATACATGGACAAAAGCTCCAGCTCATCGGCTTCCTGTCCTTTAAAGAAGCTGTTGATGTTGAGGAAAACTTTAACATCTCAGGCGACGCCGAGGATGAGGGTTTTCTGGGGTCGCTTGCAGTGAGGATTGAAGACACTGGGCTATATTATTGTGCTCCTCGGACAGGGGACTATGAGGCACATTTTGGATCAGGCACCAAATTAACAGTTCTCGATCCAAACATCAAAGTCACTGAACCCACAGTGGAAGTCCTAGCACCCTCGGCAAAGGAGTGTAAAGATAGAAACAAGAAGAAGAAGAAGACCCTGGTGTGTGTAGCCACCCGCTTCTACCCCGACCATGTCACGGTCTTCTGGCAAGTC
>156-23
GTTCCTGTGTGTCCCTCTCCGTCCACCAATCTCCTCGTTATCTCACCAAGAGGCCAGGAACCACCTTAAAGATGACCTGCAGTCACCATGACAAAAAATATGATAAAATCTACTGGTACCGTCAGATACATGGACAAAAGCTCCAGCTCATCGGCTTCCTGTCCTTTAAAGAAGCTGTTGATGTTGAGGAAAACTTTAACATCTCAGGCGACGCCGAGGATGAGGGTTTTCTGGGGTCGCTTGCAGTGAGGATTGAAGACACTGGGCTATATTATTGTGCTGTGAGTAGACCGTACTCGGAGGCATATTTTGGAGCCGGCACCAAACTCACCGTTTTAGATCCAAACATCAAAGTCACTGAACCCACAGTGGAAGTCCTAGCACCCTCGGCAAAGGAGTGTAAAGATAGAAACAAGAAGAAGAAGAAGACCCTGGTGTGTGTAGCCACCCGCTTCTACCCCGACCATGTCACGGTCTTCTGGCAAGTC
>157-23
GTTCCTGTGTGTCCCTCTCCGTCCACCAATCTCCTCGTTATCTCACCAAGAGGCCAGGAACCACCTTAAAGATGACCTGCAGTCACCATGACAAAAAATATGATAAAATCTACTGGTACCGTCAGATACATGGACAAAAGCTCCAGCTCATCGGCTTCCTGTCCTTTAAAGAAGCTGTTGATGTTGAGGAAAACTTTAACATCTCAGGCGACGCCGAGGATGAGGGTTTTCTGGGGTCGCTTGCAGTGAGGATTGAAGACACTGGGCTATATTATTGTGCTGTGAGTTACAGGGGGCACAACCCGGCATTCTTCGGCAGTGGCACCAAACTCACAGTTCTAGATCCAAACATCAAAGTCACTGAACCCACAGTGGAAGTCCTAGCACCCTCGGCAAAGGAGTGTAAAGATAGAAACAAGAAGAAGAAGAAGACCCTGGTGTGTGTAGCCACCCGCTTCTACCCCGACCATGTCACGGTCTTCTGGCAAGTC
>158-23
GTTCCTGTGTGTCCCTCTCCGTCCACCAATCTCCTCGTTATCTCACCAAGAGGCCAGGAACCACCTTAAAGATGACCTGCAGTCACCATGACAAAAAATATGATAAAATCTACTGGTACCGTCAGATACATGGACAAAAGCTCCAGCTCATCGGCTTCCTGTCCTTTAAAGAAGCTGTTGATGTTGAGGAAAACTTTAACATCTCAGGCGACGCCGAGGATGAGGGTTTTCTGGGGTCGCTTGCAGTGAGGATTGAAGACACTGGGCTATATTATTGTGCTGTGAGCAGTTATGAGGCACATTTTGGATCAGGCACCAAATTAACAGTTCTCGATCCAAACATCAAAGTCACTGAACCCACAGTGGAAGTCCTAGCACCCTCGGCAAAGGAGTGTAAAGATAGAAACAAGAAGAAGAAGAAGACCCTGGTGTGTGTAGCCACCCGCTTCTACCCCGACCATGTCACGGTCTTCTGGCAAGTC
>159-23
GTTCCTGTGTGTCCCTCTCCGTCCACCAATCTCCTCGTTATCTCACCAAGAGGCCAGGAACCACCTTAAAGATGACCTGCAGTCACCATGACAAAAAATATGATAAAATCTACTGGTACCGTCAGATACATGGACAAAAGCTCCAGCTCATCGGCTTCCTGTCCTTTAAAGAAGCTGTTGATGTTGAGGAAAACTTTAACATCTCAGGCGACGCCGAGGATGAGGGTTTTCTGGGGTCGCTTGCAGTGAGGATTGAAGACACTGGGCTATATTATTGTGCTGTGGGACAGAAAACTCAACCAGCCTTCTTTGGCAATGGAACGAAACTCACTGTTTTAGATCCAAACATCAAAGTCACTGAACCCACAGTGGAAGTCCTAGCACCCTCGGCAAAGGAGTGTAAAGATAGAAACAAGAAGAAGAAGAAGACCCTGGTGTGTGTAGCCACCCGCTTCTACCCCGACCATGTCACGGTCTTCTGGCAAGTC
>160-23
GTTCCTGTGTGTCCCTCTCCGTCCACCAATCTCCTCGTTATCTCACCAAGAGGCCAGGAACCACCTTAAAGATGACCTGCAGTCACCATGACAAAAAATATGATAAAATCTACTGGTACCGTCAGATACATGGACAAAAGCTCCAGCTCATCGGCTTCCTGTCCTTTAAAGAAGCTGTTGATGTTGAGGAAAACTTTAACATCTCAGGCGACGCCGAGGATGAGGGTTTTCTGGGGTCGCTTGCAGTGAGGATTGAAGACACTGGGCTATATTATTGTGCTGTGAGTAAGGGGGGTGGTTATGCTGCCTACTTTGGAGAGGGAACTAAGCTAACAGTTCTGGATCCAAACATCAAAGTCACTGAACCCACAGTGGAAGTCCTAGCACCCTCGGCAAAGGAGTGTAAAGATAGAAACAAGAAGAAGAAGAAGACCCTGGTGTGTGTAGCCACCCGCTTCTACCCCGACCATGTCACGGTCTTCTGGCAAGTC
>161-23
GTTCCTGTGTGTCCCTCTCCGTCCACCAATCTCCTCGTTATCTCACCAAGAGGCCAGGAACCACCTTAAAGATGACCTGCAGTCACCATGACAAAAAATATGATAAAATCTACTGGTACCGTCAGATACATGGACAAAAGCTCCAGCTCATCGGCTTCCTGTCCTTTAAAGAAGCTGTTGATGTTGAGGAAAACTTTAACATCTCAGGCGACGCCGAGGATGAGGGTTTTCTGGGGTCGCTTGCAGTGAGGATTGAAGACACTGGGCTATATTATTGTGCTGTGAGTAACAGGGGGTACTCGGAGGCATATTTTGGAGCCGGCACCAAACTCACCGTTTTAGATCCAAACATCAAAGTCACTGAACCCACAGTGGAAGTCCTAGCACCCTCGGCAAAGGAGTGTAAAGATAGAAACAAGAAGAAGAAGAAGACCCTGGTGTGTGTAGCCACCCGCTTCTACCCCGACCATGTCACGGTCTTCTGGCAAGTC
>162-23
GTTCCTGTGTGTCCCTCTCCGTCCACCAATCTCCTCGTTATCTCACCAAGAGGCCAGGAACCACCTTAAAGATGACCTGCAGTCACCATGACAAAAAATATGATAAAATCTACTGGTACCGTCAGATACATGGACAAAAGCTCCAGCTCATCGGCTTCCTGTCCTTTAAAGAAGCTGTTGATGTTGAGGAAAACTTTAACATCTCAGGCGACGCCGAGGATGAGGGTTTTCTGGGGTCGCTTGCAGTGAGGATTGAAGACACTGGGCTATATTATTGTGCTGTGAGTAAGGCAGGGGGGGATAAGGCAGAGTTTGGTCCAGGTACCAGACTCACTGTTCTAGATCCAAACATCAAAGTCACTGAACCCACAGTGGAAGTCCTAGCACCCTCGGCAAAGGAGTGTAAAGATAGAAACAAGAAGAAGAAGAAGACCCTGGTGTGTGTAGCCACCCGCTTCTACCCCGACCATGTCACGGTCTTCTGGCAAGTC
>163-23
GTTCCTGTGTGTCCCTCTCCGTCCACCAATCTCCTCGTTATCTCACCAAGAGGCCAGGAACCACCTTAAAGATGACCTGCAGTCACCATGACAAAAAATATGATAAAATCTACTGGTACCGTCAGATACATGGACAAAAGCTCCAGCTCATCGGCTTCCTGTCCTTTAAAGAAGCTGTTGATGTTGAGGAAAACTTTAACATCTCAGGCGACGCCGAGGATGAGGGTTTTCTGGGGTCGCTTGCAGTGAGGATTGAAGACACTGGGCTATATTATTGTGCTGTGAGTAAAGAGACAGGGCGGGCACATTTTGGATCAGGCACCAAATTAACAGTTCTCGATCCAAACATCAAAGTCACTGAACCCACAGTGGAAGTCCTAGCACCCTCGGCAAAGGAGTGTAAAGATAGAAACAAGAAGAAGAAGAAGACCCTGGTGTGTGTAGCCACCCGCTTCTACCCCGACCATGTCACGGTCTTCTGGCAAGTC
>164-23
GTTCCTGTGTGTCCCTCTCCGTCCACCAATCTCCTCGTTATCTCACCAAGAGGCCAGGAACCACCTTAAAGATGACCTGCAGTCACCATGACAAAAAATATGATAAAATCTACTGGTACCGTCAGATACATGGACAAAAGCTCCAGCTCATCGGCTTCCTGTCCTTTAAAGAAGCTGTTGATGTTGAGGAAAACTTTAACATCTCAGGCGACGCCGAGGATGAGGGTTTTCTGGGGTCGCTTGCAGTGAGGATTGAAGACACTGGGCTATATTATTGTGCTGTGAGTAACAGCTATGAGGCACATTTTGGATCAGGCACCAAATTAACAGTTCTCGATCCAAACATCAAAGTCACTGAACCCACAGTGGAAGTCCTAGCACCCTCGGCAAAGGAGTGTAAAGATAGAAACAAGAAGAAGAAGAAGACCCTGGTGTGTGTAGCCACCCGCTTCTACCCCGACCATGTCACGGTCTTCTGGCAAGTC
>165-23
GTTCCTGTGTGTCCCTCTCCGTCCACCAATCTCCTCGTTATCTCACCAAGAGGCCAGGAACCACCTTAAAGATGACCTGCAGTCACCATGACAAAAAATATGATAAAATCTACTGGTACCGTCAGATACATGGACAAAAGCTCCAGCTCATCGGCTTCCTGTCCTTTAAAGAAGCTGTTGATGTTGAGGAAAACTTTAACATCTCAGGCGACGCCGAGGATGAGGGTTTTCTGGGGTCGCTTGCAGTGAGGATTGAAGACACTGGGCTATATTATTGTGCTGTGAGTAAAGACAACTATGAGGCACATTTTGGATCAGGCACCAAATTAACAGTTCTCGATCCAAACATCAAAGTCACTGAACCCACAGTGGAAGTCCTAGCACCCTCGGCAAAGGAGTGTAAAGATAGAAACAAGAAGAAGAAGAAGACCCTGGTGTGTGTAGCCACCCGCTTCTACCCCGACCATGTCACGGTCTTCTGGCAAGTC
>166-23
GTTCCTGTGTGTCCCTCTCCGTCCACCAATCTCCTCGTTATCTCACCAAGAGGCCAGGAACCACCTTAAAGATGACCTGCAGTCACCATGACAAAAAATATGATAAAATCTACTGGTACCGTCAGATACATGGACAAAAGCTCCAGCTCATCGGCTTCCTGTCCTTTAAAGAAGCTGTTGATGTTGAGGAAAACTTTAACATCTCAGGCGACGCCGAGGATGAGGGTTTTCTGGGGTCGCTTGCAGTGAGGATTGAAGACACTGGGCTATATTATTGTGCTGTGAGTAAAGCTAACAGGGATGAGGCACATTTTGGATCAGGCACCAAATTAACAGTTCTCGATCCAAACATCAAAGTCACTGAACCCACAGTGGAAGTCCTAGCACCCTCGGCAAAGGAGTGTAAAGATAGAAACAAGAAGAAGAAGAAGACCCTGGTGTGTGTAGCCACCCGCTTCTACCCCGACCATGTCACGGTCTTCTGGCAAGTC
>167-22
GTTCCTGTGTGTCCCTCTCCGTCCACCAATCTCCTCGTTATCTCACCAAGAGGCCAGGAACCACCTTAAAGATGACCTGCAGTCACCATGACAAAAAATATGATAAAATCTACTGGTACCGTCAGATACATGGACAAAAGCTCCAGCTCATCGGCTTCCTGTCCTTTAAAGAAGCTGTTGATGTTGAGGAAAACTTTAACATCTCAGGCGACGCCGAGGATGAGGGTTTTCTGGGGTCGCTTGCAGTGAGGATTGAAGACACTGGGCTATATTATTGTGCTGTGAGTAAAGAGGGCGCTCGGAGGCATATTTTGGAGCCGGCACCAAACTCACCGTTTTAGATCCAAACATCAAAGTCACTGAACCCACAGTGGAAGTCCTAGCACCCTCGGCAAAGGAGTGTAAAGATAGAAACAAGAAGAAGAAGAAGACCCTGGTGTGTGTAGCCACCCGCTTCTACCCCGACCATGTCACGGTCTTCTGGCAAGTC
>168-22
GTTCCTGTGTGTCCCTCTCCGTCCACCAATCTCCTCGTTATCTCACCAAGAGGCCAGGAACCACCTTAAAGATGACCTGCAGTCACCATGACAAAAAATATGATAAAATCTACTGGTACCGTCAGATACATGGACAAAAGCTCCAGCTCATCGGCTTCCTGTCCTTTAAAGAAGCTGTTGATGTTGAGGAAAACTTTAACATCTCAGGCGACGCCGAGGATGAGGGTTTTCTGGGGTCGCTTGCAGTGAGGATTGAAGACACTGGGCTATATTATTGTGCTGTGAGTAAGGGTCAAACTCAACCAGCCTTCTTTGGCAATGGAACGAAACTCACTGTTTTAGATCCAAACATCAAAGTCACTGAACCCACAGTGGAAGTCCTAGCACCCTCGGCAAAGGAGTGTAAAGATAGAAACAAGAAGAAGAAGAAGACCCTGGTGTGTGTAGCCACCCGCTTCTACCCCGACCATGTCACGGTCTTCTGGCAAGTC
>169-22
GTTCCTGTGTGTCCCTCTCCGTCCACCAATCTCCTCGTTATCTCACCAAGAGGCCAGGAACCACCTTAAAGATGACCTGCAGTCACCATGACAAAAAATATGATAAAATCTACTGGTACCGTCAGATACATGGACAAAAGCTCCAGCTCATCGGCTTCCTGTCCTTTAAAGAAGCTGTTGATGTTGAGGAAAACTTTAACATCTCAGGCGACGCCGAGGATGAGGGTTTTCTGGGGTCGCTTGCAGTGAGGATTGAAGACACTGGGCTATATTTCGGACAGGGGGCGGATAAGGCAGAGTTTGGTCCAGGTACCAGACTCACTGTTCTAGATCCAAACATCAAAGTCACTGAACCCACAGTGGAAGTCCTAGCACCCTCGGCAAAGGAGTGTAAAGATAGAAACAAGAAGAAGAAGAAGACCCTGGTGTGTGTAGCCACCCGCTTCTACCCCGACCATGTCACGGTCTTCTGGCAAGTC
>170-22
GTTCCTGTGTGTCCCTCTCCGTCCACCAATCTCCTCGTTATCTCACCAAGAGGCCAGGAACCACCTTAAAGATGACCTGCAGTCACCATGACAAAAAATATGATAAAATCTACTGGTACCGTCAGATACATGGACAAAAGCTCCAGCTCATCGGCTTCCTGTCCTTTAAAGAAGCTGTTGATGTTGAGGAAAACTTTAACATCTCAGGCGACGCCGAGGATGAGGGTTTTCTGGGGTCGCTTGCAGTGAGGATTGAAGACACTGGGCTATATTATTGTGCTGTGAGTGACAGGGGTTATGAGGCACATTTTGGATCAGGCACCAAATTAACAGTTCTCGATCCAAACATCAAAGTCACTGAACCCACAGTGGAAGTCCTAGCACCCTCGGCAAAGGAGTGTAAAGATAGAAACAAGAAGAAGAAGAAGACCCTGGTGTGTGTAGCCACCCGCTTCTACCCCGACCATGTCACGGTCTTCTGGCAAGTC
>171-22
GTTCCTGTGTGTCCCTCTCCGTCCACCAATCTCCTCGTTATCTCACCAAGAGGCCAGGAACCACCTTAAAGATGACCTGCAGTCACCATGACAAAAAATATGATAAAATCTACTGGTACCGTCAGATACATGGACAAAAGCTCCAGCTCATCGGCTTCCTGTCCTTTAAAGAAGCTGTTGATGTTGAGGAAAACTTTAACATCTCAGGCGACGCCGAGGATGAGGGTTTTCTGGGGTCGCTTGCAGTGAGGATTGAAGACACTGGGCTATATTATTGTGCTGTGAGTAAGAAGGCAGGGAATGAGGCACATTTTGGATCAGGCACCAAATTAACAGTTCTCGATCCAAACATCAAAGTCACTGAACCCACAGTGGAAGTCCTAGCACCCTCGGCAAAGGAGTGTAAAGATAGAAACAAGAAGAAGAAGAAGACCCTGGTGTGTGTAGCCACCCGCTTCTACCCCGACCATGTCACGGTCTTCTGGCAAGTC
>172-22
GTTCCTGTGTGTCCCTCTCCGTCCACCAATCTCCTCGTTATCTCACCAAGAGGCCAGGAACCACCTTAAAGATGACCTGCAGTCACCATGACAAAAAATATGATAAAATCTACTGGTACCGTCAGATACATGGACAAAAGCTCCAGCTCATCGGCTTCCTGTCCTTTAAAGAAGCTGTTGATGTTGAGGAAAACTTTAACATCTCAGGCGACGCCGAGGATGAGGGTTTTCTGGGGTCGCTTGCAGTGAGGATTGAAGACACTGGGCTATATTATTGTGCTGTGAACAGGGGGTACTCGGAGGCATATTTTGGAGCCGGCACCAAACTCACCGTTTTAGATCCAAACATCAAAGTCACTGAACCCACAGTGGAAGTCCTAGCACCCTCGGCAAAGGAGTGTAAAGATAGAAACAAGAAGAAGAAGAAGACCCTGGTGTGTGTAGCCACCCGCTTCTACCCCGACCATGTCACGGTCTTCTGGCAAGTC
>173-22
GTTCCTGTGTGTCCCTCTCCGTCCACCAATCTCCTCGTTATCTCACCAAGAGGCCAGGAACCACCTTAAAGATGACCTGCAGTCACCATGACAAAAAATATGATAAAATCTACTGGTACCGTCAGATACATGGACAAAAGCTCCAGCTCATCGGCTTCCTGTCCTTTAAAGAAGCTGTTGATGTTGAGGAAAACTTTAACATCTCAGGCGACGCCGAGGATGAGGGTTTTCTGGGGTCGCTTGCAGTGAGGATTGAAGACACTGGGCTATATTATTGTGCCCCCAGCCATACGTACACGGATAAGGCAGAGTTTGGTCCAGGTACCAGACTCACTGTTCTAGATCCAAACATCAAAGTCACTGAACCCACAGTGGAAGTCCTAGCACCCTCGGCAAAGGAGTGTAAAGATAGAAACAAGAAGAAGAAGAAGACCCTGGTGTGTGTAGCCACCCGCTTCTACCCCGACCATGTCACGGTCTTCTGGCAAGTC
>174-22
GTTCCTGTGTGTCCCTCTCCGTCCACCAATCTCCTCGTTATCTCACCAAGAGGCCAGGAACCACCTTAAAGATGACCTGCAGTCACCATGACAAAAAATATGATAAAATCTACTGGTACCGTCAGATACATGGACAAAAGCTCCAGCTCATCGGCTTCCTGTCCTTTAAAGAAGCTGTTGATGTTGAGGAAAACTTTAACATCTCAGGCGACGCCGAGGATGAGGGTTTTCTGGGGTCGCTTGCAGTGAGGATTGAAGACACTGGGCTATATTATTGTGCTGTGAGAAAGGACACCAACTATGAGGCACATTTTGGATCAGGCACCAAATTAACAGTTCTCGATCCAAACATCAAAGTCACTGAACCCACAGTGGAAGTCCTAGCACCCTCGGCAAAGGAGTGTAAAGATAGAAACAAGAAGAAGAAGAAGACCCTGGTGTGTGTAGCCACCCGCTTCTACCCCGACCATGTCACGGTCTTCTGGCAAGTC
>175-22
GTTCCTGTGTGTCCCTCTCCGTCCACCAATCTCCTCGTTATCTCACCAAGAGGCCAGGAACCACCTTAAAGATGACCTGCAGTCACCATGACAAAAAATATGATAAAATCTACTGGTACCGTCAGATACATGGACAAAAGCTCCAGCTCATCGGCTTCCTGTCCTTTAAAGAAGCTGTTGATGTTGAGGAAAACTTTAACATCTCAGGCGACGCCGAGGATGAGGGTTTTCTGGGGTCGCTTGCAGTGAGGATTGAAGACACTGGGCTATATTATTGTGCTGTGAGTGGGGGGGACTCGGAGGCATATTTTGGAGCCGGCACCAAACTCACCGTTTTAGATCCAAACATCAAAGTCACTGAACCCACAGTGGAAGTCCTAGCACCCTCGGCAAAGGAGTGTAAAGATAGAAACAAGAAGAAGAAGAAGACCCTGGTGTGTGTAGCCACCCGCTTCTACCCCGACCATGTCACGGTCTTCTGGCAAGTC
>176-22
GTTCCTGTGTGTCCCTCTCCGTCCACCAATCTCCTCGTTATCTCACCAAGAGGCCAGGAACCACCTTAAAGATGACCTGCAGTCACCATGACAAAAAATATGATAAAATCTACTGGTACCGTCAGATACATGGACAAAAGCTCCAGCTCATCGGCTTCCTGTCCTTTAAAGAAGCTGTTGATGTTGAGGAAAACTTTAACATCTCAGGCGACGCCGAGGATGAGGGTTTTCTGGGGTCGCTTGCAGTGAGGATTGAAGACACTGGGCTATATTATTGTGCTGTGAGTAACCCGGACAACCCGGCATTCTTCGGCAGTGGCACCAAACTCACAGTTCTAGATCCAAACATCAAAGTCACTGAACCCACAGTGGAAGTCCTAGCACCCTCGGCAAAGGAGTGTAAAGATAGAAACAAGAAGAAGAAGAAGACCCTGGTGTGTGTAGCCACCCGCTTCTACCCCGACCATGTCACGGTCTTCTGGCAAGTC
>177-22
GTTCCTGTGTGTCCCTCTCCGTCCACCAATCTCCTCGTTATCTCACCAAGAGGCCAGGAACCACCTTAAAGATGACCTGCAGTCACCATGACAAAAAATATGATAAAATCTACTGGTACCGTCAGATACATGGACAAAAGCTCCAGCTCATCGGCTTCCTGTCCTTTAAAGAAGCTGTTGATGTTGAGGAAAACTTTAACATCTCAGGCGACGCCGAGGATGAGGGTTTTCTGGGGTCGCTTGCAGTGAGGATTGAAGACACTGGGCTATATTATTGTGCTGTGAGTTGTGGTGGTTATGCTGCCTACTTTGGAGAGGGAACTAAGCTAACAGTTCTGGATCCAAACATCAAAGTCACTGAACCCACAGTGGAAGTCCTAGCACCCTCGGCAAAGGAGTGTAAAGATAGAAACAAGAAGAAGAAGAAGACCCTGGTGTGTGTAGCCACCCGCTTCTACCCCGACCATGTCACGGTCTTCTGGCAAGTC
>178-22
GTTCCTGTGTGTCCCTCTCCGTCCACCAATCTCCTCGTTATCTCACCAAGAGGCCAGGAACCACCTTAAAGATGACCTGCAGTCACCATGACAAAAAATATGATAAAATCTACTGGTACCGTCAGATACATGGACAAAAGCTCCAGCTCATCGGCTTCCTGTCCTTTAAAGAAGCTGTTGATGTTGAGGAAAACTTTAACATCTCAGGCGACGCCGAGGATGAGGGTTTTCTGGGGTCGCTTGCAGTGAGGATTGAAGACACTGGGCTATATTATTGTGCACGAGGGAATACTCAAACTCAACCAGCCTTCTTTGGCAATGGAACGAAACTCACTGTTTTAGATCCAAACATCAAAGTCACTGAACCCACAGTGGAAGTCCTAGCACCCTCGGCAAAGGAGTGTAAAGATAGAAACAAGAAGAAGAAGAAGACCCTGGTGTGTGTAGCCACCCGCTTCTACCCCGACCATGTCACGGTCTTCTGGCAAGTC
>179-22
GTTCCTGTGTGTCCCTCTCCGTCCACCAATCTCCTCGTTATCTCACCAAGAGGCCAGGAACCACCTTAAAGATGACCTGCAGTCACCATGACAAAAAATATGATAAAATCTACTGGTACCGTCAGATACATGGACAAAAGCTCCAGCTCATCGGCTTCCTGTCCTTTAAAGAAGCTGTTGATGTTGAGGAAAACTTTAACATCTCAGGCGACGCCGAGGATGAGGGTTTTCTGGGGTCGCTTGCAGTGAGGATTGAAGACACTGGGCTATATTATTGTGCTGTGAGTAAAGCTACAGGGAATGAGGCACATTTTGGATCAGGCACCAAATTAACAGTTCTCGATCCAAACATCAAAGTCACTGAACCCACAGTGGAAGTCCTAGCACCCTCGGCAAAGGAGTGTAAAGATAGAAACAAGAAGAAGAAGAAGACCCTGGTGTGTGTAGCCACCCGCTTCTACCCCGACCATGTCACGGTCTTCTGGCAAGTC
>180-22
GTTCCTGTGTGTCCCTCTCCGTCCACCAATCTCCTCGTTATCTCACCAAGAGGCCAGGAACCACCTTAAAGATGACCTGCAGTCACCATGACAAAAAATATGATAAAATCTACTGGTACCGTCAGATACATGGACAAAAGCTCCAGCTCATCGGCTTCCTGTCCTTTAAAGAAGCTGTTGATGTTGAGGAAAACTTTAACATCTCAGGCGACGCCGAGGATGAGGGTTTTCTGGGGTCGCTTGCAGTGAGGATTGAAGACACTGGGCTATATTATTGTGCTGTGGGGACAGGGTACGGTGAGGCACATTTTGGATCAGGCACCAAATTAACAGTTCTCGATCCAAACATCAAAGTCACTGAACCCACAGTGGAAGTCCTAGCACCCTCGGCAAAGGAGTGTAAAGATAGAAACAAGAAGAAGAAGAAGACCCTGGTGTGTGTAGCCACCCGCTTCTACCCCGACCATGTCACGGTCTTCTGGCAAGTC
>181-22
GTTCCTGTGTGTCCCTCTCCGTCCACCAATCTCCTCGTTATCTCACCAAGAGGCCAGGAACCACCTTAAAGATGACCTGCAGTCACCATGACAAAAAATATGATAAAATCTACTGGTACCGTCAGATACATGGACAAAAGCTCCAGCTCATCGGCTTCCTGTCCTTTAAAGAAGCTGTTGATGTTGAGGAAAACTTTAACATCTCAGGCGACGCCGAGGATGAGGGTTTTCTGGGGTCGCTTGCAGTGAGGATTGAAGACACTGGGCTATATTATTGTGCTGTGAGTAAAGGGGGCGCGGATAAGGCAGAGTTTGGTCCAGGTACCAGACTCACTGTTCTAGATCCAAACATCAAAGTCACTGAACCCACAGTGGAAGTCCTAGCACCCTCGGCAAAGGAGTGTAAAGATAGAAACAAGAAGAAGAAGAAGACCCTGGTGTGTGTAGCCACCCGCTTCTACCCCGACCATGTCACGGTCTTCTGGCAAGTC
>182-22
GTTCCTGTGTGTCCCTCTCCGTCCACCAATCTCCTCGTTATCTCACCAAGAGGCCAGGAACCACCTTAAAGATGACCTGCAGTCACCATGACAAAAAATATGATAAAATCTACTGGTACCGTCAGATACATGGACAAAAGCTCCAGCTCATCGGCTTCCTGTCCTTTAAAGAAGCTGTTGATGTTGAGGAAAACTTTAACATCTCAGGCGACGCCGAGGATGAGGGTTTTCTGGGGTCGCTTGCAGTGAGGATTGAAGACACTGGGCTATATTATTGTGCTGTGAGTAAACACACTGGAAGTGAGGCCTACTTTGGGAATGGAACCAAACTCACTGTTTTAGATCCAAACATCAAAGTCACTGAACCCACAGTGGAAGTCCTAGCACCCTCGGCAAAGGAGTGTAAAGATAGAAACAAGAAGAAGAAGAAGACCCTGGTGTGTGTAGCCACCCGCTTCTACCCCGACCATGTCACGGTCTTCTGGCAAGTC
>183-22
GTTCCTGTGTGTCCCTCTCCGTCCACCAATCTCCTCGTTATCTCACCAAGAGGCCAGGAACCACCTTAAAGATGACCTGCAGTCACCATGACAAAAAATATGATAAAATCTACTGGTACCGTCAGATACATGGACAAAAGCTCCAGCTCATCGGCTTCCTGTCCTTTAAAGAAGCTGTTGATGTTGAGGAAAACTTTAACATCTCAGGCGACGCCGAGGATGAGGGTTTTCTGGGGTCGCTTGCAGTGAGGATTGAAGACACTGGGCTATATTATTGTGCTGTGAGTAACCGCTATGATCCTGCATTCTTTGGAGCAGGGACCAAACTGAGTGTTCTGGATCCAAACATCAAAGTCACTGAACCCACAGTGGAAGTCCTAGCACCCTCGGCAAAGGAGTGTAAAGATAGAAACAAGAAGAAGAAGAAGACCCTGGTGTGTGTAGCCACCCGCTTCTACCCCGACCATGTCACGGTCTTCTGGCAAGTC
>184-22
GTTCCTGTGTGTCCCTCTCCGTCCACCAATCTCCTCGTTATCTCACCAAGAGGCCAGGAACCACCTTAAAGATGACCTGCAGTCACCATGACAAAAAATATGATAAAATCTACTGGTACCGTCAGATACATGGACAAAAGCTCCAGCTCATCGGCTTCCTGTCCTTTAAAGAAGCTGTTGATGTTGAGGAAAACTTTAACATCTCAGGCGACGCCGAGGATGAGGGTTTTCTGGGGTCGCTTGCAGTGAGGATTGAAGACACTGGGCTATATTATTGTGCTGTGGAGAAATCCACTGGAAGTGAGGCCTACTTTGGGAATGGAACCAAACTCACTGTTTTAGATCCAAACATCAAAGTCACTGAACCCACAGTGGAAGTCCTAGCACCCTCGGCAAAGGAGTGTAAAGATAGAAACAAGAAGAAGAAGAAGACCCTGGTGTGTGTAGCCACCCGCTTCTACCCCGACCATGTCACGGTCTTCTGGCAAGTC
>185-22
GTTCCTGTGTGTCCCTCTCCGTCCACCAATCTCCTCGTTATCTCACCAAGAGGCCAGGAACCACCTTAAAGATGACCTGCAGTCACCATGACAAAAAATATGATAAAATCTACTGGTACCGTCAGATACATGGACAAAAGCTCCAGCTCATCGGCTTCCTGTCCTTTAAAGAAGCTGTTGATGTTGAGGAAAACTTTAACATCTCAGGCGACGCCGAGGATGAGGGTTTTCTGGGGTCGCTTGCAGTGAGGATTGAAGACACTGGGCTATATTATTGTGCTGTGAGAAGAAGGGCGTACTCGGAGGCATATTTTGGAGCCGGCACCAAACTCACCGTTTTAGATCCAAACATCAAAGTCACTGAACCCACAGTGGAAGTCCTAGCACCCTCGGCAAAGGAGTGTAAAGATAGAAACAAGAAGAAGAAGAAGACCCTGGTGTGTGTAGCCACCCGCTTCTACCCCGACCATGTCACGGTCTTCTGGCAAGTC
>186-22
GTTCCTGTGTGTCCCTCTCCGTCCACCAATCTCCTCGTTATCTCACCAAGAGGCCAGGAACCACCTTAAAGATGACCTGCAGTCACCATGACAAAAAATATGATAAAATCTACTGGTACCGTCAGATACATGGACAAAAGCTCCAGCTCATCGGCTTCCTGTCCTTTAAAGAAGCTGTTGATGTTGAGGAAAACTTTAACATCTCAGGCGACGCCGAGGATGAGGGTTTTCTGGGGTCGCTTGCAGTGAGGATTGAAGACACTGGGCTATATTATTGTGCTGTGAGTAAAGGGGGGGGCAACCCGGCATTCTTCGGCAGTGGCACCAAACTCACAGTTCTAGATCCAAACATCAAAGTCACTGAACCCACAGTGGAAGTCCTAGCACCCTCGGCAAAGGAGTGTAAAGATAGAAACAAGAAGAAGAAGAAGACCCTGGTGTGTGTAGCCACCCGCTTCTACCCCGACCATGTCACGGTCTTCTGGCAAGTC
>187-21
GTTCCTGTGTGTCCCTCTCCGTCCACCAATCTCCTCGTTATCTCACCAAGAGGCCAGGAACCACCTTAAAGATGACCTGCAGTCACCATGACAAAAAATATGATAAAATCTACTGGTACCGTCAGATACATGGACAAAAGCTCCAGCTCATCGGCTTCCTGTCCTTTAAAGAAGCTGTTGATGTTGAGGAAAACTTTAACATCTCAGGCGACGCCGAGGATGAGGGTTTTCTGGGGTCGCTTGCAGTGAGGATTGAAGACACTGGGCTATATTATTGTGCTGTGAGGACAGCGTACTCGGAGGCATATTTTGGAGCCGGCACCAAACTCACCGTTTTAGATCCAAACATCAAAGTCACTGAACCCACAGTGGAAGTCCTAGCACCCTCGGCAAAGGAGTGTAAAGATAGAAACAAGAAGAAGAAGAAGACCCTGGTGTGTGTAGCCACCCGCTTCTACCCCGACCATGTCACGGTCTTCTGGCAAGTC
>188-21
GTTCCTGTGTGTCCCTCTCCGTCCACCAATCTCCTCGTTATCTCACCAAGAGGCCAGGAACCACCTTAAAGATGACCTGCAGTCACCATGACAAAAAATATGATAAAATCTACTGGTACCGTCAGATACATGGACAAAAGCTCCAGCTCATCGGCTTCCTGTCCTTTAAAGAAGCTGTTGATGTTGAGGAAAACTTTAACATCTCAGGCGACGCCGAGGATGAGGGTTTTCTGGGGTCGCTTGCAGTGAGGATTGAAGACACTGGGCTATATTATTGTGCTGTGACGAAGCTCTGGTGGTTATGCTGCCTACTTTGGAGAGGGAACTAAGCTAACAGTTCTGGATCCAAACATCAAAGTCACTGAACCCACAGTGGAAGTCCTAGCACCCTCGGCAAAGGAGTGTAAAGATAGAAACAAGAAGAAGAAGAAGACCCTGGTGTGTGTAGCCACCCGCTTCTACCCCGACCATGTCACGGTCTTCTGGCAAGTC
>189-21
GTTCCTGTGTGTCCCTCTCCGTCCACCAATCTCCTCGTTATCTCACCAAGAGGCCAGGAACCACCTTAAAGATGACCTGCAGTCACCATGACAAAAAATATGATAAAATCTACTGGTACCGTCAGATACATGGACAAAAGCTCCAGCTCATCGGCTTCCTGTCCTTTAAAGAAGCTGTTGATGTTGAGGAAAACTTTAACATCTCAGGCGACGCCGAGGATGAGGGTTTTCTGGGGTCGCTTGCAGTGAGGATTGAAGACACTGGGCTATATTATTGTGCTGTGAGCCAGGGTTCGTACTCGGAGGCATATTTTGGAGCCGGCACCAAACTCACCGTTTTAGATCCAAACATCAAAGTCACTGAACCCACAGTGGAAGTCCTAGCACCCTCGGCAAAGGAGTGTAAAGATAGAAACAAGAAGAAGAAGAAGACCCTGGTGTGTGTAGCCACCCGCTTCTACCCCGACCATGTCACGGTCTTCTGGCAAGTC
>190-21
GTTCCTGTGTGTCCCTCTCCGTCCACCAATCTCCTCGTTATCTCACCAAGAGGCCAGGAACCACCTTAAAGATGACCTGCAGTCACCATGACAAAAAATATGATAAAATCTACTGGTACCGTCAGATACATGGACAAAAGCTCCAGCTCATCGGCTTCCTGTCCTTTAAAGAAGCTGTTGATGTTGAGGAAAACTTTAACATCTCAGGCGACGCCGAGGATGAGGGTTTTCTGGGGTCGCTTGCAGTGAGGATTGAAGACACTGGGCTATATTATTGTGCTGTGAGGACAGGGGGCTATGATCCTGCATTCTTTGGAGCAGGGACCAAACTGAGTGTTCTGGATCCAAACATCAAAGTCACTGAACCCACAGTGGAAGTCCTAGCACCCTCGGCAAAGGAGTGTAAAGATAGAAACAAGAAGAAGAAGAAGACCCTGGTGTGTGTAGCCACCCGCTTCTACCCCGACCATGTCACGGTCTTCTGGCAAGTC
>191-21
GTTCCTGTGTGTCCCTCTCCGTCCACCAATCTCCTCGTTATCTCACCAAGAGGCCAGGAACCACCTTAAAGATGACCTGCAGTCACCATGACAAAAAATATGATAAAATCTACTGGTACCGTCAGATACATGGACAAAAGCTCCAGCTCATCGGCTTCCTGTCCTTTAAAGAAGCTGTTGATGTTGAGGAAAACTTTAACATCTCAGGCGACGCCGAGGATGAGGGTTTTCTGGGGTCGCTTGCAGTGAGGATTGAAGACACTGGGCTATATTATTGTGCTGTGAGTAAAACATACTATGAGGCACATTTTGGATCAGGCACCAAATTAACAGTTCTCGATCCAAACATCAAAGTCACTGAACCCACAGTGGAAGTCCTAGCACCCTCGGCAAAGGAGTGTAAAGATAGAAACAAGAAGAAGAAGAAGACCCTGGTGTGTGTAGCCACCCGCTTCTACCCCGACCATGTCACGGTCTTCTGGCAAGTC
>192-21
GTTCCTGTGTGTCCCTCTCCGTCCACCAATCTCCTCGTTATCTCACCAAGAGGCCAGGAACCACCTTAAAGATGACCTGCAGTCACCATGACAAAAAATATGATAAAATCTACTGGTACCGTCAGATACATGGACAAAAGCTCCAGCTCATCGGCTTCCTGTCCTTTAAAGAAGCTGTTGATGTTGAGGAAAACTTTAACATCTCAGGCGACGCCGAGGATGAGGGTTTTCTGGGGTCGCTTGCAGTGAGGATTGAAGACACTGGGCTATATTATTGTGCTGTGAGTAAAGCTAACAGTTATGAGGCACATTTTGGATCAGGCACCAAATTAACAGTTCTCGATCCAAACATCAAAGTCACTGAACCCACAGTGGAAGTCCTAGCACCCTCGGCAAAGGAGTGTAAAGATAGAAACAAGAAGAAGAAGAAGACCCTGGTGTGTGTAGCCACCCGCTTCTACCCCGACCATGTCACGGTCTTCTGGCAAGTC
>193-21
GTTCCTGTGTGTCCCTCTCCGTCCACCAATCTCCTCGTTATCTCACCAAGAGGCCAGGAACCACCTTAAAGATGACCTGCAGTCACCATGACAAAAAATATGATAAAATCTACTGGTACCGTCAGATACATGGACAAAAGCTCCAGCTCATCGGCTTCCTGTCCTTTAAAGAAGCTGTTGATGTTGAGGAAAACTTTAACATCTCAGGCGACGCCGAGGATGAGGGTTTTCTGGGGTCGCTTGCAGTGAGGATTGAAGACACTGGGCTATATTATTGTGCTGTGAGTAAAGGTTACACGGATAAGGCAGAGTTTGGTCCAGGTACCAGACTCACTGTTCTAGATCCAAACATCAAAGTCACTGAACCCACAGTGGAAGTCCTAGCACCCTCGGCAAAGGAGTGTAAAGATAGAAACAAGAAGAAGAAGAAGACCCTGGTGTGTGTAGCCACCCGCTTCTACCCCGACCATGTCACGGTCTTCTGGCAAGTC
>194-21
GTTCCTGTGTGTCCCTCTCCGTCCACCAATCTCCTCGTTATCTCACCAAGAGGCCAGGAACCACCTTAAAGATGACCTGCAGTCACCATGACAAAAAATATGATAAAATCTACTGGTACCGTCAGATACATGGACAAAAGCTCCAGCTCATCGGCTTCCTGTCCTTTAAAGAAGCTGTTGATGTTGAGGAAAACTTTAACATCTCAGGCGACGCCGAGGATGAGGGTTTTCTGGGGTCGCTTGCAGTGAGGATTGAAGACACTGGGCTATATTATTGTGCTGTCCGGGCCGCGTACTCGGAGGCATATTTTGGAGCCGGCACCAAACTCACCGTTTTAGATCCAAACATCAAAGTCACTGAACCCACAGTGGAAGTCCTAGCACCCTCGGCAAAGGAGTGTAAAGATAGAAACAAGAAGAAGAAGAAGACCCTGGTGTGTGTAGCCACCCGCTTCTACCCCGACCATGTCACGGTCTTCTGGCAAGTC
>195-21
GTTCCTGTGTGTCCCTCTCCGTCCACCAATCTCCTCGTTATCTCACCAAGAGGCCAGGAACCACCTTAAAGATGACCTGCAGTCACCATGACAAAAAATATGATAAAATCTACTGGTACCGTCAGATACATGGACAAAAGCTCCAGCTCATCGGCTTCCTGTCCTTTAAAGAAGCTGTTGATGTTGAGGAAAACTTTAACATCTCAGGCGACGCCGAGGATGAGGGTTTTCTGGGGTCGCTTGCAGTGAGGATTGAAGACACTGGGCTATATTATTGTGCTGTGAGGGACAGCCAACTATGAGGCACATTTTGGATCAGGCACCAAATTAACAGTTCTCGATCCAAACATCAAAGTCACTGAACCCACAGTGGAAGTCCTAGCACCCTCGGCAAAGGAGTGTAAAGATAGAAACAAGAAGAAGAAGAAGACCCTGGTGTGTGTAGCCACCCGCTTCTACCCCGACCATGTCACGGTCTTCTGGCAAGTC
>196-21
GTTCCTGTGTGTCCCTCTCCGTCCACCAATCTCCTCGTTATCTCACCAAGAGGCCAGGAACCACCTTAAAGATGACCTGCAGTCACCATGACAAAAAATATGATAAAATCTACTGGTACCGTCAGATACATGGACAAAAGCTCCAGCTCATCGGCTTCCTGTCCTTTAAAGAAGCTGTTGATGTTGAGGAAAACTTTAACATCTCAGGCGACGCCGAGGATGAGGGTTTTCTGGGGTCGCTTGCAGTGAGGATTGAAGACACTGGGCTATATTATTGTGCTGTGAGAAAGGGGGGGCGAGAGGCACATTTTGGATCAGGCACCAAATTAACAGTTCTCGATCCAAACATCAAAGTCACTGAACCCACAGTGGAAGTCCTAGCACCCTCGGCAAAGGAGTGTAAAGATAGAAACAAGAAGAAGAAGAAGACCCTGGTGTGTGTAGCCACCCGCTTCTACCCCGACCATGTCACGGTCTTCTGGCAAGTC
>197-21
GTTCCTGTGTGTCCCTCTCCGTCCACCAATCTCCTCGTTATCTCACCAAGAGGCCAGGAACCACCTTAAAGATGACCTGCAGTCACCATGACAAAAAATATGATAAAATCTACTGGTACCGTCAGATACATGGACAAAAGCTCCAGCTCATCGGCTTCCTGTCCTTTAAAGAAGCTGTTGATGTTGAGGAAAACTTTAACATCTCAGGCGACGCCGAGGATGAGGGTTTTCTGGGGTCGCTTGCAGTGAGGATTGAAGACACTGGGCTATATTATTGTGCTGTGGAAGCGTCAGGGGGGTATGAGGCACATTTTGGATCAGGCACCAAATTAACAGTTCTCGATCCAAACATCAAAGTCACTGAACCCACAGTGGAAGTCCTAGCACCCTCGGCAAAGGAGTGTAAAGATAGAAACAAGAAGAAGAAGAAGACCCTGGTGTGTGTAGCCACCCGCTTCTACCCCGACCATGTCACGGTCTTCTGGCAAGTC
>198-21
GTTCCTGTGTGTCCCTCTCCGTCCACCAATCTCCTCGTTATCTCACCAAGAGGCCAGGAACCACCTTAAAGATGACCTGCAGTCACCATGACAAAAAATATGATAAAATCTACTGGTACCGTCAGATACATGGACAAAAGCTCCAGCTCATCGGCTTCCTGTCCTTTAAAGAAGCTGTTGATGTTGAGGAAAACTTTAACATCTCAGGCGACGCCGAGGATGAGGGTTTTCTGGGGTCGCTTGCAGTGAGGATTGAAGACACTGGGCTATATTATTGTGCTGTGAGAGGGAGGGCTCAACCAGCCTTCTTTGGCAATGGAACGAAACTCACTGTTTTAGATCCAAACATCAAAGTCACTGAACCCACAGTGGAAGTCCTAGCACCCTCGGCAAAGGAGTGTAAAGATAGAAACAAGAAGAAGAAGAAGACCCTGGTGTGTGTAGCCACCCGCTTCTACCCCGACCATGTCACGGTCTTCTGGCAAGTC
>199-21
GTTCCTGTGTGTCCCTCTCCGTCCACCAATCTCCTCGTTATCTCACCAAGAGGCCAGGAACCACCTTAAAGATGACCTGCAGTCACCATGACAAAAAATATGATAAAATCTACTGGTACCGTCAGATACATGGACAAAAGCTCCAGCTCATCGGCTTCCTGTCCTTTAAAGAAGCTGTTGATGTTGAGGAAAACTTTAACATCTCAGGCGACGCCGAGGATGAGGGTTTTCTGGGGTCGCTTGCAGTGAGGATTGAAGACACTGGGCTATATTATTGTGCTGTGAGGGACAGGGGGGGTGAGGCCTACTTTGGGAATGGAACCAAACTCACTGTTTTAGATCCAAACATCAAAGTCACTGAACCCACAGTGGAAGTCCTAGCACCCTCGGCAAAGGAGTGTAAAGATAGAAACAAGAAGAAGAAGAAGACCCTGGTGTGTGTAGCCACCCGCTTCTACCCCGACCATGTCACGGTCTTCTGGCAAGTC
>200-21
GTTCCTGTGTGTCCCTCTCCGTCCACCAATCTCCTCGTTATCTCACCAAGAGGCCAGGAACCACCTTAAAGATGACCTGCAGTCACCATGACAAAAAATATGATAAAATCTACTGGTACCGTCAGATACATGGACAAAAGCTCCAGCTCATCGGCTTCCTGTCCTTTAAAGAAGCTGTTGATGTTGAGGAAAACTTTAACATCTCAGGCGACGCCGAGGATGAGGGTTTTCTGGGGTCGCTTGCAGTGAGGATTGAAGACACTGGGCTATATTATTGTGCTGTGAGTAAGGGGAACAACCCGGCATTCTTCGGCAGTGGCACCAAACTCACAGTTCTAGATCCAAACATCAAAGTCACTGAACCCACAGTGGAAGTCCTAGCACCCTCGGCAAAGGAGTGTAAAGATAGAAACAAGAAGAAGAAGAAGACCCTGGTGTGTGTAGCCACCCGCTTCTACCCCGACCATGTCACGGTCTTCTGGCAAGTC
>201-21
GTTCCTGTGTGTCCCTCTCCGTCCACCAATCTCCTCGTTATCTCACCAAGAGGCCAGGAACCACCTTAAAGATGACCTGCAGTCACCATGACAAAAAATATGATAAAATCTACTGGTACCGTCAGATACATGGACAAAAGCTCCAGCTCATCGGCTTCCTGTCCTTTAAAGAAGCTGTTGATGTTGAGGAAAACTTTAACATCTCAGGCGACGCCGAGGATGAGGGTTTTCTGGGGTCGCTTGCAGTGAGGATTGAAGACACTGGGCTATATTATTGTGCTGTGAGTCGGGACAGGGGGCTTGAGGCACATTTTGGATCAGGCACCAAATTAACAGTTCTCGATCCAAACATCAAAGTCACTGAACCCACAGTGGAAGTCCTAGCACCCTCGGCAAAGGAGTGTAAAGATAGAAACAAGAAGAAGAAGAAGACCCTGGTGTGTGTAGCCACCCGCTTCTACCCCGACCATGTCACGGTCTTCTGGCAAGTC
>202-20
GTTCCTGTGTGTCCCTCTCCGTCCACCAATCTCCTCGTTATCTCACCAAGAGGCCAGGAACCACCTTAAAGATGACCTGCAGTCACCATGACAAAAAATATGATAAAATCTACTGGTACCGTCAGATACATGGACAAAAGCTCCAGCTCATCGGCTTCCTGTCCTTTAAAGAAGCTGTTGATGTTGAGGAAAACTTTAACATCTCAGGCGACGCCGAGGATGAGGGTTTTCTGGGGTCGCTTGCAGTGAGGATTGAAGACACTGGGCTATATTATTGTGCTGTGAGTAAACAGAGCAACTATGAGGCACATTTTGGATCAGGCACCAAATTAACAGTTCTCGATCCAAACATCAAAGTCACTGAACCCACAGTGGAAGTCCTAGCACCCTCGGCAAAGGAGTGTAAAGATAGAAACAAGAAGAAGAAGAAGACCCTGGTGTGTGTAGCCACCCGCTTCTACCCCGACCATGTCACGGTCTTCTGGCAAGTC
>203-20
GTTCCTGTGTGTCCCTCTCCGTCCACCAATCTCCTCGTTATCTCACCAAGAGGCCAGGAACCACCTTAAAGATGACCTGCAGTCACCATGACAAAAAATATGATAAAATCTACTGGTACCGTCAGATACATGGACAAAAGCTCCAGCTCATCGGCTTCCTGTCCTTTAAAGAAGCTGTTGATGTTGAGGAAAACTTTAACATCTCAGGCGACGCCGAGGATGAGGGTTTTCTGGGGTCGCTTGCAGTGAGGATTGAAGACACTGGGCTATATTATTGTGCTGTGAGTAAAGACGGGGCACCAGCCTTCTTTGGCAATGGAACGAAACTCACTGTTTTAGATCCAAACATCAAAGTCACTGAACCCACAGTGGAAGTCCTAGCACCCTCGGCAAAGGAGTGTAAAGATAGAAACAAGAAGAAGAAGAAGACCCTGGTGTGTGTAGCCACCCGCTTCTACCCCGACCATGTCACGGTCTTCTGGCAAGTC
>204-20
GTTCCTGTGTGTCCCTCTCCGTCCACCAATCTCCTCGTTATCTCACCAAGAGGCCAGGAACCACCTTAAAGATGACCTGCAGTCACCATGACAAAAAATATGATAAAATCTACTGGTACCGTCAGATACATGGACAAAAGCTCCAGCTCATCGGCTTCCTGTCCTTTAAAGAAGCTGTTGATGTTGAGGAAAACTTTAACATCTCAGGCGACGCCGAGGATGAGGGTTTTCTGGGGTCGCTTGCAGTGAGGATTGAAGACACTGGGCTATATTATTGTGCTGTGAGTGGGGCGTACTCGGAGGCATATTTTGGAGCCGGCACCAAACTCACCGTTTTAGATCCAAACATCAAAGTCACTGAACCCACAGTGGAAGTCCTAGCACCCTCGGCAAAGGAGTGTAAAGATAGAAACAAGAAGAAGAAGAAGACCCTGGTGTGTGTAGCCACCCGCTTCTACCCCGACCATGTCACGGTCTTCTGGCAAGTC
>205-20
GTTCCTGTGTGTCCCTCTCCGTCCACCAATCTCCTCGTTATCTCACCAAGAGGCCAGGAACCACCTTAAAGATGACCTGCAGTCACCATGACAAAAAATATGATAAAATCTACTGGTACCGTCAGATACATGGACAAAAGCTCCAGCTCATCGGCTTCCTGTCCTTTAAAGAAGCTGTTGATGTTGAGGAAAACTTTAACATCTCAGGCGACGCCGAGGATGAGGGTTTTCTGGGGTCGCTTGCAGTGAGGATTGAAGACACTGGGCTATATTATTGTGCTGTGAGTACGTACTCGGAGGCATATTTTGGAGCCGGCACCAAACTCACCGTTTTAGATCCAAACATCAAAGTCACTGAACCCACAGTGGAAGTCCTAGCACCCTCGGCAAAGGAGTGTAAAGATAGAAACAAGAAGAAGAAGAAGACCCTGGTGTGTGTAGCCACCCGCTTCTACCCCGACCATGTCACGGTCTTCTGGCAAGTC
>206-20
GTTCCTGTGTGTCCCTCTCCGTCCACCAATCTCCTCGTTATCTCACCAAGAGGCCAGGAACCACCTTAAAGATGACCTGCAGTCACCATGACAAAAAATATGATAAAATCTACTGGTACCGTCAGATACATGGACAAAAGCTCCAGCTCATCGGCTTCCTGTCCTTTAAAGAAGCTGTTGATGTTGAGGAAAACTTTAACATCTCAGGCGACGCCGAGGATGAGGGTTTTCTGGGGTCGCTTGCAGTGAGGATTGAAGACACTGGGCTATATTATTGTGCTGTGAGTAAAGCGGCCAGGGATGAGGCACATTTTGGATCAGGCACCAAATTAACAGTTCTCGATCCAAACATCAAAGTCACTGAACCCACAGTGGAAGTCCTAGCACCCTCGGCAAAGGAGTGTAAAGATAGAAACAAGAAGAAGAAGAAGACCCTGGTGTGTGTAGCCACCCGCTTCTACCCCGACCATGTCACGGTCTTCTGGCAAGTC
>207-20
GTTCCTGTGTGTCCCTCTCCGTCCACCAATCTCCTCGTTATCTCACCAAGAGGCCAGGAACCACCTTAAAGATGACCTGCAGTCACCATGACAAAAAATATGATAAAATCTACTGGTACCGTCAGATACATGGACAAAAGCTCCAGCTCATCGGCTTCCTGTCCTTTAAAGAAGCTGTTGATGTTGAGGAAAACTTTAACATCTCAGGCGACGCCGAGGATGAGGGTTTTCTGGGGTCGCTTGCAGTGAGGATTGAAGACACTGGGCTATATTATTGTGCTGTGAGCAGGGCTCAAACTCAACCAGCCTTCTTTGGCAATGGAACGAAACTCACTGTTTTAGATCCAAACATCAAAGTCACTGAACCCACAGTGGAAGTCCTAGCACCCTCGGCAAAGGAGTGTAAAGATAGAAACAAGAAGAAGAAGAAGACCCTGGTGTGTGTAGCCACCCGCTTCTACCCCGACCATGTCACGGTCTTCTGGCAAGTC
>208-20
GTTCCTGTGTGTCCCTCTCCGTCCACCAATCTCCTCGTTATCTCACCAAGAGGCCAGGAACCACCTTAAAGATGACCTGCAGTCACCATGACAAAAAATATGATAAAATCTACTGGTACCGTCAGATACATGGACAAAAGCTCCAGCTCATCGGCTTCCTGTCCTTTAAAGAAGCTGTTGATGTTGAGGAAAACTTTAACATCTCAGGCGACGCCGAGGATGAGGGTTTTCTGGGGTCGCTTGCAGTGAGGATTGAAGACACTGGGCTATATTATTGTGCTGTGAGTAAAGCCTCGTACTCGGAGGCATATTTTGGAGCCGGCACCAAACTCACCGTTTTAGATCCAAACATCAAAGTCACTGAACCCACAGTGGAAGTCCTAGCACCCTCGGCAAAGGAGTGTAAAGATAGAAACAAGAAGAAGAAGAAGACCCTGGTGTGTGTAGCCACCCGCTTCTACCCCGACCATGTCACGGTCTTCTGGCAAGTC
>209-20
GTTCCTGTGTGTCCCTCTCCGTCCACCAATCTCCTCGTTATCTCACCAAGAGGCCAGGAACCACCTTAAAGATGACCTGCAGTCACCATGACAAAAAATATGATAAAATCTACTGGTACCGTCAGATACATGGACAAAAGCTCCAGCTCATCGGCTTCCTGTCCTTTAAAGAAGCTGTTGATGTTGAGGAAAACTTTAACATCTCAGGCGACGCCGAGGATGAGGGTTTTCTGGGGTCGCTTGCAGTGAGGATTGAAGACACTGGGCTATATTATTGTGCTGTGGGGGACACGTACTCGGAGGCATATTTTGGAGCCGGCACCAAACTCACCGTTTTAGATCCAAACATCAAAGTCACTGAACCCACAGTGGAAGTCCTAGCACCCTCGGCAAAGGAGTGTAAAGATAGAAACAAGAAGAAGAAGAAGACCCTGGTGTGTGTAGCCACCCGCTTCTACCCCGACCATGTCACGGTCTTCTGGCAAGTC
>210-20
GTTCCTGTGTGTCCCTCTCCGTCCACCAATCTCCTCGTTATCTCACCAAGAGGCCAGGAACCACCTTAAAGATGACCTGCAGTCACCATGACAAAAAATATGATAAAATCTACTGGTACCGTCAGATACATGGACAAAAGCTCCAGCTCATCGGCTTCCTGTCCTTTAAAGAAGCTGTTGATGTTGAGGAAAACTTTAACATCTCAGGCGACGCCGAGGATGAGGGTTTTCTGGGGTCGCTTGCAGTGAGGATTGAAGACACTGGGCTATATTATTGTGCTGTTGGGACAGGGGAAATATGATCCTGCATTCTTTGGAGCAGGGACCAAACTGAGTGTTCTGGATCCAAACATCAAAGTCACTGAACCCACAGTGGAAGTCCTAGCACCCTCGGCAAAGGAGTGTAAAGATAGAAACAAGAAGAAGAAGAAGACCCTGGTGTGTGTAGCCACCCGCTTCTACCCCGACCATGTCACGGTCTTCTGGCAAGTC
>211-20
GTTCCTGTGTGTCCCTCTCCGTCCACCAATCTCCTCGTTATCTCACCAAGAGGCCAGGAACCACCTTAAAGATGACCTGCAGTCACCATGACAAAAAATATGATAAAATCTACTGGTACCGTCAGATACATGGACAAAAGCTCCAGCTCATCGGCTTCCTGTCCTTTAAAGAAGCTGTTGATGTTGAGGAAAACTTTAACATCTCAGGCGACGCCGAGGATGAGGGTTTTCTGGGGTCGCTTGCAGTGAGGATTGAAGACACTGGGCTATATTATTGTGCTGTGAGTCTTCGGAACTATGAGGCACATTTTGGATCAGGCACCAAATTAACAGTTCTCGATCCAAACATCAAAGTCACTGAACCCACAGTGGAAGTCCTAGCACCCTCGGCAAAGGAGTGTAAAGATAGAAACAAGAAGAAGAAGAAGACCCTGGTGTGTGTAGCCACCCGCTTCTACCCCGACCATGTCACGGTCTTCTGGCAAGTC
>212-20
GTTCCTGTGTGTCCCTCTCCGTCCACCAATCTCCTCGTTATCTCACCAAGAGGCCAGGAACCACCTTAAAGATGACCTGCAGTCACCATGACAAAAAATATGATAAAATCTACTGGTACCGTCAGATACATGGACAAAAGCTCCAGCTCATCGGCTTCCTGTCCTTTAAAGAAGCTGTTGATGTTGAGGAAAACTTTAACATCTCAGGCGACGCCGAGGATGAGGGTTTTCTGGGGTCGCTTGCAGTGAGGATTGAAGACACTGGGCTATATTATTGTGCTGTGAGTAACGAGGGCGACTATGAGGCACATTTTGGATCAGGCACCAAATTAACAGTTCTCGATCCAAACATCAAAGTCACTGAACCCACAGTGGAAGTCCTAGCACCCTCGGCAAAGGAGTGTAAAGATAGAAACAAGAAGAAGAAGAAGACCCTGGTGTGTGTAGCCACCCGCTTCTACCCCGACCATGTCACGGTCTTCTGGCAAGTC
>213-20
GTTCCTGTGTGTCCCTCTCCGTCCACCAATCTCCTCGTTATCTCACCAAGAGGCCAGGAACCACCTTAAAGATGACCTGCAGTCACCATGACAAAAAATATGATAAAATCTACTGGTACCGTCAGATACATGGACAAAAGCTCCAGCTCATCGGCTTCCTGTCCTTTAAAGAAGCTGTTGATGTTGAGGAAAACTTTAACATCTCAGGCGACGCCGAGGATGAGGGTTTTCTGGGGTCGCTTGCAGTGAGGATTGAAGACACTGGGCTATATTATTGTGCTGTGGGACAGGGCAACTATGAGGCACATTTTGGATCAGGCACCAAATTAACAGTTCTCGATCCAAACATCAAAGTCACTGAACCCACAGTGGAAGTCCTAGCACCCTCGGCAAAGGAGTGTAAAGATAGAAACAAGAAGAAGAAGAAGACCCTGGTGTGTGTAGCCACCCGCTTCTACCCCGACCATGTCACGGTCTTCTGGCAAGTC
>214-20
GTTCCTGTGTGTCCCTCTCCGTCCACCAATCTCCTCGTTATCTCACCAAGAGGCCAGGAACCACCTTAAAGATGACCTGCAGTCACCATGACAAAAAATATGATAAAATCTACTGGTACCGTCAGATACATGGACAAAAGCTCCAGCTCATCGGCTTCCTGTCCTTTAAAGAAGCTGTTGATGTTGAGGAAAACTTTAACATCTCAGGCGACGCCGAGGATGAGGGTTTTCTGGGGTCGCTTGCAGTGAGGATTGAAGACACTGGGCTATATTATTGTGCTGTGACAGGGGGGTACACGGATAAGGCAGAGTTTGGTCCAGGTACCAGACTCACTGTTCTAGATCCAAACATCAAAGTCACTGAACCCACAGTGGAAGTCCTAGCACCCTCGGCAAAGGAGTGTAAAGATAGAAACAAGAAGAAGAAGAAGACCCTGGTGTGTGTAGCCACCCGCTTCTACCCCGACCATGTCACGGTCTTCTGGCAAGTC
>215-20
GTTCCTGTGTGTCCCTCTCCGTCCACCAATCTCCTCGTTATCTCACCAAGAGGCCAGGAACCACCTTAAAGATGACCTGCAGTCACCATGACAAAAAATATGATAAAATCTACTGGTACCGTCAGATACATGGACAAAAGCTCCAGCTCATCGGCTTCCTGTCCTTTAAAGAAGCTGTTGATGTTGAGGAAAACTTTAACATCTCAGGCGACGCCGAGGATGAGGGTTTTCTGGGGTCGCTTGCAGTGAGGATTGAAGACACTGGGCTATATTATTGTGCTGTGAGTAAAGGCCGGGCATATTTTGGAGCCGGCACCAAACTCACCGTTTTAGATCCAAACATCAAAGTCACTGAACCCACAGTGGAAGTCCTAGCACCCTCGGCAAAGGAGTGTAAAGATAGAAACAAGAAGAAGAAGAAGACCCTGGTGTGTGTAGCCACCCGCTTCTACCCCGACCATGTCACGGTCTTCTGGCAAGTC
>216-20
GTTCCTGTGTGTCCCTCTCCGTCCACCAATCTCCTCGTTATCTCACCAAGAGGCCAGGAACCACCTTAAAGATGACCTGCAGTCACCATGACAAAAAATATGATAAAATCTACTGGTACCGTCAGATACATGGACAAAAGCTCCAGCTCATCGGCTTCCTGTCCTTTAAAGAAGCTGTTGATGTTGAGGAAAACTTTAACATCTCAGGCGACGCCGAGGATGAGGGTTTTCTGGGGTCGCTTGCAGTGAGGATTGAAGACACTGGGCTATATTATTGTGCTGTGACAGGGATTTTTGGAAGTGAGGCCTACTTTGGGAATGGAACCAAACTCACTGTTTTAGATCCAAACATCAAAGTCACTGAACCCACAGTGGAAGTCCTAGCACCCTCGGCAAAGGAGTGTAAAGATAGAAACAAGAAGAAGAAGAAGACCCTGGTGTGTGTAGCCACCCGCTTCTACCCCGACCATGTCACGGTCTTCTGGCAAGTC
>217-20
GTTCCTGTGTGTCCCTCTCCGTCCACCAATCTCCTCGTTATCTCACCAAGAGGCCAGGAACCACCTTAAAGATGACCTGCAGTCACCATGACAAAAAATATGATAAAATCTACTGGTACCGTCAGATACATGGACAAAAGCTCCAGCTCATCGGCTTCCTGTCCTTTAAAGAAGCTGTTGATGTTGAGGAAAACTTTAACATCTCAGGCGACGCCGAGGATGAGGGTTTTCTGGGGTCGCTTGCAGTGAGGATTGAAGACACTGGGCTATATTATTGTGCTGTGAGTTGGACAGGGGACTATGAGGCACATTTTGGATCAGGCACCAAATTAACAGTTCTCGATCCAAACATCAAAGTCACTGAACCCACAGTGGAAGTCCTAGCACCCTCGGCAAAGGAGTGTAAAGATAGAAACAAGAAGAAGAAGAAGACCCTGGTGTGTGTAGCCACCCGCTTCTACCCCGACCATGTCACGGTCTTCTGGCAAGTC
>218-20
GTTCCTGTGTGTCCCTCTCCGTCCACCAATCTCCTCGTTATCTCACCAAGAGGCCAGGAACCACCTTAAAGATGACCTGCAGTCACCATGACAAAAAATATGATAAAATCTACTGGTACCGTCAGATACATGGACAAAAGCTCCAGCTCATCGGCTTCCTGTCCTTTAAAGAAGCTGTTGATGTTGAGGAAAACTTTAACATCTCAGGCGACGCCGAGGATGAGGGTTTTCTGGGGTCGCTTGCAGTGAGGATTGAAGACACTGGGCTATATTATTGTGCTGTGAGTAGGGACAGCAACTATGAGGCACATTTTGGATCAGGCACCAAATTAACAGTTCTCGATCCAAACATCAAAGTCACTGAACCCACAGTGGAAGTCCTAGCACCCTCGGCAAAGGAGTGTAAAGATAGAAACAAGAAGAAGAAGAAGACCCTGGTGTGTGTAGCCACCCGCTTCTACCCCGACCATGTCACGGTCTTCTGGCAAGTC
>219-19
GTTCCTGTGTGTCCCTCTCCGTCCACCAATCTCCTCGTTATCTCACCAAGAGGCCAGGAACCACCTTAAAGATGACCTGCAGTCACCATGACAAAAAATATGATAAAATCTACTGGTACCGTCAGATACATGGACAAAAGCTCCAGCTCATCGGCTTCCTGTCCTTTAAAGAAGCTGTTGATGTTGAGGAAAACTTTAACATCTCAGGCGACGCCGAGGATGAGGGTTTTCTGGGGTCGCTTGCAGTGAGGATTGAAGACACTGGGCTATATTATTGTGCTGTGAGAACAGGGCCCTATGATCCTGCATTCTTTGGAGCAGGGACCAAACTGAGTGTTCTGGATCCAAACATCAAAGTCACTGAACCCACAGTGGAAGTCCTAGCACCCTCGGCAAAGGAGTGTAAAGATAGAAACAAGAAGAAGAAGAAGACCCTGGTGTGTGTAGCCACCCGCTTCTACCCCGACCATGTCACGGTCTTCTGGCAAGTC
>220-19
GTTCCTGTGTGTCCCTCTCCGTCCACCAATCTCCTCGTTATCTCACCAAGAGGCCAGGAACCACCTTAAAGATGACCTGCAGTCACCATGACAAAAAATATGATAAAATCTACTGGTACCGTCAGATACATGGACAAAAGCTCCAGCTCATCGGCTTCCTGTCCTTTAAAGAAGCTGTTGATGTTGAGGAAAACTTTAACATCTCAGGCGACGCCGAGGATGAGGGTTTTCTGGGGTCGCTTGCAGTGAGGATTGAAGACACTGGGCTATATTATTGTGCTGTGAGTAAAGCAGGGAGGGAGGCACATTTTGGATCAGGCACCAAATTAACAGTTCTCGATCCAAACATCAAAGTCACTGAACCCACAGTGGAAGTCCTAGCACCCTCGGCAAAGGAGTGTAAAGATAGAAACAAGAAGAAGAAGAAGACCCTGGTGTGTGTAGCCACCCGCTTCTACCCCGACCATGTCACGGTCTTCTGGCAAGTC
>221-19
GTTCCTGTGTGTCCCTCTCCGTCCACCAATCTCCTCGTTATCTCACCAAGAGGCCAGGAACCACCTTAAAGATGACCTGCAGTCACCATGACAAAAAATATGATAAAATCTACTGGTACCGTCAGATACATGGACAAAAGCTCCAGCTCATCGGCTTCCTGTCCTTTAAAGAAGCTGTTGATGTTGAGGAAAACTTTAACATCTCAGGCGACGCCGAGGATGAGGGTTTTCTGGGGTCGCTTGCAGTGAGGATTGAAGACACTGGGCTATATTATTGTGCTGTGAGTAAAGAGACCAGCCTTCTTTGGCAATGGAACGAAACTCACTGTTTTAGATCCAAACATCAAAGTCACTGAACCCACAGTGGAAGTCCTAGCACCCTCGGCAAAGGAGTGTAAAGATAGAAACAAGAAGAAGAAGAAGACCCTGGTGTGTGTAGCCACCCGCTTCTACCCCGACCATGTCACGGTCTTCTGGCAAGTC
>222-19
GTTCCTGTGTGTCCCTCTCCGTCCACCAATCTCCTCGTTATCTCACCAAGAGGCCAGGAACCACCTTAAAGATGACCTGCAGTCACCATGACAAAAAATATGATAAAATCTACTGGTACCGTCAGATACATGGACAAAAGCTCCAGCTCATCGGCTTCCTGTCCTTTAAAGAAGCTGTTGATGTTGAGGAAAACTTTAACATCTCAGGCGACGCCGAGGATGAGGGTTTTCTGGGGTCGCTTGCAGTGAGGATTGAAGACACTGGGCTATATTATTGTGCTGTGAGTTCAGGGGGTGCCAGCCAGGCTTACTTCGGTGGAGGAACCAGGTTAACTGTTCTAGATCCAAACATCAAAGTCACTGAACCCACAGTGGAAGTCCTAGCACCCTCGGCAAAGGAGTGTAAAGATAGAAACAAGAAGAAGAAGAAGACCCTGGTGTGTGTAGCCACCCGCTTCTACCCCGACCATGTCACGGTCTTCTGGCAAGTC
>223-19
GTTCCTGTGTGTCCCTCTCCGTCCACCAATCTCCTCGTTATCTCACCAAGAGGCCAGGAACCACCTTAAAGATGACCTGCAGTCACCATGACAAAAAATATGATAAAATCTACTGGTACCGTCAGATACATGGACAAAAGCTCCAGCTCATCGGCTTCCTGTCCTTTAAAGAAGCTGTTGATGTTGAGGAAAACTTTAACATCTCAGGCGACGCCGAGGATGAGGGTTTTCTGGGGTCGCTTGCAGTGAGGATTGAAGACACTGGGCTATATTATTGTGCTGTGAGTAACGGGGGCGGCTATGAGGCACATTTTGGATCAGGCACCAAATTAACAGTTCTCGATCCAAACATCAAAGTCACTGAACCCACAGTGGAAGTCCTAGCACCCTCGGCAAAGGAGTGTAAAGATAGAAACAAGAAGAAGAAGAAGACCCTGGTGTGTGTAGCCACCCGCTTCTACCCCGACCATGTCACGGTCTTCTGGCAAGTC
>224-19
GTTCCTGTGTGTCCCTCTCCGTCCACCAATCTCCTCGTTATCTCACCAAGAGGCCAGGAACCACCTTAAAGATGACCTGCAGTCACCATGACAAAAAATATGATAAAATCTACTGGTACCGTCAGATACATGGACAAAAGCTCCAGCTCATCGGCTTCCTGTCCTTTAAAGAAGCTGTTGATGTTGAGGAAAACTTTAACATCTCAGGCGACGCCGAGGATGAGGGTTTTCTGGGGTCGCTTGCAGTGAGGATTGAAGACACTGGGCTATATTATTGTGCTGTGAGTAAAGCTTGGGATGATCCTGCATTCTTTGGAGCAGGGACCAAACTGAGTGTTCTGGATCCAAACATCAAAGTCACTGAACCCACAGTGGAAGTCCTAGCACCCTCGGCAAAGGAGTGTAAAGATAGAAACAAGAAGAAGAAGAAGACCCTGGTGTGTGTAGCCACCCGCTTCTACCCCGACCATGTCACGGTCTTCTGGCAAGTC
>225-19
GTTCCTGTGTGTCCCTCTCCGTCCACCAATCTCCTCGTTATCTCACCAAGAGGCCAGGAACCACCTTAAAGATGACCTGCAGTCACCATGACAAAAAATATGATAAAATCTACTGGTACCGTCAGATACATGGACAAAAGCTCCAGCTCATCGGCTTCCTGTCCTTTAAAGAAGCTGTTGATGTTGAGGAAAACTTTAACATCTCAGGCGACGCCGAGGATGAGGGTTTTCTGGGGTCGCTTGCAGTGAGGATTGAAGACACTGGGCTATATTATTGTGCTGTGACCGGACAGGGTGGTTATGCTGCCTACTTTGGAGAGGGAACTAAGCTAACAGTTCTGGATCCAAACATCAAAGTCACTGAACCCACAGTGGAAGTCCTAGCACCCTCGGCAAAGGAGTGTAAAGATAGAAACAAGAAGAAGAAGAAGACCCTGGTGTGTGTAGCCACCCGCTTCTACCCCGACCATGTCACGGTCTTCTGGCAAGTC
>226-19
GTTCCTGTGTGTCCCTCTCCGTCCACCAATCTCCTCGTTATCTCACCAAGAGGCCAGGAACCACCTTAAAGATGACCTGCAGTCACCATGACAAAAAATATGATAAAATCTACTGGTACCGTCAGATACATGGACAAAAGCTCCAGCTCATCGGCTTCCTGTCCTTTAAAGAAGCTGTTGATGTTGAGGAAAACTTTAACATCTCAGGCGACGCCGAGGATGAGGGTTTTCTGGGGTCGCTTGCAGTGAGGATTGAAGACACTGGGCTATATTATTGTGCTGTGAGTAGGACAGGGTATGAGGCACATTTTGGATCAGGCACCAAATTAACAGTTCTCGATCCAAACATCAAAGTCACTGAACCCACAGTGGAAGTCCTAGCACCCTCGGCAAAGGAGTGTAAAGATAGAAACAAGAAGAAGAAGAAGACCCTGGTGTGTGTAGCCACCCGCTTCTACCCCGACCATGTCACGGTCTTCTGGCAAGTC
>227-19
GTTCCTGTGTGTCCCTCTCCGTCCACCAATCTCCTCGTTATCTCACCAAGAGGCCAGGAACCACCTTAAAGATGACCTGCAGTCACCATGACAAAAAATATGATAAAATCTACTGGTACCGTCAGATACATGGACAAAAGCTCCAGCTCATCGGCTTCCTGTCCTTTAAAGAAGCTGTTGATGTTGAGGAAAACTTTAACATCTCAGGCGACGCCGAGGATGAGGGTTTTCTGGGGTCGCTTGCAGTGAGGATTGAAGACACTGGGCTATATTATTGTGCTGTGAGTAAAGCTAGAGACTCGGAGGCATATTTTGGAGCCGGCACCAAACTCACCGTTTTAGATCCAAACATCAAAGTCACTGAACCCACAGTGGAAGTCCTAGCACCCTCGGCAAAGGAGTGTAAAGATAGAAACAAGAAGAAGAAGAAGACCCTGGTGTGTGTAGCCACCCGCTTCTACCCCGACCATGTCACGGTCTTCTGGCAAGTC
>228-19
GTTCCTGTGTGTCCCTCTCCGTCCACCAATCTCCTCGTTATCTCACCAAGAGGCCAGGAACCACCTTAAAGATGACCTGCAGTCACCATGACAAAAAATATGATAAAATCTACTGGTACCGTCAGATACATGGACAAAAGCTCCAGCTCATCGGCTTCCTGTCCTTTAAAGAAGCTGTTGATGTTGAGGAAAACTTTAACATCTCAGGCGACGCCGAGGATGAGGGTTTTCTGGGGTCGCTTGCAGTGAGGATTGAAGACACTGGGCTATATTATTGTGCTGTGAGTTCTCGGATCTATGAGGCACATTTTGGATCAGGCACCAAATTAACAGTTCTCGATCCAAACATCAAAGTCACTGAACCCACAGTGGAAGTCCTAGCACCCTCGGCAAAGGAGTGTAAAGATAGAAACAAGAAGAAGAAGAAGACCCTGGTGTGTGTAGCCACCCGCTTCTACCCCGACCATGTCACGGTCTTCTGGCAAGTC
>229-19
GTTCCTGTGTGTCCCTCTCCGTCCACCAATCTCCTCGTTATCTCACCAAGAGGCCAGGAACCACCTTAAAGATGACCTGCAGTCACCATGACAAAAAATATGATAAAATCTACTGGTACCGTCAGATACATGGACAAAAGCTCCAGCTCATCGGCTTCCTGTCCTTTAAAGAAGCTGTTGATGTTGAGGAAAACTTTAACATCTCAGGCGACGCCGAGGATGAGGGTTTTCTGGGGTCGCTTGCAGTGAGGATTGAAGACACTGGGCTATATTATTGTGCTGTGAGTACTCAAACTCAACCAGCCTTCTTTGGCAATGGAACGAAACTCACTGTTTTAGATCCAAACATCAAAGTCACTGAACCCACAGTGGAAGTCCTAGCACCCTCGGCAAAGGAGTGTAAAGATAGAAACAAGAAGAAGAAGAAGACCCTGGTGTGTGTAGCCACCCGCTTCTACCCCGACCATGTCACGGTCTTCTGGCAAGTC
>230-19
GTTCCTGTGTGTCCCTCTCCGTCCACCAATCTCCTCGTTATCTCACCAAGAGGCCAGGAACCACCTTAAAGATGACCTGCAGTCACCATGACAAAAAATATGATAAAATCTACTGGTACCGTCAGATACATGGACAAAAGCTCCAGCTCATCGGCTTCCTGTCCTTTAAAGAAGCTGTTGATGTTGAGGAAAACTTTAACATCTCAGGCGACGCCGAGGATGAGGGTTTTCTGGGGTCGCTTGCAGTGAGGATTGAAGACACTGGGCTATATTATTGTGCTGTGAGTAACAGGGGAGAGGCACATTTTGGATCAGGCACCAAATTAACAGTTCTCGATCCAAACATCAAAGTCACTGAACCCACAGTGGAAGTCCTAGCACCCTCGGCAAAGGAGTGTAAAGATAGAAACAAGAAGAAGAAGAAGACCCTGGTGTGTGTAGCCACCCGCTTCTACCCCGACCATGTCACGGTCTTCTGGCAAGTC
>231-19
GTTCCTGTGTGTCCCTCTCCGTCCACCAATCTCCTCGTTATCTCACCAAGAGGCCAGGAACCACCTTAAAGATGACCTGCAGTCACCATGACAAAAAATATGATAAAATCTACTGGTACCGTCAGATACATGGACAAAAGCTCCAGCTCATCGGCTTCCTGTCCTTTAAAGAAGCTGTTGATGTTGAGGAAAACTTTAACATCTCAGGCGACGCCGAGGATGAGGGTTTTCTGGGGTCGCTTGCAGTGAGGATTGAAGACACTGGGCTATATTATTGTGCTGTGAACACATACAACTATGAGGCACATTTTGGATCAGGCACCAAATTAACAGTTCTCGATCCAAACATCAAAGTCACTGAACCCACAGTGGAAGTCCTAGCACCCTCGGCAAAGGAGTGTAAAGATAGAAACAAGAAGAAGAAGAAGACCCTGGTGTGTGTAGCCACCCGCTTCTACCCCGACCATGTCACGGTCTTCTGGCAAGTC
>232-19
GTTCCTGTGTGTCCCTCTCCGTCCACCAATCTCCTCGTTATCTCACCAAGAGGCCAGGAACCACCTTAAAGATGACCTGCAGTCACCATGACAAAAAATATGATAAAATCTACTGGTACCGTCAGATACATGGACAAAAGCTCCAGCTCATCGGCTTCCTGTCCTTTAAAGAAGCTGTTGATGTTGAGGAAAACTTTAACATCTCAGGCGACGCCGAGGATGAGGGTTTTCTGGGGTCGCTTGCAGTGAGGATTGAAGACACTGGGCTATATTATTGTGCTGTGACAGGGACTCAAACTCAACCAGCCTTCTTTGGCAATGGAACGAAACTCACTGTTTTAGATCCAAACATCAAAGTCACTGAACCCACAGTGGAAGTCCTAGCACCCTCGGCAAAGGAGTGTAAAGATAGAAACAAGAAGAAGAAGAAGACCCTGGTGTGTGTAGCCACCCGCTTCTACCCCGACCATGTCACGGTCTTCTGGCAAGTC
>233-19
GTTCCTGTGTGTCCCTCTCCGTCCACCAATCTCCTCGTTATCTCACCAAGAGGCCAGGAACCACCTTAAAGATGACCTGCAGTCACCATGACAAAAAATATGATAAAATCTACTGGTACCGTCAGATACATGGACAAAAGCTCCAGCTCATCGGCTTCCTGTCCTTTAAAGAAGCTGTTGATGTTGAGGAAAACTTTAACATCTCAGGCGACGCCGAGGATGAGGGTTTTCTGGGGTCGCTTGCAGTGAGGATTGAAGACACTGGGCTATATTATTGTGCTGTGAGTAACGGGGGCGAATATGAGGCACATTTTGGATCAGGCACCAAATTAACAGTTCTCGATCCAAACATCAAAGTCACTGAACCCACAGTGGAAGTCCTAGCACCCTCGGCAAAGGAGTGTAAAGATAGAAACAAGAAGAAGAAGAAGACCCTGGTGTGTGTAGCCACCCGCTTCTACCCCGACCATGTCACGGTCTTCTGGCAAGTC
>234-19
GTTCCTGTGTGTCCCTCTCCCGGTCCTTGTCCCTGTGGCTGCGCCTCCGGTCACGGTCCCGCTCCCTGTCTCTGTCGCGCTCCCTCCCGCCACGCTCCTCTCCCACCTCCTCACCCACACTAGGTTCTTCAGGCATCTTCTCTCCTCCCTCCCCCATCATACCGTCTCCAAGCCCCATGCCCTCATCCCCCTCGCCACCCTTGCCCCTCTCCCGGTCTCGCTTGCGCTCACGGTCTTCTGGCAAGTC
>235-19
GTTCCTGTGTGTCCCTCTCCGTCCACCAATCTCCTCGTTATCTCACCAAGAGGCCAGGAACCACCTTAAAGATGACCTGCAGTCACCATGACAAAAAATATGATAAAATCTACTGGTACCGTCAGATACATGGACAAAAGCTCCAGCTCATCGGCTTCCTGTCCTTTAAAGAAGCTGTTGATGTTGAGGAAAACTTTAACATCTCAGGCGACGCCGAGGATGAGGGTTTTCTGGGGTCGCTTGCAGTGAGGATTGAAGACACTGGGCTATATTATTGTGCTGTGAGGGACAGGGGGCACAACCCGGCATTCTTCGGCAGTGGCACCAAACTCACAGTTCTAGATCCAAACATCAAAGTCACTGAACCCACAGTGGAAGTCCTAGCACCCTCGGCAAAGGAGTGTAAAGATAGAAACAAGAAGAAGAAGAAGACCCTGGTGTGTGTAGCCACCCGCTTCTACCCCGACCATGTCACGGTCTTCTGGCAAGTC
>236-19
GTTCCTGTGTGTCCCTCTCCGTCCACCAATCTCCTCGTTATCTCACCAAGAGGCCAGGAACCACCTTAAAGATGACCTGCAGTCACCATGACAAAAAATATGATAAAATCTACTGGTACCGTCAGATACATGGACAAAAGCTCCAGCTCATCGGCTTCCTGTCCTTTAAAGAAGCTGTTGATGTTGAGGAAAACTTTAACATCTCAGGCGACGCCGAGGATGAGGGTTTTCTGGGGTCGCTTGCAGTGAGGATTGAAGACACTGGGCTATATTATTGTGCTGTGAGTAAAGGGAACTATGATCCTGCATTCTTTGGAGCAGGGACCAAACTGAGTGTTCTGGATCCAAACATCAAAGTCACTGAACCCACAGTGGAAGTCCTAGCACCCTCGGCAAAGGAGTGTAAAGATAGAAACAAGAAGAAGAAGAAGACCCTGGTGTGTGTAGCCACCCGCTTCTACCCCGACCATGTCACGGTCTTCTGGCAAGTC
>237-19
GTTCCTGTGTGTCCCTCTCCGTCCACCAATCTCCTCGTTATCTCACCAAGAGGCCAGGAACCACCTTAAAGATGACCTGCAGTCACCATGACAAAAAATATGATAAAATCTACTGGTACCGTCAGATACATGGACAAAAGCTCCAGCTCATCGGCTTCCTGTCCTTTAAAGAAGCTGTTGATGTTGAGGAAAACTTTAACATCTCAGGCGACGCCGAGGATGAGGGTTTTCTGGGGTCGCTTGCAGTGAGGATTGAAGACACTGGGCTATATTATTGTGCTGTGAGTCGGGACAGAGGTGCTGCCTACTTTGGAGAAGGAACTAAGCTAACAGTTCTGGATCCAAACATCAAAGTCACTGAACCCACAGTGGAAGTCCTAGCACCCTCGGCAAAGGAGTGTAAAGATAGAAACAAGAAGAAGAAGAAGACCCTGGTGTGTGTAGCCACCCGCTTCTACCCCGACCATGTCACGGTCTTCTGGCAAGTC
>238-18
GTTCCTGTGTGTCCCTCTCCGTCCACCAATCTCCTCGTTATCTCACCAAGAGGCCAGGAACCACCTTAAAGATGACCTGCAGTCACCATGACAAAAAATATGATAAAATCTACTGGTACCGTCAGATACATGGACAAAAGCTCCAGCTCATCGGCTTCCTGTCCTTTAAAGAAGCTGTTGATGTTGAGGAAAACTTTAACATCTCAGGCGACGCCGAGGATGAGGGTTTTCTGGGGTCGCTTGCAGTGAGGATTGAAGACACTGGGCTATATTATTGTGCTGTGAGTAAAGACAGGGGCTATGAGGCACATTTTGGATCAGGCACCAAATTAACAGTTCTCGATCCAAACATCAAAGTCACTGAACCCACAGTGGAAGTCCTAGCACCCTCGGCAAAGGAGTGTAAAGATAGAAACAAGAAGAAGAAGAAGACCCTGGTGTGTGTAGCCACCCGCTTCTACCCCGACCATGTCACGGTCTTCTGGCAAGTC
>239-18
GTTCCTGTGTGTCCCTCTCCGTCCACCAATCTCCTCGTTATCTCACCAAGAGGCCAGGAACCACCTTAAAGATGACCTGCAGTCACCATGACAAAAAATATGATAAAATCTACTGGTACCGTCAGATACATGGACAAAAGCTCCAGCTCATCGGCTTCCTGTCCTTTAAAGAAGCTGTTGATGTTGAGGAAAACTTTAACATCTCAGGCGACGCCGAGGATGAGGGTTTTCTGGGGTCGCTTGCAGTGAGGATTGAAGACACTGGGCTATATTATTGTGCTGTGAGTGGACAAGACTATGATCCTGCATTCTTTGGAGCAGGGACCAAACTGAGTGTTCTGGATCCAAACATCAAAGTCACTGAACCCACAGTGGAAGTCCTAGCACCCTCGGCAAAGGAGTGTAAAGATAGAAACAAGAAGAAGAAGAAGACCCTGGTGTGTGTAGCCACCCGCTTCTACCCCGACCATGTCACGGTCTTCTGGCAAGTC
>240-18
GTTCCTGTGTGTCCCTCTCCGTCCACCAATCTCCTCGTTATCTCACCAAGAGGCCAGGAACCACCTTAAAGATGACCTGCAGTCACCATGACAAAAAATATGATAAAATCTACTGGTACCGTCAGATACATGGACAAAAGCTCCAGCTCATCGGCTTCCTGTCCTTTAAAGAAGCTGTTGATGTTGAGGAAAACTTTAACATCTCAGGCGACGCCGAGGATGAGGGTTTTCTGGGGTCGCTTGCAGTGAGGATTGAAGACACTGGGCTATATTATTGTGCTGTGAGTAAGGGACAGGGGGCTGAGGCACATTTTGGATCAGGCACCAAATTAACAGTTCTCGATCCAAACATCAAAGTCACTGAACCCACAGTGGAAGTCCTAGCACCCTCGGCAAAGGAGTGTAAAGATAGAAACAAGAAGAAGAAGAAGACCCTGGTGTGTGTAGCCACCCGCTTCTACCCCGACCATGTCACGGTCTTCTGGCAAGTC
>241-18
GTTCCTGTGTGTCCCTCTCCGTCCACCAATCTCCTCGTTATCTCACCAAGAGGCCAGGAACCACCTTAAAGATGACCTGCAGTCACCATGACAAAAAATATGATAAAATCTACTGGTACCGTCAGATACATGGACAAAAGCTCCAGCTCATCGGCTTCCTGTCCTTTAAAGAAGCTGTTGATGTTGAGGAAAACTTTAACATCTCAGGCGACGCCGAGGATGAGGGTTTTCTGGGGTCGCTTGCAGTGAGGATTGAAGACACTGGGCTATATTATTGTGCTGTGATGACAGGCTCGTACTCGGAGGCATATTTTGGAGCCGGCACCAAACTCACCGTTTTAGATCCAAACATCAAAGTCACTGAACCCACAGTGGAAGTCCTAGCACCCTCGGCAAAGGAGTGTAAAGATAGAAACAAGAAGAAGAAGAAGACCCTGGTGTGTGTAGCCACCCGCTTCTACCCCGACCATGTCACGGTCTTCTGGCAAGTC
>242-18
GTTCCTGTGTGTCCCTCTCCGTCCACCAATCTCCTCGTTATCTCACCAAGAGGCCAGGAACCACCTTAAAGATGACCTGCAGTCACCATGACAAAAAATATGATAAAATCTACTGGTACCGTCAGATACATGGACAAAAGCTCCAGCTCATCGGCTTCCTGTCCTTTAAAGAAGCTGTTGATGTTGAGGAAAACTTTAACATCTCAGGCGACGCCGAGGATGAGGGTTTTCTGGGGTCGCTTGCAGTGAGGATTGAAGACACTGGGCTATATTATTGTGCTGTGAGTAAAGCTCGGGGCTATGAGGCACATTTTGGATCAGGCACCAAATTAACAGTTCTCGATCCAAACATCAAAGTCACTGAACCCACAGTGGAAGTCCTAGCACCCTCGGCAAAGGAGTGTAAAGATAGAAACAAGAAGAAGAAGAAGACCCTGGTGTGTGTAGCCACCCGCTTCTACCCCGACCATGTCACGGTCTTCTGGCAAGTC
>243-18
GTTCCTGTGTGTCCCTCTCCGTCCACCAATCTCCTCGTTATCTCACCAAGAGGCCAGGAACCACCTTAAAGATGACCTGCAGTCACCATGACAAAAAATATGATAAAATCTACTGGTACCGTCAGATACATGGACAAAAGCTCCAGCTCATCGGCTTCCTGTCCTTTAAAGAAGCTGTTGATGTTGAGGAAAACTTTAACATCTCAGGCGACGCCGAGGATGAGGGTTTTCTGGGGTCGCTTGCAGTGAGGATTGAAGACACTGGGCTATATTATTGTGCTGTGAGTAAAGGGGGGAACTATGAGGCACATTTTGGATCAGGCACCAAATTAACAGTTCTCGATCCAAACATCAAAGTCACTGAACCCACAGTGGAAGTCCTAGCACCCTCGGCAAAGGAGTGTAAAGATAGAAACAAGAAGAAGAAGAAGACCCTGGTGTGTGTAGCCACCCGCTTCTACCCCGACCATGTCACGGTCTTCTGGCAAGTC
>244-18
GTTCCTGTGTGTCCCTCTCCGTCCACCAATCTCCTCGTTATCTCACCAAGAGGCCAGGAACCACCTTAAAGATGACCTGCAGTCACCATGACAAAAAATATGATAAAATCTACTGGTACCGTCAGATACATGGACAAAAGCTCCAGCTCATCGGCTTCCTGTCCTTTAAAGAAGCTGTTGATGTTGAGGAAAACTTTAACATCTCAGGCGACGCCGAGGATGAGGGTTTTCTGGGGTCGCTTGCAGTGAGGATTGAAGACACTGGGCTATATTATTGTGCTGTGAGCGGGACAAAATTATGCTGCCTACTTTGGAGAGGGAACTAAGCTAACAGTTCTGGATCCAAACATCAAAGTCACTGAACCCACAGTGGAAGTCCTAGCACCCTCGGCAAAGGAGTGTAAAGATAGAAACAAGAAGAAGAAGAAGACCCTGGTGTGTGTAGCCACCCGCTTCTACCCCGACCATGTCACGGTCTTCTGGCAAGTC
>245-18
GTTCCTGTGTGTCCCTCTCCGTCCACCAATCTCCTCGTTATCTCACCAAGAGGCCAGGAACCACCTTAAAGATGACCTGCAGTCACCATGACAAAAAATATGATAAAATCTACTGGTACCGTCAGATACATGGACAAAAGCTCCAGCTCATCGGCTTCCTGTCCTTTAAAGAAGCTGTTGATGTTGAGGAAAACTTTAACATCTCAGGCGACGCCGAGGATGAGGGTTTTCTGGGGTCGCTTGCAGTGAGGATTGAAGACACTGGGCTATATTATTGTGCTGTGAGTTGGACAGGGAGCTATGAGGCACATTTTGGATCAGGCACCAAATTAACAGTTCTCGATCCAAACATCAAAGTCACTGAACCCACAGTGGAAGTCCTAGCACCCTCGGCAAAGGAGTGTAAAGATAGAAACAAGAAGAAGAAGAAGACCCTGGTGTGTGTAGCCACCCGCTTCTACCCCGACCATGTCACGGTCTTCTGGCAAGTC
>246-18
GTTCCTGTGTGTCCCTCTCCGTCCACCAATCTCCTCGTTATCTCACCAAGAGGCCAGGAACCACCTTAAAGATGACCTGCAGTCACCATGACAAAAAATATGATAAAATCTACTGGTACCGTCAGATACATGGACAAAAGCTCCAGCTCATCGGCTTCCTGTCCTTTAAAGAAGCTGTTGATGTTGAGGAAAACTTTAACATCTCAGGCGACGCCGAGGATGAGGGTTTTCTGGGGTCGCTTGCAGTGAGGATTGAAGACACTGGGCTATATTATTGTGCTGTGAGTAATAGATATGAGGCACATTTTGGATCAGGCACCAAATTAACAGTTCTCGATCCAAACATCAAAGTCACTGAACCCACAGTGGAAGTCCTAGCACCCTCGGCAAAGGAGTGTAAAGATAGAAACAAGAAGAAGAAGAAGACCCTGGTGTGTGTAGCCACCCGCTTCTACCCCGACCATGTCACGGTCTTCTGGCAAGTC
>247-18
GTTCCTGTGTGTCCCTCTCCGTCCACCAATCTCCTCGTTATCTCACCAAGAGGCCAGGAACCACCTTAAAGATGACCTGCAGTCACCATGACAAAAAATATGATAAAATCTACTGGTACCGTCAGATACATGGACAAAAGCTCCAGCTCATCGGCTTCCTGTCCTTTAAAGAAGCTGTTGATGTTGAGGAAAACTTTAACATCTCAGGCGACGCCGAGGATGAGGGTTTTCTGGGGTCGCTTGCAGTGAGGATTGAAGACACTGGGCTATATTATTGTGCTGTGAGTAAACGTCACAACTATGAGGCACATTTTGGATCAGGCACCAAATTAACAGTTCTCGATCCAAACATCAAAGTCACTGAACCCACAGTGGAAGTCCTAGCACCCTCGGCAAAGGAGTGTAAAGATAGAAACAAGAAGAAGAAGAAGACCCTGGTGTGTGTAGCCACCCGCTTCTACCCCGACCATGTCACGGTCTTCTGGCAAGTC
>248-18
GTTCCTGTGTGTCCCTCTCCGTCCACCAATCTCCTCGTTATCTCACCAAGAGGCCAGGAACCACCTTAAAGATGACCTGCAGTCACCATGACAAAAAATATGATAAAATCTACTGGTACCGTCAGATACATGGACAAAAGCTCCAGCTCATCGGCTTCCTGTCCTTTAAAGAAGCTGTTGATGTTGAGGAAAACTTTAACATCTCAGGCGACGCCGAGGATGAGGGTTTTCTGGGGTCGCTTGCAGTGAGGATTGAAGACACTGGGCTATATTATTGTGCTGTGAGACAGGGCTCGTACTCGGAGGCATATTTTGGAGCCGGCACCAAACTCACCGTTTTAGATCCAAACATCAAAGTCACTGAACCCACAGTGGAAGTCCTAGCACCCTCGGCAAAGGAGTGTAAAGATAGAAACAAGAAGAAGAAGAAGACCCTGGTGTGTGTAGCCACCCGCTTCTACCCCGACCATGTCACGGTCTTCTGGCAAGTC
>249-18
GTTCCTGTGTGTCCCTCTCCGTCCACCAATCTCCTCGTTATCTCACCAAGAGGCCAGGAACCACCTTAAAGATGACCTGCAGTCACCATGACAAAAAATATGATAAAATCTACTGGTACCGTCAGATACATGGACAAAAGCTCCAGCTCATCGGCTTCCTGTCCTTTAAAGAAGCTGTTGATGTTGAGGAAAACTTTAACATCTCAGGCGACGCCGAGGATGAGGGTTTTCTGGGGTCGCTTGCAGTGAGGATTGAAGACACTGGGCTATATTATTGTGCTGTGAGTAAAGGAGGAACTCAACCAGCCTTCTTTGGCAATGGAACGAAACTCACTGTTTTAGATCCAAACATCAAAGTCACTGAACCCACAGTGGAAGTCCTAGCACCCTCGGCAAAGGAGTGTAAAGATAGAAACAAGAAGAAGAAGAAGACCCTGGTGTGTGTAGCCACCCGCTTCTACCCCGACCATGTCACGGTCTTCTGGCAAGTC
>250-17
GTTCCTGTGTGTCCCTCTCCGTCCACCAATCTCCTCGTTATCTCACCAAGAGGCCAGGAACCACCTTAAAGATGACCTGCAGTCACCATGACAAAAAATATGATAAAATCTACTGGTACCGTCAGATACATGGACAAAAGCTCCAGCTCATCGGCTTCCTGTCCTTTAAAGAAGCTGTTGATGTTGAGGAAAACTTTAACATCTCAGGCGACGCCGAGGATGAGGGTTTTCTGGGGTCGCTTGCAGTGAGGATTGAAGACACTGGGCTATATTATTGTGGGGTTAAACGACAGGGGGGGGCATATTTTGGAGCCGGCACCAAACTCACCGTTTTAGATCCAAACATCAAAGTCACTGAACCCACAGTGGAAGTCCTAGCACCCTCGGCAAAGGAGTGTAAAGATAGAAACAAGAAGAAGAAGAAGACCCTGGTGTGTGTAGCCACCCGCTTCTACCCCGACCATGTCACGGTCTTCTGGCAAGTC
>251-17
GTTCCTGTGTGTCCCTCTCCGTCCACCAATCTCCTCGTTATCTCACCAAGAGGCCAGGAACCACCTTAAAGATGACCTGCAGTCACCATGACAAAAAATATGATAAAATCTACTGGTACCGTCAGATACATGGACAAAAGCTCCAGCTCATCGGCTTCCTGTCCTTTAAAGAAGCTGTTGATGTTGAGGAAAACTTTAACATCTCAGGCGACGCCGAGGATGAGGGTTTTCTGGGGTCGCTTGCAGTGAGGATTGAAGACACTGGGCTATATTATTGTGCTGTGAGTCGGGACAGGGGTTATGAGGCACATTTTGGATCAGGCACCAAATTAACAGTTCTCGATCCAAACATCAAAGTCACTGAACCCACAGTGGAAGTCCTAGCACCCTCGGCAAAGGAGTGTAAAGATAGAAACAAGAAGAAGAAGAAGACCCTGGTGTGTGTAGCCACCCGCTTCTACCCCGACCATGTCACGGTCTTCTGGCAAGTC
>252-17
GTTCCTGTGTGTCCCTCTCCGTCCACCAATCTCCTCGTTATCTCACCAAGAGGCCAGGAACCACCTTAAAGATGACCTGCAGTCACCATGACAAAAAATATGATAAAATCTACTGGTACCGTCAGATACATGGACAAAAGCTCCAGCTCATCGGCTTCCTGTCCTTTAAAGAAGCTGTTGATGTTGAGGAAAACTTTAACATCTCAGGCGACGCCGAGGATGAGGGTTTTCTGGGGTCGCTTGCAGTGAGGATTGAAGACACTGGGCTATATTATTGTGCTGTTAGACAGGGGCGCAACCCGGCATTCTTCGGCAGTGGCACCAAACTCACAGTTCTAGATCCAAACATCAAAGTCACTGAACCCACAGTGGAAGTCCTAGCACCCTCGGCAAAGGAGTGTAAAGATAGAAACAAGAAGAAGAAGAAGACCCTGGTGTGTGTAGCCACCCGCTTCTACCCCGACCATGTCACGGTCTTCTGGCAAGTC
>253-17
GTTCCTGTGTGTCCCTCTCCGTCCACCAATCTCCTCGTTATCTCACCAAGAGGCCAGGAACCACCTTAAAGATGACCTGCAGTCACCATGACAAAAAATATGATAAAATCTACTGGTACCGTCAGATACATGGACAAAAGCTCCAGCTCATCGGCTTCCTGTCCTTTAAAGAAGCTGTTGATGTTGAGGAAAACTTTAACATCTCAGGCGACGCCGAGGATGAGGGTTTTCTGGGGTCGCTTGCAGTGAGGATTGAAGACACTGGGCTATATTATTGTGCTGTGAGACAGGGGAGATACTCGGAGGCATATTTTGGAGCCGGCACCAAACTCACCGTTTTAGATCCAAACATCAAAGTCACTGAACCCACAGTGGAAGTCCTAGCACCCTCGGCAAAGGAGTGTAAAGATAGAAACAAGAAGAAGAAGAAGACCCTGGTGTGTGTAGCCACCCGCTTCTACCCCGACCATGTCACGGTCTTCTGGCAAGTC
>254-17
GTTCCTGTGTGTCCCTCTCCGTCCACCAATCTCCTCGTTATCTCACCAAGAGGCCAGGAACCACCTTAAAGATGACCTGCAGTCACCATGACAAAAAATATGATAAAATCTACTGGTACCGTCAGATACATGGACAAAAGCTCCAGCTCATCGGCTTCCTGTCCTTTAAAGAAGCTGTTGATGTTGAGGAAAACTTTAACATCTCAGGCGACGCCGAGGATGAGGGTTTTCTGGGGTCGCTTGCAGTGAGGATTGAAGACACTGGGCTATATTATTGTGCTGTGAGTACTCAACCAGCCTTCTTTGGCAATGGAACGAAACTCACTGTTTTAGATCCAAACATCAAAGTCACTGAACCCACAGTGGAAGTCCTAGCACCCTCGGCAAAGGAGTGTAAAGATAGAAACAAGAAGAAGAAGAAGACCCTGGTGTGTGTAGCCACCCGCTTCTACCCCGACCATGTCACGGTCTTCTGGCAAGTC
>255-17
GTTCCTGTGTGTCCCTCTCCGTCCACCAATCTCCTCGTTATCTCACCAAGAGGCCAGGAACCACCTTAAAGATGACCTGCAGTCACCATGACAAAAAATATGATAAAATCTACTGGTACCGTCAGATACATGGACAAAAGCTCCAGCTCATCGGCTTCCTGTCCTTTAAAGAAGCTGTTGATGTTGAGGAAAACTTTAACATCTCAGGCGACGCCGAGGATGAGGGTTTTCTGGGGTCGCTTGCAGTGAGGATTGAAGACACTGGGCTATATTATTGTGCTGTGAGTCGGGGGCGGAACAACCCGGCATTCTTCGGCAGTGGCACCAAACTCACAGTTCTAGATCCAAACATCAAAGTCACTGAACCCACAGTGGAAGTCCTAGCACCCTCGGCAAAGGAGTGTAAAGATAGAAACAAGAAGAAGAAGAAGACCCTGGTGTGTGTAGCCACCCGCTTCTACCCCGACCATGTCACGGTCTTCTGGCAAGTC
>256-17
GTTCCTGTGTGTCCCTCTCCGTCCACCAATCTCCTCGTTATCTCACCAAGAGGCCAGGAACCACCTTAAAGATGACCTGCAGTCACCATGACAAAAAATATGATAAAATCTACTGGTACCGTCAGATACATGGACAAAAGCTCCAGCTCATCGGCTTCCTGTCCTTTAAAGAAGCTGTTGATGTTGAGGAAAACTTTAACATCTCAGGCGACGCCGAGGATGAGGGTTTTCTGGGGTCGCTTGCAGTGAGGATTGAAGACACTGGGCTATATTATTGTGCTGTGAGTAAAGCTGACATACTCGGAGGCATATTTTGGAGCCGGCACCAAACTCACCGTTTTAGATCCAAACATCAAAGTCACTGAACCCACAGTGGAAGTCCTAGCACCCTCGGCAAAGGAGTGTAAAGATAGAAACAAGAAGAAGAAGAAGACCCTGGTGTGTGTAGCCACCCGCTTCTACCCCGACCATGTCACGGTCTTCTGGCAAGTC
>257-17
GTTCCTGTGTGTCCCTCTCCGTCCACCAATCTCCTCGTTATCTCACCAAGAGGCCAGGAACCACCTTAAAGATGACCTGCAGTCACCATGACAAAAAATATGATAAAATCTACTGGTACCGTCAGATACATGGACAAAAGCTCCAGCTCATCGGCTTCCTGTCCTTTAAAGAAGCTGTTGATGTTGAGGAAAACTTTAACATCTCAGGCGACGCCGAGGATGAGGGTTTTCTGGGGTCGCTTGCAGTGAGGATTGAAGACACTGGGCTATATTATTGTGCTGTGAGTAAAATCGGACAAGAGGCACATTTTGGATCAGGCACCAAATTAACAGTTCTCGATCCAAACATCAAAGTCACTGAACCCACAGTGGAAGTCCTAGCACCCTCGGCAAAGGAGTGTAAAGATAGAAACAAGAAGAAGAAGAAGACCCTGGTGTGTGTAGCCACCCGCTTCTACCCCGACCATGTCACGGTCTTCTGGCAAGTC
>258-17
GTTCCTGTGTGTCCCTCTCCGTCCACCAATCTCCTCGTTATCTCACCAAGAGGCCAGGAACCACCTTAAAGATGACCTGCAGTCACCATGACAAAAAATATGATAAAATCTACTGGTACCGTCAGATACATGGACAAAAGCTCCAGCTCATCGGCTTCCTGTCCTTTAAAGAAGCTGTTGATGTTGAGGAAAACTTTAACATCTCAGGCGACGCCGAGGATGAGGGTTTTCTGGGGTCGCTTGCAGTGAGGATTGAAGACACTGGGCTATATTATTGTGCTGTGACAGGGGGTGGTTATGCTGCCTACTTTGGAGAGGGAACTAAGCTAACAGTTCTGGATCCAAACATCAAAGTCACTGAACCCACAGTGGAAGTCCTAGCACCCTCGGCAAAGGAGTGTAAAGATAGAAACAAGAAGAAGAAGAAGACCCTGGTGTGTGTAGCCACCCGCTTCTACCCCGACCATGTCACGGTCTTCTGGCAAGTC
>259-16
GTTCCTGTGTGTCCCTCTCCGTCCACCAATCTCCTCGTTATCTCACCAAGAGGCCAGGAACCACCTTAAAGATGACCTGCAGTCACCATGACAAAAAATATGATAAAATCTACTGGTACCGTCAGATACATGGACAAAAGCTCCAGCTCATCGGCTTCCTGTCCTTTAAAGAAGCTGTTGATGTTGAGGAAAACTTTAACATCTCAGGCGACGCCGAGGATGAGGGTTTTCTGGGGTCGCTTGCAGTGAGGATTGAAGACACTGGGCTATATTATTGTGCTGTGAGTTGGGACAATAACTCGGAGGCATATTTTGGAGCCGGCACCAAACTCACCGTTTTAGATCCAAACATCAAAGTCACTGAACCCACAGTGGAAGTCCTAGCACCCTCGGCAAAGGAGTGTAAAGATAGAAACAAGAAGAAGAAGAAGACCCTGGTGTGTGTAGCCACCCGCTTCTACCCCGACCATGTCACGGTCTTCTGGCAAGTC
>260-16
GTTCCTGTGTGTCCCTCTCCGTCCACCAATCTCCTCGTTATCTCACCAAGAGGCCAGGAACCACCTTAAAGATGACCTGCAGTCACCATGACAAAAAATATGATAAAATCTACTGGTACCGTCAGATACATGGACAAAAGCTCCAGCTCATCGGCTTCCTGTCCTTTAAAGAAGCTGTTGATGTTGAGGAAAACTTTAACATCTCAGGCGACGCCGAGGATGAGGGTTTTCTGGGGTCGCTTGCAGTGAGGATTGAAGACACTGGGCTATATTATTGTGCTGTGAGTGACAACACTGGAAGTGAGGCCTACTTTGGGAATGGAACCAAACTCACTGTTTTAGATCCAAACATCAAAGTCACTGAACCCACAGTGGAAGTCCTAGCACCCTCGGCAAAGGAGTGTAAAGATAGAAACAAGAAGAAGAAGAAGACCCTGGTGTGTGTAGCCACCCGCTTCTACCCCGACCATGTCACGGTCTTCTGGCAAGTC
>261-16
GTTCCTGTGTGTCCCTCTCCGTCCACCAATCTCCTCGTTATCTCACCAAGAGGCCAGGAACCACCTTAAAGATGACCTGCAGTCACCATGACAAAAAATATGATAAAATCTACTGGTACCGTCAGATACATGGACAAAAGCTCCAGCTCATCGGCTTCCTGTCCTTTAAAGAAGCTGTTGATGTTGAGGAAAACTTTAACATCTCAGGCGACGCCGAGGATGAGGGTTTTCTGGGGTCGCTTGCAGTGAGGATTGAAGACACTGGGCTATATTATTGTGCTGTGAGTAAAAGGGGGGACTCGGAGGCATATTTTGGAGCCGGCACCAAACTCACCGTTTTAGATCCAAACATCAAAGTCACTGAACCCACAGTGGAAGTCCTAGCACCCTCGGCAAAGGAGTGTAAAGATAGAAACAAGAAGAAGAAGAAGACCCTGGTGTGTGTAGCCACCCGCTTCTACCCCGACCATGTCACGGTCTTCTGGCAAGTC
>262-16
GTTCCTGTGTGTCCCTCTCCGTCCACCAATCTCCTCGTTATCTCACCAAGAGGCCAGGAACCACCTTAAAGATGACCTGCAGTCACCATGACAAAAAATATGATAAAATCTACTGGTACCGTCAGATACATGGACAAAAGCTCCAGCTCATCGGCTTCCTGTCCTTTAAAGAAGCTGTTGATGTTGAGGAAAACTTTAACATCTCAGGCGACGCCGAGGATGAGGGTTTTCTGGGGTCGCTTGCAGTGAGGATTGAAGACACTGGGCTATATTATTGTGCTGTGAGTGGACAGGGAATGATCCTGCATTCTTTGGAGCAGGGACCAAACTGAGTGTTCTGGATCCAAACATCAAAGTCACTGAACCCACAGTGGAAGTCCTAGCACCCTCGGCAAAGGAGTGTAAAGATAGAAACAAGAAGAAGAAGAAGACCCTGGTGTGTGTAGCCACCCGCTTCTACCCCGACCATGTCACGGTCTTCTGGCAAGTC
>263-16
GTTCCTGTGTGTCCCTCTCCGTCCACCAATCTCCTCGTTATCTCACCAAGAGGCCAGGAACCACCTTAAAGATGACCTGCAGTCACCATGACAAAAAATATGATAAAATCTACTGGTACCGTCAGATACATGGACAAAAGCTCCAGCTCATCGGCTTCCTGTCCTTTAAAGAAGCTGTTGATGTTGAGGAAAACTTTAACATCTCAGGCGACGCCGAGGATGAGGGTTTTCTGGGGTCGCTTGCAGTGAGGATTGAAGACACTGGGCTATATTATTGTGCTGTGGGGACAGGGGATCAACCAGCCTTCTTTGGCAATGGAACGAAACTCACTGTTTTAGATCCAAACATCAAAGTCACTGAACCCACAGTGGAAGTCCTAGCACCCTCGGCAAAGGAGTGTAAAGATAGAAACAAGAAGAAGAAGAAGACCCTGGTGTGTGTAGCCACCCGCTTCTACCCCGACCATGTCACGGTCTTCTGGCAAGTC
>264-16
GTTCCTGTGTGTCCCTCTCCGTCCACCAATCTCCTCGTTATCTCACCAAGAGGCCAGGAACCACCTTAAAGATGACCTGCAGTCACCATGACAAAAAATATGATAAAATCTACTGGTACCGTCAGATACATGGACAAAAGCTCCAGCTCATCGGCTTCCTGTCCTTTAAAGAAGCTGTTGATGTTGAGGAAAACTTTAACATCTCAGGCGACGCCGAGGATGAGGGTTTTCTGGGGTCGCTTGCAGTGAGGATTGAAGACACTGGGCTATATTATTGTGCTGTGAGCCGACAGGGGCACTATGAGGCACATTTTGGATCAGGCACCAAATTAACAGTTCTCGATCCAAACATCAAAGTCACTGAACCCACAGTGGAAGTCCTAGCACCCTCGGCAAAGGAGTGTAAAGATAGAAACAAGAAGAAGAAGAAGACCCTGGTGTGTGTAGCCACCCGCTTCTACCCCGACCATGTCACGGTCTTCTGGCAAGTC
>265-16
GTTCCTGTGTGTCCCTCTCCGTCCACCAATCTCCTCGTTATCTCACCAAGAGGCCAGGAACCACCTTAAAGATGACCTGCAGTCACCATGACAAAAAATATGATAAAATCTACTGGTACCGTCAGATACATGGACAAAAGCTCCAGCTCATCGGCTTCCTGTCCTTTAAAGAAGCTGTTGATGTTGAGGAAAACTTTAACATCTCAGGCGACGCCGAGGATGAGGGTTTTCTGGGGTCGCTTGCAGTGAGGATTGAAGACACTGGGCTATATTATTGTGCTGTGAGACAGGGGGGTGCCAGCCAGGCTTACTTCGGTGGAGGAACCAGGTTAACTGTTCTAGATCCAAACATCAAAGTCACTGAACCCACAGTGGAAGTCCTAGCACCCTCGGCAAAGGAGTGTAAAGATAGAAACAAGAAGAAGAAGAAGACCCTGGTGTGTGTAGCCACCCGCTTCTACCCCGACCATGTCACGGTCTTCTGGCAAGTC
>266-16
GTTCCTGTGTGTCCCTCTCCGTCCACCAATCTCCTCGTTATCTCACCAAGAGGCCAGGAACCACCTTAAAGATGACCTGCAGTCACCATGACAAAAAATATGATAAAATCTACTGGTACCGTCAGATACATGGACAAAAGCTCCAGCTCATCGGCTTCCTGTCCTTTAAAGAAGCTGTTGATGTTGAGGAAAACTTTAACATCTCAGGCGACGCCGAGGATGAGGGTTTTCTGGGGTCGCTTGCAGTGAGGATTGAAGACACTGGGCTATATTATTGTGCTGTGAGGACAGGGGAGCCCTCGGAGGCATATTTTGGAGCCGGCACCAAACTCACCGTTTTAGATCCAAACATCAAAGTCACTGAACCCACAGTGGAAGTCCTAGCACCCTCGGCAAAGGAGTGTAAAGATAGAAACAAGAAGAAGAAGAAGACCCTGGTGTGTGTAGCCACCCGCTTCTACCCCGACCATGTCACGGTCTTCTGGCAAGTC
>267-16
GTTCCTGTGTGTCCCTCTCCGTCCACCAATCTCCTCGTTATCTCACCAAGAGGCCAGGAACCACCTTAAAGATGACCTGCAGTCACCATGACAAAAAATATGATAAAATCTACTGGTACCGTCAGATACATGGACAAAAGCTCCAGCTCATCGGCTTCCTGTCCTTTAAAGAAGCTGTTGATGTTGAGGAAAACTTTAACATCTCAGGCGACGCCGAGGATGAGGGTTTTCTGGGGTCGCTTGCAGTGAGGATTGAAGACACTGGGCTATATTATTGTGCTGTGAGTAAAGACATCTATGAGGCACATTTTGGATCAGGCACCAAATTAACAGTTCTCGATCCAAACATCAAAGTCACTGAACCCACAGTGGAAGTCCTAGCACCCTCGGCAAAGGAGTGTAAAGATAGAAACAAGAAGAAGAAGAAGACCCTGGTGTGTGTAGCCACCCGCTTCTACCCCGACCATGTCACGGTCTTCTGGCAAGTC
>268-15
GTTCCTGTGTGTCCCTCTCCGTCCACCAATCTCCTCGTTATCTCACCAAGAGGCCAGGAACCACCTTAAAGATGACCTGCAGTCACCATGACAAAAAATATGATAAAATCTACTGGTACCGTCAGATACATGGACAAAAGCTCCAGCTCATCGGCTTCCTGTCCTTTAAAGAAGCTGTTGATGTTGAGGAAAACTTTAACATCTCAGGCGACGCCGAGGATGAGGGTTTTCTGGGGTCGCTTGCAGTGAGGATTGAAGACACTGGGCTATATTATTGTGCTGTGGGGACCCTCAACTATGAGGCACATTTTGGATCAGGCACCAAATTAACAGTTCTCGATCCAAACATCAAAGTCACTGAACCCACAGTGGAAGTCCTAGCACCCTCGGCAAAGGAGTGTAAAGATAGAAACAAGAAGAAGAAGAAGACCCTGGTGTGTGTAGCCACCCGCTTCTACCCCGACCATGTCACGGTCTTCTGGCAAGTC
>269-15
GTTCCTGTGTGTCCCTCTCCGTCCACCAATCTCCTCGTTATCTCACCAAGAGGCCAGGAACCACCTTAAAGATGACCTGCAGTCACCATGACAAAAAATATGATAAAATCTACTGGTACCGTCAGATACATGGACAAAAGCTCCAGCTCATCGGCTTCCTGTCCTTTAAAGAAGCTGTTGATGTTGAGGAAAACTTTAACATCTCAGGCGACGCCGAGGATGAGGGTTTTCTGGGGTCGCTTGCAGTGAGGATTGAAGACACTGGGCTATATTATTGTGCTGTGACAAACACGGATAAGGCAGAGTTTGGTCCAGGTACCAGACTCACTGTTCTAGATCCAAACATCAAAGTCACTGAACCCACAGTGGAAGTCCTAGCACCCTCGGCAAAGGAGTGTAAAGATAGAAACAAGAAGAAGAAGAAGACCCTGGTGTGTGTAGCCACCCGCTTCTACCCCGACCATGTCACGGTCTTCTGGCAAGTC
>270-15
GTTCCTGTGTGTCCCTCTCCGTCCACCAATCTCCTCGTTATCTCACCAAGAGGCCAGGAACCACCTTAAAGATGACCTGCAGTCACCATGACAAAAAATATGATAAAATCTACTGGTACCGTCAGATACATGGACAAAAGCTCCAGCTCATCGGCTTCCTGTCCTTTAAAGAAGCTGTTGATGTTGAGGAAAACTTTAACATCTCAGGCGACGCCGAGGATGAGGGTTTTCTGGGGTCGCTTGCAGTGAGGATTGAAGACACTGGGCTATATTATTGTGCTGTGAGTACAGGGGACTATGATCCTGCATTCTTTGGAGCAGGGACCAAACTGAGTGTTCTGGATCCAAACATCAAAGTCACTGAACCCACAGTGGAAGTCCTAGCACCCTCGGCAAAGGAGTGTAAAGATAGAAACAAGAAGAAGAAGAAGACCCTGGTGTGTGTAGCCACCCGCTTCTACCCCGACCATGTCACGGTCTTCTGGCAAGTC
>271-15
GTTCCTGTGTGTCCCTCTCCGTCCACCAATCTCCTCGTTATCTCACCAAGAGGCCAGGAACCACCTTAAAGATGACCTGCAGTCACCATGACAAAAAATATGATAAAATCTACTGGTACCGTCAGATACATGGACAAAAGCTCCAGCTCATCGGCTTCCTGTCCTTTAAAGAAGCTGTTGATGTTGAGGAAAACTTTAACATCTCAGGCGACGCCGAGGATGAGGGTTTTCTGGGGTCGCTTGCAGTGAGGATTGAAGACACTGGGCTATATTATTGTGCTGTGAGTGACAGGGGATACTCGGAGGCATATTTTGGAGCCGGCACCAAACTCACCGTTTTAGATCCAAACATCAAAGTCACTGAACCCACAGTGGAAGTCCTAGCACCCTCGGCAAAGGAGTGTAAAGATAGAAACAAGAAGAAGAAGAAGACCCTGGTGTGTGTAGCCACCCGCTTCTACCCCGACCATGTCACGGTCTTCTGGCAAGTC
>272-15
GTTCCTGTGTGTCCCTCTCCGTCCACCAATCTCCTCGTTATCTCACCAAGAGGCCAGGAACCACCTTAAAGATGACCTGCAGTCACCATGACAAAAAATATGATAAAATCTACTGGTACCGTCAGATACATGGACAAAAGCTCCAGCTCATCGGCTTCCTGTCCTTTAAAGAAGCTGTTGATGTTGAGGAAAACTTTAACATCTCAGGCGACGCCGAGGATGAGGGTTTTCTGGGGTCGCTTGCAGTGAGGATTGAAGACACTGGGCTATATTATTGTGCTGTGAGTAAAAACAGGGACTCGGAGGCATATTTTGGAGCCGGCACCAAACTCACCGTTTTAGATCCAAACATCAAAGTCACTGAACCCACAGTGGAAGTCCTAGCACCCTCGGCAAAGGAGTGTAAAGATAGAAACAAGAAGAAGAAGAAGACCCTGGTGTGTGTAGCCACCCGCTTCTACCCCGACCATGTCACGGTCTTCTGGCAAGTC
>273-15
GTTCCTGTGTGTCCCTCTCCGTCCACCAATCTCCTCGTTATCTCACCAAGAGGCCAGGAACCACCTTAAAGATGACCTGCAGTCACCATGACAAAAAATATGATAAAATCTACTGGTACCGTCAGATACATGGACAAAAGCTCCAGCTCATCGGCTTCCTGTCCTTTAAAGAAGCTGTTGATGTTGAGGAAAACTTTAACATCTCAGGCGACGCCGAGGATGAGGGTTTTCTGGGGTCGCTTGCAGTGAGGATTGAAGACACTGGGCTATATTATTGTGCTGTGACGAGACAGGGTGCTATGAGGCACATTTTGGATCAGGCACCAAATTAACAGTTCTCGATCCAAACATCAAAGTCACTGAACCCACAGTGGAAGTCCTAGCACCCTCGGCAAAGGAGTGTAAAGATAGAAACAAGAAGAAGAAGAAGACCCTGGTGTGTGTAGCCACCCGCTTCTACCCCGACCATGTCACGGTCTTCTGGCAAGTC
>274-15
GTTCCTGTGTGTCCCTCTCCGTCCACCAATCTCCTCGTTATCTCACCAAGAGGCCAGGAACCACCTTAAAGATGACCTGCAGTCACCATGACAAAAAATATGATAAAATCTACTGGTACCGTCAGATACATGGACAAAAGCTCCAGCTCATCGGCTTCCTGTCCTTTAAAGAAGCTGTTGATGTTGAGGAAAACTTTAACATCTCAGGCGACGCCGAGGATGAGGGTTTTCTGGGGTCGCTTGCAGTGAGGATTGAAGACACTGGGCTATATTATTGTGCTGTGAGTAAAGCAGGGGAACCGGAGGCATATTTTGGAGCCGGCACCAAACTCACCGTTTTAGATCCAAACATCAAAGTCACTGAACCCACAGTGGAAGTCCTAGCACCCTCGGCAAAGGAGTGTAAAGATAGAAACAAGAAGAAGAAGAAGACCCTGGTGTGTGTAGCCACCCGCTTCTACCCCGACCATGTCACGGTCTTCTGGCAAGTC
>275-15
GTTCCTGTGTGTCCCTCTCCGTCCACCAATCTCCTCGTTATCTCACCAAGAGGCCAGGAACCACCTTAAAGATGACCTGCAGTCACCATGACAAAAAATATGATAAAATCTACTGGTACCGTCAGATACATGGACAAAAGCTCCAGCTCATCGGCTTCCTGTCCTTTAAAGAAGCTGTTGATGTTGAGGAAAACTTTAACATCTCAGGCGACGCCGAGGATGAGGGTTTTCTGGGGTCGCTTGCAGTGAGGATTGAAGACACTGGGCTATATTATTGTGCTGTGAGTAACACGAACTATGAGGCACATTTTGGATCAGGCACCAAATTAACAGTTCTCGATCCAAACATCAAAGTCACTGAACCCACAGTGGAAGTCCTAGCACCCTCGGCAAAGGAGTGTAAAGATAGAAACAAGAAGAAGAAGAAGACCCTGGTGTGTGTAGCCACCCGCTTCTACCCCGACCATGTCACGGTCTTCTGGCAAGTC
>276-15
GTTCCTGTGTGTCCCTCTCCGTCCACCAATCTCCTCGTTATCTCACCAAGAGGCCAGGAACCACCTTAAAGATGACCTGCAGTCACCATGACAAAAAATATGATAAAATCTACTGGTACCGTCAGATACATGGACAAAAGCTCCAGCTCATCGGCTTCCTGTCCTTTAAAGAAGCTGTTGATGTTGAGGAAAACTTTAACATCTCAGGCGACGCCGAGGATGAGGGTTTTCTGGGGTCGCTTGCAGTGAGGATTGAAGACACTGGGCTATATTATTGTGCTGTGAGTCGGACAGGGGACGATCCTGCATTCTTTGGAGCAGGGACCAAACTGAGTGTTCTGGATCCAAACATCAAAGTCACTGAACCCACAGTGGAAGTCCTAGCACCCTCGGCAAAGGAGTGTAAAGATAGAAACAAGAAGAAGAAGAAGACCCTGGTGTGTGTAGCCACCCGCTTCTACCCCGACCATGTCACGGTCTTCTGGCAAGTC
>277-14
GTTCCTGTGTGTCCCTCTCCGTCCACCAATCTCCTCGTTATCTCACCAAGAGGCCAGGAACCACCTTAAAGATGACCTGCAGTCACCATGACAAAAAATATGATAAAATCTACTGGTACCGTCAGATACATGGACAAAAGCTCCAGCTCATCGGCTTCCTGTCCTTTAAAGAAGCTGTTGATGTTGAGGAAAACTTTAACATCTCAGGCGACGCCGAGGATGAGGGTTTTCTGGGGTCGCTTGCAGTGAGGATTGAAGACACTGGGCTATATTATTGTGCTGTGAGTAAACCGGATAAGGCAGAGTTTGGTCCAGGTACCAGACTCACTGTTCTAGATCCAAACATCAAAGTCACTGAACCCACAGTGGAAGTCCTAGCACCCTCGGCAAAGGAGTGTAAAGATAGAAACAAGAAGAAGAAGAAGACCCTGGTGTGTGTAGCCACCCGCTTCTACCCCGACCATGTCACGGTCTTCTGGCAAGTC
>278-14
GTTCCTGTGTGTCCCTCTCCGTCCACCAATCTCCTCGTTATCTCACCAAGAGGCCAGGAACCACCTTAAAGATGACCTGCAGTCACCATGACAAAAAATATGATAAAATCTACTGGTACCGTCAGATACATGGACAAAAGCTCCAGCTCATCGGCTTCCTGTCCTTTAAAGAAGCTGTTGATGTTGAGGAAAACTTTAACATCTCAGGCGACGCCGAGGATGAGGGTTTTCTGGGGTCGCTTGCAGTGAGGATTGAAGACACTGGGCTATATTATTGTGCTGTGAGTAACAACTATGAGGCACATTTTGGATCAGGCACCAAATTAACAGTTCTCGATCCAAACATCAAAGTCACTGAACCCACAGTGGAAGTCCTAGCACCCTCGGCAAAGGAGTGTAAAGATAGAAACAAGAAGAAGAAGAAGACCCTGGTGTGTGTAGCCACCCGCTTCTACCCCGACCATGTCACGGTCTTCTGGCAAGTC
>279-14
GTTCCTGTGTGTCCCTCTCCGTCCACCAATCTCCTCGTTATCTCACCAAGAGGCCAGGAACCACCTTAAAGATGACCTGCAGTCACCATGACAAAAAATATGATAAAATCTACTGGTACCGTCAGATACATGGACAAAAGCTCCAGCTCATCGGCTTCCTGTCCTTTAAAGAAGCTGTTGATGTTGAGGAAAACTTTAACATCTCAGGCGACGCCGAGGATGAGGGTTTTCTGGGGTCGCTTGCAGTGAGGATTGAAGACACTGGGCTATATTATTGTGCTGTGAGTAAACAGGCCAACTATGAGGCACATTTTGGATCAGGCACCAAATTAACAGTTCTCGATCCAAACATCAAAGTCACTGAACCCACAGTGGAAGTCCTAGCACCCTCGGCAAAGGAGTGTAAAGATAGAAACAAGAAGAAGAAGAAGACCCTGGTGTGTGTAGCCACCCGCTTCTACCCCGACCATGTCACGGTCTTCTGGCAAGTC
>280-14
GTTCCTGTGTGTCCCTCTCCGTCCACCAATCTCCTCGTTATCTCACCAAGAGGCCAGGAACCACCTTAAAGATGACCTGCAGTCACCATGACAAAAAATATGATAAAATCTACTGGTACCGTCAGATACATGGACAAAAGCTCCAGCTCATCGGCTTCCTGTCCTTTAAAGAAGCTGTTGATGTTGAGGAAAACTTTAACATCTCAGGCGACGCCGAGGATGAGGGTTTTCTGGGGTCGCTTGCAGTGAGGATTGAAGACACTGGGCTATATTATTGTGCTGTGAGTAAAGGCCAGGGTGAGGCACATTTTGGATCAGGCACCAAATTAACAGTTCTCGATCCAAACATCAAAGTCACTGAACCCACAGTGGAAGTCCTAGCACCCTCGGCAAAGGAGTGTAAAGATAGAAACAAGAAGAAGAAGAAGACCCTGGTGTGTGTAGCCACCCGCTTCTACCCCGACCATGTCACGGTCTTCTGGCAAGTC
>281-14
GTTCCTGTGTGTCCCTCTCCGTCCACCAATCTCCTCGTTATCTCACCAAGAGGCCAGGAACCACCTTAAAGATGACCTGCAGTCACCATGACAAAAAATATGATAAAATCTACTGGTACCGTCAGATACATGGACAAAAGCTCCAGCTCATCGGCTTCCTGTCCTTTAAAGAAGCTGTTGATGTTGAGGAAAACTTTAACATCTCAGGCGACGCCGAGGATGAGGGTTTTCTGGGGTCGCTTGCAGTGAGGATTGAAGACACTGGGCTATATTATTGTGCTGTGAGTTGGACAGGGAACAACCCGGCATTCTTCGGCAGTGGCACCAAACTCACAGTTCTAGATCCAAACATCAAAGTCACTGAACCCACAGTGGAAGTCCTAGCACCCTCGGCAAAGGAGTGTAAAGATAGAAACAAGAAGAAGAAGAAGACCCTGGTGTGTGTAGCCACCCGCTTCTACCCCGACCATGTCACGGTCTTCTGGCAAGTC
>282-14
GTTCCTGTGTGTCCCTCTCCGTCCACCAATCTCCTCGTTATCTCACCAAGAGGCCAGGAACCACCTTAAAGATGACCTGCAGTCACCATGACAAAAAATATGATAAAATCTACTGGTACCGTCAGATACATGGACAAAAGCTCCAGCTCATCGGCTTCCTGTCCTTTAAAGAAGCTGTTGATGTTGAGGAAAACTTTAACATCTCAGGCGACGCCGAGGATGAGGGTTTTCTGGGGTCGCTTGCAGTGAGGATTGAAGACACTGGGCTATATTATTGTGCTGTGAGTAAGACAGGGGGTGATCCTGCATTCTTTGGAGCAGGGACCAAACTGAGTGTTCTGGATCCAAACATCAAAGTCACTGAACCCACAGTGGAAGTCCTAGCACCCTCGGCAAAGGAGTGTAAAGATAGAAACAAGAAGAAGAAGAAGACCCTGGTGTGTGTAGCCACCCGCTTCTACCCCGACCATGTCACGGTCTTCTGGCAAGTC
>283-14
GTTCCTGTGTGTCCCTCTCCGTCCACCAATCTCCTCGTTATCTCACCAAGAGGCCAGGAACCACCTTAAAGATGACCTGCAGTCACCATGACAAAAAATATGATAAAATCTACTGGTACCGTCAGATACATGGACAAAAGCTCCAGCTCATCGGCTTCCTGTCCTTTAAAGAAGCTGTTGATGTTGAGGAAAACTTTAACATCTCAGGCGACGCCGAGGATGAGGGTTTTCTGGGGTCGCTTGCAGTGAGGATTGAAGACACTGGGCTATATTATTGTGCTGTGAGTAAGCAGGGGTTTGAGGCACATTTTGGATCAGGCACCAAATTAACAGTTCTCGATCCAAACATCAAAGTCACTGAACCCACAGTGGAAGTCCTAGCACCCTCGGCAAAGGAGTGTAAAGATAGAAACAAGAAGAAGAAGAAGACCCTGGTGTGTGTAGCCACCCGCTTCTACCCCGACCATGTCACGGTCTTCTGGCAAGTC
>284-13
GTTCCTGTGTGTCCCTCTCCGTCCACCAATCTCCTCGTTATCTCACCAAGAGGCCAGGAACCACCTTAAAGATGACCTGCAGTCACCATGACAAAAAATATGATAAAATCTACTGGTACCGTCAGATACATGGACAAAAGCTCCAGCTCATCGGCTTCCTGTCCTTTAAAGAAGCTGTTGATGTTGAGGAAAACTTTAACATCTCAGGCGACGCCGAGGATGAGGGTTTTCTGGGGTCGCTTGCAGTGAGGATTGAAGACACTGGGCTATATTATTGTGCTGTGAGTTCCCGAACAAGTGAGGCCTACTTTGGGAATGGAACCAAACTCACTGTTTTAGATCCAAACATCAAAGTCACTGAACCCACAGTGGAAGTCCTAGCACCCTCGGCAAAGGAGTGTAAAGATAGAAACAAGAAGAAGAAGAAGACCCTGGTGTGTGTAGCCACCCGCTTCTACCCCGACCATGTCACGGTCTTCTGGCAAGTC
>285-13
GTTCCTGTGTGTCCCTCTCCGTCCACCAATCTCCTCGTTATCTCACCAAGAGGCCAGGAACCACCTTAAAGATGACCTGCAGTCACCATGACAAAAAATATGATAAAATCTACTGGTACCGTCAGATACATGGACAAAAGCTCCAGCTCATCGGCTTCCTGTCCTTTAAAGAAGCTGTTGATGTTGAGGAAAACTTTAACATCTCAGGCGACGCCGAGGATGAGGGTTTTCTGGGGTCGCTTGCAGTGAGGATTGAAGACACTGGGCTATATTATTGTGCTGTGCGGGACAGGGAAACTCAACCAGCCTTCTTTGGCAATGGAACGAAACTCACTGTTTTAGATCCAAACATCAAAGTCACTGAACCCACAGTGGAAGTCCTAGCACCCTCGGCAAAGGAGTGTAAAGATAGAAACAAGAAGAAGAAGAAGACCCTGGTGTGTGTAGCCACCCGCTTCTACCCCGACCATGTCACGGTCTTCTGGCAAGTC
>286-13
GTTCCTGTGTGTCCCTCTCCGTCCACCAATCTCCTCGTTATCTCACCAAGAGGCCAGGAACCACCTTAAAGATGACCTGCAGTCACCATGACAAAAAATATGATAAAATCTACTGGTACCGTCAGATACATGGACAAAAGCTCCAGCTCATCGGCTTCCTGTCCTTTAAAGAAGCTGTTGATGTTGAGGAAAACTTTAACATCTCAGGCGACGCCGAGGATGAGGGTTTTCTGGGGTCGCTTGCAGTGAGGATTGAAGACACTGGGCTATATTATTGTGCTGTGAGTAATTATGAGGCACATTTTGGATCAGGCACCAAATTAACAGTTCTCGATCCAAACATCAAAGTCACTGAACCCACAGTGGAAGTCCTAGCACCCTCGGCAAAGGAGTGTAAAGATAGAAACAAGAAGAAGAAGAAGACCCTGGTGTGTGTAGCCACCCGCTTCTACCCCGACCATGTCACGGTCTTCTGGCAAGTC
>287-13
GTTCCTGTGTGTCCCTCTCCGTCCACCAATCTCCTCGTTATCTCACCAAGAGGCCAGGAACCACCTTAAAGATGACCTGCAGTCACCATGACAAAAAATATGATAAAATCTACTGGTACCGTCAGATACATGGACAAAAGCTCCAGCTCATCGGCTTCCTGTCCTTTAAAGAAGCTGTTGATGTTGAGGAAAACTTTAACATCTCAGGCGACGCCGAGGATGAGGGTTTTCTGGGGTCGCTTGCAGTGAGGATTGAAGACACTGGGCTATATTATTGTGCTGTGAGTAAAGGCAACAACTATGAGGCACATTTTGGATCAGGCACCAAATTAACAGTTCTCGATCCAAACATCAAAGTCACTGAACCCACAGTGGAAGTCCTAGCACCCTCGGCAAAGGAGTGTAAAGATAGAAACAAGAAGAAGAAGAAGACCCTGGTGTGTGTAGCCACCCGCTTCTACCCCGACCATGTCACGGTCTTCTGGCAAGTC
>288-13
GTTCCTGTGTGTCCCTCTCCGTCCACCAATCTCCTCGTTATCTCACCAAGAGGCCAGGAACCACCTTAAAGATGACCTGCAGTCACCATGACAAAAAATATGATAAAATCTACTGGTACCGTCAGATACATGGACAAAAGCTCCAGCTCATCGGCTTCCTGTCCTTTAAAGAAGCTGTTGATGTTGAGGAAAACTTTAACATCTCAGGCGACGCCGAGGATGAGGGTTTTCTGGGGTCGCTTGCAGTGAGGATTGAAGACACTGGGCTATATTATTGTGCTGTTACAGGGGGCGGCTATGAGGCACATTTTGGATCAGGCACCAAATTAACAGTTCTCGATCCAAACATCAAAGTCACTGAACCCACAGTGGAAGTCCTAGCACCCTCGGCAAAGGAGTGTAAAGATAGAAACAAGAAGAAGAAGAAGACCCTGGTGTGTGTAGCCACCCGCTTCTACCCCGACCATGTCACGGTCTTCTGGCAAGTC
>289-13
GTTCCTGTGTGTCCCTCTCCGTCCACCAATCTCCTCGTTATCTCACCAAGAGGCCAGGAACCACCTTAAAGATGACCTGCAGTCACCATGACAAAAAATATGATAAAATCTACTGGTACCGTCAGATACATGGACAAAAGCTCCAGCTCATCGGCTTCCTGTCCTTTAAAGAAGCTGTTGATGTTGAGGAAAACTTTAACATCTCAGGCGACGCCGAGGATGAGGGTTTTCTGGGGTCGCTTGCAGTGAGGATTGAAGACACTGGGCTATATTATTGTGCTGTGAGTCGGGACACGGATAAGGCAGAGTTTGGTCCAGGTACCAGACTCACTGTTCTAGATCCAAACATCAAAGTCACTGAACCCACAGTGGAAGTCCTAGCACCCTCGGCAAAGGAGTGTAAAGATAGAAACAAGAAGAAGAAGAAGACCCTGGTGTGTGTAGCCACCCGCTTCTACCCCGACCATGTCACGGTCTTCTGGCAAGTC
>290-13
GTTCCTGTGTGTCCCTCTCCGTCCACCAATCTCCTCGTTATCTCACCAAGAGGCCAGGAACCACCTTAAAGATGACCTGCAGTCACCATGACAAAAAATATGATAAAATCTACTGGTACCGTCAGATACATGGACAAAAGCTCCAGCTCATCGGCTTCCTGTCCTTTAAAGAAGCTGTTGATGTTGAGGAAAACTTTAACATCTCAGGCGACGCCGAGGATGAGGGTTTTCTGGGGTCGCTTGCAGTGAGGATTGAAGACACTGGGCTATATTATTGTGCTGTGAGTACCCGGACAGATTATGAGGCACATTTTGGATCAGGCACCAAATTAACAGTTCTCGATCCAAACATCAAAGTCACTGAACCCACAGTGGAAGTCCTAGCACCCTCGGCAAAGGAGTGTAAAGATAGAAACAAGAAGAAGAAGAAGACCCTGGTGTGTGTAGCCACCCGCTTCTACCCCGACCATGTCACGGTCTTCTGGCAAGTC
>291-13
GTTCCTGTGTGTCCCTCTCCGTCCACCAATCTCCTCGTTATCTCACCAAGAGGCCAGGAACCACCTTAAAGATGACCTGCAGTCACCATGACAAAAAATATGATAAAATCTACTGGTACCGTCAGATACATGGACAAAAGCTCCAGCTCATCGGCTTCCTGTCCTTTAAAGAAGCTGTTGATGTTGAGGAAAACTTTAACATCTCAGGCGACGCCGAGGATGAGGGTTTTCTGGGGTCGCTTGCAGTGAGGATTGAAGACACTGGGCTATATTATTGTGCTGTGAGGGACAGGGGTAGTGAGGCACATTTTGGATCAGGCACCAAATTAACAGTTCTCGATCCAAACATCAAAGTCACTGAACCCACAGTGGAAGTCCTAGCACCCTCGGCAAAGGAGTGTAAAGATAGAAACAAGAAGAAGAAGAAGACCCTGGTGTGTGTAGCCACCCGCTTCTACCCCGACCATGTCACGGTCTTCTGGCAAGTC
>292-13
GTTCCTGTGTGTCCCTCTCCGTCCACCAATCTCCTCGTTATCTCACCAAGAGGCCAGGAACCACCTTAAAGATGACCTGCAGTCACCATGACAAAAAATATGATAAAATCTACTGGTACCGTCAGATACATGGACAAAAGCTCCAGCTCATCGGCTTCCTGTCCTTTAAAGAAGCTGTTGATGTTGAGGAAAACTTTAACATCTCAGGCGACGCCGAGGATGAGGGTTTTCTGGGGTCGCTTGCAGTGAGGATTGAAGACACTGGGCTATATTATTGTGCTGTGAGTAAAACAACCAACTATGAGGCACATTTTGGATCAGGCACCAAATTAACAGTTCTCGATCCAAACATCAAAGTCACTGAACCCACAGTGGAAGTCCTAGCACCCTCGGCAAAGGAGTGTAAAGATAGAAACAAGAAGAAGAAGAAGACCCTGGTGTGTGTAGCCACCCGCTTCTACCCCGACCATGTCACGGTCTTCTGGCAAGTC
>293-12
GTTCCTGTGTGTCCCTCTCCGTCCACCAATCTCCTCGTTATCTCACCAAGAGGCCAGGAACCACCTTAAAGATGACCTGCAGTCACCATGACAAAAAATATGATAAAATCTACTGGTACCGTCAGATACATGGACAAAAGCTCCAGCTCATCGGCTTCCTGTCCTTTAAAGAAGCTGTTGATGTTGAGGAAAACTTTAACATCTCAGGCGACGCCGAGGATGAGGGTTTTCTGGGGTCGCTTGCAGTGAGGATTGAAGACACTGGGCTATATTATTGTGCTGTGAGTAAATGGAAACAACCAGCCTTCTTTGGCAATGGAACGAAACTCACTGTTTTAGATCCAAACATCAAAGTCACTGAACCCACAGTGGAAGTCCTAGCACCCTCGGCAAAGGAGTGTAAAGATAGAAACAAGAAGAAGAAGAAGACCCTGGTGTGTGTAGCCACCCGCTTCTACCCCGACCATGTCACGGTCTTCTGGCAAGTC
>294-12
GTTCCTGTGTGTCCCTCTCCGTCCACCAATCTCCTCGTTATCTCACCAAGAGGCCAGGAACCACCTTAAAGATGACCTGCAGTCACCATGACAAAAAATATGATAAAATCTACTGGTACCGTCAGATACATGGACAAAAGCTCCAGCTCATCGGCTTCCTGTCCTTTAAAGAAGCTGTTGATGTTGAGGAAAACTTTAACATCTCAGGCGACGCCGAGGATGAGGGTTTTCTGGGGTCGCTTGCAGTGAGGATTGAAGACACTGGGCTATATTATTGTGCTGTGAGTAACAACAACAACCCGGCATTCTTCGGCAGTGGCACCAAACTCACAGTTCTAGATCCAAACATCAAAGTCACTGAACCCACAGTGGAAGTCCTAGCACCCTCGGCAAAGGAGTGTAAAGATAGAAACAAGAAGAAGAAGAAGACCCTGGTGTGTGTAGCCACCCGCTTCTACCCCGACCATGTCACGGTCTTCTGGCAAGTC
>295-12
GTTCCTGTGTGTCCCTCTCCGTCCACCAATCTCCTCGTTATCTCACCAAGAGGCCAGGAACCACCTTAAAGATGACCTGCAGTCACCATGACAAAAAATATGATAAAATCTACTGGTACCGTCAGATACATGGACAAAAGCTCCAGCTCATCGGCTTCCTGTCCTTTAAAGAAGCTGTTGATGTTGAGGAAAACTTTAACATCTCAGGCGACGCCGAGGATGAGGGTTTTCTGGGGTCGCTTGCAGTGAGGATTGAAGACACTGGGCTATATTATTGTGCTGTGAGTACAGGGTATGAGGCACATTTTGGATCAGGCACCAAATTAACAGTTCTCGATCCAAACATCAAAGTCACTGAACCCACAGTGGAAGTCCTAGCACCCTCGGCAAAGGAGTGTAAAGATAGAAACAAGAAGAAGAAGAAGACCCTGGTGTGTGTAGCCACCCGCTTCTACCCCGACCATGTCACGGTCTTCTGGCAAGTC
>296-12
GTTCCTGTGTGTCCCTCTCCGTCCACCAATCTCCTCGTTATCTCACCAAGAGGCCAGGAACCACCTTAAAGATGACCTGCAGTCACCATGACAAAAAATATGATAAAATCTACTGGTACCGTCAGATACATGGACAAAAGCTCCAGCTCATCGGCTTCCTGTCCTTTAAAGAAGCTGTTGATGTTGAGGAAAACTTTAACATCTCAGGCGACGCCGAGGATGAGGGTTTTCTGGGGTCGCTTGCAGTGAGGATTGAAGACACTGGGCTATATTATTGTGCTGTGGACAGGGTGGGTCGCTATGAGGCACATTTTGGATCAGGCACCAAATTAACAGTTCTCGATCCAAACATCAAAGTCACTGAACCCACAGTGGAAGTCCTAGCACCCTCGGCAAAGGAGTGTAAAGATAGAAACAAGAAGAAGAAGAAGACCCTGGTGTGTGTAGCCACCCGCTTCTACCCCGACCATGTCACGGTCTTCTGGCAAGTC
>297-12
GTTCCTGTGTGTCCCTCTCCGTCCACCAATCTCCTCGTTATCTCACCAAGAGGCCAGGAACCACCTTAAAGATGACCTGCAGTCACCATGACAAAAAATATGATAAAATCTACTGGTACCGTCAGATACATGGACAAAAGCTCCAGCTCATCGGCTTCCTGTCCTTTAAAGAAGCTGTTGATGTTGAGGAAAACTTTAACATCTCAGGCGACGCCGAGGATGAGGGTTTTCTGGGGTCGCTTGCAGTGAGGATTGAAGACACTGGGCTATATTATTGTGCTGTGAGGAACAGGGGGACTCAACCAGCCTTCTTTGGCAATGGAACGAAACTCACTGTTTTAGATCCAAACATCAAAGTCACTGAACCCACAGTGGAAGTCCTAGCACCCTCGGCAAAGGAGTGTAAAGATAGAAACAAGAAGAAGAAGAAGACCCTGGTGTGTGTAGCCACCCGCTTCTACCCCGACCATGTCACGGTCTTCTGGCAAGTC
>298-11
GTTCCTGTGTGTCCCTCTCCGTCCACCAATCTCCTCGTTATCTCACCAAGAGGCCAGGAACCACCTTAAAGATGACCTGCAGTCACCATGACAAAAAATATGATAAAATCTACTGGTACCGTCAGATACATGGACAAAAGCTCCAGCTCATCGGCTTCCTGTCCTTTAAAGAAGCTGTTGATGTTGAGGAAAACTTTAACATCTCAGGCGACGCCGAGGATGAGGGTTTTCTGGGGTCGCTTGCAGTGAGGATTGAAGACACTGGGCTATATTATTGTGCTGTGAGTAAAGAGTTCAACTATGAGGCACATTTTGGATCAGGCACCAAATTAACAGTTCTCGATCCAAACATCAAAGTCACTGAACCCACAGTGGAAGTCCTAGCACCCTCGGCAAAGGAGTGTAAAGATAGAAACAAGAAGAAGAAGAAGACCCTGGTGTGTGTAGCCACCCGCTTCTACCCCGACCATGTCACGGTCTTCTGGCAAGTC
>299-11
GTTCCTGTGTGTCCCTCTCCGTCCACCAATCTCCTCGTTATCTCACCAAGAGGCCAGGAACCACCTTAAAGATGACCTGCAGTCACCATGACAAAAAATATGATAAAATCTACTGGTACCGTCAGATACATGGACAAAAGCTCCAGCTCATCGGCTTCCTGTCCTTTAAAGAAGCTGTTGATGTTGAGGAAAACTTTAACATCTCAGGCGACGCCGAGGATGAGGGTTTTCTGGGGTCGCTTGCAGTGAGGATTGAAGACACTGGGCTATATTATTGTGCTGTGAGGGCGGGACAGTACTCGGAGGCATATTTTGGAGCCGGCACCAAACTCACCGTTTTAGATCCAAACATCAAAGTCACTGAACCCACAGTGGAAGTCCTAGCACCCTCGGCAAAGGAGTGTAAAGATAGAAACAAGAAGAAGAAGAAGACCCTGGTGTGTGTAGCCACCCGCTTCTACCCCGACCATGTCACGGTCTTCTGGCAAGTC
>300-11
GTTCCTGTGTGTCCCTCTCCGTCCACCAATCTCCTCGTTATCTCACCAAGAGGCCAGGAACCACCTTAAAGATGACCTGCAGTCACCATGACAAAAAATATGATAAAATCTATTGGTACCGTCAGATACATGGACAAAAGCTCCAGCTCATCGGCTTCCTGTCCTTTAAAGAAGCTGTTGATGTTGAGGAAAACTTTAACATCTCAGGCGACGCCGAGGATGAGGGTTTTCTGGGGTCGCTTGCAGTGAGGATTGAAGACACTGGGCTATATTATTGTGCTGTGAGTCGGGACAACTATGAGGCACATTTTGGATCAGGCACCAAATTAACAGTTCTCGATCCAAACATCAAAGTCACTGAACCCACAGTGGAAGTCCTAGCACCCTCGGCAAAGGAGTGTAAAGATAGAAACAAGAAGAAGAAGAAGACCCTGGTGTGTGTAGCCACCCGCTTCTACCCCGACCATGTCACGGTCTTCTGGCAAGTC
>301-11
GTTCCTGTGTGTCCCTCTCCGTCCACCAATCTCCTCGTTATCTCACCAAGAGGCCAGGAACCACCTTAAAGATGACCTGCAGTCACCATGACAAAAAATATGATAAAATCTACTGGTACCGTCAGATACATGGACAAAAGCTCCAGCTCATCGGCTTCCTGTCCTTTAAAGAAGCTGTTGATGTTGAGGAAAACTTTAACATCTCAGGCGACGCCGAGGATGAGGGTTTTCTGGGGTCGCTTGCAGTGAGGATTGAAGACACTGGGCTATATTATTGTGCTGTGAGTAAAGCACAGGGTGGTTATGCTGCCTACTTTGGAGAGGGAACTAAGCTAACAGTTCTGGATCCAAACATCAAAGTCACTGAACCCACAGTGGAAGTCCTAGCACCCTCGGCAAAGGAGTGTAAAGATAGAAACAAGAAGAAGAAGACCCTGGTGTGTGTAGCCACCCGCTTCTACCCCGACCATGTCACGGTCTTCTGGCAAGTC
>302-11
GTTCCTGTGTGTCCCTCTCCGTCCACCAATCTCCTCGTTATCTCACCAAGAGGCCAGGAACCACCTTAAAGATGACCTGCAGTCACCATGACAAAAAATATGATAAAATCTACTGGTACCGTCAGATACATGGACAAAAGCTCCAGCTCATCGGCTTCCTGTCCTTTAAAGAAGCTGTTGATGTTGAGGAAAACTTTAACATCTCAGGCGACGCCGAGGATGAGGGTTTTCTGGGGTCGCTTGCAGTGAGGATTGAAGACACTGGGCTATATTATTGTGCTGTGAGTTGGACAGCCAACTATGAGGCACATTTTGGATCAGGCACCAAATTAACAGTTCTCGATCCAAACATCAAAGTCACTGAACCCACAGTGGAAGTCCTAGCACCCTCGGCAAAGGAGTGTAAAGATAGAAACAAGAAGAAGAAGAAGACCCTGGTGTGTGTAGCCACCCGCTTCTACCCCGACCATGTCACGGTCTTCTGGCAAGTC
>303-10
GTTCCTGTGTGTCCCTCTCCGTCCACCAATCTCCTCGTTATCTCACCAAGAGGCCAGTAACCACCTTAAAGATGACCTGCAGTCACCATGACAAAAAATATGATAAAATCTACTGGTACCGTCAGATACATGGACAAAAGCTCCAGCTCATCGGCTTCCTGTCCTTTAAAGAAGCTGTTGATGTTGAGGAAAACTTTAACATCTCAGGCGACGCCGAGGATGAGGGTTTTCTGGGGTCGCTTGCAGTGAGGATTGAAGACACTGGGCTATATTATTGTGCTATCCAAACATCAAAGTCACTGAACCCACAGTGGAAGTCCTAGCACCCTCGGCAAAGGAGTGTAAAGATAGAAACAAGAAGAAGAAGAAGACCCTGGTGTGTGTAGCCACCCGCTTCTACCCCGACCATGTCACGGTCTTCTGGCAAGTC
>304-10
GTTCCTGTGTGTCCCTCTCCGTCCACCAATCTCCTCGTTATCTCACCAAGAGGCCAGGAACCACCTTAAAGATGACCTGCAGTCACCATGACAAAAAATATGATAAAATCTACTGGTACCGTCAGATACATGGACAAAAGCTCCAGCTCATCGGCTTCCTGTCCTTTAAAGAAGCTGTTGATGTTGAGGAAAACTTTAACATCTCAGGCGACGCCGAGGATGAGGGTTTTCTGGGGTCGCTTGCAGTGAGGATTGAAGACACTGGGCTATAGTATTGTGCTATCCAAACATCAAAGTCACTGAACCCACAGTGGAAGTCCTAGCACCCTCGGCAAAGGAGTGTAAAGATAGAAACAAGAAGAAGAAGAAGACCCTGGTGTGTGTAGCCACCCGCTTCTACCCCGACCATGTCACGGTCTTCTGGCAAGTC
>305-10
GTTCCTGTGTGTCCCTCTCCGTCCACCAATCTCCTCGTTATCTCACCAAGAGGCCAGGAACCACCTTAAAGATGACCTGCAGTCACCATGACAAAAAATATGATAAAATCTACTGGTACCGTCAGATACATGGACAAAAGCTCCAGCTCATCGGCTTCCTGTCCTTTAAAGAAGCTGTTGATGTTGAGGAAAACTTTAACATCTCAGGCGACGCCGAGGATGAGGGTTTTCTGGGGTCGCTTGCAGTGAGGATTGAAGACACTGGGCTATATTATTGTGCTGTGAGTAAAGCGAGCTATGAGGCACATTTTGGATCAGGCACCAAATTAACAGTTCTCGATCCAAACATCAAAGTCACTGAACCCACAGTGGAAGTCCTAGCACCCTCGGCAAAGGAGTGTAAAGATAGAAACAAGAAGAAGAAGAAGACCCTGGTGTGTGTAGCCACCCGCTTCTACCCCGACCATGTCACGGTCTTCTGGCAAGTC
>306-10
GTTCCTGTGTGTCCCTCTCCGTCCACCAATCTCCTCGTTATCTCACCAAGAGGCCAGGAACCACCTTAAAGATGACCTGCAGTCACCATGACAAAAAATATGATAAAATCTACTGGTACCGTCAGATACATGGACAAAAGCTCCAGCTCATCGGCTTCCTGTCCTTTAAAGAAGCTGTTGATGTTGAGGAAAACTTTAACATCTCAGGCGACGCCGAGGATGAGGGTTTTCTGGGGTCGCTTGCAGTGAGGATTGAAGACACTGGGCTATATTATTGTGCTGTGAGTAAAGGGACAGGGGATGAGGCACATTTTGGATCAGGCACCAAATTAACAGTTCTCGATCCAAACATCAAAGTCACTGAACCCACAGTGGAAGTCCTAGCACCCTCGGCAAAGGAGTGTAAAGATAGAAACAAGAAGAAGAAGAAGACCCTGGTGTGTGTAGCCACCCGCTTCTACCCCGACCATGTCACGGTCTTCTGGCAAGTC
>307-10
GTTCCTGTGTGTCCCTCTCCTCCCCCGCCAACAGGGAGTCCAGCTTTTGGTAGACTATAGTGAACACATCAACCTGCACAGCACTGACAAACACTCTATTCCAGCTGTCCTTGTTGTGCTTGATGTCCTCCTGCACTTCACCTATCAGCCTAGAGAGGGCACTCACGGTCTTCTGGCAAGTC
>308-10
GTTCCTGTGTGTCCCTCTCCGTCCACCAATCTCCTCGTTATCTCACCAAGAGGCCAGGAACCACCTTAAAGATGACCTGCAGTCACCATGACAAAAAATATGATAAAATCTACTGGTACCGTCAGATACATGGACAAAAGCTCCAGCTCATCGGCTTCCTGTCCTTTAAAGAAGCTGTTGATGTTGAGGAAAACTTTAACATCTCAGGCGACGCCGAGGATGAGGGTTTTCTGGGGTCGCTTGCAGTGAGGATTGAAGACACTGGGCTATATTATTGTGCTGTGAGTAAAAACAGGGACAACCCGGCATTCTTCGGCAGTGGCACCAAACTCACAGTTCTAGATCCAAACATCAAAGTCACTGAACCCACAGTGGAAGTCCTAGCACCCTCGGCAAAGGAGTGTAAAGATAGAAACAAGAAGAAGAAGAAGACCCTGGTGTGTGTAGCCACCCGCTTCTACCCCGACCATGTCACGGTCTTCTGGCAAGTC
>309-10
GTTCCTGTGTGTCCCTCTCCGTCCACCAATCTCCTCGTTATCTCACCAAGAGGCCAGGAACCACCTTAAAGATGACCTGCAGTCACCATGACAAAAAATATGATAAAATCTACTGGTACCGTCAGATACATGGACAAAAGCTCCAGCTCATCGGCTTCCTGTCCTTTAAAGAAGCTGTTGATGTTGAGGAAAACTTTAACATCTCAGGCGACGCCGAGGATGAGGGTTTTCTGGGGTCGCTTGCAGTGAGGATTGAAGACACTGGGCTATATTATTGTGCTGTGGTGACAGGGGGCTATGAGGCACATTTTGGATCAGGCACCAAATTAACAGTTCTCGATCCAAACATCAAAGTCACTGAACCCACAGTGGAAGTCCTAGCACCCTCGGCAAAGGAGTGTAAAGATAGAAACAAGAAGAAGAAGAAGACCCTGGTGTGTGTAGCCACCCGCTTCTACCCCGACCATGTCACGGTCTTCTGGCAAGTC
>310-10
GTTCCTGTGTGTCCCTCTCCCCTTCCAGTTCTGCCTGGGCTCTGTGTTGCTGGGTAAGATTCCAGAGCCAGTGGAGGAGGTTAGAGCGTTACTCATTCACGGTCTTCTGGCAAGTC
>311-10
GTTCCTGTGTGTCCCTCTCCGTCCACCAATCTCCTCGTTATCTCACCAAGAGGCCAGGAACCACCTTAAAGATGACCTGCAGTCACCATGACAAAAAATATGATAAAATCTACTGGTACCGTCAGATACATGGACAAAAGCTCCAGCTCATCGGCTTCCTGTCCTTTAAAGAAGCTGTTGATGTTGAGGAAAACTTTAACATCTCAGGCGACGCCGAGGATGAGGGTTTTCTGGGGTCGCTTGCAGTGAGGATTGAAGACACTGGGCTATATTATTGTGCTGTGAGTAAAACAGATGAGGCACATTTTGGATCAGGCACCAAATTAACAGTTCTCGATCCAAACATCAAAGTCACTGAACCCACAGTGGAAGTCCTAGCACCCTCGGCAAAGGAGTGTAAAGATAGAAACAAGAAGAAGAAGAAGACCCTGGTGTGTGTAGCCACCCGCTTCTACCCCGACCATGTCACGGTCTTCTGGCAAGTC
>312-10
GTTCCTGTGTGTCCCTCTCCGTCCACCAATCTCCTCGTTATCTCACCAAGAGGCCAGGAACCACCTTAAAGATGACCTGCAGTCACCATGACAAAAAATATGATAAAATCTACTGGTACCGTCAGATACATGGACAAAAGCTCCAGCTCATCGGCTTCCTGTCCTTTAAAGAAGCTGTTGATGTTGAGGAAAACTTTAACATCTCAGGCGACGCCGAGGATGAGGGTTTTCTGGGGTCGCTTGCAGTGAGGATTGAAGACACTGGGCTATATTATTGTGCTATCCAAACATCAAAGTCACTGAACCCACAGTGGAAGTCCTAGCACCCTCGGCAAAGGAGTGTAAAGATAGAAACAAGAAGAAGAAGACCCTGGTGTGTGTAGCCACCCGCTTCTACCCCGACCATGTCACGGTCTTCTGGCAAGTC
>313-10
GTTCCTGTGTGTCCCTCTCCGTCCACCAATCTCCTCGTTATCTCACCAAGAGGCCAGGAACCACCTTAAAGATGACCTGCAGTCACCATGACAAAAAATATGATAAAATCTACTGGTACCGTCAGATACATGGACAAAAGCTCCAGCTCATCGGCTTCCTGTCCTTTAAAGAAGCTGTTGATGTTGAGGAAAACTTTAACATCTCAGGCGACGCCGAGGATGAGGGTTTTCTGGGGTCGCTTGCAGTGAGGATTGAAGACACTGGGCTATATTATTGTGCTGTGAGTAAAGAGGCGAGTTATGAGGCACATTTTGGATCAGGCACCAAATTAACAGTTCTCGATCCAAACATCAAAGTCACTGAACCCACAGTGGAAGTCCTAGCACCCTCGGCAAAGGAGTGTAAAGATAGAAACAAGAAGAAGAAGAAGACCCTGGTGTGTGTAGCCACCCGCTTCTACCCCGACCATGTCACGGTCTTCTGGCAAGTC
>314-10
GTTCCTGTGTGTCCCTCTCCGTCCACCAATCTCCTCGTTATCTCACCAAGAGGCCAGGAACCACCTTAAAGATGACCTGCAGTCACCATGACAAAAAATATGATAAAATCTACTGGTACCGTCAGATACATGGACAAAAGCTCCAGCTCATCGGCTTCCTGTCCTTTAAAGAAGCTGTTGATGTTGAGGAAAACTTTAACATCTCAGGCGACGCCGAGGATGAGGGTTTTCTGGGGTCGCTTGCAGTGAGGATTGAAGACACTGGGCTATATTATTGTGCTGTGAGTAACAGGGGTGAGGCACATTTTGGATCAGGCACCAAATTAACAGTTCTCGATCCAAACATCAAAGTCACTGAACCCACAGTGGAAGTCCTAGCACCCTCGGCAAAGGAGTGTAAAGATAGAAACAAGAAGAAGAAGAAGACCCTGGTGTGTGTAGCCACCCGCTTCTACCCCGACCATGTCACGGTCTTCTGGCAAGTC
>315-10
GTTCCTGTGTGTCCCTCTCCGTCCACCAATCTCCTCGTTATCTCACCAAGAGGCCAGGAACCACCTTAAAGATGACCTGCAGTCACCATGACAAAAAATATGATAAAATCTACTGGTACCGTCAGATACATGGACAAAAGCTCCAGCTCATCGGCTTCCTGTCCTTTAAAGAAGCTGTTGATGTTGAGGAAAACTTTAACATCTCAGGCGACGCCGAGGATGAGGGTTTTCTGGGGTCGCTTGCAGTGAGGATTGAAGACACTGGGCTATATTATTGTGCTGTGAGTAAAGCTTTCCAGGGCGGGGCACATTTTGGATCAGGCACCAAATTAACAGTTCTCGATCCAAACATCAAAGTCACTGAACCCACAGTGGAAGTCCTAGCACCCTCGGCAAAGGAGTGTAAAGATAGAAACAAGAAGAAGAAGAAGACCCTGGTGTGTGTAGCCACCCGCTTCTACCCCGACCATGTCACGGTCTTCTGGCAAGTC
>316-10
GTTCCTGTGTGTCCCTCTCCGTCCACCAATCTCCTCGTTATCTCACCAAGAGGCCAGGAACCACCTTAAAGATGACCTGCAGTCACCATGACAAAAAATATGATAAAATCTACTGGTACCGTCAGATACATGGACAAAAGCTCCAGCTCATCGGCTTCCTGTCCTTTAAAGAAGCTGTTGATGTTGAGGAAAACTTTAACATCTCAGGCGACGCCGAGGATGAGGGTTTTCTGGGGTCGCTTGCAGTGAGGATTGAAGACACTGGGCTATATTATTGTGCCTGCACGACTCAAACTCAACCAGCCTTCTTTGGCAATGGAACGAAACTCACTGTTTTAGATCCAAACATCAAAGTCACTGAACCCACAGTGGAAGTCCTAGCACCCTCGGCAAAGGAGTGTAAAGATAGAAACAAGAAGAAGAAGAAGACCCTGGTGTGTGTAGCCACCCGCTTCTACCCCGACCATGTCACGGTCTTCTGGCAAGTC
>317-10
GTTCCTGTGTGTCCCTCTCCGTCCACCAATCTCCTCGTTATCTCACCAAGAGGCCAGGAACCACCTTAAAGATGACCTGCAGTCACCATGACAAAAAATATGATAAAATCTACTGGTACCGTCAGATACATGGACAAAAGCTCCAGCTCATCGGCTTCCTGTCCTTTAAAGAAGCTGTTGATGTTGAGGAAAACTTTAACATCTCAGGCGACGCCGAGGATGAGGGTTTTCTGGGGTCGCTTGCAGTGAGGATTGAAGACACTGGGCTATATTATTGTGCTGTGAGTAACACAGGGTACTCGGAGGCATATTTTGGAGCCGGCACCAAACTCACCGTTTTAGATCCAAACATCAAAGTCACTGAACCCACAGTGGAAGTCCTAGCACCCTCGGCAAAGGAGTGTAAAGATAGAAACAAGAAGAAGAAGAAGACCCTGGTGTGTGTAGCCACCCGCTTCTACCCCGACCATGTCACGGTCTTCTGGCAAGTC
>318-9
GTTCCTGTGTGTCCCTCTCCGTCCACCAATCTCCTCGTTATCTCACCAAGAGGCCAGGAACCACCTTAAAGATGACCTGCAGTCACCATGACAAAAAATATGATAAAATCTACTGGTACCGTCAGATACATGGACAAAAGCTCCAGCTCATCGGCTTCCTGTCCTTTAAAGAAGCTGTTGATGTTGAGGAAAACTTTAACATCTCAGGCGACGCCGAGGATGAGGGTTTTCTGGGGTCGCTTGCAGTGAGGATTGAAGACACTGGGCTATATTATTGTGCTGTGAGTAAACCAGGGTACTCGGAGGCATATTTTGGAGCCGGCACCAAACTCACCGTTTTAGATCCAAACATCAAAGTCACTGAACCCACAGTGGAAGTCCTAGCACCCTCGGCAAAGGAGTGTAAAGATAGAAACAAGAAGAAGAAGAAGACCCTGGTGTGTGTAGCCACCCGCTTCTACCCCGACCATGTCACGGTCTTCTGGCAAGTC
>319-9
GTTCCTGTGTGTCCCTCTCCGTCCACCAATCTCCTCGTTATCTCACCAAGAGGCCAGGAACCACCTTAAAGATGACCTGCAGTCACCATGACAAAAAATATGATAAAATCTACTGGTACCGTCAGATACATGGACAAAAGCTCCAGCTCATCGGCTTCCTGTCCTTTAAAGAAGCTGTTGATGTTGAGGAAAACTTTAACATCTCAGGCGACGCCGAGGATGAGGGTTTTCTGGGGTCGCTTGCAGTGAGGATTGAAGACACTGGGCTATATTATTGTGCTGTGAGTGGACAGGCGCACCCGGCATTCTTCGGCAGTGGCACCAAACTCACAGTTCTAGATCCAAACATCAAAGTCACTGAACCCACAGTGGAAGTCCTAGCACCCTCGGCAAAGGAGTGTAAAGATAGAAACAAGAAGAAGAAGAAGACCCTGGTGTGTGTAGCCACCCGCTTCTACCCCGACCATGTCACGGTCTTCTGGCAAGTC
>320-9
GTTCCTGTGTGTCCCTCTCCGTCCACCAATCTCCTCGTTATCTCACCAAGAGGCCAGGAACCACCTTAAAGATGACCTGCAGTCACCATGACAAAAAATATGATAAAATCTACTGGTACCGTCAGATACATGGACAAAAGCTCCAGCTCATCGGCTTCCTGTCCTTTAAAGAAGCTGTTGATGTTGAGGAAAACTTTAACATCTCAGGCGACGCCGAGGATGAGGGTTTTCTGGGGTCGCTTGCAGTGAGGATTGAAGACACTGGGCTATATTATTGTGCTGTGATGGGCGCGTACTCGGAGGCATATTTTGGAGCCGGCACCAAACTCACCGTTTTAGATCCAAACATCAAAGTCACTGAACCCACAGTGGAAGTCCTAGCACCCTCGGCAAAGGAGTGTAAAGATAGAAACAAGAAGAAGAAGAAGACCCTGGTGTGTGTAGCCACCCGCTTCTACCCCGACCATGTCACGGTCTTCTGGCAAGTC
>321-9
GTTCCTGTGTGTCCCTCTCCGTCCACCAATCTCCTCGTTATCTCACCAAGAGGCCAGGAACCACCTTAAAGATGACCTGCAGTCACCATGACAAAAAATATGATAAAATCTACTGGTACCGTCAGATACATGGACAAAAGCTCCAGCTCATCGGCTTCCTGTCCTTTAAAGAAGCTGTTGATGTTGAGGAAAACTTTAACATCTCAGGCGACGCCGAGGATGAGGGTTTTCTGGGGTCGCTTGCAGTGAGGATTGAAGACACTGGGCTATATTATTGTGCTGTGAGTAAAAAACTCGGAGGCATATTTTGGAGCCGGCACCAAACTCACCGTTTTAGATCCAAACATCAAAGTCACTGAACCCACAGTGGAAGTCCTAGCACCCTCGGCAAAGGAGTGTAAAGATAGAAACAAGAAGAAGAAGAAGACCCTGGTGTGTGTAGCCACCCGCTTCTACCCCGACCATGTCACGGTCTTCTGGCAAGTC
>322-9
GTTCCTGTGTGTCCCTCTCCGTCCACCAATCTCCTCGTTATCTCACCAAGAGGCCAGGAACCACCTTAAAGATGACCTGCAGTCACCATGACAAAAAATATGATAAAATCTACTGGTACCGTCAGATACATGGACAAAAGCTCCAGCTCATCGGCTTCCTGTCCTTTAAAGAAGCTGTTGATGTTGAGGAAAACTTTAACATCTCAGGCGACGCCGAGGATGAGGGTTTTCTGGGGTCGCTTGCAGTGAGGATTGAAGACACTGGGCTATATTATTGTGCTGTGAGTAACTGGGAGAACAACCCGGCATTCTTCGGCAGTGGCACCAAACTCACAGTTCTAGATCCAAACATCAAAGTCACTGAACCCACAGTGGAAGTCCTAGCACCCTCGGCAAAGGAGTGTAAAGATAGAAACAAGAAGAAGAAGAAGACCCTGGTGTGTGTAGCCACCCGCTTCTACCCCGACCATGTCACGGTCTTCTGGCAAGTC
>323-8
GTTCCTGTGTGTCCCTCTCCGTCCACCAATCTCCTCGTTATCTCACCAAGAGGCCAGGAACCACCTTAAAGATGACCTGCAGTCACCATGACAAAAAATATGATAAAATCTACTGGTACCGTCAGATACATGGACAAAAGCTCCAGCTCATCGGCTTCCTGTCCTTTAAAGAAGCTGTTGATGTTGAGGAAAACTTTAACATCTCAGGCGACGCCGAGGATGAGGGTTTTCTGGGGTCGCTTGCAGTGAGGATTGAAGACACTGGGCTATATTATTGTGCTGTGGGTAGGGGGTACACGGATAAGGCAGAGTTTGGTCCAGGTACCAGACTCACTGTTCTAGATCCAAACATCAAAGTCACTGAACCCACAGTGGAAGTCCTAGCACCCTCGGCAAAGGAGTGTAAAGATAGAAACAAGAAGAAGAAGAAGACCCTGGTGTGTGTAGCCACCCGCTTCTACCCCGACCATGTCACGGTCTTCTGGCAAGTC
>324-7
GTTCCTGTGTGTCCCTCTCCGTCCACCAATCTCCTCGTTATCTCACCAAGAGGCCAGGAACCACCTTAAAGATGACCTGCAGTCACCATGACAAAAAATATGATAAAATCTACTGGTACCGTCAGATACATGGACAAAAGCTCCAGCTCATCGGCTTCCTGTCCTTTAAAGAAGCTGTTGATGTTGAGGAAAACTTTAACATCTCAGGCGACGCCGAGGATGAGGGTTTTCTGGGGTCGCTTGCAGTGAGGATTGAAGACACTGGGCTATATTATTGTGCTGTGAGTCGGACAGAGTATGAGGCACATTTTGGATCAGGCACCAAATTAACAGTTCTCGATCCAAACATCAAAGTCACTGAACCCACAGTGGAAGTCCTAGCACCCTCGGCAAAGGAGTGTAAAGATAGAAACAAGAAGAAGAAGAAGACCCTGGTGTGTGTAGCCACCCGCTTCTACCCCGACCATGTCACGGTCTTCTGGCAAGTC
>325-7
GTTCCTGTGTGTCCCTCTCCGTCCACCAATCTCCTCGTTATCTCACCAAGAGGCCAGGAACCACCTTAAAGATGACCTGCAGTCACCATGACAAAAAATATGATAAAATCTACTGGTACCGTCAGATACATGGACAAAAGCTCCAGCTCATCGGCTTCCTGTCCTTTAAAGAAGCTGTTGATGTTGAGGAAAACTTTAACATCTCAGGCGACGCCGAGGATGAGGGTTTTCTGGGGTCGCTTGCAGTGAGGATTGAAGACACTGGGCTATATTATTGTGCTGTGAGTAACAGGGGGTACTCGGAGGCATATTTTGGAGCCGGCACCAAACTCACCGTTTTAGATCCAAACATCAAAGTCACTGAACCCACAGTGGAAGTCCTAGCACCCTCGGCAAAGGAGTGTAAAGATAGAAACAAGAAGAAGAAGACCCTGGTGTGTGTAGCCACCCGCTTCTACCCCGACCATGTCACGGTCTTCTGGCAAGTC
>326-7
GTTCCTGTGTGTCCCTCTCCGTCCACCAATCTCCTCGTTATCTCACCAAGAGGCCAGGAACCACCTTAAAGATGACCTGCAGTCACCATGACAAAAAATATGATAAAATCTACTGGTACCGTCAGATACATGGACAAAAGCTCCAGCTCATCGGCTTCCTGTCCTTTAAAGAAGCTGTTGATGTTGAGGAAAACTTTAACATCTCAGGCGACGCCGAGGATGAGGGTTTTCTGGGGTCGCTTGCAGTGAGGATTGAAGACACTGGGCTATATTATTGTGCTGTGAGTAAAGTCGGACAGGGGGAGGCAGAGTTTGGTCCAGGTACCAGACTCACTGTTCTAGATCCAAACATCAAAGTCACTGAACCCACAGTGGAAGTCCTAGCACCCTCGGCAAAGGAGTGTAAAGATAGAAACAAGAAGAAGAAGAAGACCCTGGTGTGTGTAGCCACCCGCTTCTACCCCGACCATGTCACGGTCTTCTGGCAAGTC
>327-7
GTTCCTGTGTGTCCCTCTCCGTCCACCAATCTCCTCGTTATCTCACCAAGAGGCCAGGAACCACCTTAAAGATGACCTGCAGTCACCATGACAAAAAATATGATAAAATCTACTGGTACCGTCAGATACATGGACAAAAGCTCCAGCTCATCGGCTTCCTGTCCTTTAAAGAAGCTGTTGATGTTGAGGAAAACTTTAACATCTCAGGCGACGCCGAGGATGAGGGTTTTCTGGGGTCGCTTGCAGTGAGGATTGAAGACACTGGGCTATATTATTGTGCTGTGAGTAAAGGAGCAGACACGGATAAGGCAGAGTTTGGTCCAGGTACCAGACTCACTGTTCTAGATCCAAACATCAAAGTCACTGAACCCACAGTGGAAGTCCTAGCACCCTCGGCAAAGGAGTGTAAAGATAGAAACAAGAAGAAGAAGACCCTGGTGTGTGTAGCCACCCGCTTCTACCCCGACCATGTCACGGTCTTCTGGCAAGTC
>328-7
GTTCCTGTGTGTCCCTCTCCGTCCACCAATCTCCTCGTTATCTCACCAAGAGGCCAGGAACCACCTTAAAGATGACCTGCAGTCACCATGACAAAAAATATGATAAAATCTACTGGTACCGTCAGATACATGGACAAAAGCTCCAGCTCATCGGCTTCCTGTCCTTTAAAGAAGCTGTTGATGTTGAGGAAAACTTTAACATCTCAGGCGACGCCGAGGATGAGGGTTTTCTGGGGTCGCTTGCAGTGAGGATTGAAGACACTGGGCTATATTATTGTGCTGTGAGCAGGACAGGGAACAACCCGGCATTCTTCGGCAGTGGCACCAAACTCACAGTTCTAGATCCAAACATCAAAGTCACTGAACCCACAGTGGAAGTCCTAGCACCCTCGGCAAAGGAGTGTAAAGATAGAAACAAGAAGAAGAAGAAGACCCTGGTGTGTGTAGCCACCCGCTTCTACCCCGACCATGTCACGGTCTTCTGGCAAGTC
>329-7
GTTCCTGTGTGTCCCTCTCCGTCCACCAATCTCCTCGTTATCTCACCAAGAGGCCAGGAACCACCTTAACGATGACCTGCAGTCACCATGACAAAAAATATGATAAAATCTACTGGTACCGTCAGATACATGGACAAAAGCTCCAGCTCATCGGCTTCCTGTCCTTTAAAGAAGCTGTTGATGTTGAGGAAAACTTTAACATCTCAGGCGACGCCGAGGATGAGGGTTTTCTGGGGTCGCTTGCAGTGAGGATTGAAGACACTGGGCTATATTATTGTGCTATCCAAACATCAAAGTCACTGAACCCACAGTGGAAGTCCTAGCACCCTCGGCAAAGGAGTGTAAAGATAGAAACAAGAAGAAGAAGAAGACCCTGGTGTGTGTAGCCACCCGCTTCTACCCCGACCATGTCACGGTCTTCTGGCAAGTC
>330-7
GTTCCTGTGTGTCCCTCTCCGTCCACCAATCTCCTCGTTATCTCACCAAGAGGCCAGGAACCACCTTAAAGATGACCTGCAGTCACCATGACAAAAAATATGATAAAATCTACTGGTACCGTCAGATACATGGACAAAAGCTCCAGCTCATCGGCTTCCTGTCCTTTAAAGAAGCTGTTGATGTTGAGGAAAACTTTAACATCTCAGGCGACGCCGAGGATGAGGGTTTTCTGGGGTCGCTTGCAGTGAGGATTGAAGACACTGGGCTATATTATTGTGCTGTGAGTCGGGACAACTATGATCCTGCATTCTTTGGAGCAGGGACCAAACTGAGTGTTCTGGATCCAAACATCAAAGTCACTGAACCCACAGTGGAAGTCCTAGCACCCTCGGCAAAGGAGTGTAAAGATAGAAACAAGAAGAAGAAGAAGACCCTGGTGTGTGTAGCCACCCGCTTCTACCCCGACCATGTCACGGTCTTCTGGCAAGTC
>331-6
GTTCCTGTGTGTCCCTCTCCGTCCACCAATCTCCTCGTTATCTCACCAAGAGGCCAGGAACCACCTTAAAGATGACCTGCAGTCACCATGACAAAAAATATGATAAAATCTACTGGTACCGTCAGATACATGGACAAAAGCTCCAGCTCATCGGCTTCCTGTCCTTTAAAGAAGCTGTTGATGTTGAAGAAAACTTTAACATCTCAGGCGACGCCGAGGATGAGGGTTTTCTGGGGTCGCTTGCAGTGAGGATTGAAGACACTGGGCTATATTATTGTGCTATCCAAACATCAAAGTCACTGAACCCACAGTGGAAGTCCTAGCACCCTCGGCAAAGGAGTGTAAAGATAGAAACAAGAAGAAGAAGAAGACCCTGGTGTGTGTAGCCACCCGCTTCTACCCCGACCATGTCACGGTCTTCTGGCAAGTC
>332-6
GTTCCTGTGTGTCCCTCTCCGTCCACCAATCTCCTCGTTATCTCACCAAGAGGCCAGGAACCACCTTAAAGATGACCTGCAGTCACCATGACAAAAAATATGATAAAATCTACTGGTACCGTCAGATACATGGACAAAAGCTCCAGCTCATCGGCTTCCTGTCCTTTAAAGAAGCTGTTGATGTTGAGGAAAACTTTAACATCTCAGGCGACGCCGAGGATGAGGGTTTTCTGGGGTCGCTTGCAGTGAGGATTGAAGACACTGGGCTATATTATTGTGCTGTGAGTAAAGAGACAGGGGGCTATGAGGCACATTTTGGATCAGGCACCAAATTAACAGTTCTCGATCCAAACATCAAAGTCACTGAACCCACAGTGGAAGTCCTAGCACCCTCGGCAAAGGAGTGTAAAGATAGAAACAAGAAGAAGAAGACCCTGGTGTGTGTAGCCACCCGCTTCTACCCCGACCATGTCACGGTCTTCTGGCAAGTC
>333-6
GTTCCTGTGTGTCCCTCTCCGTCCACCAATCTCCTCGTTATCTCACCAAGAGGCCAGGAACCACCTTAAAGATGACCTGCAGTCACCATGACAAAAAATATGATAAAATCTACTGGTACCGTCAGATACATGGACAAAAGCTCCAGCTCATCGGCTTCCTGTCCTTTAAAGAAGCTGTTGATGTTGAGGAAAACTTTAACATCTCAGGCGACGCCGAGGATGAGGGTTTTCTGGGGTCGCTTGCAGTGAGGATTGAAGACACTGGGCTATATTATTGTGCTGTGAGCCACAGGGATGAGGCACATTTTGGATCAGGCACCAAATTAACAGTTCTCGATCCAAACATCAAAGTCACTGAACCCACAGTGGAAGTCCTAGCACCCTCGGCAAAGGAGTGTAAAGATAGAAACAAGAAGAAGAAGAAGACCCTGGTGTGTGTAGCCACCCGCTTCTACCCCGACCATGTCACGGTCTTCTGGCAAGTC
>334-6
GTTCCTGTGTGTCCCTCTCCGTCCACCAATCTCCTCGTTATCTCACCAAGAGGCCAGGAACCACCTTAAAGATGACCTGCAGTCACCATGACAAAAAATATGATAAAATCTACTGGTACCGTCAGATACATGGACAAAAGCTCCAGCTCATCGGCTTCCTGTCCTTTAAAGAAGCTGTTGATGTTGAGGAAAACTTTAACATCTCAGGCGACGCCGAGGATGAGGGTTTTCTGGGGTCGCTTGCAGTGAGGATTGAAGACACTGGGCTATATTATTGTGCTGTGAGTAAACCAGGGTACTCGGAGGCATATTTGGAGCCGGCACCAAACTCACCGTTTTAGATCCAAACATCAAAGTCACTGAACCCACAGTGGAAGTCCTAGCACCCTCGGCAAAGGAGTGTAAAGATAGAAACAAGAAGAAGAAGAAGACCCTGGTGTGTGTAGCCACCCGCTTCTACCCCGACCATGTCACGGTCTTCTGGCAAGTC
>335-6
GTTCCTGTGTGTCCCTCTCCGTCCACCAATCTCCTCGTTATCTCACCAAGAGGCCAGGAACCACCTTAAAGATGACCTGCAGTCACCATGACAAAAAATATGATAAAATCTACTGGTACCGTCAGATACATGGACAAAAGCTCCAGCTCATCGGCTTCCTGTCCTTTAAAGAAGCTGTTGATGTTGAGGAAAACTTTAACATCTCAGGCGACGCCGAGGATGAGGGTTTTCTGGGGTCGCTTGCAGTGAGGATTGAAGACACTGGGCTATATTATTGTGCTGTGAGTAAGAAGGCAGGGAATGAGGCACGTTTTGGATCAGGCACCAAATTAACAGTTCTCGATCCAAACATCAAAGTCACTGAACCCACAGTGGAAGTCCTAGCACCCTCGGCAAAGGAGTGTAAAGATAGAAACAAGAAGAAGAAGAAGACCCTGGTGTGTGTAGCCACCCGCTTCTACCCCGACCATGTCACGGTCTTCTGGCAAGTC
>336-6
GTTCCTGTGTGTCCCTCTCCGTCCACCAATCTCCTCGTTATCTCACCAAGAGGCCAGGAACCACCTTAAAGATGACCTGCAGTCACCATGACAAAAAATATGATAAAATCTACTGGTACCGTCAGATACATGGACAAAAGCTCCAGCTCATCGGCTTCCTGTCCTTTAAAGAAGCTGTTGATGTTGAGGAAAACTTTAACATCTCAGGCGACGCCGAGGATGAGGGTTTTCTGGGGTCGCTTGCAGTGAGGATTGAAGACACTGGGCTATATGATTGTGCGATCCAAACATCAAAGTCACTGAACCCACAGTGGAAGTCCTAGCACCCTCGGCAAAGGAGTGTAAAGATAGAAACAAGAAGAAGAAGAAGACCCTGGTGTGTGTAGCCACCCGCTTCTACCCCGACCATGTCACGGTCTTCTGGCAAGTC
>337-6
GTTCCTGTGTGTCCCTCTCCCAGTCGGATGGGAGCCAGTATCTGGGGACAGCAACCTGAGCAGGTGGACCGGATATTCCAGGCCTTACGGAAAGGCCTCAAGGAGTATCTAGATGGCCATCAGACGGAGATGGACTTCCTGTCCTCCCAGCAAAGAGACACCAAGAGGAACTCCAGACTGGCTTTTCTGTATGATTTGGAGAAGGAGATCCGAGCATTGGAGAGATACATAAGAAGACTGGAGTTCCAAATCAGCAAGGTGGAAGAGCTGTACGAGACTTACTGTATCCAGTGGCGTCTGTGTCAGGGTGCGGTGAACATGAAGAAAGCCTTCGCTCTATCGCCCTCTTCACGGTCTTCTGGCAAGTC
>338-5
GTTCCTGTGTGTCCCTCTCCGTCCACCAATCTCCTCGTTATCTCACCAAGAGGCCAGGAACCACCTTAAAGATGACCTGCAGTCACCATGACAAAAAATATGATAAAATCTACTGGTACCGTCAGATACATGGACAAAAGCTCCAGCTCATCGGCTTCCTGTCCTTTAAAGAAGCTGTTGATGTTGAGGAAAACTTTAACATCTCAGGCGACGCCGAGGATGAGGGTTTTCTGGGGTCACTTGCAGTGAGGATTGAAGACACTGGGCTATATTATTGTGCTGTTAGACAGGGGCGCAACCCGGCATTCTTCGGCAGTGGCACCAAACTCACAGTTCTAGATCCAAACATCAAAGTCACTGAACCCACAGTGGAAGTCCTAGCACCCTCGGCAAAGGAGTGTAAAGATAGAAACAAGAAGAAGAAGAAGACCCTGGTGTGTGTAGCCACCCGCTTCTACCCCGACCATGTCACGGTCTTCTGGCAAGTC
>339-5
GTTCCTGTGTGTCCCTCTCCGTCCACCAATCTCCTCGTTATCTCACCAAGAGGCCAGGAACCACCTTAAAGATGACCTGCAGTCACCATGACAAAAAATATGATAAAATCTACTGGTACCGTCAGATACATGGACAAAAGCTCCAGCTCATCGGCTTCCTGTCCTTTAAAGAAGCTGTTGATGTTGAGGAAAACTTTAACATCTCAGGCGACGCCGAGGATGAGGGTTTTCTGGGGTCGCTTGCAGTGAGGATTGAAGACACTGGGCTATATTATTGTGCTGTGAGTCGGGGGCGGAACAACCCGGCATTCTTCGGTAGTGGCACCAAACTCACAGTTCTAGATCCAAACATCAAAGTCACTGAACCCACAGTGGAAGTCCTAGCACCCTCGGCAAAGGAGTGTAAAGATAGAAACAAGAAGAAGAAGAAGACCCTGGTGTGTGTAGCCACCCGCTTCTACCCCGACCATGTCACGGTCTTCTGGCAAGTC
>340-5
GTTCCTGTGTGTCCCTCTCCGTCCACCAATCTCCTCGTTATCTCACCAAGAGGCCAGGAACCACCTTAAAGATGACCTGCAGTCACCATGACAAAAATATGATAAAATCTACTGGTACCGTCAGATACATGGACAAAAGCTCCAGCTCATCGGCTTCCTGTCCTTTAAAGAAGCTGTTGATGTTGAGGAAAACTTTAACATCTCAGGCGACGCCGAGGATGAGGGTTTTCTGGGGTCGCTTGCAGTGAGGATTGAAGACACTGGGCTATATTATTGTGCTGTCTCCGACAGGGGAGACTCGGAGGCATATTTTGGAGCCGGCACCAAACTCACCGTTTTAGATCCAAACATCAAAGTCACTGAACCCACAGTGGAAGTCCTAGCACCCTCGGCAAAGGAGTGTAAAGATAGAAACAAGAAGAAGAAGAAGACCCTGGTGTGTGTAGCCACCCGCTTCTACCCCGACCATGTCACGGTCTTCTGGCAAGTC
>341-5
GTTCCTGTGTGTCCCTCTCCGTCCACCAATCTCCTCGTTATCTCACCAAGAGGCCAGGAACCACCTTAAAGATGACCTGCAGTCACCATGACAAAAAATATGATAAAATCTACTGGTACCGTCAGATACATGGACAAAAGCTCCAGCTCATCGGCTTCCTGTCCTTTAAAGAAGCTGTTGATGTTGAGGAAAACTTTAACATCTCAGGCGACGCCGAGGATGAGGGTTTTCTGGGGTCGCTTGCAGTGAGGATTGAAGACACTGGGCTATATTATTGTGCTGTGAGTAAAGGCAGTGGTGCCAGCCAGGCTTACTTCGGTGGAGGAACCAGGTTAACTGTTCTAGATCCAAACATCAAAGTCACTGAACCCACAGTGGAAGTCCTAGCACCCTCGGCAAAGGAGTGTAAAGATAGAAACAAGAAGAAGAAGACCCTGGTGTGTGTAGCCACCCGCTTCTACCCCGACCATGTCACGGTCTTCTGGCAAGTC
>342-5
GTTCCTGTGTGTCCCTCTCCGTCCACCAATCTCCTCGTTATCTCACCAAGAGGCCAGGAACCACCTTAAAGATGACCTGCAGTCACCATGACAAAAAATATGATAAAATCTACTGGTACCGTCAGATACATGGACAAAAGCTCCAGCTCATCGGCTTCCTGTCCTTTAAAGAAGCTGTTGATGTTGAGGAAAACTTTAACATCTCAGGCGACGCCGAGGATGAGGGTTTTCTGGGGTCGCTTGCAGTGAGGATTGAAGACACTGGGCTATATTATTGTGCTGTGAGTAACGGCATCTCGTACTCGGAGGCATATTTTGGAGCCGGCACCAAACTCACCGTTTTAGATCCAAACATCAAAGTCACTGAACCCACAGTGGAAGTCCTAGCACCCTCGGCAAAGGAGTGTAAAGATAGAAACAAGAAGAAGAAGACCCTGGTGTGTGTAGCCACCCGCTTCTACCCCGACCATGTCACGGTCTTCTGGCAAGTC
>343-4
GTTCCTGTGTGTCCCTCTCCGTCCACCAATCTCCTCGTTATCTCACCAAGAGGCCAGGAACCACCTTAAAGATGACCTGCAGTCACCATGACAAAAAATATGATAAAATCTACTGGTACCGTCAGATACATGGACAAAAGCTCCAGCTCATCGGCTTCCTGTCCTTTAAAGAAGCTGTTGATGTTGAGGAAAACTTTAACATCTCAGGCGACGCCGAGGATGAGGGTTTTCTGGGGTCGCTTGCAGTGAGGATTGAAGACACTGGGCTATATTATTGTGCTGTGAGGGCCGGGACAGACGACTATGAGGCACATTTTGGATCAGGCACCAAATTAACAGTTCTCGATCCAAACATCAAAGTCACTGAACCCACAGTGGAAGTCCTAGCACCCTCGGCAAAGGAGTGTAAAGATAGAAACAAGAAGAAGAAGACCCTGGTGTGTGTAGCCACCCGCTTCTACCCCGACCATGTCACGGTCTTCTGGCAAGTC
>344-4
GTTCCTGTGTGTCCCTCTCCCGCGTCACGGTCTTCTGGCAAGTC
>345-4
GTTCCTGTGTGTCCCTCTCCGTCCACCAATCTCCTCGTTATCTCACCAAGAGGCCAGGAACCACCTTAACGCTGACCTGCAGTCACCATGACAAAAAATATGATAAAATCTACTGGTACCGTCAGATACATGGACAAAAGCTCCAGCTCATCGGCTTCCTGTCCTTTAAAGAAGCTGTTGATGTTGAGGAAAACTTTAACATCTCAGGCGACGCCGAGGATGAGGGTTTTCTGGGGTCGCTTGCAGTGAGGATTGAAGACACTGGGCTATATTATTGTGCTATCCAAACATCAAAGTCACTGAACCCACAGTGGAAGTCCTAGCACCCTCGGCAAAGGAGTGTAAAGATAGAAACAAGAAGAAGAAGAAGACCCTGGTGTGTGTAGCCACCCGCTTCTACCCCGACCATGTCACGGTCTTCTGGCAAGTC
>346-4
GTTCCTGTGTGTCCCTCTCCGTCCACCAATCTCCTCGTTATCTCACCAAGAGGCCAGGAACCACCTTAAAGATGACCTGCAGTCACCATGACAAAAAATATGATAAAATCTACTGGTACCGTCAGATACATGGACAAAAGCTCCAGCTCATCGGCTTCCTGTCCTTTAAAGAAGCTGTTGATGTTGAGGAAAACTTTAACATCTCAGGCGACGCCGAGGATGAGGGTTTTCTGGGGTCGCTTGCAGTGAGGATTGAAGACACTGGGCTATATTAGTGTGCTATCCAAACATCAAAGTCACTGAACCCACAGTGGAAGTCCTAGCACCCTCGGCAAAGGAGTGTAAAGATAGAAACAAGAAGAAGAAGAAGACCCTGGTGTGTGTAGCCACCCGCTTCTACCCCGACCATGTCACGGTCTTCTGGCAAGTC
>347-4
GTTCCTGTGTGTCCCTCTCCGTCCACCAATCTCCTCGTTATCTCACCAAGAGGCCAGGAACCACCTTAAAGATGACCTGCAGTCACCATGACAAAAAATATGATAAAATCTACTGGTACCGTCAGATACATGGACAAAAGCTCCAGCTCATCGGCTTCCTGTCCTTTAAAGAAGCTGTTGATGTTGAGGAAAACTTTAACATCTCAGGCGACGCCGAGGATGAGGGTTTTCTGGGGTCGCTTGCAGTGAGGATTGAAGACACTGGGATATATTATTGTGCTATCCAAACATCAAAGTCACTGAACCCACAGTGGAAGTCCTAGCACCCTCGGCAAAGGAGTGTAAAGATAGAAACAAGAAGAAGAAGAAGACCCTGGTGTGTGTAGCCACCCGCTTCTACCCCGACCATGTCACGGTCTTCTGGCAAGTC
>348-4
GTTCCTGTGTGTCCCTCTCCGTCCACCAATCTCCTCGTTATCTCACCAAGAGGCCAGGAACCACCTTAAAGATGACCTGCAGTCACCATGACAAAAAAATATGATAAAATCTACTGGTACCGTCAGATACATGGACAAAAGCTCCAGCTCATCGGCTTCCTGTCCTTTAAAGAAGCTGTTGATGTTGAGGAAAACTTTAACATCTCAGGCGACGCCGAGGATGAGGGTTTTCTGGGGTCGCTTGCAGTGAGGATTGAAGACACTGGGCTATATTATTGTGCTGTGAGTAACAGGGGAGAGGCACATTTTGGATCAGGCACCAAATTAACAGTTCTCGATCCAAACATCAAAGTCACTGAACCCACAGTGGAAGTCCTAGCACCCTCGGCAAAGGAGTGTAAAGATAGAAACAAGAAGAAGAAGAAGACCCTGGTGTGTGTAGCCACCCGCTTCTACCCCGACCATGTCACGGTCTTCTGGCAAGTC
>349-4
GTTCCTGTGTGTCCCTCTCCGTCCACCAATCTCCTCGTTATCTCACCAAGAGGCCAGGAACCACCTTAAAGATGACCTGCAGTCACCATGACAAAAAATATGATAAAATCTACTGGTACCGTCAGATACATGGACAAAAGCTCCAGCTCATCGGCTTCCTGTCCTTTAAAGAAGCTGTTGATGTTGAGGAAAACTTTAACATCTCAGGCGACGCCGAGGATGAGGGTTTTCTGGGGTCGCTTGCAGTGAGGATTGAAGACACTGGGCTATATTATTGTGCTGTGAGTAAAGGGGACCACTATGAGGCACATTTTGGATCAGGCACCAAATTAACAGTTCTCGATCCAAACATCAAAGTCACTGAACCCACAGTGGAAGTCCTAGCACCCTCGGCAAAGGAGTGTAAAGATAGAAACAAGAAGAAGAAGAAGACCCTGGTGTGTGTAGCCACCCGCTTCTACCCCGACCATGTCACGGTCTTCTGGCAAGTC
>350-4
GTTCCTGTGTGTCCCTCTCCGTCCACCAATCTCCTCGTTATCTCACCAAGAGGCCAGGAACCACCTTAAAGATGACCTGCAGTCACCATGACAAAAAATATGATAAAATCTACTGGTACCGTCAGATACATGGACAAAAGCTCCAGCTCATCGGCTTCCTGTCCTTTAAAGAAGCTGTTGATGTTGAGGAAAACTTTAACATCTCAGGCGACGCCGAGGATGAGGGTTTTCTGGGGTCGCTTGCAGTGAGGATTGAAGACACTGGGCTATATTATTGTGCTGTGAGTAATCCTTATGAGGCACATTTGGATCAGGCACCAAATTAACAGTTCTCGATCCAAACATCAAAGTCACTGAACCCACAGTGGAAGTCCTAGCACCCTCGGCAAAGGAGTGTAAAGATAGAAACAAGAAGAAGAAGAAGACCCTGGTGTGTGTAGCCACCCGCTTCTACCCCGACCATGTCACGGTCTTCTGGCAAGTC
>351-4
GTTCCTGTGTGTCCCTCTCCGTCCACCAATCTCCTCGTTATCTCACCAAGAGGCCAGGAACCACCTTAAAGATGACCTGCAGTCACCATGACAAAAAATATGATAAAATCTACTGGTACCGTCAGATACATGGACAAAAGCTCCGGCTCATCGGCTTCCTGTCCTTTAAAGAAGCTGTTGATGTTGAGGAAAACTTTAACATCTCAGGCGACGCCGAGGATGAGGGTTTTCTGGGGTCGCTTGCAGTGAGGATTGAAGACACTGGGCTATATTATTGTGCTGTGAGGGCGGGACAGTACTCGGAGGCATATTTTGGAGCCGGCACCAAACTCACCGTTTTAGATCCAAACATCAAAGTCACTGAACCCACAGTGGAAGTCCTAGCACCCTCGGCAAAGGAGTGTAAAGATAGAAACAAGAAGAAGAAGAAGACCCTGGTGTGTGTAGCCACCCGCTTCTACCCCGACCATGTCACGGTCTTCTGGCAAGTC
>352-3
GTTCCTGTGTGTCCCTCTCCGTCCACCAATCTCCTCGTTATCTCACCAAGAGGCCAGGAACCACCTTAAAGATGACCTGCAGTCACCATGACAAAAAATATGATAAAATCTACTGGTACCGTCAGATACATGGACAAAAGCTCCAGCTCATCGGCTTCCTGTCCTTTAAAGAAGCTGTTGATGTTGAGGAAAACTTTAACATCTCAGGCGACGCCGAGGATGAGGGTTTTCTGGGGTCGCTTGCAGTGAGGATTGAAGACACTGGGCTATATTATTGTGCTGTGAGTCGGACAATGTACACGGATAAGGCAGAGTTTGGTCCAGGTACCAGACTCACTGTTCTAGATCCAAACATCAAAGTCACTGAACCCACAGTGGAAGTCCTAGCACCCTCGGCAAAGGAGTGTAAAGATAGAAACAAGAAGAAGAAGACCCTGGTGTGTGTAGCCACCCGCTTCTACCCCGACCATGTCACGGTCTTCTGGCAAGTC
>353-3
GTTCCTGTGTGTCCCTCTCCGTCCACCAATCTCCTCGTTATCTCACCAAGAGGCCAGGAACCACCTTAAAGATGACCTGCAGTCACCATGACAAAAAATATGATAAAATCTACTGGTACCGTCAGATACATGGACAAAAGCTCCAGCTCATCGGCTTCCTGTCCTTTAAAGAAGCTGTTGATGTTGAGGAAAACTTTAACATCTCAGGCGACGCCGAGGATGAGGGTTTTCTGGGGTCGCTTGCAGTGAGGATTGAAGACACTGGGCTATATTATTGTGCTGTGAGTAAACAGGGGGCTACTCAACCAGCCTTCTTTGGCAATGGAACGAAACTCACTGTTTTAGATCCAAACATCAAAGTCACTGAACCCACAGTGGAAGTCCTAGCACCCTCGGCAAAGGAGTGTAAAGATAGAAACAAGAAGAAGAAGACCCTGGTGTGTGTAGCCACCCGCTTCTACCCCGACCATGTCACGGTCTTCTGGCAAGTC
>354-3
GTTCCTGTGTGTCCCTCTCCGTCCACCAATCTCCTCGTTATCTCACCAAGAGGCCAGGAACCACCTTAAAGATGACCTGCAGTCACCATGACAAAAAATATGATAAAATCTACTGGTACCGTCAGATACATGGACAAAAGCTCCAGCTCATCGGCTTCCTGTCCTTTAAAGAAGCTGTTGATGTTGAGGAAAACTTTAACATCTCAGGCGACGCCGAGGATGAGGGTTTTCTGGGGTCGCTTGCAGTGAGGATTGAAGACACTGGGCTATATTATTGTGCTGTGAGCAGGGCTCAAACTCAACCAGCCTTCTTTGGCAATGGAACGAAACTCACTGTTTTAGATCCAAACATCAAAGTCACTGAACCCACAGTGGAAGTCCTAGCACCCTCGGCAAAGGAGTGTAAAGATAGAAACAAGAAGAAGAAGACCCTGGTGTGTGTAGCCACCCGCTTCTACCCCGACCATGTCACGGTCTTCTGGCAAGTC
>355-3
GTTCCTGTGTGTCCCTCTCCGTCCACCAATCTCCTCGTTATCTCACCAAGAGGCCAGGAACCACCTTAAAGATGACCTGCAGTCACCATGACAAAAAATATGATAAAATCTACTGGTACCGTCAGATACATGGACAAAAGCTCCAGCTCATCGGCTTCCTGTCCTTTAAAGAAGCTGTTGATGTTGAGGAAAACTTTAACATCTCAGGCGACGCCGAGGATGAGGGTTTTCTGGGGTCGCTTGCAGTGAGGATTGAAGACACTGGGCTATATTATTGTGCTGTGAGTAAGGCATCTCAAACTCAACCAGCCTTCTTTGGCAATGGAACGAAACTCACTGTTTTAGATCCAAACATCAAAGTCACTGAACCCACAGTGGAAGTCCTAGCACCCTCGGCAAAGGAGTGTAAAGATAGAAACAAGAAGAAGAAGACCCTGGTGTGTGTAGCCACCCGCTTCTACCCCGACCATGTCACGGTCTTCTGGCAAGTC
>356-3
GTTCCTGTGTGTCCCTCTCCGTCCACCAATCTCCTCGTTATCTCACCAAGAGGCCAGGAACCACCTTAAAGATGACCTGCAGTCACCATGACAAAAAATATGATAAAATCTACTGGTACCGTCAGATACATGGACAAAAGCTCCAGCTCATCGGCTTCCTGTCCTTTAAAGAAGCTGTTGATGTTGAGGAAAACTTTAACATCTCAGGCGACGCCGAGGATGAGGGTTTTCTGGGGTCGCTTGCAGTGAGGATTGAAGACACTGGGCTATATTATTGTGCTGTGAGGACAGGGTACTCGGAGGCATATTTTGGAGCCGGCACCAAACTCACCGTTTTAGATCCAAACATCAAAGTCACTGAACCCACAGTGGAAGTCCTAGCACCCTCGGCAAAGGAGTGTAAAGATAGAAACAAGAAGAAGAAGACCCTGGTGTGTGTAGCCACCCGCTTCTACCCCGACCATGTCACGGTCTTCTGGCAAGTC
>357-3
GTTCCTGTGTGTCCCTCTCCGTCCACCAATCTCCTCGTTATCTCACCAAGAGGCCAGGAACCACCTTAAAGATGACCTGCAGTCACCATGACAAAAAATATGATAAAATCTACTGGTACCGTCAGATACATGGACAAAAGCTCCAGCTCATCGGCTTCCTGTCCTTTAAAGAAGCTGTTGATGTTGAGGAAAACTTTAACATCTCAGGCGACGCCGAGGATGAGGGTTTTCTGGGGTCGCTTGCAGTGAGGATTGAAGACACTGGGCTATATTATTGTGCTGTGAGAGACAACTATGAGGCACATTTTGGATCAGGCACCAAATTAACAGTTCTCGATCCAAACATCAAAGTCACTGAACCCACAGTGGAAGTCCTAGCACCCTCGGCAAAGGAGTGTAAAGATAGAAACAAGAAGAAGAAGACCCTGGTGTGTGTAGCCACCCGCTTCTACCCCGACCATGTCACGGTCTTCTGGCAAGTC
>358-3
GTTCCTGTGTGTCCCTCTCCGTCCACCAATCTCCTCGTTATCTCACCAAGAGGCCAGGAACCACCTTAAAGATGACCTGCAGTCACCATGACAAAAAATATGATAAAATCTACTGGTACCGTCAGATACATGGACAAAAGCTCCAGCTCATCGGCTTCCTGTCCTTTAAAGAAGCTGTTGATGTTGAGGAAAACTTTAACATCTCAGGCGACGCCGAGGATGAGGGTTTTCTGGGGTCGCTTGCAGTGAGGATTGAAGACACTGGGCTATATTATTGTGCTGTGAGTTACAAGGACAGGGATGATCCTGCATTCTTTGGAGCAGGGACCAAACTGAGTGTTCTGGATCCAAACATCAAAGTCACTGAACCCACAGTGGAAGTCCTAGCACCCTCGGCAAAGGAGTGTAAAGATAGAAACAAGAAGAAGAAGACCCTGGTGTGTGTAGCCACCCGCTTCTACCCCGACCATGTCACGGTCTTCTGGCAAGTC
>359-3
GTTCCTGTGTGTCCCTCTCCGTCCACCAATCTCCTCGTTATCTCACCAAGAGGCCAGGAACCACCTTAAAGATGACCTGCAGTCACCATGACAAAAAATATGATAAAATCTACTGGTACCGTCAGATACATGGACAAAAGCTCCAGCTCATCGGCTTCCTGTCCTTTAAAGAAGCTGTTGATGTTGAGGAAAACTTTAACATCTCAGGCGACGCCGAGGATGAGGGTTTTCTGGGGTCGCTTGCAGTGAGGATTGAAGACACTGGGCTATATTATTGTGCTGTGAGCTTATACTCTGGTGGTTATGCTGCCTACTTTGGAGAGGGAACTAAGCTAACAGTTCTGGATCCAAACATCAAAGTCACTGAACCCACAGTGGAAGTCCTAGCACCCTCGGCAAAGGAGTGTAAAGATAGAAACAAGAAGAAGAAGACCCTGGTGTGTGTAGCCACCCGCTTCTACCCCGACCATGTCACGGTCTTCTGGCAAGTC
>360-3
GTTCCTGTGTGTCCCTCTCCGTCCACCAATCTCCTCGTTATCTCACCAAGAGGCCAGGAACCACCTTAAAGATGACCTGCAGTCACCATGACAAAAAATATGATAAAATCTACTGGTACCGTCAGATACATGGACAAAAGCTCCAGCTCATCGGCTTCCTGTCCTTTAAAGAAGCTGTTGATGTTGAGGAAAACTTTAACATCTCAGGCGACGCCGAGGATGAGGGTTTTCTGGGGTCGCTTGCAGTGAGGATTGAAGACACTGGGCTATATTATTGTGCTGTGAAATCGTACTCGGAGGCATATTTTGGAGCCGGCACCAAACTCACCGTTTTAGATCCAAACATCAAAGTCACTGAACCCACAGTGGAAGTCCTAGCACCCTCGGCAAAGGAGTGTAAAGATAGAAACAAGAAGAAGAAGAAGACCCTGGTGTGTGTAGCCACCCGCTTCTACCCCGACCATGTCACGGTCTTCTGGCAAGTC
>361-3
GTTCCTGTGTGTCCCTCTCCCAGTCCCTCTAGGTCAGAGTTCACATCAGAGTCATTCAGAGCACTCAGGGTCACGTCTGAGGTCTTCTGTTTCTTCATAGCGGGAGGAGCCACGGTCACGTTGCCCTGGAGACCTGCCGGCAAGACGACCTGAGCAGTTGTCACAGCGATGACAGTTGGAGTAGCCGTGGTGGCCATGGTGACAGCGGTCTTCTTCACGGTCTTCTGGCAAGTC
>362-3
GTTCCTGTGTGTCCCTCTCCGTCCACCAATCTCCTCGTTATCTCACCAAGAGGCCAGGAACCACCTTAAAGATGACCTGCAGTCACCATGACAAAAAATATGATAAAATCTACTGGTACCGTCAGATACATGGACAAAAGCTCCAGCTCATCGGCTTCCTGTCCTTTAAAGAAGCTGTTGATGTTGAGGAAAACTTTAACATCTCAGGCGACGCCGAGGATGAGGGTTTTCTGGGGTCGCTTGCAGTGAGGATTGAAGACACTGGGCTATATTATTGTGCTGTGAGTATGGCAGGGGGGGATAAGGCAGAGTTTGGTCCAGGTACCAGACTCACTGTTCTAGATCCAAACATCAAAGTCACTGAACCCACAGTGGAAGTCCTAGCACCCTCGGCAAAGGAGTGTAAAGATAGAAACAAGAAGAAGAAGAAGACCCTGGTGTGTGTAGCCACCCGCTTCTACCCCGACCATGTCACGGTCTTCTGGCAAGTC
>363-3
GTTCCTGTGTGTCCCTCTCCGTCCACCAATCTCCTCGTTATCTCACCAAGAGGCCAGGAACCACCTTAAAGATGACCTGCAGTCACCATGACAAAAAATATGATAAAATCTACTGGTACCGTCAGATACATGGACAAAAGCTCCAGCTCATCGGCTTCCTGTCCTTTAAAGAAGCTGTTGATGTTGAGGAAAACTTTAACATCTCGGGCGACGCCGAGGATGAGGGTTTTCTGGGGTCGCTTGCAGTGAGGATTGAAGACACTGGGCTATATTATTGTGCTGTGAGTACAGGGGACTATGATCCTGCATTCTTTGGAGCAGGGACCAAACTGAGTGTTCTGGATCCAAACATCAAAGTCACTGAACCCACAGTGGAAGTCCTAGCACCCTCGGCAAAGGAGTGTAAAGATAGAAACAAGAAGAAGAAGAAGACCCTGGTGTGTGTAGCCACCCGCTTCTACCCCGACCATGTCACGGTCTTCTGGCAAGTC
>364-3
GTTCCTGTGTGTCCCTCTCCGTCCACCAATCTCCTCGTTATCTCACCAAGAGGCCAGGAACCACCTTAAAGATGACCTGCAGTCACCATGACAAAAAATATGATAAAATCTACTGGTACCGTCAGATACATGGACAAAAGCTCCAGCTCATCGGCTTCCTGTCCTTTAAAGAAGCTGTTGATGTTGAGGAAAACTTTAACATCTCAGGCGACGCCGAGGATGAGGGTTTTCTGGGGTCGCTTGCAGTGAGGATTGAAGACACTGGGCTATATTATTGTGCTGTGAGCCGGGACTCGTACTCGGAGGCATATTTTGGAGCCGGCACCAAACTCACCGTTTTAGATCCAAACATCAAAGTCACTGAACCCACAGTGGAAGTCCTAGCACCCTCGGCAAAGGAGTGTAAAGATAGAAACAAGAAGAAGAAGAAGACCCTGGTGTGTGTAGCCACCCGCTTCTACCCCGACCATGTCACGGTCTTCTGGCAAGTC
>365-3
GTTCCTGTGTGTCCCTCTCCGTCCACCAATCTCCTCGTTATCTCACCAAGAGGCCAGGAACCACCTTAAAGATGACCTGCAGTCACCATGACAAAAAATATGATAAAATCTACTGGTACCATCAGATACATGGACAAAAGCTCCAGCTCATCGGCTTCCTGTCCTTTAAAGAAGCTGTTGATGTTGAGGAAAACTTTAACATCTCAGGCGACGCCGAGGATGAGGGTTTTCTGGGGTCGCTTGCAGTGAGGATTGAAGACACTGGGCTATATTATTGTGCTATCCAAACATCAAAGTCACTGAACCCACAGTGGAAGTCCTAGCACCCTCGGCAAAGGAGTGTAAAGATAGAAACAAGAAGAAGAAGAAGACCCTGGTGTGTGTAGCCACCCGCTTCTACCCCGACCATGTCACGGTCTTCTGGCAAGTC
>366-3
GTTCCTGTGTGTCCCTCTCCGTCCACCAATCTCCTCGTTATCTCACCAAGAGGCCAGGAACTACCTTAAAGATGACCTGCAGTCACCATGACAAAAAATATGATAAAATCTACTGGTACCGTCAGATACATGGACAAAAGCTCCAGCTCATCGGCTTCCTGTCCTTTAAAGAAGCTGTTGATGTTGAGGAAAACTTTAACATCTCAGGCGACGCCGAGGATGAGGGTTTTCTGGGGTCGCTTGCAGTGAGGATTGAAGACACTGGGCTATATTATTGTGCTGTGAGACAACGCTCGTACTCGGAGGCATATTTTGGAGCCGGCACCAAACTCACCGTTTTAGATCCAAACATCAAAGTCACTGAACCCACAGTGGAAGTCCTAGCACCCTCGGCAAAGGAGTGTAAAGATAGAAACAAGAAGAAGAAGAAGACCCTGGTGTGTGTAGCCACCCGCTTCTACCCCGACCATGTCACGGTCTTCTGGCAAGTC
>367-3
GTTCCTGTGTGTCCCTCTCCTCTCATCCACAGCCAGACCAATTACAGCTCACATCAGAGCCAAGTAGGAATGAAGCATGGGGCGAGAGGGACGAGACAGACACTGAAGTCTCAATCTACAGACCTGGGGACCACTGACGTCGTGGTGAGTCGGGTGCTGGAGGTGACTGATCTCCCAGAGGGCATCAGTCGCCCTGAGGCTGAGAAGCTCTTCAACCAGCTGTCCATGTGCGGTGCGAAGATCCAGTGGCTCAAGGACCCGGTGGTGGGGGGCCGTGGAGGCTACTGTGGCCCTGGAGGGCATCACGGTCTTCTGGCAAGTC
>368-3
GTTCCTGTGTGTCCCTCTCCGTCCACCAATCTCCTCGTTATCTCACCAAGAGGCCAGGAACCACCTTAAAGATGACCTGCAGTCACCATGACAAAAAATATGATAAAATCTACTGGTACCGTCAGATACATGGACAAAAGCTCCAGCTCATCGGCTTCCTGTCCTTTAAAGAAGCTGTTGATGTTGAGGAAAACTTTAACATCTCAGGCGACGCCGAGGATGAGGGTTTTCTGGGGTCGCTTGCAGTGAGGATTGAAGACACTGGGCTATATTATTGTGCTGTGAGCCGACAGGGGCACTATGAGGCACATTTTGGATCAGGCACCAAATTAACAGTTCTCGATCCAAACATCAAAGTCACTGAACCCACAGTGGAAGTCCTAGCACCCTCGGCAAAGGAGTGTAAAGATAGAAACAAGAAGAAGAAGACCCTGGTGTGTGTAGCCACCCGCTTCTACCCCGACCATGTCACGGTCTTCTGGCAAGTC
>369-3
GTTCCTGTGTGTCCCTCTCCGTCCACCAATCTCCTCGTTATCTCACCAAGAGGCCAGGAACCACCTTAAAGATGACCTGCAGTCACCATGACAAAAAATATGATAAAATCTACTGGTACCGTCAGATACATGGACAAAAGCTCCAGCTCATCGGCTTCCTGTCCTTTAAAGAAGCTGTTGATGTTGAGGAAAACTTTAACATCTCAGGCGACGCCGAGGATGAGGGTTTTCTGGGGTCGCTTGCAGTGAGGATGGAAGACACTGGGCTATATTATTGTGCTATCCAAACATCAAAGTCACTGAACCCACAGTGGAAGTCCTAGCACCCTCGGCAAAGGAGTGTAAAGATAGAAACAAGAAGAAGAAGAAGACCCTGGTGTGTGTAGCCACCCGCTTCTACCCCGACCATGTCACGGTCTTCTGGCAAGTC
>370-3
GTTCCTGTGTGTCCCTCTCCCCTGCAGCTGTGTGTTGGTCGTCCTGGTCTCTTCAGTAAGCTCCATAGCGATCCTGTATGGTGTTCATGACGCCGTTGGCCAGCACGGCCATCTTGCCCGCCACAGTCTTCACCCCCTGTTTGAACTGAGCAATGTCTGGCCCCGTCGGCAGCACACTCTCATAACCTGCTGCCCCTGTGTCACGGTCTTCTGGCAAGTC
>371-3
GTTCCTGTGTGTCCCTCTCCGTCCACCAATCTCCTCGTTATCTCACCAAGAGGCCAGGAACCACCTTAAAGATGACCTGCAGTCACCATGACAAAAAATATGATAAAATCTACTGGTACCGTCAGATACATGGACAAAAGCTCCAGCTCATCGGCTTCCTGTCCTTTAAAGAAGCTGTTGATGTTGAGGAAAACTTTAACATCTCAGGCGACGCCGAGGATGAGGGTTTTCTGGGGTCGCTTGCAGTGAGGATTGAAGACACTGGGCTATATTATTGTGCTGTGAGTAGACAGGGTTCGTACTCGGAGGCATATTTTGGAGCCGGCACCAAACTCACCGTTTTAGATCCAAACATCAAAGTCACTGAACCCACAGTGGAAGTCCTAGCACCCTCGGCAAAGGAGTGTAAAGATAGAAACAAGAAGAAGAAGACCCTGGTGTGTGTAGCCACCCGCTTCTACCCCGACCATGTCACGGTCTTCTGGCAAGTC
>372-3
GTTCCTGTGTGTCCCTCTCCGTCCACCAATCTCCTCGTTATCTCACCAAGAGGCCAGGAACCACCTTAAAGATGACCTGCAGTCACCATGACAAAAAATATGATAAAATCTACTGGTACCGTCAGATACATGGACAAAAGCTCCAGCTCATCGGCTTCCTGTCCTTTAAAGAAGCTGTTGATGTTGAGGAAAACTTTAACATCTCAGGCGACGCCGAGGATGAGGGTTTTCTGGGGTCGCTTGCAGTGAGGATTGAAGACACTGGGCTATATTATTGTGCTGTGACTTCTATGAGGCACATTTTGGATCAGGCACCAAATTAACAGTTCTCGATCCAAACATCAAAGTCACTGAACCCACAGTGGAAGTCCTAGCACCCTCGGCAAAGGAGTGTAAAGATAGAAACAAGAAGAAGAAGACCCTGGTGTGTGTAGCCACCCGCTTCTACCCCGACCATGTCACGGTCTTCTGGCAAGTC
>373-3
GTTCCTGTGTGTCCCTCTCCCTGGACAGCTGGGAGCTGGTCTTCTTGTTCTGCAGCATGTTCTCAATGTTCTTCCCCATCTCCTCAAAGTCACTGTCCTCCGCTGAGCTGCTGTCTGTGTCTGTGGACAGGACCTCTGTGGACTCTAATACTTTGTTTTGCAAGTCAAAGATCCTCTGGCACTCCTCCTTGTAGCGCTCCTGGTGTTCGGCTACAGAGAAGCGGGACCCGCGGGCAAATTTGCTCATGGGCCCCTCGCCAGAGCGCGCCTGCTCTGTGGACATGGTCCTCACCACGTCAATCACCTCCCAACGAGACAGCTTCTTTATCTCCTCCTCTGGAACACCAAACTTGCGCAGCAGCTGCTTGGCGTTTGTTAGTGATAGTCTTCTCAGATCAGCGTCTGTCCCTGTCACGGTCTTCTGGCAAGTC
>374-3
GTTCCTGTGTGTCCCTCTCCGTCCACCAATCTCCTCGTTATCTCACCAAGAGGCCAGGAACCACCTTAAAGATGACCTGCAGTCACCATGACAAAAAATATGATAAAATCTACTGGTACCGTCAGATACATGGACAAAAGCTCCAGCTCATCGGCTTCCTGTCCTTTAAAGAAGCTGTTGATGTTGAGGAAAACTTTAACATCTCAGGCGACGCCGAGGATGAGGGTTTTCTGGGGTCGCTTGCAGTGAGGATTGAAGACACTGGGCTATATTATTGTGCTGTGAGTAAAGCAGCGAACAACAACCCGGCATTCTTCGGCAGTGGCACCAAACTCACAGTTCTAGATCCAAACATCAAAGTCACTGAACCCACAGTGGAAGTCCTAGCACCCTCGGCAAAGGAGTGTAAAGATAGAAACAAGAAGAAGAAGACCCTGGTGTGTGTAGCCACCCGCTTCTACCCCGACCATGTCACGGTCTTCTGGCAAGTC
>375-2
GTTCCTGTGTGTCCCTCTCCTGTGGTTCCTCTGGGGGGTCAGGTCAGCTGTGAGGCCCCCTCACATCCTTGGGGCTCTGTCTGCAACTTCAGCTGTGATGAGGGCTATGATCTCCAGGGGGCCCCAAACATGCAGGGTTCACGGTCTTCTGGCAAGTC
>376-2
GTTCCTGTGTGTCCCTCTCCATCCCTCTGTTCTGCCCCTCACCAGGATCCCTCCTTTCAGACCCAGACTCCCCCTCACGGTCTTCTGGCAAGTC
>377-2
GTTCCTGTGTGTCCCTCTCCGTCCACCAATCTCCTCGTTATCTCACCAAGAGGCCAGGAACCACCTTAAAGATGACCTGCAGTCACCATGACAAAAAATATGATAAAATCTACTGGTACCGTCAGATACATGGACAAAAGCTCCAGCTCATCGGCTTCCTGTCCTTTAAAGAAGCTGTTGATGTTGAGGAAAACTTTAACATCTCAGGCGACGCCGAGGATGAGGGTTTTCTGGGGTCGCTTGCAGTGAGGATTGAAGACACTGGGCTATATTATTGTGCTCCTCGGACAGGGGACTATGAGGCACATTTTGGATCAGGCACCAAATTAACAGTTCTCGATCCAAACATCAAAGTCACTGAACCCACAGTGGAAGTCCTAGCACCCTCGGCAAAGGAGTGTAAAGATAGAAACAAGAAGAAGAAGACCCTGGTGTGTGTAGCCACCCGCTTCTACCCCGACCATGTCACGGTCTTCTGGCAAGTC
>378-2
GTTCCTGTGTGTCCCTCTCCGTCCACCAATCTCCTCGTTATCTCACCAAGAGGCCAGGAACCACCTTAAAGATGACCTGCAGTCACCATGACAAAAAATATGATAAAATCTACTGGTACCGTCAGATACATGGACAAAAGCTCCAGCTCATCGGCTTCCTGTCCTTTAAAGAAGCTGTTGATGTTGAGGAAAACTTTAACATCTCAGGCGACGCCGAGGATGAGGGTTTTCTGGGGTCGCTTGCAGTGAGGATTGAAGACACTGGGCTATATTATTGTGCTGTGAGTAACGGGGTCGGCAACCCGGCATTCTTCGGCAGTGGCACCAAACTCACAGTTCTAGATCCAAACATCAAAGTCACTGAACCCACAGTGGAAGTCCTAGCACCCTCGGCAAAGGAGTGTAAAGATAGAAACAAGAAGAAGAAGACCCTGGTGTGTGTAGCCACCCGCTTCTACCCCGACCATGTCACGGTCTTCTGGCAAGTC
>379-2
GTTCCTGTGTGTCCCTCTCCGTCCACCAATCTCCTCGTTATCTCACCAAGAGGCCAGGAACCACCTTAAAGATGACCTGCAGTCACCATGACAAAAAATATGATAAAATCTACTGGTACCGTCAGATACATGGACAAAAGCTCCAGCTCATCGGCTTCCTGTCCTTTAAAGAAGCTGTTGATGTTGAGGAAAACTTTAACATCTCAGGCGACGCCGAGGATGAGGGTTTTCTGGGGTCGCTTGCAGTGAGGATTGAAGACACTGGGGTATATTATTGTGCTGTGAGTAAAGCCGACCCGGCATTCTTCGGCAGTGGCACCAAACTCACAGTTCTAGATCCAAACATCAAAGTCACTGAACCCACAGTGGAAGTCCTAGCACCCTCGGCAAAGGAGTGTAAAGATAGAAACAAGAAGAAGAAGAAGACCCTGGTGTGTGTAGCCACCCGCTTCTACCCCGACCATGTCACGGTCTTCTGGCAAGTC
>380-2
GTTCCTGTGTGTCCCTCTCCGTCCACCAATCTCCTCGTTATCTCACCAAGAGGCCAGTAACCACCTTAAAGATGACCTGCAGTCACCATGACAAAAAATATGATAAAATCTACTGGTACCGTCAGATACATGGACAAAAGCTCCAGCTCATCGGCTTCCTGTCCTTTAAAGAAGCTGTTGATGTTGAGGAAAACTTTAACATCTCAGGCGACGCCGAGGATGAGGGTTTTCTGGGGTCGCTTGCAGTGAGGATTGAAGACACTGGGCTATATTATTGTGCTGTGAGACAGGACTATGAGGCACATTTTGGATCAGGCACCAAATTAACAGTTCTCGATCCAAACATCAAAGTCACTGAACCCACAGTGGAAGTCCTAGCACCCTCGGCAAAGGAGTGTAAAGATAGAAACAAGAAGAAGAAGAAGACCCTGGTGTGTGTAGCCACCCGCTTCTACCCCGACCATGTCACGGTCTTCTGGCAAGTC
>381-2
GTTCCTGTGTGTCCCTCTCCGTCCACCAATCTCCTCGTTATCTCACCAAGAGGCCAGGAACCACCTTAACGATGACCTGCAGTCACCATGACAAAAAATATGATAAAATCTACTGGTACCGTCAGATACATGGACAAAAGCTCCAGCTCATCGGCTTCCTGTCCTTTAAAGAAGCTGTTGATGTTGAGGAAAACTTTAACATCTCAGGCGACGCCGAGGATGAGGGTTTTCTGGGGTCGCTTGCAGTGAGGATTGAAGACACTGGGCTATATTATTGTGCTGTGAGTGGACAAGACTATGATCCTGCATTCTTTGGAGCAGGGACCAAACTGAGTGTTCTGGATCCAAACATCAAAGTCACTGAACCCACAGTGGAAGTCCTAGCACCCTCGGCAAAGGAGTGTAAAGATAGAAACAAGAAGAAGAAGAAGACCCTGGTGTGTGTAGCCACCCGCTTCTACCCCGACCATGTCACGGTCTTCTGGCAAGTC
>382-2
GTTCCTGTGTGTCCCTCTCCGTCCACCAATCTCCTCGTTATCTCACCAAGAGGCCAGGAACCACCTTAAAGATGACCTGCAGTCACCATGACAAAAAATATGATAAAATCTACTGGTACCGTCAGATACATGGACAAAAGCTCCAGCTCATCGGCTTCCTGTCCTTTAAAGAAGCTGTTGATGTTGAGGAAAACTTTAACATCTCAGGCGACGCCGAGGATGAGGGTTTTCTGGGGTCGCTTGCAGTGAGGATTGAAGACACTGGGCTATATTATTGTGCTGTGAGTTACAGGGGGAACAACCCGGCATTCTTCGGCAGTGGCACCAAACTCACAGTTCTAGATCCAAACATCAAAGTCACTGAACCCACAGTGGAAGTCCTAGCACCCTCGGCAAAGGAGTGTAAAGATAGAAACAAGAAGAAGAAGACCCTGGTGTGTGTAGCCACCCGCTTCTACCCCGACCATGTCACGGTCTTCTGGCAAGTC
>383-2
GTTCCTGTGTGTCCCTCTCCGTCCACCAATCTCCTCGTTATCTCACCAAGAGGCCAGGAACCACCTTAAAGATGACCTGCAGTCACCATGACAAAAAATATGATAAAATCTACTGGTACCGTCAGATACATGGACAAAAGCTCCAGCTCATCGGCTTCCTGTCCTTTAAAGAAGCTGTTGATGTTGAGGAAAACTTTAACATCTCAGGCGACGCCGAGGATGAGGGTTTTCTGGGGTCGCTTGCAGTGAGGATTGAAGACACTGGGCTATATTATTGTGCTGTGAGTCGGACAGAGTACACGGATAAGGCAGAGTTTGGTCCAGGTACCAGACTCACTGTTCTAGATCCAAACATCAAAGTCACTGAACCCACAGTGGAAGTCCTAGCACCCTCGGCAAAGGAGTGTAAAGATAGAAACAAGAAGAAGAAGACCCTGGTGTGTGTAGCCACCCGCTTCTACCCCGACCATGTCACGGTCTTCTGGCAAGTC
>384-2
GTTCCTGTGTGTCCCTCTCCGTCCACCAATCTCCTCGTTATCTCACCAAGAGGCCAGGAACCACCTTAAAGATGACCTGCAGTCACCATGACAAAAAATATGATAAAATCTACTGGTACCGTCAGATACATGGACAAAAGCTCCAGCTCATCGGCTTCCTGTCCTTTAAAGAAGCTGTTGATGTTGAGGAAAACTTTAACATCTCAGGCGACGCCGAGGATGAGGGTTTTCTGGGGTCGCTTGCAGTGAGGATTGAAGACGCTGGGCTATATTATTGTGCTGTGAGTCGACAGGGGGACAACCCGGCATTCTTCGGCAGTGGCACCAAACTCACAGTTCTAGATCCAAACATCAAAGTCACTGAACCCACAGTGGAAGTCCTAGCACCCTCGGCAAAGGAGTGTAAAGATAGAAACAAGAAGAAGAAGAAGACCCTGGTGTGTGTAGCCACCCGCTTCTACCCCGACCATGTCACGGTCTTCTGGCAAGTC
>385-2
GTTCCTGTGTGTCCCTCTCCGTCCACCAATCTCCTCGTTATCTCACCAAGAGGCCAGGAACCACCTTAAAGATGACCTGCAGTCACCATGACAAAAAATATGATAAAATCTACTGGTACCGTCAGATACATGGACAAAAGCTCCAGCTCATCGGCTTCCTGTCCTTTAAAGAAGCTGTTGATGTTGAGGAAAACTTTAACATCTCAGGCGACGCCGAGGATGAGGGTTTTCTGGGGTCGCTTGCAGTGAGGATTGAAGACACTGGGCTATATTATTGTGCTGTGAGTTGGGACAATAACTCGGAGGCATATTTTGGAGCCGGCACCAAACTCACCGTTTTAGATCCAAACATCAAAGTCACTGAACCCACAGTGGAAGTCCTAGCACCCTCGGCAAAGGAGTGTAAAGATAGAAACAAGAAGAAGAAGACCCTGGTGTGTGTAGCCACCCGCTTCTACCCCGACCATGTCACGGTCTTCTGGCAAGTC
>386-2
GTTCCTGTGTGTCCCTCTCCGTCCACCAATCTCCTCGTTATCTCACCAAGAGGCCAGGAACCACCTTAAAGATGACCTGCAGTCACCATGACAAAAAATATGATAAAATCTACTGGTACCGTCAGATACATGGACAAAAGCTCCAGCTCATCGGCTTCCTGTCCTTTAAAGAAGCTGTTGATGTTGAGGAAAACTTTAACATCTCAGGCGACGCCGAGGATGAGGGTTTTCTGGGGTCGCTTGCAGTGAGGATTGAAGACACTGGGCGATATTATTGTGCTATCCAAACATCAAAGTCACTGAACCCACAGTGGAAGTCCTAGCACCCTCGGCAAAGGAGTGTAAAGATAGAAACAAGAAGAAGAAGAAGACCCTGGTGTGTGTAGCCACCCGCTTCTACCCCGACCATGTCACGGTCTTCTGGCAAGTC
>387-2
GTTCCTGTGTGTCCCTCTCCGTCCACCAATCTCCTCGTTATCTCACCAAGAGGCCAGGAACCACCTTAAAGATGACCTGCAGTCACCATGACAAAAAATATGATAAAATCTACTGGTACCGTCAGATACATGGACAAAAGCTCCAGCTCATCGGCTTCCTGTCCTTTAAAGAAGCTGTTGATGTTGAGGAAAACTTTAACATCTCAGGCGACGCCGAGGATGAGGGTTTTCTGGGGTCGCTTGCAGTGAGGATTGAAGACACTGGGCTATATTATTGTGCTGTGAGTCGGGACAGGGGTTATGAGGCACATTTTGGATCAGGCACCAAATTAACAGTTCTCGATCCAAACATCAAAGTCACTGAACCCACAGTGGAAGTCCTAGCACCCTCGGCAAAGGAGTGTAAAGATAGAAACAAGAAGAAGAAGACCCTGGTGTGTGTAGCCACCCGCTTCTACCCCGACCATGTCACGGTCTTCTGGCAAGTC
>388-2
GTTCCTGTGTGTCCCTCTCCGTCCACCAATCTCCTCGTTATCTCACCAAGAGGCCAGTAACCACCTTAAAGATGACCTGCAGTCACCATGACAAAAAATATGATAAAATCTACTGGTACCGTCAGATACATGGACAAAAGCTCCAGCTCATCGGCTTCCTGTCCTTTAAAGAAGCTGTTGATGTTGAGGAAAACTTTAACATCTCAGGCGACGCCGAGTATGAGGGTTTTCTGGGGTCGCTTGCAGTGAGGATTGAAGACACTGGGCTATATTATTGTGCTGTGAGTAAAGACAGGGGTAGGGCACATTTTGGATCAGGCACCAAATTAACAGTTCTCGATCCAAACATCAAAGTCACTGAACCCACAGTGGAAGTCCTAGCACCCTCGGCAAAGGAGTGTAAAGATAGAAACAAGAAGAAGAAGAAGACCCTGGTGTGTGTAGCCACCCGCTTCTACCCCGACCATGTCACGGTCTTCTGGCAAGTC
>389-2
GTTCCTGTGTGTCCCTCTCCGTCCACCAATCTCCTCGTTATCTCACCAAGAGGCCAGGAACCACCTTAAAGATGACCTGCAGTCACCATGACAAAAAATATGATAAAATCTACTGGTACCGTCAGATACATGGACAAAAGCTCCAGCTCATCGGCTTCCTGTCCTTTAAAGAAGCTGTTGATGTTGAGGAAAACTTTAACATCTCAGGCGACGCCGAGGATGAGGGTTTTCTGGGGTCGCTTGCAGTGAGGATTGAAGACACTGGGCTATATTATTGTGCTGTGAGTAGGGACAGCAACTATGAGGCACATTTTGGATCAGGCACCAAATTAACAGTTCTCGATCCAAACATCAAAGTCACTGAACCCACAGTGGAAGTCCTAGCACCCTCGGCAAAGGAGTGTAAAGATAGAAACAAGAAGAAGAAGACCCTGGTGTGTGTAGCCACCCGCTTCTACCCCGACCATGTCACGGTCTTCTGGCAAGTC
>390-2
GTTCCTGTGTGTCCCTCTCCGTCCACCAATCTCCTCGTTATCTCACCAAGAGGCCAGTAACCACCTTAAAGATGACCTGCAGTCACCATGACAAAAAATATGATAAAATCTACTGGTACCGTCAGATACATGGACAAAAGCTCCAGCTCATCGGCTTCCTGTCCTTTAAAGAAGCTGTTGATGTTGAGGAAAACTTTAACATCTCAGGCGACGCCGAGGATGAGGGTTTTCTGGGGTCGCTTGCAGTGAGGATTGAAGACACTGGGCTATATTATTGTGCTGTGAGTTACAGGGGGCACAACCCGGCATTCTTCGGCAGTGGCACCAAACTCACAGTTCTAGATCCAAACATCAAAGTCACTGAACCCACAGTGGAAGTCCTAGCACCCTCGGCAAAGGAGTGTAAAGATAGAAACAAGAAGAAGAAGAAGACCCTGGTGTGTGTAGCCACCCGCTTCTACCCCGACCATGTCACGGTCTTCTGGCAAGTC
>391-2
GTTCCTGTGTGTCCCTCTCCGTCCACCAATCTCCTCGTTATCTCACCAAGAGGCCAGGAACCACCTTAAAGATGACCTGCAGTCACCATGACAAAAAATATGATAAAATCTACTGGTACCGTCAGATACATGGACAAAAGCTCCAGCTCATCGGCTTCCTGTCCTTTAAAGAAGCTGTTGATGTTGAGGAAAACTTTAACATCTCAGGCGACGCCGAGGATGAGGGTTTTCTGGGGTCGCTTGCAGTGAGGATTGAAGACACTGGGCTATATTATTGTGCTGTGGACAGGGTGGGTCGCTATGAGGCACATTTTGGATCAGGCACCAAATTAACAGTTCTCGATCCAAACATCAAAGTCACTGAACCCACAGTGGAAGTCCTAGCACCCTCGGCAAAGGAGTGTAAAGATAGAAACAAGAAGAAGAAGACCCTGGTGTGTGTAGCCACCCGCTTCTACCCCGACCATGTCACGGTCTTCTGGCAAGTC
>392-2
GTTCCTGTGTGTCCCTCTCCCAGTCGGATGGGAGCCAGTATCTGGGGACAGCAACCTGAGCAGGTGGACCGGATATTCCAGGCCTTACGGAAAGGCCTCAAGGATTATCTAGATGGCCATCAGACGGAGATGGACTTCCTGTCCTCCCAGCAAAGAGACACCAAGAGGAACTCCAGACTGGCTTTTCTGTATGATTTGGAGAAGGAGATCCGAGCATTGGAGAGATACATAAGAAGACTGGAGTTCCAAATCAGCAAGGTGGAAGAGCTGTACGAGACTTACTGTATCCAGTGGCGTCTGTGTCAGGGTGCGGTGAACATGAAGAAAGCCTTCGCTCTATCGCCCTCTTCACGGTCTTCTGGCAAGTC
>393-2
GTTCCTGTGTGTCCCTCTCCGTCCACCAATCTCCTCGTTATCTCACCAAGAGGCCAGGAACCACCTTAAAGATGACCTGCAGTCACCATGACAAAAAATATGATAAAATCTACTGGTACCGTCAGATACATGGACAAAAGCTCCAGCTCATCGGCTTCCTGTCCTTTAAAGAAGCTGTTGATGTTGAGGAAAACTTTAACATCTCAGGCGACGCCGAGGATGAGGGTTTTCTGGGGTCGCTTGCAGTGAGGATTGAAGACACTGGGCTATATTATTGTGCCCCCAGCCATACGTACACGGATAAGGCAGAGTTTGGTCCAGGTACCAGACTCACTGTTCTAGATCCAAACATCAAAGTCACTGAACCCACAGTGGAAGTCCTAGCACCCTCGGCAAAGGAGTGTAAAGATAGAAACAAGAAGAAGAAGACCCTGGTGTGTGTAGCCACCCGCTTCTACCCCGACCATGTCACGGTCTTCTGGCAAGTC
>394-2
GTTCCTGTGTGTCCCTCTCCGTCCACCAATCTCCTCGTTATCTCACCAAGAGGCCAGGAACCACCTTAAAGATGACCTGCAGTCACCATGACAAAAAATATGATAAAATCTACTGGTACCGTCAGATACATGGACAAAAGCTCCAGCTCATCGGCTTCCTGTCCTTTAAAGAAGCTGTTGATGTTGAGGAAAACTTTAACATCTCAGGCGACGCCGAGGATGAGGGTTTTCTGGGGTCGCTTGCAGTGAGGATTGAAGACACTGGGCTATATTATTGTGCTGTGAGTAGGACAGCGAACTATGAGGCACATTTTGGATCAGGCACCAAATTAACAGTTCTCGATCCAAACATCAAAGTCACTGAACCCACAGTGGAAGTCCTAGCACCCTCGGCAAAGGAGTGTAAAGATAGAAACAAGAAGAAGAAGACCCTGGTGTGTGTAGCCACCCGCTTCTACCCCGACCATGTCACGGTCTTCTGGCAAGTC
>395-2
GTTCCTGTGTGTCCCTCTCCGTCCACCAATCTCCTCGTTATCTCACCAAGAGGCCAGGAACCACCTTAAAGATGACCTGCAGTCACCATGACAAAAAATATGATAAAATCTACTGGTACCGTCAGATACATGGACAAAAGCTCCAGCTCATCGGCTTCCTGTCCTTTAAAGAAGCTGTTGATGTTGAGGAAAACTTTAACATCTCAGGCGACGCCGAGGATGAGGGTTTTCTGGGGTCGCTTGCAGTGAGGATTGAAGACACTGGGCTATATTATTGTGCTGTGAGTCGACAGGGGGCTATGATCCTGCATTCTTTGGAGCAGGGACCAAACTGAGTGTTCTGGATCCAAACATCAAAGTCACTGAACCCACAGTGGAAGTCCTAGCACCCTCGGCAAAGGAGTGTAAAGATAGAAACAAGAAGAAGAAGACCCTGGTGTGTGTAGCCACCCGCTTCTACCCCGACCATGTCACGGTCTTCTGGCAAGTC
>396-2
GTTCCTGTGTGTCCCTCTCCGTCCACCAATCTCCTCGTTATCTCACCAAGAGGCCAGGAACCACCTTAAAGATGACCTGCAGTCACCATGACAAAAAATATGATAAAATCTACTGGTACCGTCAGATACATGGACAAAAGCTCCAGCTCATCGGCTTCCTGTCCTTTAAAGAAGCTGTTGATGTTGAGGAAAACTTTAACATCTCAGGCGACGCCGAGGATGAGGGTTTTCTGGGGTCGCTTGCAGTGAGGATTGAAGACACTGGGCTATATTATTGTGCTGTGAGTGAGGGACAGCGAAACTATGAGGCACATTTTGGATCAGGCACCAAATTAACAGTTCTCGATCCAAACATCAAAGTCACTGAACCCACAGTGGAAGTCCTAGCACCCTCGGCAAAGGAGTGTAAAGATAGAAACAAGAAGAAGAAGACCCTGGTGTGTGTAGCCACCCGCTTCTACCCCGACCATGTCACGGTCTTCTGGCAAGTC
>397-2
GTTCCTGTGTGTCCCTCTCCGTCCACCAATCTCCTCGTTATCTCACCAAGAGGCCAGGAACCACCTTAAAGATGACCTGCAGTCACCATGACAAAAAATATGATAAAATCTACTGGTACCGTCAGATACATGGACAAAAGCTCCAGCTCATCGGCTTCCTGTCCTTTAAAGAAGCTGTTGATGTTGAGGAAAACTTTAACATCTCAGGCGACGCCGAGGATGAGGGTTTTCTGGGGTCGCTTGCAGTGAGGATTGAAGACACTGGGCTATATTATTGTGCTGTGGGGACCCTCAACTATGAGGCACATTTTGGATCAGGCACCAAATTAACAGTTCTCGATCCAAACATCAAAGTCACTGAACCCACAGTGGAAGTCCTAGCACCCTCGGCAAAGGAGTGTAAAGATAGAAACAAGAAGAAGAAGACCCTGGTGTGTGTAGCCACCCGCTTCTACCCCGACCATGTCACGGTCTTCTGGCAAGTC
>398-2
GTTCCTGTGTGTCCCTCTCCGTCCACCAATCTCCTCGTTATCTCACCAAGAGGCCAGGAACCACCTTAAAGATGACCTGCAGTCACCATGACAAAAAATATGATAAAATCTACTGGTACCGTCAGATACATGGACAAAAGCTCCAGCTCATCGGCTTCCTGTCCTTTAAAGAAGCTGTTGATGTTGAGGAAAACTTTAACATCTCAGGCGACGCCGAGGATGAGGGTTTTCTGGGGTCGCTTGCAGTGAGGATTGAAGACACTGGGCTATATTATTGTGCTGTGAGTAAAGCGGCCAGGGATGAGGCACATTTTGGATCAGGCACCAAATTAACAGTTCTCGATCCAAACATCAAAGTCACTGAACCCACAGTGGAAGTCCTAGCACCCTCGGCAAAGGAGTGTAAAGATAGAAACAACAAGAAGAAGAAGACCCTGGTGTGTGTAGCCACCCGCTTCTACCCCGACCATGTCACGGTCTTCTGGCAAGTC
>399-2
GTTCCTGTGTGTCCCTCTCCGTCCACCAATCTCCTCGTTATCTCACCAAGAGGCCAGGAACCACCTTAAAGATGACCTGCAGTCACCATGACAAAAAATATGATAAAATCTACTGGTACCGTCAGATACATGGACAAAAGCTCCAGCTCATCGGCTTCCTGTCCTTTAAAGAAGCTGTTGATGTTGAGGAAAACTTTAACATCTCAGGCGATGCCGAGGATGAGGGTTTTCTGGGGTCGCTTGCAGTGAGGATTGAAGACACTGGGCTATATTATTGTGCTGTGAGTAAAGCCGACCCGGCATTCTTCGGCAGTGGCACCAAACTCACAGTTCTAGATCCAAACATCAAAGTCACTGAACCCACAGTGGAAGTCCTAGCACCCTCGGCAAAGGAGTGTAAAGATAGAAACAAGAAGAAGAAGAAGACCCTGGTGTGTGTAGCCACCCGCTTCTACCCCGACCATGTCACGGTCTTCTGGCAAGTC
>400-2
GTTCCTGTGTGTCCCTCTCCGTCCACCAATCTCCTCGTTATCTCACCAAGAGGCCAGGAACCACCTTAAAGATGACCTGCAGTCACCATGACAAAAAATATGATAAAATCTACTGGTACCGTCAGATACATGGACAAAAGCTCCAGCTCATCGGCTTCCTGTCCTTTAAAGAAGCTGTTGATGTTGAGGAAAACTTTAACATCTCAGGCGACGCCGAGGATGAGGGTTTTCTGGGGTCGCTTGCAGTGAGGATTGAAGACACTGGGCTATATTATTGTGCTGTGAGTAAAGGATACACTGGAAGTGAGGCCTACTTTGGGAATGGAACCAAACTCACTGTTTTAGATCCAAACATCAAAGTCACTGAACCCACAGTGGAAGTCCTAGCACCCTCGGCAAAGGAGTGTAAAGATAGAAACAAGAAGAAGAAGACCCTGGTGTGTGTAGCCACCCGCTTCTACCCCGACCATGTCACGGTCTTCTGGCAAGTC
>401-2
GTTCCTGTGTGTCCCTCTCCGTCCACCAATCTCCTCGTTATCTCACCAAGAGGCCAGGAACCACCTTAACGATGACCTGCAGTCACCATGACAAAAAATATGATAAAATCTACTGGTACCGTCAGATACATGGACAAAAGCTCCAGCTCATCGGCTTCCTGTCCTTTAAAGAAGCTGTTGATGTTGAGGAAAACTTTAACATCTCAGGCGACGCCGAGGATGAGGGTTTTCTGGGGTCGCTTGCAGTGAGGATTGAAGACACTGGGCTATATTATTGTGCTGTGAGTAAGGGTCAAACTCAACCAGCCTTCTTTGGCAATGGAACGAAACTCACTGTTTTAGATCCAAACATCAAAGTCACTGAACCCACAGTGGAAGTCCTAGCACCCTCGGCAAAGGAGTGTAAAGATAGAAACAAGAAGAAGAAGAAGACCCTGGTGTGTGTAGCCACCCGCTTCTACCCCGACCATGTCACGGTCTTCTGGCAAGTC
>402-2
GTTCCTGTGTGTCCCTCTCCGTCCACCAATCTCCTCGTTATCTCACCAAGAGGCCAGTAACCACCTTAAAGATGACCTGCAGTCACCATGACAAAAAATATGATAAAATCTACTGGTACCGTCAGATACATGGACAAAAGCTCCAGCTCATCGGCTTCCTGTCCTTTAAAGAAGCTGTTGATGTTGAGGAAAACTTTAACATCTCAGGCGACGCCGAGGATGAGGGTTTTCTGGGGTCGCTTGCAGTGAGGATTGAAGACACTGGGCTATATTATTGTGCTGTGAGTAAAGCTACAGGGAATGAGGCACATTTTGGATCAGGCACCAAATTAACAGTTCTCGATCCAAACATCAAAGTCACTGAACCCACAGTGGAAGTCCTAGCACCCTCGGCAAAGGAGTGTAAAGATAGAAACAAGAAGAAGAAGAAGACCCTGGTGTGTGTAGCCACCCGCTTCTACCCCGACCATGTCACGGTCTTCTGGCAAGTC
>403-2
GTTCCTGTGTGTCCCTCTCCGTCCACCAATCTCCTCGTTATCTCACCAAGAGGCCAGGAACCACCTTAAAGATGACCTGCAGTCACCATGACAAAAAATATGATAAAATCTACTGGTACCGTCAGATACATGGACAAAAGCTCCAGCTCATCGGCTTCCTGTCCTTTAAAGAAGCTGTTGATGTTGAGGAAAACTTTAACATCTCAGGCGACGCCGAGGATGAGGGTTTTCTGGGGTCGCTTGCAGTGAGGATTGAAGACACTGGGCTATATTATTGTGCTGTGAGTGACAGGTATGAGGCACATTTTGGATCAGGCACCAAATTAACAGTTCTCGATCCAAACATCAAAGTCACTGAACCCACAGTGGAAGTCCTAGCACCCTCGGCAAAGGAGTGTAAAGATAGAAACAAGAAGAAGAAGACCCTGGTGTGTGTAGCCACCCGCTTCTACCCCGACCATGTCACGGTCTTCTGGCAAGTC
>404-2
GTTCCTGTGTGTCCCTCTCCGTCCACCAATCTCCTCGTTATCTCACCAAGAGGCCAGTAACCACCTTAAAGATGACCTGCAGTCACCATGACAAAAAATATGATAAAATCTACTGGTACCGTCAGATACATGGACAAAAGCTCCAGCTCATCGGCTTCCTGTCCTTTAAAGAAGCTGTTGATGTTGAGGAAAACTTTAACATCTCAGGCGACGCCGAGGATGAGGGTTTTCTGGGGTCGCTTGCAGTGAGGATTGAAGACACTGGGCTATATTATTGTGCTGTGAGGACAGGGGCCAACTATGAGGCACATTTTGGATCAGGCACCAAATTAACAGTTCTCGATCCAAACATCAAAGTCACTGAACCCACAGTGGAAGTCCTAGCACCCTCGGCAAAGGAGTGTAAAGATAGAAACAAGAAGAAGAAGAAGACCCTGGTGTGTGTAGCCACCCGCTTCTACCCCGACCATGTCACGGTCTTCTGGCAAGTC
>405-2
GTTCCTGTGTGTCCCTCTCCGTCCACCAATCTCCTCGTTATCTCACCAAGAGGCCAGGAACCACCTTAAAGATGACCTGCAGTCACCATGACAAAAATATGATAAAATCTACTGGTACCGTCAGATACATGGACAAAAGCTCCAGCTCATCGGCTTCCTGTCCTTTAAAGAAGCTGTTGATGTTGAGGAAAACTTTAACATCTCAGGCGACGCCGAGGATGAGGGTTTTCTGGGGTCGCTTGCAGTGAGGATTGAAGACACTGGGCTATATTATTGTGCTGTGAGTAAACGTCACAACTATGAGGCACATTTTGGATCAGGCACCAAATTAACAGTTCTCGATCCAAACATCAAAGTCACTGAACCCACAGTGGAAGTCCTAGCACCCTCGGCAAAGGAGTGTAAAGATAGAAACAAGAAGAAGAAGAAGACCCTGGTGTGTGTAGCCACCCGCTTCTACCCCGACCATGTCACGGTCTTCTGGCAAGTC
>406-2
GTTCCTGTGTGTCCCTCTCCGTCCACCAATCTCCTCGTTATCTCACCAAGAGGCCAGTAACCACCTTAAAGATGACCTGCAGTCACCATGACAAAAAATATGATAAAATCTACTGGTACCGTCAGATACATGGACAAAAGCTCCAGCTCATCGGCTTCCTGTCCTTTAAAGAAGCTGTTGATGTTGAGGAAAACTTTAACATCTCAGGCGACGCCGAGGATGAGGGTTTTCTGGGGTCGCTTGCAGTGAGGATTGAAGACACTGGGCTATATTATTGTGCTGTGAGTAAACAGGCCAACTATGAGGCACATTTTGGATCAGGCACCAAATTAACAGTTCTCGATCCAAACATCAAAGTCACTGAACCCACAGTGGAAGTCCTAGCACCCTCGGCAAAGGAGTGTAAAGATAGAAACAAGAAGAAGAAGAAGACCCTGGTGTGTGTAGCCACCCGCTTCTACCCCGACCATGTCACGGTCTTCTGGCAAGTC
>407-2
GTTCCTGTGTGTCCCTCTCCCGGTCCTTGTCCCTGTGGCTGCGCCTCCGGTCACGGTCCCGCTCCCTGTCTCTGTCGCGCTCCCTCCCGCCACGCTCCTCTCCCACCTCCTCACCCACACTAGGTTCTTCAGGCATCTTCTCTCCTCCCTCCCCCATCATACCGTCTCCAAGCCCCATGCCCTCATCCCCCTCGCCACCCTTGCCCCTCTCCCGGTCGCGCTTGCGCTCACGGTCTTCTGGCAAGTC
>408-2
GTTCCTGTGTGTCCCTCTCCGTCCACCAATCTCCTCGTTATCTCACCAAGAGGCCAGGAACCACCTTAAAGATGACCTGCAGTCACCATGACAAAAAATATGATAAAATCTACTGGTACCGTCAGATACATGGACAAAAGCTCCAGCTCATCGACTTCCTGTCCTTTAAAGAAGCTGTTGATGTTGAGGAAAACTTTAACATCTCAGGCGACGCCGAGGATGAGGGTTTTCTGGGGTCGCTTGCAGTGAGGATTGAAGACACTGGGCTATATTATTGTGCTGTGACAGGGATTTTTGGAAGTGAGGCCTACTTTGGGAATGGAACCAAACTCACTGTTTTAGATCCAAACATCAAAGTCACTGAACCCACAGTGGAAGTCCTAGCACCCTCGGCAAAGGAGTGTAAAGATAGAAACAAGAAGAAGAAGAAGACCCTGGTGTGTGTAGCCACCCGCTTCTACCCCGACCATGTCACGGTCTTCTGGCAAGTC
>409-2
GTTCCTGTGTGTCCCTCTCCGTCCACCAATCTCCTCGTTATCTCACCAAGAGGCCAGGAACCACCTTAAAGATGACCTGCAGTCACCATGACAAAAAATATGATAAAATCTACTGGTACCGTCAGATACATGGACAAAAGCTCCAGCTCATCGGCTTCCTGTCCTTTAAAGAAGCTGTTGATGTTGAGGAAAACTTTAACATCTCAGGCGACGCCGAGGATGAGGGTTTTCTGGGGTCGCTTGCAGTGAGGATTGAAGACACTGGGCTATATTATTGTGCTGTGAGTAGGACAGGGTATGAGGCACATTTTGGATCAGGCACCAAATTAACAGTTCTCGATCCAAACATCAAAGTCACTGAACCCACAGTGGAAGTCCTAGCACCCTCGGCAAAGGAGTGTAAAGATAGAAACAAGAAGAAGAAGACCCTGGTGTGTGTAGCCACCCGCTTCTACCCCGACCATGTCACGGTCTTCTGGCAAGTC
>410-2
GTTCCTGTGTGTCCCTCTCCGTCCACCAATCTCCTCGTTATCTCACCAAGAGGCCAGGAACCACCTTAAAGATGACCTGCAGTCACCATGACAAAAAATATGATAAAATCTACTGGTACCGTCAGATACATGGACAAAAGCTCCAGCTCATCGGCTTCCTGTCCTTTAAAGAAGCTGTTGATGTTGAGGAAAACTTTAACATCTCAGGCGACGCCGAGGATGAGGGTTTTCTGGGGTCGCTTGCAGTGAGGATTGAAGACACTGGGCTATATTATTGTGCTGTGAGTAAGCAGGGCTATGAGGCACATTTTGGATCAGGCACCAAATTAACAGTTCTCGATCCAAACATCAAAGTCACTGAACCCACAGTGGAAGTCCTAGCACCCTCGGCAAAGGAGTGTAAAGATAGAAACAAGAAGAAGAAGACCCTGGTGTGTGTAGCCACCCGCTTCTACCCCGACCATGTCACGGTCTTCTGGCAAGTC
>411-2
GTTCCTGTGTGTCCCTCTCCGTCCACCAATCTCCTCGTTATCTCACCAAGAGGCCAGGAACCACCTTAAAGATGACCTGCAGTCACCATGACAAAAAATATGATAAAATCTACTGGTACCGTCAGATACATGGACAAAAGCTCCAGCTCATCGGCTTCCTGTCCTTTAAAGAAGCTGTTGATGTTGAGGAAAACTTTAACATCTCAGGCGACGCCGAGGATGAGGGTTTTCTGGGGTCGCTTGCAGTGAGGATTGAAGACACTGGGCTATATTATTGTGCTGTGAGGGACAGCCAACTATGAGGCACATTTTGGATCAGGCACCAAATTAACAGTTCTCGATCCAAACATCAAAGTCACTGAACCCACAGTGGAAGTCCTAGCACCCTCGGCAAAGGAGTGTAAAGATAGAAACAAGAAGAAGAAGACCCTGGTGTGTGTAGCCACCCGCTTCTACCCCGACCATGTCACGGTCTTCTGGCAAGTC
>412-2
GTTCCTGTGTGTCCCTCTCCGTCCACCAATCTCCTCGTTATCTCACCAAGAGGCCAGGAACCACCTTAAAGATGACCTGCAGTCACCATGACAAAAAATATGATAAAATCTACTGGTACCGTCAGATACATGGACAAAAGCTCCAGCTCATCGGCTTCCTGTCCTTTAAAGAAGCTGTTGATGTTGAGGAAAACTTTAACATCTCAGGCGACGCCGAGGATGAGGGTTTTCTGGGGTCGCTTGCAGTGAGGATTGAAGACACTGGGCTATATTATTGTACTATCCAAACATCAAAGTCACTGAACCCACAGTGGAAGTCCTAGCACCCTCGGCAAAGGAGTGTAAAGATAGAAACAAGAAGAAGAAGAAGACCCTGGTGTGTGTAGCCACCCGCTTCTACCCCGACCATGTCACGGTCTTCTGGCAAGTC
>413-2
GTTCCTGTGTGTCCCTCTCCGTCCACCAATCTCCTCGTTATCTCACCAAGAGGCCAGGAACCACCTTAAAGATGACCTGCAGTCCCCATGACAAAAAATATGATAAAATCTACTGGTACCGTCAGATACATGGACAAAAGCTCCAGCTCATCGGCTTCCTGTCCTTTAAAGAAGCTGTTGATGTTGAGGAAAACTTTAACATCTCAGGCGACGCCGAGGATGAGGGTTTTCTGGGGTCGCTTGCAGTGAGGATTGAAGACACTGGGCTATATTATTGTGCTGTGAGTAACCGCTATGATCCTGCATTCTTTGGAGCAGGGACCAAACTGAGTGTTCTGGATCCAAACATCAAAGTCACTGAACCCACAGTGGAAGTCCTAGCACCCTCGGCAAAGGAGTGTAAAGATAGAAACAAGAAGAAGAAGAAGACCCTGGTGTGTGTAGCCACCCGCTTCTACCCCGACCATGTCACGGTCTTCTGGCAAGTC
>414-2
GTTCCTGTGTGTCCCTCTCCGTCCACCAATCTCCTCGTTATCTCACCAAGAGGCCAGGAACCACCTTAAAGATGACCTGCAGTCACCATGACAAAAAATATGATAAAATCTACTGGTACCGTCAGATACATGGACAAAAGCTCCAGCTCATCGGCTTCCTGTCCTTTAAAGAAGCTGTTGATGTTGAGGAAAACTTTAACATCTCAGGCGACGCCGAGGATGAGGGTTTTCTGGGGTCGCTTGCAGTGAGGATTGAAGACACTGGGCTATATTATTGTGCTGTGAGTAAGGGCGTCTCGTACTCGGAGGCATATTTTGGAGCCGGCACCAAACTCACCGTTTTAGATCCAAACATCAAAGTCACTGAACCCACAGTGGAAGTCCTAGCACCCTCGGCAAAGGAGTGTAAAGATAGAAACAAGAAGAAGAAGACCCTGGTGTGTGTAGCCACCCGCTTCTACCCCGACCATGTCACGGTCTTCTGGCAAGTC
>415-2
GTTCCTGTGTGTCCCTCTCCCTGTCTGCTGTGTCGCCGTGGGGATTGTTGATACGGTGACGAGGCGGCCGGCCGACTGGATTCTTGGCGGGCTGGGCCAGGCCATTGCCGGCGGCGACCATGCCGTTTTTGTGCCGCGTCTTCCCGAGGGTTTTATGCTGGGCGTAACCTGGACCGCCGCCGTGGGTTCTGGGAGACATGGCGGCCTCCAGCTTGGGCACAATGGAGCCGGGGTGGCGTTTGGCCCTGGGGGGGCGCTGTAGGGTCACGGTCTTCTGGCAAGTC
>416-2
GTTCCTGTGTGTCCCTCTCCGTCCACCAATCTCCTCGTTATCTCACCAAGAGGCCAGGAACCACCTTAAAGATGACCTGCAGTCACCATGACAAAAAATATGATAAAATCTACTGGTACCGTCAGATACATGGACAAAAGCTCCAGCTCATCGGCTTCCTGTCCTTTAAAGAAGCTGTTGATGTTGAGGAAAACTTTAACATCTCAGGCGACGCCGAGGATGAGGGTTTTCTGGGGTCGCTTGCAGTGAGGATTGAAGACACTGGGCTATATTATTGTGCTGTGACAGGGAGCTCGTACTCGGAGGCATATTTTGGAGCCGGCACCAAACTCACCGTTTTAGATCCAAACATCAAAGTCACTGAACCCACAGTGGAAGTCCTAGCACCCTCGGCAAAGGAGTGTAAAGATAGAAACAAGAAGAAGAAGACCCTGGTGTGTGTAGCCACCCGCTTCTACCCCGACCATGTCACGGTCTTCTGGCAAGTC
>417-2
GTTCCTGTGTGTCCCTCTCCCTCTACGCTGTGTTTCTGGAGAAGCTCCTCTGAGTTGGTGTGTGCAAAGCGGAAGGACTCTCGGAGGGCACTGGCCGACTTCAGGAACTCTGCTTTGGCTGGGCTTCCATCGTCGGCAAAGAAACCCACAACACTTGCGTCACGGTCTTCTGGCAAGTC
>418-2
GTTCCTGTGTGTCCCTCTCCGTCCACCAATCTCCTCGTTATCTCACCAAGAGGCCAGGAACCACCTTAAAGATGACCTGCAGTCACCATGACAAAAAATATGATAAAATCTACTGGTACCGTCAGATACATGGACAAAAGCTCCAGCTCATCGGCTTCCTGTCCTTTAAAGAAGCTGTTGATGTTGAGGAAAACTTTAACATCTCAGGCGACGCCGAGGATGAGGGTTTTCTGGGGTCGCTTGCAGTGAGGATTGAAGACACTGGGCTATATTATTGTGCTGTGATGCAGGGGCCGGATAAGGCAGAGTTTGGTCCAGGTACCAGACTCACTGTTCTAGATCCAAACATCAAAGTCACTGAACCCACAGTGGAAGTCCTAGCACCCTCGGCAAAGGAGTGTAAAGATAGAAACAAGAAGAAGAAGAAGACCCTGGTGTGTGTAGCCACCCGCTTCTACCCCGACCATGTCACGGTCTTCTGGCAAGTC
>419-2
GTTCCTGTGTGTCCCTCTCCGTCCACCAATCTCCTCGTTATCTCACCAAGAGGCCAGGAACCACCTTAAAGATGACCTGCAGTCACCATGACAAAAAATATGATAAAATCTACTGGTACCGTCAGATACATGGACAAAAGCTCCAGCTCATCGGCTTCCTGTCCTTTAAAGAAGCTGTTGATGTTGAGGAAAACTTTAACATCTCAGGCGACGCCGAGGATGAGGGTTTTCTGGGGTCGCTTGCAGTGAGGATTGAAGACACTGGGCTATATTATTGTGCTGTGAGTACCGGACAGTATGAGGCACATTTTGGATCAGGCACCAAATTAACAGTTCTCGATCCAAACATCAAAGTCACTGAACCCACAGTGGAAGTCCTAGCACCCTCGGCAAAGGAGTGTAAAGATAGAAACAAGAAGAAGAAGACCCTGGTGTGTGTAGCCACCCGCTTCTACCCCGACCATGTCACGGTCTTCTGGCAAGTC
>420-2
GTTCCTGTGTGTCCCTCTCCCAGAGGAACACTGTTTGGGTGTTGATCGAACCCCACTGTTGGTCCTGACCCACTTCTGACAGTCACGGTCTTCTGGCAAGTC
>421-2
GTTCCTGTGTGTCCCTCTCCGTCCACCACTCTCCTCGTTATCTCACCAAGAGGCCAGTAACCACCTTAAAGATGACCTGCAGTCACCATGACAAAAAATATGATAAAATCTACTGGTACCGTCAGATACATGGACAAAAGCTCCAGCTCATCGGCTTCCTGTCCTTTAAAGAAGCTGTTGATGTTGAGGAAAACTTTAACATCTCAGGCGACGCCGAGGATGAGGGTTTTCTGGGGTCGCTTGCAGTGAGGATTGAAGACACTGGGCTATATTATTGTGCTGTGAGTAAAGACAACTATGAGGCACATTTTGGATCAGGCACCAAATTAACAGTTCTCGATCCAAACATCAAAGTCACTGAACCCACAGTGGAAGTCCTAGCACCCTCGGCAAAGGAGTGTAAAGATAGAAACAAGAAGAAGAAGAAGACCCTGGTGTGTGTAGCCACCCGCTTCTACCCCGACCATGTCACGGTCTTCTGGCAAGTC
>422-2
GTTCCTGTGTGTCCCTCTCCGTCCACCAATCTCCTCGTTATCTCACCAAGAGGCCAGGAACCACCTTAAAGATGACCTGCAGTCACCATGACAAAAAATATGATAAAATCTACTGGTACCGTCAGATACATGGACAAAAGCTCCAGCTCATCGGCTTCCTGTCCTTTAAAGAAGCTGTTGATGTTGAGGAAAACTTTAACATCTCAGGCGACGCCGAGGATGAGGGTTTTCTGGGGTCGCTTGCAGTGAGGATTGAAGACACTGGGCTATATTATTGTGCTGTGAGTAAAGGCAGGGTTTATGAGGCACATTTTGGATCAGGCACCAAATTAACAGTTCTCGATCCAAACATCAAAGTCACTGAACCCACAGTGGAAGTCCTAGCACCCTCGGCAAAGGAGTGTAAAGATAGAAACAAGAAGAAGAAGACCCTGGTGTGTGTAGCCACCCGCTTCTACCCCGACCATGTCACGGTCTTCTGGCAAGTC
>423-2
GTTCCTGTGTGTCCCTCTCCGTCCACCAATCTCCTCGTTATCTCACCAAGAGGCCAGGAACCACCTTAACGATGACCTGCAGTCACCATGACAAAAAATATGATAAAATCTACTGGTACCGTCAGATACATGGACAAAAGCTCCAGCTCATCGGCTTCCTGTCCTTTAAAGAAGCTGTTGATGTTGAGGAAAACTTTAACATCTCAGGCGACGCCGAGGATGAGGGTTTTCTGGGGTCGCTTGCAGTGAGGATTGAAGACACTGGGCTATATTATTGTGCTGTGAGTAAACAATATGAGGCACATTTTGGATCAGGCACCAAATTAACAGTTCTCGATCCAAACATCAAAGTCACTGAACCCACAGTGGAAGTCCTAGCACCCTCGGCAAAGGAGTGTAAAGATAGAAACAAGAAGAAGAAGAAGACCCTGGTGTGTGTAGCCACCCGCTTCTACCCCGACCATGTCACGGTCTTCTGGCAAGTC
>424-2
GTTCCTGTGTGTCCCTCTCCGTCCACCAATCTCCTCGTTATCTCACCAAGAGGCCAGTAACCACCTTAAAGATGACCTGCAGTCACCATGACAAAAAATATGATAAAATCTACTGGTACCGTCAGATACATGGACAAAAGCTCCAGCTCATCGGCTTCCTGTCCTTTAAAGAAGCTGTTGATGTTGAGGAAAACTTTAACATCTCAGGCGACGCCGAGGATGAGGGTTTTCTGGGGTCGCTTGCAGTGAGGATTGAAGACACTGGGCTATATTATTGTGCTGTGAGTAAGGACAGCACTCAACCAGCCTTCTTTGGCAATGGAACGAAACTCACTGTTTTAGATCCAAACATCAAAGTCACTGAACCCACAGTGGAAGTCCTAGCACCCTCGGCAAAGGAGTGTAAAGATAGAAACAAGAAGAAGAAGAAGACCCTGGTGTGTGTAGCCACCCGCTTCTACCCCGACCATGTCACGGTCTTCTGGCAAGTC
>425-2
GTTCCTGTGTGTCCCTCTCCGTCCACCAATCTCCTCGTTATCTCACCAAGAGGCCAGGAACCACCTTAAAGATGACCTGCAGTCACCATGACAAAAAATATGATAAAATCTACTGGTACCGTCAGATACATGGACAAAAGCTCCAGCTCATCGGCTTCCTGTCCTTTAAAGAAGCTGTTGATGTTGAGGAAAACTTTAACATCTCAGGCGACGCCGAGGATGAGGGTTTTCTGGGGTCGCTTGCAGTGAGGATTGAAGACACTGGGCTATATTATTGTGCTGTGAGTAAAGGAGGGAACTATGATCCTGCATTCTTTGGAGCAGGGACCAAACTGAGTGTTCTGGATCCAAACATCAAAGTCACTGAACCCACAGTGGAAGTCCTAGCACCCTCGGCAAAGGAGTGTAAAGATAGAAACAAGAAGAAGAAGACCCTGGTGTGTGTAGCCACCCGCTTCTACCCCGACCATGTCACGGTCTTCTGGCAAGTC
>426-2
GTTCCTGTGTGTCCCTCTCCGTCCACCAATCTCCTCGTTATCTCACCAAGAGGCCAGGAACCACCTTAAAGATGACCTGCAGTCACCATGACAAAAAATATGATAAAATCTACTGGTACCGTCAGATACATGGACAAAAGCTCCAGCTCATCGGCTTCCTGTCCTTTAAAGAAGCTGTTGATGTTGAGGAAAACTTTAACATCTCAGGCGACGCCGAGGATGAGGGTTTTCTGGGGTCGCTTGCAGTGAGGATTGAAGACACTGGGCTATATTATTGTGCTGTGAGTAAAGGAGCAGACTATGAGGCACATTTGGATCAGGCACCAAATTAACAGTTCTCGATCCAAACATCAAAGTCACTGAACCCACAGTGGAAGTCCTAGCACCCTCGGCAAAGGAGTGTAAAGATAGAAACAAGAAGAAGAAGAAGACCCTGGTGTGTGTAGCCACCCGCTTCTACCCCGACCATGTCACGGTCTTCTGGCAAGTC
>427-2
GTTCCTGTGTGTCCCTCTCCGTCCACCAATCTCCTCGTTATCTCACCAAGAGGCCAGGAACCACCTTAAAGATGACCTGCAGTCACCATGACAAAAAATATGATAAAATCTACTGGTACCGTCAGATACATGGACAAAAGCTCCAGCTCATCGGCTTCCTGTCCTTTAAAGAAGCTGTTGATGTTGAGGAAAACTTTAACATCTCAGGCGACGCCGAGGATGAGGGTTTTCTGGGGTCGCTTGCAGTGAGGATTGAAGACACTGGGCTATATTATTGTGCCTGCACGACTCAAACTCAACCAGCCTTCTTTGGCAATGGAACGAAACTCACTGTTTTAGATCCAAACATCAAAGTCACTGAACCCACAGTGGAAGTCCTAGCACCCTCGGCAAAGGAGTGTAAAGATAGAAACAAGAAAAAGAAGAAGACCCTGGTGTGTGTAGCCACCCGCTTCTACCCCGACCATGTCACGGTCTTCTGGCAAGTC
>428-2
GTTCCTGTGTGTCCCTCTCCGTCCACCAATCTCCTCGTTATCTCACCAAGAGGCCAGTAACCACCTTAAAGATGACCTGCAGTCACCATGACAAAAAATATGATAAAATCTACTGGTACCGTCAGATACATGGACAAAAGCTCCAGCTCATCGGCTTCCTGTCCTTTAAAGAAGCTGTTGATGTTGAGGAAAACTTTAACATCTCAGGCGACGCCGAGGATGAGGGTTTTCTGGGGTCGCTTGCAGTGAGGATTGAAGACACTGGGCTATATTATTGTGCTGTGAGTAACAGGAGCAACTATGAGGCACATTTTGGATCAGGCACCAAATTAACAGTTCTCGATCCAAACATCAAAGTCACTGAACCCACAGTGGAAGTCCTAGCACCCTCGGCAAAGGAGTGTAAAGATAGAAACAAGAAGAAGAAGAAGACCCTGGTGTGTGTAGCCACCCGCTTCTACCCCGACCATGTCACGGTCTTCTGGCAAGTC
>429-2
GTTCCTGTGTGTCCCTCTCCGTCCACCAATCTCCTCGTTATCTCACCAAGAGGCCAGTAACCACCTTAAAGATGACCTGCAGTCACCATGACAAAAAATATGATAAAATCTACTGGTACCGTCAGATACATGGACAAAAGCTCCAGCTCATCGGCTTCCTGTCCTTTAAAGAAGCTGTTGATGTTGAGGAAAACTTTAACATCTCAGGCGACGCCGAGGATGAGGGTTTTCTGGGGTCGCTTGCAGTGAGGATTGAAGACACTGGGCTATATTATTGTGCTGTGAGTACCTCGGAGGCATATTTTGGAGCCGGCACCAAACTCACCGTTTTAGATCCAAACATCAAAGTCACTGAACCCACAGTGGAAGTCCTAGCACCCTCGGCAAAGGAGTGTAAAGATAGAAACAAGAAGAAGAAGAAGACCCTGGTGTGTGTAGCCACCCGCTTCTACCCCGACCATGTCACGGTCTTCTGGCAAGTC
>430-2
GTTCCTGTGTGTCCCTCTCCGTCCACCACTCTCCTCGTTATCTCACCAAGCGGCCAGGAACCACCTTAAAGATGACCTGCAGTCACCATGACAAAAAATATGATAAAATCTACTGGTACCGTCAGATACATGGACAAAAGCTCCAGCTCATCGGCTTCCTGTCCTTTAAAGAAGCTGTTGATGTTGAGGAAAACTTTAACATCTCAGGCGACGCCGAGGATGAGGGTTTTCTGGGGTCGCTTGCAGTGAGGATTGAAGACACTGGGCTATATTATTGTGCTGTGAGTAGGACAGCGAACTATGAGGCACATTTTGGATCAGGCACCAAATTAACAGTTCTCGATCCAAACATCAAAGTCACTGAACCCACAGTGGAAGTCCTAGCACCCTCGGCAAAGGAGTGTAAAGATAGAAACAAGAAGAAGAAGAAGACCCTGGTGTGTGTAGCCACCCGCTTCTACCCCGACCATGTCACGGTCTTCTGGCAAGTC
>431-2
GTTCCTGTGTGTCCCTCTCCGTCCACCAATCTCCTCGTTATCTCACCAAGAGGCCAGGAACCACCTTAACGATGACCTGCAGTCACCATGACAAAAAATATGATAAAATCTACTGGTACCGTCAGATACATGGACAAAAGCTCCAGCTCATCGGCTTCCTGTCCTTTAAAGAAGCTGTTGATGTTGAGGAAAACTTTAACATCTCAGGCGACGCCGAGGATGAGGGTTTTCTGGGGTCGCTTGCAGTGAGGATTGAAGACACTGGGCTATATTATTGTGCTGTGACAGGAGCTCAAACTCAACCAGCCTTCTTTGGCAATGGAACGAAACTCACTGTTTTAGATCCAAACATCAAAGTCACTGAACCCACAGTGGAAGTCCTAGCACCCTCGGCAAAGGAGTGTAAAGATAGAAACAAGAAGAAGAAGAAGACCCTGGTGTGTGTAGCCACCCGCTTCTACCCCGACCATGTCACGGTCTTCTGGCAAGTC
>432-2
GTTCCTGTGTGTCCCTCTCCGTCCACCAATCTCCTCGTTATCTCACCAAGAGGCCAGGAACCACCTTAAAGATGACCTGCAGTCACCATGACAAAAAATATGATAAAATCTACTGGTACCGTCAGATACATGGACAAAAGCTCCAGCTCATCGGCTTCCTGTCCTTTAAAGAAGCTGTTGATGTTGAGGAAAACTTTAACATCTCAGGCGACGCCGAGGATGAGGGTTTTCTGGGGTCACTTGCAGTGAGGATTGAAGACACTGGGCTATATTATTGTGCTGTGAGTCGGGACAACTATGAGGCACATTTTGGATCAGGCACCAAATTAACAGTTCTCGATCCAAACATCAAAGTCACTGAACCCACAGTGGAAGTCCTAGCACCCTCGGCAAAGGAGTGTAAAGATAGAAACAAGAAGAAGAAGAAGACCCTGGTGTGTGTAGCCACCCGCTTCTACCCCGACCATGTCACGGTCTTCTGGCAAGTC
>433-2
GTTCCTGTGTGTCCCTCTCCGTCCACCAATCTCCTCGTTATCTCACCAAGAGGTCAGGAACCACCTTAAAGATGACCTGCAGTCACCATGACAAAAAATATGATAAAATCTACTGGTACCGTCAGATACATGGACAAAAGCTCCAGCTCATCGGCTTCCTGTCCTTTAAAGAAGCTGTTGATGTTGAGGAAAACTTTAACATCTCAGGCGACGCCGAGGATGAGGGTTTTCTGGGGTCGCTTGCAGTGAGGATTGAAGACACTGGGCTATATTATTGTGCTGTGAGTAATAGATATGAGGCACATTTTGGATCAGGCACCAAATTAACAGTTCTCGATCCAAACATCAAAGTCACTGAACCCACAGTGGAAGTCCTAGCACCCTCGGCAAAGGAGTGTAAAGATAGAAACAAGAAGAAGAAGAAGACCCTGGTGTGTGTAGCCACCCGCTTCTACCCCGACCATGTCACGGTCTTCTGGCAAGTC
>434-2
GTTCCTGTGTGTCCCTCTCCGTCCACCACTCTCCTCGTTATCTCACCAAGAGGCCAGGAACCACCTTAAAGATGACCTGCAGTCACCATGACAAAAAATATGATAAAATCTACTGGTACCGTCAGATACATGGACAAAAGCTCCAGCTCATCGGCTTCCTGTCCTTTAAAGAAGCTGTTGATGTTGAGGAAAACTTTAACATCTCAGGCGACGCCGAGGATGAGGGTTTTCTGGGGTCGCTTGCAGTGAGGATTGAAGACACTGGGCTATATTATTGTGCTGTGAGTAACCCGGACAACCCGGCATTCTTCGGCAGTGGCACCAAACTCACAGTTCTAGATCCAAACATCAAAGTCACTGAACCCACAGTGGAAGTCCTAGCACCCTCGGCAAAGGAGTGTAAAGATAGAAACAAGAAGAAGAAGAAGACCCTGGTGTGTGTAGCCACCCGCTTCTACCCCGACCATGTCACGGTCTTCTGGCAAGTC
>435-2
GTTCCTGTGTGTCCCTCTCCGTCCACCAATCTCCTCGTTATCTCACCAAGAGGCCAGTAACCACCTTAAAGATGACCTGCAGTCACCATGACAAAAAATATGATAAAATCTACTGGTACCGTCAGATACATGGACAAAAGCTCCAGCTCATCGGCTTCCTGTCCTTTAAAGAAGCTGTTGATGTTGAGGAAAACTTTAACATCTCAGGCGACGCCGAGGATGAGGGTTTTCTGGGGTCGCTTGCAGTGAGGATTGAAGACACTGGGCTATATTATTGTGCTGTGATACAGGGGCCGGATAAGGCAGAGTTTGGTCCAGGTACCAGACTCACTGTTCTAGATCCAAACATCAAAGTCACTGAACCCACAGTGGAAGTCCTAGCACCCTCGGCAAAGGAGTGTAAAGATAGAAACAAGAAGAAGAAGAAGACCCTGGTGTGTGTAGCCACCCGCTTCTACCCCGACCATGTCACGGTCTTCTGGCAAGTC
>436-2
GTTCCTGTGTGTCCCTCTCCGTCCACCAATCTCCTCGTTATCTCACCAAGAGGCCAGGAACCACCTTAAAGATGACCTGCAGTCACCATGACAAAAAATATGATAAAATCTACTGGTACCGTCAGATACATGGACAAAAGCTCCAGCTCATCGGCTTCCTGTCCTTTAAAGAAGCTGTTGATGTTGAGGAAAACTTTAACATCTCAGGCGACGCCGAGGATGAGGGTTTTCTGGGGTCGCTTGCAGTGAGGATTGAAGACACTGGGCTATATTATTGTGCTGTGAGCTCGTACTCGGAGGCATATTTTGGAGCCGGCACCAAACTCACCGTTTTAGATCCAAACATCAAAGTCACTGAACCCACAGTGGAAGTCCTAGCACCCTCGGCAAAGGAGTGTAAAGATAGAAACAAGAAGAAGAAGACCCTGGTGTGTGTAGCCACCCGCTTCTACCCCGACCATGTCACGGTCTTCTGGCAAGTC
>437-2
GTTCCTGTGTGTCCCTCTCCGTCCACCACTCTCCTCGTTATCTCACCAAGAGGCCAGTAACCACCTTAAAGATGACCTGCAGTCACCATGACAAAAAATATGATAAAATCTACTGGTACCGTCAGATACATGGACAAAAGCTCCAGCTCATCGGCTTCCTGTCCTTTAAAGAAGCTGTTGATGTTGAGGAAAACTTTAACATCTCAGGCGACGCCGAGGATGAGGGTTTTCTGGGGTCGCTTGCAGTGAGGATTGAAGACACTGGGCTATATTATTGTGCTGTGAGTTACAGGGGGCACAACCCGGCATTCTTCGGCAGTGGCACCAAACTCACAGTTCTAGATCCAAACATCAAAGTCACTGAACCCACAGTGGAAGTCCTAGCACCCTCGGCAAAGGAGTGTAAAGATAGAAACAAGAAGAAGAAGAAGACCCTGGTGTGTGTAGCCACCCGCTTCTACCCCGACCATGTCACGGTCTTCTGGCAAGTC
>438-2
GTTCCTGTGTGTCCCTCTCCGTCCACCAATCTCCTCGTTATCTCACCAAGAGGCCAGGAACCACCTTAAAGATGACCTGCAGTCACCATGACAAAAAATATGATAAAATCTACTGGTACCGTCAGATACATGGACAAAAGCTCCAGCTCATCGGCTTCCTGTCCTTTAAAGAAGCTGTTGATGTTGAGGAAAACTTTAACATCTCAGGCGACGCCGAGGATGAGGGTTTTCTGGGGTCGCTTGCAGTGAGGATTGAAGACACTGGGCTATATTATTGTGCTGTGAGTAAGGGACAGGACGGTGAGGCCTACTTTGGGAATGGAACCAAACTCACTGTTTTAGATCCAAACATCAAAGTCACTGAACCCACAGTGGAAGTCCTAGCACCCTCGGCAAAGGAGTGTAAAGATAGAAACAAGAAGAAGAAGACCCTGGTGTGTGTAGCCACCCGCTTCTACCCCGACCATGTCACGGTCTTCTGGCAAGTC
>439-2
GTTCCTGTGTGTCCCTCTCCGTCCACCAATCTCCTCGTTATCTCACCAAGAGGCCAGGAACCACCTTAAAGATGACCTGCAGTCACCATGACAAAAATATGATAAAATCTACTGGTACCGTCAGATACATGGACAAAAGCTCCAGCTCATCGGCTTCCTGTCCTTTAAAGAAGCTGTTGATGTTGAGGAAAACTTTAACATCTCAGGCGACGCCGAGGATGAGGGTTTTCTGGGGTCGCTTGCAGTGAGGATTGAAGACACTGGGCTATATTATTGTGCTATCCAAACATCAAAGTCACTGAACCCACAGTGGAAGTCCTAGCACCCTCGGCAAAGGAGTGTAAAGATAGAAACAAGAAGAAGAAGAAGACCCTGGTGTGTGTAGCCACCCGCTTCTACCCCGACCATGTCACGGTCTTCTGGCAAGTC
>440-2
GTTCCTGTGTGTCCCTCTCCGTCCACCAATCTCCTCGTTATCTCACCAAGAGGCCAGGAACCACCTTAAAGATGACCTGCAGTCACCATGACAAAAAATATGATAAAATCTACTGGTACCGTCAGATACATGGACAAAAGCTCCAGCTCATCGGCTTCCTGTCCTTTAAAGAAGCTGTTGATGTTGAGGAAAACTTTAACATCTCAGGCGACGCCGAGGATGAGGGTTTTCTGGGGTCGCTTGCAGTGAGGATTGAAGACACTGGGCTATATTATTGTGCTGTGAGTAAAAGGACAGGGGGCAGTGAGGCCTACTTTGGGAATGGAACCAAACTCACTGTTTTAGATCCAAACATCAAAGTCACTGAACCCACAGTGGAAGTCCTAGCACCCTCGGCAAAGGAGTGTAAAGATAGAAACAAGAAGAAGAAGACCCTGGTGTGTGTAGCCACCCGCTTCTACCCCGACCATGTCACGGTCTTCTGGCAAGTC
>441-2
GTTCCTGTGTGTCCCTCTCCGTCCACCAATCTCCTCGTTATCTCACCAAGAGGCCAGGAACCACCTTAAAGATGACCTGCAGTCACCATGACAAAAAATATGATAAAATCTACTGGTACCGTCAGATACATGGACAAAAGCTCCAGCTCATCGGCTTCCTGTCCTTTAAAGAAGCTGTTGATGTTGAGGAAAACTTTAACATCTCAGGCGACGCCGAGGATGAGGGTTTTCTGGGGTCGCTTGCAGTGAGGATTGAAGACACTGGGCTATATTATTGTGCTGTGAGTCGGGACAGGGGTTCGGATAAGGCAGAGTTTGGTCCAGGTACCAGACTCACTGTTCTAGATCCAAACATCAAAGTCACTGAACCCACAGTGGAAGTCCTAGCACCCTCGGCAAAGGAGTGTAAAGATAGAAACAAGAAGAAGAAGACCCTGGTGTGTGTAGCCACCCGCTTCTACCCCGACCATGTCACGGTCTTCTGGCAAGTC
>442-2
GTTCCTGTGTGTCCCTCTCCGTCCACCAATCTCCTCGTTATCTCACCAAGAGGCCAGTAACCACCTTAAAGATGACCTGCAGTCACCATGACAAAAAATATGATAAAATCTACTGGTACCGTCAGATACATGGACAAAAGCTCCAGCTCATCGGCTTCCTGTCCTTTAAAGAAGCTGTTGATGTTGAGGAAAACTTTAACATCTCAGGCGACGCCGAGGATGAGGGTTTTCTGGGGTCGCTTGCAGTGAGGATTGAAGACACTGGGCTATATTATTGTGCTGTGAGCCAGGGTTCGTACTCGGAGGCATATTTTGGAGCCGGCACCAAACTCACCGTTTTAGATCCAAACATCAAAGTCACTGAACCCACAGTGGAAGTCCTAGCACCCTCGGCAAAGGAGTGTAAAGATAGAAACAAGAAGAAGAAGAAGACCCTGGTGTGTGTAGCCACCCGCTTCTACCCCGACCATGTCACGGTCTTCTGGCAAGTC
>443-2
GTTCCTGTGTGTCCCTCTCCGTCCACCAATCTCCTCGTTATCTCACCAAGAGGCCAGGAACCACCTTAAAGATGACCTGCAGTCACCATGACAAAAATATGATAAAATCTACTGGTACCGTCAGATACATGGACAAAAGCTCCAGCTCATCGGCTTCCTGTCCTTTAAAGAAGCTGTTGATGTTGAGGAAAACTTTAACATCTCAGGCGACGCCGAGGATGAGGGTTTTCTGGGGTCGCTTGCAGTGAGGATTGAAGACACTGGGCTATATTATTGTGCTGTGGAGAAATCCACTGGAAGTGAGGCCTACTTTGGGAATGGAACCAAACTCACTGTTTTAGATCCAAACATCAAAGTCACTGAACCCACAGTGGAAGTCCTAGCACCCTCGGCAAAGGAGTGTAAAGATAGAAACAAGAAGAAGAAGAAGACCCTGGTGTGTGTAGCCACCCGCTTCTACCCCGACCATGTCACGGTCTTCTGGCAAGTC
>444-2
GTTCCTGTGTGTCCCTCTCCGTCCACCAATCTCCTCGTTATCTCACCAAGAGGCCAGGAACCACCTTAAAGATGACCTGCAGTCACCATGACAAAAAATATGATAAAATCTACTGGTACCGTCAGATACATGGACAAAAGCTCCAGCTCATCGGCTTCCTGTCCTTTAAAGAAGCTGTTGATGTTGAGGAAAACTTTAACATCTCAGGCGACGCCGAGGATGAGGGTTTTCTGGGGTCGCTTGCAGTGAGGATTGAAGACACTGGGCTATATTATTGTGCTGTGAGTAACCCAGGGGGCACGGATAAGGCAGAGTTTGGTCCAGGTACCAGACTCACTGTTCTAGATCCAAACATCAAAGTCACTGAACCCACAGTGGAAGTCCTAGCACCCTCGGCAAAGGAGTGTAAAGATAGAAACAAGAAGAAGAAGACCCTGGTGTGTGTAGCCACCCGCTTCTACCCCGACCATGTCACGGTCTTCTGGCAAGTC
>445-2
GTTCCTGTGTGTCCCTCTCCGTCCACCAATCTCCTCGTTATCTCACCAAGAGGCCAGGAACCACCTTAAAGATGACCTGCAGTCACCATGACAAAAAATATGATAAAATCTACTGGTACCGTCAGATACATGGACAAAAGCTCCAGCTCATCGGCTTCCTGTCCTTTAAAGAAGCTGTTGATGTTGAGGAAAACTTTAACATCTCAGGCGACGCCGAGGATGAGGGTTTTCTGGGGTCGCTTGCAGTGAGGATTGAAGACACTGGGCTATATTATTGTGCTGTGAGGCGGACAGGGGATGAGGCACATTTTGGATCAGGCACCAAATTAACAGTTCTCGATCCAAACATCAAAGTCACTGAACCCACAGTGGAAGTCCTAGCACCCTCGGCAAAGGAGTGTAAAGATAGAAACAAGAAGAAGAAGACCCTGGTGTGTGTAGCCACCCGCTTCTACCCCGACCATGTCACGGTCTTCTGGCAAGTC
>446-2
GTTCCTGTGTGTCCCTCTCCCAGTCGGATGGGAGCCAGTATCTGGGGACAGCAACCTGAGCAGGTGGACCGGATATTCCAGGCCTTACGGAAAGGCCTCAAGGAGTATCTAGATGGCCATCAGACGGAGATGGACTTCCTGTCCTCCCAGCAAAGAGACACCAAGAGGAACTCCAGACTGGCTTTTCTGTATGATTTGGAGAAGGAGATCCGAGCATTGGAGAGATACATAAGAAGACTGGAGTTCCAAATCAGCAAGGTGGAAGAGCTGTACGAGACTTACTGTATCCAGTGGCGTCTGTGTCAGGGTGCGGTGAACATGAAGAAAGCCTTCGCTCGATCGCCCTCTTCACGGTCTTCTGGCAAGTC
>447-2
GTTCCTGTGTGTCCCTCTCCGTCCACCAATCTCCTCGTTATCTCACCAAGAGGCCAGGAACCACCTTAAAGATGACCTGCAGTCACCATGACAAAAAATATGATAAAATCTACTGGTACCGTCAGATACATGGACAAAAGCTCCAGCTCATCGGCTTCCTGTCCTTTAAAGAAGCTGTTGATGTTGAGGAAAACTTTAACATCTCAGGCGACGCCGAGGATGAGGGTTTTCTGGGGTCGCTTGCAGTGAGGATTGAAGACACTGGGCTATATGATTGTGCTATCCAAACATCAAAGTCACTGAACCCACAGTGGAAGTCCTAGCACCCTCGGCAAAGGAGTGTAAAGATAGAAACAAGAAGAAGAAGAAGACCCTGGTGTGTGTAGCCACCCGCTTCTACCCCGACCATGTCACGGTCTTCTGGCAAGTC
>448-2
GTTCCTGTGTGTCCCTCTCCGTCCACCAATCTCCTCGTTATCTCACCAAGAGGCCAGTAACCACCTTAAAGATGACCTGCAGTCACCATGACAAAAAATATGATAAAATCTACTGGTACCGTCAGATACATGGACAAAAGCTCCAGCTCATCGGCTTCCTGTCCTTTAAAGAAGCTGTTGATGTTGAGGAAAACTTTAACATCTCAGGCGACGCCGAGGATGAGGGTTTTCTGGGGTCGCTTGCAGTGAGGATTGAAGACACTGGGCTATATTATTGTGCTGTGAGTAAGGGGGGTGGTTATGCTGCCTACTTTGGAGAGGGAACTAAGCTAACAGTTCTGGATCCAAACATCAAAGTCACTGAACCCACAGTGGAAGTCCTAGCACCCTCGGCAAAGGAGTGTAAAGATAGAAACAAGAAGAAGAAGAAGACCCTGGTGTGTGTAGCCACCCGCTTCTACCCCGACCATGTCACGGTCTTCTGGCAAGTC
>449-2
GTTCCTGTGTGTCCCTCTCCGTCCACCAATCTCCTCGTTATCTCACCAAGAGGCCAGGAACCACCTTAAAGATGACCTGCAGTCACCATGACAAAAAATATGATAAAATCTACTGGTACCGTCAGATACATGGACAAAAGCTCCAGCTCATCGGCTTCCTGTCCTTTAAAGAAGCTGTTGATGTTGAGGAAAACTTTAACATCTCAGGCGACGCCGAGGATGAGGGTTTTCTGGGGTCGCTTGCAGTGAGGATTGAAGACACTGGGCTATATTATTGTGCTGTGAGGAAAGGGGCGCCAACTCAACCAGCCTTCTTTGGCAATGGAACGAAACTCACTGTTTTAGATCCAAACATCAAAGTCACTGAACCCACAGTGGAAGTCCTAGCACCCTCGGCAAAGGAGTGTAAAGATAGAAACAAGAAGAAGAAGACCCTGGTGTGTGTAGCCACCCGCTTCTACCCCGACCATGTCACGGTCTTCTGGCAAGTC
>450-2
GTTCCTGTGTGTCCCTCTCCGTCCACCAATCTCCTCGTTATCTCACCAAGAGGCCAGGAACCACCTTAAAGATGACCTGCAGTCACCATGACAAAAAATATGATAAAATCTACTGGTACCGTCAGATACATGGACAAAAGCTCCAGCTCATCGGCTTCCTGTCCTTTAAAGAAGCTGTTGATGTTGAGGAAAACTTTAACATCTCAGGCGACGCCGAGGATGAGGGTTTTCTGGGGTCGCTTGCAGTGAGGATTGAAGACACTGGGCTATATTATTGTGCTGTGAGTAACGGGGGGCGCGGCAACCCGGCATTCTTCGGCAGTGGCACCAAACTCACAGTTCTAGATCCAAACATCAAAGTCACTGAACCCACAGTGGAAGTCCTAGCACCCTCGGCAAAGGAGTGTAAAGATAGAAACAAGAAGAAGAAGACCCTGGTGTGTGTAGCCACCCGCTTCTACCCCGACCATGTCACGGTCTTCTGGCAAGTC
>451-2
GTTCCTGTGTGTCCCTCTCCGTCCACCAATCTCCTCGTTATCTCACCAAGAGGCCAGGAACCACCTTAAAGATGACCTGCAGTCACCATGACAAAAAATATGATAAAATCTACTGGTACCGTCAGATATATGGACAAAAGCTCCAGCTCATCGGCTTCCTGTCCTTTAAAGAAGCTGTTGATGTTGAGGAAAACTTTAACATCTCAGGCGACGCCGAGGATGAGGGTTTTCTGGGGTCGCTTGCAGTGAGGATTGAAGACACTGGGCTATATTATTGTGCTGTGAGTAAAAACAGGGACAACCCGGCATTCTTCGGCAGTGGCACCAAACTCACAGTTCTAGATCCAAACATCAAAGTCACTGAACCCACAGTGGAAGTCCTAGCACCCTCGGCAAAGGAGTGTAAAGATAGAAACAAGAAGAAGAAGAAGACCCTGGTGTGTGTAGCCACCCGCTTCTACCCCGACCATGTCACGGTCTTCTGGCAAGTC
>452-2
GTTCCTGTGTGTCCCTCTCCGTCCACCAATCTCCTCGTTATCTCACCAAGAGGCCAGGAACCACCTTAAAGATGACCTGCAGTCACCATGACAAAAAATATGATAAAATCTACTGGTACCGTCAGATACATGGACAAAAGCTCCAGCTCATCGGCTTCCTGTCCTTTAAAGAAGCTGTTGATGTTGAGGAAAACTTTAACATCTCAGGCGACGCCGAGGATGAGGGTTTTCTGGGGTCGCTTGCAGTGAGGATTGAAGACACTGGGCTATATTATTGTGCTGTGAGTAAGAGAGATGATCCTGCATTCTTTGGAGCAGGGACCAAACTGAGTGTTCTGGATCCAAACATCAAAGTCACTGAACCCACAGTGGAAGTCCTAGCACCCTCGGCAAAGGAGTGTAAAGATAGAAACAAGAAGAAGAAGACCCTGGTGTGTGTAGCCACCCGCTTCTACCCCGACCATGTCACGGTCTTCTGGCAAGTC
>453-2
GTTCCTGTGTGTCCCTCTCCGTCCACCAATCTCCTCGTTATCTCACCAAGAGGCCAGGAACCACCTTAAAGATGACCTGCAGTCACCATGACAAAAAATATGATAAAATCTACTGGTACCGTCAGATACATGGACAAAAGCTCCAGCTCATCGGCTTCCTGTCCTTTAAAGAAGCTGTTGATGTTGAGGAAAACTTTAACATCTCAGGCGACGCCGAGGATGAGGGTTTTCTGGGGTCGCTTGCAGTGAGGATTGAAGACACTGGGCTATATTATTGTGCTGTGCGGGACAGGGAAACTCAACCAGCCTTCTTTGGCAATGGAACGAAACTCACTGTTTTAGATCCAAACATCAAAGTCACTGAACCCACAGTGGAAGTCCTAGCACCCTCGGCAAAGGAGTGTAAAGATAGAAACAAGAAGAAGAAGACCCTGGTGTGTGTAGCCACCCGCTTCTACCCCGACCATGTCACGGTCTTCTGGCAAGTC
>454-2
GTTCCTGTGTGTCCCTCTCCGTCCACCAATCTCCTCGTTATCTCACCAAGAGGCCAGGAACCACCTTAAAGATTACCTGCAGTCACCATGACAAAAAATATGATAAAATCTACTGGTACCGTCAGATACATGGACAAAAGCTCCAGCTCATCGGCTTCCTGTCCTTTAAAGAAGCTGTTGATGTTGAGGAAAACTTTAACATCTCAGGCGACGCCGAGGATGAGGGTTTTCTGGGGTCGCTTGCAGTGAGGATTGAAGACACTGGGCTATATTATTGTGCTGTGAGTAAACAGTACACGGATAAGGCAGAGTTTGGTCCAGGTACCAGACTCACTGTTCTAGATCCAAACATCAAAGTCACTGAACCCACAGTGGAAGTCCTAGCACCCTCGGCAAAGGAGTGTAAAGATAGAAACAAGAAGAAGAAGAAGACCCTGGTGTGTGTAGCCACCCGCTTCTACCCCGACCATGTCACGGTCTTCTGGCAAGTC
>455-2
GTTCCTGTGTGTCCCTCTCCGTCCACCAATCTCCTCGTTATCTCACCAAGAGGCCAGGAACCACCTTAACGATGACCTGCAGTCACCATGACAAAAAATATGATAAAATCTACTGGTACCGTCAGATACATGGACAAAAGCTCCAGCTCATCGGCTTCCTGTCCTTTAAAGAAGCTGTTGATGTTGAGGAAAACTTTAACATCTCAGGCGACGCCGAGGATGAGGGTTTTCTGGGGTCGCTTGCAGTGAGGATTGAAGACACTGGGCTATATTATTGTGCTGTGAGTTGGACAGAGTATGATCCTGCATTCTTTGGAGCAGGGACCAAACTGAGTGTTCTGGATCCAAACATCAAAGTCACTGAACCCACAGTGGAAGTCCTAGCACCCTCGGCAAAGGAGTGTAAAGATAGAAACAAGAAGAAGAAGAAGACCCTGGTGTGTGTAGCCACCCGCTTCTACCCCGACCATGTCACGGTCTTCTGGCAAGTC
>456-2
GTTCCTGTGTGTCCCTCTCCGTCCACCAATCTCCTCGTTATCTCACCAAGAGGCCAGGAACCACCTTAAAGATGACCTGCAGTCACCATGACAAAAAATATGATAAAATCTACTGGTACCGTCAGATACATGGACAAAAGCTCCAGCTCATCGGCTTCCTGTCCTTTAAAGAAGCTGTTGATGTTGAGGAAAACTTTAACATCTCAGGCGACGCCGAGGATGAGGGTTTTCTGGGGTCGCTTGCAGTGAGGATTGAAGACACTGGGCTATATTATTGTGCTGTGAGTAAGGGTCAAACTCAACCAGCCTTCTTTGGCAATGGAACGAAACTCACTGTTTTAGATCCAAACATCAAAGTCACTGAACCCACAGTGGAAGTCCTAGCACCCTCGGCAAAGGAGTGTAAAGATAGAAACAAGAAGAAGAAGACCCTGGTGTGTGTAGCCACCCGCTTCTACCCCGACCATGTCACGGTCTTCTGGCAAGTC
>457-2
GTTCCTGTGTGTCCCTCTCCGTCCACCAATCTCCTCGTTATCTCACCAAGAGGCCAGGAACCACCTTAAAGATGACCTGCAGTCACCATGACAAAAAATATGATAAAATCTACTGGTACCGTCAGATACATGGACAAAAGCTCCAGCTCATCGGCTTCCTGTCCTTTAAAGAAGCTGTTGATGTTGAGGAAAACTTTAACATCTCAGGCGACGCCGAGGATGAGGGTTTTCTGGGGTCGCTTGCAGTGAGGATTGAAGACACTGGGCTATATTATTGTGCTATCCAAACATCAAAGTCACTGAACCCACAGTGGAAGTCCTAGCACCCTCGGCAAAGGAGTGTAAAGATAGATACAAGAAGAAGAAGAAGACCCTGGTGTGTGTAGCCACCCGCTTCTACCCCGACCATGTCACGGTCTTCTGGCAAGTC
>458-2
GTTCCTGTGTGTCCCTCTCCGTCCACCACTCTCCTCGTTATCTCACCAAGAGGCCAGGAACCACCTTAAAGATGACCTGCAGTCACCATGACAAAAAATATGATAAAATCTACTGGTACCGTCAGATACATGGACAAAAGCTCCAGCTCATCGGCTTCCTGTCCTTTAAAGAAGCTGTTGATGTTGAGGAAAACTTTAACATCTCAGGCGACGCCGAGGATGAGGGTTTTCTGGGGTCGCTTGCAGTGAGGATTGAAGACACTGGGCTATATTATTGTGCTGTGAGTAAAGATCCAAACATCAAAGTCACTGAACCCACAGTGGAAGTCCTAGCACCCTCGGCAAAGGAGTGTAAAGATAGAAACAAGAAGAAGAAGAAGACCCTGGTGTGTGTAGCCACCCGCTTCTACCCCGACCATGTCACGGTCTTCTGGCAAGTC
>459-2
GTTCCTGTGTGTCCCTCTCCGTCCACCAATCTCCTCGTTATCTCACCAAGAGGCCAGGAACCACCTTAAAGATGACCTGCAGTCACCATGACAAAAAATATGATAAAATCTACTGGTACCGTCAGATACATGGACAAAAGCTCCAGCTCATCGGCTTCCTGTCCTTTAAAGAAGCTGTTGATGTTGAGGAAAACTTTAACATCTCAGGCGACGCCGAGGATGAGGGTTTTCTGGGGTCGCTTGCAGTGAGGATTGAAGACACTGGGCTATATTATTGTGCTGTGAGTAAAGACAGGGGGCCCAACCCGGCATTCTTCGGCAGTGGCACCAAACTCACAGTTCTAGATCCAAACATCAAAGTCACTGAACCCACAGTGGAAGTCCTAGCACCCTCGGCAAAGGAGTGTAAAGATAGAAACAAGAAGAAGAAGACCCTGGTGTGTGTAGCCACCCGCTTCTACCCCGACCATGTCACGGTCTTCTGGCAAGTC
>460-2
GTTCCTGTGTGTCCCTCTCCGTCCACCAATCTCCTCGTTATCTCACCAAGAGGCCAGGAACCACCTTAAAGATGACCTGCAGTCACCATGACAAAAAATATGATAAAATCTACTGGTACCGTCAGATACATGGACAAAAGCTCCAGCTCATCGGCTTCCTGTCCTTTAAAGAAGCTGTTGATGTTGAGGAAAACTTTAACATCTCAGGCGACGCCGAGGATGAGGGTTTTCTGGGGTCGCTTGCAGTGAGGATTGAAGACACTGGGCTATATTATTGTGCTGTGAGTAAAGGCCGGGCATATTTTGGAGCCGGCACCAAACTCACCGTTTTAGATCCAAACATCAAAGTCACTGAACCCACAGTGGAAGTCCTAGCACCCTCGGCAAAGGAGTGTAAAGATAGAAACAAGAAGAAGAAGACCCTGGTGTGTGTAGCCACCCGCTTCTACCCCGACCATGTCACGGTCTTCTGGCAAGTC
>461-2
GTTCCTGTGTGTCCCTCTCCGTCCACCAATCTCCTCGTTATCTCACCAAGAGGCCAGGAACCACCTTAAAGATGACCTGCAGTCACCATGACAAAAAATATGATAAAATCTACTGGTACCGTCAGATACATGGACAAAAGCTCCAGCTCATCGGCTTCCTGTCCTTTAAAGAAGCTGTTGATGTTGAGGAAAACTTTAACATCTCAGGCGACGCCGAGGATGAGGGTTTTCTGGGGTCGCTTGCAGTGAGGATTGAAGACACTGGGCTATATTATTGTGCTGTGAGCGGGACAAAATTATGCTGCCTACTTTGGAGAGGGAACTAAGCTAACAGTTCTGGATCCAAACATCAAAGTCACTGAACCCACAGTGGAAGTCCTAGCACCCTCGGCAAAGGAGTGTAAAGATAGAAACAAGAAGAAGAAGACCCTGGTGTGTGTAGCCACCCGCTTCTACCCCGACCATGTCACGGTCTTCTGGCAAGTC
>462-2
GTTCCTGTGTGTCCCTCTCCGTCCACCAATCTCCTCGTTATCTCACCAAGAGGCCAGGAACCACCTTAAAGATGACCTGCAGTCACCATGACAAAAAATATGATAAAATCTACTGGTACCGTCAGATACATGGACAAAAGCTCCAGCTCATCGGCTTCCTGTCCTTTAAAGAAGCTGTTGATGTTGAGGAAAACTTTAACATCTCAGGCGACGCCGAGGATGAGGGTTTTCTGGGGTCGCTTGCAGTGAGGATTGAAGACACTGGGCTATATTATTGTGCTGTGAGTTGGACAGGGAGCTATGAGGCACATTTTGGATCAGGCACCAAATTAACAGTTCTCGATCCAAACATCAAAGTCACTGAACCCACAGTGGAAGTCCTAGCACCCTCGGCAAAGGAGTGTAAAGATAGAAACAAGAAGAAGAAGACCCTGGTGTGTGTAGCCACCCGCTTCTACCCCGACCATGTCACGGTCTTCTGGCAAGTC
>463-2
GTTCCTGTGTGTCCCTCTCCGTCCACCAATCTCCTCGTTATCTCACCAAGAGGCCAGGAACCACCTTAAAGATGACCTGCAGTCACCATGACAAAAAATATGATAAAATCTACTGGTACCGTCAGATACATGGACAAAAGCTCCAGCTCATCGACTTCCTGTCCTTTAAAGAAGCTGTTGATGTTGAGGAAAACTTTAACATCTCAGGCGACGCCGAGGATGAGGGTTTTCTGGGGTCGCTTGCAGTGAGGATTGAAGACACTGGGCTATATTATTGTGCTATCCAAACATCAAAGTCACTGAACCCACAGTGGAAGTCCTAGCACCCTCGGCAAAGGAGTGTAAAGATAGAAACAAGAAGAAGAAGAAGACCCTGGTGTGTGTAGCCACCCGCTTCTACCCCGACCATGTCACGGTCTTCTGGCAAGTC
>464-2
GTTCCTGTGTGTCCCTCTCCGTCCACCAATCTCCTCGTTATCTCACCAAGAGGCCAGGAACCACCTTAACGATGACCTGCAGTCACCATGACAAAAAATATGATAAAATCTACTGGTACCGTCAGATACATGGACAAAAGCTCCAGCTCATCGGCTTCCTGTCCTTTAAAGAAGCTGTTGATGTTGAGGAAAACTTTAACATCTCAGGCGACGCCGAGGATGAGGGTTTTCTGGGGTCGCTTGCAGTGAGGATTGAAGACACTGGGCTATATTATTGTGCTGTGAGTAAAGATCCAAACATCAAAGTCACTGAACCCACAGTGGAAGTCCTAGCACCCTCGGCAAAGGAGTGTAAAGATAGAAACAAGAAGAAGAAGAAGACCCTGGTGTGTGTAGCCACCCGCTTCTACCCCGACCATGTCACGGTCTTCTGGCAAGTC
>465-2
GTTCCTGTGTGTCCCTCTCCGTCCACCAATCTCCTCGTTATCTCACCAAGAGGCCAGGAACCACCTTAACGATGACCTGCAGTCACCATGACAAAAAATATGATAAAATCTACTGGTACCGTCAGATACATGGACAAAAGCTCCAGCTCATCGGCTTCCTGTCCTTTAAAGAAGCTGTTGATGTTGAGGAAAACTTTAACATCTCAGGCGACGCCGAGGATGAGGGTTTTCTGGGGTCGCTTGCAGTGAGGATTGAAGACACTGGGCTATATTATTGTGCGATCCAAACATCAAAGTCACTGAACCCACAGTGGAAGTCCTAGCACCCTCGGCAAAGGAGTGTAAAGATAGAAACAAGAAGAAGAAGAAGACCCTGGTGTGTGTAGCCACCCGCTTCTACCCCGACCATGTCACGGTCTTCTGGCAAGTC
>466-2
GTTCCTGTGTGTCCCTCTCCGTCCACCAATCTCCTCGTTATCTCACCAAGAGGCCAGGAACCACCTTAAAGATGACCTGCAGTCACCATGACAAAAAATATGATAAAATCTACTGGTACCGTCAGATACATGGACAAAAGCTCCAGCTCATCGGCTTCCTGTCCTTTAAAGAAGCTGTTGATGTTGAGGAAAACTTTAACATCTCAGGCGACGCCGAGGATGAGGGTTTTCTGGGGTCGCTTGCAGTGAGGATTGAAGACACTGGGCTATATTATTGTGCTGTGAGTCGGACAGCCACTGGAAGTGAGGCCTACTTTGGGAATGGAACCAAACTCACTGTTTTAGATCCAAACATCAAAGTCACTGAACCCACAGTGGAAGTCCTAGCACCCTCGGCAAAGGAGTGTAAAGATAGAAACAAGAAGAAGAAGACCCTGGTGTGTGTAGCCACCCGCTTCTACCCCGACCATGTCACGGTCTTCTGGCAAGTC
>467-2
GTTCCTGTGTGTCCCTCTCCGTCCACCAATCTCCTCGTTATCTCACCAAGAGGCCAGGAACCACCTTAAAGATGACCTGCAGTCACCATGACAAAAAATATGATAAAATCTACTGGTACCGTCAGATACATGGACAAAAGCTCCAGCTCATCGGCTTCCTGTCCTTTAAAGAAGCTGTTGATGTTGAGGAAAACTTTAACATCTCAGGCGACGCCGAGGATGAGGGTTTTCTGGGGTCGCTTGCAGTGAGGATTGAAGACACTGGGCTATATTATTGTGCTGTGAGGACAGGGTATGATCCTGCATTCTTTGGAGCAGGGACCAAACTGAGTGTTCTGGATCCAAACATCAAAGTCACTGAACCCACAGTGGAAGTCCTAGCACCCTCGGCAAAGGAGTGTAAAGATAGAAACAAGAAGAAGAAGACCCTGGTGTGTGTAGCCACCCGCTTCTACCCCGACCATGTCACGGTCTTCTGGCAAGTC
>468-2
GTTCCTGTGTGTCCCTCTCCGTCCACCAATCTCCTCGTTATCTCACCAAGAGGCCAGGAACCACCTTAAAGATGACCTGCAGTCACCATGACAAAAAATATGATAAAATCTACTGGTACCGTCAGATACATGGACAAAAGCTCCAGCTCATCGGCTTCCTGTCCTTTAAAGAAGCTGTTGATGTTGAGGAAAACTTTAACATCTCAGGCGACGCCGAGGATGAGGGTTTTCTGGGGTCGCTTGCAGTGAGGATTGAAGACACTGGGCTATATTATTGTGCTGTGAGTAAACAGGCCAACTATGAGGCACATTTTGGATCAGGCACCAAATTAACAGTTCTCGATCCAAACATCAAAGTCACTGAACCCACAGTGGAAGTCCTAGCACCCTCGGCAAAAGAGTGTAAAGATAGAAACAAGAAGAAGAAGAAGACCCTGGTGTGTGTAGCCACCCGCTTCTACCCCGACCATGTCACGGTCTTCTGGCAAGTC
>469-2
GTTCCTGTGTGTCCCTCTCCGTCCACCAATCTCCTCGTTATCTCACCAAGAGGCCAGGAACCACCTTAAAGATGACCTGCAGTCACCATGACAAAAAATATGATAAAATCTACTGGTACCGTCAGATACATGGACAAAAGCTCCAGCTCATCGGCTTCCTGTCCTTTAAAGAAGCTGTTGATGTTGAGGAAAACTTTAACATCTCAGGCGACGCCGAGGATGAGGGTTTTCTGGGGTCGCTTGCAGTGAGGATTGAAGACACTGGGCTATATTATTGTGCTGTGAGTCGGACAGGGGGCCTTGAGGCACATTTTGGATCAGGCACCAAATTAACAGTTCTCGATCCAAACATCAAAGTCACTGAACCCACAGTGGAAGTCCTAGCACCCTCGGCAAAGGAGTGTAAAGATAGAAACAAGAAGAAGAAGACCCTGGTGTGTGTAGCCACCCGCTTCTACCCCGACCATGTCACGGTCTTCTGGCAAGTC
>470-2
GTTCCTGTGTGTCCCTCTCCGTCCACCAATCTCCTCGTTATCTCACCAAGAGGCCAGGAACCACCTTAAAGATGACCTGCAGTCACCATGACAAAAAATATGATAAAATCTACTGGTACCGTCAGATACATGGACAAAAGCTCCAGCTCATCGGCTTCCTGTCCTTTAAAGAAGCTGTTGATGTTGAGGAAAACTTTAACATCTCAGGCGACGCCGAGGATGAGGGTTTTCTGGGGTCGCTTGCAGTGAGGATTGAAGACACTGGGCTATATTATTGTGCTGTGAAGGCGACAGGGTACAGCTATGAGGCACATTTTGGATCAGGCACCAAATTAACAGTTCTCGATCCAAACATCAAAGTCACTGAACCCACAGTGGAAGTCCTAGCACCCTCGGCAAAGGAGTGTAAAGATAGAAACAAGAAGAAGAAGACCCTGGTGTGTGTAGCCACCCGCTTCTACCCCGACCATGTCACGGTCTTCTGGCAAGTC
>471-2
GTTCCTGTGTGTCCCTCTCCGTCCACCAATCTCCTCGTTATCTCACCAAGAGGCCAGTAACCACCTTAAAGATGACCTGCAGTCACCATGACAAAAAATATGATAAAATCTACTGGTACCGTCAGATACATGGACAAAAGCTCCAGCTCATCGGCTTCCTGTCCTTTAAAGAAGCTGTTGATGTTGAGGAAAACTTTAACATCTCAGGCGACGCCGAGGATGAGGGTTTTCTGGGGTCGCTTGCAGTGAGGATTGAAGACACTGGGCTATATTATTGTGCTGTGAGTAATGGGTACTCGGAGGCATATTTTGGAGCCGGCACCAAACTCACCGTTTTAGATCCAAACATCAAAGTCACTGAACCCACAGTGGAAGTCCTAGCACCCTCGGCAAAGGAGTGTAAAGATAGAAACAAGAAGAAGAAGAAGACCCTGGTGTGTGTAGCCACCCGCTTCTACCCCGACCATGTCACGGTCTTCTGGCAAGTC
>472-2
GTTCCTGTGTGTCCCTCTCCGTCCACCAATCTCCTCGTTATCTCACCAAGAGGCCAGGAACCACCTTAAAGATTACCTGCAGTCACCATGACAAAAAATATGATAAAATCTACTGGTACCGTCAGATACATGGACAAAAGCTCCAGCTCATCGGCTTCCTGTCCTTTAAAGAAGCTGTTGATGTTGAGGAAAACTTTAACATCTCAGGCGACGCCGAGGATGAGGGTTTTCTGGGGTCGCTTGCAGTGAGGATTGAAGACACTGGGCTATATTATTGTGCTGTGAGTAACAGCTATGAGGCACATTTTGGATCAGGCACCAAATTAACAGTTCTCGATCCAAACATCAAAGTCACTGAACCCACAGTGGAAGTCCTAGCACCCTCGGCAAAGGAGTGTAAAGATAGAAACAAGAAGAAGAAGAAGACCCTGGTGTGTGTAGCCACCCGCTTCTACCCCGACCATGTCACGGTCTTCTGGCAAGTC
>473-2
GTTCCTGTGTGTCCCTCTCCGTCCACCAATCTCCTCGTTATCTCACCAAGAGGCCAGGAACCACCTTAAAGATGACCTGCAGTCACCATGACAAAAAATATGATAAAATCTACTGGTACCGTCAGATACATGGACAAAAGCTCCAGCTCATCGGCTTCCTGTCCTTTAAAGAAGCTGTTGATGTTGAGGAAAACTTTAACATCTCAGGCGACGCCGAGGATGAGGGTTTTCTGGGGTCGCTTGCAGTGAGGATTGAAGACACTGGGCTATATTATTGTGCTGTGAGTAAAGGACAGGGGCACTATGAGGCACATTTTGGATCAGGCACCAAATTAACAGTTCTCGATCCAAACATCAAAGTCACTGAACCCACAGTGGAAGTCCTAGCACCCTCGGCAAAGGAGTGTAAAGATAGAAACAAGAAGAAGAAGACCCTGGTGTGTGTAGCCACCCGCTTCTACCCCGACCATGTCACGGTCTTCTGGCAAGTC
>474-2
GTTCCTGTGTGTCCCTCTCCGTCCACCAATCTCCTCGTTATCTCACCAAGAGGCCAGTAACCACCTTAAAGATGACCTGCAGTCACCATGACAAAAAATATGATAAAATCTACTGGTACCGTCAGATACATGGACAAAAGCTCCAGCTCATCGGCTTCCTGTCCTTTAAAGAAGCTGTTGATGTTGAGGAAAACTTTAACATCTCAGGCGACGCCGAGGATGAGGGTTTTCTGGGGTCGCTTGCAGTGAGGATTGAAGACACTGGGCTATATTATTGTGCTGTGAGTCGGGACAACTATGAGGCACATTTTGGATCAGGCACCAAATTAACAGTTCTCGATCCAAACATCAAAGTCACTGAACCCACAGTGGAAGTCCTAGCACCCTCGGCAAAGGAGTGTAAAGATAGAAACAAGAAGAAGAAGAAGACCCTGGTGTGTGTAGCCACCCGCTTCTACCCCGACCATGTCACGGTCTTCTGGCAAGTC
>475-2
GTTCCTGTGTGTCCCTCTCCGTCCACCAATCTCCTCGTTATCTCACCAAGAGGCCAGGAACCACCTTAAAGATGACCTGCAGTCACCATGACAAAAAATATGATAAAATCTACTGGTACCGTCAGATACATGGACAAAAGCTCCAGCTCATCGGCTTCCTGTCCTTTAAAGAAGCTGTTGATGTTGAGGAAAACTTTAACATCTCAGGCGACGCCGAGGATGAGGGTTTTCTGGGGTCGCTTGCAGTGAGGATTGAAGACACTGGGCTATATTATTGTGCTGTGAGTAACAGGGGGGAGTACTCGGAGGCATATTTTGGAGCCGGCACCAAACTCACCGTTTTAGATCCAAACATCAAAGTCACTGAACCCACAGTGGAAGTCCTAGCACCCTCGGCAAAGGAGTGTAAAGATAGAAACAAGAAGAAGAAGACCCTGGTGTGTGTAGCCACCCGCTTCTACCCCGACCATGTCACGGTCTTCTGGCAAGTC
>476-2
GTTCCTGTGTGTCCCTCTCCGTCCACCAATCTCCTCGTTATCTCACCAAGAGGCCAGGAACCACCTTAAAGATGACCTGCAGTCACCATGACAAAAAATATGATAAAATCTACTGGTACCGTCAGATACATGGACAAAAGCTCCAGCTCATCGGCTTCCTGTCCTTTAAAGAAGCTGTTGATGTTGAGGAAAACTTTAACATCTCAGGCGACGCCGAGGATGAGGGTTTTCTGGGGTCGCTTGCAGTGAGGATTGAAGACACTGGGCTATATTATTGTGCTGTGAGTAAGGGACAGGGGGCTGAGGCACATTTTGGATCAGGCACCAAATTAACAGTTCTCGATCCAAACATCAAAGTCACTGAACCCACAGTGGAAGTCCTAGCACCCTCGGCAAAGGAGTGTAAAGATAGAAACAAGAAGAAGAAGACCCTGGTGTGTGTAGCCACCCGCTTCTACCCCGACCATGTCACGGTCTTCTGGCAAGTC
>477-2
GTTCCTGTGTGTCCCTCTCCGTCCACCAATCTCCTCGTTATCTCACCAAGAGGCCAGGAACCACCTTAACGATGACCTGCAGTCACCATGACAAAAAATATGATAAAATCTACTGGTACCGTCAGATACATGGACAAAAGCTCCAGCTCATCGGCTTCCTGTCCTTTAAAGAAGCTGTTGATGTTGAGGAAAACTTTAACATCTCAGGCGACGCCGAGGATGAGGGTTTTCTGGGGTCGCTTGCAGTGAGGATTGAAGACACTGGGCTATATTATTGTGCTGTGAGTAAAGGACAATATGATCCTGCATTCTTTGGAGCAGGGACCAAACTGAGTGTTCTGGATCCAAACATCAAAGTCACTGAACCCACAGTGGAAGTCCTAGCACCCTCGGCAAAGGAGTGTAAAGATAGAAACAAGAAGAAGAAGAAGACCCTGGTGTGTGTAGCCACCCGCTTCTACCCCGACCATGTCACGGTCTTCTGGCAAGTC
>478-2
GTTCCTGTGTGTCCCTCTCCGTCCACCAATCTCCTCGTTATCTCACCAAGAGGCCAGGAACCACCTTAAAGATGACCTGCAGTCACCATGACAAAAAATATGATAAAATCTACTGGTACCGTCAGATACATGGACAAAAGCTCCAGCTCATCGGCTTCCTGTCCTTTAAAGAAGCTGTTGATGTTGAGGAAAACTTTAACATCTCAGGCGACGCCGAGGATGAGGGTTTTCTGGGGTCGCTTGCAGTGAGGATTGAAGACACTGGGCTATATTATTGTGCTATCCAAACATCAAAGTCACTGAACCCACAGTGGAAGTCCTAGCACCCTCGGCAAAGGAGTGTAAAGATAGAAACAAGATGAAGAAGAAGACCCTGGTGTGTGTAGCCACCCGCTTCTACCCCGACCATGTCACGGTCTTCTGGCAAGTC
>479-2
GTTCCTGTGTGTCCCTCTCCGTCCACCAATCTCCTCGTTATCTCACCAAGAGGCCAGGAACCACCTTAAAGATGACCTGCAGTCACCATGACAAAAAATATGATAAAATCTACTGGTACCGTCAGATACATGGACAAAAGCTCCAGCTCATCGGCTTCCTGTCCTTTAAAGAAGCTGTTGATGTTGAGGAAAACTTTAACATCTCAGGCGACGCCGAGGACGAGGGTTTTCTGGGGTCGCTTGCAGTGAGGATTGAAGACACTGGGCTATATTATTGTGCTGTGATACAGGGGCCGGATAAGGCAGAGTTTGGTCCAGGTACCAGACTCACTGTTCTAGATCCAAACATCAAAGTCACTGAACCCACAGTGGAAGTCCTAGCACCCTCGGCAAAGGAGTGTAAAGATAGAAACAAGAAGAAGAAGAAGACCCTGGTGTGTGTAGCCACCCGCTTCTACCCCGACCATGTCACGGTCTTCTGGCAAGTC
>480-2
GTTCCTGTGTGTCCCTCTCCGTCCACCAATCTCCTCGTTATCTCACCAAGCGGCCAGGAACCACCTTAAAGATGACCTGCAGTCACCATGACAAAAAATATGATAAAATCTACTGGTACCGTCAGATACATGGACAAAAGCTCCAGCTCATCGGCTTCCTGTCCTTTAAAGAAGCTGTTGATGTTGAGGAAAACTTTAACATCTCAGGCGACGCCGAGGATGAGGGTTTTCTGGGGTCGCTTGCAGTGAGGATTGAAGACACTGGGCTATATTATTGTGCTGTGAGGGACAGTTATGAGGCACATTTTGGATCAGGCACCAAATTAACAGTTCTCGATCCAAACATCAAAGTCACTGAACCCACAGTGGAAGTCCTAGCACCCTCGGCAAAGGAGTGTAAAGATAGAAACAAGAAGAAGAAGAAGACCCTGGTGTGTGTAGCCACCCGCTTCTACCCCGACCATGTCACGGTCTTCTGGCAAGTC
>481-2
GTTCCTGTGTGTCCCTCTCCGTCCACCAATCTCCTCGTTATCTCACCAAGAGGCCAGGAACCACCTTAAAGATGACCTGCAGTCACCATGACAAAAAATATGATAAAATCTACTGGTACCGTCAGATACATGGACAAAAGCTCCAGCTCATCGGCTTCCTGTCCTTTAAAGAAGCTGTTGATGTTGAGGAAAACTTTAACATCTCAGGCGACGCCGAGGATGAGGGTTTTCTGGGGTCGCTTGCAGTGAGGATTGAAGACACTGGGCTATATTATTGTGCTGTGAGTAAGGAGACTCAAACTCAACCAGCCTTCTTTGGCAATGGAACGAAACTCACTGTTTTAGATCCAAACATCAAAGTCACTGAACCCACAGTGGAAGTCCTAGCACCCTCGGCAAAGGAGTGTAAAGATAGAAACAAGAAGAAGAAGACCCTGGTGTGTGTAGCCACCCGCTTCTACCCCGACCATGTCACGGTCTTCTGGCAAGTC
>482-2
GTTCCTGTGTGTCCCTCTCCGTCCACCAATCTCCTCGTTATCTCACCAAGAGGCCAGGAACCACCTTAAAGATGACCTGCAGTCACCATGACAAAAAATATGATAAAATCTACTGGTACCGTCAGATACATGGACAAAAGCTCCAGCTCATCGGCTTCCTGTCCTTTAAAGAAGCTGTTGATGTTGAGGAAAACTTTAACATCTCAGGCGACGCCGAGGATGAGGGTTTTCTGGGGTCGCTTGCAGTGAGGATTGAAGACACTGGGCTATATTATTGTGCTGTGAGTTTAGGCAGGGGGCTTGATCCTGCATTCTTTGGAGCAGGGACCAAACTGAGTGTTCTGGATCCAAACATCAAAGTCACTGAACCCACAGTGGAAGTCCTAGCACCCTCGGCAAAGGAGTGTAAAGATAGAAACAAGAAGAAGAAGACCCTGGTGTGTGTAGCCACCCGCTTCTACCCCGACCATGTCACGGTCTTCTGGCAAGTC
>483-2
GTTCCTGTGTGTCCCTCTCCGTCCACCAATCTCCTCGTTATCTCACCAAGAGGCCAGGAACCACCTTAAAGATGACCTGCAGTCCCCATGACAAAAAATATGATAAAATCTACTGGTACCGTCAGATACATGGACAAAAGCTCCAGCTCATCGGCTTCCTGTCCTTTAAAGAAGCTGTTGATGTTGAGGAAAACTTTAACATCTCAGGCGACGCCGAGGATGAGGGTTTTCTGGGGTCGCTTGCAGTGAGGATTGAAGACACTGGGCTATATTATTGTGCTGTGAGTAAGGGGGGTGGTTATGCTGCCTACTTTGGAGAGGGAACTAAGCTAACAGTTCTGGATCCAAACATCAAAGTCACTGAACCCACAGTGGAAGTCCTAGCACCCTCGGCAAAGGAGTGTAAAGATAGAAACAAGAAGAAGAAGAAGACCCTGGTGTGTGTAGCCACCCGCTTCTACCCCGACCATGTCACGGTCTTCTGGCAAGTC
>484-2
GTTCCTGTGTGTCCCTCTCCGTCCACCAATCTCCTCGTTATCTCACCAAGAGGCCAGGAACCACCTTAAAGATGACCTGCAGTCACCATGACAAAAAATATGATAAAATCTACTGGTACCGTCAGATACATGGACAAAAGCTCCAGCTCATCGGCTTCCTGTCCTTTAAAGAAGCTGTTGATGTTGAGGAAAACTTTAACATCTCAGGCGACGCCGAGGATGAGGGTTTTCTGGGGTCGCTTGCAGTGAGGATTGAAGACACTGGGCTATATTATTGTGCTGTGAGAACGGACAGTCAAACTCAACCAGCCTTCTTTGGCAATGGAACGAAACTCACTGTTTTAGATCCAAACATCAAAGTCACTGAACCCACAGTGGAAGTCCTAGCACCCTCGGCAAAGGAGTGTAAAGATAGAAACAAGAAGAAGAAGACCCTGGTGTGTGTAGCCACCCGCTTCTACCCCGACCATGTCACGGTCTTCTGGCAAGTC
>485-2
GTTCCTGTGTGTCCCTCTCCGTCCACCAATCTCCTCGTTATCTCACCAAGAGGCCAGGAACCACCTTAAAGATGACCTGCAGTCACCATGACAAAAAATATGATAAAATCTACTGGTACCGTCAGATACATGGACAAAAGCTCCAGCTCATCGGCTTCCTGTCCTTTAAAGAAGCTGTTGATGTTGAGGAAAACTTTAACATCTCAGGCGACGCCGAGGATGAGGGTTTTCTGGGGTCGCTTGCAGTGAGGATTGAAGACACTGGGCTATATTATTGTGCTGTGAGTAAAGACACTTATGATCCTGCATTCTTTGGAGCAGGGACCAAACTGAGTGTTCTGGATCCAAACATCAAAGTCACTGAACCCACAGTGGAAGTCCTAGCACCCTCGGCAAAGGAGTGTAAAGATAGAAACAAGAAGAAGAAGACCCTGGTGTGTGTAGCCACCCGCTTCTACCCCGACCATGTCACGGTCTTCTGGCAAGTC
>486-2
GTTCCTGTGTGTCCCTCTCCGTCCACCAATCTCCTCGTTATCTCACCAAGAGGCCAGGAACCACCTTAAAGATGACCTGCAGTCACCATGACAAAAAATATGATAAAATCTACTGGTACCGTCAGATACATGGACAAAAGCTCCAGCTCATCGGCTTCCTGTCCTTTAAAGAAGCTGTTGATGTTGAGGAAAACTTTAACATCTCAGGCGACGCCGAGGATGAGGGTTTTCTGGGGTCGCTTGCAGTGAGGATTGAAGACACTGGGCTATATTATTGTGCTGTGAGACAGGGGAGATACTCGGAGGCATATTTTGGAGCCGGCACCAAACTCACCGTTTTAGATCCAAACATCAAAGTCACTGAACCCACAGTGGAAGTCCTAGTACCCTCGGCAAAGGAGTGTAAAGATAGAAACAAGAAGAAGAAGAAGACCCTGGTGTGTGTAGCCACCCGCTTCTACCCCGACCATGTCACGGTCTTCTGGCAAGTC
>487-2
GTTCCTGTGTGTCCCTCTCCGTCCACCACTCTCCTCGTTATCTCACCAAGAGGCCAGGAACCACCTTAAAGATGACCTGCAGTCACCATGACAAAAAATATGATAAAATCTACTGGTACCGTCAGATACATGGACAAAAGCTCCAGCTCATCGGCTTCCTGTCCTTTAAAGAAGCTGTTGATGTTGAGGAAAACTTTAACATCTCAGGCGACGCCGAGGATGAGGGTTTTCTGGGGTCGCTTGCAGTGAGGATTGAAGACACTGGGCTATATTATTGTGCTGTGAGTAAACAGAACTATGAGGCACATTTTGGATCAGGCACCAAATTAACAGTTCTCGATCCAAACATCAAAGTCACTGAACCCACAGTGGAAGTCCTAGCACCCTCGGCAAAGGAGTGTAAAGATAGAAACAAGAAGAAGAAGAAGACCCTGGTGTGTGTAGCCACCCGCTTCTACCCCGACCATGTCACGGTCTTCTGGCAAGTC
>488-2
GTTCCTGTGTGTCCCTCTCCGTCCACCAATCTCCTCGTTATCTCACCAAGAGGCCAGTAACCACCTTAAAGATTACCTGCAGTCACCATGACAAAAAATATGATAAAATCTACTGGTACCGTCAGATACATGGACAAAAGCTCCAGCTCATCGGCTTCCTGTCCTTTAAAGAAGCTGTTGATGTTGAGGAAAACTTTAACATCTCAGGCGACGCCGAGGATGAGGGTTTTCTGGGGTCGCTTGCAGTGAGGATTGAAGACACTGGGCTATATTATTGTGCTGTGATACAGGGGCCGGATAAGGCAGAGTTTGGTCCAGGTACCAGACTCACTGTTCTAGATCCAAACATCAAAGTCACTGAACCCACAGTGGAAGTCCTAGCACCCTCGGCAAAGGAGTGTAAAGATAGAAACAAGAAGAAGAAGAAGACCCTGGTGTGTGTAGCCACCCGCTTCTACCCCGACCATGTCACGGTCTTCTGGCAAGTC
>489-2
GTTCCTGTGTGTCCCTCTCCGTCCACCAATCTCCTCGTTATCTCACCAAGAGGCCAGGAACCACCTTAAAGATGACCTGCAGTCACCATGACAAAAAATATGATAAAATCTACTGGTACCGTCAGATACATGGACAAAAGCTCCAGCTCATCGGCTTCCTGTCCTTTAAAGAAGCTGTTGATGTTGAGGAAAACTTTAACATCTCAGGCGACGCCGAGGATGAGGGTTTTCTGGGGTCGCTTGCAGTGAGGATTGAAGACACTGGGCTATATTATTGTGCTGTGACCAGACAGGGCTATGAGACACATTTTGGATCAGGCACCAAATTAACAGTTCTCGATCCAAACATCAAAGTCACTGAACCCACAGTGGAAGTCCTAGCACCCTCGGCAAAGGAGTGTAAAGATAGAAACAAGAAGAAGAAGAAGACCCTGGTGTGTGTAGCCACCCGCTTCTACCCCGACCATGTCACGGTCTTCTGGCAAGTC
>490-2
GTTCCTGTGTGTCCCTCTCCGTCCACCAATCTCCTCGTTATCTCACCAAGAGGCCAGGAACCACCTTAAAGATGACCTGCAGTCACCATGACAAAAAATATGATAAAATCTACTGGTACCGTCAGATACATGGACAAAAGCTCCAGCTCATCGGCTTCCTGTCCTTTAAAGAAGCTGTTGATGTTGAGGAAAACTTTAACATCTCAGGCGACGCCGAGGATGAGGGTTTTCTGGGGTCGCTTGCAGTGAGGATTGAAGACACTGGGCTATATTATTGTGCTGTGAGCGGACAGGGTTACACGGATAAGGCAGAGTTTGGTCCAGGTACCAGACTCACTGTTCTAGATCCAAACATCAAAGTCACTGAACCCACAGTGGAAGTCCTAGCACCCTCGGCAAAGGAGTGTAAAGATAGAAACAAGAAGAAGAAGACCCTGGTGTGTGTAGCCACCCGCTTCTACCCCGACCATGTCACGGTCTTCTGGCAAGTC
>491-2
GTTCCTGTGTGTCCCTCTCCGTCCACCAATCTCCTCGTTATCTCACCAAGAGGCCAGGAACCACCTTAAAGATGACCTGCAGTCACCATGACAAAAAATATGATAAAATCTACTGGTACCGTCAGATACATGGACAAAAGCTCCAGCTCATCGGCTTCCTGTCCTTTAAAGAAGCTGTTGATGTTGAGGAAAACTTTAACATCTCAGGCGACGCCGAGGATGAGGGTTTTCTGGGGTCGCTTGCAGTGAGGATTGAAGACACTGGGCTATATTATTGTGCTGTGAGTAAAGAGGACAACAACTATGAGGCACATTTTGGATCAGGCACCAAATTAACAGTTCTCGATCCAAACATCAAAGTCACTGAACCCACAGTGGAAGTCCTAGCACCCTCGGCAAAGGAGTGTAAAGATAGAAACAAGAAGAAGAAGACCCTGGTGTGTGTAGCCACCCGCTTCTACCCCGACCATGTCACGGTCTTCTGGCAAGTC
>492-2
GTTCCTGTGTGTCCCTCTCCGTCCACCAATCTCCTCGTTATCTCACCAAGAGGCCAGTAACCACCTTAAAGATGACCTGCAGTCACCATGACAAAAAATATGATAAAATCTACTGGTACCGTCAGATACATGGACAAAAGCTCCAGCTCATCGGCTTCCTGTCCTTTAAAGAAGCTGTTGATGTTGAGGAAAACTTTAACATCTCAGGCGACGCCGAGGATGAGGGTTTTCTGGGGTCGCTTGCAGTGAGGATTGAAGACACTGGGCTATATTATTGTGCTGTGACAGGGATTTTTGGAAGTGAGGCCTACTTTGGGAATGGAACCAAACTCACTGTTTTAGATCCAAACATCAAAGTCACTGAACCCACAGTGGAAGTCCTAGCACCCTCGGCAAAGGAGTGTAAAGATAGAAACAAGAAGAAGAAGAAGACCCTGGTGTGTGTAGCCACCCGCTTCTACCCCGACCATGTCACGGTCTTCTGGCAAGTC
>493-2
GTTCCTGTGTGTCCCTCTCCGTCCACCAATCTCCTCGTTATCTCACCAAGAGGCCAGGAACCACCTTAAAGATGACCTGCAGTCACCATGACAAAAAATATGATAAAATCTACTGGTACCGTCAGATACATGGACAAAAGCTCCAGCTCATCGGCTTCCTGTCCTTTAAAGAAGCTGTTGATGTTGAGGAAAACTTTAACATCTCAGGCGACGCCGAGGATGAGGGTTTTCTGGGGTCGCTTGCAGTGAGGATTGAAGACACTGGGCTATATTATTGTGCTGTGAGGAGGACAGGGGGGTACTCGGAGGCATATTTTGGAGCCGGCACCAAACTCACCGTTTTAGATCCAAACATCAAAGTCACTGAACCCACAGTGGAAGTCCTAGCACCCTCGGCAAAGGAGTGTAAAGATAGAAACAAGAAGAAGAAGACCCTGGTGTGTGTAGCCACCCGCTTCTACCCCGACCATGTCACGGTCTTCTGGCAAGTC
>494-2
GTTCCTGTGTGTCCCTCTCCGTCCACCAATCTCCTCGTTATCTCACCAAGAGGCCAGGAACCACCTTAAAGATGACCTGCAGTCACCATGACAAAAAATATGATAAAATCTACTGGTACCGTCAGATACATGGACAAAAGCTCCAGCTCATCGGCTTCCTGTCCTTTAAAGAAGCTGTTGATGTTGAGGAAAACTTTAACATCTCAGGCGACGCCGAGGATGAGGGTTTTCTGGGGTCGCTTGCAGTGAGGATTGAAGAAACTGGGCTATATTATTGTGCTATCCAAACATCAAAGTCACTGAACCCACAGTGGAAGTCCTAGCACCCTCGGCAAAGGAGTGTAAAGATAGAAACAAGAAGAAGAAGAAGACCCTGGTGTGTGTAGCCACCCGCTTCTACCCCGACCATGTCACGGTCTTCTGGCAAGTC
>495-1
GTTCCTGTGTGTCCCTCTCCGTCCACCAATCTCCTCGTTATCTCACCAAGAGGCCAGGAACCACCTTAAAGATGACCTGCAGTCACCATGACAAAAAATATGATAAAATCTACTGGTACCGTCAGATACATGGACAAAAGCTCCAGCTCATCGGCTTCCTGTCCTTTAAAGAAGCTGTTGATGTTAAGGAAAACTTTAACATCTCAGGCGACGCCGAGGATGAGGGTTTTCTGGGGTCGCTTGCAGTGAGGATTGAAGACACTGGGCTATATTATTGTGCTGTGAGTAAAGAACAGGGCCATGAGGCACATTTTGGATCAGGCACCAAATTAACAGTTCTCGATCCAAACATCAAAGTCACTGAACCCACAGTGGAAGTCCTAGCACCCTCGGCAAAGGAGTGTAAAGATAGAAACAAGAAGAAGAAGAAGACCCTGGTGTGTGTAGCCACCCGCTTCTACCCCGACCATGTCACGGTCTTCTGGCAAGTC
>496-1
GTTCCTGTGTGTCCCTCTCCGTCCACCAATCTCCTCGTTATCTCACCAAGAGGCCAGGAACCACCTTAAAGATGACCTGCAGTCACCATGACAAAAAATATGATAAAATCTACTGGTACCGTCAGATACATGGACAAAAGCTCCAGCTCATCGGCTTCCTGTCCTTTAAAGAAGCTGTTGATGTTGAGGAAAACTTTAACATCTCAGGCGACGCCGAGGATGCGGGTTTTCTGGGGTCGCTTGCAGTGAGGATTGAAGACACTGGGCTATATTATTGTGCTGTGAGTAAAAGGACACCCTCGGAGGCATATTTTGGAGCCGGCACCAAACTCACCGTTTTAGATCCAAACATCAAAGTCACTGAACCCACAGTGGAAGTCCTAGCACCCTCGGCAAAGGAGTGTAAAGATAGAAACAAGAAGAAGAAGAAGACCCTGGTGTGTGTAGCCACCCGCTTCTACCCCGACCATGTCACGGTCTTCTGGCAAGTC
>497-1
GTTCCTGTGTGTCCCTCTCCGTCCACCAATCTCCTCGTTATCTCACCAAGAGGCCAGGAACCACCTTAAAGATGACCTGCAGTCACCATGACAAAAAATATGATAAAATCTACTGGTACCGTCAGATACATGGACAAAAGCTCCAGCTCATCGGCTTCCTGTCCTTTAAAGAAGCTGTTGATGTTGAGGAAAACTTTAACATCTCAGGCGACGCCGAGGATGAGGGTTTTCTGGGGTCGCTTGCAGTGAGGATTGAAGACACTGGGCTATATTATTGTGCTGTGAGAGGGAGGGCTCAACCAGCCTTCTTTGGCAATGGAACGAAACTCACTGTTTTAGATCCAAACATCAAAGTCACTGAACCCACAGTGGAAGTCCTAGCACCCTCGACAAAGGAGTGTAAAGATAGAAACAAGAAGAAGAAGAAGACCCTGGTGTGTGTAGCCACCCGCTTCTACCCCGACCATGTCACGGTCTTCTGGCAAGTC
>498-1
GTTCCTGTGTGTCCCTCTCCGTCCACCAATCTCCTCGTTATCTCACCAAGAGGCCAGGAACCACCTTAAAGATGACCTGCAGTCACCATGACAAAAAATATGATAAAATCTACTGGTACCGTCAGATACATGGACAAAAGCTCCAGCTCATCGGCTTCCTGTCCTTTAAAGAAGCTGTTGATATTGAGGAAAACTTTAACATCTCAGGCGACGCCGAGGATGAGGGTTTTCTGGGGTCGCTTGCAGTGAGGATTGAAGACACTGGGCTATATTATTGTGCTATCCAAACATCAAAGTCACTGAACCCACAGTGGAAGTCCTAGCACCCTCGGCAAAGGAGTGTAAAGATAGAAACAAGAAGAAGAAGAAGACCCTGGTGTGTGTAGCCACCCGCTTCTACCCCGACCATGTCACGGTCTTCTGGCAAGTC
>499-1
GTTCCTGTGTGTCCCTCTCCGTCCACCAATCTCCTCGTTATCTCACCAAGAGGCCAGGAACCACCTTAAAGATGACCTGCAGTCACCATGACAAAAAATATGATAAAATCTACTGGTACCGTCAGATACATGGACAAAAGCTCCAGCTCATCGGCTTCCTGTCCTTTAAAGAAGCTGTTGATGTTGAGGAAAACTTTAACATCTCAGGCGACGCCGAGGATGAGGGTTTTCTGGGGGCGCTTGCAGTGAGGATTGAAGACACTGGGCTATATTATTGTGCTGTGAGTAAGGACTATGATCCTGCATTCTTTGGAGCAGGGACCAAACTGAGTGTTCTGGATCCAAACATCAAAGTCACTGAACCCACAGTGGAAGTCCTAGCACCCTCGGCAAAGGAGTGTAAAGATAGAAACAAGAAGAAGAAGAAGACCCTGGTGTGTGTAGCCACCCGCTTCTACCCCGACCATGTCACGGTCTTCTGGCAAGTC
>500-1
GTTCCTGTGTGTCCCTCTCCGTCCACCAATCTCCTCGTTATCTCACCAAGAGGCCAGGAACCACCTTAACGATGACCTGCAGTCACCATGACAAAAAATATGATAAAATCTACTGGTACCGTCAGATACATGGACAAAAGCTCCAGCTCATCGGCTTCCTGTCCTTTAAAGAAGCTGTTGATGTTGAGGAAAACTTTAACATCTCAGGCGACGCCGAGGATGAGGGTTTTCTGGGGTCGCTTGCAGTGAGGATTGAAGACACTGGGCTATATTATTGTGCTGTGAGTAAAATCGGACAAGAGGCACATTTTGGATCAGGCACCAAATTAACAGTTCTCGATCCAAACATCAAAGTCACTGAACCCACAGTGGAAGTCCTAGCACCCTCGGCAAAGGAGTGTAAAGATAGAAACAAGAAGAAGAAGAAGACCCTGGTGTGTGTAGCCACCCGCTTCTACCCCGACCATGTCACGGTCTTCTGGCAAGTC
>501-1
GTTCCTGTGTGTCCCTCTCCGTCCACCAATCTCCTCGTTATCTCACCAAGAGGCCAGGAACCACCTTAAAGATGACCTGCAGTCACCATGACAAAAAATATGATAAAATCTACTGGTACCGTCAGATACATGGACAAAAGCTCCAGCTCATCGGCTTCCTGTCCTTTAAAGAAGCTGTTGATGTTGAGGAAAACTTTAACATCTCAGGCGACGCCGAGGATGAGGGTTTTCTGGGGTCGCTTGCAGTGAGGATTGAAGACACTGGGCTATATTATTGTGCTGTGGGGACAGCGTACTCGGAGGCATATTTTGGAGCCGGCACCAAACTCACCGTTTTAGATCCAAACATCAAAGTCACTGAACCCACAGTGGAAGTCCTAGCACCCTCGGCAAAGGAGTGTAAAGATAGAAACAAGAAGAAGAAGAAGACCCTGGTGTGTGTAGCCACCCGCTTCTACCCCGACCATGTCACGGTCTTCTGGCAAGTC
>502-1
GTTCCTGTGTGTCCCTCTCCGTCCACCAATCTCCTCGTTATCTCACCAAGAGGCCAGGAACCACCTTAAAGATGACCTGCAGTCACCATGACAAAAAATATGATAAAATCTACTGGTACCGTCAGATACATGGACAAAAGCTCCAGCTCATCGGCTTCCTGTCCTTTAAAGAAGCTGTTGATGTTGAGGAAAACTTTAACATCTCAGGCGACGCCGAGGATGAGGGTTTTCTGGGGTCGCTTGCAGTGAGGATTGAAGACACTGGGCTATATTATTGTGCTGTGAGTAAAGCTGTCTATGAGGCACATTTTGGATCAGGCACCAAATTAACAGTTCTCGATCCAAACATCAAAGTCACTGAACCCACAGTGGAAGTCCTAGCACCCTCGGCAAAGGAGTGTAAAGATAGAAACAAGAAGAAGAAGAAGACCCTGGTGTGTGTAGCCACCCACTTCTACCCCGACCATGTCACGGTCTTCTGGCAAGTC
>503-1
GTTCCTGTGTGTCCCTCTCCGTCCACCAATCTCCTCGTTATCTCACCAAGAGGCCAGGAACCACCTTAAAGATGACCTGCAGTCACCATGACAAAAAATATGATAAAATCTACTGGTACCGTCAGATACATGGACAAAAGCTCCAGCTCATCGGCTTCCTGTCCTTTAAAGAAGCTGTTGATGTTGAGGAAAACTTTAACATCTCAGGCGACGCCGAGGATGAGGGTTTTCTGGGGTCGCTTGCAGTGAGGAGTGAAGACACTGGGGTATATTATTGTGATGTGGGCAGACAGGGCTATGAGGCACATTTTGGATCAGGCACCAAATTAACAGTTCTCGATCCAAACATCAAAGTCACTGAACCCACAGTGGAAGTCCTAGCACCCTCGGCAAAGGAGTGTAAAGATAGAAACAAGAAGAAGAAGAAGACCCTGGTGTGTGTAGCCACCCGCTTCTACCCCGACCATGTCACGGTCTTCTGGCAAGTC
>504-1
GTTCCTGTGTGTCCCTCTCCGTCCACCAATCTCCTCGTTATCTCACCAAGAGGCCAGGAACCACCTTAAAGATGACCTGCAGTCACCATGACAAAAAATATGATAAAATCTACTGGTACCGTCAGATACATGGACAAAAGCTCCAGCTCATCGGCTTCCTGTCCTTTAAAGAAGCTGTTGATGTTGAGGAAAACTTTAACATCTCAGGCGACGCCGAGGATGAGGGTTTTCTGGGGTCGCTTGCAGTGAGGATTGAAGACACTGGGCTATATTATTGTGCTGTGAGTAAGACAGACAACTATGATCCTGCATTCTTTGGAGCAGGGACCAAACTGAGTGTTCTGGATCCAAACATCAAAGTCACTGAACCCACAGTGGAAGTCCTAGCACCCTCGGCAAAGGAGTGTAAAGATAGAAACAAGAAGAAGAAGACCCTGGTGTGTGTAGCCACCCGCTTCTACCCCGACCATGTCACGGTCTTCTGGCAAGTC
>505-1
GTTCCTGTGTGTCCCTCTCCGTCCACCAATCTCCTCGTTATCTCACCAAGCGGCCAGGAACCACCTTAAAGATTACCTGCAGTCACCATGACAAAAAATATGATAAAATCTACTGGTACCGTCAGATACATGGACAAAAGCTCCAGCTCATCGGCTTCCTGTCCTTTAAGGAAGCTGTTGATGTTGAGGAAAACTTTAACATCTCAGGCGACGCCGAGGATGAGGGTTTTCTGGGGTCGCTTGCAGTGAGGATTGAAGACACTGGGCTATATTATTGTGCTGTGAGTTTGGACAGCAACTATGAGGCACATTTTGGATCAGGCACCAAATTAACAGTTCTCGATCCAAACATCAAAGTCACTGAACCCACAGTGGAAGTCCTAGCACCCTCGGCAAAGGAGTGTAAAGATAGAAACAAGAAGAAGAAGAAGACCCTGGTGTGTGTAGCCACCCGCTTCTACCCCGACCATGTCACGGTCTTCTGGCAAGTC
>506-1
GTTCCTGTGTGTCCCTCTCCGTCCACCAATCTCCTCGTTATCTCACCAAGAGGCCAGGAACCACCTTAAAGATGACCTGCAGTCACCATGACAAAAAATATGATAAAATCTACTGGTACCGTCAGATACATGGACAAAAGCTCCAGCTCATCGGCTTCCTGTCCTTTAAAGAAGCTGTTGATGTTGAGGAAAACTTTAACATCTCAGGCGACGCCGAGGATGAGGGTTTTCTGGGGTCGCTTGCAGTGAGGATTGAAGACACTGGGCTATATTATTGTGCTGTGAGAGGGAGGGCCCAACCAGCCTTCTTTGGCAATGGAACGAAACTCACTGTTTTAGATCCAAACATCAAAGTCACTGAACCCACAGTGGAAGTCCTAGCACCCTCGGCAAAGGAGTGTAAAGATAGAAACAAGAAGAAGAAGAAGACCCTGGTGTGTGTAGCCACCCGCTTCTACCCCGACCATGTCACGGTCTTCTGGCAAGTC
>507-1
GTTCCTGTGTGTCCCTCTCCGTCCACCACTCTCCTCGTTATCTCACCAAGCGGCCAGTAACCACCTTCAAGATGACCTGCAGTCACCATTACCAAAAATATGATAAAATCTACTGGTACCGTCAGATACATGGACAAAAGCTCCAGCTCATCGGCTTCCTGTCCTTTAAAGAAGCTGTTGATGTTGAGGAAAACTTTAACATCTCAGGCGACGCCGAGGATGAGGGTTTTCTGGGGTCGCTTGCAGTGAGGATTGAAGACACTGGGCTATATTATTGTGCTGTGAGTAAAGCTTTCCAGGGCGGGGCACATTTTGGATCAGGCACCAAATTAACAGTTCTCGATCCAAACATCAAAGTCACTGAACCCACAGTGGAAGTCCTAGCACCCTCGGCAAAGGAGTGTAAAGATAGAAACAAGAAGAAGAAGAAGACCCTGGTGTGTGTAGCCACCCGCTTCTACCCCGACCATGTCACGGTCTTCTGGCAAGTC
>508-1
GTTCCTGTGTGTCCCTCTCCGTCCACCAATCTCCTCGTTATCTCACCAAGAGGCCAGGAACCACCTTAAAGATGACCTGCAGTCACCATGACAAAAAATATGATAAAATCTACTGGTACCGTCAGATACATGGACAAAAGCTCCAGCTCATCGGCTTCCTGTCCTTTAAAGAAGCTGTTGATGTTGAGGAAAACTTTAACATCTCAGGCGACGCCGAGGATGAGGGTTTTCTGGGGTCGTTTGCAGTGAGGATTGAAGACACTGGGCTATATTATTGTGCTGTGAGTACGGGACAATGATCCTGCATTCTTTGGAGCAGGAACCAAACTGAGTGTTCTGGATCCAAACATCAAAGTCACTGAACCCACAGTGGAAGTCCTAGCACCCTCGGCAAAGGAGTGTAAAGATAGAAACAAGAAGAAGAAGAAGACCCTGGTGTGTGTAGCCACCCGCTTCTACCCCGACCATGTCACGGTCTTCTGGCAAGTC
>509-1
GTTCCTGTGTGTCCCTCTCCGTCCACCAATCTCCTCGTTATCTCACCAAGAGGCCAGGAACCACCTTAAAGATGACCTGCAGTCACCATGACAAAAAATATGATAAAATCTACTGGTACCGTCAGATACATGGACAAAAGCTCCAGCTCATCGGCTTCCTGTCCTTTAAAGAAGCTGTTGATGTTGAGGAAAACTTTAACATCTCAGGCGACGCCGAGGATGAGGGTTTTCTGGGGTCGCTTGCAGTGAGGATTGAAGACACTGGGCTATATTATTGTGCTGTGACCAGACAGGGCTGTGAGGCACATTTTGGATCAGGCACCAAATTAACAGTTCTCGATCCAAACATCAAAGTCACTGAACCCACAGTGGAAGTCCTAGCACCCTCGGCAAAGGAGTGTAAAGATAGAAACAAGAAGAAGAAGAAGACCCTGGTGTGTGTAGCCACCCGCTTCTACCCCGACCATGTCACGGTCTTCTGGCAAGTC
>510-1
GTTCCTGTGTGTCCCTCTCCGTCCACCAATCTCCTCGTTATCTCACCAAGAGGCCAGGAACCACCTTAAAGATGACCTGCAGTCACCATGACAAAAAATATGATAAAATCTACTGGTACCGTCAGATACATGGACAAAAGCTCCAGCTCATCGGCTTCCTGTCCTTTAAAGAAGCTGTTGATGTTGAGGAAAACTTTAACATCTCAGGCGACGCCGAGGATGAGGGTTTTCTGGGGTCGCTTGCAGTGAGGATTGAAGACACTGGGCTATATTATTGTGCTGTGAGGGACAGTTATGAGGCACATTTTGGATCAGGCACCAAATTAACAGTTCTCGATCCAAACATCAAAGTCACTGAACCCACAGTGGAAGTCCTAGCACCCTCGGCAAAGGAGTGTAGAGATAGAAACAAGAAGAAGAAGAAGACCCTGGTGTGTGTAGCCACCCGCTTCTACCCCGACCATGTCACGGTCTTCTGGCAAGTC
>511-1
GTTCCTGTGTGTCCCTCTCCGTCCACCAATCTCCTCGTTATCTCACCAAGAGGCCAGGAACCACCTTAAAGATGACCTGCAGTCACCATGACAAAAAATATGATAAAATCTACTGGTACCGTCAGATACATGGACAAAAGCTCCAGCTCATCGGCTTCCTGTCCTTTAAAGAAGCTGTTGATGTTGAGGAAAACTTTAACATCTCAGGCGACGCCGAGGATGAGGGTTTTCTGGGGTCGCTTGCAGTGAGGATTGAAGACACTGGGCTATATTATTGTGCTGTGATACAGGGGCCGGATAAGGCAGAGTTTGGTCCAGGTACCAGACTCACTGTTCTAGATCCAAACATCAAAGTCCCTGAACCCACAGTGGAAGTCCTAGCACCCTCGGCAAAGGAGTGTAAAGATAGAAACAAGAAGAAGAAGAAGACCCTGGTGTGTGTAGCCACCCGCTTCTACCCCGACCATGTCACGGTCTTCTGGCAAGTC
>512-1
GTTCCTGTGTGTCCCTCTCCGTCCACCAATCTCCTCGTTATCTCACCAAGAGGCCAGGAACCACCTTAAAGATGACCTGCAGTCACCATGACAAAAAATATGATAAAATCTACTGGTACCGTCAGATACATGGACAAAAGCTCCAGCTCATCGGCTTCCTGTCCTTTAAAGAAGCTGTTGATGTTGAGGAAAACTTTAACATCTCAGGCGACGCCGAGGATGAGGGTTTTCTGGGGTCGCTTGCAGTGAGGATTGAAGACACTGGGCTATATTATTGTGCTGTGAGTAAGGGACAGTACACGGATAAGGCAGAGTTTGGTCCAGGTACCAGACTCACTGTTCTAGATCCAAACATCAAAGTCACTGAACCCACAGTGGAAGTCCTAGCACCCTCGGCAAAGGAGTGTAAAGATAGAAACAAGAAGAAGAAGACCCTGGTGTGTGTAGCCACCCGCTTCTACCCCGACCATGTCACGGTCTTCTGGCAAGTC
>513-1
GTTCCTGTGTGTCCCTCTCCGTCCACCAATCTCCTCGTTATCTCACCAAGAGGCCAGGAACCACCTTAAAGATGACCTGCAGTCACCATGACAAAAAATATGATAAAATCTACTGGTACCGTCAGATACATGGACAAAAGCTCCAGCTCATCGGCTTCCTGTCCTTTAAAGAAGCTGTTGATGTTGAGGAAAACTTTAACATCTCAGGCGACGCCGAGGATGAGGGTTTTCTGGGGTCGCTTGCAGTGAGGATTGAAGACACTGGGCTATATTATTGTGCTGTGAGTTCTCGGAGCTATGAGGCACATTTTGGATCAGGCACCAAATTAACAGTTCTCGATCCAAACATCAAAGTCACTGAACCCACAGTGGAAGTCCTAGCACCCTCGGCAAAGGAGTGTAAAGATAGAAACAAGAAGAAGAAGAAGACCCTGGTGTGTGTAGCCACCCGCTTCTACCCCGACCATGTCACGGTCTTCTGGCAAGTC
>514-1
GTTCCTGTGTGTCCCTCTCCGTCCACCAATCTCCTCGTTATCTCACCATGAGGCCAGCAACCACCTTAACGCTGACCTGCAGTCCCCATGACAAAAAATATGATAAAATCTACTGGTACCGTCAGATACATGGACAAAAGCTCCAGCTCATCGGCTTCCTGTCCTTTAAAGAAGCTGTTGCTGTTGCGGCAAACTTTAACATCTCAGGCGACGCCGAGGATGAGGGTTTTCTGGGGTCGCTTGCAGTGAGGATTGACGACGCGGGGCTTTATTGTGGTGCGGGGAGGTGGACAGGGTATGATCCTGCATTCTTTGGAGCAGGGACCAAACTGAGTGTTCTGGATCCAAACATCAAAGTCACTGAACCCACAGTGGAAGTCCTAGCACCCTCGGCAAAGGAGTGTAAAGATAGAAACAAGAAGAAGAAGAAGGCCCTGGTGTGTGTAGCCACCCGCTTCTACCCCGACCATGTCACGGTCTTCTGGCAAGTC
>515-1
GTTCCTGTGTGTCCCTCTCCGTCCACCAATCTCCTCGTTATCTCACCAAGAGGCCAGGAACCACCTTAAAGATGACCTGCAGTCACCATGACAAAAAATATGATAAAATCTACTGGTACCGTCAGATACATGGACAAAAGCTCCAGCTCATCGGCTTCCTGTCCTTTAAAGAAGCTGTTGATGTTGAGGAAAACTTTAACATCTCAGGCGACGCCGAGGATGAGGGTTTTCTGGGGTCGCTTGCAGTGAGGATTGAAGACACTGGGCTATATTATTGTGCTGTGAGTAAAGGACAATATGATCCTGCATTCTTTGGAGCAGGGACCAAACTGAGTGTTCTGGATCCAAACATCAAAGTCACGGAACCCACAGTGGAAGTCCTAGCACCCTCGGCAAAGGAGTGTAAAGATAGAAACAAGAAGAAGAAGACCCTGGTGTGTGTAGCCACCCGCTTCTACCCCGACCATGTCACGGTCTTCTGGCAAGTC
>516-1
GTTCCTGTGTGTCCCTCTCCGTCCACCAATCTCCTCGTTATCTCACCAAGAGGCCAGGAACCACCTTAAAGATTACCTGCAGTCACCATTACAAAAAATATGATAAAATCTACTGGTACCGTCAGATACATGGACAAAAGCTCCAGCTCATCGGCTTCCTGTCCTTTAAAGAAGCTGTTGATGGTGAGGAAAACTTTAACATCTCAGGCGACGCCGAGGATGAGGGTTTTCTGGGGTCGCTTGCAGTGAGGATTGAAGACACTGGGCTATATTATTGTGCTGTGAGACAGGGCTCGTACTCGGAGGCATATTTTGGAGCAGGCACCAAACTCACCGTTTTAGATCCAAACATCAAAGTCACTGAACCCACAGTGGAAGTCCTAGCACCCTCGGCAAAGGAGTGTAAAGATAGAAACAAGAAGAAGAAGAAGACCCTGGTGTGTGTAGCCACCCGCTTCTACCCCGACCATGTCACGGTCTTCTGGCAAGTC
>517-1
GTTCCTGTGTGTCCCTCTCCGTCCACCAATCTCCTCGTTATCTCACCAAGAGGCCAGGAACCACCTTAAAGATGACCTGCAGTCACCATGACAAAAAATATGATAAAATCTACTGGTACCGTCAGATACATGGACAAAAGCTCCAGCTCATCGGCTTCCTGTCCTTTAAAGAAGCTGTTGATGTTGAGGAAAACTTTAACATCTCAGGCGACGCCGAGGATGAGGGTTTTCTGGGGTCGCTTGCAGTGAGGATTGAAGACACTGGGCTATATTATTGTGCTATCCAAACATCAAAGTCACTGAACCCACAGTGGAAATCCTAGCACCCTCGGCAAAGGAGTGTAAAGATAGAAACAAGAAGAAGAAGAAGACCCTGGTGTGTGTAGCCACCCGCTTCTACCCCGACCATGTCACGGTCTTCTGGCAAGTC
>518-1
GTTCCTGTGTGTCCCTCTCCGTCCACCAATCTCCTCGTTATCTCACCAAGAGGCCAGGAACCACCTTAAAGATGACCTGCAGTCACCATGACAAAAAATATGATAAAATCTACTGGTACCGTCAGATACATGGCCAAAAGCTCCAGCTCATCGGCTTCCTGTCCTTTAAAGAAGCTGTTGATGTTGAGGAAAACTTTAACATCTCAGGCGACGCCGAGGATGAGGGTTTTCTGGGGTCGCTTGCAGTGAGGATTGAAGACACTGGGCTATATTATTGTGCTGTGAGTAAAGGCAGCTACTCGGAGGCATATTTTGGAGCCGGCACCAAACTCACCGTTTTAGATCCAAACATCAAAGTCACTGAACCCACAGTGGAAGTCCTAGCACCCTCGGCAAAGGAGTGTAAAGATAGAAACAAGAAGAAGAAGAAGACCCTGGTGTGTGTAGCCACCCGCTTCTACCCCGACCATGTCACGGTCTTCTGGCAAGTC
>519-1
GTTCCTGTGTGTCCCTCTCCGTCCACCAATCTCCTCGTTATCTCACCAAGAGGCCAGGAACCACCTTAAAGATGACCTGCAGTCACCATGACAAAAAATATGATAAAATCTACTGGTACCGTCAGATACATGGACAAAAGCTCCAGCTCATCGGCTTCCTGTCCTTTAAAGAAGCTGTTGATGTTGAGGAAAACTTTAACATCTCAGGCGACGCCGAGGATGAGGGTTTTCTGGGGTCGCTTGCAGTGAGGATTGAAGACACTGGGCTATATTATTGTGCTGAGGACAAGGGGGCCAACTATGAAGCCCATTTTGGATCAGGCACCAAATTAACAGTTCTCGATCCAAACATCAAAGTCACTGAACCCACAGTGGAAGTCCTAGCACCCTCGGCAAAGGAGTGTAAAGATAGAAACAAGAAGAAGAAGAAGACCCTGGTGTGTGTAGCCACCCGCTTCTACCCCGACCATGTCACGGTCTTCTGGCAAGTC
>520-1
GTTCCTGTGTGTCCCTCTCCGTCCACCAATCTCCTCGTTATCTCACCAAGAGGCCAGGAACCACCTTAAAGATGACCTGCAGTCACCATGACAAAAAATATGATAAAATCTACTGGTACCGTCAGATACATGGACAAAAGCTCCAGCTCATCGGCTTCCTGTCCTTTAAAGAAGCTGTTGATGTTGTGGAAAACTTTAACATCTCAGGCGACGCCGAGGATGAGGGTTTTCTGGGGTCGCTTGCAGTGAGGATTGAAGACACTGGGCTATATTATTGTGCTGTGAGTCAATACACGGATAAGGCAGAGTTTGGTCCAGGTACCAGACTCACTGTTCTAGATCCAAACATCAAAGTCACTGAACCCACAGTGGAAGTCCTAGCACCCTCGGCAAAGGAGTGTAAAGATAGAAACAAGAAGAAGAAGAAGACCCTGGTGTGTGTAGCCACCCGCTTCTACCCCGACCATGTCACGGTCTTCTGGCAAGTC
>521-1
GTTCCTGTGTGTCCCTCTCCCCTGCAGCTGTGTGTTGGTTGTCCTGGTCTCTTCATTAAGCGCCATAGCGATCCTGTATGGTGTTCATGACGCCGTTGGCCAGCACGGCCATCTTGCCCGCCACAGTCTTCACCCCCTGTTTGAACTGAGCAATGTCTGGCCCCGTCGGCAGCACACTCTCATAACCTGCTGCCCCTGTGTCACGGTCTTCTGGCAAGTC
>522-1
GTTCCTGTGTGTCCCTCTCCGTCCACCAATCTCCTCGTTATCTCACCAAGAGGCCAGGAACCACCTTAAAGATGACCTGCAGTCACCATGACAAAAAATATGATAAAATCTACTGGTACCGTCAGATACATGGACAAAAGCTCCAGCTCATCGGCTTCCTGTCCTTTAAAGAAGCTGTTGATGTTGAGGAAAACTTTAACATCTCAGGCGACGCCGAGGATGAGGGTTTTCTGGGGTCGCTTGCAGTGAGGATTGAAGACACTGGGCTATATTATTGTGCTGTGAGTCGACAGGGGGACAACCCGGCATTCTTCGGCAGTGGCACCAAACTCACAGTTCTAGATCCAAACATCAAAGTCACTGAACCCACAGTGGAAGTCCTAGCACCCTCGGCAAAGGAGTGGAAAGAGAGAAACAAGAAGAAGAAGACCCTGGTGTGTGTAGCCACCCGCTTCTACCCCGACCATGTCACGGTCTTCTGGCAAGTC
>523-1
GTTCCTGTGTGTCCCTCTCCGTCCACCAATCTCCTCGTTATCTCACCAAGAGGCCAGGAACCACCTTAAAGATGACCTGCAGTCACCATGACAAAAAATATGATAAAATCTACTGGTACCGTCAGATACATGGACAAAAGCTCCAGCTCATCGGCTTCCTGTCCTTTTAAGAAGCTGTTGATGTTGAGGAAAACTTTAACATCTCAGGCGACGCCGAGGATGAGGGTTTTCTGGGGTCGCTTGCAGTGAGGATTGAAGACACTGGGCTATATTATTGTGCTGTGAGTAAGGGGGGTGGTTATGCTGCCTACTTTGGAGAGGGAACTAAGCTAACAGTTCTGGATCCAAACATCAAAGTCACTGAACCCACAGTGGAAGTCCTAGCACCCTCGGCAAAGGAGTGTAAAGATAGAAACAAGAAGAAGAAGAAGACCCTGGTGTGTGTAGCCACCCGCTTCTACCCCGACCATGTCACGGTCTTCTGGCAAGTC
>524-1
GTTCCTGTGTGTCCCTCTCCGTCCACCAATCTCCTCGTTATCTCACCAAGAGGCCAGGAACCACCTTAAAGACGACCTGCAGTCACCATGACAAAAAATATGATAAAATCTACTGGTACCGTCAGATACATGGACAAAAGCTCCAGCTCATCGGCTTCCTGTCCTTTAAAGAAGCTGTTGATGTTGAGGAAAACTTTAACATCTCAGGCGACGCCGAGGATGAGGGTTTTCTGGGGTCGCTTGCAGTGAGGATTGTAGACACTGGGCTATATTATTGTGCTGTGAGGGGCTCACTATGAGGCACATTTTGGATCAGGCACCAAATTAACAGTTCTCGATCCAAACATCAAAGTCACTGAACCCACAGTGGAAGTCCTAGCACCCTCGGCAAAGGAGTGTAAAGATAGAAACAAGAAGAAGAAGAAGACCCTGGTGTGTGTAGCCACCCGCTTCTACCCCGACCATGTCACGGTCTTCTGGCAAGTC
>525-1
GTTCCTGTGTGTCCCTCTCCGTCCACCAATCTCCTCGTTATCTCACCAAGAGGCCAGGAACCACCTTAAAGATGACCTGCAGTCACCATGACAAAAAATATGATAAAATCTACTGGTACCGTCAGATACATGGACAAAAGCCCCAGCTCATCGGCTTCCTGTCCTTTAAAGAAGCTGTTGATGTTGAGGAAAACTTTAACATCTCAGGCGACGCCGAGGATGAGGGTTTTCTGGGGTCGCTTGCAGTGAGGATTGAAGACACTGGGCTATATTATTGTGCTGTGAGTAAAGCCTCGTACTCGGAGGCATATTTTGGAGCCGGCACCAAACTCACCGTTTTAGATCCAAACATCAAAGTCACTGAACCCACAGTGGAAGTCCTAGCACCCTCGGCAAAGGAGTGTAAAGATAGAAACAAGAAGAAGAAGAAGACCCTGGTGTGTGTAGCCACCCGCTTCTACCCCGACCATGTCACGGTCTTCTGGCAAGTC
>526-1
GTTCCTGTGTGTCCCTCTCCGTCCACCAATCTCCTCGTTATCTCACCAAGAGGCCAGGAACCACCTTAAAGATGACCTGCAGTCACCATGACAAAAAATATGATAAAATCTACTGGTACCGTCAGATACATGGACAAAAGCTCCAGCTCATCGGCTTCCTGTCCTTTAAAGAAGCTGTTGATGTTGAGGAAAACTTTAACATCTCAGGTGACGCCGAGGATGAGGGTTTTCTGGGGTCGCTTGCAGTGAGGATTGAAGACACTGGGCTATATTATTGTGCTGTGAGCCGACAGGGGCACTATGAGGCACATTTTGGATCAGGCACCAAATTAACAGTTCTCGATCCAAACATCAAAGTCACTGAACCCACAGTGGAAGTCCTAGCACCCTCGGCAAAGGAGTGTAAAGATAGAAACAAGAAGAAGAAGAAGACCCTGGTGTGTGTAGCCACCCGCTTCTACCCCGACCATGTCACGGTCTTCTGGCAAGTC
>527-1
GTTCCTGTGTGTCCCTCTCCGTCCACCAATCTCCTCGTTATCTCACCAAGAGGCCAGGAACCACCTTAAAGATGACCTGCAGTCACCATGACAAAAAATATGATAAAATCTACTGGTACCGTCAGATACATGGACAAAAGCTCCAGCTCATCGGCTTCCTGTCCTTTAAAGAAGCTGTTGATGTTGAGGAAAACTTTAACATCTCAGGCGACGCCGAGGATGAGGGTTTTCTGGGGTCGCTTGCAGTGAGGATTGAAGACACTGGGCTATATTATTGTGCTGTGAGTAAGGGTCAAACTCAACCAGCCTTCTTTGGCAATGGAACGAAACTCACTGTTTTAGATCCAAACATCAAAGTCACTGAACCCACAGTGGAAGACCTAGCACCCTCGGCAAAGGAGTGTAAAGATAGAAACAAGAAGAAGAAGAAGACCCTGGTGTGTGTAGCCACCCGCTTCTACCCCGACCATGTCACGGTCTTCTGGCAAGTC
>528-1
GTTCCTGTGTGTCCCTCTCCGTCCACCAATCTCCTCGTTATCTCACCAAGAGGCCAGGAACCACCTTAAAGATGACCTGCAGTCACCATGACAAAAAATATGATAAAATCTACTGGTACCGTCAGATACATGGACAAAAGCTCCGGCTCATCGGCTTCCTGTCCTTTAAAGAAGCTGTTGATGTTGAGGAAAACTTTAACATCTCAGGCGACGCCGAGGATGAGGGTTTTCTGGGGTCGCTTGCAGTGAGGATTGAAGACACTGGGCTATATTATTGTGCTGTGAGGGCGGGACAGTACTCGGAGGCATATTTTGGAGCCGGCACCAAACTCACCGTTTTAGATCCAAACATCAAAGTCACGGAACCCACAGTGGAAGTCCTAGCACCCTCGGCAAAGGAGTGTAAAGATAGAAACAAGAAGAAGAAGACCCTGGTGTGTGTAGCCACCCGCTTCTACCCCGACCATGTCACGGTCTTCTGGCAAGTC
>529-1
GTTCCTGTGTGTCCCTCTCCGTCCACCAATCTCCTCGTTATCTCACCGAGAGGCCAGGAACCACCTTAAAGATGACCTGCAGTCACCATGACAAAAAATATGATAAAATCTACTGGTACCGTCAGATACATGGACAAAAGCTCCAGCTCATCGGCTTCCTGTCCTTTAAAGAAGCTGTTGATGTTGAGGAAAACTTTAACATCTCAGGCGACGCCGAGGATGAGGGTTTTCTGGGGTCGCTTGCAGTGAGGATTGAAGACACTGGGCTATATTATTGTGCTGTGAGTTACAGGGGGCAAACTCAACCAGCCTTCTTTGGCAATGGAACGAAACTCACTGTTTTAGATCCAAACATCAAAGTCACTGAACCCACAGTGGAAGTCCTAGCCCCCTCGGCAAAGGAGTGTAAAGATAGAAACAAGAAGAAGAAGAAGACCCTGGTGTGTAGCCACCCGCTTCTACCCCGACCATGTCACGGTCTTCTGGCAAGTC
>530-1
GTTCCTGTGTGTCCCTCTCCGTCCACCAATCTCCTCGTTATCTCACCAAGAGGCCAGGAACCACCTTAACGATGACCTGCAGTCACCATGACAAAAAATATGATAAAATCTACTGGTACCGTCAGATACATGGACAAAAGCTCCAGCTCATCGGCTTCCTGTCCTTTAAAGAAGCTGTTGATGTTGAGGAAAACTTTAACATCTCAGGCGACGCCGAGGATGAGGGTTTTCTGGGGTCGCTTGCAGTGAGGATTGAAGACACTGGGCTATATTATTGTGCTGTGAGAGGGACAATCTATGAGGCACATTTTGGATCAGGCACCAAATTAACAGTTCTCGATCCAAACATCAAAGTCACTGAACCCACAGTGGAAGTCCTAGCACCCTCGGCAAAGGAGTGTAAAGATAGAAACAAGAAGAAGAAGAAGACCCTGGTGTGTGTAGCCACCCGCTTCTACCCCGACCATGTCACGGTCTTCTGGCAAGTC
>531-1
GTTCCTGTGTGTCCCTCTCCGTCCACCAATCTCCTCGTTATCTCACCAAGAGGCCAGGAACCACCTTAAAGATGACCTGCAGTCACCATGACAAAAAATATGATAAAATCTACTGGTACCGTCAGATACATGGACAAAAACTCCAGCTCATCGGCTTCCTGTCCTTTAAAGAAGCTGTTGATGTTGAGGAAAACTTTAACATCTCAGGCGACGCCGAGGATGAGGGTTTTCTGGGGTCGCTTGCAGTGAGGATTGAAGACACTGGGCTATATTATTGTGCTGTGAGTACGTACTCGGAGGCATATTTTGGAGCCGGCACCAAACTCACCGTTTTAGATCCAAACATCAAAGTCACTGAACCCACAGTGGAAGTCCTAGCACCCTCGGCAAAGGAGTGTAAAGATAGAAACAAGAAGAAGAAGAAGACCCTGGTGTGTGTAGCCACCCGCTTCTACCCCGACCATGTCACGGTCTTCTGGCAAGTC
>532-1
GTTCCTGTGTGTCCCTCTCCGTCCACCAATCTCCTCGTTATCTCACCAAGAGGCCAGGAACCACCTTAAAGATGACCTGCAGTCACCATGACAAAAAATATGATAAAATCTACTGGTACCGTCAGATACATGGACAAAAGCTCCAGCTCATCGGCTTCCTGTCCTTTAAAGAAGCTGTTGATGTTGAGGAAAACTTTAACATCTCAGGCGACGCCGAGGATGAGGGTTTTCTGGGGCCGCTTGCAGTGAGGATTGAAGACACTGGGCTATATTATTGTGCTGTGAACAGCGCGTACTCGGAGGCATATTTTGGAGCCGGCACCAAACTCACCGTTTTAGATCCAAACATCAAAGTCACTGAACCCACAGTGGAAGTCCTAGCACCCTCGGCAAAGGAGTGTAAAGATAGAAACAAGAAGAAGAAGAAGACCCTGGTGTGTGTAGCCACCCGCTTCTACCCCGACCATGTCACGGTCTTCTGGCAAGTC
>533-1
GTTCCTGTGTGTCCCTCTCCGTCCACCAATCTCCTCGTTATCTCACCAAGAGGCCAGTAACCACCTTAAAGATGACCTGCAGTCACCATGACAAAAAATATGATAAAATCTACTGGTACCGTCAGATACATGGACAAAAGCTCCAGCTCATCGGCTTCCTGTCCTTTAAAGAAGCTGTTGATGTTGAGGAAAACTTTAACATCTCAGGCGACGCCGAGGATGAGGGTTTTCTGGGGTCGCTTGCAGTGAGGATTGAAGACACTGGGCTATATTATTGTGCTGTGAGGGGGACAGGATATGATCCTGCATTCTTTGGAGCAGGGACCAAACTGAGTGTTCTGGATCCAAACATCAAAGTCACTGAACCCACAGTGGAAGTCCTAGCACCCTCGGCAAAGGAGTGTAAAGATAGAAACAAGAAGAAGAAGAAGACCCTGGTGTGTGTAGCCACCCGCTTCTACCCCGACCATGTCACGGTCTTCTGGCAAGTC
>534-1
GTTCCTGTGTGTCCCTCTCCGTCCACCACTCTCCTCGTTATCTCACCAAGCGGCCAGGAACCACCTTAAAGATGACCTGCAGTCACCATGACAAAAAATATGATAAAATCTACTGGTACCGTCAGATACATGGACAAAAGCTCCAGCTCATCGGCTTCCTGTCCTTTAAAGAAGCTGTTGATGTTGAGGAAAACTTTAACATCTCAGGCGACGCCGAGGATGAGGGTTTTCTGGGGTCGCTTGCAGTGAGGATTGAAGACACTGGGCTATATTATTGTGCTGTGAGTAAAGCTACAGGGAATGAGGCACATTTTGGATCAGGCACCAAATTAACAGTTCTCGATCCAAACATCAAAGTCACTGAACCCACAGTGGAAGTCCTAGCACCCTCGGCAAAGGAGTGTAAAGATAGAAACAAGAAGAAGAAGAAGACCCTGGTGTGTGTAGCCACCCGCTTCTACCCCGACCATGTCACGGTCTTCTGGCAAGTC
>535-1
GTTCCTGTGTGTCCCTCTCCGTCCACCACTCTCCTCGTTATCTCACCAAGAGGCCAGTAACCACCTTAAAGATGACCTGCAGTCACCATGACAAAAAATATGATAAAATCTACTGGTACCGTCAGATACATGGACAAAAGCTCCAGCTCATCGGCTTCCTGTCCTTTAAAGAAGCTGTTGATGTTGAGGAAAACTTTAACATCTCAGGCGACGCCGAGGATGAGGGTTTTCTGGGGTCGCTTGCAGTGAGGATTGAAGACACTGGGCTATATTATTGTGCTGTGAGGGACAGCCAACTATGAGGCACATTTTGGATCAGGCACCAAATTAACAGTTCTCGATCCAAACATCAAAGTCACTGAACCCACAGTGGAAGTCCTAGCACCCTCGGCAAAGGAGTGTAAAGATAGAAACAAGAAGAAGAAGAAGACCCTGGTGTGTGTAGCCACCCGCTTCTACCCCGACCATGTCACGGTCTTCTGGCAAGTC
>536-1
GTTCCTGTGTGTCCCTCTCCGTCCACCAATCTCCTCGTTATCTCACCAAGAGGCCAGGAACCACCTTAAAGATGACCTGCAGTCACCATGACAAAAAATATGATAAAATCTACTGGTACCGTCAGATACATGGACAAAAGCTCCAGCTCATCGGCTTCCTGTCCTTTAAAGAAGCTGTTGATGTTGAGGAAAACTTTAACATCTCAGGCGACGCCGAGGATGAGGGTTTTCTGGGGTCGCTTGCAGTGAGGATTGAAGACACTGGGCTATATTATTGTGCTGTGAGGAAAGGACAATATGAACCAGCATTCTTTGGAGCTGGGACCAAACTGAGTGTTTTGGATCCAAACATCAAAGTCACTGAACCCACAGTGGAAGTCCTAGCACCCTCGGCAAAGGAGTGTAAAGATAGAAACAAGAAGAAGAAGAAGACCCTGGTGTGTGTAGCCACCCGCTTCTACCCCGACCATGTCACGGTCTTCTGGCAAGTC
>537-1
GTTCCTGTGTGTCCCTCTCCGTCCACCAATCTCCTCGTTATCTCACCAAGAGGCCAGGAACCACCTTAAAGATGACCTGCAGTCACCATGACAAAAAATATGATAAAATCTACTGGTACCGTCAGATACATGGACAAAAGCTCCAGCTCATCGGCTTCCTGTCCTTTAAAGAAGCTGTTGATGTTGAGGAAAACTTTAACATCTCAGGCGACGCCGAGGATGAGGGTTTTCTGGGGTCGCTTGCAGTGAGGATTGAAGACACTGGGCTATATTATTGTGCTGTGAGCAGGGACAAGCTTCTATGAGGCACATTTTGGATCAGGCACCAAATTAACAGTTCTCGATCCAAACATCAAAGTCACTGAACCCACAGTGGAAGTCCTAGCACCCTCGGCAAAGGAGTGTAAAGATAGAAACAAGAAGAAGAAGAAGACCCTGGTGTGTGTAGCCACCCGCTTCTACCCCGACCATGTCACGGTCTTCTGGCAAGTC
>538-1
GTTCCTGTGTGTCCCTCTCCGTCCACCAATCTCCTCGTTATCTCACCAAGAGGCCAGGAACCACCTTAAAGATGACCTGCAGTCACCATGACAAAAAATATGATAAAATCTACTGGTACCGTCAGATACATGGACAAAAGCTCCAGCTCATCGGCTTCCTGTCCTTTAAAGAAGCTGTTGATGTTGAGGAAAACTTTAACATCTCAGGCGACGCCGAGGATGAGGGTTTTCTGGGGTCGCTTGCAGTGAGGATTGAAGACACTGGGCTATATTATTGTGCTGTGACAGGGGGTGGTTATGCTGCCTACTTTGGAGAGGGAACTAAGCTAACAGTTCTGGATCCAAACATCAAAGTCACTGAACCCACAGTGGAAGTCCTAGCACCCTCGGCGAAGGAGTGTAAAGATAGAAACAAGAAGAAGAAGAAGACCCTGGTGTGTGTAGCCACCCGCTTCTACCCCGACCATGTCACGGTCTTCTGGCAAGTC
>539-1
GTTCCTGTGTGTCCCTCTCCGTCCACCAATCTCCTCGTTATCTCACCAAGAGGCCAGGAACCACCTTAAAGATGACCTGCAGTCACCATGACAAAAAATATGATAAAATCTACTGGTACCGTCAGATACATGGACAAAAGCTCCAGCTCATCGGCCTCCTGTCCTTTAAAGAAGCTGTTGATGTTGAGGAAAACTTTAACATCTCAGGCGACGCCGAGGATGAGGGTTTTCTGGGGTCGCTTGCAGTGAGGATTGAAGACACTGGGCTATATTATTGTGCGAGGGCACATTTTGGATCAGGCACCAAATTAACAGTTCTCGATCCAAACATCAAAGTCACTGAACCCACAGTGGAAGTCCTAGCACCCTCGGCAAAGGAGTGTAAAGATAGAAACAAGAAGAAGAAGAAGACCCTGGTGTGTGTAGCCACCCGCTTCTACCCCGACCATGTCACGGTCTTCTGGCAAGTC
>540-1
GTTCCTGTGTGTCCCTCTCCGTCCACCAATCTCCTCGTTATCTCACCAAGAGGCCAGGAACCACCTTAAAGATGACCTACAGTCACCATGACAAAAAATATGATAAAATCTACTGGTACCGTCAGATACATGGACAAAAGCTCCAGCTCATCGGCTTCCTGTCCTTTAAAGAAGCTGTTGATGTTGAGGAAAACTTTAACATCTCAGGCGACGCCGAGGATGAGGGTTTTCTGGGGTCGCTTGCAGTGAGGATTGAAGACACTGGGCTATATTATTGTGCTGTGAGTCGGACAGGGGACGATCCTGCATTCTTTGGAGCAGGGACCAAACTGAGTGTTCTGGATCCAAACATCAAAGTCACTGAACCCACAGTGGAAGTCCTAGCACCCTCGGCAAAGGAGTGTAAAGATAGAAACAAGAAGAAGAAGAAGACCCTGGTGTGTGTAGCCACCCGCTTCTACCCCGACCATGTCACGGTCTTCTGGCAAGTC
>541-1
GTTCCTGTGTGTCCCTCTCCGTCCACCACTCTCCTCGTTATCTCACCAAGCGGCCAGGAACCACCTTAAAGATGACCTGCCGTCACCATGACAAAAAATATGATAAAATCTACTGGTACCGTCAGATACATGGACAAAAGCTCCAGCTCATCGGCTTCCTGTCCTTTCAAGCAGCTGTTGATGTTGAGGAAAACTTTAACATCTCAGGCGACGCCGAGGATGAGGGTTTTCTGGGGTCGCTTGCAGTGAGGATTGAAGACACTGGGCTATATTATTGTGCTGTGGGGACAGCCAACTATGAGGCACATTTTGGATCAGGCACCAAATTAACAGTTCTCGATCCAAACATCAAAGTCACTGAACCCACAGTGGAAGTCCTAGCACCCTCGGCAAAGGAGTGTAAAGATAGAAACAAGAAGAAGAAGAAGACCCTGGTGTGTGTAGCCACCCGCTTCTACCCCGACCATGTCACGGTCTTCTGGCAAGTC
>542-1
GTTCCTGTGTGTCCCTCTCCGTCCACCAATCTCCTCGTTATCTCACCAAGAGGCCAGGAACCACCTTAAAGATGACCTGCAGTCACCATGACAAAAAATATGATAAAATCTACTGGTACCGTCAGATACATGGACAAAAGCTCCAGCTCATCGGCTTCCTGTCCTTTAAAGAAGCTGTTGATGTTGAGGAAAACTTTAACATCTCAGGCGACGCCGAGGATGAGGGTTTTCTGGGGTCGCTTGCAGTGAGGATTGAAGACACTGGGCTATATTATTGTGCTGTGAGTAAACAATATGAGGCACATTTTGGATCAGGCACCAAATTAACAGTTCTCGATCCAAACATCAAAGTCACTGAACCCACAGTGGAAGTCCTAGCACCCTCGGCAAAGGAGTGTAAAGATAGAAACAAGAAGAAGAAGAAGACCCTGGTGTGTGTGGCCACCCGCTTCTACCCCGACCATGTCACGGTCTTCTGGCAAGTC
>543-1
GTTCCTGTGTGTCCCTCTCCGTCCACCCCTCTCCTCGTTATCTCACCAAGCGGCCAGTAACCACCTTCAAGATTACCTTCCGTCACCATTACCAAAAATATGATAAAATCTACTGGTACCGTCAGATACATGGACAAAAGCTCCAGCTCATCGGCTTCCTGTCCTTTAAAGAAGCTGTTGATGTTGAGGAAAACTTTAACATCTCAGGCGACGCCGAGGATGAGGGTTTTCTTGGGTCGCTTGCAGTGAGGATTGAAGACACTGGGCTATATTATTGTGCTGTGAGTACGGGACAATGATCCTGCATTCTTTGGAGCAGGGACCAAACTGAGTGTTCTGGATCCAAACATCAAAGTCACTGAACCCACAGTGGAAGTCCTAGCACCCTCGGCAAAGGAGTGTAAAGATAGAAACAAGAAGAAGAAGAAGACCCTGGTGTGTGTAGCCACCCGCTTCTACCCCGACCATGTCACGGTCTTCTGGCAAGTC
>544-1
GTTCCTGTGTGTCCCTCTCCGTCCACCAATCTCCTCGTTATCTCACCAAGAGGCCAGGAACCACCTTAAAGATGACCTGCAGTCCCCATGACAAAAACTATGCTAAAATCTACTGGTACCGTCAGATACATGGACACAAGCTCCAGCTCATCGGCTTCCTGTCCTTTAAAGAAGCTGTTGATGTTGAGGAAAACTTTAACATCTCAGGCGACGCCGAGGATGAGGGTTTTCTGGGGTCGCTTGCAGTGAGGATTGAAGACACTGGGCTATATTATTGTGCTATCCAAACATCAAAGTCACTGAACCCACAGTGGAAGTCCTAGCACCCTCGGCAAAGGAGTGTAAAGATAGAAACAAGAAGAAGAAGAAGACCCTGGTGTGTGTAGCCACCCGCTTCTACCCCGACCATGTCACGGTCTTCTGGCAAGTC
>545-1
GTTCCTGTGTGTCCCTCTCCGTCCACCAATCTCCTCGTTATCTCACCAAGAGGCCAGGAACCACCTTAAAGATGACCTGCAGTCACCATGACAAAAAATATGATAAAATCTACTGGTACCGTCAGATACATGGACAAAAGCTCCAGCTCATCGGCTTCCTGTCCTTTAAAGAAGCTGTTGATGTTGAGGAAAACTTTAACATCTCAGGCGACGCCGAGGATGAGGGTTTTCTGGGGTCGCTTGCAGTGAGGATTGAAGACACTGGGCTATATTATTGTGCTGTGAGTAAAGAACAGGGCCATGAGGCACATTTTGGATCAGGCACCAAATTAACAGTTCTCGATCCAAACATCAAAGTCACTGAACCCACAGTGGAAGTCCTAGCACCCTCGGCAAAGGAGTGTAAAGATAGAAACAGGAAGAAGAAGAAGACCCTGGTGTGTGTAGCCACCCGCTTCTACCCCGACCATGTCACGGTCTTCTGGCAAGTC
>546-1
GTTCCTGTGTGTCCCTCTCCGTCCACCAATCTCCTCGTTATCTCACCAAGAGGCCAGGAACCACCTTAAAGATGACCTGCAGTCACCATGACAAAAAATATGATAAAATCTACTGGTACCGTCAGATACATGGACAAAAGCTCCAGCTCATCGGCTTCCTGTCCTTTAAAGAAGCTGTTGATGTTGAGGAAAACTTTAACATCTCAGGCGACGCCGAGGATGAGGGTTTTCTGGGGTCGCTTGCAGTGATGATTGAAGACACTGGGCTATATTATTGTGCTGTGAGTAAACGTCACAACTATGAGGCACATTTTGGATCAGGCACCAAATTAACAGTTCTCGATCCAAACATCAAAGTCACTGAACCCACAGTGGAAGTCCTAGCACCCTCGGCAAAGGAGTGTAAAGATAGAAACAAGAAGAAGAAGAAGACCCTGGTGTGTGTAGCCACCCGCTTCTACCCCGACCATGTCACGGTCTTCTGGCAAGTC
>547-1
GTTCCTGTGTGTCCCTCTCCGTCCACCAATCTCCTCGTTATCTCACCAAGAGGCCAGTAACCACCTTCAAGATGACCTGCAGTCACCATGACAAAAAATATGATAAAATCTACTGGTACCGTCAGATACATGGACAAAAGCTCCAGCTCATCGGCTTCCTGTCCTTTAAAGAAGCTGTTGATGTTGAGGAAAACTTTAACATCTCAGGCGACGCCGAGGATGAGGGTTTTCTGGGTTCGCTTGCAGTGAGGATTGAAGACACTGGGCTATATTATTGTGCTGTGATACAGGGGCCGGATAAGGCAGAGTTTGGTCCAGGTACCAGACTCACTGTTCTAGATCCAAACATCAAAGTCACTGAACCCACAGTGGAAGTCCTAGCACCCTCGGCAAAGGAGTGTAAAGATAGAAACAAGAAGAAGAAGAAGACCCTGGTGTGTGTAGCCACCCGCTTCTACCCCGACCATGTCACGGTCTTCTGGCAAGTC
>548-1
GTTCCTGTGTGTCCCTCTCCGTCCACCAATCTCCTCGTTATCTCACCAAGAGGCCAGGAACCACCTTAAAGATGACCTGCAGTCACCATGACAAAAAATATGATAAAATCTACTGGTACCGTCAGATACATGGACAAAAGCTCCAGCTCATCGGCTTCCTGTCCTTTAAAGAAGCTGTTGATGTTGAGGAAAACTTTAACATCTCAGGCGACGCCGAGGATGAGGGTTTTCTGGGGTCGCTTGCAGTGAGGATTGAAGACACTGGGCTATATTATTGTGCTATCCAAACATCAAAGTCACTGAACCCACATTGGAAGTCCTAGCACCCTCGGCAAAGGAGTGTAAAGATAGAAACAAGAAGAAGAAGAAGACCCTGGTGTGTGTAGCCACCCGCTTCTACCCCGACCATGTCACGGTCTTCTGGCAAGTC
>549-1
GTTCCTGTGTGTCCCTCTCCGTCCACCAATCTCCTCGTTATCTCACCAAGAGGCCAGGAACCACCTTAAAGATGACCTGCAGTCACCATGACAAAAAATATGATAAAATCTACTGGTACCGTCAGATACATGGACAAAAGCTCCAGCTCATCGGCTTCCTGTCCTTTAAAGAAGCTGTTGATGTTGAGGAAAACTTTAACATCTCAGGCGACGCCGAGGATGAGGGTTTTCTGGGGTCGCTTGCAGTGAGGAGTGAAGACACTGGGCTATATTATTGTGCTGTGAGTAAAGACGCTTATGATCCTGCATTCTTTGGAGCAGGGACCAAACTGAGTGTTCTGGATCCAAACATCAAAGTCACTGAACCCACAGTGGAAGTCCTAGCACCCTCGGCAAAGGAGTGTAAAGATAGAAACAAGAAGAAGAAGAAGACCCTGGTGTGTGTAGCCACCCGCTTCTACCCCGACCATGTCACGGTCTTCTGGCAAGTC
>550-1
GTTCCTGTGTGTCCCTCTCCGTCCACCAATCTCCTCGTTATCTCACCAAGAGGCCAGGAACCACCTTAAAGATGACCTGCAGTCACCATGACAAAAAATATGATAAAATCTACTGGTACCGTCAGATACATGGACAAAAGCTCCAGCTCATCGGCTTCCTGTCCTTTAAAGAAGCTGTTGATGTTGAGGAAAACTTTAACATCTCAGGCGACGCCGAGGATGAGGGTTTTCTGGGGTCGCTTGCAGTGAGGATTGAAGACACTGGGCTATATTATTGTGCTGTGAGGGACAGTTATGAGGCACATTTTGGATCAGGCACCAAATTAACAGTTCTCGATCCAACCATCAAAGTCACTGAACCCACAGTGGAAGTCCTAGCACCCTCGGCAAAGGATGGTAAAGATAGAACCAAGAAGAAGAAGAAGACCCTGGTGTGTGTAGCCACCCGCTTCTACCCCGACCATGTCACGGTCTTCTGGCAAGTC
>551-1
GTTCCTGTGTGTCCCTCTCCGTCCACCAATCTCCTCGTTATCTCACCAAGAGGCCAGGAACCACCTTAAAGATGACCTGCAGTCCCCATGACAAAAAATATGATAAAATCTACTGGTACCGTCAGATACATGGACAAAAGCTCCAGCTCATCGGCTTCCTGTCCTTTAAAGAAGCTGTTGATGTTGAGGAAAACTTTAACATCTCAGGCGACGCCGAGGATGAGGGTTTTCTGGGGTCGCTTGCAGTGAGGATTGAAGACACTGGGCTATATTATTGTGCTGTGAGTAAGAGAGATGATCCTGCATTCTTTGGAGCAGGGCCCAAACTGAGTGTTCTGGATCCAAACATCAAAGTCACTGAACCCACAGTGGAAGTCCTAGCACCCTCGGCAAAGGAGTGTAAAGATAGAAACAAGAAGAAGAAGAAGACCCTGGTGTGTGTAGCCACCCGCTTCTACCCCGACCATGTCACGGTCTTCTGGCAAGTC
>552-1
GTTCCTGTGTGTCCCTCTCCGTCCACCAATCTCCTCGTTATCTCACCAAGAGGCCAGGAACCACCTTAAAGATGACCTGCAGTCACCATGACAAAAAATATGATAAAATCTACTGGTACCGTCAGATACGTGGACAAAAGCTCCAGCTCATCGGCTTCCTGTCCTTTAAAGAAGCTGTTGATGTTGAGGAAAACTTTAACATCTCAGGCGACGCCGAGGATGAGGGTTTTCTGGGGTCGCTTGCAGTGAGGATTGAAGACACTGGGCTATATTATTGTGCTGTGAGTTGGACAGGGAACAACCCGGCATTCTTCGGCAGTGGCACCAAACTCACAGTTCTAGATCCAAACATCAAAGTCACTGAACCCACAGTGGAAGTCCTAGCACCCTCGGCAAAGGAGTGTAAAGATAGAAACAAGAAGAAGAAGAAGACCCTGGTGTGTGTAGCCACCCGCTTCTACCCCGACCATGTCACGGTCTTCTGGCAAGTC
>553-1
GTTCCTGTGTGTCCCTCTCCGTCCACCAATCTCCTCGTTATCTCACCAAGAGGCCAGTAACCACCTTAAAGATGACCTGCAGTCACCATGACAAAAAATATGATAAAATCTACTGGTACCGTCAGATACATGGACAAAAGCTCCAGCTCATCGGCTTCCTGTCCTTTAAAGAAGCTGTTGATGTTGAGGAAAACTTTAACATCTCAGGCGACGCCGAGGATGAGGGTTTTCTGGGGTCGCTTGCAGTGAGGATTGAAGACACTGGGCTATATTATTGTGCTGTGAAGACAGGGGATAACTATGAGGCACATTTTGGATCAGGCACCAAATTAACAGTTCTCGATCCAAACATCAAAGTCACTGAACCCACAGTGGAAGTCCTAGCACCCTCGGCAAAGGAGTGTAAAGATAGAAACAAGAAGAAGAAGAAGACCCTGGTGTGTGTAGCCACCCGCTTCTACCCCGACCATGTCACGGTCTTCTGGCAAGTC
>554-1
GTTCCTGTGTGTCCCTCTCCGTCCACCAATCTCCTCGTTATCTCACCAAGAGGCCAGGAACCACCTTAAAGATGACCTGCAGTCCCCATGACAAAAAATATGATAAAATCTACTGGTACCGTCAGATACATGGACAAAAGCTCCAGCTCATCGGCTTCCTGTCCTTTAAAGAAGCTGTTGATGTTGAGGAAAACTTTAACATCTCAGGCGACGCCGAGGATGAGGGTTTTCTGGGGTCGCTTGCAGTGAGGATTGAAGACACTGGGCTATATTATTGTGCTGTGAGTAGGGACAGGAACTATGAGGCACATTTTGGATCAGGCACCAAATTAACAGTTCTCGATCCAAACATCAAAGTCACTGAACCCACAGTGGAAGTCCTAGCACCCTCGGCAAAGGAGTGTAAAGATAGAAACAAGAAGAAGAAGAAGACCCTGGTGTGTGTAGCCACCCGCTTCTACCCCGACCATGTCACGGTCTTCTGGCAAGTC
>555-1
GTTCCTGTGTGTCCCTCTCCGTCCACCAATCTCCTCGTTATCTCACCAAGAGGCCAGGAACCACCTTAAAGATGACCTGCAGTCACCATGACAAAAAATATGATAAAATCTACTGGTACCGTCAGATACATGGACAAAAGCTCCAGCTCATCGGCTTCCTGTCCTTTAAAGAAGCTGTTGATGTTGAGGAAAACTTTAACATCTCAGGCGACGCCGAGGATGAGGGTTTTCTGGGGTCGCTTGCAGTGAGGATTGAAGACACTGGGCTATATTATTGTGCTGTGAGTAAAGCGCAGGGGAGGTATGAGGCACATTTTGGATCAGGCACCAAATTAACAGTTCTCGATCCAAACATCAAAGTCACTGAACCCACAGTGGAAGTACTAGCACCCTCGGCAAAGGAGTGTAAAGATAGAAACAAGAAGAAGAAGACCCTGGTGTGTGTAGCCACCCGCTTCTACCCCGACCATGTCACGGTCTTCTGGCAAGTC
>556-1
GTTCCTGTGTGTCCCTCTCCGTCCACCCATCTCCTCGTTATCTCACCAAGAGGCCAGGAACCACCTTAAAGATGACCTGCAGTCACCATTACAAAAAATATGATAAAATCTACTGGTACCGTCAGATACATGGACAAAAGCTCCAGCTCATCGGCTTCCTGTCCTTTAAAGAAGCTGTTGATGTTGAGGAAAACTTTAACATCTCAGGCGACGCCGAGGATGAGGGTTTTCTGGGGTCGCTTGCAGTGAGGATTGAAGACACTGGGCTATATTATTGTGCTGTGAGTAATGGGTACTCGGAGGCATATTTTGGAGCCGGCACCAAACTCACCGTTTTAGATCCAAACATCAAAGTCACTGAACCCACAGTGGAAGTCCTAGCACCCTCGGCAAAGGAGTGTAAAGATAGAAACAAGAAGAAGAAGAAGACCCTGGTGTGTGTAGCCACCCGCTTCTACCCCGACCATGTCACGGTCTTCTGGCAAGTC
>557-1
GTTCCTGTGTGTCCCTCTCCGTCCACCAATCTCCTCGTTATCTCACCAAGAGGCCAGGAACCACCTTCAAGATTACCTTCAGTCACCATGACAAAAAATATGATAAAATCTACTGGTACCGTCAGATACATGGACAAAAGCTCCAGCTCATCGGCTTCCTGTCCTTTAAAGAAGCTGTTGATGTTGAGGAAAACTTTAACATCTCAGGCGACGCCGAGGATGAGGGTTTTCTGGGGTCGCTTGCAGTGAGGATTGAAGACACTGGGCTATATTATTGTGCTGTGAGTAAAGCAGGGGAACCGGAGGCATATTTTGGAGCCGGCACCAAACTCACCGTTTTAGATCCAAACATCAAAGTCACTGAACCCACAGTGGAAGTCCTAGCACCCTCGGCAAAGGAGTGTAAAGATAGAAACAAGAAGAAGAAGAAGACCCTGGTGTGTGTAGCCACCCGCTTCTACCCCGACCATGTCACGGTCTTCTGGCAAGTC
>558-1
GTTCCTGTGTGTCCCTCTCCGTCCACCAATCTCCTCGTTATCTCACCAAGAGGCCAGGAACCACCTTAAAGATGACCTGCAGTCACCATGACAAAAAATATGATAAAATCTACTGGTACCGTCAGATACATGGACACAAGCTCCAGCTCATCGGCTTCCTGTCCTTTAAAGAAGCTGTTGATGTTGCGGAACACTTTAACATCTCAGGCGACGCCGAGGATGAGGGTTTTCTGGGGTCGCTTGCAGTGAGGATTGAAGACACTGGGCTATATTATTGTGCTGTGACCCCGGGGTTTGGGAATGGAACCAAACTCACTGTTTTAGATCCAAACATCAAAGTCACTGAACCCACAGTGGAAGTCCTAGCACCCTCGGCAAAGGAGTGTAAAGATAGAAACAAGAAGAAGAAGAAGACCCTGGTGTGTGTAGCCACCCGCTTCTACCCCGACCATGTCACGGTCTTCTGGCAAGTC
>559-1
GTTCCTGTGTGTCCCTCTCCCTGGACAGCTGGGCGCTGGTCTTCTTGTTCTGCAGCATGTTCTCAATGTTCTTCCCCATCTCCTCAAAGTCACTGTCCTCCGCTGAGCTGCTGTCTGTGTCTGTGGACAGGACCTCTGTGGACTCTAATACTTTGTTTTGCCAGTCAAAGATCCTCTGGCACTCCTCCTTGTAGCGCTCCTGGTGTTCGGCTACAGAGAAGCGGGACCCGCGGGCAAATTTGCTCATGGGCCCCTCGCCAGAGCGCGCCTGCTCTGTGGACATGGTCCTCACCACGTCAATCACCTCCCAACGAGACAGCTTCTTTATCTCCTCCTCTGGAACACCAAACTTGCGCAGCAGCTGCTTGGCGTTTTTTAGTGTTAGTCTTCGCAGATCAGCGTCTGTCCCTGTCACGGTCTTCTGGCAAGTC
>560-1
GTTCCTGTGTGTCCCTCTCCGTCCACCAATCTCCTCGTTATCTCACCAAGAGGCCAGTAACCACCTTAAAGATGACCTGCAGTCACCATGACAAAAAATATGATAAAATCTACTGGTACCGTCAGATACATGGACAAAAGCTCCAGCTCATCGGCTTCCTGTCCTTTAAAGAAGCTGTTGATGTTGAGGAAAACTTTAACATCTCAGGCGACGCCGAGGATGAGGGTTTGCTGGGGTCGCTTGCAGTGAGGATTGAAGACACTGGGCTATATTATTGTGCTGTGAGTAACTGGGAGAACAACCCGGCATTCTTCGGCAGTGGCACCAAACTCACAGTTCTAGATCCAAACATCAAAGTCACTGAACCCACAGTGGAAGTCCTAGCACCCTCGGCAAAGGAGTGTAAAGATAGAAACAAGAAGAAGAAGAAGACCCTGGTGTGTGTAGCCACCCGCTTCTACCCCGACCATGTCACGGTCTTCTGGCAAGTC
>561-1
GTTCCTGTGTGTCCCTCTCCGTCCACCAATCTCCTCGTTATCTCACCAAGAGGCCAGGAACCACCTTAAAGATGACCTGCAGTCACCATGACAAAAAATATGATAAAATCTACTGGTACCGTCAGATACATGGACAAAAGCTCCAGCTCATCGGCTTCCTGTCCTTTAAAGAAGCTGTTGATGTTGAGGAAAACTTTAACATCTCAGGCGACGCCGAGGATGAGGGTTTTCTGGGGTCGCTTGCAGTGAGGATTGAAGACACTGGGCTATATTATTGTGCTGTGAGTACGGACAGCTACAACCCGGCATTCTTCGGCAGTGGCACCAAACTCACAGTTCTAGATCCAAACATCAAAGTCACTGAACCCACAGTGGAAGTCCTAGCACCCTCGGTAAAGGAGTGTAAAGATAGAAACAAGAAGAAGAAGAAGACCCTGGTGTGTGTAGCCACCCGCTTCTACCCCGACCATGTCACGGTCTTCTGGCAAGTC
>562-1
GTTCCTGTGTGTCCCTCTCCGTCCACCAATCTCCTCGTTATCTCACCAAGAGGCCAGGAACCACCTTAAAGATGACCTGCAGTCACCATGACAAAAAATATGATAAAATCTACTGGTACCGTCAGATACATGGACAAAAGCTCCAGCTCATCGGCTTCCTGTCCTTTAAAGAAGCTGTTGATGTTGAGGAAAACTTTAACATCTCAGGCGACGCCGAGGATGAGGGTTTTCTGGGGTCGCTTGCAGTGAGGATTGAAGACACTGGGCTATATTATTGTGCTGTGAGTTACAGGGGTTATGAGGCACATTTTGGATCAGGCACCAAATTAATAGTTCTCGATCCAAACATCAAAGTCACTGAACCCACAGTGGAAGTCCTAGCACCCTCGGCAAAGGAGTGTAAAGATAGAAACAAGAAGAAGAAGAAGACCCTGGTGTGTGTAGCCACCCGCTTCTACCCCGACCATGTCACGGTCTTCTGGCAAGTC
>563-1
GTTCCTGTGTGTCCCTCTCCGTCCACCAATCTCCTCGTTATCTCACCAAGAGGCCAGGAACCACCTTAAAGATGACCTGCAGTCACCATGACAAAAAATATGATAAAATCTACTGGTACCGTCAGATACATGGACAAAAGCTCCAGCTCATCGGCTTCCTGTCCTTTAAAGAAGCTGTTGATGTTGAGGAAAACTTTAACATCTCAGGCGACGCCGAGGATGAGGGTTTTCTGGGGTCGCTTGCAGTGAGGATTGAAGACACTGGGCTATATTATTGTGCTGTGAGTTGGACAGAGTATGATCCTGCATTCTTTGGAGCAGGGACCAAACTGAGTGTTCTGGATCCAAACATCAAAGTCACTGAACCCACAGTGGAAGTCCTAGCACCCTCGGCAAAGTAGTGTAAAGATAGAAACAAGAAGAAGAAGACCCTGGTGTGTGTAGCCACCCGCTTCTACCCCGACCATGTCACGGTCTTCTGGCAAGTC
>564-1
GTTCCTGTGTGTCCCTCTCCGTCCACCAATCTCCTCGTTATCTCACCAAGAGGTCAGGAACCACCTTAAAGATGACCTGCAGTCACCATGACAAAAAATATGATAAAATCTACTGGTACCGTCAGATACATGGACAAAAGCTCCAGCTCATCGGCTTCCTGTCCTTTAAAGAAGCTGTTGATGTTGAGGAAAACTTTAACATCTCAGGCGACGCCGAGGATGAGGGTTTTCTGGGGTCGCTTGCAGTGAGGATTGAAGACACTGGGCTATATTATTGTGCTGTGAGTAAGGGACAGGACGGTGAGGCCTACTTTGGGAATGGAACCAAACTCACTGTTTTAGATCCAAACATCAAAGTCACTGAACCCACAGTGGAAGTCCTAGCACCCTCGGCAAAGGAGTGTAAAGATAGAAACAAGAAGAAGAAGAAGACCCTGGTGTGTGTAGCCACCCGCTTCTACCCCGACCATGTCACGGTCTTCTGGCAAGTC
>565-1
GTTCCTGTGTGTCCCTCTCCGTCCACCAATCTCCTCGTTATCTCACCAAGAGGCCAGGAACCACCTTAAAGATGACCTGCAGTCACCATGACAAAAAATATGATAAAATCTACTGGTACCGTCAGATACATGGACAAAAGCTCCAGCTCATCGGCTTCCTGTCCTTTAAAGAAGCTGTTGATGTTGAGGAAAACTTTAACATCTCAGGCGACGCCGAGGATGAGGGTTTTCTGGGGTCGCTTGCAGTGAGGATTGAAGACACTGGGCTATATTATTGTGCTGTGAGTGAACGGGGCGTCACGGATAAGGCAGAGTTTGGTCCAGGTACCAGACTCACTGTTCTAGATCCAAACATCAAAGTCACTGAACCCACAGTGGAAGTCCTAGCACCCTCGGCAAAGGAGTGTAAAGATAGAAACAAGAAGAAGAAGACCCTGGTGTGTGTAGCCACCCGCTTCTACCCCGACCATGTCACGGTCTTCTGGCAAGTC
>566-1
GTTCCTGTGTGTCCCTCTCCGTCCACCAATCTCCTCGTTATCTCACCAAGAGGCCAGGAACCACCTTAAAGATGACCTGCAGTCACCATGACAAAAAATATGATAAAATCTACTGGTACCGTCAGATACATGGACAGAAGCTCCAGCTCATCGGCTTCCTGTCCTTTAAAGAAGCTGTTGATGTTGAGGAAAACTTTAACATCTCAGGCGACGCCGAGGATGAGGGTTTTCTGGGGTCGCTTGCAGTGAGGATTGAAGACACTGGGCTATATTATTGTGCGGGACAGAATTATGAGGCACATTTTGGATCAGGCACCAAATTAACAGTTCTCGATCCAAACATCAAAGTCACTGAACCCACAGTGGAAGTCCTAGCACCCTCGGCAAAGGAGTGTAAAGATAGAAACAAGAAGAAGAAGAAGACCCTGGTGTGTGTAGCCACCCGCTTCTACCCCGACCATGTCACGGTCTTCTGGCAAGTC
>567-1
GTTCCTGTGTGTCCCTCTCCGTCCACCAATCTCCTCGTTATCTCACCAAGAGGCCAGGAACCACCTTAACGATGACCTGCAGTCACCATGACAAAAAATATGATAAAATCTACTGGTACCGTCAGATACATGGACAAAAGCTCCAGCTCATCGGCTTCCTGTCCTTTAAAGAAGCTGTTGATGTTGCGGAAAACTTTAACATCTCAGGCGACGCCGAGGATGAGGGTTTTCTGGGGTCGCTTGCAGTGAGGAGTGAAGACACTGGGCTATATTATTGTGCTGTGAGACAGGGCTCGTACTCGGAGGCATATTTTGGAGCCGGCACCAAACTCACCGTTTTAGATCCAAACATCAAAGTCACTGAACCCACAGTGGAAGTCCTAGCACCCTCGGCAAAGGAGTGTAAAGATAGAAACAAGAAGAAGAAGAAGACCCTGGTGTGTGTAGCCACCCGCTTCTACCCCGACCATGTCACGGTCTTCTGGCAAGTC
>568-1
GTTCCTGTGTGTCCCTCTCCGTCCACCAATCTCCTCGTTATCTCACCAAGAGGCCAGGAACCACCTTAAAGATGACCTGCAGTCACCATGACAAAAATATGATAAAATCTACTGGGACCGTCAGATACATGGACAAAAGCTCCCGCTCATCGGCTTCCTGTCCTTTAAAGAAGCTGTTGATGTTGAGGAAAACTTTAACATCTCAGGCGACGCCGAGGATGAGGGTTTTCTGGGGTCGCTTGCAGTGAGGATTGAAGACACTGGGCTATATTAGTGTGCGATCCAAACATCAAAGTCACTGAACCCACAGTGGAAGTCCTAGCACCCTCGGCAAAGGAGTGTAAAGATAGAAACAAGAAGAAGAAGAAGACCCTGGTGTGTGTAGCCACCCGCTTCTACCCCGACCATGTCACGGTCTTCTGGCAAGTC
>569-1
GTTCCTGTGTGTCCCTCTCCGTCCACCAATCTCCTCGTTATCTCACCAAGAGGCCAGGAACCACCTTAAAGATGACCTGCAGTCACCATGACAAAAAATATGATAAAATCTACTGGTACCGTCAGATACATGGACAAAAGCTCCAGTTCATCGGCTTCCTGTCCTTTAAAGAAGCTGTTGATGTTGAGGAAAACTTTAACATCTCAGGCGACGCCGAGGATGAGGGTTTTCTGGGGTCGCTTGCAGTGAGGATTGAAGACACTGGGCTATATTATTGTGCTGTGACAGGGAGCTCGTACTCGGAGGCATATTTTGGAGCCGGCACCAAACTCACCGTTTTAGATCCAAACATCAAAGTCACTGAACCCACAGTGGAAGTCCTAGCACCCTCGGCAAAGGAGTGTAAAGATAGAAACAAGAAGAAGAAGAAGACCCTGGTGTGTGTAGCCACCCGCTTCTACCCCGACCATGTCACGGTCTTCTGGCAAGTC
>570-1
GTTCCTGTGTGTCCCTCTCCGTCCACCAATCTCCTCGTTATCTCACCAAGAGGCCAGGAACCACCTTAAAGATGACCTGCAGTCACCATGACAAAAAATATGATAAAATCTACTGGTACCGTCAGATACATGGACAAAAGCTCCAGCTCATCGGCTTCCTGTCCTTTAAAGAAGCTGTTGATGTTGAGGAAAACTTTAACATCTCAGGCGACGCCGAGGATGAGGGTTTTCTGGGGTCGCTTGCAGTGAGGATTGAAGACACGGGGCTATATTATTGTGCTGTGAGTAAGGACAGGGGAACTCAACCAGCCTTCTTTGGCAATGGAACGAAACTCACTGTTTTAGATCCAAACATCAAAGTCACTGAACCCACAGTGGAAGTCCTAGCACCCTCGGCAAAGGAGTGGAAAGATAGAAACAAGAAGAAGAAGACCCTGGTGTGTGTAGCCACCCGCTTCTACCCCGACCATGTCACGGTCTTCTGGCAAGTC
>571-1
GTTCCTGTGTGTCCCTCTCCGTCCACCAATCTCCTCGTTATCTCACCAAGGGGCCAGGAACCACCTTAAAGATGACCTGCAGTCACCATGACAAAAAATATGATAAAATCTACTGGTACCGTCAGATACATGGACAAAAGCTCCAGCTCATCGGCTTCCTGTCCTTTAAAGAAGCTGTTGATGTTGAGGAAAACTTTAACATCTCAGGCGACGCCGAGGATGAGGGTTTTCTGGGGTCGCTTGCAGTGAGGATTGAAGACACTGGGCTATATTATTGTGCTGTGAGTAAAGCTTGGGATGATCCTGCATTCTTTGGAGCAGGGACCAAACTGAGTGTTCTGGATCCAAACATCAAAGTCACTGAACCCACAGTGGAAGTCCTAGCACCCTCGGCAAAGGAGTGTAAAGATAGAAACAAGAAGAAGAAGAAGACCCTGGTGTGTGTAGCCACCCGCTTCTACCCCGACCATGTCACGGTCTTCTGGCAAGTC
>572-1
GTTCCTGTGTGTCCCTCTCCGTCCACCAATCTCCTCGTTATCTCACCAAGAGGCCAGGAACCACCTTAACGATGACCTGCAGTCACCATGACAAAAAATATGATAAAATCTACTGGTACCGTCAGATACATGGACAAAAGCTCCAGCTCATCGGCTTCCTGTCCTTTAAAGAAGCTGTTGATGTTGAGGAAAACTTTAACATCTCAGGCGACGCCGCGGATGAGGGTTTTCTGGGGTCGCTTGCAGTGAGGATTGAAGACACTGGGCTATATTATTGTGCTGTGAGTAACAGGGCGTACTCGGAGGCATATTTTGGAGCCGGCACCAAACTCACCGTTTTAGATCCAAACATCAAAGTCACTGAACCCACAGTGGAAGTCCTAGCACCCTCGGCAAAGGAGTGTAAAGATAGAAACAAGAAGAAGAAGAAGACCCTGGTGTGTGTAGCCACCCGCTTCTACCCCGACCATGTCACGGTCTTCTGGCAAGTC
>573-1
GTTCCTGTGTGTCCCTCTCCGTCCACCAATCTCCTCGTTATCTCACCAAGAGGCCAGGAACCACCTTAAAGATGACCTGCAGTCACCATGACAAAAAATATGATAAAATCTACTGGTACCGTCAGATACATGGACAAAAGCTCCAGCTCATCGGCTTCCTGTCCTTTAAAGAAGCTGTTGATGTTGAGGAAAACTTTAACATCTCAGGCGACGCCGAGGATGAGGGTTTTCTGGGGTCGCTTGCAGTGAGGATTGAAGACACTGGGCTATATTATTGTGCTGTGAGTTCTCGGATCTATGAGGCACATTTTGGATCAGGCACCAAATTAACAGTTCTCGATCCAAACATCAAAGTCACTGAACCCACAGTGGAAGTCCTAGCACCCTCGGCAAAGGAGTGTAAAGATAGAAACAAGAAGAAGAAGAAGACCCTGGTGTGTGTAGCCACCCGCTTCTACCCCGAACATGTCACGGTCTTCTGGCAAGTC
>574-1
GTTCCTGTGTGTCCCTCTCCCAGTCGGATGGGAGCCAGTATCTGGGGACAGCAACCTGAGCAGGTTGACCGGATATTCCAGGCCTTACGGAAAGGCCTCAAGGATTATCTAGATGGCCATCAGACGGAGATGGACTTCCTGTCCTCCCAGCAAAGAGACACCAAGAGGAACTCCAGACTGGCTTTTCTGTATGATTTGGAGAAGGAGATCCGAGCATTGGAGAGATACATAAGAAGACTGGAGTTCAAAATCAGCAAGGTGGAAGAGCGGTACGAGACTTACGGGATCCAGTGGCGGCGGTGTCAGGGTGCGGTGAACATGAAGAAAGCCGGCGCTCTAGCGCCCGCTTCACGGTCTTCTGGCAAGTC
>575-1
GTTCCTGTGTGTCCCTCTCCGTCCACCAATCTCCTCGTTATCTCACCAAGAGGCCAGGAACCACCTTAAAGATGACCTGCAGTCACCATGACAAAAAATATGATAAAATCTACTGGTACCGTCAGATACATGGACAAAAGCTCCAGCTCATCGGCTTCCTGTCCTTTAAAGAAGCTGTTGATGTTGAGGAAAACTTTAACATCTCAGGCGACGCCGAGGATGAGGGTTTTCTGGGGTCGCTTGCAGTGAGGATTGAAGACACTGGGCTATATTATTGTGCTGTGAGTAAACAGTACACGGATAAGGCAGAGTTTGGTCCAGGTACCAGACTCACTGTTCTAGATCCAAACATCAAAGTCACTGAACCCACAGTGGAAGTCCTAGCACCCTCGGCAAAGGAGTGTAAAGATAGAAACAAGAAGAAGAAGACCCTGGTGTGTGTAGCCACCCGCTTCTACCCCGACCATGTCACGGTCTTCTGGCAAGTC
>576-1
GTTCCTGTGTGTCCCTCTCCGTCCACCAATCTCCTCGTTATCTCACCAAGAGGCCAGGAACCACCTTAAAGATGACCTGCAGTCACCATGACAAAAAATATGATAAAATCTACTGGTACCGTCAGATACATGGACAAAAGCTCCAGCTCATCGGCTTCCTGTCCTTTAAAGAAGCTGTTGATGTTGAGGAAAACTTTAACATCTCAGGCGACGCCGAGGATGAGGGTTTTCTGGGGTTGCTTGCAGTGAGGATTGAAGACACTGGGCTATATTATTGTGCTGTGAGTAACAACAACAACCCGGCATTCTTCGGCAGTGGCACCAAACTCACAGTTCTAGATCCAAACATCAAAGTCACTGAACCCACAGTGGAAGTCCTAGCACCCTCGGCAAAGGAGTGTAAAGATAGAAACAAGAAGAAGAAGAAGACCCTGGTGTGTGTAGCCACCCGCTTCTACCCCGACCATGTCACGGTCTTCTGGCAAGTC
>577-1
GTTCCTGTGTGTCCCTCTCCGTCCACCAATCTCCTCGTTATCTCACCAAGAGGCCAGGAACCACCTTAAAGATGACCTGCAGTCACCATGACAAAAAATATGATAAAATCTACTGGTACCGTCAGATACATGGACAAAAGCTCCAGCTCATCGGCTTCCTGTCCTTTAAAGAAGCTGTTGATGTTGAGGAAAACTTTAACATCTCAGGCGACGCCGAGGATGAGGGTTTTCTGGGGTCGCTTGCAGTGAGGATTGAAGACACTGGGCTATATTATTGTGCTGTGAGGACAGGGGGCTATGATCCTGCATTCTTTGGAGCAGGGACCAAACTGAGTGTTCTGGATCCAAACATCAAAGTCACTGAACCCACAGTGGAAGTCCTAGCACCCTCGGCAAAGGAGTGTAAAGATAGAAACAAGAAGAAGAAGACCCTGGTGTGTGTAGCCACCCGCTTCTACCCCGACCATGTCACGGTCTTCTGGCAAGTC
>578-1
GTTCCTGTGTGTCCCTCTCCGTCCACCAATCTCCTCGTTATCTCACCAAGAGGCCAGGAACCACCTTAAAGATGACCTGCAGTCACCATGACAAAAAATATGATAAAATCTACTGGTACCGTCAGATACATGGACAAAAGCTCCAGCTCATCGGCTTCCTTTCCTTTAAAGAAGCTGTTGATGTTGAGGAAAACTTTAACATCTCAGGCGACGCCGAGGATGAGGGTTTTCTGGGGTCGCTTGCAGTGAGGATTGAAGACGCTGGGCTATATTATTGTGCTGTGAGTAATCCTTATGAGGCACATTTTGGATCAGGCACCAAATTAACAGTTCTCGATCCAAACATCAAAGTCACTGAACCCACAGTGGAAGTCCTAGCACCCTCGGCAAAGGAGTGTAAAGATAGAAACAAGAAGAAGAAGAAGACCCTGGTGTGTGTAGCCACCCGCTTCTACCCCGACCATGTCACGGTCTTCTGGCAAGTC
>579-1
GTTCCTGTGTGTCCCTCTCCGTCCACCAATCTCCTCGTTATCTCACCAAGAGGCCAGGAACCACCTTAAAGATGACCTGCAGTCACCATGACAAAAAATATGATAAAATCTACTGGTACCGTCAGATACATGGACAAAAGCTCCAGCTCATCGGCTTCCTGTCCTTTAAAGAAGCTGTTGATGTTGAGGAAAACTTTAACATCTCAGGCGACGCCGAGGATGAGGGTTTTCTGGGGTCGCTTGCAGTGAGGATTGAAGACACTGGGCTATATTATTGTGCTGTGGGGACAGCCAACTATGAGGCACATTTTGGATCAGGCACCAAACTCACCGTTTTAGATCCAAACATCAAAGTCACTGAACCCACAGTGGAAGTCCTAGCACCCTCGGCAAAGGAGTGTAAAGATAGAAACAAGAAGAAGAAGAAGACCCTGGTGTGTGTAGCCACCCGCTTCTACCCCGACCATGTCACGGTCTTCTGGCAAGTC
>580-1
GTTCCTGTGTGTCCCTCTCCGTCCACCAATCTCCTCGTTATCTCACCAAGAGGCCAGGAACCACCTTAAAGATGACCTGCAGTCACCATGACAAAAAATATGATAAAATCTACTGGTACCGTCAGATACATGGACAAAAGCTCCAGCTCATCGGCTTCCTGTCCTTTAAAGAAGCTGTTGATGTTGAGGAAAACTTTAACATCTCAGGCGACGCCGAGGATGAGGGTTTTCTGGGGTCGCTTGCAGTGAGGATTGAAGACACTGGGCTATATTATTGTGCTGTGAGTAAAGCGGGGGGGGGAAGTGAGGCCTACTTTGGGAATGGAACCAAACTCACTGTTTTAGATCCAAACATCAAAGTCACTGAACCCACAGTGGAAGTCCTAGCACCCTCGGCAAAGGAGTGTAAAGATAGAAACAAGAAGAAGAAGACCCTGGTGTGTGTAGCCACCCGCTTCTACCCCGACCATGTCACGGTCTTCTGGCAAGTC
>581-1
GTTCCTGTGTGTCCCTCTCCGTCCACCAATCTCCTCGTTATCTCACCAAGAGGCCAGGAACCACCTTAAAGATGACCTGCAGTCACCATGACAAAAAATATGATAAAATCTACTGGTACCGTTAGATACATGGACAAAAGCTCCAGCTCATCGGCTTCCTGTCCTTTAAAGAAGCTGTTGATGTTGAGGAAAACTTTAACATCTCAGGCGACGCCGAGGATGAGGGTTTTCTGGGGTCGCTTGCAGTGAGGATTGAAGACACTGGGCTATATTATTGTGCTGTGAGTAAAGACAGGGATGAGGCACATTTTGGATCAGGCACCAAATTAACAGTTCTCGATCCAAACATCAAAGTCACTGAACCCACAGTGGAAGTCCTAGCACCCTCGGCAAAGGAGTGTAAAGATAGAAACAAGAAGAAGAAGAAGACCCTGGTGTGTGTAGCCACCCGCTTCTACCCCGACCATGTCACGGTCTTCTGGCAAGTC
>582-1
GTTCCTGTGTGTCCCTCTCCGTCCACCAATCTCCTCGTTATCTCACCAAGAGGCCAGGAACCACCTTAAAGATGACCTGCAGTCACCATGACAAAAAATATGATAAAATCTACTGGTACCGTCAGATACATGGACAAAAGCTCCAGCTCATCGGCTTCCTGTCCTTTAAAGAAGCTGTTGATGTTGAGGAAAACTTTAACATCTCAGGCGACGCCGAGGATGAGGGTTTTCTGGGGTCGCTTGCGGTGAGGATTGAAGACACTGGGCTATATTATTGTGCTATCCAAACATCAAAGTCACTGAACCCACAGTGGAAGTCCTAGCACCCTCGGCAAAGGAGTGTAAAGATAGAAACAAGAAGAAGAAGAAGACCCTGGTGTGTGTAGCCACCCGCTTCTACCCCGACCATGTCACGGTCTTCTGGCAAGTC
>583-1
GTTCCTGTGTGTCCCTCTCCGTCCACCAATCTCCTCGTTATCTCACCAAGAGGCCAGGAACCACCTTAAAGATGACCTGCAGTCACCATGACAAAAAATATGATAAAATCTACTGGTACCGTCAGATACATGGACAAAAGCTCCAGCTCATCGGCTTCCTGTCCTTTAAAGAAGCTGTTGATGTTGAGGAAAACTTTAACATCTCAGGCGACGCCGAGGATGAGGGTTTTCTGGGGCCGCTTGCAGTGAGGATTGAAGTCACGGGGCTATATTATTGTGCTGTGAGGTCCAGGGGGAACTCGGAGGCATATTTTGGAGCCGGCACCAAACTCACCGTTTTAGATCCAAACATCAAAGTCACTGAACCCACAGTGGAAGTCCTAGCACCCTCGGCAAAGGAGTGTAAAGATAGAAACAAGAAGAAGAAGAAGACCCTGGTGTGTGTAGCCACCCGCTTCTACCCCGACCATGTCACGGTCTTCTGGCAAGTC
>584-1
GTTCCTGTGTGTCCCTCTCCGTCCACCAATCTCCTCGTTATCTCACCAAGAGGCCAGGAACCACCTTAAAGATGACCTGCAGTCACCATGACAAAAAATATGATAAAATCTACTGGTACCGTCAGATACATGGACAAAAGCTCCAGCTCATCGGCTTCCTGTCCTTTAAAGAAGCTGTTGATGTTGAGGAAAACTTTAACATCTCAGGCGACGCCGAGGATGAGGGTTTTCTGGGGTCGCTTGCAGTGAGGATTGAAGACACTGGGCTATATTATTGTGCTGTGAGTAAAGACACTTATGATCCTGCATTCTTTGGAGCAGGGACCAAACTGAGTGTTCTGGATCCAAACATCAAAGTCACTGAACCCACAGTGGAAGTCCTAGCACCCTCGGCAAAGGAGTGTAAAGATAGAAACAAGAAGAAGAAGAAGACCCTGGTGTGTGTAGCCACCCGCTTCTACCACGACCATGTCACGGTCTTCTGGCAAGTC
>585-1
GTTCCTGTGTGTCCCTCTCCGTCCACCAATCTCCTCGTTATCTCACCAAGAGGCCAGGAACCACCTTAAAGATGACCTGCAGTCACCATGACAAAAAATATGATAAAATCTACTGGTACCGTCAGATACATGGACAAAAGCTCCAGCTCATCGGCTTCCTGTCCTTTAAAGAAGCTGTTTATGTTGAGGAAAACTTTAACATCTCAGGCGACGCCGAGGATGAGGGTTTTCTGGGGTCGCTTGCAGTGAGGATTGAAGACACTGGGCTATATTATTGTGCTGTGAGTTCGACAGGGCGCTATGAGGCACATTTTGGATCAGGCACCAAATTAACAGTTCTCGATCCAAACATCAAAGTCACTGAACCCACAGTGGAAGTCCTAGCACCCTCGGCAAAGGAGTGTAAAGATAGAAACAAGAAGAAGAAGAAGACCCTGGTGTGTGTAGCCACCCGCTTCTACCCCGACCATGTCACGGTCTTCTGGCAAGTC
>586-1
GTTCCTGTGTGTCCCTCTCCGTCCACCAATCTCCTCGTTATCTCACCAAGAGGCCAGGAACCACCTTAAAGATGACCTGCAGTCACCATGACAAAAAATATGATAAAATCTACTGGTACCGTCAGATACATGGGCAAAAGCTCCAGCTCATCGGCTTCCTGTCCTTTAAAGAAGCTGTTGATGTTGAGGAAAACTTTAACATCTCAGGCGACGCCGAGGATGAGGGTTTTCTGGGGTCGCTTGCAGTGAGGATTGAAGACACTGGGCTATATTATTGTGCTGTGAGTAAGGGTCAAACTCAACCAGCCTTCTTTGGCAATGGAACGAAACTCACTGTTTTAGATCCAAACATCAAAGTCACTGAACCCACAGTGGAAGTCCTAGCACCCTCGGCAAAGGAGTGTAAAGATAGAAACAAGAAGAAGAAGAAGACCCTGGTGTGTGTAGCCACCCGCTTCTACCCCGACCATGTCACGGTCTTCTGGCAAGTC
>587-1
GTTCCTGTGTGTCCCTCTCCGTCCACCAATCTCCTCGTTATCTCACCAAGAGGCCAGGAACCACCTTAAAGATGACCTGCAGTCACCATGACAAAAAATATGATAAAATCTACTGGTACCGTCAGATACATGGACAAAAGCTCCAGCTCATCGGCTTCCTGTCCTTTAAAGAAGCTGTTGATGTTGAGGAAAACTTTAACATCTCAGGCGACGCCGAGGATGAGGGTTTTCTGGGGTCGCTTGCAGTGAGGATTGAAGACACTGGGCTATATTATTGTGCTGTGACAGGGATTTTTGGAAGTGAGGCCTACTTTGGGAATGGAACCAAACTCACTGTTTTAGATCCAAACATCAAAGTCACTGAACCCACAGTGGAAGTCCTAGCACCCTCGGCAAAGGAGTGTAAAGATAGAAACAACAAGAAGAAGAAGACCCTGGTGTGTGTAGCCACCCGCTTCTACCCCGACCATGTCACGGTCTTCTGGCAAGTC
>588-1
GTTCCTGTGTGTCCCTCTCCGTCCACCAATCTCCTCGTTATCTCACCAAGAGGCCAGGAACCACCTTAAAGATGACCTGCAGTCACCATGACAAAAAATATGATAAAATCTACTGGTACCGTCAGATACATGGACAAAAGCTCCAGCTCATCGGCTTCCTGTCCTTTAAAGGAGCTGTTGATGTTGAGGAAAACTTTAACATCTCAGGCGACGCCGAGGATGAGGGTTTTCTGGGGTCGCTTGCAGTGAGGATTGAAGACACTGGGCTATATTATTGTGCTGTGAGTAAGGCAGGGGGGGATAAGGCAGAGTTTGGTCCAGGTACCAGACTCACTGTTCTAGATCCAAACATCAAAGTCACTGAACCCACAGTGGAAGTCCTAGCACCCTCGGCAAAGGAGTGTAAAGATAGAAACAAGAAGAAGAAGAAGACCCTGGTGTGTGTAGCCACCCGCTTCTACCCCGACCATGTCACGGTCTTCTGGCAAGTC
>589-1
GTTCCTGTGTGTCCCTCTCCGTCCACCAATCTCCTCGTTATCTCACCAAGAGGCCAGGAACCACCTTAAAGGTGACCTGCAGTCACCATGACAAAAAATATGATAAAATCTACTGGTACCGTCAGATACATGGACAAAAGCTCCAGCTCATCGGCTTCCTGTCCTTTAAAGAAGCTGTTGATGTTGAGGAAAACTTTAACATCTCAGGCGACGCCGAGGATGAGGGTTTTCTGGGGTCGCTTGCAGTGAGGATTGAAGACACTGGGCTATATTATTGTGCTGTGAGGGACAGGGAAACTCAACCAGCCTTCTTTGGCAATGGAACGAAACTCACTGTTTTAGATCCAAACATCAAAGTCACTGAACCCACAGTGGAAGTCCTAGCACCCTCGGCAAAGGAGTGTAAAGATAGAAACAAGAAGAAGAAGAAGACCCTGGTGTGTGTAGCCACCCGCTTCTACCCCGACCATGTCACGGTCTTCTGGCAAGTC
>590-1
GTTCCTGTGTGTCCCTCTCCGTCCACCAATCTCCTCGTTATCTCACCAAGAGGCCAGGAACCACCTTAAAGATGACCTGCAGTCACCATGACAAAAAATATGATAAAATCTACTGGTACCGTCAGATACATGGACAAAAGCTCCAGCTCATCGGCTTCCTGTCCTTTAAAGAAGCTGTTGATGTTGAGGAAAACTTTAACATCTCAGGCGACGCCGAGGATGAGGGTTTTCTGGGGTCGCTTGCAGTGAGGATTGAAGACACTGGGCTATATTATTGTGCTGTGAGTAAAGGAGGGGCGGGGAGGGCACATTTTGGATCAGGCACCAAATTAACAGTTCTCGATCCAAACATCAAAGTCACTGAACCCACAGTGGAAGTCCTAGCACCCTCGGCAAAGGAGTGTAAAGATAGAAACAAGAAGAAGAAGAAGACCCTGGTGTGTGTAGCCACCCGCTTCTACCCCGACCATGTCACGGTCTTCTGGCAAGTC
>591-1
GTTCCTGTGTGTCCCTCTCCGTCCACCAATCTCCTCGTTATCTCACCAAGAGGCCAGGAACCACCTTAAAGATGACCTGCAGTCACCATGACAAAAAATATGATAAAATCTACTGGTACCGTCAGATACATGGACAAAAGCTCCAGCTCATCGGCTTCCTGTCCTTTCAAGAAGCTGTTGATGTTGAGGAAAACTTTAACATCTCAGGCGACGCCGAGGATGAGGGTTTTCTGGGGTCGCTTGCAGTGAGGATTGAAGACACTGGGCTATATTATTGTGCTGTGAGTAAACAATATGAGGCACATTTTGGATCAGGCACCAAATTAACAGTTCTCGATCCAAACATCAAAGTCACTGAACCCACAGTGGAAGTCCTAGCACCCTCGGCAAAGGAGTGTAAAGATAGAAACAAGAAGAAGAAGAAGACCCTGGTGTGTGTAGCCACCCGCTTCTACCCCGACCATGTCACGGTCTTCTGGCAAGTC
>592-1
GTTCCTGTGTGTCCCTCTCCGTCCACCAATCTCCTCGTTATCTCACCAAGAGGCCAGTAACCACCTTAAAGATTACCTGCAGTCACCATGACAAAAAATATGATAAAATCTACTGGTACCGTCAGATACATGGACAAAAGCTCCAGCTCATCGGCTTCCTGTCCTTTAAAGAAGCTGTTGATGTTGAGGAAAACTTTAACATCTCAGGCGACGCCGAGGATGAGGGTTTTCTGGGGTCGCTTGCAGTGAGGATTGAAGACACTGGGCTATATTATTGTGCTGTGAGTTGTGACAATAACTCGGAGGCATATTTTGGAGCCGGCACCAAACTCACCGTTTTAGATCCAAACATCAAAGTCACTGAACCCACAGTGGAAGTCCTAGCACCCTCGGCAAAGGAGTGTAAAGATAGAAACAAGAAGAAGAAGAAGACCCTGGTGTGTGTAGCCACCCGCTTCTACCCCGACCATGTCACGGTCTTCTGGCAAGTC
>593-1
GTTCCTGTGTGTCCCTCTCCGTCCACCAATCTCCTCGTTATCTCACCAAGAGGCCAGGAACCACCTTAAAGATGACCTGCAGTCACCATGACAAAAAATATGATAAAATCTACTGGTACCGTCAGATACATGGACAAAAGCTCCAGCTCATCAGCTTCCTGTCCTTTAAAGAAGCTGTTGATGTTGAGGAAAACTTTAACATCTCAGGCGACGCCGAGGATGAGGGTTTTCTGGGGTCGCTTGCAGTGAGGATTGAAGACACTGGGCTATATTATTGTGCTGTGAGCCAGGGTTCGTACTCGGAGGCATATTTTGGAGCCGGCACCAAACTCACCGTTTTAGATCCAAACATCAAAGTCACTGAACCCACAGTGGAAGTCCTAGCACCCTCGGCAAAGGAGTGTAAAGATAGAAACAAGAAGAAGAAGAAGACCCTGGTGTGTGTAGCCACCCGCTTCTACCCCGACCATGTCACGGTCTTCTGGCAAGTC
>594-1
GTTCCTGTGTGTCCCTCTCCATCCACCAATCTCCTCGTTATCTCACCAAGAGGCCAGGAACCACCTTAAAGATGACCTGCAGTCACCATGACAAAAAATATGATAAAATCTACTGGTACCGTCAGATACATGGACAAAAGCTCCAGCTCATCGGCTTCCTGTCCTTTAAAGAAGCTGTTGATGTTGAGGAAAACTTTAACATCTCAGGCGACGCCGAGGATGAGGGTTTTCTGGGGTCGCTTGCAGTGAGGATTGAAGACACTGGGCTATATTATTGTGCTGTGAGTTCGACAGGGCGCTATGAGGCACATTTTGGATCAGGCACCAAATTAACAGTTCTCGATCCAAACATCAAAGTCACTGAACCCACAGTGGAAGTCCTAGCACCCTCGGCAAAGGAGTGTAAAGATAGAAACAAGAAGAAGAAGAAGACCCTGGTGTGTGTAGCCACCCGCTTCTACCCCGACCATGTCACGGTCTTCTGGCAAGTC
>595-1
GTTCCTGTGTGTCCCTCTCCGTCCACCAATCTCCTCGTTATCTCACCAAGAGGCCAGGAACCACCTTAACGATGACCTGCAGTCACCATGACAAAAAATATGATAAAATCTACTGGTACCGTCAGATACATGGACAAAAGCTCCAGCTCATCGGCTTCCTGTCCTTTAAAGAAGCTGTTGATGTTGAGGAAAACTTTAACATCTCAGGCGACGCCGAGGATGAGGGTTTTCTGGGGTCGCTTGCAGTGAGGATTGAAGACACTGGGCTATATTATTGTGCTGTGAGTTGGACAGGGGACTATGAGGCACGTTTTGGATCAGGCACCAAATTAACAGTTCTCGATCCAAACATCAAAGTCACTGAACCCACAGTGGAAGTCCTAGCACCCTCGGCAAAGGAGTGTAAAGATAGAAACAAGAAGAAGAAGAAGACCCTGGTGTGTGTAGCCACCCGCTTCTACCCCGACCATGTCACGGTCTTCTGGCAAGTC
>596-1
GTTCCTGTGTGTCCCTCTCCGTCCACCAATCTCCTCGTTATCTCACCAAGAGGCCAGGAACCACCTTAAAGATGACCTGCAGTCACCATGACAAAAAATATGATAAAATCTACTGGTACCGTCAGATACATGGACAAAAGCTCCAGCTCATCGGCTTCCTGTCCTTTAAAGAAGCTGTTGATGTTGAGGAAAACTTTAACATCTCAGGCGACGCCGAGGATGAGGGTTTTCTGGGGTCGCTTGCAGTGAGGATTGAAGACACTGGGCTATATTATTGTGCTGTGAGGAATGGGTACTCGGAGGCATATTTTGGAGCCGGCACCAAACTCACCGTTTTAGATCCAAACATCAAAGTCACTGAACCCACAGTGGAAGTCCTAGCACCCTCGGCAAAGGAGTGTAAAGATAGAAACAAGAAGAAGAAGAAGACCCTGGTGTGTGTAGCCACCCGCTTCTACCCCGACCATGTCACGGTCTTCTGGCAAGTC
>597-1
GTTCCTGTGTGTCCCTCTCCGTCCACCAATCTCCTCGTTATCTCACCAAGAGGCCAGGAACCACCTTAACGATGACCTGCAGTCACCATGACAAAAAATATGATAAAATCTACTGGTACCGTCAGATACATGGACAAAAGCTCCAGCTCATCGGCTTCCTGTCCTTTAAAGAAGCTGTTGATGTTGAGGAAAACTTTAACATCTCAGGCGACGCCGAGGATGAGGGTTTTCTGGGGTCGCTTGCAGTGAGGATTGAAGACACTGGGCTATATTATTGTGCTGTGAGTCGACAGGGGGACAACCCGGCATTCTTCGGCAGTGGCACCAAACTCACAGTTCTAGATCCAAACATCAAAGTCACTGAACCCACAGTGGAAGTCCTAGCACCCTCGGCAAAGGAGTGTAAAGATAGAAACAAGAAGAAGAAGAAGACCCTGGTGTGTGTAGCCACCCGCTTCTACCCCGACCATGTCACGGTCTTCTGGCAAGTC
>598-1
GTTCCTGTGTGTCCCTCTCCGTCCACCAATCTCCTCGTTATCTCACCAAGAGGCCAGGAACCACCTTAAAGATGACCTGCAGTCACCATGGCAAAAAATATGATAAAATCTACTGGTACCGTCAGATACATGGACAAAAGCTCCAGCTCATCGGCTTCCTGTCCTTTAAAGAAGCTGTTGATGTTGAGGAAAACTTTAACATCTCAGGCGACGCCGAGGATGAGGGTTTTCTGGGGTCGCTTGCAGTGAGGATTGAAGACACTGGGCTATATTATTGTGCTGTGAGTAAGGGGAACAACCCGGCATTCTTCGGCAGTGGCACCAAACTCACAGTTCTAGATCCAAACATCAAAGTCACTGAACCCACAGTGGAAGTCCTAGCACCCTCGGCAAAGGAGTGTAAAGATAGAAACAAGAAGAAGAAGAAGACCCTGGTGTGTGTAGCCACCCGCTTCTACCCCGACCATGTCACGGTCTTCTGGCAAGTC
>599-1
GTTCCTGTGTGTCCCTCTCCGTCCACCAATCTCCTCGTTATCTCACCAAGAGGCAAGGAAACACCTTAAAGATTACCTTCAGTCACCATGACAAAAAATATGATAAAATCTACTGGTACCGTCAGATACATGGACAAAAGCTCCAGCTCATCGGCTTCCTGTCCTTTAAAGAAGCTGTTGATGTTGAGGAAAACTTTAACATCTCAGGCGACGCCGAGGATGAGGGTTTTCTGGGGTCGCTTGCAGTGAGGATTGAAGACACTGGGCTATATTATTGTGCTATCCAAACATCAAAGTCACTGAACCCACAGTGGAAGTCCTAGCACCCTCGGCAAAGGAGTGTAAAGATAGAAACAAGAAGAAGAAGAAGACCCTGGTGTGTGTAGCCACCCGCTTCTACCCCGACCATGTCACGGTCTTCTGGCAAGTC
>600-1
GTTCCTGTGTGTCCCTCTCCGTCCACCAATCTCCTCGTTATCTCACCAAGAGGCCAGGAACCACCTTAACGCTGACCTGCAGTCCCCATGACAAAAAATATGCTCAAATCTACTGGTACCGTCAGATACATGGACAAAAGCTCCAGCTCATCGGCTTCCTGTCCTTTAAAGAAGCTGTTGATGTTGAGGAACACTTTAACATCTCAGGCGACGCCGAGGATGAGGTTTTTCTGGGGTCGCTTGCAGTGAGGATTGAAGACACTGGGCTATATTATTGTGCTGTGAGTAAAGAGACAGGGCGGGCACATTTTGGATCAGGCACCAAATTAACAGTTCTCGATCCAAACATCAAAGTCACTGAACCCACAGTGGAAGTCCTAGCACCCTCGGCAAAGGAGTGTAAAGATAGAAACAAGAAGAAGAAGAAGACCCTGGTGTGTGTAGCCACCCGCTTCTACCCCGACCATGTCACGGTCTTCTGGCAAGTC
>601-1
GTTCCTGTGTGTCCCTCTCCGTCCACCAATCTCCTCGTTATCTCACCAAGAGGCCAGGAACCACCTTAAAGATGACCTGCAGTCACCATGACAAAAAATATGATAAAATCTACTGGTACCGTCAGATACATGGACAAAAGCTCCAGCTCATCGGCTTCCTGTCCTTTAAAGAAGCTGTTGATGTTGCGGAAAACTTTAACATCTCGGGCGACGCCGAGGATGAGGGTTTTCTGGGGTCGGTTGCAGTGAGGAATGAAGACACTGGGGTATATTATTGGGCTGTGAGTTTGGGACAGTATGAGGCACATTTTGGATCAGGCACCAAATTAACAGTTCTCGATCCAAACATCAAAGTCACTGAACCCACAGTGGAAGTCCTAGCACCCTCGGCAAAGGAGTGTAAAGATAGAAACAAGAAGAAGAAGAAGACCCTGGTGTGTGTAGCCACCCGCTTCTACCCCGACCATGTCACGGTCTTCTGGCAAGTC
>602-1
GTTCCTGTGTGTCCCTCTCCGTCCACCAATCTCCTCGTTATCTCACCAAGAGGCCAGGAACCACCTTAAAGATGACCTGCAGTCGCCACGACAAAAAATATGATAAAATCTACTGGTACCGTCAGATACATGGACAAAAGCTCCAGCTCATCGGCTTCCTGTCCTTTAAAGAAGCTGTTGATGTTGAGGAAAACTTTAACATCTCAGGCGACGCCGAGGATGAGGGTTTTCTGGGGTCGCTTGCAGTGAGGATTGAAGACACTGGGCTATATTATTGTGCTGTGAGAACAGGGCCCTATGATCCTGCATTCTTTGGAGCAGGGACCAAACTGAGTGTTCTGGATCCAAACATCAAAGTCACTGAACCCACAGTGGAAGTCCTAGCACCCTCGGCAAAGGAGTGTAAAGATAGAAACAAGAAGAAGAAGAAGACCCTGGTGTGTGTAGCCACCCGCTTCTACCCCGACCATGTCACGGTCTTCTGGCAAGTC
>603-1
GTTCCTGTGTGTCCCTCTCCGTCCACCAATCTCCTCGTTATCTCACCAAGAGGCCAGGAACCACCTTAAAGATGACCTGCAGTCACCATGACAAAAAATATGATAAAATCTACTGGTACCGTCAGATACATGGACAAAAGCTCCAGCTCATCGGCTTCCTGTCCTTTAAAGAAGCTGTTGATGTTGAGGAAAACTTTAACATCTCAGGCGACGCCGAGGATGAGGGTTTTCTGGGGTCGCTTGCAGTGAGGATTGAAGACACTGGGCTATATTATTGTGCTGTGAGTAAAACATACTATGAGGCACATTTTGGATCAGGCACCAAATTAACAGTTCTCGATCCAAACATCAAAGTCACTGAACCCACAGTGGAAGTCCTAGCACCCTCGGCAAAGGAGTGTAAAGATAGAAACAAGAAGAAGAAGACCCTGGTGTGTGTAGCCACCCGCTTCTACCCCGACCATGTCACGGTCTTCTGGCAAGTC
>604-1
GTTCCTGTGTGTCCCTCTCCGTCCACCAATCTCCTCGTTATCTCACCAAGAGGCCAGGAACCACCTTAAAGATGACCTGCAGTCCCCATGACAAAAAATATGATAAAATCTACTGGTACCGTCAGATACATTGACAAAAGCTCCATCTCATCGGCTTCCTGTCCTTTAAATAAGCTGTTGATGTTGAGTAAAACTTTAACATCTCAGGCGACGCCGAGGATTAGGGTTTTCTGTGGTCGCTTGCAGTGAGGATTGAAGACACTGGGCTATATTATTGTGCTGTGAGTAAAGGCCAGGGTGAGGCACATTTTGGATCAGGCACCAAATTAACAGTTCTCGATCCAAACATCAAAGTCACTGAACCCACAGTGGAAGTCCTAGCACCCTCGGCAAAGGAGTGTAAAGATAGAAACAAGAAGAAGAAGAAGACCCTGGTGTGTGTAGCCACCCGCTTCTACCCCGACCATGTCACGGTCTTCTGGCAAGTC
>605-1
GTTCCTGTGTGTCCCTCTCCGTCCACCAATCTCCTCGTTATCTCACCAAGAGGCCAGGAACCACCTTAAAGATGACCTGCAGTCACCATGACAAAAAATATGATAAAATCTACTGGTACCGTCAGATACATGGACAAAAGCTCCAGCTCATCGGCTTCCTGTCCTTTAAAGAAGCTGTTGATGTTGAGGAAAACTTTAACATCTCAGGCGACGCCGAGGATGAGGGTTTTCTGGGGTCGCTTGCAGTGAGGATTGAAGACACTGGGCTATATTATTGTGCTGTGAGAGGGAGGGCTCAACCAGCCTTCTTTGGCAATGGAACGAAACTCACTGTTTTAGATCCAAACATCAAAGTCACTGAACCAACAGTGGAAGTCCTAGCACCCTCGGCAAAGGAGTGTAAAGATAGAAACAAGAAGAAGAAGAAGACCCTGGTGTGTGTAGCCACCCGCTTCTACCCCGACCATGTCACGGTCTTCTGGCAAGTC
>606-1
GTTCCTGTGTGTCCCTCTCCGTCCACCAATCTCCTCGTTATCTCACCAAGAGGCCAGGAACCACCTTAAAGATGACCTGCAGTCACCATGACAAAAAATATGATAAAATCTACTGGTACCGTCCGATACATGGACAAAAGCTCCAGCTCATCGGCTTCCTGTCCTTTAAAGAAGCTGTTGATGTTGAGGAAAACTTTAACATCTCAGGCGACGCCGAGGATGAGGGTTTTCTGGGGTCGCTTGCAGTGAGGATTGAAGACACTGGGCTATATTATTGTGCTATCCAAACATCAAAGTCACTGAACCCACAGTGGAAGTCCTAGCACCCTCGGCAAAGGAGTGTAAAGATAGAAACAAGAAGAAGAAGAAGACCCTGGTGTGTGTAGCCACCCGCTTCTACCCCGACCATGTCACGGTCTTCTGGCAAGTC
>607-1
GTTCCTGTGTGTCCCTCTCCGTCCACCAATCTCCTCGTTATCTCACCAAGAGGCCAGGAACCACCTTAAAGATGACCTGCAGTCACCATGACAAAAAATATGATAAAATCTACTGGTACCGTCAGATACATGGACAAAAGCTCCAGCTCATCGGCTTCCTGCCCTTTAAAGAAGCTGTTGACGTTGAGGAAAACTTTAACATCTCAGGCGACGCCGAGGATGAGGGTTTTCTGGGGCCGCTTGCAGTGAGGATTGAAGACACTGGGCTATATTATTGTGCTGTTAACAGGAACTATGATCCTGCATTCTTTGGAGCAGGGACCAAACTGAGTGTTCTGGATCCAAACATCAAAGTCACTGAACCCACAGTGGAAGTCCTAGCACCCTCGGCAAAGGAGTGTAAAGATAGAAACAAGAAGAAGAAGAAGACCCTGGTGTGTGTAGCCACCCGCTTCTACCCCGACCATGTCACGGTCTTCTGGCAAGTC
>608-1
GTTCCTGTGTGTCCCTCTCCGTCCACCAATCTCCTCGTTATCTCACCAAGAGGCCAGTAACCACCTTAAAGATGACCTGCAGTCACCATGACAAAAAATATGATAAAATCTACTGGTACCGTCAGATACATGGACAAAAGCTCCAGCTCATCGGCTTCCTGTCCTTTAAAGAAGCTGTTGATGTTGAGGAAAACTTTAACATCTCAGGCGACGCCGAGGATGAGGGTTTTCTGGGGTCGCTTGCAGTGAGGATTGAAGACACTGGGCTATATTATTGTGCTGTGAGTAAACAGAACTATGAGGCACATTTTGGATCAGGCACCAAATTAACAGTTCTCGATCCAAACATCAAAGTCACTGAACCCACAGTGGAAGTCCTAGCACCCTCGGCAAAGGAGTGTAAAGATAGAAACAAGAAGAAGAAGAAGACCCTGGTGTGTGTAGCCACCCGCTTCTACCCCGACCATGTCACGGTCTTCTGGCAAGTC
>609-1
GTTCCTGTGTGTCCCTCTCCGTCCACCAATCTCCTCGTTATCTCACCAAGAGGCCAGGAACCACCTTAAAGATGACCTGCAGTCACCATGACAAAAAATATGATAAAATCTACTGGTACCGTCAGATACATGGACAAAAGCTCCAGCTCATCGGCTTCCTGTCCTTTAAAGAAGCTGTTGATGTTGAGGAAAACTTTAACATCTCAGGCGACGCCGAGGATTAGGGTTTTCTGGGGTCGCTTGCAGTGAGGATTGAAGACACTGGGCTATATTATTGTGCTGTGAGTAAAGGTTACACGGATAAGGCAGAGTTTGGTCCAGGTACCAGACTCACTGTTCTAGATCCAAACATCAAAGTCACTGAACCCACAGTGGAAGTCCTAGCACCCTCGGCAAAGGAGTGTAAAGATAGAAACAAGAAGAAGAAGAAGACCCTGGTGTGTGTAGCCACCCGCTTCTACCCCGACCATGTCACGGTCTTCTGGCAAGTC
>610-1
GTTCCTGTGTGTCCCTCTCCGTCCACCAATCTCCTCGTTATCTCACCAAGAGGCCAGGAACCACCTTAAAGATGACCTGCAGTCACCATGACAAAAAATATGATAAAATCTACTGGTACCGTCAGATACATGGACAAAAGCTCCAGCTCATCGGCTTCCTGTCCTTTAAAGAAGCTGTTGATGTTGAGGAAAACTTTAACATCTCAGGCGACGCCGAGGATGAGGGTTTTCTGGGGTCGCTTGCAGTGAGGATTGAAGACACTGGGCTATATTATTGTGCTGTGAGTAAAGAGACAGGGCGGGCACATTTTGGATCAGGCACCAAATTAACAGTTCTCGATCCAAACATCAAAGTCACTGAACCCACAGTGGAAGTCCTAGCACCCTCGGCAAAGGAGTGTAAAGATAGAAACAAGTAGAAGAAGAAGACCCTGGTGTGTGTAGCCACCCGCTTCTACCCCGACCATGTCACGGTCTTCTGGCAAGTC
>611-1
GTTCCTGTGTGTCCCTCTCCGTCCACCAATCTCCTCGTTATCTCACCAAGAGGCCAGGAACCACCTTAAAGATGACCTGCAGTCACCATGACAAAAAATATGATAAAATCTACTGGTACCGTCAGATACATGGACAAAAGCTCCAGCTCATCGGCTTCCTGTCCTTTAAAGAAGCTGTTGATGTTGAGGAAAACTTTAACATCTCAGGCGACGCCGAGGATGAGGGTTTTCTGGGGTCGCTTGCAGTGAGGATTGAAGACACTGGGCTATATTATTGTGCTGTGAGTAACGGCTATGAGGCACATTTTGGATCAGGCACCAAATTAACAGTTCTCGATCCAAACATCAAAGTCACTGAACCCACAGTGGAAGTCCTAGCACCCTCGGCAAAGGAGTGGAAAGATAGAAACAAGAAGAAGAAGACCCTGGTGTGTGTAGCCACCCGCTTCTACCCCGACCATGTCACGGTCTTCTGGCAAGTC
>612-1
GTTCCTGTGTGTCCCTCTCCGTCCACCAATCTCCTCGTTATCTCATCAAGAGGCCAGGAACCACCTTAAAGATGACCTGCAGTCACCATGACAAAAAATATGATAAAATCTACTGGTACCGTCAGATACATGGACAAAAGCTCCAGCTCATCGGCTTCCTGTCCTTTAAAGAAGCTGTTGATGTTGAGGAAAACTTTAACATCTCAGGCGACGCCGAGGATGAGGGTTTTCTGGGGTCGCTTGCAGTGAGGATTGAAGACACTGGGCTATATTATTGTGCTATCCAAACATCAAAGTCACTGAACCCACAGTGGAAGTCCTAGCACCCTCGGCAAAGGAGTGTAAAGATAGAAACAAGAAGAAGAAGAAGACCCTGGTGTGTGTAGCCACCCGCTTCTACCCCGACCATGTCACGGTCTTCTGGCAAGTC
>613-1
GTTCCTGTGTGTCCCTCTCCGTCCACCAATCTCCTCGTTATCTCACCAAGAGGCCAGGAACCACCTTAAAGATGACCTGCAGTCACCATGACAAAAAATATGATAAAATCTACTGGTACCGACAGATACATGGACAAAAGCTCCAGCTCATCGGCTTCCTGTCCTTTAAAGAAGCTGTTGATGTTGAGGAAAACTTTAACATCTCAGGCGACGCCGAGGATGAGGGTTTTCTGGGGTCGCTTGCAGTGAGGATTGAAGACACTGGGCTATATTATTGTGCTGTGAGTAACAATTATGAGGCACATTTTGGATCAGGCACCAAATTAACAGTTCTCGATCCAAACATCAAAGTCACTGAACCCACAGTGGAAGTCCTAGCACCCTCGGCAAAGGAGTGTAAAGATAGAAACAAGAAGAAGAAGAAGACCCTGGTGTGTGTAGCCACCCGCTTCTACCCCGACCATGTCACGGTCTTCTGGCAAGTC
>614-1
GTTCCTGTGTGTCCCTCTCCGTCCACCAATCTCCTCGTTATCTCACCAAGAGGCCAAGAACCACCTTAAAGATGACCTGCAGTCACCATGACAAAAAATATGATAAAATCTACTGGTACCGTCAGATACATGGACAAAAGCTCCAGCTCATCGGCTTCCTGTCCTTTAAAGAAGCTGTTGATGTTGAGGAAAACTTTAACATCTCAGGCGACGCCGAGGATGAGGGTTTTCTGGGGTCGCTTGCAGTGAGGATTGAAGACACTGGGCTATATTATTGTGCTGTGAGAAAGGACACCAACTATGAGGCACATTTTGGATCAGGCACCAAATTAACAGTTCTCGATCCAAACATCAAAGTCACTGAACCCACAGTGGAAGTCCTAGCACCCTCGGCAAAGGAGTGTAAAGATAGAAACAAGAAGAAGAAGAAGACCCTGGTGTGTGTAGCCACCCGCTTCTACCCCGACCATGTCACGGTCTTCTGGCAAGTC
>615-1
GTTCCTGTGTGTCCCTCTCCGTCCACCAATCTCCTCGTTATCTCACCAAGAGGCCAGGAACCACCTTAAAGATGACCTGCAGTCACCATGACAAAAAATATGATAAAATCTACTGGTACCGTCAGATACATGGACAAAAGCTCCCGCTCATCGGCTTCCTGTCCTTTAAAGAAGCTGTTGATGTTGAGGAAAACTTTAACATCTCAGGCGACGCCGAGGATGAGGGTTTTCTGGGGTCGCTTGCAGTGAGGATTGAAGACACTGGGCTATATTATTGTGCTGTGAGTAAAGCTCGGGGCTATGAGGCACATTTTGGATCAGGCACCAAATTAACAGTTCTCGATCCAAACATCAAAGTCACTGAACCCACAGTGGAAGTCCTAGCACCCTCGGCAAAGGAGTGTAAAGATAGAAACAAGAAGAAGAAGAAGACCCTGGTGTGTGTAGCCACCCGCTTCTACCCCGACCATGTCACGGTCTTCTGGCAAGTC
>616-1
GTTCCTGTGTGTCCCTCTCCGTCCACCAATCTCCTCGTTATCTCACCAAGAGGCCAGGAACCACCTTCAAGATGACCTGCAGTCACCATTACAAAAAATATGATAAAATCTACTGGTACCGTCAGATACATGGACAAAAGCTCCAGCTCATCGGCTTCCTGTCCTTTAAAGAAGCTGTTGATGTTGAGGAAAACTTTAACATCTCAGGCGACGCCGAGGATGAGGGTTTTCTGGGGTCGCTTGCAGTGAGGATTGAAGACACTGGGCTATATTATTGTGCTGTGAGTAAACACACTGGAAGTGAGGCCTACTTTGGGAATGGAACCAAACTCACTGTTTTAGATCCAAACATCAAAGTCACTGAACCCACAGTGGAAGTCCTAGCACCCTCGGCAAAGGAGTGTAAAGATAGAAACAAGAAGAAGAAGAAGACCCTGGTGTGTGTAGCCACCCGCTTCTACCCCGACCATGTCACGGTCTTCTGGCAAGTC
>617-1
GTTCCTGTGTGTCCCTCTCCGTCCACCAATCTCCTCGTTATCTCACCAAGAGGCCAGGAACCACCTTAAAGATGACCTGCAGTCACCATGACAAAAAATATGATAAAATCTACTGGTACCGTCAGATACATGGACAAAAGCTCCAGCTCATCGGCTTCCTGTCCTTTAAAGAAGCTGTTGATGTTGAGGAAAACTTTAACATCTCAGGCGACGCCGAGGATGAGGGTTTTCTGGGGTCGCTTGCAGTGAGGGTTGAAGACGCTGGGTTATATTATTGTGCTGTGAGTTCGGCAGGGCGCTATGAGGCACATTTTGGATCAGGCACCAAATTAACAGTTCTCGATCCAAACATCAAAGTCACTGAACCCACAGTGGAAGTCCTAGCACCCTCGGCAAAGGAGTGTAGAGATAGAAACAAGAAGAAGAAGAAGACCCTGGTGTGTGTAGCCACCCGCTTCTACCCCGACCATGTCACGGTCTTCTGGCAAGTC
>618-1
GTTCCTGTGTGTCCCTCTCCGTCCACCAATCTCCTCGTTATCTCACCAAGAGGCCAGTAACCACCTTAAAGATGACCTGCAGTCACCATGACAAAAAATATGATAAAATCTACTGGTACCGTCAGATACATGGACAAAAGCTCCAGCTCATCGGCTTCCTGTCCTTTAAAGAAGCTGTTGATGTTGAGGAAAACTTTAACATCTCAGGCGACGCCGAGGATGAGGGTTTTCTGGGGTCGCTTGCAGTGAGGATTGAAGACACTGGGCTATATTATTGTGCTGTGAGTAAACCGGATAAGGCAGAGTTTGGTCCAGGTACCAGACTCACTGTTCTAGATCCAAACATCAAAGTCACTGAACCCACAGTGGAAGTCCTAGCACCCTCGGCAAAGGAGTGTAAAGATAGAAACAAGAAGAAGAAGAAGACCCTGGTGTGTGTAGCCACCCGCTTCTACCCCGACCATGTCACGGTCTTCTGGCAAGTC
>619-1
GTTCCTGTGTGTCCCTCTCCGTCCACCAATCTCCTCGTTATCTCACCAAGAGGCCAGGAACCACCTTAAAGATGACCTGCAGTCACCATGACAAAAAATATGATAAAATCTACTGGTACCGTCAGATACATGGACAAAAGCTCCAGCTCATCGGCTTCCTGTCCTTTAAAGAAGCTGTTGATGTTGAGGAAAACTTTAACATCTCAGGCGACGCCGAGGATGAGGGTTTTCTGGGGTCGCTTGCAGTGAGGATTGAAGACACTGGGCTATATTATTGTGCTGTGATACAGTGGCCGGATAAGGCAGAGTTTGGTCCAGGTACCAGACTCACTGTTCTAGATCCAAACATCAAAGTCACTGAACCCACAGTGGAAGTCCTAGCACCCTCGGCAAAGGAGTGTAAAGATAGAAACAAGAAGAAGAAGAAGACCCTGGTGTGTGTAGCCACCCGCTTCTACCCCGACCATGTCACGGTCTTCTGGCAAGTC
>620-1
GTTCCTGTGTGTCCCTCTCCCGGTCCTTGTCCCTGTGGCTGCGCCTCCGGTCACGGTCTTCTGGCAAGTC
>621-1
GTTCCTGTGTGTCCCTCTCCGTCCACCAATCTCCTCGTTATCTCACCAAGAGGCCAGGAACCACCTTAAAGATGACCTGCAGTCACCATGACAAAAAATATGATAAAATCTACTGGTACCGTCAGATACATGGACAAAAGCTCCAGCTCATCGGCTTCCTGTCCTTTAAAGAAGCTGTTGATGTTGAGGAAAACTTTAACATCTCAGGCGCCGCCGAGGATGAGGGTTTTCTGGGGTCGCTTGCAGTGAGGATTGAAGACACTGGGCTATATTATTGTGCTGTGAGTAAAGGTTACACGGATAAGGCAGAGTTTGGTCCAGGTACCAGACTCACTGTTCTAGATCCAAACATCAAAGTCACTGAACCCACAGTGGAAGTCCTAGCACCCTCGGCAAAGGAGTGTAAAGATAGAAACAAGAAGAAGAAGAAGACCCTGGTGTGTGTAGCCACCCGCTTCTACCCCGACCATGTCACGGTCTTCTGGCAAGTC
>622-1
GTTCCTGTGTGTCCCTCTCCGTCCACCAATCTCCTCGTTATCTCACCAAGAGGCCAGGAACCACCTTAAAGATGACCTGCAGTCACCATGACAAAAAATATGATAAAATCTACTGGTACCGCCAGATACATGGACAAAAGCTCCAGCTCATCGGCTTCCTGTCCTTTAAAGAAGCTGTTGATGTTGAGGAAAACTTTAACATCTCAGGCGACGCCGAGGATGAGGGTTTTCTGGGGTCGCTTGCAGTGAGGATTGAAGACACTGGGCTATATTATTGTGCTGTGAGTAAAGCTTGGGATGATCCTGCATTCTTTGGAGCAGGGACCAAACTGAGTGTTCTGGATCCAAACATCAAAGTCACTGAACCCACAGTGGAAGTCCTAGCACCCTCGGCAAAGGAGTGTAAAGATAGAAACAAGAAGAAGAAGAAGACCCTGGTGTGTGTAGCCACCCGCTTCTACCCCGACCATGTCACGGTCTTCTGGCAAGTC
>623-1
GTTCCTGTGTGTCCCTCTCCGTCCACCAATCTCCTCGTTATCTCACCAAGAGGCCAGGAACCACCTTAAAGATGACCTGCAGTCACCATGACAAAAAATATGATAAAATCTACTGGTACCGTCAGATACATGGACAAAAGCTCCAGCTCATCGGCTTCCTGTCCTTTAAAGAAGCTGTTGATGTTGAGGAAAACTTTAACATCTCAGGCGACGCCGAGGATGAGGGTTTTCTGGGGTCGCTTGCAGTGAGGATTGAAGACACTGGGCTATATTATTGTGCTGTGGGAAGAAGGGCGGACTCGGAGGCATATTTTGGAGCCGGCACCAAACTCCCCGTTTTAGATCCAAACATCAAAGTCACTGAACCCACAGTGGAAGTCCTAGCACCCTCGGCAAAGGAGTGTAAAGATAGAAACAAGAAGAAGAAGAAGACCCTGGTGTGTGTAGCCACCCGCTTCTACCCCGACCATGTCACGGTCTTCTGGCAAGTC
>624-1
GTTCCTGTGTGTCCCTCTCCGTCCACCAATCTCCTCGTTATCTCACCAAGAGGTCAGGAACCACCTTAAAGATGACCTGCAGTCACCATGACAAAAAATATGATAAAATCTACTGGTACCGTCAGATACATGGACAAAAGCTCCAGCTCATCGGCTTCCTGTCCTTTAAAGAAGCTGTTGATGTTGAGGAAAACTTTAACATCTCAGGCGACGCCGAGGATGAGGGTTTTCTGGGGTCGCTTGCAGTGAGGATTGAAGACACTGGGCTATATTATTGTGCTGTGAGTAAAGCTAACAGTTATGAGGCACATTTTGGATCAGGCACCAAATTAACAGTTCTCGATCCAAACATCAAAGTCACTGAACCCACAGTGGAAGTCCTAGCACCCTCGGCAAAGGAGTGTAAAGATAGAAACAAGAAGAAGAAGAAGACCCTGGTGTGTGTAGCCACCCGCTTCTACCCCGACCATGTCACGGTCTTCTGGCAAGTC
>625-1
GTTCCTGTGTGTCCCTCTCCGTCCACCAATCTCCTCGTTATCTCACCAAGAGGCCAGGAACCACCTTAAAGATGACCTGCAGTCACCATGACAAAAAATATGATAAAATCTACTGGTACCGTCAGATACATGGACAAAAGCTCCAGCTCATCGGCTTCCTGTCCTTTAAAGAAGCTGTTATGTTGAGGAAAACTTTAACATCTCAGGCGACGCCGAGGATGAGGGTTTTCTGGGGTCGCTTGCAGTGAGGATTGAAGACACTGGGCTATATTATTGTGCTGTGACAGGGAGCTCGTACTCGGAGGCATATTTTGGAGCCGGCACCAAACTCACCGTTTTAGATCCAAACATCAAAGTCACTGAACCCACAGTGGAAGTCCTAGCACCCTCGGCAAAGGAGTGTAAAGATAGAAACAAGAAGAAGAAGAAGACCCTGGTGTGTGTAGCCACCCGCTTCTACCCCGACCATGTCACGGTCTTCTGGCAAGTC
>626-1
GTTCCTGTGTGTCCCTCTCCGTCCACCAATCTCCTCGTTATCTCACCAAGAGGCCAGTAACCACCTTAAAGATGACCTGCAGTCACCATGACAAAAAATATGATAAAATCTACTGGTACCGTCAGATACATGGACAAAAGCTCCAGCTCATCGGCTTCCTGTCCTTTAAAGAAGCTGTTGATGTTGAGGAAAACTTTAACATCTCAGGCGACGCCGAGGATGAGGGTTTTCTGGGGTCGCTTGCAGTGAGGATTGAAGACACTGGGCTATATTATTGTGCTGTGACCAGACAGGGCTATGAGGCACATTTTGGATCAGGCACCAAATTAACAGTTCTCGATCCAAACATCAAAGTCACTGAACCCACAGTGGAAGTCCTAGCACCCTCGGCAAAGGAGTGTAAAGATAGAAACAAGAAGAAGAAGAAGACCCTGGTGTGTGTAGCCACCCGCTTCTACCCCGACCATGTCACGGTCTTCTGGCAAGTC
>627-1
GTTCCTGTGTGTCCCTCTCCGTCCACCAATCTCCTCGTTATCTCACCAAGCGGCCAGTAACCACCTTAAAGATGACCTGCAGTCACCATGACCAAAAATATGATAAAATCTACTGGTACCGTCAGATACATGGACAAAAGCTCCAGCTCATCGGCTTCCTGTCCTTTAAAGAAGCTGTTGATGTTGAGGAAAACTTTAACATCTCAGGCGACGCCGAGGATGAGGGTTTTCTGGGGTCGCTTGCAGTGAGGATTGAAGACACTGGGCTATATTATTGTGCTGTGAGTAACAATTATGAGGCACATTTTGGATCAGGCACCAAATTAACAGTTCTCGATCCAAACATCAAAGTCACTGAACCCACAGTGGAAGTCCTAGCACCCTCGGCAAAGGAGTGTAAAGATAGAAACAAGAAGAAGAAGAAGACCCTGGTGTGTGTAGCCACCCGCTTCTACCCCGACCATGTCACGGTCTTCTGGCAAGTC
>628-1
GTTCCTGTGTGTCCCTCTCCGTCCACCAATCTCCTCGTTATCTCACCAAGAGGCCAGGAACCACCTTAAAGATGACCTGCAGTCACCATGACAAAAAATATGATAAAATCTACTGGTACCGTCAGATACATGGACAAAAGCTCCAGCTCATCGGCTTCCTGTCCTTTAAAGAAGCTGTTGATGTTGAGGAAAACTTTAACATCTCAGGCGACGCCGAGGATGAGGGTTTTCTGGGGTCGTTTGCAGTGAGGATTGAAGACACTGGGCTATATTATTGTGCTATCCAAACATCAAAGTCACTGAACCCACAGTGGAAGTCCTAGCACCCTCGGCAAAGGAGTGTAAAGATAGAAACAAGAAGAAGAAGAAGACCCTGGTGTGTGTAGCCACCCGCTTCTACCCCGACCATGTCACGGTCTTCTGGCAAGTC
>629-1
GTTCCTGTGTGTCCCTCTCCGTCCACCAATCTCCTCGTTATCTCACCAAGAGGCCAGGAACCACCTTAAAGATGACCTGCAGTCACCATGACAAAAAATATGATAAAATCTACTGGTACCGTCAGATACATGGACAAAAGCTCCAGCTCATCGGCTTCCTGTCCTTTAAAGAAGCTGTTGATGTTGAGGAAAACTTTAACATCTCACGCGACGCCGAGGATGAGGGTTTTCTGGGGTCGCTTGCAGTGAGGATTGAAGACACTGGGCTATATTATTGTGCTGTGAGTCTTCGGAACTATGAGGCACATTTTGGATCAGGCACCAAATTAACAGTTCTCGATCCAAACATCAAAGTCACTGAACCCACAGTGGAAGTCCTAGCACCCTCGGCAAAGGAGTGTAAAGATAGAAACAAGAAGAAGAAGAAGACCCTGGTGTGTGTAGCCACCCGCTTCTACCCCGACCATGTCACGGTCTTCTGGCAAGTC
>630-1
GTTCCTGTGTGTCCCTCTCCGTCCACCAATCTCCTCGTTATCTCACCAAGAGGCCAGGAACCACCTTAAAGATGACCTGCAGTCACCATGACCAAAAATATGATAAAATCTACTGGTACCGTCAGATACATGGACAAAAGCTCAAGCTCATCGGCTTCCTGTCCTTTAAAGAAGCTGTTGATGTTGAGGAAAACTTTAACATCTCAGGCGACGCCGAGGATGAGGGTTTTCTGGGGTCGCTTGCAGTGAGGATTGAAGACACTGGGCTATATTATTGTGCTGTGAGTAAAGCTACAGGGAATGAGGCACATTTTGGATCAGGCACCAAATTAACAGTTCTCGATCCAAACATCAAAGTCACTGAACCCACAGTGGAAGTCCTAGCACCCTCGGCAAAGGAGTGTAAAGATAGAAACAAGAAGAAGAAGAAGACCCTGGTGTGTGTAGCCACCCGCTTCTACCCCGACCATGTCACGGTCTTCTGGCAAGTC
>631-1
GTTCCTGTGTGTCCCTCTCCGTCCACCAATCTCCTCGTTATCTCACCAAGAGGCCAGGAACCACCTTAAAGATGACCTGCAGTCACCATGACAAAAAATATGATAAAATCTACTGGTACCGTCAGATACATGGACAAAAGCTCCAGCTCATCGGCTTCCTGTCCTTTAAAGAAGCTGTTGATGTTGAGGAAAACTTTAACATCTCAGGTGACGCCGAGGATGAGGGTTTTCTGGGGTCGCTTGCAGTGAGGATTGAAGACACTGGGCTATATTATTGTGCTGTGAGTTACAGGGGTTATGAGGCACATTTTGGATCAGGCACCAAATTAACAGTTCTCGATCCAAACATCAAAGTCACTGAACCCACAGTGGAAGTCCTAGCACCCTCGGCAAAGGAGTGTAAAGATAGAAACAAGAAGAAGAAGAAGACCCTGGTGTGTGTAGCCACCCGCTTCTACCCCGACCATGTCACGGTCTTCTGGCAAGTC
>632-1
GTTCCTGTGTGTCCCTCTCCGTCCACCCATCTCCGCGTTATCTCACCAAGAGGCCAGGAACCACCTTAAAGATGACCTGCCGTCACCATGACCAAAAATATGATAAAATCTACTGGTACCGTCAGATACATGGACAAAAGCTCCAGCTCATCGGCTTCCTGTCCTTTAAAGAAGCTGTTGATGTTGAGGAAAACTTTAACATCTCAGGCGACGCCGAGGATGAGGGTTTTCTGGGGTCGCTTGCAGTGAGGATTGAAGACACTGGGCTATATTATTGTGCTGTGAGGGCGGGACAGTACTCGGAGGCATATTTTGGAGCCGGCACCAAACTCACCGTTTTAGAGCCAAACATCAAAGTCACTGAACCCACAGTGGAAGTCCTAGCACCCTCGGCAAAGGAGTGTAAAGATAGAAACAAGAAGAAGAAGAAGACCCTGGTGTGTGTAGCCACCCGCTTCTACCCCGACCATGTCACGGTCTTCTGGCAAGTC
>633-1
GTTCCTGTGTGTCCCTCTCCGTCCACCAATCTCCTCGTTATCTCACCAAGAGGCCAGGAACCACCTTAAAGATTACCTGCAGTCACCATGACAAAAAATATGATAAAATCTACTGGTACCGTCAGATACATGGACAAAAGCTCCAGCTCATCGGCTTCCTGTCCTTTAAAGAAGCTGTTGATGTTGAGGAAAACTTTAACATCTCAGGCGACGCCGAGGATGAGGGTTTTCTGGGGTCGCTTGCAGTGAGGATTGAAGACACTGGGCTATATTATTGTGCTGTGAGGACAGGGGCCAACTATGAGGCACATTTTGGATCAGGCACCAAATTAACAGTTCTCGATCCAAACATCAAAGTCACTGAACCCACAGTGGAAGTCCTAGCACCCTCGGCAAAGGAGTGTAAAGATAGAAACAAGAAGAAGAAGAAGACCCTGGTGTGTGTAGCCACCCGCTTCTACCCCGACCATGTCACGGTCTTCTGGCAAGTC
>634-1
GTTCCTGTGTGTCCCTCTCCGTCCACCAATCTCCTCGTTATCTCACCAAGAGGCCAGGAACCACCTTAAAGATGACCTGCAGTCACCATGACAAAAAATATGATAAAATCTACTGGTACCGTCAGATACATGGACAAAAGCTCCAGCTCATCGGCTTCCTGTCCTTTAAAGAAGCTGTTGATGTTGAGGAAAACTTTAACATCTCAGGCGACGCCGAGGATGAGGGTTTTCTGGGGGCGCTTGCAGTGAGGATTGAAGACACTGGGCTATATTATTGTGCTGTGAGTCGGGGGCGGAACAACCCGGCATTCTTCGGCAGTGGCACCAAACTCACAGTTCTAGATCCAAACATCAAAGTCACTGAACCCACAGTGGAAGTCCTAGCACCCTCGGCAAAGGAGTGTAAAGATAGAAACAAGAAGAAGAAGAAGACCCTGGTGTGTGTAGCCACCCGCTTCTACCCCGACCATGTCACGGTCTTCTGGCAAGTC
>635-1
GTTCCTGTGTGTCCCTCTCCGTCCACCAATCTCCTCGTTATCTCACCAAGAGGCCAGGAACCACCTTAAAGATGACCTGCAGTCACCATGACAAAAAATATGATAAAATCTACTGGCACCGTCAGATACATGGACAAAAGCTCCAGCTCATCGGCTTCCTGTCCTTTAAAGAAGCTGTTGATGTTGAGGAAAACTTTAACATCTCAGGCGACGCCGAGGATGAGGGTTTTCTGGGGTCGCTTGCAGTGAGGATTGAAGACACTGGGCTATATTATTGTGCTGTGGAAGCGTCAGGGGGGTATGAGGCACATTTTGGATCAGGCACCAAATTAACAGTTCTCGATCCAAACATCAAAGTCACTGAACCCACAGTGGAAGTCCTAGCACCCTCGGCAAAGGAGTGTAAAGATAGAAACAAGAAGAAGAAGAAGACCCTGGTGTGTGTAGCCACCCGCTTCTACCCCGACCATGTCACGGTCTTCTGGCAAGTC
>636-1
GTTCCTGTGTGTCCCTCTCCGTCCACCAATCTCCTCGTTATCTCACCAAGAGGCCAGGAACCACCTTAAAGATGACCTGCAGTCACCATGACAAAAAATATGATAAAATCTACTGGTACCGTCAGATACATGGACAAAAGCTCCAGCTCATCGGCTTCCTGTCCTTTAAAGAAGCTGTTGATGTTGAGGAAAACTTTAACATCTCAGGCGACGCCGAGGATGAGGGTTTTCTGGGGTCGCTTGCAGTGAGGATTGAAGACACGGGGCTATATTATTGTGCTGTGAGTACCCGGACAGATTATGAGGCACATTTTGGATCAGGCACCAAATTAACAGTTCTCGATCCAAACATCAAAGTCACTGAACCCACAGTGGAAGTCCTAGCACCCTCGGCAAAGGAGTGTAAAGATAGAAACAAGAAGAAGAAGAAGACCCTGGTGTGTGTAGCCACCCGCTTCTACCCCGACCATGTCACGGTCTTCTGGCAAGTC
>637-1
GTTCCTGTGTGTCCCTCTCCGTCCACCAATCTCCTCGTTATCTCACCAAGAGGCCAGGAACCACCTTAAAGATGACCTGCAGTCACCATGACAAAAAATATGATAAAATCTACTGGTACCGTCAGATACATGGACAAAAGCTCCAGCTCATCGGCTTCCTGTCCTTTAAAGAAGCTGTTGATGTTGAGGAAAACTTTAACATCTCAGGCGACGCCGAGGATGAGGGTTTTCTGGGGTCGCTTGCAGTGAGGATTGAAGACACTGGGCTATATTATTGTGCTGTGAGTCGGGGGCGGAACAACCCGGCATTCTTCGTCAGTGGCACCAAACTCACAGTTCTAGATCCAAACATCAAAGTCACTGAACCCACAGTGGAAGTCCTAGCACCCTCGGCAAAGGAGTGTAAAGATAGAAACAAGAAGAAGAAGAAGACCCTGGTGTGTGTAGCCACCCGCTTCTACCCCGACCATGTCACGGTCTTCTGGCAAGTC
>638-1
GTTCCTGTGTGTCCCTCTCCGTCCACCAATCTCCTCGTTATCTCACCAAGAGGCCAGGAACCACCTTAAAGATGACCTGCAGTCACCATGACAAAAAATATGATAAAATCTACTGGTACCGTCAGATACATGGACAAAAGCTCCAGCTCATCGGCTTCCTGTCCTTTAAAGAAGCTGTTGATGTTGAGGAAAACTTTAACATCTCAGGCGACGCCGAGGATGAGGGTTTTCTGGGGTCGCTTGCAGTGAGGATTGAAGACACTGGGCTATATTATTGTGCTGTGAGTTACAGGGGGCAAACTCAACCAGCCTTCTTTGGCAATGGAACGAAACTCACTGTTTTAGATCCAAACATCAAAGTCACTGAACCCACAGTGGAAGTCCTAGCACCCTCGGCAAAGGAGTGTAAAGATAGAAACAAGAAGAAGAAGACCCTGGTGTGTGTAGCCACCCGCTTCTACCCCGACCATGTCACGGTCTTCTGGCAAGTC
>639-1
GTTCCTGTGTGTCCCTCTCCGTCCACCAATCTCCTCGTTATCTCACCAAGAGGCCAGGAACCACCTTAAAGATGACCTGCAGTCACCATGACAAAAAATATGATAAAATCTACTGGTACCGTCAGATACATGGACAAAAGCTCCAGCTCATCGGCTTCCTGTCCTTTAAAGAAGCTGTTGATGTTGAGGAAAACTTTAACATCTCAGGCGACGCCGAGGATGAGGGTTTTCTGGGGTCGCTTGCAGTGAGGATTGAAGACACTGGGCTATATTATTGTGCTGTGAGGGACAGGGGTAGTGAGGCACATTTTGGATCAGGCACCAAATTAACAGTTCTCGATCCAAACATCAAAGTCACTGAACCCACAGTGGAAGTCCTAGCACCCTCGGCAAAGGAGTGTAAAGATAGAAACAAGAAGAAGAAGACCCTGGTGTGTGTAGCCACCCGCTTCTACCCCGACCATGTCACGGTCTTCTGGCAAGTC
>640-1
GTTCCTGTGTGTCCCTCTCCGTCCACCAATCTCCTCGTTATCTCACCAAGAGGCCAGGAACCACCTTAAAGATGACCTGCAGTCACCATGACAAAAAATATGATAAAATCTACTGGTACCGTCAGATACATGGACAAAAGCTCCAGCTCATCGGCTTCCTGTCCTTTAAAGAAGCTGTTGATGTTGAGGAAAACTTTAACATCTCAGGCGACGCCGAGGATGAGGGTTTTCTGGGGTCGCTTGCAGTGAGGATTGAAGACACTGGGCTATATTATTGTGCTGGGACACGCAACTATGAGGCACATTTTGGAGCAGGCACCAAATTAACAGTTCTCGATCCAAACATCAAAGTCACGGAACCCACAGTGGAAGTCCTAGCACCCTCGGCAAAGGAGTGGAAAGATAGAAACAAGAAGAAGAAGACCCTGGTGTGTGTAGCCACCCGCTTCTACCCCGACCATGTCACGGTCTTCTGGCAAGTC
>641-1
GTTCCTGTGTGTCCCTCTCCGTCCACCAATCTCCTCGTTATCTCACCAAGAGGCCAGGAACCACCTTAAAGATGACCTGCAGTCACCATGACAAAAAATATGATAAAATCTACTGGTACCGTCAGATACATGGACAAAAGCTCCAGCTCATCGGCTTCCTGTCCTTTAAAGAAGCTGTTGATGTTGAGGAAAACTTTAACATCTCAGGCGACGCCGAGGATGAGGGTTTTCTGGGGTCGCTTGTAGTGAGGATTGAAGACGCTGGGCTATATTATTGTGCTCCTCGGACAGGGGACTATGAGGCACATTTTGGATCAGGCACCAAATTAACAGTTCTCGATCCAAACATCAAAGTCACTGAACCCACAGTGGAAGTCCTAGCACCCTCGGCAAAGGAGTGTAAAGATAGAAACAAGAAGAAGAAGAAGACCCTGGTGTGTGTAGCCACCCGCTTCTACCCCGACCATGTCACGGTCTTCTGGCAAGTC
>642-1
GTTCCTGTGTGTCCCTCTCCGTCCACCAATCTCCTCGTTATCTCACCAAGAGGCCAGGAACCACCTTCAAGATGACCTGCAGTCACCATGACAAAAAATATGATAAAATCTACTGGTACCGTCAGATACATGGACAAAAGCTCCAGCTCATCGGCTTCCTGTCCTTTAAAGCAGCTGTTGATGTTGAGGAAAACTTTAACATCTCAGGCGACGCCGAGGATGAGGGCTTTCTGGGGTCGCTTGCAGTGAGGATTGAAGACACTGGGCTATATTATTGTGCTGTGACAGGGAGCTCGTACTCGGAGGCATATTTTGGAGCCGGCACCAAACTCACCGTTTTAGATCCAAACATCAAAGTCACTGAACCCACAGTGGAAGTCCTAGCACCCTCGGCAAAGGAGTGTAAAGATAGAAACAAGAAGAAGAAGAAGACCCTGGTGTGTGTAGCCACCCGCTTCTACCCCGACCATGTCACGGTCTTCTGGCAAGTC
>643-1
GTTCCTGTGTGTCCCTCTCCGTCCACCAATCTCCTCGTTATCTCACCAAGAGGCCAGGAACCACCTTAAAGATGACCTGCAGTCACCATGACAAAAAATATGATAAAATCTACTGGTACCGTCAGATACATGGACAAAAGCTCCAGCTCATCGGCTTCCTGTCCTTTAAAGAAGCTGTTGATGTTCAGGAAAACTTTAACATCTCAGGCGACGCCGAGGATGAGGGTTTTCTGGGGTCGCTTGCAGTGAGAAATGAAGGCGCTGGGATTAATTATTGTGCTGTTACCGCAGTGTTTGGAACAGGAACCAAACTGACTGTTCTAGATCCAAACATCAAAGTCACTGAACCCACAGTGGAAGTCCTAGCACCCTCGGCAAAGGAGTGTAAAGATAGAAACAAGAAGAAGAAGAAGACCCTGGTGTGTGTAGCCACCCGCTTCTACCCCGACCATGTCACGGTCTTCTGGCAAGTC
>644-1
GTTCCTGTGTGTCCCTCTCCGTCCACCAATCTCCTCGTTATCTCACCAAGAGGCCAGGAACCACCTTAAAGTTGACCTGCAGTCACCATGACAAAAAATATGATAAAATCTACTGGTACCGTCAGATACATGGACAAAAGCTCCAGCTCATCGGCTTCCTGTCCTTTAAAGAAGCTGTTGATGTTGAGGAAAACTTTAACATCTCAGGCGACGCCGAGGATGAGGGTTTTCTGGGGTCGCTTGCAGTGAGGATTGAAGACACTGGGCTATATTATTGTGCTGTGATACAGGGGCCGGATAAGGCAGAGTTTGGTCCAGGTACCAGACTCACTGTTCTAGATCCAAACATCAAAGTCACTGAACCCACAGTGGAAGTCCTAGCACCCTCGGCAAAGGAGTGTAAAGATAGAAACAAGAAGAAGAAGAAGACCCTGGTGTGTGTAGCCACCCGCTTCTACCCCGACCATGTCACGGTCTTCTGGCAAGTC
>645-1
GTTCCTGTGTGTCCCTCTCCGTCCACCAATCTCCTCGTTATCTCACCAAGAGGCCAGGAACCACCTTAAAGATTACCTGCAGTCACCATGACAAAAAATATGATAAAATCTACTGGTACCGTCAGATACATGGACAAAAGCTCCAGCTCATCGGCTTCCTGTCCTTTAAAGAAGCTGTTGATGTTGAGGAAAACTTTAACATCTCAGGCGACGCCGAGGATGAGGGTTTTCTGGGGTCGCTTGCAGTGAGGATTGAAGACACTGGGCTATATTATTGTGCTGTGAGTGACAGGGGATACTCGGAGGCATATTTTGGAGCCGGCACCAAACTCACCGTTTTAGATCCAAACATCAAAGTCACTGAACCCACAGTGGAAGTCCTAGCACCCTCGGCAAAGGAGTGTAAAGATAGAAACAAGAAGAAGAAGAAGACCCTGGTGTGTGTAGCCACCCGCTTCTACCCCGACCATGTCACGGTCTTCTGGCAAGTC
>646-1
GTTCCTGTGTGTCCCTCTCCGTCCACCAATCTCCTCGTTATCTCACCAAGAGGCCAGTAACCACCTTAAAGATTACCTGCAGTCACCATGACAAAAAATATGATAAAATCTACTGGTACCGTCAGATACATGGACAAAAGCTCCAGCTCATCGGCTTCCTGTCCTTTAAAGAAGCTGTTGATGTTGAGGAAAACTTTAACATCTCAGGCGACGCCGAGGATGAGGGTTTTCTGGGGTCGCTTGCAGTGAGGATTGAAGACGCTGGGCTATATTATTGTGCTGTGAGTAAGGGCAGATATGATCCTGCATTCTTTGGAGCAGGGACCAAACTGAGTGTTCTGGATCCAAACATCAAAGTCACTGAACCCACAGTGGAAGTCCTAGCACCCTCGGCAAAGGAGTGTAAAGATAGAAACAAGAAGAAGAAGAAGACCCTGGTGTGTGTAGCCACCCGCTTCTACCCCGACCATGTCACGGTCTTCTGGCAAGTC
>647-1
GTTCCTGTGTGTCCCTCTCCGTCCACCAATCTCCTCGTTATCTCACCAAGAGGCCAGGAACCACCTTAAAGATGACCTGCAGTCACCATGACAAAAAATATGATAAAATCTATTGGTACCGTCAGATACATGGACAAAAGCTCCAGCTCATCGGCTTCCTGTCCTTTAAAGAAGCTGTTGATGTTGAGGAAAACTTTAACATCTCAGGCGACGCCGAGGATGAGGGTTTTCTGGGGTCGCTTGCAGTGAGGATTGAAGACACTGGGCTATATTATTGTGCTGTGAGTAAAGCGGCCAGGGATGAGGCACATTTTGGATCAGGCACCAAATTAACAGTTCTCGATCCAAACATCAAAGTCACTGAACCCACAGTGGAAGTCCTAGCACCCTCGGCAAAGGAGTGTAAAGATAGAAACAAGAAGAAGAAGAAGACCCTGGTGTGTGTAGCCACCCGCTTCTACCCCGACCATGTCACGGTCTTCTGGCAAGTC
>648-1
GTTCCTGTGTGTCCCTCTCCGTCCACCAATCTCCTCGTTATCTCACCAAGAGGCCAGGAACCACCTTAAAGATGACCTGCAGTCACCATGACAAAAAATATGATAAAATCTACTGGTACCGTCAGATACATGGACAAAAGCTCCAGCTCATCGGCTTCCTGTCCTTTAAAGAAGCTGTTGATGTTGAGGAAAACTTTAACATCTCAGGCGACGCCGAGGATGAGGGTTTTCTGGGGTCGCTTGCAGTGAGGATTGAAGACACTGAGCTATATTATTGTGCTGTGAGTAGGGGACAGTATGAGGCACATTTTGGATCAGGCACCAAATTAACAGTTCTCGATCCAAACATCAAAGTCACTGAACCCACAGTGGAAGTCCTAGCACCCTCGGCAAAGGAGTGTAAAGATAGAAACAAGAAGAAGAAGACCCTGGTGTGTGTAGCCACCCGCTTCTACCCCGACCATGTCACGGTCTTCTGGCAAGTC
>649-1
GTTCCTGTGTGTCCCTCTCCGTCCACCAATCTCCTCGTTATCTCACCAAGAGGCCAGGAACCACCTTAAAGATGACCTGCAGTCACCATGACAAAAAATATGATAAAATCTACTGGTACCGTCAGATACATGGACAAAAGCTCCAGCTCATCGGCTTCCTGTCCTTTAAAGAAGCTGTTGATGTTGAGGAAAACTTTAACATCTCAGGCGACGCCGAGGATGAGGGTTTTCTGGGGTCGCTTGCAGTGAGGATTGAAGACACTGGGGTATATTATTGTGCCTGCACGACTCAAACTCAACCAGCCTTCTTTGGCAATGGAACGAAACTCACTGTTTTAGATCCAAACATCAAAGTCACTGAACCCACAGTGGAAGTCCTAGCACCCTCGGCAAAGGAGTGTAAAGATAGAAACAAGAAGAAGAAGAAGACCCTGGTGTGTGTAGCCACCCGCTTCTACCCCGACCATGTCACGGTCTTCTGGCAAGTC
>650-1
GTTCCTGTGTGTCCCTCTCCGTCCACCAATCTCCTCGTTATCTCACCGAGAGGCCAGGAACGACCTTATAGATGACCTGCAGTCACCATGACAAAAAATATGATAAAATCTACTGGTACCGTCAGATACATGCACAAAAGCTCCAGCTCATCGGCTTCCTGTCCTTTAAAGAAGCTGTTGATGTTGAGGAAAACTTTAACATCTCAGGCGACGCCGAGGATGAGGGTTTTCTGGGGTCGCTTGCAGTGAGGATGGAAGACGCAGGACTATATTATTGTGCTATCCAAACATCAAAGTCACTGAACCCACAGTGGAAGTCCTAGCACCCTCGGCAAAGGAGTGTAAAGATAGAAACAAGAAGAAGAAGAAGACCCTGGTGTGTGTAGCCACCCGCTTCTACCCCGACCATGTCACGGTCTTCTGGCAAGTC
>651-1
GTTCCTGTGTGTCCCTCTCCGTCCACCAATCTCCTCGTTATCTCACCAAGAGGCCAGGAACCACCTTAAAGATGACCTGCAGTCACCATGACAAAAAATATGATAAAATATACTGGTACCGTCAGATACCTGGACAAAAGCTCCAGCTCATCGGCTTCCTGTCCTTTAAAGAAGCTGTTGATGTTGAGGAAAACTTTAACATCTCAGGCGACGCCGAGGATGAGGGTTTTCTGGGGTCGCTTGCAGTGAGGATTGAAGACACTGGGCTATATTATTGTGCGGTGAGTAAAGAGACCAGCCTTCTTTGGCAATGGAACGAAACTCACTGTTTTAGATCCAAACATCAAAGTCACTGAACCCACAGTGGAAGTCCTAGCACCCTCGGCAAAGGAGTGTAAAGATAGAAACAAGAAGAAGAAGAAGACCCTGGTGTGTGTAGCCACCCGCTTCTACCCCGACCATGTCACGGTCTTCTGGCAAGTC
>652-1
GTTCCTGTGTGTCCCTCTCCGTCCACCAATCTCCTCGTTATCTCACCAAGAGGCCAGGAACCACCTTAAAGATGACCTGCAGTCACCATGACAAAAAATATGATAAAATCTACTGGTACCGTCAGATACATGGACAATAGCTCCAGCTCATCGGCTTCCTGTCCTTTAAAGAAGCTGTTGATGTTGAGGAAAACTTTAACATCTCAGGCGACGCCGAGGATGAGGGTTTTCTGGGGTCGCTTGCAGTGAGGATTGAAGACACTGGGCTATATTATTGTGCTGTGAGTCAATACACGGATAAGGCAGAGTTTGGTCCAGGTACCAGACTCACTGTTCTAGATCCAAACATCAAAGTCACTGAACCCACAGTGGAAGTCCTAGCACCCTCGGCAAAGGAGTGTAAAGATAGAAACAAGAAGAAGAAGAAGACCCTGGTGTGTGTAGCCACCCGCTTCTACCCCGACCATGTCACGGTCTTCTGGCAAGTC
>653-1
GTTCCTGTGTGTCCCTCTCCGTCCACCAATCTCCTCGTTATCTCACCAAGAGGCCAGGAACCACCTTAAAGATGACCTGCAGTCACCATGACAAAAAATATGATAAAATCTACTGGTACCGTCAGATACATGGACAAAAGCTCCAGCTCATCGGCTTCCTGTCCTTTAAAGAAGCTGTTGATGTTGAGGAAAACTTTAACATCTCAGGCGACGCCGAGGATGAGGGTTTTCTGGGGTCGCTTGCAGTGAGGATTGAAGACGCTGGGCTATATTATTGTGCTGTGAGTCGGGACAACTATGAGGCACATTTTGGATCAGGCACCAAATTAACAGTTCTCGATCCAAACATCAAAGTCACTGAACCCACAGTGGAAGTCCTAGCACCCTCGGCAAAGGAGTGTAAAGATAGAAACAAGAAGAAGAAGAAGACCCTGGTGTGTGTAGCCACCCGCTTCTACCCCGACCATGTCACGGTCTTCTGGCAAGTC
>654-1
GTTCCTGTGTGTCCCTCTCCGTCCACCACTCTCCTCGTTATCTCACCAAGCGGCCAGTAACCACCTTCAAGATGACCTTCCGTCACCATGACCAAAAATATGATAAAATCTACTGGTACCGTCAGATACATGGACAAAAGCTCCAGCTCATCGGCTTCCTGTCCTTTAAAGAAGCTGTTGATGTTGAGGAAAACTTTAACATCTCAGGCGACGCCGAGGATGAGGGTTTTCTTGGGTCGCTTGCAGTGAGGATTGAAGACACTGGGCTATATTATTGTGCTGTGAGTAAAATCGGACAAGAGGCACATTTTGGATCAGGCACCAAATTAACAGTTCTCGATCCAAACATCAAAGTCACTGAACCCACAGTGGAAGTCCTAGCACCCTCGGCAAAGGAGTGTAAAGATAGAAACAAGAAGAAGAAGAAGACCCTGGTGTGTGTAGCCACCCGCTTCTACCCCGACCATGTCACGGTCTTCTGGCAAGTC
>655-1
GTTCCTGTGTGTCCCTCTCCGTCCACCAATCTCCTCGTTATCTCACCAAGAGGCCAGGAACCACCTTAAAGATGACCTGCAGTCACCATGACAAAAAATATGATAAAATCTACTGGTACCGCCAGATACATGGACAAAAGCTCCAGCTCATCGGCTTCCTGTCCTTTAAAGAAGCTGTTGATGTTGAGGAAAACTTTAACATCTCAGGCGACGCCGAGGATGAGGGTTTTCTGGGGTCGCTTGCAGTGAGGATTGAAGACACTGGGCTATATTATTGTGCTGTGAGGTTGGGACAGTATGAGGCACATTTTGGATCAGGCACCAAATTAACAGTTCTCGATCCAAACATCAAAGTCACTGAACCCACAGTGGAAGTCCTAGCACCCTCGGCAAAGGAGTGTAAAGTTAGAAACAAGAAGAAGAAGAAGACCCTGGTGTGTGTAGCCACCCGCTTCTACCCCGACCATGTCACGGTCTTCTGGCAAGTC
>656-1
GTTCCTGTGTGTCCCTCTCCGTCCACCAATCTCCTCGTTATCTCACCAAGAGGCCAGGAACCACCTTAAAGATGACCTGCTGTCACCATGACAAAAAATATGATAAAATCTACTGGTACCGTCAGATACATGGACAAAAGCTCCAGCTCATCGGCTTCCTGTCCTTTAAAGAAGCTGTTGATGTTGAGGAAAACTTTAACATCTCAGGCGACGCCGAGGATGAGGGTTTTCTGGGGTCGCTTGCAGTGAGGATTGAAGACACTGGGCTATATTATTGTGCTGTGACCAGACAGGGCTATGAGGCACATTTTGGATCAGGCACCAAATTAACAGTTCTCGATCCAAACATCAAAGTCACTGAACCCACAGTGGAAGTCCTAGCACCCTCGGCAAAGGAGTGTAAAGATAGAAACAAGAAGAAGAAGAAGACCCTGGTGTGTGTAGCCACCCGCTTCTACCCCGACCATGTCACGGTCTTCTGGCAAGTC
>657-1
GTTCCTGTGTGTCCCTCTCCGTCCACCAATCTCCTCGTTATCTCACCAAGAGGCCAGGAACCACCTTAAAGATGACCTGCAGTCACCATGACAAAAAATATGATAAAATCTACTGGTACCGTCAGATACATGGACAAAAGCTCCAGCTCATCGGCTTCCTGTCCTTTAAAGAAGCTGTTGATGTTGAGGAAAACTTTAACATCTCAGGCGACGCCGAGGATGAGGGTTTTCTGGGGTCGCTTGCAGTGAGGATTGAAGACACTGGGCTATATTATTGTGCTGTGAGTAAAGCTTTCCAGGGCGGGGCACATTTTGGATCAGGCACCAAATTAACAGTTCTCGATCCAAACATCAAAGTCACTGAACCCACAGTGGAAGTCCTAGCACCCTCGGCAAAGGAGTGTAAAGATAGAAACAAGAAGAAGAAGACCCTGGTGTGTGTAGCCACCCGCTTCTACCCCGACCATGTCACGGTCTTCTGGCAAGTC
>658-1
GTTCCTGTGTGTCCCTCTCCGTCCACCAATCTCCTCGTTATCTCACCAAGAGGCCAGGAACCACCTTAAAGATGACCTGCAGTCACCATGACAAAAATATGATAAAATCTACTGGTACCGTCAGATACATGGACAAAAGCTCCAGCTCATCGGCTTCCTGTCCTTTAAAGAAGCTGTTGATGTTGAGGAAAACTTTAACATCTCAGGCGACGCCGAGGGTGAGGGTTTTCTGGGGTCGCTTGCAGTGAGGATTGAAGACACTGGGCTATATTATTGTGCTGTCTCCGACAGGGGAGACTCGGAGGCATATTTTGGAGCCGGCACCAAACTCACCGTTTTAGATCCAAACATCAAAGTCACTGAACCCACAGTGGAAGTCCTAGCACCCTCGGCAAAGGAGTGTAAAGATAGAAACAAGAAGAAGAAGAAGACCCTGGTGTGTGTAGCCACCCGCTTCTACCCCGACCATGTCACGGTCTTCTGGCAAGTC
>659-1
GTTCCTGTGTGTCCCTCTCCGTCCACCCATCTCCTCGTTATCTCACCAAGAGGCCAGTAACCACCTTCAAGATTACCTGCAGTCACCATTACAAAAAATATGATAAAATCTACTGGTACCGTCAGATACATGGACAAAAGCTCCAGCTCATCGGCTTCCTGTCCTTTAAAGAAGCTGTTGATGTTGAGGAAAACTTTAACATCTCAGGCGACGCCGAGGATGAGGGTTTTCTGGGGTCGCTTGCAGTGAGGATTGAAGACACTGGGCTATATTATTGTGCTGTGAGCCACAGGGATGAGGCACATTTTGGATCAGGCACCAAATTAACAGTTCTCGATCCAAACATCAAAGTCACTGAACCCACAGTGGAAGTCCTAGCACCCTCGGCAAAGGAGTGTAAAGATAGAAACAAGAAGAAGAAGAAGACCCTGGTGTGTGTAGCCACCCGCTTCTACCCCGACCATGTCACGGTCTTCTGGCAAGTC
>660-1
GTTCCTGTGTGTCCCTCTCCGTCCACCAATCTCCTCGTTATCTCACCAAGAGGCCAGGAACCACCTTAAAGATGACCTGCAGTCACCATGACAAAAAAATATGATAAAATCTACTGGTACCGTCAGATACATGGACAAAAGCTCCAGCTCATCGGCTTCCTGTCCTTTAAAGAAGCTGTTGATGTTGAGGAAAACTTTAACATCTCAGGCGACGCCGAGGATGAGGGTTTTCTGGGGTCGCTTGCAGTGAGGATTGAAGACACTGGGCTATATTATTGTGCCGTGAGTAACAGGGGAGAGGCACATTTTGGATCAGGCACCAAATTAACAGTTCTCGATCCAAACATCAAAGTCACTGAACCCACAGTGGAAGTCCTAGCACCCTCGGCAAAGGAGTGTAAAGATAGAAACAAGAAGAAGAAGAAGACCCTGGTGTGTGTAGCCACCCGCTTCTACCCCGACCATGTCACGGTCTTCTGGCAAGTC
>661-1
GTTCCTGTGTGTCCCTCTCCGTCCACCACTCTCCTCGTTATCTCACCAAGAGGCCAGTAACCACCTTAAAGATGACCTGCAGTCACCATGACAAAAAATATGATAAAATCTACTGGTACCGTCAGATACATGGACAAAAGCTCCAGCTCATCGGCTTCCTGTCCTTTAAAGAAGCTGTTGATGTTGAGGAAAACTTTAACATCTCAGGCGACGCCGAGGATGAGGGTTTTCTGGGGCCGCTTGCAGTGAGGATTGAAGACACTGAGCTATATTATTGTGCTGTGAGTAAGAGAGATGATCCTGCATTCTTTGGAGCAGGGACCAAACTGAGTGTTCTGGATCCAAACATCAAAGTCACTGAACCCACAGTGGAAGTCCTAGCACCCTCGGCAAAGGAGTGTAAAGATAGAAACAAGAAGAAGAAGAAGACCCTGGTGTGTGTAGCCACCCGCTTCTACCCCGACCATGTCACGGTCTTCTGGCAAGTC
>662-1
GTTCCTGTGTGTCCCTCTCCGTCCACCAATCTCCTCGTTATCTCACCAAGAGGCCAGGAACCACCTTAAAGATGACCTGCAGTCACCATGACAAAAAATATGATAAAATCTACTGGTACCGTCAGATACATGGACAAAAGCTCCAGCTCATCGGCTTCCTGTCCTTTAAAGAAGCTGTTGATGTTGAGGAAAACTTTAACATCTCAGGCGACGCCGAGGATGAGGGTTTTCTGGGGTCGCTTGCAGTGAGGATTGAAGACACTGGGCTATATTATTGTGCTGTGAGTAAACGCAACAACCCGGCATTCTTCGGCAGTGGCACCAAACTCACAGTTCTAGATCCAAACATCAAAGTCACTGAACCCACAGTGGAAGTCCTAGCACCCTCGGCAAAGGAGTGTAAAGATAGAAACAAGAAGAAGAAGAAGACCCTGGTGTGTGTAGCCACCCGCTTCTACCCCGACCATGTCACGGTCTTCTGGCAAGTC
>663-1
GTTCCTGTGTGTCCCTCTCCGTCCACCAATCTCCTCGTTATCTCACCAAGAGGCCAGGAACCACCTTAAAGATGACCTGCAGTCACCATGACCAAAAATATGATAAAATCTACTGGTACCGTCAGATACATGGACAAAAGCTCCAGCTCATCGGCTTCCTGTCCTTTAAAGAAGCTGTTGATGTTGAGGAAAACTTTAACATCTCAGGCGACGCCGAGGATGAGGGTTTTCTGGGGTCGCTTGCAGTGAGGATTGAAGACACTGGGCTATATTATTGTGCTGTGAGTAGGGGGAACTATGATCCTGCATTCTTTGGAGCAGGGACCAAACTGAGTGTTCTGGATCCAAACATCAAAGTCACTGAACCCACAGTGGAAGTCCTAGCACCCTCGGCAAAGGAGTGTAAAGATAGAAACAAGAAGAAGAAGAAGACCCTGGTGTGTGTAGCCACCCGCTTCTACCCCGACCATGTCACGGTCTTCTGGCAAGTC
>664-1
GTTCCTGTGTGTCCCTCTCCGTCCACCAATCTCCTCGTTATCTCACCAAGAGGCCAGGAACCACCTTAAAGATGACCTGCAGTCACCATGACAAAAAATATGATAAAATCTACTGGTACCGTCAGATACATGGACAAAAGCTCCAGCTCATCGGCTTCCTGTCCTTTAAAGAAGCTGTTGATGTTGAGGAAAACTTTAACATCTCAGGCGACGCCGAGGATGAGGGTTTTCTGGGGTCGCTTGCAGTGAGGTTTGAAGACACTGGGCTATATTATTGTGCTGTGAGTAACGGGGTCGGCAACCCGGCATTCTTCGGCAGTGGCACCAAACTCACAGTTCTAGATCCAAACATCAAAGTCACTGAACCCACAGTGGAAGTCCTAGCACCCTCGGCAAAGGAGTGTAAAGATAGAAACAAGAAGAAGAAGAAGACCCTGGTGTGTGTAGCCACCCGCTTCTACCCCGACCATGTCACGGTCTTCTGGCAAGTC
>665-1
GTTCCTGTGTGTCCCTCTCCGTCCACCAATCTCCTCGTTATCTCACCAAGAGGCCAGGAACCACCTTAAAGATGACCTGCAGTCACCATGACAAAAAATATGATAAAATCTACTGGTACCCTCAGATACATGGACAAAAGCTCCAGCTCATCGGCTTCCTGTCCTTTAAAGAAGCTGTTGATGTTGAGGAAAACTTTAACATCTCAGGCGACGCCGAGGATGAGGGTTTTCTGGGGTCGCTTGCAGTGAGGATTGAAGACACTGGGCTATATTATTGTGCTGTGACAACAAACTCAACCAGCCTTCTTTGGCAATGGAACGAAACTCACTGTTTTAGATCCAAACATCAAAGTCACTGAACCCACAGTGGAAGTCCTAGCACCCTCGGCAAAGGAGTGTAAAGATAGAAACAAGAAGAAGAAGAAGACCCTGGTGTGTGTAGCCACCCGCTTCTACCCCGACCATGTCACGGTCTTCTGGCAAGTC
>666-1
GTTCCTGTGTGTCCCTCTCCGTCCACCAATCTCCTCGTTATCTCACCAAGAGGCCAGGAACCACCTTAAAGATGACCTGCAGTCACCATGACAAAAAATATGATAAAATCTACTGGTACCGTCAGATACATGGACAAAAGCTCCAGCTCATCGGCTTCCTGTCCTTTAAAGAAGCTGTTGATGTTGAGGAAAACTTTAACATCTCAGGCGACGCCGAGGATGAGGGTTTTCTGGGGTCGCTTGCAGTGAGGATTGAAGACACTGGGCTATATTATTGTGCTGTGAGTAAAGCGAGCTATGAGGCACATTTTGGATCAGGCACCAAATTAACAGTTCTCGATCCAAACATCAAAGACACTGAACCCACAGTGGAAGTCCTAGCACCCTCGGCAAAGGAGTGGAAAGATAGAAACAAGAAGAAGAAGACCCTGGTGTGTGTAGCCACCCGCTTCTACCCCGACCATGTCACGGTCTTCTGGCAAGTC
>667-1
GTTCCTGTGTGTCCCTCTCCGTCCACCAATCTCCTCGTTATCTCACCAAGAGGCCAGGAACCACCTTAAAGATGACCTGCAGTCACCATGACAAAAAATATGATAAAATCTACTGGTACCGTCAGATACATGGACAATAGCTCCAGCTCATCGGCTTCCTGTCCTTTAAAGAAGCTGTTGATGTTGAGGAAAACTTTAACATCTCAGGCGACGCCGAGGATGAGGGTTTTCTGGGGTCGCTTGCAGTGAGGATTGAAGACACTGGGCTATATTATTGTGCTGTGAGTAAAACAACCAACTATGAGGCACATTTTGGATCAGGCACCAAATTAACAGTTCTCGATCCAAACATCAAAGTCACTGAACCCACAGTGGAAGTCCTAGCACCCTCGGCAAAGGAGTGTAAAGATAGAAACAAGAAGAAGAAGAAGACCCTGGTGTGTGTAGCCACCCGCTTCTACCCCGACCATGTCACGGTCTTCTGGCAAGTC
>668-1
GTTCCTGTGTGTCCCTCTCCGTCCACCAATCTCCTCGTTATCTCACCAAGAGGCCAGGAACCACCTTAAAGATAACCTGCAGTCACCATGACAAAAAATATGATAAAATCTACTGGTACCGTCAGATACATGGACAAAAGCTCCAGCTCATCGGCTTCCTGTCCTTTAAAGAAGCTGTTGATGTTGAGGAAAACTTTAACATCTCAGGCGACGCCGAGGATGAGGGTTTTCTGGGGTCGCTTGCAGTGAGGATTGAAGACACTGGGCTATATTATTGTGCTGTGAGTAAACCGGATAAGGCAGAGTTTGGTCCAGGTACCAGACTCACTGTTCTAGATCCAAACATCAAAGTCACTGAACCCACAGTGGAAGTCCTAGCACCCTCGGCAAAGGAGTGTAAAGATAGAAACAAGAAGAAGAAGAAGACCCTGGTGTGTGTAGCCACCCGCTTCTACCCCGACCATGTCACGGTCTTCTGGCAAGTC
>669-1
GTTCCTGTGTGTCCCTCTCCGTCCACCAATCTCCTCGTTATCTCACCAAGAGGCCAGGAACCACCTTAAAGATGACCTGCAGTCACCATGACAAAAAATATGATAAAATCTACTGGTACCGTCAGATACATGGACAAAAGCTCCAGCTCATCGGCTTCCTGTCCTTTAAAGAAGCTGTTGATGTTGAGGAAAACTTTAACATCTCAGGCGACGCCGAGGATGAGGGTTTTCTGGGGTCGCTTGCAGTGAGGATTGAAGACACTGGGCTATATTATTGTGCTGTGAGTAAAGATCCAAACATCAAAGTCACTGAACCCACAGTGGAGGTCCTAGCACCCTCGGCAAAGGAGTGTAAAGATAGAAACAAGAAGAAGAAGAAGACCCTGGTGTGTGTAGCCACCCGCTTCTACCCCGACCATGTCACGGTCTTCTGGCAAGTC
>670-1
GTTCCTGTGTGTCCCTCTCCGTCCACCAATCTCCTCGTTATCTCACCAAGAGGCCAGGAACCACCTTAAAGATGACCTGCAGTCACCATGACAAAAAATATGATAAAATCTACTGGTACCGTCAGATACATGGACAAAAGCTCCAGCTCATCGGCTTCCTATCCTTTAAAGAAGCTGTTGATGTTGAGGAAAACTTTAACATCTCAGGCGACGCCGAGGATGAGGGTTTTCTGGGGTCGCTTGCAGTGAGGATTGAAGACACTGGGGTATATTATTGTGCTGTGAGTTACAGGGAAACTCAACCAGCCTTCTTTGGCAATGGAACGAAACTCACTGTTTTAGATCCAAACATCAAAGTCACTGAACCCACAGTGGAAGTCCTAGCACCCTCGGCAAAGGAGTGTAAAGATAGAAACAAGAAGAAGAAGAAGACCCTGGTGTGTGTAGCCACCCGCTTCTACCCCGACCATGTCACGGTCTTCTGGCAAGTC
>671-1
GTTCCTGTGTGTCCCTCTCCGTCCACCAATCTCCTCGTTATCTCACCAAGAGGCCAGGAACCACCTTAAAGATGACCTGCAGTCACCATGACAAAAAATATGATAAAATCTACTGGTACCGTCAGATACATGGACAAAAGCTCCAGCTCATCGGCTTCCTGTCCTTTAAAGAAGCTGTTGATGTTGAGGAAAACTTTAACATCTCATGCGACGCCGAGGATGAGGGCTTTCTGGGGTCGCTTGCAGTGAGGATTGAAGACACTGGGCTATATTATTGTGCTGTGAGTAACAGGATATACTCGGAGGCATATTTTGGAGCCGGCACCAAACTCACCGTTTTAGATCCAAACATCAAAGTCACTGAACCCACAGTGGAAGTCCTAGCACCCTCGGCAAAGGAGTGTAAAGATAGAAACAAGAAGAAGAAGAAGACCCTGGTGTGTGTAGCCACCCGCTTCTACCCCGACCATGTCACGGTCTTCTGGCAAGTC
>672-1
GTTCCTGTGTGTCCCTCTCCCACTCATCAGCCTCTGTGTTGTACACTTGCACGATGCTTGTGACATTGTTTAGATGCCAATTGTACCCTCCAACGATATAGATCTTTTTGTCCAACAAGCAGCAGCCTGCCTCAGATTGTCCTGCTCGCATGGGGCTAACAGTGGTCCACTGGTCAGTCTCTGGAATATAAGACTCAACCACCAGGACGTCAAAGCAGCGGTCTACGTGGTCCATACGTCCGCCCCGGCCGTTATCACGGTCTTCTGGCAAGTC
>673-1
GTTCCTGTGTGTCCCTCTCCGTCCACCAATCTCCTCGTTATCTCACCAAGAGGCCAGTAACCACCTTAAAGATGACCTGCAGTCACCATGACAAAAAATATGATAAAATCTACTGGTACCGTCAGATACATGGACAAAAGCTCCAGCTCATCGGCTTCCTGTCCTTTAAAGAAGCTGTTGATGTTGAGGAAAACTTTAACATCTCAGGCGACGCCGAGGATGAGGGTTTTCTGGGGTCGCTTGCAGTGAGGATTGAAGACACTGGGCTATATTATTGTGCTGTGAGTAAGCAACAAACTCAACCAGCCTTCTTTGGCAATGGAACGAAACTCACTGTTTTAGATCCAAACATCAAAGTCACTGAACCCACAGTGGAAGTCCTAGCACCCTCGGCAAAGGAGTGTAAAGATAGAAACAAGAAGAAGAAGAAGACCCTGGTGTGTGTAGCCACCCGCTTCTACCCCGACCATGTCACGGTCTTCTGGCAAGTC
>674-1
GTTCCTGTGTGTCCCTCTCCGTCCACCAATCTCCTCGTTATCTCACCAAGAGGCCAGGAACCACCTTAAAGATGACCTGCAGTCACCATGACAAAAAATATGATAAAATCTACTGGTACCGTCAGATACATGGACAAAAGCTCCAGCTCATCGGCTTCCTGTCCTTTAAAGAAGCTGTTGATGTTGAGGAAAACTTTAACATCTCAGGCGACGCCGAGGATGAGGGTTTTCTGGGGTCGCTTGCAGTGAGGATTGAAGACACTGGGCTATATTATTGTGCTGTGAGTAAACCCCTCGGAGGCATATTTTGGAGCCGGCACCAAACTCACCGTTTTAGATCCAAACATCAAAGTCACTGAACCCACAGTGGAAGTCCTAGCACCCTCGGCAAAGGAGTGTAAAGATAGAAACAAGAAGAAGAAGAAGACCCTGGTGTGTGTAGCCACCCGCTTCTACCACGACCATGTCACGGTCTTCTGGCAAGTC
>675-1
GTTCCTGTGTGTCCCTCTCCGTCCACCCCTCTCCTCGTTATCTCACCAAGCGGCCAGTAACCACCTTCAAGATTACCTTCCGTCACCATGACCAAAAATATGATAAAATCTACTGTTACCGTCAGATACATGGACAAAAGCTCCAGCTCATCGGCTTCCTGTCCTTTAAAGAAGCTGTTGATGTTGAGGAAAACTTTAACATCTCAGGCGCCGCCGAGGATGAGGGTTTTCTTGGGTCGCTTGCAGTGAGGATTGAAGACACTGGGCTATATTATTGTGCTGTGAGTAACACGAACTATGAGGCACATTTTGGATCAGGCACCAAATTAACAGTTCTCGATCCAAACATCAAAGTCACTGAACCCACAGTGGAAGTCCTAGCACCCTCGGCAAAGGAGTGTAAAGATAGAAACAAGAAGAAGAAGAAGACCCTGGTGTGTGTAGCCACCCGCTTCTACCCCGACCATGTCACGGTCTTCTGGCAAGTC
>676-1
GTTCCTGTGTGTCCCTCTCCGTCCACCAATCTCCTCGTTATCTCACCAAGAGGCCAGGAACCACCTTAACGATGACCTGCAGTCACCATGACAAAAAATATGATAAAATCTACTGGTACCGTCAGATACATGGACAAAAGCTCCAGCTCATCGGCTTCCTGTCCTTTAAAGAAGCTGTTGATGTTGAGGAAAACTTTAACATCTCAGGCGACGCCGAGGATGAGGGTTTTCTGGGGTCGCTTGCAGTGAGGATTGAAGACACTGGGCTATATTATTGTGCTGTGAGTAAAGGAGCAGACACGGATAAGGCAGAGTTTGGTCCAGGTACCAGACTCACTGTTCTAGATCCAAACATCAAAGTCACTGAACCCACAGTGGAAGTCCTAGCACCCTCGGCAAAGGAGTGTAAAGATAGAAACAAGAAGAAGAAGACCCTGGTGTGTGTAGCCACCCGCTTCTACCCCGACCATGTCACGGTCTTCTGGCAAGTC
>677-1
GTTCCTGTGTGTCCCTCTCCGTCCACCAATCTCCTCGTTATCTCACCAAGAAGCCAGGAACCACCTTAAAGATGACCTGCAGTCACCATGACAAAAAATATGATAAAATCTACTGGTACCGTCAGATACATGGACAAAAGCTCCAGCTCATCGGCTTCCTGTCCTTTAAAGAAGCTGTTGATGTTGAGGAAAACTTTAACATCTCAGGCGACGCCGAGGATGAGGGTTTTCTGGGGTCGCTTGCAGTGAGGATTGAAGACACTGGGCTATATTATTGTGCTGTGAGTAAAGGGGGCGCGGATAAGGCAGAGTTTGGTCCAGGTACCAGACTCACTGTTCTAGATCCAAACATCAAAGTCACTGAACCCACAGTGGAAGTCCTAGCACCCTCGGCAAAGGAGTGTAAAGATAGAAACAAGAAGAAGAAGACCCTGGTGTGTGTAGCCACCCGCTTCTACCCCGACCATGTCACGGTCTTCTGGCAAGTC
>678-1
GTTCCTGTGTGTCCCTCTCCGTCCACCAATCTCCTCGTTATCTCACCAAGAGGCCAGGAACCACCTTAAAGATGACCTGCAGTCACCATGACAAAAAATATGATAAAATCTACTGGTACCGTCAGATACATGGACAAAAGCTCCAGCTCATCGGCTTCCTGTCCTTTAAAGAAGCTGTTGATGTTGAGGAAAACTTTAACATCTCAGGCGACGCCGAGGATGAGGGTTTTCTGGGGTCGCTTGCAGTGAGGATTGAAGACACTGGGCTATACTATTGTGCTGGGACAGGGGGCAACTCGGAGGCATATTTTGGAGCCGGCACCAAACTCACCGTTTTAGATCCAAACATCAAAGTCACTGAACCCACAGTGGAAGTCCTAGCACCCTCGGCAAAGGAGTGTAAAGATAGAAACAAGAAGAAGAAGAAGACCCTGGTGTGTGTAGCCACCCGCTTCTACCCCGACCATGTCACGGTCTTCTGGCAAGTC
>679-1
GTTCCTGTGTGTCCCTCTCCGTCCACCAATCTCCTCGTTATCTCACCAAGAGGCCAGGAACCACCTTCAAGATGACCTGCAGTCACCATGACAAAAAATATGATAAAATCTACTGGTACCGTCAGATACATGGACAAAAGCTCCAGCTCATCGGCTTCCTGTCCTTTAAAGAAGCTGTTGATGTTGAGGAAAACTTTAACATCTCAGGCGACGCCGAGGATGAGGGTTTTCTGGGGTCGCTTGCAGTGAGGATTGAAGACACTGGGCTATATTATTGTGCTGTGAGTAAACACACTGGAAGTGAGGCCTACTTTGGGAATGGAACCAAACTCACTGTTTTAGATCCAAACATCAAAGTCACTGAACCCACAGTGGAAGTCCTAGCACCCTCGGCAAAGGAGTGTAAAGATAGAAACAAGAAGAAGAAGAAGACCCTGGTGTGTGTAGCCACCCGCTTCTACCCCGACCATGTCACGGTCTTCTGGCAAGTC
>680-1
GTTCCTGTGTGTCCCTCTCCGTCCACCAATCTCCTCGTTATCTCACCAAGAGGCCAGGAACCACCTTAAAGATGACCTGCAGTCACCATGTCAAAAAATATGATAAAATCTACTGGTACCGTCAGATACATGGACAAAAGCTCCAGCTCATCGGCTTCCTGTCCTTTAAAGAAGCTGTTGATGTTGAGGAAAACTTTAACATCTCAGGCGACGCCGAGGATGAGGGTTTTCTGGGGTCGCTTGCAGTGAGGATTGAAGACACTGGGCTATATTATTGTGCTGTGAGGAACAGGGGGACTCAACCAGCCTTCTTTGGCAATGGAACGAAACTCACTGTTTTAGATCCAAACATCAAAGTCACTGAACCCACAGTGGAAGTCCTAGCACCCTCGGCAAAGGAGTGTAAAGATAGAAACAAGAAGAAGAAGAAGACCCTGGTGTGTGTAGCCACCCGCTTCTACCCCGACCATGTCACGGTCTTCTGGCAAGTC
>681-1
GTTCCTGTGTGTCCCTCTCCGTCCACCAATCTCCTCGTTATCTCACCAAGAGGCCAGGAACCACCTTAACGATGACCTGCAGTCACCATGACAAAAAATATGATAAAATCTACTGGTACCGTCAGATACATGGACAAAAGCTCCAGCTCATCGGCTTCCTGTCCTTTAAAGAAGCTGTTGATGTTGCGGAAAACTTTAACATCTCAGGCGACGCCGAGGATGAGGGTTTTCTGGGGTCGCTTGCAGTGAGGATTGAAGACACTGGGCTATATTATTGTGCTGGGAGTGGGGCGTACTCGGAGGCATATTTTGGAGCCGGCACCAAACTCACCGTTTTAGATCCAAACATCAAAGTCACTGAACCCACAGTGGAAGTCCTAGCACCCTCGGCAAAGGAGTGTAAAGATAGAAACAAGAAGAAGAAGAAGACCCTGGTGTGTGTAGCCACCCGCTTCTACCCCGACCATGTCACGGTCTTCTGGCAAGTC
>682-1
GTTCCTGTGTGTCCCTCTCCGTCCACCAATCTCCTCGTTATCTCACCAAGAGGCCAGGAACCACCTTAAAGATGACCTGCAGTCACCATGACAAAAAATATGATAAAATCTACTGGTACCGTCAGATACATGGACAAAAGCTCCAGCCCATCGGCTTCCTGTCCTTTAAAGAAGCTGTTGATGTTGAGGAAAACTTTAACATCTCAGGCGACGCCGAGGATGAGGGTTTTCTGGGGTCGCTTGCAGTGAGGATTGAAGACACTGGGCTATATTATTGTGCTGTGGGGACAGGGGATCAACCAGCCTTCTTTGGCAATGGAACGAAACTCACTGTTTTAGATCCAAACATCAAAGTCACTGAACCCACAGTGGAAGTCCTAGCACCCTCGGCAAAGGAGTGTAAAGATAGAAACAAGAAGAAGAAGAAGACCCTGGTGTGTGTAGCCACCCGCTTCTACCCCGACCATGTCACGGTCTTCTGGCAAGTC
>683-1
GTTCCTGTGTGTCCCTCTCCGTCCACCAATCTCCTCGTTATCTCACCAAGAGGCCAGGAACCACCTTAAAGATGACCTGCAGTCACCATGACAAAAAATATGATAAAATCTACTGGTACCGTCAGATACATGGACAAAAGCTCCAGCTCATCGGCTTCCTGTCCTTTAAAGAAGCTGTTGATGTTGAGGAAAACTTTAACATCTCAGGCGACGCCGAGGATGAGGGTTTTCTGGGGTCGCTTGCAGTGAGGATTGAAGACACTGGGCTATATTATTGTGCTGTGAGTAATCGACGGGCTGGAAGTGAGGCCTACTTTGGGAATGGAACCAAACTCACTGTTTTAGATCCAAACATCAAAGTCACTGAACCCACAGTGGAAGTCCTAGCACCCTCGGCAAAGGAGTGTAAAGATAGAAACAAGAAGAAGAAGACCCTGGTGTGTGTAGCCACCCGCTTCTACCCCGACCATGTCACGGTCTTCTGGCAAGTC
>684-1
GTTCCTGTGTGTCCCTCTCCGTCCACCAATCTCCTCGTTATCTCACCAAGAGGCCAGGAACCACCTTAAAGATGACCTGCAGTCACCATGACAAAAAATATGATAAAATCTACTGGTACCGTCAGATACATGGACAAAAGCTCCAGCTCATCGGCTTCCTGTCCTTTAAAGAAGCTGTTGATGTTGAGGAAAACTTTAACATCTCAGGCGACGCCGAGGATGAGGGTTTTCTGGGGTCGCTTGCAGTGAGGGTTGAAGACACTGGGCTATATTATTGTGCTGTGAGAGCCGGGACAGGGGACCAACCAGCCTTCTTTGGCAATGGAACGAAACTCACTGTTTTAGATCCAAACATCAAAGTCACTGAACCCACAGTGGAAGTCCTAGCACCCTCGGCAAAGGAGTGTAAAGATAGAAACAAGAAGAAGAAGACCCTGGTGTGTGTAGCCACCCGCTTCTACCCCGACCATGTCACGGTCTTCTGGCAAGTC
>685-1
GTTCCTGTGTGTCCCTCTCCGTCCACCAATCTCCTCGTTATCTCACCAAGAGGCCAGGAACCACCTTAAAGATGACCTGCAGTCACCATGACAAAAAATATGATAAAATCTACTGGTACCGTCAGATACATGGACAAAAGCTCCAGCTCATCGGCTTCCTGTCCTTTAAAGAAGCTGTTGATGTTGAGGAAAACTTTAACATCTCAGGCGACGCCGAGGATGAGGGTTTTCTGGGGTCGCTTGCAGTGAGGATTGAAGACACTGGGCTATATTATTGTGCTGTGACCAGCTATGATCCTGCATTCTTTGGAGCAGGGACCAAACTGAGTGTTCTGGATCCAAACATCAAAGTCACTGAATCCACAGTGGAAGTCCTAGCACCCTCGGCAAAGGAGTGTAAAGATAGAAACAAGAAGAAGAAGAAGACCCTGGTGTGTGTAGCCACCCGCTTCTACCCCGACCATGTCACGGTCTTCTGGCAAGTC
>686-1
GTTCCTGTGTGTCCCTCTCCGTCCACCAATCTCCTCGTTATCTCACCAAGAGGCCAGGAACCACCTTAAAGATGACCTGCAGTCACCATGACAAAAAATATGATAAAATCTACTGGTACCGTCAGATACATGGACAAAAGCTCCAGCTCATCGGCTTCCTGTCCTTTAAAGAAGCTGTTGATGTTGAGGAAAACTTTAACATCTCAGGCGACGCCGAGGATGAGGGTTTTCTGGGGTCGCTTGCAGTGAGGATTGAAGACACTGGGCTATATTATTGTGCTGTGAGTTGTGGTGGTTATGCTGCCTACTTTGGAGAGGGAACTAAGCTAACAGTTCTGGATCCAAACATCAAAGTCACTGAACCCACAGTGGAAGTCCTAGCACCCTCGGCAAAGGAGTGTAAAGATAGAAACAAGAAGAAGAAGACCCTGGTGTGTGTAGCCACCCGCTTCTACCCCGACCATGTCACGGTCTTCTGGCAAGTC
>687-1
GTTCCTGTGTGTCCCTCTCCGTCCACCAATCTCCTCGTTATCTCACCAAGAGGCCAGGAACCACCTTAACGATGACCTGCAGTCACCATGACAAAAAATATGATAAAATCTACTGGTACCGTCAGATACATGGACAAAAGCTTCAGCTCATCGGCTTCCTGTCCTTTAAAGAAGCTGTTGATGTTGAGGAAAACTTTAACATCTCAGGCGACGCCGAGGATGAGGGTTTTCTGGGGTCGCTTGCAGTGAGGATTGAAGACACTGGGCTATATTATTGTGCTGTGAAACAGGGGTATGAGGCACATTTTGGATCAGGCACCAAATTAACAGTTCTCGATCCAAACATCAAAGTCACTGAACCCACAGTGGAAGTCCTAGCACCCTCGGCAAAGGAGTGTAAAGATAGAAACAAGAAGAAGAAGAAGACCCTGGTGTGTGTAGCCACCCGCTTCTACCCCGACCATGTCACGGTCTTCTGGCAAGTC
>688-1
GTTCCTGTGTGTCCCTCTCCGTCCACCACTCTCCTCGTTATCTCACCAAGAGGCCAGTAACCACCTTAAAGATTACCTGCAGTCACCATGACAAAAAATATGATAAAATCTACTGGTACCGTCAGATACATGGACAAAAGCTCCAGCTCATCGGCTTCCTGTCCTTTAAAGAAGCTGTTGATGTTGAGGAAAACTTTAACATCTCAGGCGACGCCGAGGATGAGGGTTTTCTGGGGTCGCTTGCAGTGAGGATTGAAGACACTGGGCTATATTATTGTGCTGTGAGTAAAGGGGATAAGAGTGAGGCCTACTTTGGGAATGGAACCAAACTCACTGTTTTAGATCCAAACATCAAAGTCACTGAACCCACAGTGGAAGTCCTAGCACCCTCGGCAAAGGAGTGTAAAGATAGAAACAAGAAGAGGAAGAAGACCCTGGTGTGTGTAGCCACCCGCTTCTACCCCGACCATGTCACGGTCTTCTGGCAAGTC
>689-1
GTTCCTGTGTGTCCCTCTCCGTCCACCAATCTCCTCGTTATCTCACCAAGAGGCCAGGAACCACCTTAAAGATGACCTGCAGTCACCATGACAAAAAATATGATAAAATCTACTGGTACCGTCAGATACATGGACAAAAGCTCCAGCTCATCGGCTTCCTGTCCTTTAAAGAAGCTGTTGATGTTGAGGAAAACTTTAACATCTCAGGCGACGCCGAGGATGAGGGTTTTCTGGGGTCGCTTGCAGTGAGGATTGAAGACACTGGGCTATATTATTGTGCTGTGAGGGACAGTTATGAGGCACATTTTGGATCAGGCACCAAATTAACAGTTCTCGATCCAAACATCAAAGTCACTGAACCCACAGTGGAAGTCCTAGCACCCTAGGCAAAGGAGTGTAAAGATAGAAACAAGAAGAAGAAGAAGACCCTGGTGTGTGTAGCCACCCGCTTCTACCCCGACCATGTCACGGTCTTCTGGCAAGTC
>690-1
GTTCCTGTGTGTCCCTCTCCGTCCACCAATCTCCTCGTTATCTCACCAAGAGGCCAGGAACCACCTTAAAGATGACCTGCAGTCACCATGACAAAAAATATGATAAAATCTACTGGTACCGTCAGATACATGGACAAAAGCTCCAGCTCATCGGCTTCCTGTCCTTTAAAGAAGCTGTTGATGTTGAGGAAAACTTTAACATCTCAGGCGACGCCGAGGATGAGGGTTTTCTGGGGTCGCTTGCAGTGAGGGTTAAAGAGACTGAGCTATATTATTATGCTGTGAGTAAAGCTGAAGGGAATGAGGCACATTTTGGATCAGGCACCAAATTAACAGTTCTCGATCCAAACATCAAAGTCACTGAACCCACAGTGGAAGTCCTAGCACCCTCGGCAAAGGAGTGTAAAGATAGAAACAAGAAGAAGAAGAAGACCCTGGTGTGTGTAGCCACCCGCTTCTACCCCGACCATGTCACGGTCTTCTGGCAAGTC
>691-1
GTTCCTGTGTGTCCCTCTCCGTCCACCAATCTCCTCGTTATCTCACCAAGAGGCCAGGAACCACCTTAAAGATGACCTGCAGTCACCATGACAAAAAATATGATAAAATCTACTGGTACCGTCAGATACATGGACAAAAGCTCCAGCTCATCGGCTTCCTGTCCTTTAAAGAAGCTGTTGATGTTGAGGAAAACTTTAACATCTCAGGCGACGCCGAGGATGAGGGTTTTCTGGGGTTGCTTGCAGTGAGGATTGAAGACACTGGGCTATATTATTGTGCTGTGAGTAAAAGGACACCCTCGGAGGCATATTTTGGAGCCGGCACCAAACTCACCGTTTTAGATCCAAACATCAAAGTCACTGAACCCACAGTGGAAGTCCTAGCACCCTCGGCAAAGGAGTGTAAAGATAGAAACAAGAAGAAGAAGAAGACCCTGGTGTGTGTAGCCACCCGCTTCTACCCCGACCATGTCACGGTCTTCTGGCAAGTC
>692-1
GTTCCTGTGTGTCCCTCTCCGTCCACCAATCTCCTCGTTATCTCACCAAGAGGCCAGGAACCACCTTAAAGATGACCTGCAGTCACCATGACAAAAAATATGATAAAATCTACTGGTACCGTCAGATACATGGACAAAAGCTCCAGCTCATCGGCTTCCTGTCCTTTAAAGAAGCTGTTGATGTTGAGGAAAACTTTAACATCTCAGGCGACGCCGAGGATGAGGGTTTTCTGGGGTCGCTTGCAGTGAGGATTGAAGACACTGGGACATAGTATTGTGCTATCCAAACATCAAAGTCACTGAAACCAAAGTGGAAGTCCTAGCACCCTCGGCAAAGGAGTGTAAAGATAGAAACAAGAAGAAGAAGAAGACCCTGGTGTGTGTAGCCACCCGCTTCTACCCCGACCATGTCACGGTCTTCTGGCAAGTC
>693-1
GTTCCTGTGTGTCCCTCTCCGTCCACCAATCTCCTCGTTATCTCACCAAGAGGCCAGGAACCACCTTAAAGATGACCTGCAGTCACCATGACAAAAAATATGATAAAATCTACTGGTACCGTCAGATACATGGACAAAAGCTCCAGCTCATCGGCTTCCTGTCCTTTAAAGAAGCTGTTGATGTTGAGGAAAACTTTAACATCTCAGGCGACGCCGAGGATGAGGGTTTTCTGGGGTCGCTTGCAGTGAGGATTGAAGACACTGGGCTATATTATTGTGCTGCCAGTACTCAAACTCAACCAGCCTTCTTTGGCAATGGAACGAAACTCACTGTTTTAGATCCAAACATCAAAGTCACTGAACCCACAGTGGAAGTCCTAGCACCCTCGGCAAAGGAGTGTAAAGATAGAAACAAGAAGAAGAAGAAGACCCTGGTGTGTGTAGCCACCCGCTTCTACCCTGACCATGTCACGGTCTTCTGGCAAGTC
>694-1
GTTCCTGTGTGTCCCTCTCCGTCCACCAATCTCCTCGTTATCTCACCAAGAGGCCAGGAACCACCTTAAAGATGACCTGCAGTCACCATGACAAAAAATATGATAAAATCTACTGGTACCGTCAGATACATGGACAAAAACTCCAGCTCATCGGCTTCCTGTCCTTTAAAGAAGCTGTTGATGTTGAGGAAAACTTTAACATCTCAGGCGACGCCGAGGATGAGGGTTTTCTGGGGTCGCTTGCAGTGAGGATTGAAGACACTGGGCTATATTATTGTGCGGGACAGAATTATGAGGCACATTTTGGATCAGGCACCAAATTAACAGTTCTCGATCCAAACATCAAAGTCACTGAACCCACAGTGGAAGTCCTAGCACCCTCGGCAAAGGAGTGTAAAGATAGAAACAAGAAGAAGAAGAAGACCCTGGTGTGTGTAGCCACCCGCTTCTACCCCGACCATGTCACGGTCTTCTGGCAAGTC
>695-1
GTTCCTGTGTGTCCCTCTCCGTCCACCAATCTCCTCGTTATCTCACCAAGAGGCCAGGAACCACCTTAAAGATGACCTGCAGTCACCATGACAAAAAATATGATAAAATCTACTGGTACCGTCAGATACATGGACAAAAGCTCCAGCTCATCGGCTTCCTGTCCTTTAAAGAAGCTGTTGATGTTGAGGAAACTTTAACATCTCAGGCGACGCCGAGGATGAGGGGTTTCTGGGGTCGCTTGCAGTGAGGATTGAAGACACTGGGCTATATTATTGTGCTGTGAGTTGGGACAGGGACTATGAGGCACATTTTGGATCAGGCACCAAATTAACAGTTCTCGATCCAAACATCAAAGTCACTGAACCCACAGTGGAAGTCCTAGCACCCTCGGCAAAGGAGTGTAAAGATAGAAACAAGAAGAAGAAGAAGACCCTGGTGTGTGTAGCCACCCGCTTCTACCCCGACCATGTCACGGTCTTCTGGCAAGTC
>696-1
GTTCCTGTGTGTCCCTCTCCGTCCACCAATCTCCTCGTTATCTCACCAAGAGGCCAGGAACCACCTTAAAGATGACCTGCAGTCACCATGACAAAAAATATGATAAAATCTACTGGTACCGTCAGATACATGGACAAAAGCTCCAGCTCATCGGCTTCCTGTCCTTTAAAGAAGCTGTTGATGTTGAGGAAAACTTTAACATCTCAGGCGACGCCGAGGATGAGGGTTTTCTGGGGTCGCTTGCAGTGAGGATTGAAGACACTGGGCTATATTATTGTGCTGTGAGTAAAGCACGGGATGAGGCACATTTTGGATCAGGCACCAAATTAACAGTTCTCGATCCAAACATCAAAGTCACTGAACCCACAGTGGAAGTCCTAGCGCCCTCGGCAAAGGAGTGTAAAGATAGAAACAAGAAGAAGAAGAAGACCCTGGTGTGTGTAGCCACCCGCTTCTACCCCGACCATGTCACGGTCTTCTGGCAAGTC
>697-1
GTTCCTGTGTGTCCCTCTCCGTCCACCAATCTCCTCGTTATCTCACCAAGAGGCCAGTAACCACCTTAAAGATGACCTGCAGTCACCATGACAAAAAATATGATAAAATCTACTGGTACCGTCAGATACATGGACAAAAGCTCCAGCTCATCGGCTTCCTGTCCTTTAAAGAAGCTGTTGATGTTGAGGAAAACTTTAACATCTCAGGCGACGCCGAGGATGAGGGTTTTCTGGGGTCGCTTGCAGTGAGGATTGAAGACACTGGGCTATATTATTGTGCTGTGAGTCTTCGGAACTATGAGGCACATTTTGGATCAGGCACCAAATTAACAGTTCTCGATCCAAACATCAAAGTCACTGAACCCACAGTGGAAGTCCTAGCACCCTCGGCAAAGGAGTGTAAAGATAGAAACAAGAAGAAGAAGAAGACCCTGGTGTGTGTAGCCACCCGCTTCTACCCCGACCATGTCACGGTCTTCTGGCAAGTC
>698-1
GTTCCTGTGTGTCCCTCTCCGTCCACCAATCTCCTCGTTATCTCACCAAGAGGCCAGGAACCACCTTAAAGATGACCTGCAGTCACCATGACAAAAAATATGATAAAATCTACTGGTACCGTCAGATACATGGACAAAAGCTCCAGCTCATCGGCTTCCTGTCCTTTAAAGAAGCTGTTGATGTTGAGGAAAACTTTAACATCTCAGGCGACGCCGAGGATGAGGGTTTTCTGGGGTCGCTTGCAGTGAGGATTGAAGACACTGGGATATATTATTGTGCTGTGAGCGGGACAGGGGGCTATGAGGCACATTTTGGATCAGGCACCAAATTAACAGTTCTCGATCCAAACATCAAAGTCACTGAACCCACAGTGGAAGTCCTAGCACCCTCGGCAAAGGAGTGTAAAGATAGAAACAAGAAGAAGAAGAAGACCCTGGTGTGTGTAGCCACCCGCTTCTACCCCGACCATGTCACGGTCTTCTGGCAAGTC
>699-1
GTTCCTGTGTGTCCCTCTCCGTCCACCAATCTCCTCGTTATCTCACCAAGAGGCCAGGAACCACCTTAAAGATGACCTGCAGTCACCATGACAAAAAATAAGATAAAATCTACTGGTACCGTCAGATACATGGACAAAAGCTCCAGCTCATCGGCTTCCTGTCCTTTAAAGAAGCTGTTGATGTTGAGGAAAACTTTAACATCTCAGGCGACGCCGAGGATGAGGGTTTTCTGGGGTCGCTTGCAGTGAGGATTGAAGACACTGGGCTATATTATTGTGCTGTGAACAGGGAGCTCTGGTGGTTATGCTGCCTACGTTGGAGAGGGAACTAAGCTAACAGTTCTGGATCCAAACATCAAAGTCACTGAACCCACAGTGGAAGTCCTAGCACCCTCGGCAAAGGAGTGTAAAGATAGAAACAAGAAGAGAAGACCCTGGTGTGTGTAGCCACCCGCTTCTACCCCGACCATGTCACGGTCTTCTGGCAAGTC
>700-1
GTTCCTGTGTGTCCCTCTCCGTCCACCAATCTCCTCGTTATCTCACCAAGAGGCCAGGAACCACCTTAAAGATGACCTGCAGTCACCATGACAAAAAATATGATAAAATCTACTGGTACCGTCAGATACATGGACAAAAGCTCCAGCTCATCGGCTTCCTGTCCTTTAAAGAAGCTGTTGATGTTGAGGAAAACTTTAACATCTCAGGCGACGCCGAGGATGAGGGTTTTCTGGGGTCGCTTGCAGTGAGGATTGAAGACACTGGGCTATATTATTGTGCTGTGAGTAATGACAGGGAGGATAAGGCAGAGTTTGGTCCAGGTACCAGACTCACTGTTCTAGATCCAAACATCAAAGTCACTGAACCCACAGTGGAAGTCCTAGCCCCCTCGGCAAAGGAGTGTAAAGATAGAAACAAGAAGAAGAAGAAGACCCTGGTGTGTGTAGCCACCCGCTTCTACCCCGACCATGTCACGGTCTTCTGGCAAGTC
>701-1
GTTCCTGTGTGTCCCTCTCCGTCCATCAATCTCCTCGTTATCTCACCAAGAGGCCAGGAACCACCTTAAAGATGACCTGCAGTCACCATGACAAAAAATATGATAAAATCTACTGGTACCGTCAGATACATGGACAAAAGCTCCAGCTCATCGGCTTCCTGTCCTTTAAAGAAGCTGTTGATGTTGAGGAAAACTTTAACATCTCAGGCGACGCCGAGGATGAGGGTTTTCTGGGGTCGCTTGCAGTGAGGATTGAAGACACTGGGCTATATTATTGTGCTGTGAACAGTACTCAAACTCAACCAGCCTTCTTTGGCAATGGAACGAAACTCACTGTTTTAGATCCAAACATCAAAGTCACTGAACCCACAGTGGAAGTCCTAGCACCCTCGGCAAAGGAGTGTAAAGATAGAAACAAGAAGAAGAAGAAGACCCTGGTGTGTGTAGCCACCCGCTTCTACCCCGACCATGTCACGGTCTTCTGGCAAGTC
>702-1
GTTCCTGTGTGTCCCTCTCCGTCCACCCATCTCCTCGTTATCTCACCAAGAGGCCAGGAACCACCTTCAAGATTACCTTCCGTCACCATTACAAAAAATATGATAAAATCTACTGGTACCGTCAGATACATGGACAAAAGCTCCAGCTCATCGGCTTCCTGTCCTTTAAAGAAGCTGTTGATGTTGAGGAAAACTTTAACATCTCAGGCGACGCCGAGGATGAGGGTTTTCTTGGGTCGCTTGCAGTGAGGATTGAAGACACTGGGCTATATTATTGTGCTGTGAGCACACGGATAAGGCAGAGTTTGGTCCAGGTACCAGACTCACTGTTCTAGATCCAAACATCAAAGTCACTGAACCCACAGTGGAAGTCCTAGCACCCTCGGCAAAGGAGTGTAAAGATAGAAACAAGAAGAAGAAGAAGACCCTGGTGTGTGTAGCCACCCGCTTCTACCCCGACCATGTCACGGTCTTCTGGCAAGTC
>703-1
GTTCCTGTGTGTCCCTCTCCGTCCACCAATCTCCTCGTTATCTCACCAAGAGGCCAGGAACCACCTTAAAGCTGACCTGCAGTCACCATGACAAAAAATATGATAAAATCTACTGGTACCGTCAGATACATGGACAAAAGCTCCAGCTCATCGGCTTCCTGTCCTTTAAAGAAGCTGTTGATGTTGAGGAAAACTTTAACATCTCAGGCGACGCCGAGGATGAGGGTTTTCTGGGGTCGCTTGCAGTGAGGATTGAAGACACTGGGCTATATTATTGTGCTGTGAGTAAAGCTGACATACTCGGAGGCATATTTTGGAGCCGGCACCAAACTCACCGTTTTAGATCCAAACATCAAAGTCACTGAACCCACAGTGGAAGTCCTAGCACCCTCGGCAAAGGAGTGTAAAGATAGAAACAAGAAGAAGAAGAAGACCCTGGTGTGTGTAGCCACCCGCTTCTACCCCGACCATGTCACGGTCTTCTGGCAAGTC
>704-1
GTTCCTGTGTGTCCCTCTCCGTCCACCAATCTCCTCGTTATCTCACCAAGAGGCCAGGAACCACCTTAAAGATGACCTACAGTCACCATGACAAAAAATATGATAAAATCTACTGGTACCGTCAGATACATGGACAAAAGCTCCAGCTCATCGGCTTCCTGTCCTTTAAAGAAGCTGTTGATGTTGAGGAAAACTTTAACATCTCAGGCGACGCCGAGGATGAGGGTTTTCTGGGGTCGCTTGCAGTGAGGATTGAAGACACTGGGCTATATTATTGTGCTGTGAGTAAACAATATGAGGCACATTTTGGATCAGGCACCAAATTAACAGTTCTCGATCCAAACATCAAAGTCACTGAACCCACAGTGGAAGTCCTAGCACCCTCGGCAAAGGAGTGTAAAGATAGAAACAAGAAGAAGAAGAAGACCCTGGTGTGTGTAGCCACCCGCTTCTACCCCGACCATGTCACGGTCTTCTGGCAAGTC
>705-1
GTTCCTGTGTGTCCCTCTCCGTCCACCAATCTCCTCGTTATCTCACCAAGAGGCCAGGAACCACCTTAAAGATGACCTGCAGTCACCATGACAAAAAATATGATAAAATCTACTGGTACCGTCAGATACATGGACAAAAGCTCCAGCTCATCGGCTTCCTGTCCTTTAAAGAAGCTGTTGATGTTGAGGAAAACTTTAACATCTCAGGCGACGCCGAGGATGAGGGTTTTCTGGGGTCGCTTGCAGTGAGGATTGAAGACACTGGGCTATATTATTGTGCTGTGAGTAACGGACGGTCGTACTCGGAGGCATATTTTGGAGCCGGCACCAAACTCACCGTTGTAGATCCAAACATCAAAGTCACTGAACCCACAGTGGAAGTCCTAGCACCCTCGGCAAAGGAGTGTAAAGATAGAAACAAGAAGAAGAAGACCCTGGTGTGTGTAGCCACCCGCTTCTACCCCGACCATGTCACGGTCTTCTGGCAAGTC
>706-1
GTTCCTGTGTGTCCCTCTCCGTCCACCAATCTCCTCGTTATCTCACCAAGAGGCCAGGAACCACCTTAACGATGACCTGCAGTCACCATGACAAAAAATATGATAAAATCTACTGGTACCGTCAGATACATGGACAAAAGCTCCAGCTCATCGGCTTCCTGTCCTTTAAAGAAGCTGTTGATGTTGAGGAACCCTTTAACATCTCAGGCGACGCCGAGGATGAGGGTTTTCTGGGGTCGCTTGCAGTGAGGATTGAAGACACTGGGCTATATTATTGTGCTGTGAGGGACAGGGGGCACAACCCGGCATTCTTCGGCAGTGGCACCAAACTCACAGTTCTAGATCCAAACATCAAAGTCACTGAACCCACAGTGGAAGTCCTAGCACCCTCGGCAAAGGAGTGTAAAGATAGAAACAAGAAGAAGAAGAAGACCCTGGTGTGTGTAGCCACCCGCTTCTACCCCGACCATGTCACGGTCTTCTGGCAAGTC
>707-1
GTTCCTGTGTGTCCCTCTCCGTCCACCAATCTCCTCGTTATCTCACCAAGAGGCCAGGAACCACCTTAAAGATGACCTGCAGTCACCATGACAAAAAATATGATAAAATCTACTGGTACCGTCAGATACATGGACAAAAGCTCCAGCTCATCGGCTTCCTGTCCTTTAAAGAAGCTGTTGATGTTGAGGAAAACTTTAACATCTCAGGCGACGCCGAGGATGAGGGTTTTCTGGGGTCGCTTGCAGTGAGGATTGAAGACACTGGGCTATATTATTGTGCTGTGAGTAAAGCAGGGAGGGAGGCACATTTTGGATCATGCACCAAATTAACAGTTCTCGATCCAAACATCAAAGTCACTGAACCCACAGTGGAAGTCCTAGCACCCTCGGCAAAGGAGTGTAAAGATAGAAACAAGAAGAAGAAGAAGACCCTGGTGTGTGTAGCCACCCGCTTCTACCCCGACCATGTCACGGTCTTCTGGCAAGTC
>708-1
GTTCCTGTGTGTCCCTCTCCGTCCACCAATCTCCTCGTTATCTCCCCTAGAGGCCAGGAACCACCTTAACGATGACCTGCACTCACCATGACAAAAAATATGATACAATCTACTGGTACCGTCAGCTACATGGACAAAAGCTCCAGCTCATCGGCTTCATGTCCTTTAAAGAAGCTGTTGATGTTGAGGAAAACTTTAACATCTCAGGCGACGCCGCGCACGAGGGTTTTCTGGGGTCGCTTGCAGTGAGGATTGAAGTCTCTGGGCTATATTATTGTGCTGGGAGTAAAGGATTTGGAAGTGAGGCCTACTTTGGGAATGGAACCAAACTCACTGTTTTAGATCCAAACATCAAAGTCACTGAACCCACAGTGGAAGTCCTAGCACCCTCGGCAAAGGAGTGTAAAGATAGAAACAAGAAGAAGAAGAAGACCCTGGTGTGTGTAGCCACCCGCTTCTACCCCGACCATGTCACGGTCTTCTGGCAAGTC
>709-1
GTTCCTGTGTGTCCCTCTCCGTCCACCAATCTCCTCGTTATCTCACCAAGAGGCCAGGAACCACCTTAAAGATGACCTGCAGTCACCATGACAAAAAATATGATAAAATCTACTGGTACCGTCAGATACATGGACAAAAGCTCCAGCTCATCGGCTTCCTGTCCTCTAAAGAAGCTGTTGATGTTGAGGAAAACTTTAACATCTCAGGCGACGCCGAGGATGAGGGTTTTCTGGGGTCGCTTGCAGTGAGGATTGAAGACACTGGGCTATATTATTGTGCTGTGAGTACGTACTCGGAGGCATATTTTGGAGCCGGCACCAAACTCACCGTTTTAGATCCAAACATCAAAGTCACTGAACCCACAGTGGAAGTCCTAGCACCCTCGGCAAAGGAGTGTAAAGATAGAAACAAGAAGAAGAAGAAGACCCTGGTGTGTGTAGCCACCCGCTTCTACCCCGACCATGTCACGGTCTTCTGGCAAGTC
>710-1
GTTCCTGTGTGTCCCTCTCCGTCCACCAATCTCCTCGTTATCTCACCAAGAGGCCAGGAACCACCTTAAAGATGACCTGCAGTCACCATGACAAAAAATATGATAAAATCTACTGGTACCGTCAGATACATGGACAAAAGCTCCAGCTCATCGGCTTCCTGTCCTTTAAAGTAGCTGTTGATGTTGAGGAAAACTTTAACATCTCAGGCGACGCCGAGGATGAGGGTTTTCTGGGGTCGCTTGCAGTGAGGATTGAAGGCACTGGGCTATATTATTGTGCTGTGAGTACGGGACAATGATCCTGCATTCTTTGGAGCAGGGACCAAACTGAGTGTTCTGGATCCAAACATCAAAGTCACTGAACCCACAGTGGAAGTCCTAGCACCCTCGGCAAAGGAGTGTAAAGATAGAAACAAGAAGAAGAAGAAGACCCTGGTGTGTGTAGCCACCCGCTTCTACCCCGACCATGTCACGGTCTTCTGGCAAGTC
>711-1
GTTCCTGTGTGTCCCTCTCCGTCCACCAATCTCCTCGTTATCTCACCAAGAGGCCAGGAACCACCTTAAAGATGACCTGCAGTCACCATGACAAAAAATATGATAAAATCTACTGGTACCGTCAGATACATGGCCAAAAGCTCCAGCTCATCGGCTTCCTGTCCTTTAAAGAAGCTGTTGATGTTGAGGAAAACTTTAACATCTCAGGCGACGCCGAGGATGAGGGTTTTCTGGGGTCGCTTGCAGTGAGGATTGAAGACACTGGGCTATATTATTGTGCTGTGAGTAAAGCTTGGGATGATCCTGCATTCTTTGGAGCAGGGACCAAACTGAGTGTTCTGGATCCAAACCTCAAAGTCACTGAACCCACAGTGGAAGTCCTAGCACCCTCGGCAAAGGAGTGTAAAGATAGAAACAAGAAGAAGAAGAAGACCCTGGTGTGTGTAGCCACCCGCTTCTACCCCGGCCATGTCACGGTCTTCTGGCAAGTC
>712-1
GTTCCTGTGTGTCCCTCTCCGTCCACCAATCTCCTCGTTATCTCACCAAGAGGCCAGTAACCACCTTAAAGATTACCTGCAGTCACCATGACAAAAAATATGATAAAATCTACTGGTACCGTCAGATACATGGACAAAAGCTCCAGCTCATCGGCTTCCTGTCCTTTAAAGAAGCTGTTGATGTTGAGGAAAACTTTAACATCTCAGGCGACGCCGAGGATGAGGGTTTTCTGGGGTCGCTTGCAGTGAGGATTGAAGACACTGGGCTATATTATTGTGCTGTGAGTAAGCAACAAACTCAACCAGCCTTCTTTGGCAATGGAACGAAACTCACTGTTTTAGATCCAAACATCAAAGTCACTGAACCCACAGTGGAAGTCCTAGCACCCTCGGCAAAGGAGTGTAAAGATAGAAACAAGAAGAAGAAGAAGACCCTGGTGTGTGTAGCCACCCGCTTCTACCCCGACCATGTCACGGTCTTCTGGCAAGTC
>713-1
GTTCCTGTGTGTCCCTCTCCGTCCACCAATCTCCTCGTTATCTCACCAAGAGGCCAGGAACCACCTTAAAGATGACCTGCAGTCACCATGACAAAAAATATGATAAAATCTACTGGTACCGTCAGATACATGGACAAAAGCTCCAGCTCATCGGCTTCCTGTTCTTTAAAGAAGCTGTTGATGTTGAGGAAAACTTTAACATCTCAGGCGACGCCGAGGATGAGGGTTTTCTGGGGTCGCTTGCAGTGAGGATTGAAGACACTGGGCTATATTATTGTGCTGTGAGTAAACAATATGAGGCACATTTTGGATCAGGCACCAAATTAACAGTTCTCGATCCAAACATCAAAGTCACTGAACCCACAGTGGAAGTCCTAGCACCCTCGGCAAAGGAGTGTAAAGATAGAAACAAGAAGAAGAAGAAGACCCTGGTGTGTGTAGCCACCCGCTTCTACCCCGACCATGTCACGGTCTTCTGGCAAGTC
>714-1
GTTCCTGTGTGTCCCTCTCCGTCCACCAATCTCCTCGTTATCTCACCAAGAGGCCAGGAACCACCTTAAAGATGACCTGCAGTCACCCCAAAACAATGCTCTGAAACTCATTGGGTATGTGTGGAACACCAGTCCAACTGTGGAAGATTCCTTTAAAGGGCGTTTTAATGTCAGTGGAGATGCTGCAGCTAATAAAATGGCGTATCTACATTTTCCCAAACTGACAGAAGCTGAAGACAGTGCAGTGTATTTCTGTGCCGCTAGTGTTGGACAGAACTATGAGGCACATTTTGGATCAGGCACCAAATTAACAGTTCTCGATCCAAACATCAAAGTCACTGAACCCACAGTGGAAGTCCTAGCACCCTCGGCAAAGGAGTGTAAAGATAGAAACAAGAAGAAGAAGAAGACCCTGGTGTGTGTAGCCACCCGCTTCTACCCCGACCATGTCACGGTCTTCTGGCAAGTC
>715-1
GTTCCTGTGTGTCCCTCTCCGTCCACCACTCTCCTCGTTATCTCACCAAGAGGCCAGTAACCACCTTCAAGATGACCTTCAGTCACCATGACCAAAAATATGATAAAATCTACTGGTACCGTCAGATACATGGACAAAAGCTCCAGCTCATCGGCTTCCTGTCCTTTCAAGAAGCTGTTGATGTTGAGGAAAACTTTAACATCTCAGGCGACGCCGAGGATGAGGGTTTTCTGGGGTCGCTTGCAGTGAGGATTGAAGACACTGGGCTATATTATTGTGCTATCCAAACATCAAAGTCACTGAACCCACAGTGGAAGTCCTAGCACCCTCGGCAAAGGAGTGTAAAGATAGAAACAAGAAGAAGAAGAAGACCCTGGTGTGTGTAGCCACCCGCTTCTACCCCGACCATGTCACGGTCTTCTGGCAAGTC
>716-1
GTTCCTGTGTGTCCCTCTCCGTCCACCACTCTCCTCGTTATCTCACCAAGAGGCCAGTAACCACCTTAAAGATGACCTGCAGTCACCATGACAAAAAATATGATAAAATCTACTGGTACCGTCAGATACATGGACAAAAGCTCCAGCTCATCGGCTTCCTGTCCTTTAAAGAAGCTGTTGATGTTGAGGAAAACTTTAACATCTCAGGCGACGCCGAGGATGAGGGTTTTCTGGGGTCGCTTGCAGTGAGGATTGAAGACACTGGGCTATATTATTGTGCTGTGAGTAAGGGCAGATATGATCCTGCATTCTTTGGAGCAGGGACCAAACTGAGTGTTCTGGATCCAAACATCAAAGTCACTGAACCCACAGTGGAAGTCCTAGCACCCTCGGCAAAGGAGTGTAAAGATAGAAACAAGAAGAAGAAGAAGACCCTGGTGTGTGTAGCCACCCGCTTCTACCCCGACCATGTCACGGTCTTCTGGCAAGTC
>717-1
GTTCCTGTGTGTCCCTCTCCGTCCACCAATCTCCTCGTTATCTCACCAAGAGGCCAGAAACCACCTTAAAGATGACCTGCAGTCACCATGACAAAAAATATGATAAAATCTACTGGTACCGTCAGATACATGGACAAAAGCTCCAGCTCATCGGCTTCCTGTCCTTTAAAGAAGCTGTTGATGTTGAGGAAAACTTTAACATCTCAGGCGACGCCGAGGATGAGGGTTTTCTGGGGTCGCTTGCAGTGAGGATTGAAGACACTGGGCTATATTATTGTGCTGTGAGTAATGACAGGGAGGATAAGGCAGAGTTTGGTCCAGGTACCAGACTCACTGTTCTAGATCCAAACATCAAAGTCACTGAACCCACAGTGGAAGTCCTAGCACCCTCGGCAAAGGAGTGTAAAGATAGAAACAAGAAGAAGAAGAAGACCCTGGTGTGTGTAGCCACCCGCTTCTACCCCGACCATGTCACGGTCTTCTGGCAAGTC
>718-1
GTTCCTGTGTGTCCCTCTCCGTCCACCAATCTCCTCGTTATCTCACCAAGAGGCCAGGAACCACCTTAAAGATGACCTGCAGTCACCATGACAAAAAATATGATAAAATCTACTGGTACCGTCAGATACATGGACAAAAGCTCCAGCTCATCGGCTTCCTGTCCTTTAAAGAAGCTGTTGATGTTGAGGAAAACTTTAACATCTCAGGCGACGCCGAGGATGAGGGTTTTCTGGGGTCGCTTGCAGTGAGGATTGAAGACACTGGGCTATATTATTGTGCTGTGAGGACAGGATACTCGGAGGCATATTTTGGAGCCGGCACCAAACTCACCGTTTTAGATCCAAACATCAAAGTCACTGAACCCACAGTGGAAGTCCTAGCACCCTCGGCAAAGGAGTGTAAAGATAGAAACAAGAAGAAGAAGAAGACCCTGGTGTGTGTAGCCACCCGCTTCTACCCCGACCATGTCACGGTCTTCTGGCAAGTC
>719-1
GTTCCTGTGTGTCCCTCTCCGTCCACCAATCTCCTCGTTATCTCACCAAGAGGCCAGGAACCACCTTAACGCTGACCTGCAGTCCCCATGACAAAAAATATGATCAAATCTACTGGTACCGTCAGCTACATGGACACAAGCTCCAGCTCATCGGCTTCCTGTCCTTTAAAGAAGCTGTTGATGTTGAGGAACACTTTAACATCTCAGGCGACGCCGAGGATGAGGGTTTTCTGGGGTCGCTTGCAGTGAGGATTGAAGACACTGGGCTATATTATTGTGCTGTGAGTCGGACAGGGACCTATGAGGCACATTTTGGATCAGGCACCAAATTAACAGTTCTCGATCCAAACATCAAAGTCACTGAACCCACAGTGGAAGTCCTAGCACCCTCGGCAAAGGAGTGTAAAGATAGAAACAAGAAGAAGAAGAAGACCCTGGTGTGTGTAGCCACCCGCTTCTACCCCGACCATGTCACGGTCTTCTGGCAAGTC
>720-1
GTTCCTGTGTGTCCCTCTCCGTCCACCACTCTCCTCGTTATCTCACCAAGAGGCCAGGAACCACCTTAAAGATGACCTGCAGTCACCATGACAAAAAATATGATAAAATCTACTGGTACCGTCAGATACATGGACAAAAGCTCCAGCTCATCGGCTTCCTGTCCTTTAAAGAAGCTGTTGATGTTGAGGAAAACTTTAACATCTCAGGCGACGCCGAGGATGAGGGTTTTCTGGGGTCGCTTGCAGTGAGGATTGAAGACACTGGGCTATATTATTGTGCTGTGAGTAAAGGACAATATGATCCTGCATTCTTTGGAGCAGGGACCAAACTGAGTGTTCTGGATCCAAACATCAAAGTCACTGAACCCACAGTGGAAGTCCTAGCACCCTCGGCAAAGGAGTGTAAAGATAGAAACAAGAAGAAGAAGAAGACCCTGGTGTGTGTAGCCACCCGCTTCTACCCCGACCATGTCACGGTCTTCTGGCAAGTC
>721-1
GTTCCTGTGTGTCCCTCTCCGTCCACCAATCTCCTCGTTATCTCACCAAGAGGCCAGGAACCACCTTAAAGATGACCTGCAGTCACCATGACAAAAAATATGATAAAATCTACTGGTACCGTCAGATACATGGACAAAAGCTCCAGCTCATCGGCTTCCTGTCCTTTAAAGAAGCTGTTGATGTTGAGGAAAACTTTAACATCTCAGGCGACGCCGAGGATGAGGGTTTTCTGGGGTCGCTTGCAGTGAGGATTGAAGACACTGGGCTATATTATTGTGCTGTGAGTAAAGCTTGGGATGATCCTGCATTCTTTGGAGCAGGGACCAAACTGAGTGTTCTGGATCCAAACATCAAAGTCACTGAACCCACAGTGGAAGTCCTAGCACCCTCGGCAAAGGAGTGTAAAGATAGAAACAAGAAGAAGAAGAAGACCCTGGTGTGTGAAGCCACCCGCTTCTACCCCGACCATGTCACGGTCTTCTGGCAAGTC
>722-1
GTTCCTGTGTGTCCCTCTCCGTCCACCAATCTCCTCGTTATCTCACCAAGAGGCCAGGAACCACCTTAAAGATGACCTGCAGTCACCATGACAAAAAATATGATAAAATCTACTGGTACCGTCAGATACATGGACAAAAGCTCCAGCTCATCGGCTTCCTGTCCTTTAAAGAAGCTGTTGATGTTGAGGAAAACTTTAACATCTCAGGCGACGCCGAGGATGAGGGTTTTCTGGGGTCGCTTGCAGTGAGGATTGAAGACACTGGGCTATATTATTGTGCTGTGAGTGGACAGGCCTCCAACTATCAGGCACATTTTGGCTCTGGCACCAAACTCACAGTTCTCGATCCAAACATCAAAGTCACTGAACCCACAGTCGAAGTCCTAGCACCCTCGGCAAAGGAGTGTAAAGATAGAAACAAGAAGAAGAAGACCCTGGTGTGTGTAGCCACCCGCTTCTACCCCGACCATGTCACGGTCTTCTGGCAAGTC
>723-1
GTTCCTGTGTGTCCCTCTCCGTCCACCAATCTCCTCGTTATCTCACCAAGAGGCCAGGAACCACCTTAAAGATGACCTGCAGTCACCATGACAAAAAATATGATAAAATCTACTGGTACCGTCAGATACATGGACAAAAGCTCCAGCTCATCGGCTTCCTGTCCTTTAAAGAAGCTGTTGATGTTGAGGAAAACTTTAACATCTCAGGCGACGCCGAGGATGAGGGTTTTCTGGGGTCGCTTGCAGTGAGGATTGAAGACACTGGGCTATATTATTGTGCTGTGAGTAACGAGAGGGTAGACTATGAGGCACATTTTGGATCAGGCACCAAATTAACAGTTCTCGATCCAAACATCAAAGTCACTGAACCCACAGTGGAAGTCCTAGCACCCTCGGCAAAGGAGTGTAAAGATAGAAACAAGAAGAAGAAGACCCTGGTGTGTGTAGCCACCCGCTTCTACCCCGACCATGTCACGGTCTTCTGGCAAGTC
>724-1
GTTCCTGTGTGTCCCTCTCCGTCCACCAATCTCCTCGTTATCTCACCAAGAGGCCAGGAACCACCTTAAAGCTGACCTGCAGTCACCATGACAAAAAATATGATAAAATCTACTGGTACCGTCAGATACATGGACAAAAGCTCCAGCTCATCGGCTTCCTGTCCTTTAAAGAAGCTGTTGATGTTGAGGAAAACTTTAACATCTCAGGCGACGCCGAGGATGAGGGTTTTCTGGGGTCGCTTGCAGTGAGGATTGAAGACACTGGGCTATATTATTGTGCTGGGACACGCAACTATGAGGCACATTTTGGATCAGGCACCAAATTAACAGTTCTCGATCCAAACATCAAAGTCACTGAACCCACAGTGGAAGTCCTAGCACCCTCGGCAAAGGAGTGTAAAGATAGAAACAAGAAGAAGAAGAAGACCCTGGTGTGTGTAGCCACCCGCTTCTACCCCGACCATGTCACGGTCTTCTGGCAAGTC
>725-1
GTTCCTGTGTGTCCCTCTCCGTCCACCAATCTCCTCGTTATCTCACCAAGAGGCCAGGAACCACCTTAAAGATGACCTGCAGTCACCATGACAAAAAATATGATAAAATCTACTGGTACCGTCAGATACATGGACAAAAGCTCCAGCTCATCGGCTTCCTGTCCTTTAAAGAAGCTGTTGATGTTGAGGAAAACTTTAACATCTCAGGCGACGCCGAGGATGAGGGTTTTCTGGGGTCGCTTGCAGTGAGGATTGAAGACACTGGGCTATATTATTGTGCTGTGGGGACAGGGGGCTATGATCCTGCATTCTTTGGAGCAGGGACCAAACTGAGTGTTCTGGATCCAAACATCAAAGTCACTGAACCCACAGTGGAAGTCCTAGCACCCTCGGCAAAGGAGTGTAAAGATAGAAACAAGAAGAAGAAGAAGACCCTGGTGTGTGTAGCCACCCGCTTCTACCCCGACCATGTCACGGTCTTCTGGCAAGTC
>726-1
GTTCCTGTGTGTCCCTCTCCGTCCACCAATCTCCTCGTTATCTCACCAAGAGGCCAGGAACCACCTTAAAGATGACCTGCAGTCACCATGACAAAAAATATGATAAAATCTACTGGTACCGTCAGATACATGGACAAAAGCTCCAGCTCATCGGCTTCCTGTCCTTTAAAGAAGCTGTTGATGTTGAGGAAAACTTTAACATCTCAGGCGACGCCGAGGATGAGGGTTTTCTGGGGTCGCTTGCAGTGAGGGTTGAAGATTATGGGGTATATTATAGTGCTGTGAGTAGGCCCACTGGCAGCGCGGCATTCTTCGGCAATGGAACCAAACTCACAGTTCTAGATCCAAACATCAAAGTCACTGAACCCACAGTGGAAGTCCTAGCACCCTCGGCAAAGGAGTGTAAAGATAGAAACAAGAAGAAGAAGAAGACCCTGGTGTGTGTAGCCACCCGCTTCTACCCCGACCATGTCACGGTCTTCTGGCAAGTC
>727-1
GTTCCTGTGTGTCCCTCTCCGTCCACCAATCTCCTCGTTATCTCACCAAGAGGCCAGTAACCACCTTAAAGATGACCTGCAGTCACCATGACAAAAAATATGATAAAATCTACTGGTACCGTCAGATACATGGACAAAAGCTCCAGCTCATCGGCTTCCTGTCCTTTAAAGAAGCTGTTGATGTTGAGGAAAACTTTAACATCTCAGGCGACGCCGAGGATGAGGGTTTTCTGGGGTCGCTTGCAGTGAGGATTGAAGACACTGGGCTATATTATTGTGCTGTGAGGAACAGGAAACTATGAGGCACATTTTGGATCAGGCACCAAATTAACAGTTCTCGATCCAAACATCAAAGTCACTGAACCCACAGTGGAAGTCCTAGCACCCTCGGCAAAGGAGTGTAAAGATAGAAACAAGAAGAAGAAGAAGACCCTGGTGTGTGTAGCCACCCGCTTCTACCCCGACCATGTCACGGTCTTCTGGCAAGTC
>728-1
GTTCCTGTGTGTCCCTCTCCGTCCACCAATCTCCTCGTTATCTCCCCAAGAGGCCAGGAACCACCTTAAAGATGACCTGCAGTCACCATGACAAAAAATATGATAAAATCTACTGGTACCGTCAGATACATGGACAAAAGCTCCAGCTCATCGGCTTCCTGTCCTTTAAAGAAGCTGTTGATGTTGAGGAAAACTTTAACATCTCAGGCGACGCCGAGGATGAGGGTTTTCTGGGGTCGCTTGCAGTGAGGATTGAAGACACTGGGCTATATTATTGTGCTGTGACCAGACAGGGCTATGAGGCACATTTTGGATCAGGCACCAAATTAACAGTTCTCGATCCAAACATCAAAGTCACTGAACCCACAGTGGAAGTCCTAGCACCCTCGGCAAAGGAGTGTAAAGATAGAAACAAGAAGAAGAAGAAGACCCTGGTGTGTGTAGCCACCCGCTTCTACCCCGACCATGTCACGGTCTTCTGGCAAGTC
>729-1
GTTCCTGTGTGTCCCTCTCCGTCCACCAATCTCCTCGTTATCTCACCAAGAGGCCAGGAACCACCTTAAGGATGACCTGCAGTCACCATGACAAAAAATATGATAAAATCTACTGGTACCGTCAGATACATGGACAAAAGCTCCAGCTCATCGGCTTCCTGTCCTTTAAAGAAGCTGTTGATGTTGAGGAAAACTTTAACATCTCAGGCGACGCCGAGGATGAGGGTTTTCTGGGGTCGCTTGCAGTGAGGATTGAAGACACTGGGCTATATTATTGTGCTGTGAGTAACGACACACGGATAAGGCAGAGTTTGGTCCAGGTACCAGACTCACTGTTCTAGATCCAAACATCAAAGTCACTGAACCCACAGTGGAAGTCCTAGCACCCTCGGCAAAGGAGTGTAAAGATAGAAACAAGAAGAAGAAGAAGACCCTGGTGTGTGTAGCCACCCGCTTCTACCCCGACCATGTCACGGTCTTCTGGCAAGTC
>730-1
GTTCCTGTGTGTCCCTCTCCGTCCACCAATCTCCTCGTTATCTCACCAAGAGGCCAGGAACCACCTTAAAGATGACCTGCAGTCACCATGACAAAAAATATGATAAAATCTACTGGTACCGTCAGATACATGGACAAAAGCTCCAGCTCATCGGCTTCCTGTCCTTTAAAGAAGCTGTTGATGTTGAGGAAAACTTTAACATCTCAGGCGACGCCGAGGATGAGGGTTTTCTGGGGTCGCTTGCAGTGAGGATTGAAGACACTGGGCTATATTATTGTGCTGTGAGTCAGGGAGGCGAGGCCTACTTTGGGAATGGAACCAAACTCACTGTTTTAGATCCAAACATCAAAGTCACTGAACCCACAGTGGAAGTCCTAGCACCCTCGGCAAAGGAGTGTAAAGATAGAAACAAGAAGAAGAAGACCCTGGTGTGTGTAGCCACCCGCTTCTACCCCGACCATGTCACGGTCTTCTGGCAAGTC
>731-1
GTTCCTGTGTGTCCCTCTCCGTCCACCAATCTCCTCGTTATCTCACCAAGAGGCCAGGAACCACCTTAAAGATGACCTGCAGTCACCATGACAAAAAATATGATAAAATCTACTGGTACCGTCAGATACATGGACAAAAGCTCCAGCTCATCGGCTTCCTGTCCTTTAAAGAAGCTGTTGATGTTGAGGAAAACTTTAACATCTCAGGCGACGCCGAGTATGAGGGTTTTCTGGGGTCGCTTGCAGTGAGGATTGAAGACACTGGGCTATATTATTGTGCTGTGAGTAAAGACAGGGGTAGGGCACATTTTGAATCAGGCACCAAATTAACAGTTCTCGATCCAAACATCAAAGTCACTGAACCCACAGTGGAAGTCCTAGCACCCTCGGCAAAGGAGTGTAAAGATAGAAACAAGAAGAAGAAGAAGACCCTGGTGTGTGTAGCCACCCGCTTCTACCCCGACCATGTCACGGTCTTCTGGCAAGTC
>732-1
GTTCCTGTGTGTCCCTCTCCGTCCACCAATCTCCTCGTTATCTCACCAAGAGGCCAGGAACCACCTTAAAGATGACCTGCAGTCACCATGACAAAAAATATGATAAAATCTACTGGTACCGTCAGATACATGGACAAAAGCTCCAGCTCATCGGCTTCCTGTCCTTTAAAGAAGCTGTTGATGTTGAGGAAAACTTTAACATCTCAGGCGACGCCGAGGATGAGGGTTTTCTGGGGTCGCTTGCAGTGAGGATTGAAGACACTGGGCTATATTATTGTGCTGTGAGTAAAGGCAGCTACTCGGAGGCATATTTTGGGGCCGGCCCCAAACTCACCGTTTTAGATCCAAACATCAAAGTCACTGAACCCACAGTGGAAGTCCTAGCACCCTCGGCAAAGGAGTGTAAATATAGAAACAAGAAGAAGAAGACCCTGGTGTGTGTAGCCACCCGCTTCTACCCCGACCATGTCACGGTCTTCTGGCAAGTC
>733-1
GTTCCTGTGTGTCCCTCTCCGTCCACCAATCTCCTCGTTATCTCCCCAAGAGGCCAGGAACCACCTTAACGATGACCTGCAGTCACCATGACAAAAAATATGATAAAATCTACTGGTACCGTCAGATACATGGACAAAAGCTCCAGCTCATCGGCTTCCTGTCCTTTAAAGAAGCTGTTGATGTTGAGGAAAACTTTAACATCTCAGGCGACGCCGCGGATGAGGGTTTTCTGGGGTCGCTTGCAGTGAGGATTGAAGACACTGGGCTAGATGATTGTGCTGGGCAGAGCTCGTACTCGGAGGCATATTTTGGAGCCGGCACCAAACTCACCGTTTTAGATCCAAACATCAAAGTCACTGAACCCACAGTGGAAGTCCTAGCACCCTCGGCAAAGGAGTGTAAAGATAGAAACAAGAAGAAGAAGAAGACCCTGGTGTGTGTAGCCACCCGCTTCTACCCCGACCATGTCACGGTCTTCTGGCAAGTC
>734-1
GTTCCTGTGTGTCCCTCTCCGTCCACCAATCTCCTCGTTATCTCACCAAGAGGCCAGGAACCACCTTAAAGATGACCTGCAGTCACCATGACAAAAAATATGATAAAATCTACTGGTACCGTCAGATACATGGACAAAAGCTCCAGCTCATCGGCTTCCTGTCCTTTAAAGAAGCTGTTGATGTTGAGGAAAACTTTAACATCTCAGGCGACGCCGAGGATGAGGGTTTTCTGGGGTCGCTTGCAGTGAGGATTGAAGACACTGGGCTATATTATTGTGCTGTGAGTCCGGACAGGGCCACGGATAAGGCAGAGTTTGGTCCAGGTACCAGACTCACTGTTGTAGATACAAACATAAAAGTCACAGAACCCGCAGTGGAAGTAGTAGCACCCTCGGAAAAGGAGTGTAAAGATAGAAACAAGAAGAAGAAGACCCTGGTGTGTGTAGCCACCCGCTTCTACCCCGACCATGTCACGGTCTTCTGGCAAGTC
>735-1
GTTCCTGTGTGTCCCTCTCCGTCCACCAATATCCTCGTTATCTCACCAAGAGGCCAGGAACCACCTTAAAGATGACCTGCAGTCACCATGACAAAAAATATGATAAAATCTACTGGTACCGTCAGATACATGGACAAAAGCTCCAGCTCATCGGCTTCCTGTCCTTTAAAGAAGCTGTTGATGTTGAGGAAAACTTTAACATCTCAGGCGACGCCGAGGATGAGGGTTTTCTGGGGTCGCTTGCAGTGAGGATTGAAGACACTGGGCTATATTATTGTGCTGTGAGTAATGACAGGGAGGATAAGGCAGAGTTTGGTCCAGGTACCAGACTCACTGTTCTAGATCCAAACATCAAAGTCACTGAACCCACAGTGGAAGTCCTAGCACCCTCGGCAAAGGAGTGTAAAGATAGAAACAAGAAGAAGAAGAAGACCCTGGTGTGTGTAGCCACCCGCTTCTACCCCGACCATGTCACGGTCTTCTGGCAAGTC
>736-1
GTTCCTGTGTGTCCCTCTCCGTCCACCACTCTCCTCGTTATCTCACCAAGAGGCCAGGAACCACCTTAAAGATGACCTGCAGTCACCATGACAAAAAATATGATAAAATCTACTGGTACCGTCAGATACATGGACAAAAGCTCCAGCTCATCGGCTTCCTGTCCTTTAAAGAAGCTGTTGATGTTGAGGAAAACTTTAACATCTCAGGCGACGCCGAGGATGAGGGTTTTCTGGGGTCGCTTGCAGTGAGGATTGAAGACACTGGGCTATATTATTGTGCTGTGAGTAAAGCAGGGAGGGAGGCACATTTTGGATCAGGCACCAAATTAACAGTTCTCGATCCAAACATCAAAGTCACTGAACCCACAGTGGAAGTCCTAGCACCCTCGGCAAAGGAGTGTAAAGATAGAAACAAGAAGAAGAAGAAGACCCTGGTGTGTGTAGCCACCCGCTTCTACCCCGACCATGTCACGGTCTTCTGGCAAGTC
>737-1
GTTCCTGTGTGTCCCTCTCCCCTGCAGCTGTGTGTTGGTTGTCCTGGTCTCTTCAGTAATCGCCATAGCGATCCTGTATGGTGTTCATGACGCCGTTGGCCAGCACGGCCATCTTGCCCGCCACAGTCTTCACCCCCTGTTTGAACTGAGCAATGTCTGGCCCCGTCGGCAGCACACTCTCATAACCTGCTGCCCCTGTGTCACGGTCTTCTGGCAAGTC
>738-1
GTTCCTGTGTGTCCCTCTCCGTCCACCAATCTCCTCGTTATCTCACCAAGAGGCCAGGAACCACCTTAAAGATGACCTGCAGTCACCATGGCAAAAAATATGATAAAATCTACTGGTACCGTCAGATACATGGACAAAAGCTCCAGCTCATCGGCTTCCTGTCCTTTAAAGAAGCTGTTGATGTTGAGGAAAACTTTAACATCTCAGGCGACGCCGAGGATGAGGGTTTTCTGGGGTCGCTTGCAGTGAGGATTGAAGACACTGGGCTATATTATTGTGCTGTGAGTAAAGCAGGGGAACCGGAGGCATATTTTGGAGCCGGCACCAAACTCACCGTTTTAGATCCAAACATCAAAGTCACTGAACCCACAGTGGAAGTCCTAGCACCCTCGGCAAAGGAGTGTAAAGATAGAAACAAGAAGAAGAAGAAGACCCTGGTGTGTGTAGCCACCCGCTTCTACCCCGACCATGTCACGGTCTTCTGGCAAGTC
>739-1
GTTCCTGTGTGTCCCTCTCCGTCCACCAATCTCCTCGTTATCTCACCAAGAGGCCAGGAACCACCTTAAAGATGACCTGCAGTCACCATGACAAAAAATATGATAAAATCTACTGGTACCGTCAGATACATGGACAAAAGCTCCAGCTCATCGGCTTCCTGTCCTTTAAAGAAGCTGTTGATGTTGAGGAAAACTTTAACATCTCAGGCGACGCCGAGGATGAGGGTTTTCTGGGGTCGCTTGCAGTTAGGATTGAAGACACTGGGCTATATTATTGTGCTGTGAGTAAAGCTAACAGGGATGAGGCACATTTTGGATCAGGCACCAAATTAACAGTTCTCGATCCAAACATCAAAGTCACTGAACCCACAGTGGAAGTCCTAGCACCCTCGGCAAAGGAGTGTAAAGATAGAAACAAGAAGAAGAAGAAGACCCTGGTGTGTGTAGCCACCCGCTTCTACCCCGACCATGTCACGGTCTTCTGGCAAGTC
>740-1
GTTCCTGTGTGTCCCTCTCCGTCCACCAATCTCCTCGTTATCTCACCAAGAGGCCAGGAACCACCTTAAAGATGACCTGCAGTCACCATGACAAAAAATATGATAAAATCTACTGGTACCGTCAGATACATGGACAAAAGCTCCAGCTCATCGGCTTCCTGTCCTTTAAAGAAGCTGTTGATGTTGAGGAAAACTTTAACATCTCAGGCGACGCCGAGGATGAGGGTTTTCTGGGGTCGCTTGCAGTGAGGATTGAAGACACTGGGCTATATTATTGTGCTGTGAGTAAAGCTCAGGGGTACTCGGAGGCATATTTTGGAGCCGGCACCAAACTCACCGTTTTAGATCCAAACATCAAAGTCACTGAACCCACAGTGGAAGTCCTAGCACCCTCGGCAAAGGAGTGTAAAGATAGAAACAAGAAGAAGAAGACCCTGGTGTGTGTAGCCACCCGCTTCTACCCCGACCATGTCACGGTCTTCTGGCAAGTC
>741-1
GTTCCTGTGTGTCCCTCTCCGTCCACCAATCTCCTCGTTATCTCACCAAGAGGCCAGGAACCACCTTAAAGATGACCTGCAGTCCCCATGACAAAAAATATGATAAAATCTACTGGTACCGTCAGCTACATGGACAAAAGCTCCAGCTCATCGGCTTCCTGTCCTTTAAAGAAGCTGTTGATGTTGCGGAAAACTTTAACATCTCAGGCGACGCCGAGGATGAGGGTTTTCTGGGGTCGCTTGCAGTGAGGATTGAAGACACTGGGCTATATTATTGTGCTGTGAGTTGGGACAACTATGAGGCACATTTTGGATCAGGCACCAAATTAACAGTTCTCGATCCAAACATCAAAGTCACTGAACCCACAGTGGAAGTCCTAGCACCCTCGGCAAAGGAGTGTAAAGATAGAAACAAGAAGAAGAAGAAGACCCTGGTGTGTGTAGCCACCCGCTTCTACCCCGACCATGTCACGGTCTTCTGGCAAGTC
>742-1
GTTCCTGTGTGTCCCTCTCCGTCCACCAATCTCCTCGTTATCTCACCAAGAGGCCAGGAACCACCTTAAAGATGACCTGCAGTCACCATGACAAAAAATATGATAAAATCTACTGGTACCGTCAGATACATGGACAAAAGCTCCAGCTCATCGGCTTCCTGTCCTTTAAAGAAGCTGTTGATGTTGAGGAAAACTTTAACATCTCAGGCGACGCCGAGGATGAGGGTTTTCTGGGGTCGCTTGCAGTGAGGATTGAAGACACTGGGCTATATTATTGTGCTGTGAGTAAGGAGTTCAACTATGAGGCACATTTTGGATCAGGCACCAAATTAACAGTTCTCGATCCAAACATCAAAGTCACTGAACCCACAGTGGAAGTCCTAGCACCCTCGGCAAAGGAGTGTAAAGATAGAAACAAGAAGAAGAAGAAGACCCTGGTGTGTGTAGCCACCCGCTTCTACCCCGACCATGTCACGGTCTTCTGGCAAGTC
>743-1
GTTCCTGTGTGTCCCTCTCCGTCCACCAATCTCCTCGTTATCTCACCAAGAGGCCAGGAACCACCTTAAAGATGACCTGCAGTCACCATGACAAAAAATATGATAAAATCTACTGGTACCGTCAGATACATGGACAAAAGCTCCAGCTCATCGGCTTCCTGTCCTTTAAAGAAGCTGTTGATGTTGAGGAAAACTTTAACATCTCAGGCGACGCCGAGGATGAGGGTTTTCTGGGGTCGCTTGCAGTGAGGATTGAAGACACTGGGCTATATTATTGTGCTGTGAGTAAGAGAGATGATCCTGCATTCTTTGGAGCAGGGACCAAACTGAGAGTTCTGGATCCAAACATCAAAGTCACTGAACCCACAGTGGAAGTCCTAGCACCCTCGGCAAAGGAGTGTAAAGATAGAAACAAGAAGAAGAAGAAGACCCTGGTGTGTGTAGCCACCCGCTTCTACCCCGACCATGTCACGGTCTTCTGGCAAGTC
>744-1
GTTCCTGTGTGTCCCTCTCCGTCCACCAATCTCCTCGTTATCTCACCAAGAGGCCAGGAACCACCTTAAAGATGACCTGCAGTCACCATGACAAAAAATATGATAAAATCTACTGGTACCGTCAGATACATGGACAAAAGCTCCAGCTCATCGGCTTCCTGTCCTTTAAAGAAGCTGTTGATGTTGAGGAAAACTTTAACATCTCAGGCGACGCCGAGGATGAGGGTTTTCTGGGGTCGCTTGCAGTGAGGATTGAAGACACTGGGCTATATTATTGTGCTGTGAGTTACAGGGGTAAAACTCAACCAGCCTTCTTTGGCAATGGAACGAAACTCACTGTTTTAGATCCAAACATCAAAGTCACTGAACCCACAGTGGAAGTCCTAGCACCCTCGGCAAAGGAGTGTAAAGATAGAAACAAGAAGAAGAAGACCCTGGTGTGTGTAGCCACCCGCTTCTACCCCGACCATGTCACGGTCTTCTGGCAAGTC
>745-1
GTTCCTGTGTGTCCCTCTCCGTCCACCAATCTCCTCGTTATCTCACCAAGAGGCCAGGAACCACCTTAAAGATGACCTGCAGTCACCATGACAAAAAATATGATAAAATCTACTGGTACCGTCAGATACATGGACAAAAGCTCCAGCTCATCGGCTTCCTGTCCTTTAAAGAAGCTGTTGATGTTGAGGAAAACTTTAACATCTCAGGCGACGCCGAGGATGAGGGTTTTCTGGGGTCGCTTGCAGTGAGGATTGAAGACACTGGGCTATATTATTGTGCTGTGAGTAAAGGCGGCAACTATGAGGCACATTTTGGACCAGGCACCAAATTAACAGTTCTCGATCCAAACATCAAAGTCACTGAACCCACAGTGGAAGTCCTAGCACCCTCGGCAAAGGAGTGTAAAGATAGAAACAAGAAGAAGAAGAAGACCCTGGTGTGTGTAGCCACCCGCTTCTACCCCGACCATGTCACGGTCTTCTGGCAAGTC
>746-1
GTTCCTGTGTGTCCCTCTCCGTCCACCCATCTCCTCGTTATCTCACCAAGAGGCCAGGAACCACCTTAAAGATTACCTGCAGTCACCATGACAAAAAATATGATAAAATCTACTGGTACCGTCAGATACATGGACAAAAGCTCCAGCTCATCGGCTTCCTGTCCTTTAAAGAAGCTGTTGATGTTGAGGAAAACTTTAACATCTCAGGCGACGCCGAGGATGAGGGTTTTCTGGGGTCGCTTGCAGTGAGGATTGAAGACACTGGGCTATATTATTGTGCTGTGAGTAATGACAGGGAGGATAAGGCAGAGTTTGGTCCAGGTACCAGACTCACTGTTCTAGATCCAAACATCAAAGTCACTGAACCCACAGTGGAAGTCCTAGCACCCTCGGCAAAGGAGTGTAAAGATAGAAACAAGAAGAAGAAGAAGACCCTGGTGTGTGTAGCCACCCGCTTCTACCCCGACCATGTCACGGTCTTCTGGCAAGTC
>747-1
GTTCCTGTGTGTCCCTCTCCGTCCACCAATCTCCTCGTTATCTCACCAAGAGGCCAGGAACCACCTTAAAGCTGACCTGCAGTCACCATGACAAAAAATATGATAAAATCTACTGGTACCGTCAGATACATGGACAAAAGCTCCAGCTCATCGGCTTCCTGTCCTTTAAAGAAGCTGTTGATGTTGAGGAAAACTTTAACATCTCAGGCGACGCCGAGGATGAGGGTTTTCTGGGGTCGCTTGCAGTGAGGATTGAAGACACTGGGCTATATTATTGTGCTGTGAGTAAGCAACAAACTCAACCAGCCTTCTTTGGCAATGGAACGAAACTCACTGTTTTAGATCCAAACATCAAAGTCACTGAACCCACAGTGGAAGTCCTAGCACCCTCGGCAAAGGAGTGTAAAGATAGAAACAAGAAGAAGAAGAAGACCCTGGTGTGTGTAGCCACCCGCTTCTACCCCGACCATGTCACGGTCTTCTGGCAAGTC
>748-1
GTTCCTGTGTGTCCCTCTCCGTCCACCAATCTCCTCGTTATCTCACCAAGAGGCCAGGAACCACCTTAAAGATGACCTGCAGTCACCATGACAAAAAATATGATAAAATCTACTGGTACCGTCAGATACATGGACAAAAGCTCCAGCTCATCGGCTTCCTGTCCTTTAAAGAAGCTGTTGATGTTGAGGAAAACTTTAACATCTCAGGCGACGCCGAGGATGAGGGTTTTCTGGGGTCGCTTGCAGTGAGGATTGAAGACACTGGGCTATATTATTGTGCTGTGGGGACAGCCAACTATGAGGCACATTTTGGATCAGGCACCAAATTAACAGTTCTCGATCCAAACATCAAAGTCACTGAACCCACAGTGGAAGTCCTAGCACCCTCGACAAAGGAGTGTAAAGATAGAAACAAGAAGAAGAAGAAGACCCTGGTGTGTGTAGCCACCCGCTTCTACCCCGACCATGTCACGGTCTTCTGGCAAGTC
>749-1
GTTCCTGTGTGTCCCTCTCCGTCCACCAATCTCCTCGTTATCTCACCAAGAGGCCAGGAACCACCTTAAAGATGACCTGCAGTCACCATGACAAAAAATATGATAAAATCTACTGGTACCGTCAGATACATGGACAAAAGCTCCAGCTCATCGGCTTCCTGTCCTTTAAAGAAGCTGTTGATGTTGAGGAAAACTTTAACATCTCAGGCGACGCCGAGGATGAGGGTTTTCTGGGGTCGCTTGCAGTGAGGATTGAAGACACTGGGCTATATTATTGTGCTGTGAGTAAACATTATGAGGCACATTTTGGATCAGGCACCAAATTAACAGTTCTCGATCCAAACATCAAAGTCACTGAACCCACAGTGGAAGTCCTAGCACCCTCGGCAAAGGAGTGTAAAGATAGAAACAAGAAGAAGAAGAAGACCCTGGTGTGTATAGCCACCCGCTTCTACCCCGACCATGTCACGGTCTTCTGGCAAGTC
>750-1
GTTCCTGTGTGTCCCTCTCCGTCCACCAATCTCCTCGTTATCTCACCAAGAGGCCAGGAACCACCTTAAAGATGACCTGCAGTCACCATGACAAAAAATATGAAAAAATCTACTGGTACCGTCAGATACATGGACAAAAGCTCCAGCTCATCGGCTTCCTGTCCTTTAAAGAAGCTGTTGATGTTGAGGAAAACTTTAACATCTCAGGCGACGCCGAGGATGAGGGTTTTCTGGGGTCGCTTGCAGTGAGGATTGAAGACACTGGGCTATATTATTGTGCTGTGACGAAGCTCTGGTGGTTATGCTGCCTACTTTGGAGAGGGAACTAAGCTAACAGTTCTGGATCCAAACATCAAAGTCACTGAACCCACAGTGGAAGTCCTAGCACCCTCGGCAAAGGAGTGTAAAGATAGAAACAAGAAGAAGAAGAAGACCCTGGTGTGTGTAGCCACCCGCTTCTACCCCGACCATGTCACGGTCTTCTGGCAAGTC
>751-1
GTTCCTGTGTGTCCCTCTCCGTCCACCAATCTCCTCGTTATCTCACCAAGAGGCCAGTAACCACCTTAAAGATGACCTGCAGTCACCATGACAAAAAATATGATAAAATCTACTGGTACCGTCAGATACATGGACAAAAGCTCCAGCTCATCGGCTTCCTGTCCTTTAAAGAAGCTGTTGATGTTGAGGAAAACTTTAACATCTCAGGCGACGCCGAGGATGAGGGTTTTCTGGGGTCGCTTGCAGTGAGGATTGAAGACACTGGGCTATATTATTGTGCTGTGAGTTACAGGGAAACTCAACCAGCCTTCTTTGGCAATGGAACGAAACTCACTGGTTTAGATCCAAACATCAAAGTCACTGAACCCACAGTGGAAGTCCTAGCACCCTCGGCAAAGGAGTGTAAAGATAGAAACAAGAAGAAGAAGAAGACCCTGGTGTGTGTAGCCACCCGCTTCTACCCCGACCATGTCACGGTCTTCTGGCAAGTC
>752-1
GTTCCTGTGTGTCCCTCTCCGTCCACCAATCTCCTCGTTATCTCACCAAGAGGCCAGGAACCACCTTAAAGATGACCTGCAGTCACCATGACAAAAAATATGATAAAATCTACTGGTACCGTCAGATACATGGACAAAAGCTCCAGCTCATCGGCTTCCTGTCCTTTAAAGAAGCTGTTGATGTTGAGGAAAACTTTAACATCTCAGGCGACGCCGAGGATGAGGGGTTTCTGGGGTCGCTTGCAGTGAGGATTGAAGACACTGGGCTATATTATTGTGCTGTGAGTAAAGGACAATATGATCCTGCATTCTTTGGAGCAGGGACCAAACTGAGTGTTCTGGATCCAAACATAAAAGTCACTGAACCCACAGTGGAAGTCCTAGCACCCTCGGCAAAGGAGTGTAAAGATAGAAACAAGAAGAAGAAGACCCTGGTGTGTGTAGCCACCCGCTTCTACCCCGACCATGTCACGGTCTTCTGGCAAGTC
>753-1
GTTCCTGTGTGTCCCTCTCCGTCCACCAATCTCCTCGTTATCTCACCAAGAGGCCAGGAACCACCTTAAAGATGACCTGCAGTCACCATGACAAAAAATATGATAAAATCTACTGGTACCGTCAGATACATGGACAAAAGCTCCAGCTCATCGGCTTCCTGTCCTTTAAAGAAGCTGTTGATGTTGAGGAAAACTTTAACATCTCAGGCGACGCCGAGGATGAGGGTTTTCTGGGGTCGCTTGCAGTGAGGATTGAAGACACTGGGCTATATTATTGTGCTGTGATACAGGGGCCGGATAAGGCAGAGTTTGGTCCAGGTACCAGACTCACTGTTCTAGATCCAAACATCAAAGTCACTGAACCCACAGTGGAAGTCCTAGCACCCTCGGCAAAGGAGTGTAAAGATAGAAACAAGAAGAAGAAGAAGACCCTGGTGTGTGTAACCACCCGCTTCTACCCCGACCATGTCACGGTCTTCTGGCAAGTC
>754-1
GTTCCTGTGTGTCCCTCTCCGTCCACCAATCTCCTCGTTATCTCACCAAGAGGCCAGGAACCACCTTAAAGATGACCTGCAGTCACCATGACAAAAAATATGATAAAATCTACTGGTACCGTCAGATACATGGACAAAAGCTCCAGCTCATCGGCTTCCTGTCCTTTAAAGAAGCTGTTGATGTTGAGGAAAACTTTAACATCTCAGGCGACACCGAGGATGAGGGTTTTCTGGGGTCGCTTGCAGTGAGGATTGAAGACACTGGGCTATATTATTGTGCTGTGAGTACAGGGTATGAGGCACATTTTGGATCAGGCACCAAATTAACAGTTCTCGATCCAAACATCAAAGTCACTGAACCCACAGTGGAAGTCCTAGCACCCTCGGCAAAGGAGTGTAAAGATAGAAACAAGAAGAAGAAGAAGACCCTGGTGTGTGTAGCCACCCGCTTCTACCCCGACCATGTCACGGTCTTCTGGCAAGTC
>755-1
GTTCCTGTGTGTCCCTCTCCGTCCACCAATCTCCTCGTTATCTCACCAAGAGGCCAGGAACCACCTTAAAGATGACCTGCAGTCACCATGACAAAAAATATGATAAAATCTACTGGTACCGTCAGATACATGGACAAAAGCTCCAGCTCATCGGCTTCCTGTCCTTTAAAGAAGCTGTTGATGTTGAGGAAAACTTTAACATCTCAGGCGACGCCGAGGATGAGGGTTTTCTGGGGTCGCTTGCAGTGAGGATTGAAGACACTGGGCTATATTATTGTGCTGTGAGTAGGGACAATGATCCTGCATTCTTTGGAGCAGGGACCAAACTGAGTGTTCTGGATCCAAACATCAAAGTCACTGAACCCACAGTGGAAGTCCTAGCACCCTCGGCAAAGGAGTGTAAAGATAGAAACAAGAAGAAGAAGAAGACCCTGGTGTGTATAGCCACCCGCTTCTACCCCGACCATGTCACGGTCTTCTGGCAAGTC
>756-1
GTTCCTGTGTGTCCCTCTCCGTCCACCAATCTCCTCGTTATCTCACCAAGAGGCCAGGAACCACCTTAAAGATGACCTGCAGTCACCATGACAAAAAATATGATAAAATCTACTGGTACCGTCAGATACATGGACAAAAGCTCCAGCTCATCGGCTTCCTGTCCTTTAAAGAAGCTGTTGATGTTGAGGAAAACTTTAACATCTCAGGCGACGCCGAGGATGTGGGTTTTCTGGGGTCGCTTGCAGTGAGGATTGAAGACACTGGGCTATATTATTGTGCTGTGAGTAAAAGGACACCCTCGGAGGCATATTTTGGAGCCGGCACCAAACTCACCGTTTTAGATCCAAACATCAAAGTCACTGAACCCACAGTGGAAGTCCTAGCACCCTCGGCAAAGGAGTGTAAAGATAGAAACAAGAAGAAGAAGAAGACCCTGGTGTGTGTAGCCACCCGCTTCTACCCCGACCATGTCACGGTCTTCTGGCAAGTC
>757-1
GTTCCTGTGTGTCCCTCTCCGTCCACCAATCTCCTCGTTATCTCACCAAGAGGCCAGGAACCACCTTAAAGATGACCTGCAGTCACCATGACAAAAAATATGATAAAATCTACTGGTACCGTCAGATACATGGACAAAAGCTCCAGCTCATCGGCTTCCTGTCCTTTAAAGAAGCTGTTGATGTTGAGGAAAACTTTAACATCTCAGGCGACGCCGAGGATGAGGGTTTTCTGGGGTCGCTTGCAGTGAGGATTGAAGACACTGGGCTATATTATTGTGCTGTGAGTCCCGGGACAGGGGAGAACCCGGCATTCTTCGGCAGTGGCACCAAACTCACAGTTCTAGATCCAAACATCAAAGTCACTGAACCCACAGTGGAAGTCCTAGCACCCTCGGCAAAGGAGTGTAAAGATAGAAACAAGAAGAAGAAGACCCTGGTGTGTGTAGCCACCCGCTTCTACCCCGACCATGTCACGGTCTTCTGGCAAGTC
>758-1
GTTCCTGTGTGTCCCTCTCCGTCCACCAATCTCCTCGTTATCTCACCAAGAGGCCAGGAACCACCTTAAAGATGACCTGCAGTCACCATGACAAAAAATATGATAAAATCTACTGGTACCGTCAGATACATGGACAAAAGCTCCAGCTCATCGGCTTCCTGTCCTTTAAAGAAGCTGTTGATGTTGAGGAAAACTTTAACATCTCAGGCGACGCCGAGGATGAGGGTTTTCTGGGGTCGCTTGCAGTGAGGATTGAAGACACTGGGCTATATTATTGTGCTGTGAGATCGACAGCCAACTATGAGGCACATTTTGGATCAGGCACCAAATTAACAGTTCTAGATCCAAACATCAAAGTCACTGAACCCACAGTGGAAGTCCTAGCACCCTCGGCAAAGGAGTGTAAAGATAGAAACAAGAAGAAGAAGAAGACCCTGGTGTGTGTAGCCACCCGCTTCTACCCCGACCATGTCACGGTCTTCTGGCAAGTC
>759-1
GTTCCTGTGTGTCCCTCTCCGTCCACCAATCTCCTCGTTATCTCACCAAGAGGCCAGGAACCACCTTAAAGATGACCTGCAGTCACCATGACAAAAAATATGATAAAATCTACTGGTACCGTCAGATACATGGACAAAAGCTCCAGCTCATCGGCTTCCTGTCCTTTAAAGAAGCTGTTGATGTTGAGGAAAACTTTAACATCTCAGGCGACGCCGAGGATGAGGGTTTTCTGGGGTCGCTTGCAGTGAGGATTGAAGACACTGGGCTATATTATTGTGCTGTGAGTGGACAGGGAATGATCCTGCATTCTTTGGAGCAGGGACCAAACTGAGTGTTCTGGATCCAAACATCAAAGTCACTGAACCCACAGTGGAAGTCCTAGCACCCTCGGCAAAGGAGTGGAAAGATAGAAACAAGAAGAAGAAGACCCTGGTGTGTGTAGCCACCCGCTTCTACCCCGACCATGTCACGGTCTTCTGGCAAGTC
>760-1
GTTCCTGTGTGTCCCTCTCCGTCCACCAATCTCCTCGTTATCTCACCAAGAGGCCAGGAACCACCTTAAAGATGACCTGCAGTCACCATGACAAAAAATATGATAAAATCTACTGGTACCGTCAAATACATGGACAAAAGCTCCAGCTCATCGGCTTCCTGTCCTTTAAAGAAGCTGTTGATGTTGAGGAAAACTTTAACATCTCAGGCGACGCCGAGGATGAGGGTTTTCTGGGGTCGCTTGCAGTGAGGATTGAAGACACTGGGCTATATTATTGTGCTGTGAGTACGTACTCGGAGGCATATTTTGGAGCCGGCACCAAACTCACCGTTTTAGATCCAAACATCAAAGTCACTGAACCCACAGTGGAAGTCCTAGCACCCTCGGCAAAGGAGTGTAAAGATAGAAACAAGAAGAAGAAGAAGACCCTGGTGTGTGTAGCCACCCGCTTCTACCCCGACCATGTCACGGTCTTCTGGCAAGTC
>761-1
GTTCCTGTGTGTCCCTCTCCGTCCACCACTCTCCTCGTTATCTCACCAAGCGGCCAGTAACCACCTTAAAGATGACCTTCAGTCACCATGACCAAAAATATGATAAAATCTACTGGTACCGTCAGATACATGGACAAAAGCTCCAGCTCATCGGCTTCCTGTCCTTTAAAGAAGCTGTTGATGTTGAGGAAAACTTTAACATCTCAGGCGACGCCGAGGATGAGGGTTTTCTTGGGTCGCTTGCAGTGAGGATTGAAGACACTGGGCTATATTATTGTGCTGTGAGTCCGGACAGGGCCACGGATAAGGCAGAGTTTGGTCCAGGTACCAGACTCACTGTTCTAGATCCAAACATCAAAGTCACTGAACCAACAGTGGAAGTCCTAGCACCCTCGGCAAAGGAGTGTAAAGATAGAAACAAGAAGAAGAAGACCCTGGTGTGTGTAGCCACCCGCTTCTACCCCGACCATGTCACGGTCTTCTGGCAAGTC
>762-1
GTTCCTGTGTGTCCCTCTCCGTCCACCACTCTCCTCGTTATCTCACCAAGCGGCCAGGAACCACCTTAAAGATGACCTGCAGTCACCATGACAAAAAATATGATAAAATCTACTGGTACCGTCAGATACATGGACAAAAGCTCCAGCTCATCGGCTTCCTGTCCTTTAAAGAAGCTGTTGATGTTGAGGAAAACTTTAACATCTCAGGCGACGCCGAGGATGAGGGTTTTCTGGGGTCGCTTGCAGTGAGGATTGAAGACACTGGGCTATATTATTGTGCTATCCAAACATCAAAGTCACTGAACCCACAGTGGAAGTCCTAGCACCCTCGGCAAAGGAGTGTAAAGATAGAAACAAGAAGAAGAAGAAGACCCTGGTGTGTGTAGCCACCCGCTTCTACCCCGACCATGTCACGGTCTTCTGGCAAGTC
>763-1
GTTCCTGTGTGTCCCTCTCCGTCCACCAATCTCCTCGTTATCTCACCAAGAGGCCAGGAACCACCTTAAAGATGACCTGCAGTCACCATGACAAAAAATATGATAAAATCTACTGGTACCGTCAGATACATGGACAAAAGCTCCAGCTCATCGGCTTCCTGTCCTTTAAAGAAGCTGTTGATGTTGAGGAAAACTTTAACATCTCAGGCGACGCCGAGGATGAGGGTTTTCTGGGGTCGCTTGCAGTGAGGATTGAAGACACTGGGCTATATTATTGTGCTGTGAGCCGACTGGGGCACTATGAGGCACATTTTGGATCAGGCACCAAATTAACAGTTCTCGATCCAAACATCAAAGTCACTGAACCCACAGTGGAAGTCCTAGCACCCTCGGCAAAGGAGTGTAAAGATAGAAACAAGAAGAAGAAGAAGACCCTGGTGTGTGTAGCCACCCGCTTCTACCCCGACCATGTCACGGTCTTCTGGCAAGTC
>764-1
GTTCCTGTGTGTCCCTCTCCGTCCACCAATCTCCTCGTTATCTCACCAAGAGGCCAGGAACCACCTTAAAGATGACCTGCAGTCACCATGACAAAAAATATGATAAAATCTACTGGTACCGTCAGATACATGGACAAAAGCTCCAGCTCATCGGCTTCCTGTCCTTTAAAGAAGCTGTTGATGTTGAGGAAAACTTTAACATCTCAGGCGACGCCGAGGATGAGGGTTTTCTGGGGTCGCTTGCAGTGAGGATTGAAGACACTGGGCTATATTATTGTGCTGTGAGTACTCAACCAGCCTTCTTTGGTAATGGAACGAAACTCACTGTTTTAGATCCAAACATCAAAGTCACTGAACCCACAGTGGAAGTCCTAGCACCCTCGGCAAAGGAGTGTAAAGATAGAAACAAGAAGAAGAAGAAGACCCTGGTGTGTGTAGCCACCCGCTTCTACCCCGACCATGTCACGGTCTTCTGGCAAGTC
>765-1
GTTCCTGTGTGTCCCTCTCCGTCCACCAATCTCCTCGTTATCTCACCAAGAGGCCAGGAACCACCTTAAAGATGACCTGCAGTCACCATGACAAAAAATATGATAAAATCTACTGGTACCGTCAGATACATGGACAAAAGCTCCAGCTCATCGGCTTCCTGTCCTTTAAAGAAGCTGTTGATGTTGAGGAAAACTTTAACATCTCAGGCGACGCCGAGGATGAGGGTTTTCTGGGGTCGCTTGCAGTGAGGATTGAAGACACTGGGCTATATTATTGTGCTGTGGGACAGAAAACTCAACCAGCCTTCTTTGGCAATGGAACGAAACTCACTGTTTTAGATCCAAACATCAAAGTCACTGAACCCACAGTGGAAGTCCTAGCACCCTCGGCAAAGGAGTGTAAAGATAGAAACAAGAAGAAGAAGACCCTGGTGTGTGTAGCCACCCGCTTCTACCCCGACCATGTCACGGTCTTCTGGCAAGTC
>766-1
GTTCCTGTGTGTCCCTCTCCGTCCACCAATCTCCTCGTTATCTCACCAAGAGGCCAGGAACCACCTTAAAGATGACCTGCAGTCACCATGACAAAAAATATGATAAAATCTACTGGTACCGTCAGATACATGGACAAAAGCTCCAGCTCATCGACTTCCTGTCCTTTAAAGAAGCTGTTGATGTTGAGGAAAACTTTAACATCTCAGGCGACGCCGAGGATGAGGGTTTTCTGGGGTCGCTTGCAGTGAGGATTGAAGACACTGGGCTATATTATTGTGCTGTGAGGACAGCGTACTCGGAGGCATATTTTGGAGCCGGCACCAAACTCACCGTTTTAGATCCAAACATCAAAGTCACTGAACCCACAGTGGAAGTCCTAGCACCCTCGGCAAAGGAGTGTAAAGATAGAAACAAGAAGAAGAAGAAGACCCTGGTGTGTGTAGCCACCCGCTTCTACCCCGACCATGTCACGGTCTTCTGGCAAGTC
>767-1
GTTCCTGTGTGTCCCTCTCCGTCCACCACTCCCCTCGTTATCTCACCAAGCGGCCAGGAACCACCTTCAAGATCACCTGCAGTCACCATGACCAAAAATATGATAAAATCTACTGGTACCGTCAGATACATGGACAAAAGCTCCAGCTCATCGGCTTCCTGTCCTTTCAAGCAGCTGTTGATGTTGAGGAAAACTTTAACATCTCAGGCGCCGCCGAGGATGAGGGTTTTCTTGGGTCGCTTGCAGTGAGGATTGAAGACACTGGGCTATATTATTGTGCTGTGAGTAATCCTTATGAGGCACATTTTGGATCAGGCACCAAATTAACAGTTCTCGATCCAAACATCAAAGTCACTGAACCCACAGTGGAAGTCCTAGCACCCTCGGCAAAGGAGTGTAAAGATAGAAACAAGAAGAAGAAGAAGACCCTGGTGTGTGTAGCCACCCGCTTCTACCCCGACCATGTCACGGTCTTCTGGCAAGTC
>768-1
GTTCCTGTGTGTCCCTCTCCGTCCACCAATCTCCTCGTTATCTCACCAAGAGGCCAGGAACCACCTTAAAGATGACCTGCAGTCACCATGACAAAAAATATGATAAAATCTACTGGTACCGTCAGATACATGGACAAAAGCTCCAGCTCATCGGCTTCCTGTCCTTTAAAGAAGCTGTTGATGTTGAGGAAAACTTTAACATCTCAGGCGACGCCGAGGATGAGGGTTTTCTGGGGTCGCTTGCAGTGAGGATTGAAGACACTGGGCTATATTATTGTGCTGTGAGTAACAGGGGGTACTCGGAGGCATATTTTGGAGCCGGCACCAAACTCACCGTTGTAGATCCAAACATCAAAGTCACTGAACCCACAGTGGAAGTCCTAGCACCCTCGGCAAAGGAGTGGAAAGATAGAAACAAGAAGAAGAAGACCCTGGTGTGTGTAGCCACCCGCTTCTACCCCGACCATGTCACGGTCTTCTGGCAAGTC
>769-1
GTTCCTGTGTGTCCCTCTCCGTCCACCAATCTCCTCGTTATCTCACCAAGAGGCCAGGAACCACCTTAAAGATGACCTGCAGTCACCATGACAAAAAATATGATAAAATCTACTGGTACCGTCAGATACATGGACAAAAGCTCCAGCTCATCGGCTTCCTGTCCTTTAAAGAAGCTGTTGATGTTGAGGAAAACTCTAACATCTCAGGCGACGCCGAGGATGAGGGTTTTCTGGGGTCGCTTGCAGTGAGGATTGAAGACACTGGGCTATATTATTGTGCTGTGAGTAACAGGAGCAACTATGAGGCACATTTTGGATCAGGCACCAAATTAACAGTTCTCGATCCAAACATCAAAGTCACTGAACCCACAGTGGAAGTCCTAGCACCCTCGGCAAAGGAGTATAAAGATAGAAACAAGAAGAAGAAGAAGACCCTGGTGTGTGTAGCCACCCGCTTCTACCCCGACCATGTCACGGTCTTCTGGCAAGTC
>770-1
GTTCCTGTGTGTCCCTCTCCGTCCACCAATCTCCTCGTTATCTCACCAAGAGGCCAGGAACCACCTTAAAGATGACCTGCAGTCACCATGACAAAAAATATGATAAAATCTACTGGTACCGTCAGATACATGGACAAAAGCTCCAGCTCATCGGCTTCCTGTCCTTTAAAGAAGCTGTTGATGTTGAGGAAAACTTTAACATCTCAGGCGACGCCGAGGATGAGGGTTTTCTGGGGTCGCTTGCAGTGAGGATTGAAGACACTGGGCTATATTATTGTGCTGTGACCAGACAGGGCTATGAGGCACATTTTGGATCAGGCACCAAATTAACAGTTCTCGATCCAAACATCAAAGTCACTGAACCCACAGTGGAAGTCCTAGCACCCTCGGCAAAGGAGTGGAAAGATAGAAACAAGAAGAAGAAGACCCTGGTGTGTGTAGCCACCCGCTTCTACCCCGACCATGTCACGGTCTTCTGGCAAGTC
>771-1
GTTCCTGTGTGTCCCTCTCCGTCCACCAATCTCCTCGTTATCTCACCAAGAGGCCAGGAACCACCTTAAAGATGACCTGCAGTCACCATGACAAAAATATGATAAAATCTACTGGTACCGTCAGATACATGGACAAAAGCTCCAGCTCATCGGCTTCCTGTCCTTTAAAGAAGCTGTTGATGTTGAGGAAAACTTTAACATCTCAGGCGACGCCGAGGATGAGGGTTTTCTGGGGTCGCTTGCAGTGAGGATTGAAGACACTGGGCTATATTATTGTGCTGTGAGTTGGACAGGGAACAACCCGGCATTCTTCGGCAGTGGCACCAAACTCACAGTTCTAGATCCAAACATCAAAGTCACTGAACCCACAGTGGAAGTCCTAGCACCCTCGGCAAAGGAGTGTAAAGATAGAAACAAGAAGAAGAAGAAGACCCTGGTGTGTGTAGCCACCCGCTTCTACCCCGACCATGTCACGGTCTTCTGGCAAGTC
>772-1
GTTCCTGTGTGTCCCTCTCCGTCCACCAATCTCCTCGTTATCTCACCAAGAGGCCAGGAACCACCTTAACGATGACCTGGAGTCACCATGACAAAAAATATGATAAAATCTACTGGTACCGTCAGATACATGGACAAAAGCTCCAGCTCATCGGCTTCCTGTCCTTTAAAGAAGCTGTTGATGTTGAGGAAAACTTTAACATCTCAGGCGACGCCGAGGATGAGGGTTTTCTGGGGTCGCTTGCAGTGAGGATTGAAGACACTGGGCTATATTATTGTGCTGTGAGTAAAGCGAGGGGCGACTCGGAGGCATATTTTGGAGCCGGCACCAAACTCACCGTTTTAGATCCAAACATCAAAGTCACTGAACCCACAGTGGAAGTCCTAGCACCCTCGGCAAAGGAGTGTAAAGATAGAAACAAGAAGAAGAAGACCCTGGTGTGTGTAGCCACCCGCTTCTACCCCGACCATGTCACGGTCTTCTGGCAAGTC
>773-1
GTTCCTGTGTGTCCCTCTCCGTCCACCAATCTCCTCGTTATCTCACCAAGAGGCCAGGAACCACCTTAAAGATGACCTGCAGTCACCATGACAAAAAATATGATAAAATCTACTGGTACCGTCAGATACATGGACAAAAGCTCCAGCTCATCGGCTTCCTGTCCTTTAAAGAAGCTGTTGATGTTGAGGAAAACTTTAACATCTCAGGCGACGCCGAGGATGAGGGTTTTCTGGGGTCGGTTGCAGTGAGGATTGAAGACACTGGGCTATATTATTGTGCTATCCAAACATCAAAGTCACTGAACCCACAGTGGAAGTACTAGCACCCTCGGCAAAGGAGTGGAAAGATAGAAACAAGAAGAAGAAGACCCTGGTGTGTGTAGCCACCCGCTTCTACCCCGACCATGTCACGGTCTTCTGGCAAGTC
>774-1
GTTCCTGTGTGTCCCTCTCCGTCCACCAATCTCCTCGTTATCTCACCAAGAGGCCAGGAACCACCTTAAAGATGACCTGCAGTCACCATGACAAAAAATATGATAAAATCTACTGGTACCGTCAGATACATGGACAAAAGCTCCAGCTCATCGGCTTCCTGTCCTTTAAAGAAGCTGTTGATGTTGAGGAAAACTTTAACATCTCAGGCGACGCCGAGGATGAGGGTTTTCTGGGGTCGCTTGCAGTGAGGATTGAAGACACTGGGCTATATTATTGTGCTGTGAGTAACGGCTATGAGGCACATTTTGGATCAGGCACCAAATTAACAGTTCTCCATCCAAACATCAAAGTCACTGAACCCACAGTGGAAGTCCTAGCACCCTCGGCAAAGGAGTGTAAAGATAGAAACAAGAAGAAGAAGAAGACCCTGGTGTGTGTAGCCACCCGCTTCTACCCCGACCATGTCACGGTCTTCTGGCAAGTC
>775-1
GTTCCTGTGTGTCCCTCTCCGTCCACCAATCTCCTCGTTATCTCACCAAGAGGCCAGGAACCACCTTAAAGATGACCTGCAGTCACCATGACAAAAAATATGATAAAATCTACTGGTACCGTCAGATACATGGACAAAAGCTCCAGCTCATCGGCTTCCTGTCCTTTAAAGAAGCTGTTGATGTTGAGGAAAACTTTAACATCTCAGGCGACGCCGAGGATGAGGGTTTTCTGGGGTCGCTTGCAGTGAGGATTGAAGACACTGGGCTATATTATTGTGCTGTGACAGGAGCTCAAACTCAACAAGCATTCTTTGGCAATGGAACGAAACTCACTGTTTTAGATCCAAACATCAAAGTCACTGAACCCACAGTGGAAGTCCTAGCACCCTCGGCAAAGGAGTGTAAAGATAGAAACAAGAAGAAGAAGAAGACCCTGGTGTGTGTAGCCACCCGCTTCTACCCCGACCATGTCACGGTCTTCTGGCAAGTC
>776-1
GTTCCTGTGTGTCCCTCTCCGTCCACCAATCTCCTCGTTATCTCACCAAGAGGCCAGGAACCACCTTAAAGATGACCTGCAGTCACCATGACAAAAAATATGATAAAATCTACTGGTACCGTCAGATACATGGACAAAAGCTCCAGCTCATCGGCTTCCTGTCCTTTAAAGAAGCTGTTGATGTTGAGGAAAACTTTAACATCTCAGGCGACGCCGAGGATGAGGGTTTTCTGGGGTCGCTTGCAGTGAGGATTGAAGACACTGGGCTATATTATTGTGCTGTGAGTTACAGGGGGCGCCGCAACCCGGCATTCTGCGGCAGTGGCACCAAACTCACAGTTCTAGATCCAAACATCAAAGTCACTGAACCCACAGTGGAAGTCCTAGCACCCTCGGCAAAGGAGTGTAAAGATAGAAACAAGAAGAAGAAGACCCTGGTGTGTGTAGCCACCCGCTTCTACCCCGACCATGTCACGGTCTTCTGGCAAGTC
>777-1
GTTCCTGTGTGTCCCTCTCCGTCCACCAATCTCCTCGTTATCTCACCAAGAGGCCAGGAACCACCTTAAAGATGACCTGCAGTCACCATGACAAAAAATATGATAAAATCTACTGGTACCGTCAGATACATGGACAAAAGCTCCAGCTCATCGGCTTCCTGTCCTTTAAAGAAGCTGTTGATGTTGAGGAAAACTTTAACATCTCAGGCGACGCCGAGGATGAGGGTTTTCTGGGGTCGCTTGCAGTGAGGATTGAAGACACTGGGCTATATTATTGTGCTGTGATCTCGTACTCGGAGGCATATTTGGAGCCGGCACCAAACTCACCGTTTTAGATCCAAACATCAAAGTCACTGAACCCACAGTGGAAGTCCTAGCACCCTCGGCAAAGGAGTGTAAAGATAGAAACAAGAAGAAGAAGAAGACCCTGGTGTGTGTAGCCACCCGCTTCTACCCCGACCATGTCACGGTCTTCTGGCAAGTC
>778-1
GTTCCTGTGTGTCCCTCTCCGTCCACCAATCTCCTCGTTATCTCACCAAGAGGCCAGGAACCACCTTAAAGATGACCTGCAGTCACCATGACAAAAAATATGATAAAATCTACTGGTACCGTCAGATACATGGACAAAAGCTCCAGCTCATCGGCTTCCTGTCCTTTAAAGAAGCTGTTGATGTTGAGGAAAACTTTAACATCTCAGGCGACGCCGAGGATGAGGGTTTTCTGGGGTCGCTTGCAGTGAGGATTGAAGACACTGGGCTATATTATTGTGCTGTGAGTAAAGGGGGGAAGCCGGAGGCATATTTTGGAGCCGGCACCAAACTCACCGTTTTAGATCCAAACATCAAAGTCACTGAACCCACAGTGGAAGTCCTAGCACCCTCGGCAAAGGAGTGTAAAGATAGAAACAAGAAGAAGAAGAAGACCCTGGTGTGTGTAGCCACCCGCTTCTACCCCGACCATGTCACGGTCTTCTGGCAAGTC
>779-1
GTTCCTGTGTGTCCCTCTCCGTCCACCAATCTCCTCGTTATCTCACCAAGAGGCCAGGAACCACCTTAACGATGACCTGCAGTCACCATGACAAAAAATATGATAAAATCTACTGGTACCGTCAGATACATGGACAAAAGCTCCAGCTCATCGGCTTCCTGTCCTTTAAAGAAGCTGTTGATGTTGAGGAAAACTTTAACATCTCAGGCGACGCCGAGGATGAGGGTTTTCTGGGGTCGCTTGCAGTGAGGATTGAAGACACTGGGCTATATTATTGTGCTGTGACAGGGGGTGGTTATGCTGCCTACTTTGGAGAGGGAACTAAGCTAACAGTTCTGGATCCAAACATCAAAGTCACTGAACCCACAGTGGAAGTCCTAGCACCCTCGGCAAAGGAGTGTAAAGATAGAAACAAGAAGAAGAAGAAGACCCTGGTGTGTGTAGCCACCCGCTTCTACCCCGACCATGTCACGGTCTTCTGGCAAGTC
>780-1
GTTCCTGTGTGTCCCTCTCCGTCCACCAATCTCCTCGTTATCTCACCAAGAGGCCAGGAACCACCTTAAAGATGACCTGCAGTCACCATGACAAAAACTATGATAAAATCTACTGGTACCGTCAGATACATGGACAAAAGCTCCAGCTCATCGGCTTCCTGTCCTTTAAAGAAGCTGTTGATGTTGAGGAAAACTTTAACATCTCAGGCGACGCCGAGGATGAGGGTTTTCTGGGGTCGCTTGCAGTGAGGATTGAAGACACTGGGCTATATTATTGTGCTGGGAGTAAAGCGGCCAGGGATGAGGCATATTTTGGATCAGGCACCAAATTAACAGTTCTCGATCCAAACATCAAAGTCACTGAACCCACAGTGGAAGTCCTAGCACCCTCGGCAAAGGAGTGTAAAGATAGAAACAAGAAGAAGAAGAAGACCCTGGTGTGTGTAGCCACCCGCTTCTACCCCGACCATGTCACGGTCTTCTGGCAAGTC
>781-1
GTTCCTGTGTGTCCCTCTCCGTCCACCAATCTCCTCGTTATCTCACCAAGAGGCCAGGAACCACCTTAAAGATGCCCTGCAGTCACCATGACAAAAAATATGATAAAATCTACTGGTACCGTCAGATACATGGACAAAAGCTCCAGCTCATCGGCTTCCTGTCCTTTAAAGAAGCTGTTGATGTTGAGGAAAACTTTAACATCTCAGGCGACGCCGCGGATGAGGGTTTTCTGGGGTCGCTTGCAGTGAGGATTGAAGACACTGGGCTATATTATTGTGCTGTGAGTAAAGAGACCAGCCTTCTTTGGCAATGGAACGAAACTCACTGTTTTAGATCCAAACATCAAAGTCACTGAACCCACAGTGGAAGTCCTAGCACCCTCGGCAAAGGAGTGTAAAGATAGAAACAAGAAGAAGAAGAAGACCCTGGTGTGTGTAGCCACCCGCTTCTACCCCGACCATGTCACGGTCTTCTGGCAAGTC
>782-1
GTTCCTGTGTGTCCCTCTCCGTCCACCAATCTCCTCGTTATCTCACCAAGAGGCCAGGAACCACCTTAAAGATGACCTGCAGTCACCATGACAAAAAATATGATAAAATCTACTGGTACCGTCAGATACATGGACAAAAGCTCCAGCTCATCGGCTTCCTGTCCTTTAAAGAAGCTGTTGATGTTGAGGAAAACTTTAACATCTCAGGCGACGCCGAGGATGAGGGTTTTCTGGGGTCGCTTGCAGTGAGGATTGAAGACACTGGGCTATATTATTGTGCTGTGAGTTAACCAGTGCTCTATGAGGCACATTTTGGATCAGGCACCAAATTAACAGTTCTCGATCCAAACATCAAAGTCACTGAACCCACAGTGGAAGTCCTAGCACCCTCGGCAAAGGAGTGTAAAGATAGAAACAAGAAGAAGAAGAAGACCCTGGTGTGTGTAGCCACCCGCTTCTACCCCGACCATGTCACGGTCTTCTGGCAAGTC
>783-1
GTTCCTGTGTGTCCCTCTCCGTCCACCAATCTCCTCGTTATCTCGACAAGAGGCCAGGAACCACCTTAACGCTGACCTGCAGTCACCATGACAAAAAATATGATAAAATCTACTGGTACCGTCAGATACATGGACAAAAGCTCCAGCTCATCGGCTTCCTGTCCTTTAAAGAAGATGTTGATGTTGAGGAAAACTTTAACATCTCAGGCGACGCCGAGGATGAGGTTTTTCTGGGGTCGATTGCAGTGAGGATTGAAGACACTGGGCTATATTATTGTGCTGTGAGTAAAGAGACAGGGGGCTATGAGGCACATTTTGGATCAGGCACCAAATTAACAGTTCTCGATCCAAACATCAAAGTCACTGAACCCACAGTGGAAGTCCTAGCACCCTCGGCAAAGGAGTGTAAAGATAGAAACAAGAAGAAGAAGACCCTGGTGTGTGTAGCCACCCGCTTCTACCCCGACCATGTCACGGTCTTCTGGCAAGTC
>784-1
GTTCCTGTGTGTCCCTCTCCGTCCACCAATCTCCTCGTTATCTCACCAAGAGGCCAGGAACCACCTTAAAGATGACCTGCAGTCACCATGACAAAAAATATGATAAAATCTACTGGTACCGTCAGATACATGGACAAAAGCTCCAGCTCATCGGCTTCCTGTCCTTTAAAGAAGCTGTTGATGTTGAGGAAAACTTTAACATCTCAGGCGACGCCGAGGATGAGGGTTTTCTGGGGTCGCTTGCAGTGAGGATTGAAGACACTGGGGTATATTATTGTGCTGTAAGTAAAGGGGCAGACTATGAGGCACATTTTGGATCAGGCACCAAATTAACAGTTCTCGATCCAAACATCAAAGTCACTGAACCCACAGTGGAAGTCCTAGCACCCTCGGCAAAGGAGTGTAAAGATAGAAACAAGAAGAAGAAGAAGACCCTGGTGTGTGTAGCCACCCGCTTCTACCCCGACCATGTCACGGTCTTCTGGCAAGTC
>785-1
GTTCCTGTGTGTCCCTCTCCGTCCACCAATCTCCTCGTTATCTCACCAAGAGGCCAGGAACCACCTTAAAGATGACCTGCAGTCACCATGACAAAAAATATGATAAAATCTACTGGTACCGTCAGATACATGGACAAAAGCTCCAGCTCATCGGCTTCCTGTCCTTTAAAGAAGCTGTTGATGTTGAGGAAAACTTTAACATCTCAGGCGACGCCGAGGATGAGGGTTTTCTGGGGTCGCTTGCAGTGAGGATTGAAGACACTGGGCTATATTATTGTGCTGTGAGGAACAGGAAACTATGAGGCACATTTTGGATCAGGCACCAAATTAACAGTTCTCGATCCAAACATCAAAGTCACTGAACCCACCGTGGAAGTCCTAGCACCCTCGGCAAAGGAGTGTAAAGATAGAAACAAGAAGAAGAAGAAGACCCTGGTGTGTGTAGCCACCCGCTTCTACCCCGACCATGTCACGGTCTTCTGGCAAGTC
>786-1
GTTCCTGTGTGTCCCTCTCCGTCCACCAATCTCCTCGTTATCTCACCAAGAGGCCAGGAACCACCTTAAAGATGACCTGCAGTCACCATGACAAAAAATATGATAAAATCTACTGGTACCGTCAGATACATGGACAAAAGCTCCAGCTCATCGGCTTCCTGTCCTTTAAAGAAGCTGTTGATGTTGAGGAAAACTTTAACATCTCAGGCGACGCCGAGGATGAGGGTTTTCTGGGGTCGCTTGCAGTGAGGATTGAAGACACTGGGCTATATTATTGGGCTGTGAGTAAAGGGGTCAACTATGATCCTGCATTCTTTGGAGCAGGGACCAAACTGAGTGTGCTGGATCCAAACATCAAAGTCACTGAACCCACAGTGGAAGTCCTAGCACCCTCGGCAAAGGAGTGTAAAGATAGAAACAAGAAGAAGAAGACCCTGGTGTGTGTAGCCACCCGCTTCTACCCCGACCATGTCACGGTCTTCTGGCAAGTC
>787-1
GTTCCTGTGTGTCCCTCTCCGTCCACCAATCTCCTCGTTATCTCACCAAGAGGCCAGGAACCACCTTAACGATGACCTGCAGTCACCATGACAAAAAATATGATAAAATCTACTGGTACCGTCAGATACATGGACAAAAGCTCCAGCTCATCGGCTTCCTGTCCTTTAAAGAAGCTGTTGATGTTGAGGAAAACTTTAACATCTCAGGCGACGCCGAGGATGAGGGTCTTCTGGGGTCGCTTGCAGTGAGGATTGAAGACACTGGGCTATATTATTGTGCTGTGAGTCAATACACGGATAAGGCAGAGTTTGGTCCAGGTACCAGACTCACTGTTCTAGATCCAAACATCAAAGTCACTGAACCCACAGTGGAAGTCCTAGCACCCTCGGCAAAGGAGTGTAAAGATAGAAACAAGAAGAAGAAGAAGACCCTGGTGTGTGTAGCCACCCGCTTCTACCCCGACCATGTCACGGTCTTCTGGCAAGTC
>788-1
GTTCCTGTGTGTCCCTCTCCGTCCACCAATCTCCTCGTTATCTCACCAAGAGGCCAGTAACCACCTTAAAGATGACCTGCAGTCACCATGACAAAAAATATGATAAAATCTACTGGTACCGTCAGATACATGGACAAAAGCTCCAGCTCATCGGCTTCCTGTCCTTTAAAGAAGCTGTTGATGTTGAGGAAAACTTTAACATCTCAGGCGACGCCGAGGATGAGGGTTTTCTGGGGTCGCTTGCAGTGAGGATTGAAGACACTGGGATATATTATTGTGCTGTGAGTAACGGGGGCGAATATGAGGCACATTTTGGATCAGGCACCAAATTAACAGTTCTCGATCCAAACATCAAAGTCACTGAACCCACAGTGGAAGTCCTAGCACCCTCGGCAAAGGAGTGTAAAGATAGAAACAAGAAGAAGAAGAAGACCCTGGTGTGTGTAGCCACCCGCTTCTACCGCGACCATGTCACGGTCTTCTGGCAAGTC
>789-1
GTTCCTGTGTGTCCCTCTCCGTCCACCAATCTCCTCGTTATCTCACCAAGAGGCCAGGAACCACCTTAAAGATGACCTGCAGTCACCATGACAAAAAATATGATAAAATCTACTGGTACCGTCAGATACATGGACAAAAGCTCCAGCTCATCGGCTTCCTGTCCTTTAAAGAAGCTGTTGATGTTGAGGAAAACTTTAACATCTCAGGCGACGCCGAGGATGAAGGTTTTCTGGGGTCGCTTGCAGTGAGGATTGAAGACACTGGGCTATATTATTGTGCTGTGAGTAAAGAACAGGGCCATGAGGCACATTTTGGATCAGGCACCAAATTAACAGTTCTCGATCCAAACATCAAAGTCACTGAACCCACAGTGGAAGTCCTAGCACCCTCGGCAAAGGAGTGTAAAGATAGAAACAAGAAGAAGAAGAAGACCCTGGTGTGTGTAGCCACCCGCTTCTACCCCGACCATGTCACGGTCTTCTGGCAAGTC
>790-1
GTTCCTGTGTGTCCCTCTCCGTCCACCAATCTCCTCGTTATCTCACCAAGAGGCCAGGAACCACCTTAAAGATGACCTGCAGTCACCATGACAAAAAATATGATAAAATCTACTGGTACCGTCAGATACATGGACAAAAGCTCCAGCTCATCGGCTTCCTGTCCTTTAAAGAAGCTGTTGATGTTGAGGAAAACTTTAACATCTCAGGCGACGCCGAGGATGAGGGTTTTCTGGGGTCGCTTGCAGTGAGGATTGAAGACACTGGGCTATATTATTGTGCTGTGAGTAAAGACAGCAACCCGGCATTCTTCGGCAGTGGCACCAAACTCACAGTTCTAGATCCAATCATCAAAGTCACTGAACCCACAGTGGAAGTCCTAGCACCCTCGGCAAAGGAGTGTAAAGATAGAAACAAGAAGAAGAAGAAGACCCTGGTGTGTGTAGCCACCCGCTTCTACCCCGACCATGTCACGGTCTTCTGGCAAGTC
>791-1
GTTCCTGTGTGTCCCTCTCCGTCCACCAATCTCCTCGTTATCTCACCAAGAGGCCAGGAACCACCTTAAAGATGACCTGCAGTCACCATGACAAAAAATATGATAAAATCTACTGGTACCGTCAGATACATGGACAAAAGCTCCAGCTCATCGGCTTCCTGTCCTTTAAAGAAGCTGTTGATGTTGAGGAAAACTTTAACATCTCAGGCGACGCCGAGGATGAGGGTTTTCTGGGGTCGCTTGCAGTGAGGATTGAAGACACTGGGCTATATTATTGTGCTGTGAGACAGGGGGGTGCCAGCCAGGCTTACTTCGGTGGAGGAACCAGGTTAACTGCTCTAGATCCAAACATCAAAGTCACTGAACCCACAGTGGAAGTCCTAGCACCCTCGGCAAAGGAGTGTAAAGATAGAAACAAGAAGAAGAAGAAGACCCTGGTGTGTGTAGCCACCCGCTTCTACCCCGACCATGTCACGGTCTTCTGGCAAGTC
>792-1
GTTCCTGTGTGTCCCTCTCCGTCCACCAATCTCCTCGTTATCTCACCAAGAGGCCAGGAACCACCTTAAAGATGACCTGCAGTCACCATGACAAAAAATATGATAAAATCTACTGGTACCGTCAGATACATGGACAAAAGCTCCAGCTCATCGGCTTCCTGTCCTTTAAAGAAGCTGTTGATGTTGAGGTAAACTTTAACATCTCAGGCGACGCCGAGGATGAGGGTTTTCTGGGGTCGCTTGCAGTGAGGATTGAAGACACTGGGCTATATTATTGTGCTGTGAGTAAAGCCAGGGGGAACTATGAGGCACATTTTGGATCAGGCACCAAATTAACAGTTCTCGATCCAAACATCAAAGTCACTGAACCCACAGTGGAAGTCCTAGCACCCTCGGCAAAGGAGTGTAAAGATAGAAACAAGAAGAAGAAGACCCTGGTGTGTGTAGCCACCCGCTTCTACCCCGACCATGTCACGGTCTTCTGGCAAGTC
>793-1
GTTCCTGTGTGTCCCTCTCCGTCCACCAATCTCCTCGTTATCTCACCAAGAGGCCAGGAACCACCTTAAAGATGACCTGCAGTCACCATGACCAAAAATATGATAAAATCTACTGGTACCGTCAGATACATGGACAAAAGCTCCAGCTCATCGGCTTCCTGTCCTTTAAAGAAGCTGTTGATGATGAGGAAAACTTTAACATCTCAGGCGACGCCGAGGATGAGGGGTTTCTGGGGTCGCTTGCAGTGAGGATTGAAGACACTGGTCTATATTATTGTGCTGTGAGTACAGGGGACTATGATCCTGCATTCTTTGGAGCAGGGACCAAACTGAGTGTTCTGGATCCAAACATCAAAGTCACTGAACCCACAGTGGAAGTCCTAGCACCCTCGGCAAAGGAGTGTAAAGATAGAAACAAGAAGAAGAAGAAGACCCTGGTGTGTGTAGCCACCCGCTTCTACCCCGACCATGTCACGGTCTTCTGGCAAGTC
>794-1
GTTCCTGTGTGTCCCTCTCCGTCCACCAATCTCCTCGTTATCTCACCAAGAGGCCAGGAACCACCTTAAAGATGACCTGCAGTCACCATGACAAAAAATATGATAAAATCTACTGGTACCGTTAGATACATGGACAAAAGCTCCAGCTCATCGGCTTCCTGTCCTTTAAAGAAGCTGTTGATGTTGAGGAAAACTTTAACATCTCAGGCGACGCCGTGGATGAGGGTTTTCTGGGGTCGCTTGCAGTGAGGATTGAAGACACTGGGCTATATTATTGTGCTGTGAGTAGGGACAGGAACTATGAGGCACATTTTGGAGCAGGCACCAAATTAACAGTTCTCGATCCAATCATCAAAGTCACTGAACCCACAGTGGAAGTCCTAGCACCCGCGGCAAAGGAGTGTAAAGATAGAAACAAGAAGAAGAAGACCCTGGTGTGTGTAGCCACCCGCTTCTACCCCGACCATGTCACGGTCTTCTGGCAAGTC
>795-1
GTTCCTGTGTGTCCCTCTCCGTCCACCAATCTCCTCGTTATCTCACCAAGAGGCCAGGAACCACCTTAAAGATGACCTGCAGTCACCATGACAAAAAATATGATAAAATCTACTGGTACCGTCAGATACATGGACAAAAGCTCCAGCTCATCGGCTTCCTGTCCTTTAAAGAAGCTGTTGATGTTGAGGAAAACTTTAACATCTCAGGCGACGCCGAGGATGAGGGTTTTCTGGGGTCGCTTGCAGTGAGGATTGAAGACACGGGGCTATATTATTGTGCGATCCAAACATCAAAGTCACTGAACCCACAGTGGAAGTCCTAGCACCCTCGGCAAAGGAGTGTAAAGATAGAAACAAGAAGAAGAAGAAGACCCTGGTGTGTGTAGCCACCCGCTTCTACCCCGACCATGTCACGGTCTTCTGGCAAGTC
>796-1
GTTCCTGTGTGTCCCTCTCCGTCCACCAATCTCCTCGTTATCTCACCAAGAGGCCAGGAACCACCTTAAAGATGACCTGCAGTCACCATGACAAAAAATATGATAAAATCTACTGGTACCGTCAGATACATGGACAAAAGCTCCAGCTCATCGGCTTCCTGTCCTTTAAAGAAGCTGTTGATGTTGAGGAGAACTTTAACATCTCAGGCGACGCCGAGGATGAGGGTTTTCTGGGGTCGCTTGCAGTGAGGATTGAAGACACTGGGCTATATTATTGTGCTGTGAGCACACGGATAAGGCAGAGTTTGGTCCAGGTACCAGACTCACTGTTCTAGATCCAAACATCAAAGTCACTGAACCCACAGTGGAAGTCCTAGCACCCTCGGCAAAGGAGTGTAAAGATAGAAACAAGAAGAAGAAGAAGACCCTGGTGTGTGTAGCCACCCGCTTCTACCCCGACCATGTCACGGTCTTCTGGCAAGTC
>797-1
GTTCCTGTGTGTCCCTCTCCGTCCACCAATCTCCTCGTTATCTCACCAAGAGGCCAGGAACCACCTTAAAGATGACCTGCAGTCACCATGACAAAAAATATGATAAAATCTACTGGTACCGTCAGATACATGGACAAAAGCTCCAGCTCATCGGCTTCCTGTCCTTTAAAGAAGCTGTTGATGTTGAGGAAAACTTTAACATCTCAGGCGACGCCGAGGATGAGGGTTTTCTGGGGTCGCTTGCAGTGAGGATTGAAGACACTGGGCTATATTATTGTGCTGTGAGTAAAGGGACAGGGTACTCGGAGGCATATTTTGGAGCCGGCACCAAACTCACCGTTTTAGATCCAAACATCAAAGTCACTGAACCCACAGTGGAAGTCCTAGCACCCTCGGCAAAGGAGTGTAAAGATAGAAACAAGAAGAAGAAGACCCTGGTGTGTGTAGCCACCCGCTTCTACCCCGACCATGTCACGGTCTTCTGGCAAGTC
>798-1
GTTCCTGTGTGTCCCTCTCCGTCCACCAATCTCCTCGTTATCTCACCAAGAGGCCAGGAACCACCTTAAAGATGACCTGCAGTCACCATGACAAAAAATATGATAAAATCTACTGGTACCGTCAGATACATGGACAAAAGCTCCAGCTCATCGGCTTCCTGTCCTTTAAAGAAGCTGTTGATGTTGAGGAAAACTTTAACATCTCAGGCGACGCCGAGGATGAAGGTTTTCTGGGGTCGCTTGCAGTGAGGATTGAAGACACTGGGCTATATTATTGTGCTGTGAGTAAAGATCCAAACATCAAAGTCACTGAACCCACAGTGGAAGTCCTAGCACCCTCGGCAAAGGAGTGTAAAGATAGAAACAAGAAGAAGAAGAAGACCCTGGTGTGTGTAGCCACCCGCTTCTACCCCGACCATGTCACGGTCTTCTGGCAAGTC
>799-1
GTTCCTGTGTGTCCCTCTCCGTCCACCAATCTCCTCGTTATCTCACCAAGAGGCCAGGAACCACCTTAAAGATGACCTGCAGTCACCATGACAAAAAATATGATAAAATCTACTGGTACCGTCAGATACATGGACAAAAGCTCCAGCTCATCGGCTTCCTGTCCTTTAAAGAAGCTGTTGATGTTGAGGAAAACTTTAACATCTCAGGCGACGCCGAGGATGAGGGTTTTCTGGGGTCGCTTGCAGTGAGGATTGAAGACACTGGGCTATATTATTGTGCTGTGAGTTCCCGAACAAGTGAGGCCTACTTTGGGAATGGAACCAAACTCACTGTTTTAGATCCAAACATCAAAGTCACTGAACCCACAGTGGAAGTCCTAGCACCCTCGGCAAAGGAGTTTAAAGATAGAAACAAGAAGAAGAAGAAGACCCTGGTGTGTGTAGCCACCCGCTTCTACCCCGACCATGTCACGGTCTTCTGGCAAGTC
>800-1
GTTCCTGTGTGTCCCTCTCCGTCCACCAATCTCCTCGTTATCTCACCAAGAGGCCAGGAACCACCTTAAAGATGACCTGCAGTCACCATGACAAAAAATATGATAAAATCTACTGGTACCGTCAGATCCATGGACAAAAGCTCCAGCTCATCGGCTTCCTGTCCTTTAAAGAAGCTGTTGATGTTGAGGAAAACTTTAACATCTCAGGCGACGCCGAGGATGAGGGTTTTCTGGGGTCGCTTGCAGTGAGGATTGAAGACACTGGGCTATATTATTGTGCTGTGGAGAAATCCACTGGAAGTGAGGCCTACTTTGGGAATGGAACCAAACTCACTGTTTTAGATCCAAACATCAAAGTCACTGAACCCACAGTGGAAGTCCTAGCACCCTCGGCAAAGGAGTGTAAAGATAGAAACAAGAAGAAGAAGAAGACCCTGGTGTGTGTAGCCACCCGCTTCTACCCCGACCATGTCACGGTCTTCTGGCAAGTC
>801-1
GTTCCTGTGTGTCCCTCTCCGTCCACCAATCTCCTCGTTATCTCACCAAGAGGCCAGGAACCACCTTAAAGATGACCTGCAGTCACCATGACAAAAAATATGATAAAATCTACTGGTACCGTCAGATACATGGACAAAAGCTCCAGCTCATCGGCTTCCTGTCCTTTAAAGAAGCTGTTGATGTTGAGGAAAACTTTAACATCTCAGGCGACGCCGAGGATGAGGGTTTTCTGGGGTCGCTTGCAGTGAGGATTGAAGACACTGGGCTATATTATTGTGCTGTGAGTACAGGTTGTGAGGCACATTTTGGATCAGGCACCAAATTAACAGTTCTCGATCCAAACATCAAAGTCACTGAACCCACAGTGGAAGTCCTAGCACCCTCGGCAAAGGAGTGTAAAGATAGAAACAAGAAGAAGAAGAAGACCCTGGTGTGTGTAGCCACCCGCTTCTACCCCGACCATGTCACGGTCTTCTGGCAAGTC
>802-1
GTTCCTGTGTGTCCCTCTCCGTCCACCAATCTCCTCGTTATCTCACCAAGAGGCCAGGAACCACCTTAAAGATGACCTGTAGTCACCATGACAAAAAATATGATAAAATCTACTGGTACCGTCAGATACATGGACAAAAGCTCCAGCTCATCGGCTTCCTGTCCTTTAAAGAAGCTGTTGATGTTGAGGAAAACTTTAACATCTCAGGCGACGCCGAGGATGAGGGTTTTCTGGGGTCGCTTGCAGTGAGGATTGAAGACACTGGGCTATATTATTGTGCTGGGACAGGGGGCAACTCGGAGGCATATTTTGGAGCCGGCACCAAACTCACCGTTTTAGATCCAAACATCAAAGTCACTGAACCCACAGTGGAAGTCCTAGCACCCTCGGCAAAGGAGTGTAAAGATAGAAACAAGAAGAAGAAGAAGACCCTGGTGTGTGTAGCCACCCGCTTCTACCCCGACCATGTCACGGTCTTCTGGCAAGTC
>803-1
GTTCCTGTGTGTCCCTCTCCGTCCACCAATCTCCTCGTTATCTCACCAAGAGGCCAGTAACCACCTTAAAGATGACCTGCAGTCACCATGACAAAAAATATGATAAAATCTACTGGTACCGTCAGATACATGGACAAAAGCTCCAGCTCATCGGCTTCCTGTCCTTTAAAGAAGCTGTTGATGTTGAGGAAAACTTTAACATCTCAGGCGACGCCGAGGATGAGGGTTTTCTGGGGTCGCTTGCAGTGAGGATTGAAGACACTGGGCTATATTATTGTGCTGTGAGTAAAGCTTGGGATGATCCTGCATTCTTTGGAGCAGGGACCAAACTGAGTGTTCTGGATCCAAACATCAAAGTCACTGAACCCACAGTGGAAGTCCTAGCACCCTCGGCAAAGGAGTGTAAAGATAGAAACAAGAAGAAGAAGAAGACCCTGGTGTGTGTAGCCACCCGCTTCTACCCCGACCATGTCACGGTCTTCTGGCAAGTC
>804-1
GTTCCTGTGTGTCCCTCTCCGTCCACCAATCTCCTCGTTATCTCACCAAGAGGCCAGGAACCACCTTAAAGATGACCTGCAGTCACCATGACAAAAAATATGATAAAATCTACTGGTACCGTCAGATACATGGACAAAAGCTCCAGCTCATCGGCTTCCTGTCCTTTAAAGAAGCTGTTGATGTTGAGGAAAACTTTAACATCTCAGGCGACGCCGAGGATGAGGGTTTTCTGGGGTCGCTTGCAGTGAGGATTGAAGACACTGGGCTATATTATTGTGCTATCCAAACATCAAAGTCACTGAACCCACAGTGGAAGTCCTAGCACCCTCGGCAAAGGAGTGTAAAGATAGAAACAAGAAGAAGAAGAAGACCCCGGTGTGTGTAGCCACCCGCTTCTACCCCGACCATGTCACGGTCTTCTGGCAAGTC
>805-1
GTTCCTGTGTGTCCCTCTCCGTCCACCAATCTCCTCGTTATCTCACCAAGAGGCCAGGAACCACCTTAAAGATGACCTGCAGTCACCATGACAAAAAATATGATAAAATCTACTGGTACCGTCAGATACATGGACAAAAGCTCCAGCTCATCGGCTTCCTGTCCTTTAAAGAAGCTGTTGATGTTGAGGAAAACTTTAACATCTCAGGCGACGCCGAGGATGAGGGTTTTCTGGGGTCGCTTGCAGTGAGGATTGAAGACACTGGGCTATATTATTGTGCTGTGAGTAACAACAACAACCCGGCATTCTTCGGCAGTGGCACCAAACTCACAGTTCTAGATCCAAACATCAAAGTCACTGAACCCACAGTGGAAGTCCTAGCACCCTCGGCAAAGGAGTGTAAAGATAGAAACAAGAAGAAGAAGACCCTGGTGTGTGTAGCCACCCGCTTCTACCCCGACCATGTCACGGTCTTCTGGCAAGTC
>806-1
GTTCCTGTGTGTCCCTCTCCGTCCACCAATCTCCTCGTTATCTCACCAAGAGGCCAGGAACCACCTTAAAGATGACCTGCAGTCACCATGACAAAAAATATGATAAAATCTACTGGTACCGTCAGATACATGTACAAAAGCTCCAGCTCATCGGCTTCCTGTCCTTTAAAGAAGCTGTTGATGTTGAGGAAAACTTTAACATCTCAGGCGACGCCGAGGATGAGGGTTTTCTGGGGTCGCTTGCAGTGAGGATTGAAGACACTGGGCTATATTATTGTGCTGTGAGTAAAACAACCAACTATGAGGCACATTTTGGATCAGGCACCAAATTAACAGTTCTCGATCCAAACATCAAAGTCACTGAACCCACAGTGGAAGTCCTAGCACCCTCGGCAAAGGAGTGTAAAGATAGAAACAAGAAGAAGAAGAAGACCCTGGTGTGTGTAGCCACCCGCTTCTACCCCGACCATGTCACGGTCTTCTGGCAAGTC
>807-1
GTTCCTGTGTGTCCCTCTCCGTCCACCAATCTCCTCGTTATCTCACCAAGAGGCCAGGAACCACCTTAAAGATGACCTGCAGTCACCATGACAAAAAATATGATAAAATCTACTGGTACCGTCAGATACATGGACAAAAGCTCCAGCTCATCGGCTTCCTGTCCTTTAAAGAAGCTGTTGATGTTGAGGAAAACTTTAACATCTCAGGCGACGCCGAGGATGAGGGTTTTCTGGGGTCGCTTGCAGTGAGGATTGAAGACACTGGGCTATATTATTGTGCTGTGAGAGCAGGGCCCTATAATCCTGCATTCTTTGGAGGAGGGACCAAACTGAGTGTTCTGGATCCAAACATCAAAGTCACTGAACCCACAGTGGAAGTCCTAGCACCCTCGGCAAAGGAGTGTAAAGATAGAAACAAGAAGAAGAAGAAGACCCTGGTGTGTGTAGCCACCCGCTTCTACCCCGACCATGTCACGGTCTTCTGGCAAGTC
>808-1
GTTCCTGTGTGTCCCTCTCCGTCCACCAATCTCCTCGTTATCTCACCAAGAGGCCAGGAACCACCTTAAAGATGACCTGCAGTCACCATGACAAAAAATATGATAAAATCTACTGGTACCGTCAGATACATGGACAAAAGCTCCAGCTCATCGGCTTCCTGTCCTTTAAAGAAGCTGTTGATGTTGAGGAAAACTTTAACATCTCAGGCGACGCCGAGGATGAGGGTTTTCTGGGGTCGCTTGCAGTGAGGATTGAAGACACTGGGCTATATTATTGTGCTGTGAGTAGGACAGGTGGTGCCAGCCAGGCTTACTTCGGTGGAGGAACCAGGTTAACTGTTCTAGATCCAAACATCAAAGTCACTGAACCCACAGTGGAAGTCCTAGCACCCTCGGCAAAGGAGTGTAAAGATAGAAACAAGAAGAAGAAGACCCTGGTGTGTGTAGCCACCCGCTTCTACCCCGACCATGTCACGGTCTTCTGGCAAGTC
>809-1
GTTCCTGTGTGTCCCTCTCCGTCCACCAATCTCCTCGTTATCTCACCAAGAGGCCAGGAACCACCTTCAAGATGACCTGCAGTCACCATGACAAAAAATATGATAAAATCTACTGGTACCGTCAGATACATGGACAAAAGCTCCAGCTCATCGGCTTCCTGTCCTTTAAAGAAGCTGTTGATGTTGAGGAAAACTTTAACATCTCAGGCGACGCCGAGGATGAGGGTTTTCTGGGGTCGCTTGCAGTGAGGATTGAAGACACTGGGCTATATTATTGTGCTGTGAGGACAGGGTATGATCCTGCATTCTTTGGAGCAGGGACCAAACTGAGTGTTCTGGATCCAAACATCAAAGTCACTGAACCCACAGTGGAAGTCCTAGCACCCTCGGCAAAGGAGTGTAAAGATAGAAACAAGAAGAAGAAGAAGACCCTGGTGTGTGTAGCCACCCGCTTCTACCCCGACCATGTCACGGTCTTCTGGCAAGTC
>810-1
GTTCCTGTGTGTCCCTCTCCGTCCACCAATCTCCTCGTTATCTCACCAAGAGGCCAGGAACCACCTTAAAGATGACCTGCAGTCACCATGACAAAAAATATGATAAAATCTACTGGTACCGTCAGATACATGGACAAAAGCTCCAGCTCATCGGCTTCCTGTCCTTTAAAGAAGCTGTTGATGTTGAGGAAAACTTTAACATCTCAGGCGACGCCGAGGATGAGGGTTTTCTGGGGTCGCTTGCAGTGAGGATTGAAGCCACTGGGTTATATTATTGTGTTAGGAGTAAGGGACAGGGGGCTGAGGCACATTTTGGATCAGGCACCAAATTAACAGTTCTAGATCCAAACATCAAAGTCACTGAACCCACAGTGGAAGTCCTAGCACCCTCGGCAAAGGAGTGTAAAGATAGAAACAAGAAGAAGAAGAAGACCCTGGTGTGTGTAGCCACCCGCTTCTACCCCGACCATGTCACGGTCTTCTGGCAAGTC
>811-1
GTTCCTGTGTGTCCCTCTCCGTCCACCAATCTCCTCGTTATCTCACCAAGAGGCCAGGAACCACCTTAAAGATGACCTGCAGTCACCATGACAAAAAATATGATAAAATCTACTGGTACCGTCAGATACATGGACAAAAGCTCCAGCTCATCGGCTTCCTGTCCTTTAAAGAAGCTGTTGATGTTGAGTAAAACTTTAACATCTCAGGCGACGCCGAGGATGAGGGTTTTCTGGGGTCGCTTGCAGTGAGGATTGAAGACGCTGGGCTATATTATTGTGCTGTGAGGGCGGGACAGTACTCGGAGGCATATTTTGGAGCCGGCACCAAACTCACCGTTTTAGATCCAAACATCAAAGTCACTGAACCCACAGTGGAAGTCCTAGCACCCTCGGCAAAGGAGTGTAAAGATAGAAACAAGAAGAAGAAGAAGACCCTGGTGTGTGTAGCCACCCGCTTCTACCCCGACCATGTCACGGTCTTCTGGCAAGTC
>812-1
GTTCCTGTGTGTCCCTCTCCGTCCACCAATCTCCTCGTTATCTCACCAAGAGGCCAGGAACCACCTTAAAGATGACCTGCAGTCACCATGACAAAAAATATGATAAAATCTACTGGTACCGTCAGATACATGGACAAAAGCTCCAGCTCATCGGCTTCCTGTCCTTTAAAGAAGCTGTTGATGTTGAGGAAAACTTTAACATCTCAGGCGACGCCGAGGATGAGGGTTTTCTGGGGTCGCTTGCAGTGAGGATTGAAGACACTGGGCTATATTATTGTGCTGTGAGTAAGACAGGGTGCGATAAGGCAGAGTTTGGTCCAGGTACCAGACTCACTGTTCTAGATCCAAACATCAAAGTCACTGAACCCACAGTGGAAGTCCTAGCACCCTCGGCAAAGGAGTGTAAAGATAGAAACAAGAAGAAGAAGAAGACCCTGGTGTGTGTAGCCACCCGCTTCTACCCCGACCATGTCACGGTCTTCTGGCAAGTC
>813-1
GTTCCTGTGTGTCCCTCTCCGTCCACCAATCTCCTCGTTATCTCACCAAGAGGCCAGGAACCACCTTAAAGATGACCTGCAGTCACCATGACAAAAAATATGATAAAATCTACTGGTACCGTCAGATACATGGACAAAAGCTCCAGCTCATCGGCTTCCTGTCCTTTAAAGAAGCTGTTGATGTTGAGGAAAACTTTAACATCTCAGGCGACGCCGAGGATGAGGGTTTTCTGGGGTCGCTTGCAGTGAGGATTGAAGACACTGGGCTATATTATTGTGCTGTGATCTCGTACTCGGAGGCATATTTTGGAGCCGGCACCAAACTCACCGTTTTAGATCCAAACATCAAAGTCACTGAACCCGCAGTGGAAGTCCTAGCACCCTCGGCAAAGGAGTGTAAAGATAGAAACAAGAAGAAGAAGACCCTGGTGTGTGTAGCCACCCGCTTCTACCCCGACCATGTCACGGTCTTCTGGCAAGTC
>814-1
GTTCCTGTGTGTCCCTCTCCGTCCACCAATCTCCTCGTTATCTCACCAAGAGGCCAGGAACCACCTTAAAGATGACCTGCAGTCACCATGACAAAAAATATGATAAAATCTACTGGTACCGTCAGATACATGGACAAAAGCTCCAGCTCATCGGCTTCCTGTCCTTTAAAGAAGCTGTTGATGTTGAGGAAAACTTTAACATCTCAGGCGACGCCGAGGATGAAGGTTTTCTGGGGTCGCTTGCAGTGAGGATTGAAGACACTGGGCTATATTATTGTGCTGTGAGTAACAGGAGCAACTATGAGGCACATTTTGGATCAGGCACCAAATTAACAGTTCTCGATCCAAACATCAAAGTCACTGAACCCACAGTGGAAGTCCTAGCACCCTCGGCAAAGGAGTGTAAAGATAGAAACAAGAAGAAGAAGAAGACCCTGGTGTGTGTAGCCACCCGCTTCTACCCCGACCATGTCACGGTCTTCTGGCAAGTC
>815-1
GTTCCTGTGTGTCCCTCTCCGTCCACCAATCTCCTCGTTATCTCACCAAGAGGCCAGGAACCACCTTAAAGATGACCTGCAGTCACCATGACAAAAAATATGATAAAATCTATTGGTACCGTCAGATACATGGACAAAAGCTCCAGCTCATCGGCTTCCTGTCCTTTAAAGAAGCTGTTGATGTTGAGGAAAACTTTAACATCTCAGGCGACGCCGAGGATGAGGGTTTTCTGGGGTCGCTTGCAGTGAGGATTGAAGACACTGGGCTATATTATTGTGCTGTGAGTCGGGACAACTATGAGGCACATTTTGGATCAGGAACCAAATTAACAGTTCTCGATCCAAACATCAAAGTCACTGAACCCACAGTGGAAGTCCTAGCACCCTCGGCAAAGGAGTGTAAAGATAGAAACAAGAAGAAGAAGAAGACCCTGGTGTGTGTAGCCACCCGCTTCTACCCCGACCATGTCACGGTCTTCTGGCAAGTC
>816-1
GTTCCTGTGTGTCCCTCTCCGTCCACCAATCTCCTCGTTATCTCACCAAGAGGCCAGGAACCACCTTAAAGATGACCTGCAGTCACCATGACAAAAAATATGATAAAATCTACTGGTACCGTCAGATACATGGACAAAAGCTCCAGCTCATCGGCTTCCTGTCCTTTAAAGAAGCTGTTGATGTTGAGGAAAACTTTAACATCTCAGGCGACGCCGAGGATGAGGGTTTTCTGGGGTCGCTTGCAGTGAGGATTGAAGACACTGGGCTATATTATTGTGCTGTGAGTAAACGACAGGGGTATGAGGCACATTTTGGATCAGGCACCAAATTAACAGTTCTCGATCCAAACATCAAAGTCACTGAACCCACAGTGGAAGTCCTAGCACCCTCGGCAAAGGAGTGTAAAGATAGAAACAAGAAGAAGAAGAAGACCCTGGTGTGTGTAGCCACCTGCTTCTACCCCGACCATGTCACGGTCTTCTGGCAAGTC
>817-1
GTTCCTGTGTGTCCCTCTCCGTCCACCAATCTCCTCGTTATCTCACCAAGAGGCCAGGAACCACCTTAAAGATGACCTGCAGTCACCATGACAAAAAATATGATAAAATCTACTGGTACCGTCAGATACATGGACAAAAGCTCCAGCTCATCGGCTTCCTGTCCTTTAAAGAAGCTGTTGATGTTGAGGAAAACTTTAACATCTCAGGCGACGCCGAGGATGAGGGTTTTCTGGGGTCGCTTGCAGTGAGGATTGAAGACACTGGGCTATATTATTGTGCTGTGAGTGACAACACTGGAAGTGAGGCCTACTTTGGGAATGGAACCAAACTCACTGTTTTAGATCCAAACATCAAAGTCACTGAACCCACAGTGGAAGTCCTAGCACCCTCGGCAAAGGAGTGTAAAGATAGAAACAAGAAGAAGAAGAAGACCCTGGTTTGTGTAGCCACCCGCTTCTACCCCGACCATGTCACGGTCTTCTGGCAAGTC
>818-1
GTTCCTGTGTGTCCCTCTCCGTCCACCAATCTCCTCGTTATCTCACCAAGAGGCCAGGAACCACCTTAAAGATGACCTGCAGTCACCATGACAAAAAATATGATAAAATCTACTGGTACCGTCAGATACATGGACAAAAGCTCCAGCTCATCGGCTTCCTGTCCTTTAAAGAAGCTGTTGATGTTGAGGAAAACTTTAACATCTCAGGCGACGCCGAGGATGAGGGTTTTCTGGGGTCGCTTGCAGTGAGGATTGAAGACACTGGGCTATATTATTGTGCTGTGAGTAAATCCGGCAACTATGATCCTGCATTCTTTGGAGCAGGGACCAAACTGAGTGTTCTGGATCCAAACATCAAAGTCACTGAACCCACAGTGGAAGTCCTAGCACCCTCGGCAAAGGAGTGTAAAGATAGAAACAAGAAGAAGAAGACCCTGGTGTGTGTAGCCACCCGCTTCTACCCCGACCATGTCACGGTCTTCTGGCAAGTC
>819-1
GTTCCTGTGTGTCCCTCTCCGTCCACCAATCTCCTCGTTATCTCACCAAGAGGCCAGGAACCACCTTAAAGATGACCTGCAGTCACCATGACAAAAAATATGATAAAATCTACTGGTACCGTCAGATACATGGACAAAAGCTCCAGCTCATCGGCTTCCTGTCCTTTAAAGAAGCTGTTGATGTTGAGGAAAACTTTAACATCTCAGGCGACGCCGAGGATGCGGGTTTTCTGGGGTCGCTTGCAGTGAGGATTGAAGACACTGGGCTATATTATTGTGCTGTGAGTAAAGGGGATAAGAGTGAGGCCTACTTTGGGAATGGAACCAAACTCACTGTTTTAGATCCAAACATCAAAGTCACTGAACCCACAGTGGAAGTCCTAGCACCCTCGGCAAAGGAGTGTAAAGATAGAAACAAGAAGAAGAAGAAGACCCTGGTGTGTGTAGCCACCCGCTTCTACCCCGACCATGTCACGGTCTTCTGGCAAGTC
>820-1
GTTCCTGTGTGTCCCTCTCCGTCCACCAATCTCCTCGTTATCTCACCAAGAGGCCAGGAACCACCTTAAAGATGACCTGCAGTCACCATGACAAAAAATATGATAAAATCTACTGGTACCGTCAGATACATGGACAAAAGCTCCAGCTCATCGGCTTCCTGTCCTTTAAAGAAGCTGTTGATGTTGAGGAAAACTTTAACATCTCATGCGACTCCGAGGATGAGGGTTTTCTGGGGTCGCTTGCAGTGAGGATTGAAGACACTGGGCTATATTATTGTGCTGTGAGTAAACAGAACTATGAGGCACATTTTGGATCAGGCACCAAATTAACAGTTCTCGATCCAAACATCAAAGTCACTGAACCCACAGTGGAAGTCCTAGCACCCTCGGCAAAGGAGTGTAAAGATAGAAACAAGAAGAAGAAGAAGACCCTGGTGTGTGTAGCCACCCGCTTCTACCCCGACCATGTCACGGTCTTCTGGCAAGTC
>821-1
GTTCCTGTGTGTCCCTCTCCGTCCACCAATCTCCTCGTTATCTCACCAAGAGGCCAGGAACCACCTTAAAGATGACCTGCAGTCACCATGACAAAAAATATGATAAAATCTACTGGTACCGTCAGATACATGGACAAAAGCTCCAGCTCATCGGCTTCCTGTCCTTTAAAGAAGCTGTTGATGTTGAGGAAAACTTTAACATCTCAGGCGACGCCGAGGATGAGGGTTTTCTGGGGTCGCTTGCAGTGAGGATTGAAGACACTGGGCTATATTATTGTGCTGTGAGTAAACACACTGGAAGTGAGGCCTACTTTGGGAATGGAACCAAACTCACTGTTTTAGATCCAAACATCAAAGTCACTGAACCCACAGTGGAAGTCCTAGCACCCTCGGCAAAGGAGTGTAAAGATAGAAACAAGAAGAAGAAGACCCTGGTGTGTGTAGCCACCCGCTTCTACCCCGACCATGTCACGGTCTTCTGGCAAGTC
>822-1
[truncated: 1,479,208 more chars]
