# Supplementary material for: Tetraploid Ancestry Provided Atlantic Salmon With Two Paralogue Functional T Cell Receptor Beta Regions Whereof One Is Completely Novel
Source: Front Immunol. 2022 Jun 17;13:930312. doi: 10.3389/fimmu.2022.930312 (PMC9247247; doi:10.3389/fimmu.2022.930312)
Supplement: Supplementary file 3 [file DataSheet_3.zip › Supplementary file 3 (SF3) Collapsed data/Run2_3.VB10F1_TRB01R1.collapsed.fa]

>1-38
TGGGCAGTAAAGTCCTCCAGTGACCAGCCCCTCTGTAGTCCAGAAGTCCCACGCAGCAGAGGGATAGCCACCATTACAACCCATGCCACAGCTGTCACAGCAGCTGAGCAGGTCTTCAGAGGAGATCTCCACGCTGACCTTGGCGTTGCTATGGATACACACACGGTCTGAGATGGCCTCCGCAGCACCAAACGCCCAGCAGCTGCCACAGGAGCCCTGGTCCCGGATCTCCTTCAGAGTGGGACAGTTGGGCCACTGCTGTCTGGGGTCAAAGGTGTCAGGCAGCTCCACATCCCCTGCATACTGCACCATGGTGGGCAGTTTGGGTCCTTTAAGCAGGGTTCCACACAGTCTCTTAACGTAGCTGTAGTCCACATTATGGAGTTGGGACCGACAAC
>2-5
TGGGCAGTAAAGTCCTCCAGGTGAGCCAGCACTCCAGCCCTGAAGAACACCTTACTCTGACCAATCCTGAACAGGTTGGGATCCAGCTCCAGGCTTTTGATCATGAGCACACAGGCCTGTTTGCCATCCATGAAGCCCTTGGGGATGGAGTTGGGACCGACAAC
>3-3
TGGGCAGTAAAGTCCTCCAGGCAGGTGGATGCCGTTGACCTGGTTGTTGGCCTGGCCCTGGGGCAGAGTGCAGGGCAGCAGCAGCTCCAGCTGGGCAAACAGGGAGAAGTGGTCAGAGGGGATGTGGGGGTGCGGGCAGCCGCTGATATTGTTCTCATGGAGCCAGTTGGAGTCCAGGGGACCCAGGATGCCGAGCACATTGATCTGAGGCTTGGAGTAGAAGATGTAGTCAATCACACCCTTGAAGTCAAAGGTGTAGTTGGTGTAAGGCATCAGGCTGTCCTCGTAGGCGCTCTTCAACTTGAAGCCGTGGGTGATCATGGAGTTGGGACCGACAAC
>4-3
TGGGCAGTAAAGTCCTCCAGAGAGCGTGGCACCCAGCTCTTCCTGTAGCCGTAGGGAGGGGGTTCTCTGCGGGAGGAGACCAGGGCGATGGAGTTGGGACCGACAAC
>5-2
TGGGCAGTAAAGTCCTCCAGGTCCCGCTGGCGGCGGCTTCCATGTCGCACCAATCTACAACCAGGAGAAGGGACCTGACCCCATGCGAGGAGGAGGAGGATACCACTACCGCGCTGACGAGCCTGACATGATGAACGGCCGTGACATGGAGTTGGGACCGACAAC
>6-2
TGGGCAGTAAAGTCCTCCAGCTGCTTGGGGTCAATGCCCTCTGGGTTGTATATGTTGCCGTCATACTCAGCGATGCCCACACACTTAGCACCGTACCTGTGGAGGTACCGCATGGAGTTGGGACCGACAAC
>7-1
TGGGCAGTAAAGTCCTCCAGTGACCCGCCCCTCTGTAGTCCAGAAGTCCCACGCAGCAGCGGGATAGCCACCATTACAACCCCTGCCACAGCTTTCACAGCAGCTGAGCATGTCTTCAGAGGAGATCTCCACGCTGACCTTGGCGTTGCTATGGATACACACACGGTCTGAGATGGCCTCCGCAGCACCAAACGCCCAGCAGCTGCCACAGGAGCCCTGGTCCCGGATCTCCTTCAGAGTGGGACAGTTGGGCCACTGCTGTCTGGGGTCAAAGGTGTCAGGCAGCTCCACATCCCCTGCATACTGCACCATGGTGGGCAGTTTGGGTCCTTTAAGCAGGGTTCCACACAGTCTCTTAACGTAGCTGTAGTCCACATTATGGAGTTGGGACCGACAAC
>8-1
TGGGCAGTAAAGTCCTCCAGTGACCAGCCCCTCTGTAGTCCAGAAGTCCCACGCAGCAGAGGGATAGCCACCATTACAACCCATGCCACAGCTGTCACAGCAGCTGAGCAGGTCTTCAGAGGAGATCTCCACGCTGACCTTGGCGTTGCTATGGATACACACACGGTCTGAGATGGCCTCCGCAGCACCAAACGCCCAGCAGCTGCCACAGGAGCCCTGGTCCCGGATCTCCTTCAGAGTGGGACAGTTGGGCCACTGCTGTCTGGGGTCAAAGGTGTCAGGCAGCTCCACATCCCCTGCATACTGCACCATGGTGGGCAGTTTGGGTCCTTTAAGCAGGGTTCCACACAGTCTCGTAACGTAGCTGTAGTCCACATTATGGAGTTGGGACCGACAAC
>9-1
TGGGCAGTAAAGTCCTCCAGTGACCAGCCCCTCTGTAGTCCAGAAGTCCCACGCAGCAGAGGGATAGCCACCATTACAACCCATGCCACAGCTGTCACAGCAGCTGAGCAGGTCTTCAGAGGAGATCTCCACGCTGACCTTGGCGTTGCTATGGATACACACACGGTCTGAGATGGCCTCCGCAGCACCAAACGCCCAGCAGCTGCCACAGGAGCCCTGGTCCCGGATCTCCTTCAGAGTGGGACAGTTGGGCCACTGCTGTCTGGGGTCAAAGGTGTCAGGCAGCTCCACATCCCCTGCATACTGCACCATGGTGGGCAGTTTGGGTCCTTTAAGCAGGGTTCCACACAGTCTCTTAACGTAGCTCTAGTCCACATTATGGAGTTGGGACCGACAAC
>10-1
TGGGCAGTAAAGTCCTCCAGGCAGGTGGATGCCGTTGACCTGGTTGTTGGCCTGGCCCTGGGGCAGAGTGCGGGGCAGCAGCCGCTCCGGCTGGGCAAACAGGGAGAAGTGGTCAGAGGGGATGTGGGGGTGCGGGCAGCCGCTGATATTGTTCTCATGGAGCCAGTTGGAGTCCAGGGGACCCAGGATGCCGAGCACATTGATCTGAGGCTTGGAGTAGAAGATGTAGTCAATCACACCCTTGAAGTCAAAGGTGTAGTTGGTGTAAGGCATCAGGCTGTCCTCGTAGGCGCTCTTCAACTTGAAGCCGTGGGTGATCATGGAGTTGGGACCGACAAC
>11-1
TGGGCAGTAAAGTCCTCCAGTGACCAGCCCCTCTTTAGTCCCGAAGTCCCACGCAGCAGAGTGATCACCACCATTACCACCCATGCCCCATCTGTCACAGCCGCTGACCAGGTCTTCCGAGGAGATCTCCACTCTGACCTTGGCGTTGCTATGGATACACACCCGGTCTGAGATGGCCTCCGCAGCACCAAACGCCCAGCAGCTGGCACCGGAGCCCTGGTCCCGGATCTCCTTCAGAGTGGGACAGTTGGGCCACTGCTGTCTGGGGTCAAAGGTGTCAGGCAGCTCCACATCCCCTGCATACTGCACCATGGTGGGCAGTTTGGGTCCTTTAAGCAGGGGTCCACACAGTCTCTTAACGTAGCTGTAGTCCACATTATGGAGTTGGGACCGACAAC
>12-1
TGGGCAGTAAAGTCCTCCAGTGACCAGCCCCTCTGTAGTCCAGAAGTCCCACGCAGCAGAGGGATAGCCCCCATTACAACCCATGCCACAGCTGTCACAGCAGCTGAGCAGGTCTTCAGAGGAGATCTCCACGCTGACCTTGGCGTTGCTATGGATACACACACGGTCTGAGATGGCCTCCGCAGCACCAAACGCCCAGCAGCTGCCACAGGAGCCCTGGTCCCGGATCTCCTTCAGAGTGGGACAGTTGGGCCACTGCTGTCTGGGGTCAAAGGTGTCAGGCAGCTCCACATCCCCTGCATACTGCACCATGGTGGGCAGTTTGGGTCCTTTAAGCAGGGTTCCACACAGTCTCTTAACGTAGCTGTAGTCCACATGATGGAGTTGGGACCGACAAC
>13-1
TGGGCAGTAAAGTCCTCCAGGCAGGTGGATGCCTTTGACCTGGTTGTTGGCCTGGCCCTGGGGCAGAGTGCCGGGCAGCAGCCGCTCCAGCTGGGCAAACAGGGAGAAGTGGTCAGAGGGGATGTGGGGGTGCAGGCAGCCGCTGATATTGTTCTCATGGAGCCAGTTGGAGTCCAGGGGACCCAGGATGCCGAGCACATTGATCTGAGGCTTGGAGTAGAAGATGTAGTCAATCACACCCTTGAAGTCAAAGGTGTAGTTGGTGTAAGGCATCAGGCTGTCCTCGTAGGCGCTCTTCAACTTGAAGCCGTGGGTGATCATGGAGTTGGGACCGACAAC
>14-1
TGGGCAGTAAAGTCCTCCAGTGACCAGCCCCTCTGTAGTCCAGAAGTCCCACGCAGCAGAGGGATAGCCACCATTACAACCCATGCCACAGCTGTCACAGCAGCTGAGCAGGTCTTCAGAGGAGATCTCCACGCTGACCTTGGCGTTGCTATGGATACACACACGGTCTGAGATGGCCTCCGCAGCACCAAACGCCCAGCAGCTGCCACAGGAGCCCTGGTCCCGGATCTCCTTCAGAGTGGGACAGTTGGGCCACTGCTGTCTGGGGTCAAAGGTGTCAGGCAGCTCCACATCCCCTGCATACTGCACCATGGTGGGCAGTTTGGGTCCTTTAAGCAGGGTTCCACACAGTCTCTTAACGGAGCTGTAGTCCACATTATGGAGTTGGGACCGACAAC
>15-1
TGGGCAGTAAAGTCCTCCAGTGACCAGCCCCTCTGTAGTCCAAGTCCCACGCAGCAGAGGGATAGCCACCATTACAACCCATGCCACAGCTGTCACAGCAGCTGAGCAGGTCTTCAGAGGAGATCTCCACGCTGACCTTGGCGTTGCTATGGATACACACACGGTCTGAGATGGCCTCCGCAGCACCAAACGCCCAGCAGCTGCCACAGGAGCCCTGGTCCCGGATCTCCTTCAGAGTGGGACAGTTGGGCCACTGCTGTCTGGGGTCAAAGGTGTCAGGCAGCTCCACATCCCCTGCATACTGCACCATGGTGGGCAGTTTGGGTCCTTTAAGCAGGGTTCCACACAGTCTCTTAACGTAGCTGTAGTCCACATTATGGAGTTGGGACCGACAAC
>16-1
TGGGCAGTAAAGTCCTCCAGTGACCAGCCCCTCTGTAGTCCAGAAGTCCCACGCAGCAGAGGGATAGCCACCATTACAACCCATGCCACAGCTGTCACAGCAGCTGAGCAGGTCTTCCGAGGAGATCTCCACGCTGACCTTGGCGTTGCTATGGATACACACACGGTCTGAGATGGCCTCCGCAGCACCAAACGCCCAGCAGCTGCCACAGGAGCCCTGGTCCCGGATCTCCTTCAGAGTGGGACAGTTGGGCCACTGCTGTCTGGGGTCAAAGGTGTCAGGCAGCTCCACATCCCCTGCATACTGCACCATGGTGGGCAGTTTGGGTCCTTTAAGCAGGGTTCCACACAGTCTCTTAACGTAGCTGTAGTCCACATTATGGAGTTGGGACCGACAAC
>17-1
TGGGCAGTAAAGTCCTCCAGTGACCAGCCCCTCTGTAGTCCAGAAGTCCCACGCAGCAGAGTGATCGCCACCATTACAACCCATGCCACAGCTGTCACAGCAGCTGAGCAGGTCTTCAGAGGAGATCTCCACGCTGACCTTGGCGTTGCTATGGATACACACACGGTCTGAGATGGCCTCCGCAGCACCAAACGCCCAGCAGCTGCCACAGGAGCCCTGGTCCCGGATCTCCTTCAGAGTGGGACAGTTGGGCCACTGCTGTCTGGGGTCAAAGGTGTCAGGCAGCTCCACATCCCCTGCATACTGCACCATGGTGGGCAGTTTGGGTCCTTTAAGCAGGGTTCCACACAGTCTCTTAACGTAGCTGTAGTCCACATTATGGAGTTGGGACCGACAAC
>18-1
TGGGCAGTAAAGTCCTCCAGTGACCAGCCCCTCTGTAGTCCAGAAGTCCCACGCAGCAGCGGGATAGCCCCCATTACAACCCCTGCCACAGCTGTCACATCAGCTGAGCAGGTCTTCAGAGGAGATCTCCACGCTGACCTTGGCGTTGCTATGGATACACACACGGTCTGAGATGGCCTCCGCAGCACCAAACGCCCAGCAGCTGCCACAGGAGCCCTGGTCCCGGATCTCCTTCAGAGTGGGACAGTTGGGCCACTGCTGTCTGGGGTCAAAGGTGTCAGGCAGCTCCACATCCCCTGCATACTGCACCATGGTGGGCAGTTTGGGTCCTTTAAGCAGGGTTCCACACAGTCTCTTAACGTAGCTGTAGTCCACATTATGGAGTTGGGACCGACAAC
>19-1
GGGGCAGTAAAGTCCTCCAGTTTCGTTGAGCCCTCAGGGGGGGTACGGTCAAGCTCCTCAGCAACACTCTTCTGCTTGTGGTGGTCCATGGATTTGGGACCGACAAC
>20-1
TGGGCAGTAAAGTCCTCCAGTGACCAGCCCCTCTGTAGTCCAGAAGTCCCACGCAGCAGCGGGATAGCCCCCATTACAACCCATGCCACAGCTGTCACATCAGCTGAGCAGGTCTTCAGAGGAGATCTCCACGCTGACCTTGGCGTTGCTATGGATACACACACGGTCTGAGATGGCCTCCGCAGCACCAAACGCCCAGCAGCTGCCACAGGAGCCCTGGTCCCGGATCTCCTTCAGAGTGGGACAGTTGGGCCACTGCTGTCTGGGGTCAAAGGTGTCAGGCAGCTCCACATCCCCTGCATACTGCACCATGGTGGGCAGTTTGGGTCCTTTAAGCAGGGTTCCACACAGTCTCTTAACGTAGCTGTAGTCCACATTATGGAGTTGGGACCGACAAC
>21-1
TGGGCAGTAAAGTCCTCCAGTGACCAGCCCCTCTGTCGTCCAGAAGTCCCACGCAGCAGAGGGATAGCCACCATTACAACCCATGCCACAGCTGTCACAGCAGCTGAGCAGGTCTTCAGAGGAGATCTCCACGCTGACCTTGGCGTTGCTATGGATACACACACGGTCTGAGATGGCCTCCGCAGCACCAAACGCCCAGCAGCTGCCACAGGAGCCCTGGTCCCGGATCTCCTTCAGAGTGGGACAGTTGGGCCACTGCTGTCTGGGGTCAAAGGTGTCAGGCAGCTCCACATCCCCTGCATACTGCACCATGGTGGGCAGTTTGGGTCCTTTAAGCAGGGTTCCACACAGTCTCTTAACGTAGCTGTAGTCCACATTATGGAGTTGGGACCGACAAC
>22-1
TGGGCAGTAAAGTCCTCCAGTGACCCGCCCCTCTGTAGTCCATCAGTCCCACGCAGCAGCGGGATAGCCCCCATTACAACCCCTTCCACAGCTGTCACATCAGCTGAGCATGTCCTCAGAGGAGATCTCCACGCTGACCTTGGCGTTGCTATGGATACACACACGGTCTGAGATGGCCTCCGCAGCACCAAACGCCCAGCAGCTGCCACAGGAGCCCTGGTCCCGGATCTCCTTCAGAGTGGGACAGTTGGGCCACTGCTGTCTGGGGTCAAAGGTGTCAGGCAGCTCCACATCCCCTGCATACTGCACCATGGTGGGCAGTTTGGGTCCTTTAAGCAGGGTTACACACAGTCTCGTAACGTAGCTGTAGGCCACATTATGGAGTTGGGACCGACAAC
>23-1
TGGGCAGTAAAGTCCTCCAGTGACCAGCCCCTCTGTAGTCCAGAAGTCCCACGCAGCAGAGGGATAGCCACCATTACAACCCATGCCACAGCTTTCACAGCAGCTGAGCAGGTCTTCAGAGGAGATCTCCACGCTGACCTTGGCGTTGCTATGGATACACACACGGTCTGAGATGGCCTCCGCAGCACCAAACGCCCAGCAGCTGCCACAGGAGCCCTGGTCCCGGATCTCCTTCAGAGTGGGACAGTTGGGCCACTGCTGTCTGGGGTCAAAGGTGTCAGGCAGCTCCACATCCCCTGCATACTGCACCATGGTGGGCAGTTTGGGTCCTTTAAGCAGGGTTCCACACAGTCTCTTAACGTAGCTGTAGTCCACATTATGGAGTTGGGACCGACAAC
>24-1
TGGGCAGTAAAGTCCTCCAGCTCTGGTAGAGGGGATGGCCAGGCTCCTGGTGCAGGTTAATGTTGTCCCACAGCAGCTGCACATACACCTGTTTACTGTCCTGGGACAGGGAGGTCTGGGGGAGCTGTACTCCGTTGTTGCAGTGTTCCGAGGTGAGGATGAGGCCAGGCAGGTAGCTGGGCAGGTCCAGGCGACAGAAATAAAACACCAGGTTCCAGAAGATGATGGGGTGCTGACTCAGGAATTTATGGGTGTAGATCACCTGGTCCCCCTCGTTCTCTAGTAGGGTCTCCAGTTCTTTGCGGAGGACCAGGGGGCTGAGGTAGGGTACAGACACTGGCATGGAGTTGGGACCGACAAC
>25-1
TGGGCAGTAAAGTCCTCCAGTGACCAGCCCCTCTGTAGTCCATAAGTCCCACGCAGCAGAGGGATAGCCACCATTACAACCCATGCCACAGCTGTCACAGCAGCTGAGCAGGTCTTCAGAGGAGATCTCCACGCTGACCTTGGCGTTGCTATGGATACACACACGGTCTGAGATGGCCTCCGCAGCACCAAACGCCCAGCAGCTGCCACAGGAGCCCTGGTCCCGGATCTCCTTCAGAGTGGGACAGTTGGGCCACTGCTGTCTGGGGTCAAAGGTGTCAGGCAGCTCCACATCCCCTGCATACTGCACCATGGTGGGCAGTTTGGGTCCTTTAAGCAGGGTTCCACACAGTCTCTTAACGTAGCTGTAGTCCACATTATGGAGTTGGGACCGACAAC
>26-1
TGGGCAGTAAAGTCCTCCAGTTTCTTTGAGACCTCAGGGGGGGTACGGTCCAGCTCCTCAGCAACACTCTTCTGCTTGTGGGGGTCCATGGAGTTGGGACCGACAAC
>27-1
TGGGCAGTAAAGTCCTCCAGTGACCAGCCCATCTTTCGTCCCGAAGTCCCCCGCCGCAGAGTGATCGCCACCATTACCACCCATGCCCCAGCTGTCACAGCCGCTGAGCAGGTCTTCCGAGGAGATCTCCACTCTGACCTTGGCGTTGCTATGGATACACACACGGTCTGAGATGGCCTCCGCAGCACCAAACGCCCAGCAGCTGCCACAGGAGCCCTGGTCCCGGATCTCCTTCAGAGTGGGGCAGTTGGGCCACTGCTGTCTGGGGTCAAAGGTGTCAGGCAGCTCCACATCCCCTGCATACTGCACCATGGTGGGCAGTTTGGGTCCTTTAAGCAGGGTTCCACACAGTCTCTTAACGTAGCTGTAGTCCACATTATGGAGTTGGGACCGACAAC
>28-1
TGGGCAGTAAAGTCCTCCAGTGACCAGCCCCTCTGTAGTCCAGAAGTCCCACGCAGCAGAGGGATAGCCACCATTACAACCCATGCCACAGCTGTCACAGCAGCTGAGCAGGTCTTCAGAGGAGATCTCCACGCTGACCTTGGCGTTGCTATGGATACACACACGGTCTGAGATGGCCTCCGCAGCACCAAACGCCCAGCAGCTGCCACAGGAGCCCTGGTCCCGGATCTCCTTCAGAGTGGGACAGTTGGGCCACTACTGTCTGGGGTCAAAGGTGTCAGGCAGCTCCACATCCCCTGCATACTGCACCATGGTGGGCAGTTTGGGTCCTTTAAGCAGGGTTCCACACAGTCTCTTAACGTAGCTGTAGTCCACATTATGGAGTTGGGACCGACAAC
>29-1
TGGGCAGTAAAGTCCTCCAGTGACCAGCCCCTCTGTAGTCCAGCAGTCCCACGCAGCAGCGGGATAGCCCCCATTACAACCCCTTCCACAGCTGTCACATCAGCTGCGCATGTCTTCAGAGGAGATCTCCACGCTGACCTTGGCGTTGCTATGGATACACACACGGTCTGAGATGGCCTCCGCAGCACCAAACGCCCAGCAGCTGCCACAGGAGCCCTGGTCCCGGATCTCCTTCAGAGTGGGACAGTTGGGCCACTGCTGTCTGGGGTCAAAGGTGTCAGGCAGCTCCACATCCCCTGCATACTGCACCATGGTGGGCAGTTTGGGTCCTTTAAGCAGGGTTCCACACAGTCTCGTAACGTAGCTGTAGTCCACATTATGGAGTTGGGACCGACAAC
>30-1
TGGGCAGTAAAGTCCTCCAGTGACCAGCCCCTCTGTAGTCCAGAAGTCCCACGCAGCAGAGGGATAGCCACCATTACAACCCCTGCCACAGCTGTCACAGCAGCTGAGCAGGTCTTCAGAGGAGATCTCCACGCTGACCTTGGCGTTGCTATGGATACACACACGGTCTGAGATGGCCTCCGCAGCACCAAACGCCCAGCAGCTGCCACAGGAGCCCTGGTCCCGGATCTCCTTCAGAGTGGGACAGTTGGGCCACTGCTGTCTGGGGTCAAAGGTGTCAGGCAGCTCCACATCCCCTGCATACTGCACCATGGTGGGCAGTTTGGGTCCTTTAAGCAGGGTTCCACACAGTCTCTTAACGTAGCTGTAGTCCACATTATGGAGTTGGGACCGACAAC
>31-1
TGGGCAGTAAAGTCCTCCAGTGACCCGCCCCTCTGTAGTCCAGCAGTCCCACGCAGCAGCGGGATAGCCCCCATTACAACCCCTTCCACAGCTGTCACATCAGCTGAGCAGGTCTTCAGAGGAGATCTCCACGCTGACCTTGGCGTTGCTATGGATACACACACGGTCTGAGATGGCCTCCGCAGCACCAAACGCCCAGCAGCTGCCACAGGAGCCCTGGTCCCGGATCTCCTTCAGAGTGGGACAGTTGGGCCACTGCTGTCTGGGGTCAAAGGTGTCAGGCAGCTCCACATCCCCTGCATACTGCACCATGGTGGGCAGTTTGGGTCCTTTAAGCAGGGTTCCACACAGTCTCGTAACGGAGCTGTAGGCCACATTATGGAGTTGGGACCGACAAC
>32-1
TGGGCAGTAAAGTCCTCCAGTGACCAGCCCCTCTGTCGTCCCGAAGTCCCACGCAGCAGAGGGATCGCCACCATTACAACCCATGCCCCAGCTGTCACAGCAGCTGAGCAGTTCTTCCGAGGAGATCTCCACTCTGACCTTGTCGTTGCTGTGGATACACACACGGTCTGAGATGGCCTCCGCAGCACCAAACGCCCAGCAGCTGCCACAGGAGCCCTGGTCCCGGATCTCCGTCAGAGTGGGACAGTTGGGCCACTGCTGTCTGGGGTCAAAGGTGTCAGGCAGCGCCACATCCCCTGCATACTGCACCATGGTGGGCAGTTTGGGTCCTTTAAGCAGGGTTCCACACAGTCTCTGAACGTAGCTGTAGTCCACATTATGGAGTTGGGACCGACAAC
>33-1
TGGGCAGTAAAGTCCTCCAGGCAGGTGTATGCCGTTGACCTGGTTGTTGGCCTGGCCCTTGGGCCGAGTGCAGGGCAGCAGCAGCTCCAGCTGGGCAAACAGGGAGAAGTGGTCAGAGGGGATGTGGGGGTGCGGGCAGCCGCTGATATTGTTCTCATGGAGCCAGTTGGAGTCCAGGGGACCCAGGATGCCGAGCACATTGATCTGAGGCTTGGAGTAGAAGATGTAGTCAATCACACCCTTGAAGTCAAAGGTGTAGTTGGTGTAAGGCATCAGGCTGTCCTCGTAGGCGCTCTTCAACTTGAAGCCGTGGGTGATCATGGAGTTGGGACCGACAAC
>34-1
TGGGCAGTAAAGTCCTCCAGTGACCAGCCCCTCTGTAGTCCAGAAGTCCCACGCAGCAGAGGGATAGCCACCATTACAACCCATGCCACAGCTGTCACAGCAGCTGAGCAGGTCTTCAGAGGAGATCTCCACGCTGACCTTGGCGTTGCTATGGATACACACACGGTCTGAGATGGCCTCCGCAGCACCAAACGCCCAGCAGCTGCCACAGGAGCCCTGGTCCCGGATCTCCTTCAGAGTGGGACAGTTGGGCCACTGCTGTCTGGGGTCAAAGGTGTCAGGCAGCTCCACATCCCCTGCATACTGCACCATGGTGGGCAGTTTGGGTCCTGTAAGCAGGGTTCCACACAGTCTCTTAACGTAGCTGTAGTCCACATTATGGAGTTGGGACCGACAAC
