# Supplementary material for: Tetraploid Ancestry Provided Atlantic Salmon With Two Paralogue Functional T Cell Receptor Beta Regions Whereof One Is Completely Novel
Source: Front Immunol. 2022 Jun 17;13:930312. doi: 10.3389/fimmu.2022.930312 (PMC9247247; doi:10.3389/fimmu.2022.930312)
Supplement: Supplementary file 3 [file DataSheet_3.zip › Supplementary file 3 (SF3) Collapsed data/Run2_4.VB3F_TRB01R1.collapsed.fa]

>1-17
AGTTCAACTCACCTGCAGCCATACTATTCCTACCTACAACAGGATACTGTGGTACCAGCAGTCAGCGCAAAACACTGCTCTGAAACTCATTGGAGCCAGACATCCCTGTCACTCCACCCAAAGTCAAAGTCCTTCCACCCTCCACTAAGGAGTGTGAAGATAGAAACAAGAAGAAGAAGAAGACGTTGGTGTGTGTGGCCACCGACTTCTACCCCGACCACGTCACTGTGTTCTGGCAGTTAAATGGAGGCGCCAACATCACCGATGGAGTTGGGACCGACAAC
>2-17
AGTTCAACTGAACTGCAGCCATACTATTCCTACCTACAACAGGATACTGTGGTACCAGCAGTCAGCGCAAAACACTGCTCTGAAACTCATTGGAGCCAGACATCCCTGTCACTCCACCCAAAGTCAAAGTCCTTCCACCCTCCACTAAGGAGTGTGAAGATAGAAACAAGAAGAAGAAGAAGACGTTGGTGTGTGTGGCCACCGACTTCTACCCCGACCACGTCACTGTGTTCTGGCAGTTAAATGGAGGCGCCAACATCACCGATGGAGTTGGGACCGACAAC
>3-16
AGTTCAACTGACCTGCAGCCATACTATTCCTACCTACAACAGGATACTGTGGTACCAGCAGTCAGCGCAAAACACTGCTCTGAAACTCATTGGAGCCAGACATCCCTGTCACTCCACCCAAAGTCAAAGTCCTTCCACCCTCCACTAAGGAGTGTGAAGATAGAAACAAGAAGAAGAAGAAGACGTTGGTGTGTGTGGCCACCGACTTCTACCCCGACCACGTCACTGTGTTCTGGCAGTTAAATGGAGGCGCCAACATCACCGATGGAGTTGGGACCGACAAC
>4-15
AGTTCAACTCAACTGCAGCCATACTATTCCTACCTACAACAGGATACTGTGGTACCAGCAGTCAGCGCAAAACACTGCTCTGAAACTCATTGGAGCCAGACATCCCTGTCACTCCACCCAAAGTCAAAGTCCTTCCACCCTCCACTAAGGAGTGTGAAGATAGAAACAAGAAGAAGAAGAAGACGTTGGTGTGTGTGGCCACCGACTTCTACCCCGACCACGTCACTGTGTTCTGGCAGTTAAATGGAGGCGCCAACATCACCGATGGAGTTGGGACCGACAAC
>5-13
AGTTCAACTGACCTGCAGCCATACTATTCCAAGCTACAACATTATACTGTGGTACCAGCAGTCAGCACAAAACACTGCTCTGAAACTCATTGGAGCCAGACATCCCTGTCACTCCACCCAAAGTCAAAGTCCTTCCACCCTCCACTAAGGAGTGTGAAGATAGAAACAAGAAGAAGAAGAAGACGTTGGTGTGTGTGGCCACCGACTTCTACCCCGACCACGTCACTGTGTTCTGGCAGTTAAATGGAGGCGCCAACATCACCGATGGAGTTGGGACCGACAAC
>6-13
AGTTCAACTGACCTGCAGCCAACGTGAGAGTCGTAGAGTCCTCCAGTGACCAGCCCCTCTGTAGTCCAGAAGTCCCACGCAGCAGAGGGATAGCCACCATTACAACCCATGCCACAGCTGTCACAGCAGCTGAGCAGGTCTTCAGAGGAGATCTCCACGCTGACCTTGGCGTTGCTATGGATACACACACGGTCTGAGATGGCCTCCGCAGCACCAAACGCCCAGCAGCTGCCACAGGAGCCCTGGTCCCGGATCTCCTTCAGAGTGGGACAGTTGGGCCACTGCTGTCTGGGGTCAAAGGTGTCAGGCAGCTCCACATCCCCTGCATACTGCACCATGGTGGGCAGTTTGGGTCCTTTAAGCAGGGTTCCACACAGTCTCTTAACGTAGCTGTAGTCCACATTATGGAGTTGGGACCGACAAC
>7-12
AGTTCAACTCACCTGCAGCCATACTATTCCAAACTACGACACTATACTGTGGTATCAGCAGTCAGCACAAAACACTGCTCTGAAACTCATTGGGTATGTGCTACTCACCAGTCCAACCATGGAAGATTCCTTTAAAGAGCGTTTTACTGTGAGTGGAGATGCTGCAACTGGGAAAATGGCATATCTACATATTCCTAATCTGAGAGGAACTGAAGACAGTGCAGTGTATTTCTGTGCTGCTAGTACAGGGGGTGGAAGTGTGCCCTACTTTGGAAATGGAACAAAGCTCACTGTTTTAGAGCCAGACATCCCTGTCACTCCACCCAAAGTCAAAGTCCTTCCACCCTCCACTAAGGAGTGTGAAGATAGAAACAAGAAGAAGAAGAAGACGTTGGTGTGTGTGGCCACCGACTTCTACCCCGACCACGTCACTGTGTTCTGGCAGTTAAATGGAGGCGCCAACATCACCGATGGAGTTGGGACCGACAAC
>8-12
AGTTCAACTCACCTGCAGCCATACTATTCCAAACTACGACACTATACTGTGGTATCAGCAGTCAGCACAAAACACTGCTCTGAAACTCATTGGGTATGTGAGATTCACCAGTCCAACCGTGGAAGATTCCTTTAAAGAGCGTTTTACTGTGAGTGGAGATGCTGCAACTGGGAAAATGGCGTATCTACATGTTCCTAAACTGAGAGGAACTGAAGACAGTGCAGTGTATTTCTGTGCTGCTAGTCGGACAGGGCTCTATGAGGCACATTTTGGTTCAGGCACCAAATTAACAGTTCTCGAGCCAGACATCCCTGTCACTCCACCCAAAGTCAAAGTCCTTCCACCCTCCACTAAGGAGTGTGAAGATAGAAACAAGAAGAAGAAGAAGACGTTGGTGTGTGTGGCCACCGACTTCTACCCCGACCACGTCACTGTGTTCTGGCAGTTAAATGGAGGCGCCAACATCACCGATGGAGTTGGGACCGACAAC
>9-11
AGTTCAACTGAACTGCAGCCATACTATTCCAAACTACGACACTATACTGTGGTATCAGCAGTCAGCACAAAACACTGCTCTGAAACTCATTGGGTATGTGCTACTCACCAGTCCAACCATGGAAGATTCCTTTAAAGAGCGTTTTACTGTGAGTGGAGATGCTGCAACTGGGAAAATGGCATATCTACATATTCCTAATCTGAGAGGAACTGAAGACAGTGCAGTGTATTTCTGTGCTGCTAGTACAGGGGGTGGAAGTGTGCCCTACTTTGGAAATGGAACAAAGCTCACTGTTTTAGAGCCAGACATCCCTGTCACTCCACCCAAAGTCAAAGTCCTTCCACCCTCCACTAAGGAGTGTGAAGATAGAAACAAGAAGAAGAAGAAGACGTTGGTGTGTGTGGCCACCGACTTCTACCCCGACCACGTCACTGTGTTCTGGCAGTTAAATGGAGGCGCCAACATCACCGATGGAGTTGGGACCGACAAC
>10-11
AGTTCAACTGACCTGCAGCCATACTATTCCAAACTACGACACTATACTGTGGTATCAGCAGTCAGCACAAAACACTGCTCTGAAACTCATTGGGTATGTGCTACTCACCAGTCCAACCATGGAAGATTCCTTTAAAGAGCGTTTTACTGTGAGTGGAGATGCTGCAACTGGGAAAATGGCATATCTACATATTCCTAATCTGAGAGGAACTGAAGACAGTGCAGTGTATTTCTGTGCTGCTAGACAGGGGAACCAACCATCCTTCTTTGGCAATGGAACCAAACTCACTGTTTTAGAGCCAGACATCCCTGTCACTCCACCCAAAGTCAAAGTCCTTCCACCCTCCACTAAGGAGTGTGAAGATAGAAACAAGAAGAAGAAGAAGACGTTGGTGTGTGTGGCCACCGACTTCTACCCCGACCACGTCACTGTGTTCTGGCAGTTAAATGAAGGCGCCAACATCACCGATGGAGTTGGGACCGACAAC
>11-11
AGTTCAACTCACCTGCAGCCATACTATTCCAAACTACGACACTATACTGTGGTATCAGCAGTCAGCACAAAACACTGCTCTGAAACTCATTGGGTATGTGCTACTCACCAGTCCAACCATGGAAGATTCCTTTAAAGAGCGTTTTACTGTGAGTGGAGATGCTGCAACTGGGAAAATGGCATATCTACATATTCCTAATCTGAGAGGAACTGAAGACAGTGCAGTGTATTTCTGTGCTGCTAGACAGGGGAACCAACCATCCTTCTTTGGCAATGGAACCAAACTCACTGTTTTAGAGCCAGACATCCCTGTCACTCCACCCAAAGTCAAAGTCCTTCCACCCTCCACTAAGGAGTGTGAAGATAGAAACAAGAAGAAGAAGAAGACGTTGGTGTGTGTGGCCACCGACTTCTACCCCGACCACGTCACTGTGTTCTGGCAGTTAAATGAAGGCGCCAACATCACCGATGGAGTTGGGACCGACAAC
>12-11
AGTTCAACTCAACTGCAGCCATACTATTCCAAACTACGACACTATACTGTGGTATCAGCAGTCAGCACAAAACACTGCTCTGAAACTCATTGGGTATGTGCTACTCACCAGTCCAACCATGGAAGATTCCTTTAAAGAGCGTTTTACTGTGAGTGGAGATGCTGCAACTGGGAAAATGGCATATCTACATATTCCTAATCTGAGAGGAACTGAAGACAGTGCAGTGTATTTCTGTGCTGCTAGACAGGGGAACCAACCATCCTTCTTTGGCAATGGAACCAAACTCACTGTTTTAGAGCCAGACATCCCTGTCACTCCACCCAAAGTCAAAGTCCTTCCACCCTCCACTAAGGAGTGTGAAGATAGAAACAAGAAGAAGAAGAAGACGTTGGTGTGTGTGGCCACCGACTTCTACCCCGACCACGTCACTGTGTTCTGGCAGTTAAATGAAGGCGCCAACATCACCGATGGAGTTGGGACCGACAAC
>13-11
AGTTCAACTCACCTGCAGCCATACTATTCCAAACTACGACACTATACTGTGGTATCAGCAGTCAGCACAAAACACTGCTCTGAAACTCATTGGGTATGTGCTACTCACCAGTCCAACCATGGAAGATTCCTTTAAAGAGCGTTTTACTGTGAGTGGAGATGCTGCAACTGGGAAAATGGCATATCTACATATTCCTAATCTGAGAGGAACTGAAGACAGTGCAGTGTATTTCTGTGCTGCTAGTAACAGGGAATATGAGGCACATTTTGGTTCAGGCACCAAATTAACAGTTCTCGAGCCAGACATCCCTGTCACTCCACCCAAAGTCAAAGTCCTTCCACCCTCCACTAAGGAGTGTGAAGATAGAAACAAGAAGAAGAAGAAGACGTTGGTGTGTGTGGCCACCGACTTCTACCCCGACCACGTCACTGTGTTCTGGCAGTTAAATGGAGGCGCCAACATCACCGATGGAGTTGGGACCGACAAC
>14-10
AGTTCAACTCACCTGCAGCCATACTATTCCAAACTACGACACTATACTGTGGTATCAGCAGTCAGCACAAAACACTGCTCTGAAACTCATTGGGTATGTGCTACTCACCAGTCCAACCATGGAAGATTCCTTTAAAGAGCGTTTTACTGTGAGTGGAGATGCTGCAACTGGGAAAATGGCATATCTACATATTCCTAATCTGAGAGGAACTGAAGACAGTGCAGTGTATTTCTGTGCTGCTCGCGGACAGGGGGGTGTGCCCTACTTTGGAAATGGAACAAAGCTCACTGTTTTAGAGCCAGACATCCCTGTCACTCCACCCAAAGTCAAAGTCCTTCCACCCTCCACTAAGGAGTGTGAAGATAGAAACAAGAAGAAGAAGAAGACGTTGGTGTGTGTGGCCACCGACTTCTACCCCGACCACGTCACTGTGTTCTGGCAGTTAAATGGAGGCGCCAACATCACCGATGGAGTTGGGACCGACAAC
>15-10
AGTTCAACTGACCTGCAGCCATACTATTCCAAACTACGACACTATACTGTGGTATCAGCAGTCAGCACAAAACACTGCTCTGAAACTCATTGGGTATGTGAGATTCACCAGTCCAACCGTGGAAGATTCCTTTAAAGAGCGTTTTACTGTGAGTGGAGATGCTGCAACTGGGAAAATGGCGTATCTACATGTTCCTAAACTGAGAGGAACTGAAGACAGTGCAGTGTATTTCTGTGCTGCTAATAGTGCCAGCCAGGCTTACTTCGGTGGAGGAACCAGGTTAACTGTCCTAGAGCCAGACATCCCTGTCACTCCACCCAAAGTCAAAGTCCTTCCACCCTCCACTAAGGAGTGTGAAGATAGAAACAAGAAGAAGAAGAAGACGTTGGTGTGTGTGGCCACCGACTTCTACCCCGACCACGTCACTGTGTTCTGGCAGTTAAATGGAGGCGCCAACATCACCGATGGAGTTGGGACCGACAAC
>16-10
AGTTCAACTGAACTGCAGCCAACGTGAGAGTCGTAGAGTCCTCCAGTGACCAGCCCCTCTGTAGTCCAGAAGTCCCACGCAGCAGAGGGATAGCCACCATTACAACCCATGCCACAGCTGTCACAGCAGCTGAGCAGGTCTTCAGAGGAGATCTCCACGCTGACCTTGGCGTTGCTATGGATACACACACGGTCTGAGATGGCCTCCGCAGCACCAAACGCCCAGCAGCTGCCACAGGAGCCCTGGTCCCGGATCTCCTTCAGAGTGGGACAGTTGGGCCACTGCTGTCTGGGGTCAAAGGTGTCAGGCAGCTCCACATCCCCTGCATACTGCACCATGGTGGGCAGTTTGGGTCCTTTAAGCAGGGTTCCACACAGTCTCTTAACGTAGCTGTAGTCCACATTATGGAGTTGGGACCGACAAC
>17-9
AGTTCAACTGACCTGCAGCCATACTATTCCAAACTACGACACTATACTGTGGTATCAGCAGTCAGCACAAAACACTGCTCTGAAACTCATTGGGTATGTGCTACTCACCAGTCCAACCATGGAAGATTCCTTTAAAGAGCGTTTTACTGTGAGTGGAGATGCTGCAACTGGGAAAATGGCATATCTACATATTCCTAATCTGAGAGGAACTGAAGACAGTGCAGTGTATTTCTGTGCTGCTAGTACAGGGGGTGGAAGTGTGCCCTACTTTGGAAATGGAACAAAGCTCACTGTTTTAGAGCCAGACATCCCTGTCACTCCACCCAAAGTCAAAGTCCTTCCACCCTCCACTAAGGAGTGTGAAGATAGAAACAAGAAGAAGAAGAAGACGTTGGTGTGTGTGGCCACCGACTTCTACCCCGACCACGTCACTGTGTTCTGGCAGTTAAATGGAGGCGCCAACATCACCGATGGAGTTGGGACCGACAAC
>18-9
AGTTCAACTGACCTGCAGCCATACTATTCCAAACTACGACACTATACTGTGGTATCAGCAGTCAGCACAAAACACTGCTCTGAAACTCATTGGGTATGTGAGATTCACCAGTCCAACCGTGGAAGATTCCTTTAAAGAGCGTTTTACTGTGAGTGGAGATGCTGCAACTGGGAAAATGGCGTATCTACATGTTCCTAAACTGAGAGGAACTGAAGACAGTGCAGTGTATTTCTGTGCTGCCGGACAGGGGGACTATGAGGCACATTTTGGTTCAGGCACCAAATTAACAGTTCTCGAGCCAGACATCCCTGTCACTCCACCCAAAGTCAAAGTCCTTCCACCCTCCACTAAGGAGTGTGAAGATAGAAACAAGAAGAAGAAGAAGACGTTGGTGTGTGTGGCCACCGACTTCTACCCCGACCACGTCACTGTGTTCTGGCAGTTAAATGGAGGCGCCAACATCACCGATGGAGTTGGGACCGACAAC
>19-9
AGTTCAACTCACCTGCAGCCATACTATTCCAAACTACGACACTATACTGTGGTATCAGCAGTCAGCACAAAACACTGCTCTGAAACTCATTGGGTATGTGAGATTCACCAGTCCAACCGTGGAAGATTCCTTTAAAGAGCGTTTTACTGTGAGTGGAGATGCTGCAACTGGGAAAATGGCATATCTACATATTCCTAAACTGAGAGGAACTGAAGACAGTGCAGTGTATTTCTGTGCTGCTACTAACAGAGCCAGACATCCCTGTCACTCCACCCAAAGTCAAAGTCCTTCCACCCTCCACTAAGGAGTGTGAAGATAGAAACAAGAAGAAGAAGAAGACGTTGGTGTGTGTGGCCACCGACTTCTACCCCGACCACGTCACTGTGTTCTGGCAGTTAAATGAAGGCGCCAACATCACCGATGGAGTTGGGACCGACAAC
>20-9
AGTTCAACTGACCTGCAGCCTCTCCACCTGTCTCCTCAAGTCCTCCTTTTCCTCGTTCATTCGTTCCCTGTCACTCCACCCAAAGTCAAAGTCCTTCCACCCTCCACTAAGGAGTGTGAAGATAGAAACAAGAAGAAGAAGAAGACGTTGGTGTGTGTGGCCACCGACTTCTACCCCGACCACGTCACTGTGTTCTGGCAGTTAAATGGAGGCGCCAACATCACCGATGGAGTTGGGACCGACAAC
>21-9
AGTTCAACTGACCTGCAGCCATACTATTCCAAACTACGACACTATACTGTGGTATCAGCAGTCAGCACAAAACACTGCTCTGAAACTCATTGGGTATGTGAGATTCACCAGTCCAACCGTGGAAGATTCCTTTAAAGAGCGTTTTACTGTGAGTGGAGATGCTGCAACTGGGAAAATGGCATATCTACATATTCCTAAACTGAGAGGAACTGAAGACAGTGCAGTGTATTTCTGTGCTGCTAGCTCGTACTCGGAAGCATACTTTGGAGCCGGCACCAAACTCACCGTTTTAGAGCCAGACATCCCTGTCACTCCACCCAAAGTCAAAGTCCTTCCACCCTCCACTAAGGAGTGTGAAGATAGAAACAAGAAGAAGAAGAAGACGTTGGTGTGTGTGGCCACCGACTTCTACCCCGACCACGTCACTGTGTTCTGGCAGTTAAATGGAGGCGCCAACATCACCGATGGAGTTGGGACCGACAAC
>22-9
AGTTCAACTGACCTGCAGCCATACTATTCCAAGCTACAACATTATACTGTGGTACCAGCAGTCAGCACAAAACACTGCTCTGAAACTCATTGGGTATGTGCTACTCACCAGTCCTACCGTGGAAGATTCCTTTAAAGAGCGTTTTACTGTGAGTGGAGATGCTGCAACTGGGAAAATGGCATATCTACATATTCCTAAACTGAGAGGAACTGAAGACAGTGCAGTGTATTTCTGTGCTGCTAGAGGGGGGGAGGCACATTTTGGTTCAGGCACCAAATTAACAGTTCTCGAGCCAGACATCCCTGTCACTCCACCCAAAGTCAAAGTCCTTCCACCCTCCACTAAGGAGTGTGAAGATAGAAACAAGAAGAAGAAGAAGACGTTGGTGTGTGTGGCCACCGACTTCTACCCCGACCACGTCACTGTGTTCTGGCAGTTAAATGGAGGCGCCAACATCACCGATGGAGTTGGGACCGACAAC
>23-8
AGTTCAACTGACCTGCAGCCATACTATTCCAAGCTACAACATTATACTGTGGTACCAGCAGTCAGCACAAAACACTGCTCTGAAACTCATTGGGTATGTGTTCCTCACCAGTCCTACCGTGGAAGATTCCTTTAAAGAGCGTTTTACTGTGAGTGGAGATGCTGCAACTGGGAAAATGGCATATCTACATATTCCTAAACTGAGAGGAACTGAAGACAGTGCAGTGTATTTCTGTGCTGCTACGACATACAACTATGATCCTGCGTTCTTTGGAGCAGGGACCAAACTGACTGTTCTGGAGCCAGACATCCCTGTCACTCCACCCAAAGTCAAAGTCCTTCCACCCTCCACTAAGGAGTGTGAAGATAGAAACAAGAAGAAGAAGAAGACGTTGGTGTGTGTGGCCACCGACTTCTACCCCGACCACGTCACTGTGTTCTGGCAGTTAAATGGAGGCGCCAACATCACCGATGGAGTTGGGACCGACAAC
>24-8
AGTTCAACTGACCTGCAGCCATACTATTCCAAACTACGACACTATACTGTGGTACCAGCAGTCAGCACAAAACACTGCTCTGAAACTCATTGGGTATGTGTTCCTCACCAGTCCTACCGTGGAAGATTCCTTTAAAGAGCATTTTACTGTGAGTGGAGATGCTGCAACTGGGAAAATGGCATATCTACATATTCCTAAACTGAGAGGAACTGAAGACAGTGCAGTGTATTTCTGTGCTGCTACTTCGACACGAAGTGTGCCCTACTTTGGAAATGGAACAAAGCTCACTGTTTTAGAGCCAGACATCCCTGTCACTCCACCCAAAGTCAAAGTCCTTCCACCCTCCACTAAGGAGTGTGAAGATAGAAACAAGAAGAAGAAGAAGACGTTGGTGTGTGTGGCCACCGACTTCTACCCCGACCACGTCACTGTGTTCTGGCAGTTAAATGGAGGCGCCAACATCACCGATGGAGTTGGGACCGACAAC
>25-8
AGTTCAACTCACCTGCAGCCATACTATTCCTACCTACAACAGGATACTGTGGTACCAGCAGTCAGCGCAAAACACTGCTCTGAAACTCATTGGGTATGTGTTCCTCACCAGTCCTGCCGTGGAAGATTCCTTTAAAGAGCATTTTACTGTGAGTGGAGATGCTGCAACTGGGAAAATGGCATATCTACATATTCCTAAACTGAGAGGAACTGAAGACAGTGCAGTGTATTTCTGTGCTGCTACTTCACAGGCCAACTATGAGGCACATTTTGGTTCAGGCACCAAATTAACAGTTCTCGAGCCAGACATCCCTGTCACTCCACCCAAAGTCAAAGTCCTTCCACCCTCCACTAAGGAGTGTGAAGATAGAAACAAGAAGAAGAAGAAGACGTTGGTGTGTGTGGCCACCGACTTCTACCCCGACCACGTCACTGTGTTCTGGCAGTTAAATGGAGGCGCCAACATCACCGATGGAGTTGGGACCGACAAC
>26-8
AGTTCAACTGAACTGCAGCCATACTATTCCAAACTACAACACTATACTGTGGTACCAGCAGTCAGCACAAAACACTGCTCTGAAACTCATTGGGTATGTGTTCCTCACCAGTCCTGCCGTGGAAGATTCCTTTAAAGAGCGTTTTACTGTGAGTGGAGATGCTGCAACTGGGAAAATGGCATATCTACATATTCCTAAACTGAGAGGAACTGAAGACAGTGGAGTGTATTTCTGTGCTGCCGGACAGGGCTCAAACCAACCAGCCTTCTTTGGCAATGGAACCAAACTCACTGTTTTAGAGCCAGACATCCCTGTCACTCCACCCAAAGTCAAAGTCCTTCCACCCTCCACTAAGGAGTGTGAAGATAGAAACAAGAAGAAGAAGAAGACGTTGGTGTGTGTGGCCACCGACTTCTACCCCGACCACGTCACTGTGTTCTGGCAGTTAAATGGAGGCGCCAACATCACCGATGGAGTTGGGACCGACAAC
>27-8
AGTTCAACTCACCTGCAGCCATACTATTCCAAGCTACAACATTATACTGTGGTACCAGCAGTCAGCACAAAACACTGCTCTGAAACTCATTGGGTATGTGTTCCTCACCAGTCCTACCGTGGAAGATTCCTTTAAAGAGCGTTTTACTGTGAGTGGAGATGCTGCAACTGGGAAAATGGCATATCTACATATTCCTAAACTGAGAGGAACTGAAGACAGTGCAGTGTATTTCTGTGCTGCTACTTATGGACAGAGTTTTGTGCCCTACTTTGGAAATGGAACAAAGCTCACTGTTTTAGAGCCAGACATCCCTGTCACTCCACCCAAAGTCAAAGTCCTTCCACCCTCCACTAAGGAGTGTGAAGATAGAAACAAGAAGAAGAAGAAGACGTTGGTGTGTGTGGCCACCGACTTCTACCCCGACCACGTCACTGTGTTCTGGCAGTTAAATGGAGGCGCCAACATCACCGATGGAGTTGGGACCGACAAC
>28-8
AGTTCAACTGAACTGCAGCCATACTATTCCAAGCTACAACATTATACTGTGGTACCAGCAGTCAGCACAAAACACTGCTCTGAAACTCATTGGAGCCAGACATCCCTGTCACTCCACCCAAAGTCAAAGTCCTTCCACCCTCCACTAAGGAGTGTGAAGATAGAAACAAGAAGAAGAAGAAGACGTTGGTGTGTGTGGCCACCGACTTCTACCCCGACCACGTCACTGTGTTCTGGCAGTTAAATGGAGGCGCCAACATCACCGATGGAGTTGGGACCGACAAC
>29-8
AGTTCAACTGAACTGCAGCCATACTATTCCAAGCTACAACACTATACTGTGGTATCAGCAGTCAGCACAGAACACTGCTCTGAAACTCATTGGGTATGTGTTCCTCACCAGTCCTGCTGTGGAAGATTCCTTTAAAGAGCGTTTTACTGTGAGTGGAGATGCTGCAACTGGGAAAATGGCATATCTACATATTCCTAAACTGAGAGGAACTGAAGACAGTGCAGTGTATTTCTGTGCTGCTACTCGGACGGCCAACTATGAGGCACATTTTGGTTCAGGCACCAAATTAACAGTTCTCGAGCCAGACATCCCTGTCACTCCACCCAAAGTCAAAGTCCTTCCACCCTCCACTAAGGAGTGTGAAGATAGAAACAAGAAGAAGAAGAAGACGTTGGTGTGTGTGGCCACCGACTTCTACCCCGACCACGTCACTGTGTTCTGGCAGTTAAATGGAGGCGCCAACATCACCGATGGAGTTGGGACCGACAAC
>30-8
AGTTCAACTGAACTGCAGCCATACTATTCCAAACTACGACACTATACTGTGGTATCAGCAGTCAGCACAAAACACTGCTCTGAAACTCATTGGGTATGTGAGATTCACCAGTCCAACCGTGGAAGATTCCTTTAAAGAGCGTTTTACTGTGAGTGGAGATGCTGCAACTGGGAAAATGGCATATCTACATATTCCTAAACTGAGAGGAACTGAAGACAGTGCAGTGTATTTCTGTGCTGCTACGGGGGAAACTGGAAGTGTGCCCTACTTTGGAAATGGAACAAAGCTCACTGTTTTAGAGCCAGACATCCCTGTCACTCCACCCAAAGTCAAAGTCCTTCCACCCTCCACTAAGGAGTGTGAAGATAGAAACAAGAAGAAGAAGAAGACGTTGGTGTGTGTGGCCACCGACTTCTACCCCGACCACGTCACTGTGTTCTGGCAGTTAAATGGAGGCGCCAACATCACCGATGGAGTTGGGACCGACAAC
>31-8
AGTTCAACTGAACTGCAGCCATACTATTCCAAGCTACAACATTATACTGTGGTACCAGCAGTCAGCACAAAACACTGCTCTGAAACTCATTGGGTATGTGCAATTCACCAGTCCAACCGTGGAAGATTCCTTTAAAGAGCGTTTTACTGTGAGTGGAGATGCTGCAACTGGGAAAATGGCATATCTACATATTCCTAATCTGAGAGGAACTGAAGACAGTGCAGTGTATTTCTGTGCTGCTAGTAAGCAGATCAACTATGAGGCACATTTTGGTTCAGGCACCAAATTAACAGTTCTCGAGCCAGACATCCCTGTCACTCCACCCAAAGTCAAAGTCCTTCCACCCTCCACTAAGGAGTGTGAAGATAGAAACAAGAAGAAGAAGAAGACGTTGGTGTGTGTGGCCACCGACTTCTACCCCGACCACGTCACTGTGTTCTGGCAGTTAAATGGAGGCGCCAACATCACCGATGGAGTTGGGACCGACAAC
>32-8
AGTTCAACTGAACTGCAGCCATACTATTCCAAACTACGACACTATACTGTGGTATCAGCAGTCAGCACAAAACACTGCTCTGAAACTCATTGGGTATGTGAGATTCACCAGTCCAACCGTGGAAGATTCCTTTAAAGAGCGTTTTACTGTGAGTGGAGATGCTGCAACTGGGAAAATGGCGTATCTACATGTTCCTAAACTGAGAGGAACTGAAGACAGTGCAGTGTATTTCTGTGCTGCTAGTACCTACACTGGAAGTGTGCCCTACTTTGGAAATGGAACAAAGCTCACTGTTTTAGAGCCAGACATCCCTGTCACTCCACCCAAAGTCAAAGTCCTTCCACCCTCCACTAAGGAGTGTGAAGATAGAAACAAGAAGAAGAAGAAGACGTTGGTGTGTGTGGCCACCGACTTCTACCCCGACCACGTCACTGTGTTCTGGCAGTTAAATGGAGGCGCCAACATCACCGATGGAGTTGGGACCGACAAC
>33-8
AGTTCAACTGACCTGCAGCCATACTATTCCAAGCTACAACATTATACTGTGGTACCAGCAGTCAGCACAAAACACTGCTCTGAAACTCATTGGGTATGTGCAATTCACCAGTCCAACCGTGGAAGATTCCTTTAAAGAGCGTTTTACTGTGAGTGGAGATGCTGCAACTGGGAAAATGGCATATCTACATATTCCTAATCTGAGAGGAACTGAAGACAGTGCAGTGTATTTCTGTGCTGCTAGTACGTACTCGGAAGCATACTTTGGAGCCGGCACCAAACTCACCGTTTTAGAGCCAGACATCCCTGTCACTCCACCCAAAGTCAAAGTCCTTCCACCCTCCACTAAGGAGTGTGAAGATAGAAACAAGAAGAAGAAGAAGACGTTGGTGTGTGTGGCCACCGACTTCTACCCCGACCACGTCACTGTGTTCTGGCAGTTAAATGGAGGCGCCAACATCACCGATGGAGTTGGGACCGACAAC
>34-7
AGTTCAACTGACCTGCAGCCATACTATTCCAAACTACGACACTATACTGTGGTATCAGCAGTCAGCACAAAACACTGCTCTGAAACTCATTGGGTATGTGAGATTCACCAGTCCAACCGTGGAAGATTCCTTTAAAGAGCGTTTTACTGTGAGTGGAGATGCTGCAACTGGGAAAATGGCATATCTACATATTCCTAAACTGAGAGGAACTGAAGACAGTGCAGTGTATTTCTGTGCTGCTACTAACCAGGGCGCCCAACCAGCCTTCTTTGGCAATGGAACCAAACTCACTGTTTTAGAGCCAGACATCCCTGTCACTCCACCCAAAGTCAAAGTCCTTCCACCCTCCACTAAGGAGTGTGAAGATAGAAACAAGAAGAAGAAGAAGACGTTGGTGTGTGTGGCCACCGACTTCTACCCCGACCACGTCACTGTGTTCTGGCAGTTAAATGGAGGCGCCAACATCACCGATGGAGTTGGGACCGACAAC
>35-7
AGTTCAACTCAACTGCAGCCATACTATTCCAAACTACGACACTATACTGTGGTATCAGCAGTCAGCACAAAACACTGCTCTGAAACTCATTGGGTATGTGAGATTCACCAGTCCAACCGTGGAAGATTCCTTTAAAGAGCGTTTTACTGTGAGTGGAGATGCTGCAACTGGGAAAATGGCATATCTACATATTCCTAAACTGAGAGGAACTGAAGACAGTGCAGTGTATTTCTCGGACAGGGCAAACCAACCAGCCTTCTTTGGCAATGGAACCAAACTCACTGTTTTAGAGCCAGACATCCCTGTCACTCCACCCAAAGTCAAAGTCCTTCCACCCTCCACTAAGGAGTGTGAAGATAGAAACAAGAAGAAGAAGAAGACGTTGGTGTGTGTGGCCACCGACTTCTACCCCGACCACGTCACTGTGTTCTGGCAGTTAAATGGAGGCGCCAACATCACCGATGGAGTTGGGACCGACAAC
>36-7
AGTTCAACTCACCTGCAGCCATACTATTCCAAGCTACAACACTATACTGTGGTATCAGCAGTCAGCACAGAACACTGCTCTGAAACTCATTGGGTATGTGTTCCTCACCAGTCCTGCTGTGGAAGATTCCTTTAAAGAGCGTTTTACTGTGAGTGGAGATGCTGCAACTGGGAAAATGGCATATCTACATATTCCTAAACTGAGAGGAACTGAAGACAGTGCAGTGTATTTCTGTGCTGCTACTTATGACAGGTTTGAGGCACATTTTGGTTCAGGCACCAAATTAACAGTTCTCGAGCCAGACATCCCTGTCACTCCACCCAAAGTCAAAGTCCTTCCACCCTCCACTAAGGAGTGTGAAGATAGAAACAAGAAGAAGAAGAAGACGTTGGTGTGTGTGGCCACCGACTTCTACCCCGACCACGTCACTGTGTTCTGGCAGTTAAATGAAGGCGCCAACATCACCGATGGAGTTGGGACCGACAAC
>37-7
AGTTCAACTGAACTGCAGCCATACTATTCCAAACTACGACACTATACTGTGGTATCAGCAGTCAGCACAAAACACTGCTCTGAAACTCATTGGGTATGTGAGATTCACCAGTCCAACCGTGGAAGATTCCTTTAAAGAGCGTTTTACTGTGAGTGGAGATGCTGCAACTGGGAAAATGGCGTATCTACATGTTCCTAAACTGAGAGGAACTGAAGACAGTGCAGTGTATTTCTGTGCTGCTAGTCGGACAGGGCTCTATGAGGCACATTTTGGTTCAGGCACCAAATTAACAGTTCTCGAGCCAGACATCCCTGTCACTCCACCCAAAGTCAAAGTCCTTCCACCCTCCACTAAGGAGTGTGAAGATAGAAACAAGAAGAAGAAGAAGACGTTGGTGTGTGTGGCCACCGACTTCTACCCCGACCACGTCACTGTGTTCTGGCAGTTAAATGGAGGCGCCAACATCACCGATGGAGTTGGGACCGACAAC
>38-7
AGTTCAACTCAACTGCAGCCAACGTGAGAGTCGTAGAGTCCTCCAGTGACCAGCCCCTCTGTAGTCCAGAAGTCCCACGCAGCAGAGGGATAGCCACCATTACAACCCATGCCACAGCTGTCACAGCAGCTGAGCAGGTCTTCAGAGGAGATCTCCACGCTGACCTTGGCGTTGCTATGGATACACACACGGTCTGAGATGGCCTCCGCAGCACCAAACGCCCAGCAGCTGCCACAGGAGCCCTGGTCCCGGATCTCCTTCAGAGTGGGACAGTTGGGCCACTGCTGTCTGGGGTCAAAGGTGTCAGGCAGCTCCACATCCCCTGCATACTGCACCATGGTGGGCAGTTTGGGTCCTTTAAGCAGGGTTCCACACAGTCTCTTAACGTAGCTGTAGTCCACATTATGGAGTTGGGACCGACAAC
>39-7
AGTTCAACTGAACTGCAGCCATACTATTCCAAGCTACAACATTATACTGTGGTACCAGCAGTCAGCACAAAACACTGCTCTGAAACTCATTGGGTATGTGTTCCTCACCAGTCCTACCGTGGAAGATTCCTTTAAAGAGCGTTTTACTGTGAGTGGAGATGCTGCAACTGGGAAAATGGCATATCTACATATTCCTAAACTGAGAGGAACTGAAGACAGTGCAGTGTATTTCTGTGCTGCTAGACAGGGAAACCAACCAGCCTTCTTTGGCAATGGAACCAAACTCACTGTTTTAGAGCCAGACATCCCTGTCACTCCACCCAAAGTCAAAGTCCTTCCACCCTCCACTAAGGAGTGTGAAGATAGAAACAAGAAGAAGAAGAAGACGTTGGTGTGTGTGGCCACCGACTTCTACCCCGACCACGTCACTGTGTTCTGGCAGTTAAATGGAGGCGCCAACATCACCGATGGAGTTGGGACCGACAAC
>40-7
AGTTCAACTCACCTGCAGCCATACTATTCCAAGCTACAACACTATACTGTGGTATCAGCAGTCAGCACAGAACACTGCTCTGAAACTCATTGGGTATGTGCTACTCACCAGTCCTGCTGTGGAAGATTCCTTTAAAGAGCGTTTTACTGTGAGTGGAGATGCTGCAACTGGGAAAATGGCATATCTACATATTCCTAAACTGAGAGGAACTGAAGACAGTGCAGTGTATTTCTGTGCTGCTACTTGGACAGTCTATGAGGCACATTTTGGTTCAGGCACCAAATTAACAGTTCTCGAGCCAGACATCCCTGTCACTCCACCCAAAGTCAAAGTCCTTCCACCCTCCACTAAGGAGTGTGAAGATAGAAACAAGAAGAAGAAGAAGACGTTGGTGTGTGTGGCCACCGACTTCTACCCCGACCACGTCACTGTGTTCTGGCAGTTAAATGGAGGCGCCAACATCACCGATGGAGTTGGGACCGACAAC
>41-7
AGTTCAACTCAACTGCAGCCATACTATTCCAAACTACGACACTATACTGTGGTATCAGCAGTCAGCACAAAACACTGCTCTGAAACTCATTGGGTATGTGAGATTCACCAGTCCAACCGTGGAAGATTCCTTTAAAGAGCGTTTTACTGTGAGTGGAGATGCTGCAACTGGGAAAATGGCGTATCTACATGTTCCTAAACTGAGAGGAACTGAAGACAGTGCAGTGTATTTCTGTGCTGCTAGCTCGTACTCGGAAGCATACTTTGGAGCCGGCACCAAACTCACCGTTTTAGAGCCAGACATCCCTGTCACTCCACCCAAAGTCAAAGTCCTTCCACCCTCCACTAAGGAGTGTGAAGATAGAAACAAGAAGAAGAAGAAGACGTTGGTGTGTGTGGCCACCGACTTCTACCCCGACCACGTCACTGTGTTCTGGCAGTTAAATGGAGGCGCCAACATCACCGATGGAGTTGGGACCGACAAC
>42-7
AGTTCAACTCAACTGCAGCCATACTATTCCAAACTACGACACTATACTGTGGTATCAGCAGTCAGCACAAAACACTGCTCTGAAACTCATTGGGTATGTGAGATTCACCAGTCCAACCGTGGAAGATTCCTTTAAAGAGCGTTTTACTGTGAGTGGAGATGCTGCAACTGGGAAAATGGCATATCTACATATTCCTAAACTGAGAGGAACTGAAGACAGTGCAGTGTATTTCTGTGCTGCCCGGGACAACTATGAGGCACATTTTGGTTCAGGCACCAAATTAACAGTTCTCGAGCCAGACATCCCTGTCACTCCACCCAAAGTCAAAGTCCTTCCACCCTCCACTAAGGAGTGTGAAGATAGAAACAAGAAGAAGAAGAAGACGTTGGTGTGTGTGGCCACCGACTTCTACCCCGACCACGTCACTGTGTTCTGGCAGTTAAATGGAGGCGCCAACATCACCGATGGAGTTGGGACCGACAAC
>43-7
AGTTCAACTCACCTGCAGCCATACTATTCCAACCTACAACAGGATACTGTGGTACCAGCAGTCAGCACAAAACACTGCTCTGAAACTCATTGGGTATGTGCAATTCACCAGTCCAACCGTGGAAGATTCCTTTAAAGAGCGTTTTACTGTGAGTGGAGATGCTGCAACTGGGAAAATGGCATATCTACATATTCCTAAACTGAGAGGAACTGAAGACAGTGCAGTGTATTTCTGTGCTGCTACTTAGCTCGTACTCGGAAGCATACTTTGGAGCCGGCACCAAACTCACCGTTTTAGAGCCAGACATCCCTGTCACTCCACCCAAAGTCAAAGTCCTTCCACCCTCCACTAAGGAGTGTGAAGATAGAAACAAGAAGAAGAAGAAGACGTTGGTGTGTGTGGCCACCGACTTCTACCCCGACCACGTCACTGTGTTCTGGCAGTTAAATGGAGGCGCCAACATCACCGATGGAGTTGGGACCGACAAC
>44-7
AGTTCAACTGAACTGCAGCCATACTATTCCAAGCTACAACATTATACTGTGGTATCAGCAGTCAGCACAAAACACTGCTCTGAAACTCATTGGGTATGTGAGATTCACCAGTCCAACCGTGGAAGATTCCTTTAAAGAGCGTTTTACTGTGAGTGGAGATGCTGCAACTGGGAAAATGGCATATCTACATATTCCTAAACTGAGAGGAACTGAAGACAGTGCAGTGTATTTCTGTGCTGCTAATAACTATAATCCTGCGTTCTTTGGAGCAGGGACCAAACTGACTGTTCTGGAGCCAGACATCCCTGTCACTCCACCCAAAGTCAAAGTCCTTCCACCCTCCACTAAGGAGTGTGAAGATAGAAACAAGAAGAAGAAGAAGACGTTGGTGTGTGTGGCCACCGACTTCTACCCCGACCACGTCACTGTGTTCTGGCAGTTAAATGGAGGCGCCAACATCACCGATGGAGTTGGGACCGACAAC
>45-7
AGTTCAACTGAACTGCAGCCATACTATTCCAAACTACGACACTATACTGTGGTATCAGCAGTCAGCACAAAACACTGCTCTGAAACTCATTGGGTATGTGAGATTCACCAGTCCAACCGTGGAAGATTCCTTTAAAGAGCGTTTTACTGTGAGTGGAGATGCTGCAACTGGGAAAATGGCATATCTACATATTCCTAAACTGAGAGGAACTGAAGACAGTGCAGTGTATTTCTGTGCTGCTACTAAGGAATCTGGAAGTGTGCCCTACTTTGGAAATGGAACAAAGCTCACTGTTTTAGAGCCAGACATCCCTGTCACTCCACCCAAAGTCAAAGTCCTTCCACCCTCCACTAAGGAGTGTGAAGATAGAAACAAGAAGAAGAAGAAGACGTTGGTGTGTGTGGCCACCGACTTCTACCCCGACCACGTCACTGTGTTCTGGCAGTTAAATGGAGGCGCCAACATCACCGATGGAGTTGGGACCGACAAC
>46-7
AGTTCAACTCACCTGCAGCCATACTATTCCAAGCTACAACATTATACTGTGGTATCAGCAGTCAGCACAAAACACTGCTCTGAAACTCATTGGGTATGTGAGATTCACCAGTCCAACCGTGGAAGATTCCTTTAAAGAGCGTTTTACTGTGAGTGGAGATGCTGCAACTGGGAAAATGGCATATCTACATATTCCTAAACTGAGAGGAACTGAAGACAGTGCAGTTTATTTCTGTGCTGCTAGTCAAACAGGCTATGAGGCACATTTTGGTTCAGGCACCAAATTAACAGTTCTCGAGCCAGACATCCCTGTCACTCCACCCAAAGTCAAAGTCCTTCCACCCTCCACTAAGGAGTGTGAAGATAGAAACAAGAAGAAGAAGAAGACGTTGGTGTGTGTGGCCACCGACTTCTACCCCGACCACGTCACTGTGTTCTGGCAGTTAAATGGAGGCGCCAACATCACCGATGGAGTTGGGACCGACAAC
>47-7
AGTTCAACTGACCTGCAGCCATACTATTCCAAGCTACAACATTATACTGTGGTACCAGCAGTCAGCACAAAACACTGCTCTGAAACTCATTGGGTATGTGTTCCTCACCAGTCCTACCGTGGAAGATTCCTTTAAAGAGCGTTTTACTGTGAGTGGAGATGCTGCAACTGGGAAAATGGCATATCTACATATTCCTAAACTGAGAGGAACTGAAGACAGTGCAGTGTATTTCTGTGCTGCTACTCGGGACAGGGGCTATCCTGCGTTCTTTGGAGCAGGGACCAAACTGACTGTTCTGGAGCCAGACATCCCTGTCACTCCACCCAAAGTCAAAGTCCTTCCACCCTCCACTAAGGAGTGTGAAGATAGAAACAAGAAGAAGAAGAAGACGTTGGTGTGTGTGGCCACCGACTTCTACCCCGACCACGTCACTGTGTTCTGGCAGTTAAATGGAGGCGCCAACATCACCGATGGAGTTGGGACCGACAAC
>48-7
AGTTCAACTGACCTGCAGCCATACTATTCAAGGCTACACTATGATACTATGGTACCAACAGTCAACAGGTGACACTGCTGTGAACCTCATAGGTTATGCATATACCACGTCAATAACCATGGAGAAATCGTTTGAAAAGCACTTCAGTGTGAGTGGAGATGGTTCGAAAGAGGCTTATCTTCATCTACTGAGTCTGAGAGCACCTGAAGACAGTGCAGTGTATTACTGTGCAGCCAGCCGACAAGACTATGAGGCACATTTTGGTTCAGGCACCAAATTAACAGTTCTCGAGCCAGACATCCCTGTCACTCCACCCAAAGTCAAAGTCCTTCCACCCTCCACTAAGGAGTGTGAAGATAGAAACAAGAAGAAGAAGAAGACGTTGGTGTGTGTGGCCACCGACTTCTACCCCGACCACGTCACTGTGTTCTGGCAGTTAAATGGAGGCGCCAACATCACCGATGGAGTTGGGACCGACAAC
>49-7
AGTTCAACTGAACTGCAGCCATACTATTCCAAACTACAACACTATACTGTGGTACCAGCAGTCAGCACAAAACACTGCTCTGAAACTCATTGGGTATGTGTTCCTCACCAGTCCTGCGGTGGAAGATTCCTTTAAAGAGCGTTTTACTGTGAGTGGAGATGCTGCAACTGGGAAAATGGCATATCTACATATTCCTAAACTGAGAGGAACTGAAGACAGTGGAGTGTATTTCTGTGCTGCTAGCAGGGGGCGAGATCCTGCGTTCTTTGGAGCAGGGACCAAACTGACTGTTCTGGAGCCAGACATCCCTGTCACTCCACCCAAAGTCAAAGTCCTTCCACCCTCCACTAAGGAGTGTGAAGATAGAAACAAGAAGAAGAAGAAGACGTTGGTGTGTGTGGCCACCGACTTCTACCCCGACCACGTCACTGTGTTCTGGCAGTTAAATGGAGGCGCCAACATCACCGATGGAGTTGGGACCGACAAC
>50-7
AGTTCAACTCACCTGCAGCCATACTATTCCAAACTACAACAGGATACTGTGGTACCAGCAGTCAGCACAGAACACTGCTCTGAAACTCATTGGGTATGTGCTACTCACCAGTCCTGCTGTGGAAGATTCCTTTAAAGAGCGTTTTACTGTGAGTGGAGATGCTGCAACTGGGAAAATGGCATATCTACATATTCCTAAACTGAGAGGAACTGAAGACAGTGCAGTGTATTTCTGTGCTGCTACTACAGGGGATCTCAACCAGCCGTACTTCAGCAGCGGCACCAAACTCACAGTTCTGGAGCCAGACATCCCTGTCACTCCACCCAAAGTCAAAGTCCTTCCACCCTCCACTAAGGAGTGTGAAGATAGAAACAAGAAGAAGAAGAAGACGTTGGTGTGTGTGGCCACCGACTTCTACCCCGACCACGTCACTGTGTTCTGGCAGTTAAATGGAGGCGCCAACATCACCGATGGAGTTGGGACCGACAAC
>51-7
AGTTCAACTGAACTGCAGCCATACTATTCCAAGCTACAACATTATACTGTGGTACCAGCAGTCAGCACAAAACACTGCTCTGAAACTCATTGGGTATGTGTTCCTCACCAGTCCTACCGTGGAAGATTCCTTTAAAGAGCGTTTTACTGTGAGTGGAGATGCTGCAACTGGGAAAATGGCATATCTACATATTCCTAAACTGAGAGGAACTGAAGACAGTGCAGTGTATTTCTGTGCTGCTACTCGGGACAGGGGCTATCCTGCGTTCTTTGGAGCAGGGACCAAACTGACTGTTCTGGAGCCAGACATCCCTGTCACTCCACCCAAAGTCAAAGTCCTTCCACCCTCCACTAAGGAGTGTGAAGATAGAAACAAGAAGAAGAAGAAGACGTTGGTGTGTGTGGCCACCGACTTCTACCCCGACCACGTCACTGTGTTCTGGCAGTTAAATGGAGGCGCCAACATCACCGATGGAGTTGGGACCGACAAC
>52-7
AGTTCAACTCAACTGCAGCCATACTATTCCAAACTACGACACTATACTGTGGTATCAGCAGTCAGCACAAAACACTGCTCTGAAACTCATTGGGTATGTGCTACTCACCAGTCCAACCATGGAAGATTCCTTTAAAGAGCGTTTTACTGTGAGTGGAGATGCTGCAACTGGGAAAATGGCATATCTACATATTCCTAATCTGAGAGGAACTGAAGACAGTGCAGTGTATTTCTGTGCTGCTAGTAACAGGGAATATGAGGCACATTTTGGTTCAGGCACCAAATTAACAGTTCTCGAGCCAGACATCCCTGTCACTCCACCCAAAGTCAAAGTCCTTCCACCCTCCACTAAGGAGTGTGAAGATAGAAACAAGAAGAAGAAGAAGACGTTGGTGTGTGTGGCCACCGACTTCTACCCCGACCACGTCACTGTGTTCTGGCAGTTAAATGGAGGCGCCAACATCACCGATGGAGTTGGGACCGACAAC
>53-7
AGTTCAACTGACCTGCAGCCATACTATTCCAAACTACGACACTATACTGTGGTATCAGCAGTCAGCACAAAACACTGCTCTGAAACTCATTGGGTATGTGAGATTCACCAGTCCAACCGTGGAAGATTCCTTTAAAGAGCGTTTTACTGTGAGTGGAGATGCTGCAACTGGGAAAATGGCATATCTACATATTCCTAAACTGAGAGGAACTGAAGACAGTGCAGTGTATTTCTGTGCTGCTCGCACAGGGATTGGAAGTGTGCCCTACTTTGGAAATGGAACAAAGCTCACTGTTTTAGAGCCAGACATCCCTGTCACTCCACCCAAAGTCAAAGTCCTTCCACCCTCCACTAAGGAGTGTGAAGATAGAAACAAGAAGAAGAAGAAGACGTTGGTGTGTGTGGCCACCGACTTCTACCCCGACCACGTCACTGTGTTCTGGCAGTTAAATGGAGGCGCCAACATCACCGATGGAGTTGGGACCGACAAC
>54-7
AGTTCAACTGAACTGCAGCCATACTATTCCAAGCTACAACATTATACTGTGGTACCAGCAGTCAGCACAAAACACTGCTCTGAAACTCATTGGGTATGTGTTCCTCACCAGTCCTACCGTGGAAGATTCCTTTAAAGAGCGTTTTACTGTGAGTGGAGATGCTGCAACTGGGAAAATGGCATATCTACATATTCCTAAACTGAGAGGAACTGAAGACAGTGCAGTGTATTTCTGTGCTGCTACGGGCTATGAGGCACATTTTGGTTCAGGCACCAAATTAACAGTTCTCGAGCCAGACATCCCTGTCACTCCACCCAAAGTCAAAGTCCTTCCACCCTCCACTAAGGAGTGTGAAGATAGAAACAAGAAGAAGAAGAAGACGTTGGTGTGTGTGGCCACCGACTTCTACCCCGACCACGTCACTGTGTTCTGGCAGTTAAATGAAGGCGCCAACATCACCGATGGAGTTGGGACCGACAAC
>55-7
AGTTCAACTGAACTGCAGCCATACTATTCCAAACTACAACAGGATACTGTGGTACCAGCAGTCAGCACAGAACACTGCTCTGAAACTCATTGGAGCCAGACATCCCTGTCACTCCACCCAAAGTCAAAGTCCTTCCACCCTCCACTAAGGAGTGTGAAGATAGAAACAAGAAGAAGAAGAAGACGTTGGTGTGTGTGGCCACCGACTTCTACCCCGACCACGTCACTGTGTTCTGGCAGTTAAATGGAGGCGCCAACATCACCGATGGAGTTGGGACCGACAAC
>56-7
AGTTCAACTGACCTGCAGCCATACTATTCCAAGCTACAACACTATACTGTGGTATCAGCAGTCAGCACAGAACACTGCTCTGAAACTCATTGGGTATGTGCTACTCACCAGTCCTGCTGTGGAAGATTCCTTTAAAGAGCGTTTTACTGTGAGTGGAGATGCTGCAACTGGGAAAATGGCATATCTACATATTCCTAAACTGAGAGGAACTGAAGACAGTGCAGTGTATTTCTGTGCTGCCGCAGGGGGCGACTATGAGGCACATTTTGGTTCAGGCACCAAATTAACAGTTCTCGAGCCAGACATCCCTGTCACTCCACCCAAAGTCAAAGTCCTTCCACCCTCCACTAAGGAGTGTGAAGATAGAAACAAGAAGAAGAAGAAGACGTTGGTGTGTGTGGCCACCGACTTCTACCCCGACCACGTCACTGTGTTCTGGCAGTTAAATGAAGGCGCCAACATCACCGATGGAGTTGGGACCGACAAC
>57-7
AGTTCAACTCAACTGCAGCCATACTATTCCAAACTACGACACTATACTGTGGTATCAGCAGTCAGCACAAAACACTGCTCTGAAACTCATTGGGTATGTGAGATTCACCAGTCCAACCGTGGAAGATTCCTTTAAAGAGCGTTTTACTGTGAGTGGAGATGCTGCAACTGGGAAAATGGCGTATCTACATGTTCCTAAACTGAGAGGAACTGAAGACAGTGCAGTGTATTTCTGTGCTGCTAGTAAACAGCAAAACCAACCAGCCTTCTTTGGCAATGGAACCAAACTCACTGTTTTAGAGCCAGACATCCCTGTCACTCCACCCAAAGTCAAAGTCCTTCCACCCTCCACTAAGGAGTGTGAAGATAGAAACAAGAAGAAGAAGAAGACGTTGGTGTGTGTGGCCACCGACTTCTACCCCGACCACGTCACTGTGTTCTGGCAGTTAAATGGAGGCGCCAACATCACCGATGGAGTTGGGACCGACAAC
>58-7
AGTTCAACTGACCTGCAGCCATACTATTCCAAGCTACAACATTATACTGTGGTACCAGCAGTCAGCACAAAACACTGCTCTGAAACTCATTGGGTATGTGTTCCTCACCAGTCCTACCGTGGAAGATTCCTTTAAAGAGCGTTTTACTGTGAGTGGAGATGCTGCAACTGGGAAAATGGCATATCTACATATTCCTAAACTGAGAGGAACTGAAGACAGTGCAGTGTATTTCTGTGCTGCTACTCCGGACAGGGATGAGGCACATTTTGGTTCAGGCACCAAATTAACAGTTCTCGAGCCAGACATCCCTGTCACTCCACCCAAAGTCAAAGTCCTTCCACCCTCCACTAAGGAGTGTGAAGATAGAAACAAGAAGAAGAAGAAGACGTTGGTGTGTGTGGCCACCGACTTCTACCCCGACCACGTCACTGTGTTCTGGCAGTTAAATGGAGGCGCCAACATCACCGATGGAGTTGGGACCGACAAC
>59-7
AGTTCAACTGACCTGCAGCCATACTATTCCAAACTACGACACTATACTGTGGTATCAGCAGTCAGCACAAAACACTGCTCTGAAACTCATTGGGTATGTGCTACTCACCAGTCCAACCATGGAAGATTCCTTTAAAGAGCGTTTTACTGTGAGTGGAGATGCTGCAACTGGGAAAATGGCATATCTACATATTCCTAATCTGAGAGGAACTGAAGACAGTGCAGTGTATTTCTGTGCTGCTGGGACAGGGGGCTATAATCCTGCGTTCTTTGGAGCAGGGACCAAACTGACTGTTCTGGAGCCAGACATCCCTGTCACTCCACCCAAAGTCAAAGTCCTTCCACCCTCCACTAAGGAGTGTGAAGATAGAAACAAGAAGAAGAAGAAGACGTTGGTGTGTGTGGCCACCGACTTCTACCCCGACCACGTCACTGTGTTCTGGCAGTTAAATGGAGGCGCCAACATCACCGATGGAGTTGGGACCGACAAC
>60-7
AGTTCAACTGACCTGCAGCCATACTATTCCAAACTACGACACTATACTGTGGTACCAGCAGTCAGCACAAAACACTGCTCTGAAACTCATTGGGTATGTGTTCCTCACCAGTCCTACCGTGGAAGATTCCTTTAAAGAGCATTTTACTGTGAGTGGAGATGCTGCAACTGGGAAAATGGCATATCTACATATTCCTAAACTGAGAGGAACTGAAGACAGTGCAGTGTATTTCTGTGCTGCTCGGGACAACTATGATCCTGCGTTCTTTGGAGCAGGGACCAAACTGACTGTTCTGGAGCCAGACATCCCTGTCACTCCACCCAAAGTCAAAGTCCTTCCACCCTCCACTAAGGAGTGTGAAGATAGAAACAAGAAGAAGAAGAAGACGTTGGTGTGTGTGGCCACCGACTTCTACCCCGACCACGTCACTGTGTTCTGGCAGTTAAATGGAGGCGCCAACATCACCGATGGAGTTGGGACCGACAAC
>61-7
AGTTCAACTGAACTGCAGCCATACTATTCCAAACTACAACAGGATACTGTGGTACCAGCAGTCAGCACAGAACACTGCTCTGAAACTCATTGGGTATGTGCTACTCACCAGTCCTGCTGTGGAAGATTCCTTTAAAGAGCGTTTTACTGTGAGTGGAGATGCTGCAACTGGGAAAATGGCATATCTACATATTCCTAAACTGAGAGGAACTGAAGACAGTGCAGTGTATTTCTGTGCTGCTACAGGGGACACTGGAAGTGTGCCCTACTTTGGAAATGGAACAAAGCTCACTGTTTTAGAGCCAGACATCCCTGTCACTCCACCCAAAGTCAAAGTCCTTCCACCCTCCACTAAGGAGTGTGAAGATAGAAACAAGAAGAAGAAGAAGACGTTGGTGTGTGTGGCCACCGACTTCTACCCCGACCACGTCACTGTGTTCTGGCAGTTAAATGGAGGCGCCAACATCACCGATGGAGTTGGGACCGACAAC
>62-7
AGTTCAACTCACCTGCAGCCATACTATTCCTACCTACAACAGGATACTGTGGTACCAGCAGTCAGCGCAAAACACTGCTCTGAAACTCATTGGGTATGTGTTCCTCACCAGTCCTGCCGTGGAAGATTCCTTTAAAGAGCATTTTACTGTGAGTGGAGATGCTGCAACTGGGAAAATGGCATATCTACATATTCCTAAACTGAGAGGAACTGAAGACAGTGCAGTGTATTTCTGTGCTGCTACTTGGACAGGGTATGAGGCACATTTTGGTTCAGGCACCAAATTAACAGTTCTCGAGCCAGACATCCCTGTCACTCCACCCAAAGTCAAAGTCCTTCCACCCTCCACTAAGGAGTGTGAAGATAGAAACAAGAAGAAGAAGAAGACGTTGGTGTGTGTGGCCACCGACTTCTACCCCGACCACGTCACTGTGTTCTGGCAGTTAAATGAAGGCGCCAACATCACCGATGGAGTTGGGACCGACAAC
>63-7
AGTTCAACTCACCTGCAGCCATACTATTCCAAGCTACAACACTATACTGTGGTATCAGCAGTCAGCACAGAACACTGCTCTGAAACTCATTGGGTATGTGCTACTCACCAGTCCTGCTGTGGAAGATTCCTTTAAAGAGCGTTTTACTGTGAGTGGAGATGCTGCAACTGGGAAAATGGCATATCTACATATTCCTAAACTGAGAGGAACTGAAGACAGTGCAGTGTATTTCTGTGCTGCTAGGACAGCTAACTCGGAAGCATACTTTGGAGCCGGCACCAAACTCACCGTTTTAGAGCCAGACATCCCTGTCACTCCACCCAAAGTCAAAGTCCTTCCACCCTCCACTAAGGAGTGTGAAGATAGAAACAAGAAGAAGAAGAAGACGTTGGTGTGTGTGGCCACCGACTTCTACCCCGACCACGTCACTGTGTTCTGGCAGTTAAATGGAGGCGCCAACATCACCGATGGAGTTGGGACCGACAAC
>64-7
AGTTCAACTGACCTGCAGCCATACTATTCCAAACTACGACACTATACTGTGGTATCAGCAGTCAGCACAAAACACTGCTCTGAAACTCATTGGGTATGTGAGATTCACCAGTCCAACCGTGGAAGATTCCTTTAAAGAGCGTTTTACTGTGAGTGGAGATGCTGCAACTGGGAAAATGGCGTATCTACATGTTCCTAAACTGAGAGGAACTGAAGACAGTGCAGTGTATTTCTGTGCTGCTAGTACCTACACTGGAAGTGTGCCCTACTTTGGAAATGGAACAAAGCTCACTGTTTTAGAGCCAGACATCCCTGTCACTCCACCCAAAGTCAAAGTCCTTCCACCCTCCACTAAGGAGTGTGAAGATAGAAACAAGAAGAAGAAGAAGACGTTGGTGTGTGTGGCCACCGACTTCTACCCCGACCACGTCACTGTGTTCTGGCAGTTAAATGGAGGCGCCAACATCACCGATGGAGTTGGGACCGACAAC
>65-6
AGTTCAACTGACCTGCAGCCATACTATTCCAAACTACAACACTATACTGTGGTACCAGCAGTCAGCACAAAACACTGCTCTGAAACTCATTGGGTATGTGTTCCTCACCAGTCCTGCGGTGGAAGATTCCTTTAAAGAGCGTTTTACTGTGAGTGGAGATGCTGCAACTGGGAAAATGGCATATCTACATATTCCTAAACTGAGAGGAACTGAAGACAGTGGAGTGTATTTCTGTGCTGCTGAGACAGGGGGCTATGATCCTGCGTTCTTTGGAGCAGGGACCAAACTGACTGTTCTGGAGCCAGACATCCCTGTCACTCCACCCAAAGTCAAAGTCCTTCCACCCTCCACTAAGGAGTGTGAAGATAGAAACAAGAAGAAGAAGAAGACGTTGGTGTGTGTGGCCACCGACTTCTACCCCGACCACGTCACTGTGTTCTGGCAGTTAAATGGAGGCGCCAACATCACCGATGGAGTTGGGACCGACAAC
>66-6
AGTTCAACTGAACTGCAGCCATACTATTCCAAACTACGACACTATACTGTGGTATCAGCAGTCAGCACAAAACACTGCTCTGAAACTCATTGGGTATGTGCTACTCACCAGTCCAACCATGGAAGATTCCTTTAAAGAGCGTTTTACTGTGAGTGGAGATGCTGCAACTGGGAAAATGGCATATCTACATATTCCTAATCTGAGAGGAACTGAAGACAGTGCAGTGTATTTCTGTGCTGCTAGTTTAGGCTATGAGGCACATTTTGGTTCAGGCACCAAATTAACAGTTCTCGAGCCAGACATCCCTGTCACTCCACCCAAAGTCAAAGTCCTTCCACCCTCCACTAAGGAGTGTGAAGATAGAAACAAGAAGAAGAAGAAGACGTTGGTGTGTGTGGCCACCGACTTCTACCCCGACCACGTCACTGTGTTCTGGCAGTTAAATGGAGGCGCCAACATCACCGATGGAGTTGGGACCGACAAC
>67-6
AGTTCAACTCACCTGCAGCCATACTATTCCAAGCTACAACATTATACTGTGGTACCAGCAGTCAGCACAAAACACTGCTCTGAAACTCATTGGGTATGTGCTACTCACCAGTCCTACCGTGGAAGATTCCTTTAAAGAGCGTTTTACTGTGAGTGGAGATGCTGCAACTGGGAAAATGGCATATCTACATATTCCTAAACTGAGAGGAACTGAAGACAGTGCAGTGTATTTCTGTGCTGCTACTCGACAGGGTTATGAGGCACATTTTGGTTCAGGCACCAAATTAACAGTTCTCGAGCCAGACATCCCTGTCACTCCACCCAAAGTCAAAGTCCTTCCACCCTCCACTAAGGAGTGTGAAGATAGAAACAAGAAGAAGAAGAAGACGTTGGTGTGTGTGGCCACCGACTTCTACCCCGACCACGTCACTGTGTTCTGGCAGTTAAATGAAGGCGCCAACATCACCGATGGAGTTGGGACCGACAAC
>68-6
AGTTCAACTGACCTGCAGCCATACTATTCCTACCTACAACAGGATACTGTGGTACCAGCAGTCAGCGCAAAACACTGCTCTGAAACTCATTGGGTATGTGTTCCTCACCAGTCCTACCGTGGAAGATTCCTTTAAAGAGCATTTTACTGTGAGTGGAGATGCTGCAACTGGGAAAATGGCATATCTACATATTCCTAAACTGAGAGGAACTGAAGACAGTGCAGTGTATTTCTGTGCTGCTACTTATCAGAACTATGATCCTGCGTTCTTTGGAGCAGGGACCAAACTGACTGTTCTGGAGCCAGACATCCCTGTCACTCCACCCAAAGTCAAAGTCCTTCCACCCTCCACTAAGGAGTGTGAAGATAGAAACAAGAAGAAGAAGAAGACGTTGGTGTGTGTGGCCACCGACTTCTACCCCGACCACGTCACTGTGTTCTGGCAGTTAAATGGAGGCGCCAACATCACCGATGGAGTTGGGACCGACAAC
>69-6
AGTTCAACTGAACTGCAGCCATACTATTCCAAACTACGACACTATACTGTGGTATCAGCAGTCAGCACAAAACACTGCTCTGAAACTCATTGGGTATGTGCTACTCACCAGTCCAACCATGGAAGATTCCTTTAAAGAGCGTTTTACTGTGAGTGGAGATGCTGCAACTGGGAAAATGGCATATCTACATATTCCTAATCTGAGAGGAACTGAAGACAGTGCAGTGTATTTCTGTGCTGCTAGGACAGGGTACTCGGAAGCATACTTTGGAGCCGGCACCAAACTCACCGTTTTAGAGCCAGACATCCCTGTCACTCCACCCAAAGTCAAAGTCCTTCCACCCTCCACTAAGGAGTGTGAAGATAGAAACAAGAAGAAGAAGAAGACGTTGGTGTGTGTGGCCACCGACTTCTACCCCGACCACGTCACTGTGTTCTGGCAGTTAAATGGAGGCGCCAACATCACCGATGGAGTTGGGACCGACAAC
>70-6
AGTTCAACTCACCTGCAGCCATACTATTCCAAACTACGACACTATACTGTGGTATCAGCAGTCAGCACAAAACACTGCTCTGAAACTCATTGGGTATGTGAGATTCACCAGTCCAACCGTGGAAGATTCCTTTAAAGAGCGTTTTACTGTGAGTGGAGATGCTGCAACTGGGAAAATGGCATATCTACATATTCCTAAACTGAGAGGAACTGAAGACAGTGCAGTGTATTTCTCGGACAGGGCAAACCAACCAGCCTTCTTTGGCAATGGAACCAAACTCACTGTTTTAGAGCCAGACATCCCTGTCACTCCACCCAAAGTCAAAGTCCTTCCACCCTCCACTAAGGAGTGTGAAGATAGAAACAAGAAGAAGAAGAAGACGTTGGTGTGTGTGGCCACCGACTTCTACCCCGACCACGTCACTGTGTTCTGGCAGTTAAATGGAGGCGCCAACATCACCGATGGAGTTGGGACCGACAAC
>71-6
AGTTCAACTGACCTGCAGCCATACTATTCCAAACTACAACACTATACTGTGGTACCAGCAGTCAGCACAAAACACTGCTCTGAAACTCATTGGGTATGTGTTCCTCACCAGTCCTGCCGTGGAAGATTCCTTTAAAGAGCGTTTTACTGTGAGTGGAGATGCTGCAACTGGGAAAATGGCATATCTACATATTCCTAAACTGAGAGGAACTGAAGACAGTGGAGTGTATTTCTGTGCTGCTAGGGACAACTATGAGGCACATTTTGGTTCAGGCACCAAATTAACAGTTCTCGAGCCAGACATCCCTGTCACTCCACCCAAAGTCAAAGTCCTTCCACCCTCCACTAAGGAGTGTGAAGATAGAAACAAGAAGAAGAAGAAGACGTTGGTGTGTGTGGCCACCGACTTCTACCCCGACCACGTCACTGTGTTCTGGCAGTTAAATGAAGGCGCCAACATCACCGATGGAGTTGGGACCGACAAC
>72-6
AGTTCAACTGACCTGCAGCCATACTATTCCAAACTACAACAGGATACTGTGGTACCAGCAGTCAGCACAGAACACTGCTCTGAAACTCATTGGGTATGTGCTACTCACCAGTCCTGCTGTGGAAGATTCCTTTAAAGAGCGTTTTACTGTGAGTGGAGATGCTGCAACTGGGAAAATGGCATATCTACATATTCCTAAACTGAGAGGAACTGAAGACAGTGCAGTGTATTTCTGTGCTGCTACAGGGGACACTGGAAGTGTGCCCTACTTTGGAAATGGAACAAAGCTCACTGTTTTAGAGCCAGACATCCCTGTCACTCCACCCAAAGTCAAAGTCCTTCCACCCTCCACTAAGGAGTGTGAAGATAGAAACAAGAAGAAGAAGAAGACGTTGGTGTGTGTGGCCACCGACTTCTACCCCGACCACGTCACTGTGTTCTGGCAGTTAAATGGAGGCGCCAACATCACCGATGGAGTTGGGACCGACAAC
>73-6
AGTTCAACTGACCTGCAGCCATACTATTCCAAGCTACAACATTATACTGTGGTATCAGCAGTCAGCACAAAACACTGCTCTGAAACTCATTGGGTATGTGAGATTCACCAGTCCAACCGTGGAAGATTCCTTTAAAGAGCGTTTTACTGTGAGTGGAGATGCTGCAACTGGGAAAATGGCATATCTACATATTCCTAAACTGAGAGGAACTGAAGACAGTGCAGTGTATTTCTGTGCTGCTAATAACTATAATCCTGCGTTCTTTGGAGCAGGGACCAAACTGACTGTTCTGGAGCCAGACATCCCTGTCACTCCACCCAAAGTCAAAGTCCTTCCACCCTCCACTAAGGAGTGTGAAGATAGAAACAAGAAGAAGAAGAAGACGTTGGTGTGTGTGGCCACCGACTTCTACCCCGACCACGTCACTGTGTTCTGGCAGTTAAATGGAGGCGCCAACATCACCGATGGAGTTGGGACCGACAAC
>74-6
AGTTCAACTGAACTGCAGCCATACTATTCCAAGCTACAACATTATACTGTGGTACCAGCAGTCAGCACAAAACACTGCTCTGAAACTCATTGGGTATGTGCTACTCACCAGTCCTACCGTGGAAGATTCCTTTAAAGAGCGTTTTACTGTGAGTGGAGATGCTGCAACTGGGAAAATGGCATATCTACATATTCCTAAACTGAGAGGAACTGAAGACAGTGCAGTGTATTTCTGTGCTGCTACGGGACTTTACTCGGAAGCATACTTTGGAGCCGGCACCAAACTCACCGTTTTAGAGCCAGACATCCCTGTCACTCCACCCAAAGTCAAAGTCCTTCCACCCTCCACTAAGGAGTGTGAAGATAGAAACAAGAAGAAGAAGAAGACGTTGGTGTGTGTGGCCACCGACTTCTACCCCGACCACGTCACTGTGTTCTGGCAGTTAAATGGAGGCGCCAACATCACCGATGGAGTTGGGACCGACAAC
>75-6
AGTTCAACTGAACTGCAGCCATACTATTCCAAACTACGACACTATACTGTGGTATCAGCAGTCAGCACAAAACACTGCTCTGAAACTCATTGGGTATGTGAGATTCACCAGTCCAACCGTGGAAGATTCCTTTAAAGAGCGTTTTACTGTGAGTGGAGATGCTGCAACTGGGAAAATGGCATATCTACATATTCCTAAACTGAGAGGAACTGAAGACAGTGCAGTGTATTTCTCGGACAGGGCAAACCAACCAGCCTTCTTTGGCAATGGAACCAAACTCACTGTTTTAGAGCCAGACATCCCTGTCACTCCACCCAAAGTCAAAGTCCTTCCACCCTCCACTAAGGAGTGTGAAGATAGAAACAAGAAGAAGAAGAAGACGTTGGTGTGTGTGGCCACCGACTTCTACCCCGACCACGTCACTGTGTTCTGGCAGTTAAATGGAGGCGCCAACATCACCGATGGAGTTGGGACCGACAAC
>76-6
AGTTCAACTCACCTGCAGCCATACTATTCCAAACTACAACAGGATACTGTGGTACCAGCAGTCAGCACAGAACACTGCTCTGAAACTCATTGGAGCCAGACATCCCTGTCACTCCACCCAAAGTCAAAGTCCTTCCACCCTCCACTAAGGAGTGTGAAGATAGAAACAAGAAGAAGAAGAAGACGTTGGTGTGTGTGGCCACCGACTTCTACCCCGACCACGTCACTGTGTTCTGGCAGTTAAATGGAGGCGCCAACATCACCGATGGAGTTGGGACCGACAAC
>77-6
AGTTCAACTGACCTGCAGCCATACTATTCCAAACTACGACACTATACTGTGGTATCAGCAGTCAGCACAAAACACTGCTCTGAAACTCATTGGGTATGTGCTACTCACCAGTCCAACCATGGAAGATTCCTTTAAAGAGCGTTTTACTGTGAGTGGAGATGCTGCAACTGGGAAAATGGCATATCTACATATTCCTAATCTGAGAGGAACTGAAGACAGTGCAGTGTATTTCTGTGCTGCCGGACAGTACACTGGAAGTGTGCCCTACTTTGGAAATGGAACAAAGCTCACTGTTTTAGAGCCAGACATCCCTGTCACTCCACCCAAAGTCAAAGTCCTTCCACCCTCCACTAAGGAGTGTGAAGATAGAAACAAGAAGAAGAAGAAGACGTTGGTGTGTGTGGCCACCGACTTCTACCCCGACCACGTCACTGTGTTCTGGCAGTTAAATGAAGGCGCCAACATCACCGATGGAGTTGGGACCGACAAC
>78-6
AGTTCAACTGACCTGCAGCCATACTATTCCAAACTACGACACTATACTGTGGTATCAGCAGTCAGCACAAAACACTGCTCTGAAACTCATTGGGTATGTGAGATTCACCAGTCCAACCGTGGAAGATTCCTTTAAAGAGCGTTTTACTGTGAGTGGAGATGCTGCAACTGGGAAAATGGCGTATCTACATGTTCCTAAACTGAGAGGAACTGAAGACAGTGCAGTGTATTTCTGTGCTGCTAGTAAAGCGACAGGAAGTGTGCCCTACTTTGGAAATGGAACAAAGCTCACTGTTTTAGAGCCAGACATCCCTGTCACTCCACCCAAAGTCAAAGTCCTTCCACCCTCCACTAAGGAGTGTGAAGATAGAAACAAGAAGAAGAAGAAGACGTTGGTGTGTGTGGCCACCGACTTCTACCCCGACCACGTCACTGTGTTCTGGCAGTTAAATGGAGGCGCCAACATCACCGATGGAGTTGGGACCGACAAC
>79-6
AGTTCAACTGAACTGCAGCCATACTATTCCAAGCTACAACATTATACTGTGGTACCAGCAGTCAGCACAAAACACTGCTCTGAAACTCATTGGGTATGTGCTACTCACCAGTCCAACCGTGGAAGATTCCTTTAAAGAGCGTTTTACTGTGAGTGGAGATGCTGCAACTGGGAAAATGGCATATCTACATATTCGTAATCTGAGAGGAACTGAAGACAGTGCAGTGTATTTCTGTGCTGCTAACGGACAGGGGAGCTATGAGGCACATTTTGGTTCAGGCACCAAATTAACAGTTCTCGAGCCAGACATCCCTGTCACTCCACCCAAAGTCAAAGTCCTTCCACCCTCCACTAAGGAGTGTGAAGATAGAAACAAGAAGAAGAAGAAGACGTTGGTGTGTGTGGCCACCGACTTCTACCCCGACCACGTCACTGTGTTCTGGCAGTTAAATGGAGGCGCCAACATCACCGATGGAGTTGGGACCGACAAC
>80-6
AGTTCAACTGACCTGCAGCCATACTATTCCAAACTACGACACTATACTGTGGTATCAGCAGTCAGCACAAAACACTGCTCTGAAACTCATTGGGTATGTGAGATTCACCAGTCCAACCGTGGAAGATTCCTTTAAAGAGCGTTTTACTGTGAGTGGAGATGCTGCAACTGGGAAAATGGCATATCTACATATTCCTAAACTGAGAGGAACTGAAGACAGTGCAGTGTATTTCTGTGCTGCTACCGGGACAGGGCCCTATGAGGCACATTTTGGTTCAGGCACCAAATTAACAGTTCTCGAGCCAGACATCCCTGTCACTCCACCCAAAGTCAAAGTCCTTCCACCCTCCACTAAGGAGTGTGAAGATAGAAACAAGAAGAAGAAGAAGACGTTGGTGTGTGTGGCCACCGACTTCTACCCCGACCACGTCACTGTGTTCTGGCAGTTAAATGGAGGCGCCAACATCACCGATGGAGTTGGGACCGACAAC
>81-6
AGTTCAACTCAACTGCAGCCATACTATTCCAAGCTACAACATTATACTGTGGTACCAGCAGTCAGCACAAAACACTGCTCTGAAACTCATTGGGTATGTGCTACTCACCAGTCCTACCGTGGAAGATTCCTTTAAAGAGCGTTTTACTGTGAGTGGAGATGCTGCAACTGGGAAAATGGCATATCTACATATTCCTAAACTGAGAGGAACTGAAGACAGTGCAGTGTATTTCTGTGCTGCTAGGGACAGGGCAAACTATGAGGCACATTTTGGTTCAGGCACCAAATTAACAGTTCTCGAGCCAGACATCCCTGTCACTCCACCCAAAGTCAAAGTCCTTCCACCCTCCACTAAGGAGTGTGAAGATAGAAACAAGAAGAAGAAGAAGACGTTGGTGTGTGTGGCCACCGACTTCTACCCCGACCACGTCACTGTGTTCTGGCAGTTAAATGGAGGCGCCAACATCACCGATGGAGTTGGGACCGACAAC
>82-6
AGTTCAACTCAACTGCAGCCATACTATTCCTACCTACAACAGGATACTGTGGTACCAGCAGTCAGCGCAAAACACTGCTCTGAAACTCATTGGGTATGTGTTCCTCACCAGTCCTGCCGTGGAAGATTCCTTTAAAGAGCATTTTACTGTGAGTGGAGATGCTGCAACTGGGAAAATGGCATATCTACATATTCCTAAACTGAGAGGAACTGAAGACAGTGCAGTGTATTTCTGTGCTGCTACCCGGGACAGCAACTATGAGGCACATTTTGGTTCAGGCACCAAATTAACAGTTCTCGAGCCAGACATCCCTGTCACTCCACCCAAAGTCAAAGTCCTTCCACCCTCCACTAAGGAGTGTGAAGATAGAAACAAGAAGAAGAAGAAGACGTTGGTGTGTGTGGCCACCGACTTCTACCCCGACCACGTCACTGTGTTCTGGCAGTTAAATGAAGGCGCCAACATCACCGATGGAGTTGGGACCGACAAC
>83-6
AGTTCAACTCAACTGCAGCCATACTATTCCAAACTACGACACTATACTGTGGTATCAGCAGTCAGCACAAAACACTGCTCTGAAACTCATTGGGTATGTGCTACTCACCAGTCCAACCATGGAAGATTCCTTTAAAGAGCGTTTTACTGTGAGTGGAGATGCTGCAACTGGGAAAATGGCATATCTACATATTCCTAATCTGAGAGGAACTGAAGACAGTGCAGTGTATTTCTGTGCTGCTAGCCAAGCTGGAAGTGTGCCCTACTTTGGAAATGGAACAAAGCTCACTGTTTTAGAGCCAGACATCCCTGTCACTCCACCCAAAGTCAAAGTCCTTCCACCCTCCACTAAGGAGTGTGAAGATAGAAACAAGAAGAAGAAGAAGACGTTGGTGTGTGTGGCCACCGACTTCTACCCCGACCACGTCACTGTGTTCTGGCAGTTAAATGGAGGCGCCAACATCACCGATGGAGTTGGGACCGACAAC
>84-6
AGTTCAACTCACCTGCAGCCATACTATTCCAAGCTACAACATTATACTGTGGTACCAGCAGTCAGCACAAAACACTGCTCTGAAACTCATTGGGTATGTGCTACTCACCAGTCCTACCGTGGAAGATTCCTTTAAAGAGCGTTTTACTGTGAGTGGAGATGCTGCAACTGGGAAAATGGCATATCTACATATTCCTAAACTGAGAGGAACTGAAGACAGTGCAGTGTATTTCTGTGCTGCTAGAGGGGGGGAGGCACATTTTGGTTCAGGCACCAAATTAACAGTTCTCGAGCCAGACATCCCTGTCACTCCACCCAAAGTCAAAGTCCTTCCACCCTCCACTAAGGAGTGTGAAGATAGAAACAAGAAGAAGAAGAAGACGTTGGTGTGTGTGGCCACCGACTTCTACCCCGACCACGTCACTGTGTTCTGGCAGTTAAATGGAGGCGCCAACATCACCGATGGAGTTGGGACCGACAAC
>85-6
AGTTCAACTGAACTGCAGCCGTGAATGGAGTTGGGACCGACAAC
>86-6
AGTTCAACTGACCTGCAGCCATACTATTCCAAGCTACAACATTATACTGTGGTACCAGCAGTCAGCACAAAACACTGCTCTGAAACTCATTGGGTATGTGCTACTCACCAATCCTGCCGTGGAAGATTCCTTTAAAGAGCGTTTTACTGTGAGTGGAGATGCTGCAACTGGGAAAATGGCATATCTACATATTCCTAAACTGAGAGGAACTGAAGACAGTGCAGTGTATTTCTGTGCTGCCGGGAACAACTATGAGGCACATTTTGGTTCAGGCACCAAATTAACAGTTCTCGAGCCAGACATCCCTGTCACTCCACCCAAAGTCAAAGTCCTTCCACCCTCCACTAAGGAGTGTGAAGATAGAAACAAGAAGAAGAAGAAGACGTTGGTGTGTGTGGCCACCGACTTCTACCCCGACCACGTCACTGTGTTCTGGCAGTTAAATGGAGGCGCCAACATCACCGATGGAGTTGGGACCGACAAC
>87-6
AGTTCAACTCAACTGCAGCCATACTATTCCAAACTACAACACTATACTGTGGTACCAGCAGTCAGCACAAAACACTGCTCTGAAACTCATTGGGTATGTGTTCCTCACCAGTCCTGCGGTGGAAGATTCCTTTAAAGAGCGTTTTACTGTGAGTGGAGATGCTGCAACTGGGAAAATGGCATATCTACATATTCCTAAACTGAGAGGAACTGAAGACAGTGGAGTGTATTTCTGTGCTGCCGCGGACAGGGGCGGCCAACCAGCCTTCTTTGGCAATGGAACCAAACTCACTGTTTTAGAGCCAGACATCCCTGTCACTCCACCCAAAGTCAAAGTCCTTCCACCCTCCACTAAGGAGTGTGAAGATAGAAACAAGAAGAAGAAGAAGACGTTGGTGTGTGTGGCCACCGACTTCTACCCCGACCACGTCACTGTGTTCTGGCAGTTAAATGGAGGCGCCAACATCACCGATGGAGTTGGGACCGACAAC
>88-6
AGTTCAACTCACCTGCAGCCATACTATTCCAAACTACGACACTATACTGTGGTATCAGCAGTCAGCACAAAACACTGCTCTGAAACTCATTGGGTATGTGCTACTCACCAGTCCAACCATGGAAGATTCCTTTAAAGAGCGTTTTACTGTGAGTGGAGATGCTGCAACTGGGAAAATGGCATATCTACATATTCCTAATCTGAGAGGAACTGAAGACAGTGCAGTGTATTTCTGTGCTGCTAGTAACGGGGACAAATATGAGGCACATTTTGGTTCAGGCACCAAATTAACAGTTCTCGAGCCAGACATCCCTGTCACTCCACCCAAAGTCAAAGTCCTTCCACCCTCCACTAAGGAGTGTGAAGATAGAAACAAGAAGAAGAAGAAGACGTTGGTGTGTGTGGCCACCGACTTCTACCCCGACCACGTCACTGTGTTCTGGCAGTTAAATGGAGGCGCCAACATCACCGATGGAGTTGGGACCGACAAC
>89-6
AGTTCAACTGACCTGCAGCCATACTATTCCAAGCTACAACATTATACTGTGGTACCAGCAGTCAGCACAAAACACTGCTCTGAAACTCATTGGGTATGTGCTACTCACCAGTCCTACCGTGGAAGATTCCTTTAAAGAGCGTTTTACTGTGAGTGGAGATGCTGCAACTGGGAAAATGGCATATCTACATATTCCTAAACTGAGAGGAACTGAAGACAGTGCAGTGTATTTCTGTGCTGCTAGGGACAGGGCAAACTATGAGGCACATTTTGGTTCAGGCACCAAATTAACAGTTCTCGAGCCAGACATCCCTGTCACTCCACCCAAAGTCAAAGTCCTTCCACCCTCCACTAAGGAGTGTGAAGATAGAAACAAGAAGAAGAAGAAGACGTTGGTGTGTGTGGCCACCGACTTCTACCCCGACCACGTCACTGTGTTCTGGCAGTTAAATGGAGGCGCCAACATCACCGATGGAGTTGGGACCGACAAC
>90-6
AGTTCAACTGACCTGCAGCCATACTATTCCAAACTACGACACTATACTGTGGTATCAGCAGTCAGCACAAAACACTGCTCTGAAACTCATTGGGTATGTGCTACTCACCAGTCCAACCATGGAAGATTCCTTTAAAGAGCGTTTTACTGTGAGTGGAGATGCTGCAACTGGGAAAATGGCATATCTACATATTCCTAATCTGAGAGGAACTGAAGACAGTGCAGTGTATTTCTGTGCTGCTAGTTTAGGCTATGAGGCACATTTTGGTTCAGGCACCAAATTAACAGTTCTCGAGCCAGACATCCCTGTCACTCCACCCAAAGTCAAAGTCCTTCCACCCTCCACTAAGGAGTGTGAAGATAGAAACAAGAAGAAGAAGAAGACGTTGGTGTGTGTGGCCACCGACTTCTACCCCGACCACGTCACTGTGTTCTGGCAGTTAAATGGAGGCGCCAACATCACCGATGGAGTTGGGACCGACAAC
>91-6
AGTTCAACTGACCTGCAGCCATACTATTCCAAACTACGACACTATACTGTGGTATCAGCAGTCAGCACAAAACACTGCTCTGAAACTCATTGGGTATGTGAGATTCACCAGTCCAACCGTGGAAGATTCCTTTAAAGAGCGTTTTACTGTGAGTGGAGATGCTGCAACTGGGAAAATGGCATATCTACATATTCCTAAACTGAGAGGAACTGAAGACAGTGCAGTGTATTTCTGTGCTGCCCGGGACAACTATGAGGCACATTTTGGTTCAGGCACCAAATTAACAGTTCTCGAGCCAGACATCCCTGTCACTCCACCCAAAGTCAAAGTCCTTCCACCCTCCACTAAGGAGTGTGAAGATAGAAACAAGAAGAAGAAGAAGACGTTGGTGTGTGTGGCCACCGACTTCTACCCCGACCACGTCACTGTGTTCTGGCAGTTAAATGGAGGCGCCAACATCACCGATGGAGTTGGGACCGACAAC
>92-6
AGTTCAACTCACCTGCAGCCATACTATTCCAAACTACGACACTATACTGTGGTATCAGCAGTCAGCACAAAACACTGCTCTGAAACTCATTGGGTATGTGAGATTCACCAGTCCAACCGTGGAAGATTCCTTTAAAGAGCGTTTTACTGTGAGTGGAGATGCTGCAACTGGGAAAATGGCGTATCTACATGTTCCTAAACTGAGAGGAACTGAAGACAGTGCAGTGTATTTCTGTGCTGCTAGACGGACAGAACTATAATCCTGCGTTCTTTGGAGCAGGGACCAAACTGACTGTTCTGGAGCCAGACATCCCTGTCACTCCACCCAAAGTCAAAGTCCTTCCACCCTCCACTAAGGAGTGTGAAGATAGAAACAAGAAGAAGAAGAAGACGTTGGTGTGTGTGGCCACCGACTTCTACCCCGACCACGTCACTGTGTTCTGGCAGTTAAATGGAGGCGCCAACATCACCGATGGAGTTGGGACCGACAAC
>93-6
AGTTCAACTGAACTGCAGCCATACTATTCCAAACTACAACACTATACTGTGGTACCAGCAGTCAGCACAAAACACTGCTCTGAAACTCATTGGGTATGTGTTCCTCACCAGTCCTGCGGTGGAAGATTCCTTTAAAGAGCGTTTTACTGTGAGTGGAGATGCTGCAACTGGGAAAATGGCATATCTACATATTCCTAAACTGAGAGGAACTGAAGACAGTGGAGTGTATTTCTGTGCTGCCGCGGACAGGGGCGGCCAACCAGCCTTCTTTGGCAATGGAACCAAACTCACTGTTTTAGAGCCAGACATCCCTGTCACTCCACCCAAAGTCAAAGTCCTTCCACCCTCCACTAAGGAGTGTGAAGATAGAAACAAGAAGAAGAAGAAGACGTTGGTGTGTGTGGCCACCGACTTCTACCCCGACCACGTCACTGTGTTCTGGCAGTTAAATGGAGGCGCCAACATCACCGATGGAGTTGGGACCGACAAC
>94-6
AGTTCAACTCACCTGCAGCCATACTATTCCAAGCTACAACACTATACTGTGGTATCAGCAGTCAGCACAGAACACTGCTCTGAAACTCATTGGGTATGTGCTACTCACCAGTCCTGCTGTGGAAGATTCCTTTAAAGAGCGTTTTACTGTGAGTGGAGATGCTGCAACTGGGAAAATGGCATATCTACATATTCCTAAACTGAGAGGAACTGAAGACAGTGCAGTGTATTTCTGTGCTGCTACTTATGGGTCCAACTATGAGGCACATTTTGGTTCAGGCACCAAATTAACAGTTCTCGAGCCAGACATCCCTGTCACTCCACCCAAAGTCAAAGTCCTTCCACCCTCCACTAAGGAGTGTGAAGATAGAAACAAGAAGAAGAAGAAGACGTTGGTGTGTGTGGCCACCGACTTCTACCCCGACCACGTCACTGTGTTCTGGCAGTTAAATGGAGGCGCCAACATCACCGATGGAGTTGGGACCGACAAC
>95-6
AGTTCAACTCACCTGCAGCCATACTATTCCAAGCTACAACATTATACTGTGGTATCAGCAGTCAGCACAAAACACTGCTCTGAAACTCATTGGGTATGTGAGATTCACCAGTCCAACCGTGGAAGATTCCTTTAAAGAGCGTTTTACTGTGAGTGGAGATGCTGCAACTGGGAAAATGGCATATCTACATATTCCTAAACTGAGAGGAACTGAAGACAGTGCAGTGTATTTCTGTGCTGCTAACCAGTATGAGGCACATTTTGGTTCAGGCACCAAATTAACAGTTCTCGAGCCAGACATCCCTGTCACTCCACCCAAAGTCAAAGTCCTTCCACCCTCCACTAAGGAGTGTGAAGATAGAAACAAGAAGAAGAAGAAGACGTTGGTGTGTGTGGCCACCGACTTCTACCCCGACCACGTCACTGTGTTCTGGCAGTTAAATGGAGGCGCCAACATCACCGATGGAGTTGGGACCGACAAC
>96-6
AGTTCAACTGACCTGCAGCCATACTATTCCAAACTACGACACTATACTGTGGTATCAGCAGTCAGCACAAAACACTGCTCTGAAACTCATTGGGTATGTGAGATTCACCAGTCCAACCGTGGAAGATTCCTTTAAAGAGCGTTTTACTGTGAGTGGAGATGCTGCAACTGGGAAAATGGCATATCTACATATTCCTAAACTGAGAGGAACTGAAGACAGTGCAGTGTATTTCTCGGACAGGGCAAACCAACCAGCCTTCTTTGGCAATGGAACCAAACTCACTGTTTTAGAGCCAGACATCCCTGTCACTCCACCCAAAGTCAAAGTCCTTCCACCCTCCACTAAGGAGTGTGAAGATAGAAACAAGAAGAAGAAGAAGACGTTGGTGTGTGTGGCCACCGACTTCTACCCCGACCACGTCACTGTGTTCTGGCAGTTAAATGGAGGCGCCAACATCACCGATGGAGTTGGGACCGACAAC
>97-6
AGTTCAACTCAACTGCAGCCATACTATTCCAAACTACAACAGGATACTGTGGTACCAGCAGTCAGCACAGAACACTGCTCTGAAACTCATTGGAGCCAGACATCCCTGTCACTCCACCCAAAGTCAAAGTCCTTCCACCCTCCACTAAGGAGTGTGAAGATAGAAACAAGAAGAAGAAGAAGACGTTGGTGTGTGTGGCCACCGACTTCTACCCCGACCACGTCACTGTGTTCTGGCAGTTAAATGGAGGCGCCAACATCACCGATGGAGTTGGGACCGACAAC
>98-6
AGTTCAACTGACCTGCAGCCATACTATTCCAAACTACGACACTATACTGTGGTATCAGCAGTCAGCACAAAACACTGCTCTGAAACTCATTGGGTATGTGAGATTCACCAGTCCAACCGTGGAAGATTCCTTTAAAGAGCGTTTTACTGTGAGTGGAGATGCTGCAACTGGGAAAATGGCGTATCTACATGTTCCTAAACTGAGAGGAACTGAAGACAGTGCAGTGTATTTCTGTGCTGCTACAAACTATGAGGCACATTTTGGTTCAGGCACCAAATTAACAGTTCTCGAGCCAGACATCCCTGTCACTCCACCCAAAGTCAAAGTCCTTCCACCCTCCACTAAGGAGTGTGAAGATAGAAACAAGAAGAAGAAGAAGACGTTGGTGTGTGTGGCCACCGACTTCTACCCCGACCACGTCACTGTGTTCTGGCAGTTAAATGGAGGCGCCAACATCACCGATGGAGTTGGGACCGACAAC
>99-6
AGTTCAACTGAACTGCAGCCATACTATTCCAAACTACGACACTATACTGTGGTATCAGCAGTCAGCACAAAACACTGCTCTGAAACTCATTGGGTATGTGAGATTCACCAGTCCAACCGTGGAAGATTCCTTTAAAGAGCGTTTTACTGTGAGTGGAGATGCTGCAACTGGGAAAATGGCGTATCTACATGTTCCTAAACTGAGAGGAACTGAAGACAGTGCAGTGTATTTCTGTGCTGCTAGCTCGTACTCGGAAGCATACTTTGGAGCCGGCACCAAACTCACCGTTTTAGAGCCAGACATCCCTGTCACTCCACCCAAAGTCAAAGTCCTTCCACCCTCCACTAAGGAGTGTGAAGATAGAAACAAGAAGAAGAAGAAGACGTTGGTGTGTGTGGCCACCGACTTCTACCCCGACCACGTCACTGTGTTCTGGCAGTTAAATGGAGGCGCCAACATCACCGATGGAGTTGGGACCGACAAC
>100-6
AGTTCAACTCACCTGCAGCCATACTATTCCAAGCTACAACATTATACTGTGGTACCAGCAGTCAGCACAAAACACTGCTCTGAAACTCATTGGGTATGTGTTCCTCACCAGTCCTACCGTGGAAGATTCCTTTAAAGAGCGTTTTACTGTGAGTGGAGATGCTGCAACTGGGAAAATGGCATATCTACATATTCCTAAACTGAGAGGAACTGAAGACAGTGCAGTGTATTTCTGTGCTGCTAGACAGGGAAACCAACCAGCCTTCTTTGGCAATGGAACCAAACTCACTGTTTTAGAGCCAGACATCCCTGTCACTCCACCCAAAGTCAAAGTCCTTCCACCCTCCACTAAGGAGTGTGAAGATAGAAACAAGAAGAAGAAGAAGACGTTGGTGTGTGTGGCCACCGACTTCTACCCCGACCACGTCACTGTGTTCTGGCAGTTAAATGGAGGCGCCAACATCACCGATGGAGTTGGGACCGACAAC
>101-6
AGTTCAACTGACCTGCAGCCATACTATTCCAAGCTACAACATTATACTGTGGTACCAGCAGTCAGCACAAAACACTGCTCTGAAACTCATTGGGTATGTGCTACTCACCAGTCCTACCGTGGAAGATTCCTTTAAAGAGCGTTTTACTGTGAGTGGAGATGCTGCAACTGGGAAAATGGCATATCTACATATTCCTAAACTGAGAGGAACTGAAGACAGTGCAGTGTATTTCTGTGCTACCTATACAGGGGGGATTATGAGGCACATTTTGGTTCAGGCACCAAATTAACAGTTCTCGAGCCAGACATCCCTGTCACTCCACCCAAAGTCAAAGTCCTTCCACCCTCCACTAAGGAGTGTGAAGATAGAAACAAGAAGAAGAAGAAGACGTTGGTGTGTGTGGCCACCGACTTCTACCCCGACCACGTCACTGTGTTCTGGCAGTTAAATGAAGGCGCCAACATCACCGATGGAGTTGGGACCGACAAC
>102-6
AGTTCAACTGAACTGCAGCCATACTATTCCAAGCTACAACATTATACTGTGGTACCAGCAGTCAGCACAAAACACTGCTCTGAAACTCATTGGGTATGTGCAATTCACCAGTCCAACCGTGGAAGATTCCTTTAAAGAGCGTTTTACTGTGAGTGGAGATGCTGCAACTGGGAAAATGGCATATCTACATATTCCTAATCTGAGAGGAACTGAAGACAGTGCAGTGTATTTCTGTGCTGCTAGGGGACACACTGGAAGTGTGCCCTACTTTGGAAATGGAACAAAGCTCACTGTTTTAGAGCCAGACATCCCTGTCACTCCACCCAAAGTCAAAGTCCTTCCACCCTCCACTAAGGAGTGTGAAGATAGAAACAAGAAGAAGAAGAAGACGTTGGTGTGTGTGGCCACCGACTTCTACCCCGACCACGTCACTGTGTTCTGGCAGTTAAATGGAGGCGCCAACATCACCGATGGAGTTGGGACCGACAAC
>103-6
AGTTCAACTGAACTGCAGCCATACTATTCCAAACTACGACACTATACTGTGGTATCAGCAGTCAGCACAAAACACTGCTCTGAAACTCATTGGGTATGTGAGATTCACCAGTCCAACCGTGGAAGATTCCTTTAAAGAGCGTTTTACTGTGAGTGGAGATGCTGCAACTGGGAAAATGGCATATCTACATATTCCTAAACTGAGAGGAACTGAAGACAGTGCAGTGTATTTCTGTGCTGCCCGGGACAACTATGAGGCACATTTTGGTTCAGGCACCAAATTAACAGTTCTCGAGCCAGACATCCCTGTCACTCCACCCAAAGTCAAAGTCCTTCCACCCTCCACTAAGGAGTGTGAAGATAGAAACAAGAAGAAGAAGAAGACGTTGGTGTGTGTGGCCACCGACTTCTACCCCGACCACGTCACTGTGTTCTGGCAGTTAAATGGAGGCGCCAACATCACCGATGGAGTTGGGACCGACAAC
>104-6
AGTTCAACTGACCTGCAGCCATACTATTCCAAACTACGACACTATACTGTGGTATCAGCAGTCAGCACAAAACACTGCTCTGAAACTCATTGGGTATGTGAGATTCACCAGTCCAACCGTGGAAGATTCCTTTAAAGAGCGTTTTACTGTGAGTGGAGATGCTGCAACTGGGAAAATGGCGTATCTACATGTTCCTAAACTGAGAGGAACTGAAGACAGTGCAGTGTATTTCTGTGCTGCTAGTAAACAGCAAAACCAACCAGCCTTCTTTGGCAATGGAACCAAACTCACTGTTTTAGAGCCAGACATCCCTGTCACTCCACCCAAAGTCAAAGTCCTTCCACCCTCCACTAAGGAGTGTGAAGATAGAAACAAGAAGAAGAAGAAGACGTTGGTGTGTGTGGCCACCGACTTCTACCCCGACCACGTCACTGTGTTCTGGCAGTTAAATGGAGGCGCCAACATCACCGATGGAGTTGGGACCGACAAC
>105-6
AGTTCAACTCACCTGCAGCCGGGGCTTGACCTTGGTGAAGAGTCTCCACCACTGCCAGTTTCTGAGTTTGAGGTAGGCTGAACAGTTCCTCTGGATCACCTTCATGGCGGTCAGCTGCTGCTGTCTCCTGGCAAAGGCCTTGCGGGCCACGTAGCCTCTGCACCAGGCCTGGAAGCTGATGATGACGTCAGTGATCTTCATATCTCTCTCCTCCTCCAGGTGAGCCAGCACTCCAGCCCTGAAGAACACCTTACTCTGACCAATCCTGAACAGGTTGGGATCCAGCTCCAGGCTTTTGATCATGAGCACACAGGCCTGTTTGCCATCCATGAAGCCCTTGGGGATGGAGTTGGGACCGACAAC
>106-6
AGTTCAACTCACCTGCAGCCATACTATTCCAAACTACGACACTATACTGTGGTATCAGCAGTCAGCACAAAACACTGCTCTGAAACTCATTGGGTATGTGAGATTCACCAGTCCAACCGTGGAAGATTCCTTTAAAGAGCGTTTTACTGTGAGTGGTGATGCTGCAACTGGGAAAATGGCATATCTACATATTCCTAAACTGAGAGGAACTGAAGACAGTGCAGTGTATTTCTGTGCTGCTAGTACGACTGGAAGTGTGCCCTACTTTGGAAATGGAACAAAGCTCACTGTTTTAGAGCCAGACATCCCTGTCACTCCACCCAAAGTCAAAGTCCTTCCACCCTCCACTAAGGAGTGTGAAGATAGAAACAAGAAGAAGAAGAAGACGTTGGTGTGTGTGGCCACCGACTTCTACCCCGACCACGTCACTGTGTTCTGGCAGTTAAATGGAGGCGCCAACATCACCGATGGAGTTGGGACCGACAAC
>107-6
AGTTCAACTGACCTGCAGCCGTGAATGGAGTTGGGACCGACAAC
>108-6
AGTTCAACTGAACTGCAGCCATACTATTCCAAGCTACAACATTATACTGTGGTACCAGCAGTCAGCACAAAACACTGCTCTGAAACTCATTGGGTATGTGCTACTCACCAGTCCTACCGTGGAAGATTCCTTTAAAGAGCGTTTTACTGTGAGTGGAGATGCTGCAACTGGGAAAATGGCATATCTACATATTCCTAAACTGAGAGGAACTGAAGACAGTGCAGTGTATTTCTGTGCTGCTACGACAGACACTGGAAGTGTGCCCTACTTTGGAAATGGAACAAAGCTCACTGTTTTAGAGCCAGACATCCCTGTCACTCCACCCAAAGTCAAAGTCCTTCCACCCTCCACTAAGGAGTGTGAAGATAGAAACAAGAAGAAGAAGAAGACGTTGGTGTGTGTGGCCACCGACTTCTACCCCGACCACGTCACTGTGTTCTGGCAGTTAAATGGAGGCGCCAACATCACCGATGGAGTTGGGACCGACAAC
>109-6
AGTTCAACTGAACTGCAGCCATACTATTCCAAACTACGACACTATACTGTGGTATCAGCAGTCAGCACAAAACACTGCTCTGAAACTCATTGGGTATGTGAGATTCACCAGTCCAACCGTGGAAGATTCCTTTAAAGAGCGTTTTACTGTGAGTGGAGATGCTGCAACTGGGAAAATGGCGTATCTACATGTTCCTAAACTGAGAGGAACTGAAGACAGTGCAGTGTATTTCTGTGCTGCTAGTAGAGGGGCGGGCTATGAGGCACATTTTGGTTCAGGCACCAAATTAACAGTTCTCGAGCCAGACATCCCTGTCACTCCACCCAAAGTCAAAGTCCTTCCACCCTCCACTAAGGAGTGTGAAGATAGAAACAAGAAGAAGAAGAAGACGTTGGTGTGTGTGGCCACCGACTTCTACCCCGACCACGTCACTGTGTTCTGGCAGTTAAATGGAGGCGCCAACATCACCGATGGAGTTGGGACCGACAAC
>110-6
AGTTCAACTGACCTGCAGCCATACTATTCCAAGCTACAACATTATACTGTGGTACCAGCAGTCAGCACAAAACACTGCTCTGAAACTCATTGGGTATGTGCAATTCACCAGTCCAACCGTGGAAGATTCCTTTAAAGAGCGTTTTACTGTGAGTGGAGATGCTGCAACTGGGAAAATGGCATATCTACATATTCCTAATCTGAGAGGAACTGAAGACAGTGCAGTGTATTTCTGTGCTGCTGGACAGACTGGAAGTGTGCCCTACTTTGGAAATGGAACAAAGCTCACTGTTTTAGAGCCAGACATCCCTGTCACTCCACCCAAAGTCAAAGTCCTTCCACCCTCCACTAAGGAGTGTGAAGATAGAAACAAGAAGAAGAAGAAGACGTTGGTGTGTGTGGCCACCGACTTCTACCCCGACCACGTCACTGTGTTCTGGCAGTTAAATGGAGGCGCCAACATCACCGATGGAGTTGGGACCGACAAC
>111-6
AGTTCAACTGACCTGCAGCCATACTATTCCAAGCTACAACACTATACTGTGGTATCAGCAGTCAGCACAGAACACTGCTCTGAAACTCATTGGGTATGTGCTACTCACCAGTCCTGCTGTGGAAGATTCCTTTAAAGAGCGTTTTACTGTGAGTGGAGATGCTGCAACTGGGAAAATGGCATATCTACATATTCCTAAACTGAGAGGAACTGAAGACAGTGCAGTGTATTTCTGTGCTGCTACTTATGACAGTGTGCCCTACTTTGGAAATGGAACAAAGCTCACTGTTTTAGAGCCAGACATCCCTGTCACTCCACCCAAAGTCAAAGTCCTTCCACCCTCCACTAAGGAGTGTGAAGATAGAAACAAGAAGAAGAAGAAGACGTTGGTGTGTGTGGCCACCGACTTCTACCCCGACCACGTCACTGTGTTCTGGCAGTTAAATGGAGGCGCCAACATCACCGATGGAGTTGGGACCGACAAC
>112-6
AGTTCAACTCACCTGCAGCCATACTATTCCAAGCTACAACACTATACTGTGGTATCAGCAGTCAGCACAGAACACTGCTCTGAAACTCATTGGGTATGTGCTACTCACCAGTCCTGCTGTGGAAGATTCCTTTAAAGAGCGTTTTACTGTGAGTGGAGATGCTGCAACTGGGAAAATGGCATATCTACATATTCCTAAACTGAGAGGAACTGAAGACAGTGCAGTGTATTTCTGTGCTGCCGCAGGGGGCGACTATGAGGCACATTTTGGTTCAGGCACCAAATTAACAGTTCTCGAGCCAGACATCCCTGTCACTCCACCCAAAGTCAAAGTCCTTCCACCCTCCACTAAGGAGTGTGAAGATAGAAACAAGAAGAAGAAGAAGACGTTGGTGTGTGTGGCCACCGACTTCTACCCCGACCACGTCACTGTGTTCTGGCAGTTAAATGAAGGCGCCAACATCACCGATGGAGTTGGGACCGACAAC
>113-6
AGTTCAACTGAACTGCAGCCATACTATTCCAAGCTACAACACTATACTGTGGTACCAGCAGTCAGCACAGAACACTGCTCTGAAACTCATTGGGTATGTGTTCCTCACCAGTCCTGCTGTGGAAGATTCCTTTAAAGAGCGTTTTACTGTGAGTGGAGATGCTGCAACTGGGAAAATGGCATATCTACATATTCCTAAACTGAGAGGAACTGAAGACAGTGCAGTGTATTTCTGTGCTGCTACTTATGAAGGGATGGAGGCACATTTTGGTTCAGGCACCAAATTAACAGTTCTCGAGCCAGACATCCCTGTCACTCCACCCAAAGTCAAAGTCCTTCCACCCTCCACTAAGGAGTGTGAAGATAGAAACAAGAAGAAGAAGAAGACGTTGGTGTGTGTGGCCACCGACTTCTACCCCGACCACGTCACTGTGTTCTGGCAGTTAAATGAAGGCGCCAACATCACCGATGGAGTTGGGACCGACAAC
>114-6
AGTTCAACTGACCTGCAGCCATACTATTCCAAACTACAACACTATACTGTGGTACCAGCAGTCAGCACAAAACACTGCTCTGAAACTCATTGGGTATGTGTTCCTCACCAGTCCTGCCGTGGAAGATTCCTTTAAAGAGCGTTTTACTGTGAGTGGAGATGCTGCAACTGGGAAAATGGCATATCTACATATTCCTAAACTGAGAGGAACTGAAGACAGTGGAGTGTATTTCTGTGCTGCTAGTCGGACAGCTGACTATGAGGCACATTTTGGTTCAGGCACCAAATTAACAGTTCTCGAGCCAGACATCCCTGTCACTCCACCCAAAGTCAAAGTCCTTCCACCCTCCACTAAGGAGTGTGAAGATAGAAACAAGAAGAAGAAGAAGACGTTGGTGTGTGTGGCCACCGACTTCTACCCCGACCACGTCACTGTGTTCTGGCAGTTAAATGAAGGCGCCAACATCACCGATGGAGTTGGGACCGACAAC
>115-6
AGTTCAACTCAACTGCAGCCATACTATTCCAAGCTACAACATTATACTGTGGTACCAGCAGTCAGCACAAAACACTGCTCTGAAACTCATTGGAGCCAGACATCCCTGTCACTCCACCCAAAGTCAAAGTCCTTCCACCCTCCACTAAGGAGTGTGAAGATAGAAACAAGAAGAAGAAGAAGACGTTGGTGTGTGTGGCCACCGACTTCTACCCCGACCACGTCACTGTGTTCTGGCAGTTAAATGGAGGCGCCAACATCACCGATGGAGTTGGGACCGACAAC
>116-6
AGTTCAACTGACCTGCAGCCATACTATTCCAAACTACGACACTATACTGTGGTATCAGCAGTCAGCACAAAACACTGCTCTGAAACTCATTGGGTATGTGCTACTCACCAGTCCAACCATGGAAGATTCCTTTAAAGAGCGTTTTACTGTGAGTGGAGATGCTGCAACTGGGAAAATGGCATATCTACATATTCCTAATCTGAGAGGAACTGAAGACAGTGCAGTGTATTTCTGTGCTGCTAGGGACAGCTCGTACTCGGAAGCATACTTTGGAGCCGGCACCAAACTCACCGTTTTAGAGCCAGACATCCCTGTCACTCCACCCAAAGTCAAAGTCCTTCCACCCTCCACTAAGGAGTGTGAAGATAGAAACAAGAAGAAGAAGAAGACGTTGGTGTGTGTGGCCACCGACTTCTACCCCGACCACGTCACTGTGTTCTGGCAGTTAAATGGAGGCGCCAACATCACCGATGGAGTTGGGACCGACAAC
>117-6
AGTTCAACTGACCTGCAGCCATACTATTCCAAGCTACAACATTATACTGTGGTATCAGCAGTCAGCACAAAACACTGCTCTGAAACTCATTGGGTATGTGAGATTCACCAGTCCAACCGTGGAAGATTCCTTTAAAGAGCGTTTTACTGTGAGTGGAGATGCTGCAACTGGGAAAATGGCATATCTACATATTCCTAAACTGAGAGGAACTGAAGACAGTGCAGTGTATTTCTGTGCTGCTAGACAGGGGGGCTATGAGGCACATTTTGGTTCAGGCACCAAATTAACAGTTCTCGAGCCAGACATCCCTGTCACTCCACCCAAAGTCAAAGTCCTTCCACCCTCCACTAAGGAGTGTGAAGATAGAAACAAGAAGAAGAAGAAGACGTTGGTGTGTGTGGCCACCGACTTCTACCCCGACCACGTCACTGTGTTCTGGCAGTTAAATGGAGGCGCCAACATCACCGATGGAGTTGGGACCGACAAC
>118-6
AGTTCAACTGAACTGCAGCCATACTATTCCAAACTACGACACTATACTGTGGTATCAGCAGTCAGCACAAAACACTGCTCTGAAACTCATTGGGTATGTGAGATTCACCAGTCCAACCGTGGAAGATTCCTTTAAAGAGCGTTTTACTGTGAGTGGAGATGCTGCAACTGGGAAAATGGCATATCTACATATTCCTAAACTGAGAGGAACTGAAGACAGTGCAGTGTATTTCTGTGCTGCTACTAAGCTCTATGAGGCACATTTTGGTTCAGGCACCAAATTAACAGTTCTCGAGCCAGACATCCCTGTCACTCCACCCAAAGTCAAAGTCCTTCCACCCTCCACTAAGGAGTGTGAAGATAGAAACAAGAAGAAGAAGAAGACGTTGGTGTGTGTGGCCACCGACTTCTACCCCGACCACGTCACTGTGTTCTGGCAGTTAAATGGAGGCGCCAACATCACCGATGGAGTTGGGACCGACAAC
>119-6
AGTTCAACTGAACTGCAGCCATACTATTCCAAGCTACAACATTATACTGTGGTACCAGCAGTCAGCACAAAACACTGCTCTGAAACTCATTGGGTATGTGCAATTCACCAGTCCAACCGTGGAAGATTCCTTTAAAGAGCGTTTTACTGTGAGTGGAGATGCTGCAACTGGGAAAATGGCATATCTACATATTCCTAATCTGAGAGGAACTGAAGACAGTGCAGTGTATTTCTGTGCTGCTAGTAGTGCCAGCCAGGCTTACTTCGGTGGAGGAACCAGGTTAACTGTCCTAGAGCCAGACATCCCTGTCACTCCACCCAAAGTCAAAGTCCTTCCACCCTCCACTAAGGAGTGTGAAGATAGAAACAAGAAGAAGAAGAAGACGTTGGTGTGTGTGGCCACCGACTTCTACCCCGACCACGTCACTGTGTTCTGGCAGTTAAATGGAGGCGCCAACATCACCGATGGAGTTGGGACCGACAAC
>120-6
AGTTCAACTGACCTGCAGCCATACTATTCCAAGCTACAACATTATACTGTGGTACCAGCAGTCAGCACAAAACACTGCTCTGAAACTCATTGGGTATGTGCTACTCACCAGTCCTACCGTGGAAGATTCCTTTAAAGAGCGTTTTACTGTGAGTGGAGATGCTGCAACTGGGAAAATGGCATATCTACATATTCCTAAACTGAGAGGAACTGAAGACAGTGCAGTGTATTTCTGTGCTGCCGGACAGGGGGCCAACTATGAGGCACATTTTGGTTCAGGCACCAAATTAACAGTTCTCGAGCCAGACATCCCTGTCACTCCACCCAAAGTCAAAGTCCTTCCACCCTCCACTAAGGAGTGTGAAGATAGAAACAAGAAGAAGAAGAAGACGTTGGTGTGTGTGGCCACCGACTTCTACCCCGACCACGTCACTGTGTTCTGGCAGTTAAATGGAGGCGCCAACATCACCGATGGAGTTGGGACCGACAAC
>121-6
AGTTCAACTCACCTGCAGCCATACTATTCCAAGCTACAACACTATACTGTGGTACCAGCAGTCAGCACAGAACACTGCTCTGAAACTCATTGGGTATGTGTTCCTCACCAGTCCTGCTGTGGAAGATTCCTTTAAAGAGCGTTTTACTGTGAGTGGAGATGCTGCAACTGGGAAAATGGCATATCTACATATTCCTAAACTGAGAGGAACTGAAGACAGTGCAGTGTATTTCTGTGCTGCTACTTATGAAGGGATGGAGGCACATTTTGGTTCAGGCACCAAATTAACAGTTCTCGAGCCAGACATCCCTGTCACTCCACCCAAAGTCAAAGTCCTTCCACCCTCCACTAAGGAGTGTGAAGATAGAAACAAGAAGAAGAAGAAGACGTTGGTGTGTGTGGCCACCGACTTCTACCCCGACCACGTCACTGTGTTCTGGCAGTTAAATGAAGGCGCCAACATCACCGATGGAGTTGGGACCGACAAC
>122-6
AGTTCAACTGAACTGCAGCCATACTATTCCAAACTACGACACTATACTGTGGTATCAGCAGTCAGCACAAAACACTGCTCTGAAACTCATTGGGTATGTGAGATTCACCAGTCCAACCGTGGAAGATTCCTTTAAAGAGCGTTTTACTGTGAGTGGAGATGCTGCAACTGGGAAAATGGCGTATCTACATGTTCCTAAACTGAGAGGAACTGAAGACAGTGCAGTGTATTTCTGTGCTGCTAGTAAGGGGGACTATAATCCTGCGTTCTTTGGAGCAGGGACCAAACTGACTGTTCTGGAGCCAGACATCCCTGTCACTCCACCCAAAGTCAAAGTCCTTCCACCCTCCACTAAGGAGTGTGAAGATAGAAACAAGAAGAAGAAGAAGACGTTGGTGTGTGTGGCCACCGACTTCTACCCCGACCACGTCACTGTGTTCTGGCAGTTAAATGGAGGCGCCAACATCACCGATGGAGTTGGGACCGACAAC
>123-6
AGTTCAACTGACCTGCAGCCATACTATTCCAAGCTACAACACTATACTGTGGTATCAGCAGTCAGCACAGAACACTGCTCTGAAACTCATTGGGTATGTGTTCCTCACCAGTCCTGCTGTGGAAGATTCCTTTAAAGAGCGTTTTACTGTGAGTGGAGATGCTGCAACTGGGAAAATGGCATATCTACATATTCCTAAACTGAGAGGAACTGAAGACAGTGCAGTGTATTTCTGTGCTGCTACTTATGACAGGTTTGAGGCACATTTTGGTTCAGGCACCAAATTAACAGTTCTCGAGCCAGACATCCCTGTCACTCCACCCAAAGTCAAAGTCCTTCCACCCTCCACTAAGGAGTGTGAAGATAGAAACAAGAAGAAGAAGAAGACGTTGGTGTGTGTGGCCACCGACTTCTACCCCGACCACGTCACTGTGTTCTGGCAGTTAAATGAAGGCGCCAACATCACCGATGGAGTTGGGACCGACAAC
>124-6
AGTTCAACTCACCTGCAGCCATACTATTCCAAACTACGACACTATACTGTGGTATCAGCAGTCAGCACAAAACACTGCTCTGAAACTCATTGGGTATGTGAGATTCACCAGTCCAACCGTGGAAGATTCCTTTAAAGAGCGTTTTACTGTGAGTGGAGATGCTGCAACTGGGAAAATGGCATATCTACATATTCCTAAACTGAGAGGAACTGAAGACAGTGCAGTGTATTTCTGTGCTGCTATATTTAACACTGGAAGTGTGCCCTACTTTGGAAATGGAACAAAGCTCACTGTTTTAGAGCCAGACATCCCTGTCACTCCACCCAAAGTCAAAGTCCTTCCACCCTCCACTAAGGAGTGTGAAGATAGAAACAAGAAGAAGAAGAAGACGTTGGTGTGTGTGGCCACCGACTTCTACCCCGACCACGTCACTGTGTTCTGGCAGTTAAATGGAGGCGCCAACATCACCGATGGAGTTGGGACCGACAAC
>125-5
AGTTCAACTGACCTGCAGCCATACTATTCCAAGCTACAACATTATACTGTGGTACCAGCAGTCAGCACAAAACACTGCTCTGAAACTCATTGGGTATGTGCAATTCACCAGTCCAACCGTGGAAGATTCCTTTAAAGAGCGTTTTACTGTGAGTGGAGATGCTGCAACTGGGAAAATGGCATATCTACATATTCCTAATCTGAGAGGAACTGAAGACAGTGCAGTGTATTTCTGTGCTGCTAAGGGGGACTATAATCCTGCGTTCTTTGGAGCAGGGACCAAACTGACTGTTCTGGAGCCAGACATCCCTGTCACTCCACCCAAAGTCAAAGTCCTTCCACCCTCCACTAAGGAGTGTGAAGATAGAAACAAGAAGAAGAAGAAGACGTTGGTGTGTGTGGCCACCGACTTCTACCCCGACCACGTCACTGTGTTCTGGCAGTTAAATGGAGGCGCCAACATCACCGATGGAGTTGGGACCGACAAC
>126-5
AGTTCAACTGACCTGCAGCCATACTATTCCAAACTACAACACTATACTGTGGTACCAGCAGTCAGCACAAAACACTGCTCTGAAACTCATTGGGTATGTGTTCCTCACCAGTCCTGCCGTGGAAGATTCCTTTAAAGAGCGTTTTACTGTGAGTGGAGATGCTGCAACTGGGAAAATGGCATATCTACATATTCCTAAACTGAGAGGAACTGAAGACAGTGGAGTGTATTTCTGTGCTGCTAGTATCAGGGAAGACCAACCAGCCTTCTTTGGCAATGGAACCAAACTCACTGTTTTAGAGCCAGACATCCCTGTCACTCCACCCAAAGTCAAAGTCCTTCCACCCTCCACTAAGGAGTGTGAAGATAGAAACAAGAAGAAGAAGAAGACGTTGGTGTGTGTGGCCACCGACTTCTACCCCGACCACGTCACTGTGTTCTGGCAGTTAAATGGAGGCGCCAACATCACCGATGGAGTTGGGACCGACAAC
>127-5
AGTTCAACTGACCTGCAGCCATACTATTCCAAACTACGACACTATACTGTGGTATCAGCAGTCAGCACAAAACACTGCTCTGAAACTCATTGGGTATGTGAGATTCACCAGTCCAACCGTGGAAGATTCCTTTAAAGAGCGTTTTACTGTGAGTGGAGATGCTGCAACTGGGAAAATGGCATATCTACATATTCCTAAACTGAGAGGAACTGAAGACAGTGCAGTGTATTTCTGTGCTGCTACTTCGGGACAGGGGTATGAGGCACATTTTGGTTCAGGCACCAAATTAACAGTTCTCGAGCCAGACATCCCTGTCACTCCACCCAAAGTCAAAGTCCTTCCACCCTCCACTAAGGAGTGTGAAGATAGAAACAAGAAGAAGAAGAAGACGTTGGTGTGTGTGGCCACCGACTTCTACCCCGACCACGTCACTGTGTTCTGGCAGTTAAATGGAGGCGCCAACATCACCGATGGAGTTGGGACCGACAAC
>128-5
AGTTCAACTGACCTGCAGCCATACTATTCCAAGCTACAACATTATACTGTGGTACCAGCAGTCAGCACAAAACACTGCTCTGAAACTCATTGGGTATGTGCAATTCACCAGTCCAACCGTGGAAGATTCCTTTAAAGAGCGTTTTACTGTGAGTGGAGATGCTGCAACTGGGAAAATGGCATATCTACATATTCCTAATCTGAGAGGAACTGAAGACAGTGCAGTGTATTTCTGTGCTGCTAGGGGACACACTGGAAGTGTGCCCTACTTTGGAAATGGAACAAAGCTCACTGTTTTAGAGCCAGACATCCCTGTCACTCCACCCAAAGTCAAAGTCCTTCCACCCTCCACTAAGGAGTGTGAAGATAGAAACAAGAAGAAGAAGAAGACGTTGGTGTGTGTGGCCACCGACTTCTACCCCGACCACGTCACTGTGTTCTGGCAGTTAAATGGAGGCGCCAACATCACCGATGGAGTTGGGACCGACAAC
>129-5
AGTTCAACTGAACTGCAGCCATACTATTCCAAGCTACAACATTATACTGTGGTACCAGCAGTCAGCACAAAACACTGCTCTGAAACTCATTGGGTATGTGCTACTCACCAGTCCTACCGTGGAAGATTCCTTTAAAGAGCGTTTTACTGTGAGTGGAGATGCTGCAACTGGGAAAATGGCATATCTACATATTCCTAAACTGAGAGGAACTGAAGACAGTGCAGTGTATTTCTGTGCTGCTACTTATGCGAACTATGAGGCACATTTTGGTTCAGGCACCAAATTAACAGTTCTCGAGCCAGACATCCCTGTCACTCCACCCAAAGTCAAAGTCCTTCCACCCTCCACTAAGGAGTGTGAAGATAGAAACAAGAAGAAGAAGAAGACGTTGGTGTGTGTGGCCACCGACTTCTACCCCGACCACGTCACTGTGTTCTGGCAGTTAAATGGAGGCGCCAACATCACCGATGGAGTTGGGACCGACAAC
>130-5
AGTTCAACTGACCTGCAGCCATACTATTCCAACCTACAACAGGATACTGTGGTACCAGCAGTCAGCACAAAACACTGCTCTGAAACTCATTGGGTATGTGCAATTCACCAGTCCAACCGTGGAAGATTCCTTTAAAGAGCGTTTTACTGTGAGTGGAGATGCTGCAACTGGGAAAATGGCATATCTACATATTCCTAAACTGAGAGGAACTGAAGACAGTGCAGTGTATTTCTGTGCTGCTACGGGGCGCCCCTATGAGGCACATTTTGGTTCAGGCACCAAATTAACAGTTCTCGAGCCAGACATCCCTGTCACTCCACCCAAAGTCAAAGTCCTTCCACCCTCCACTAAGGAGTGTGAAGATAGAAACAAGAAGAAGAAGAAGACGTTGGTGTGTGTGGCCACCGACTTCTACCCCGACCACGTCACTGTGTTCTGGCAGTTAAATGGAGGCGCCAACATCACCGATGGAGTTGGGACCGACAAC
>131-5
AGTTCAACTGACCTGCAGCCATACTATTCCAAACTACGACACTATACTGTGGTATCAGCAGTCAGCACAAAACACTGCTCTGAAACTCATTGGGTATGTGCTACTCACCAGTCCAACCATGGAAGATTCCTTTAAAGAGCGTTTTACTGTGAGTGGAGATGCTGCAACTGGGAAAATGGCATATCTACATATTCCTAATCTGAGAGGAACTGAAGACAGTGCAGTGTATTTCTGTGCTGCTATACAGAGCTCGTACTCGGAAGCATACTTTGGAGCCGGCACCAAACTCACCGTTTTAGAGCCAGACATCCCTGTCACTCCACCCAAAGTCAAAGTCCTTCCACCCTCCACTAAGGAGTGTGAAGATAGAAACAAGAAGAAGAAGAAGACGTTGGTGTGTGTGGCCACCGACTTCTACCCCGACCACGTCACTGTGTTCTGGCAGTTAAATGGAGGCGCCAACATCACCGATGGAGTTGGGACCGACAAC
>132-5
AGTTCAACTGACCTGCAGCCATACTATTCCAAACTACGACACTATACTGTGGTATCAGCAGTCAGCACAAAACACTGCTCTGAAACTCATTGGGTATGTGAGATTCACCAGTCCAACCGTGGAAGATTCCTTTAAAGAGCGTTTTACTGTGAGTGGAGATGCTGCAACTGGGAAAATGGCGTATCTACATGTTCCTAAACTGAGAGGAACTGAAGACAGTGCAGTGTATTTCTGTGCTGCTAGTCGGACAGGGCTCTATGAGGCACATTTTGGTTCAGGCACCAAATTAACAGTTCTCGAGCCAGACATCCCTGTCACTCCACCCAAAGTCAAAGTCCTTCCACCCTCCACTAAGGAGTGTGAAGATAGAAACAAGAAGAAGAAGAAGACGTTGGTGTGTGTGGCCACCGACTTCTACCCCGACCACGTCACTGTGTTCTGGCAGTTAAATGGAGGCGCCAACATCACCGATGGAGTTGGGACCGACAAC
>133-5
AGTTCAACTGAACTGCAGCCATACTATTCCAAACTACGACACTATACTGTGGTATCAGCAGTCAGCACAAAACACTGCTCTGAAACTCATTGGGTATGTGCTACTCACCAGTCCAACCATGGAAGATTCCTTTAAAGAGCGTTTTACTGTGAGTGGAGATGCTGCAACTGGGAAAATGGCATATCTACATATTCCTAATCTGAGAGGAACTGAAGACAGTGCAGTGTATTTCTGTGCTGCTAGGGACAGCTCGTACTCGGAAGCATACTTTGGAGCCGGCACCAAACTCACCGTTTTAGAGCCAGACATCCCTGTCACTCCACCCAAAGTCAAAGTCCTTCCACCCTCCACTAAGGAGTGTGAAGATAGAAACAAGAAGAAGAAGAAGACGTTGGTGTGTGTGGCCACCGACTTCTACCCCGACCACGTCACTGTGTTCTGGCAGTTAAATGGAGGCGCCAACATCACCGATGGAGTTGGGACCGACAAC
>134-5
AGTTCAACTCACCTGCAGCCATACTATTCCAAGCTACAACATTATACTGTGGTACCAGCAGTCAGCACAAAACACTGCTCTGAAACTCATTGGGTATGTGCTACTCACCAATCCTGCCGTGGAAGATTCCTTTAAAGAGCGTTTTACTGTGAGTGGAGATGCTGCAACTGGGAAAATGGCATATCTACATATTCCTAAACTGAGAGGAACTGAAGACAGTGCAGTGTATTTCTGTGCTGCTACTTTGCAGGGCTATGATCCTGCGTTCTTTGGAGCAGGGACCAAACTGACTGTTCTGGAGCCAGACATCCCTGTCACTCCACCCAAAGTCAAAGTCCTTCCACCCTCCACTAAGGAGTGTGAAGATAGAAACAAGAAGAAGAAGAAGACGTTGGTGTGTGTGGCCACCGACTTCTACCCCGACCACGTCACTGTGTTCTGGCAGTTAAATGGAGGCGCCAACATCACCGATGGAGTTGGGACCGACAAC
>135-5
AGTTCAACTGAACTGCAGCCATACTATTCCAAGCTACAACATTATACTGTGGTATCAGCAGTCAGCACAAAACACTGCTCTGAAACTCATTGGGTATGTGAGATTCACCAGTCCAACCGTGGAAGATTCCTTTAAAGAGCGTTTTACTGTGAGTGGAGATGCTGCAACTGGGAAAATGGCATATCTACATATTCCTAAACTGAGAGGAACTGAAGACAGTGCAGTGTATTTCTGTGCTGCTAGACAGAGCTCGTACTCGGAAGCATACTTTGGAGCCGGCACCAAACTCACCGTTTTAGAGCCAGACATCCCTGTCACTCCACCCAAAGTCAAAGTCCTTCCACCCTCCACTAAGGAGTGTGAAGATAGAAACAAGAAGAAGAAGAAGACGTTGGTGTGTGTGGCCACCGACTTCTACCCCGACCACGTCACTGTGTTCTGGCAGTTAAATGGAGGCGCCAACATCACCGATGGAGTTGGGACCGACAAC
>136-5
AGTTCAACTGAACTGCAGCCATACTATTCCTACCTACAACAGGATACTGTGGTACCAGCAGTCAGCGCAAAACACTGCTCTGAAACTCATTGGGTATGTGTTCCTCACCAGTCCTGCCGTGGAAGATTCCTTTAAAGAGCATTTTACTGTGAGTGGAGATGCTGCAACTGGGAAAATGGCATATCTACATATTCCTAAACTGAGAGGAACTGAAGACAGTGCAGTGTATTTCTGTGCTGCTACTTCACAGGCCAACTATGAGGCACATTTTGGTTCAGGCACCAAATTAACAGTTCTCGAGCCAGACATCCCTGTCACTCCACCCAAAGTCAAAGTCCTTCCACCCTCCACTAAGGAGTGTGAAGATAGAAACAAGAAGAAGAAGAAGACGTTGGTGTGTGTGGCCACCGACTTCTACCCCGACCACGTCACTGTGTTCTGGCAGTTAAATGGAGGCGCCAACATCACCGATGGAGTTGGGACCGACAAC
>137-5
AGTTCAACTGACCTGCAGCCATACTATTCCAAACTACAACAGGATACTGTGGTACCAGCAGTCAGCACAGAACACTGCTCTGAAACTCATTGGGTATGTGCTACTCACCAGTCCTGCTGTGGAAGATTCCTTTAAAGAGCGTTTTACTGTGAGTGGAGATGCTGCAACTGGGAAAATGGCATATCTACATATTCCTAAACTGAGAGGAACTGAAGACAGTGCAGTGTATTTCTGTGCTGCTAGGGACAGACCAAACCAACCAGCCTTCTTTGGCAATGGAACCAAACTCACTGTTTTAGAGCCAGACATCCCTGTCACTCCACCCAAAGTCAAAGTCCTTCCACCCTCCACTAAGGAGTGTGAAGATAGAAACAAGAAGAAGAAGAAGACGTTGGTGTGTGTGGCCACCGACTTCTACCCCGACCACGTCACTGTGTTCTGGCAGTTAAATGGAGGCGCCAACATCACCGATGGAGTTGGGACCGACAAC
>138-5
AGTTCAACTCAACTGCAGCCATACTATTCCAAACTACGACACTATACTGTGGTATCAGCAGTCAGCACAAAACACTGCTCTGAAACTCATTGGGTATGTGCTACTCACCAGTCCAACCATGGAAGATTCCTTTAAAGAGCGTTTTACTGTGAGTGGAGATGCTGCAACTGGGAAAATGGCATATCTACATATTCCTAATCTGAGAGGAACTGAAGACAGTGCAGTGTATTTCTGTGCTGCCGGACAGTACACTGGAAGTGTGCCCTACTTTGGAAATGGAACAAAGCTCACTGTTTTAGAGCCAGACATCCCTGTCACTCCACCCAAAGTCAAAGTCCTTCCACCCTCCACTAAGGAGTGTGAAGATAGAAACAAGAAGAAGAAGAAGACGTTGGTGTGTGTGGCCACCGACTTCTACCCCGACCACGTCACTGTGTTCTGGCAGTTAAATGAAGGCGCCAACATCACCGATGGAGTTGGGACCGACAAC
>139-5
AGTTCAACTGACCTGCAGCCATACTATTCCAAACTACAACAGGATACTGTGGTACCAGCAGTCAGCACAGAACACTGCTCTGAAACTCATTGGAGCCAGACATCCCTGTCACTCCACCCAAAGTCAAAGTCCTTCCACCCTCCACTAAGGAGTGTGAAGATAGAAACAAGAAGAAGAAGAAGACGTTGGTGTGTGTGGCCACCGACTTCTACCCCGACCACGTCACTGTGTTCTGGCAGTTAAATGGAGGCGCCAACATCACCGATGGAGTTGGGACCGACAAC
>140-5
AGTTCAACTGAACTGCAGCCATACTATTCCAAGCTACAACATTATACTGTGGTACCAGCAGTCAGCACAAAACACTGCTCTGAAACTCATTGGGTATGTGCTACTCACCAATCCTGCCGTGGAAGATTCCTTTAAAGAGCGTTTTACTGTGAGTGGAGATGCTGCAACTGGGAAAATGGCATATCTACATATTCCTAAACTGAGAGGAACTGAAGACAGTGCAGTGTATTTCTGTGCTGCTACAGGGGGATACTCGGAAGCATACTTTGGAGCCGGCACCAAACTCACCGTTTTAGAGCCAGACATCCCTGTCACTCCACCCAAAGTCAAAGTCCTTCCACCCTCCACTAAGGAGTGTGAAGATAGAAACAAGAAGAAGAAGAAGACGTTGGTGTGTGTGGCCACCGACTTCTACCCCGACCACGTCACTGTGTTCTGGCAGTTAAATGGAGGCGCCAACATCACCGATGGAGTTGGGACCGACAAC
>141-5
AGTTCAACTCACCTGCAGCCATACTATTCCAAGCTACAACATTATACTGTGGTACCAGCAGTCAGCACAAAACACTGCTCTGAAACTCATTGGGTATGTGCAATTCACCAGTCCAACCGTGGAAGATTCCTTTAAAGAGCGTTTTACTGTGAGTGGAGATGCTGCAACTGGGAAAATGGCATATCTACATATTCCTAATCTGAGAGGAACTGAAGACAGTGCAGTGTATTTCTGTGCTGCTAAGGGGGACTATAATCCTGCGTTCTTTGGAGCAGGGACCAAACTGACTGTTCTGGAGCCAGACATCCCTGTCACTCCACCCAAAGTCAAAGTCCTTCCACCCTCCACTAAGGAGTGTGAAGATAGAAACAAGAAGAAGAAGAAGACGTTGGTGTGTGTGGCCACCGACTTCTACCCCGACCACGTCACTGTGTTCTGGCAGTTAAATGGAGGCGCCAACATCACCGATGGAGTTGGGACCGACAAC
>142-5
AGTTCAACTGACCTGCAGCCATACTATTCCAAGCTACAACACTATACTGTGGTATCAGCAGTCAGCACAGAACACTGCTCTGAAACTCATCGGGTATGTGCTACTCACCAGTCCTGCTGTGGAAGATTCCTTTAAAGAGCGTTTTACTGTGAGTGGAGATGCTGCAACTGGGAAAATGGCATATCTACATATTCCTAAACTGAGAGGAACTGAAGACAGTGCAGTGTATTTCTGTGCTGCTACAGGGTCGTACTCGGAAGCATACTTTGGAGCCGGCACCAAACTCACCGTTTTAGAGCCAGACATCCCTGTCACTCCACCCAAAGTCAAAGTCCTTCCACCCTCCACTAAGGAGTGTGAAGATAGAAACAAGAAGAAGAAGAAGACGTTGGTGTGTGTGGCCACCGACTTCTACCCCGACCACGTCACTGTGTTCTGGCAGTTAAATGAAGGCGCCAACATCACCGATGGAGTTGGGACCGACAAC
>143-5
AGTTCAACTCAACTGCAGCCATACTATTCCAAACTACGACACTATACTGTGGTATCAGCAGTCAGCACAAAACACTGCTCTGAAACTCATTGGGTATGTGAGATTCACCAGTCCAACCGTGGAAGATTCCTTTAAAGAGCGTTTTACTGTGAGTGGAGATGCTGCAACTGGGAAAATGGCGTATCTACATGTTCCTAAACTGAGAGGAACTGAAGACAGTGCAGTGTATTTCTGTGCTGCTTCGACAGGGGGGTACTCGGAAGCATACTTTGGAGCCGGCACCAAACTCACCGTTTTAGAGCCAGACATCCCTGTCACTCCACCCAAAGTCAAAGTCCTTCCACCCTCCACTAAGGAGTGTGAAGATAGAAACAAGAAGAAGAAGAAGACGTTGGTGTGTGTGGCCACCGACTTCTACCCCGACCACGTCACTGTGTTCTGGCAGTTAAATGGAGGCGCCAACATCACCGATGGAGTTGGGACCGACAAC
>144-5
AGTTCAACTGACCTGCAGCCATACTATTCCTACCTACAACAGGATACTGTGGTACCAGCAGTCAGCGCAAAACACTGCTCTGAAACTCATTGGGTATGTGTTCCTCACCAGTCCTGCCGTGGAAGATTCCTTTAAAGAGCATTTTACTGTGAGTGGAGATGCTGCAACTGGGAAAATGGCATATCTACATATTCCTAAACTGAGAGGAACTGAAGACAGTGCAGTGTATTTCTGTGCTGCCGACAGGATTGGAAGTGTGCCCTACTTTGGAAATGGAACAAAGCTCACTGTTTTAGAGCCAGACATCCCTGTCACTCCACCCAAAGTCAAAGTCCTTCCACCCTCCACTAAGGAGTGTGAAGATAGAAACAAGAAGAAGAAGAAGACGTTGGTGTGTGTGGCCACCGACTTCTACCCCGACCACGTCACTGTGTTCTGGCAGTTAAATGAAGGCGCCAACATCACCGATGGAGTTGGGACCGACAAC
>145-5
AGTTCAACTCACCTGCAGCCAACGTGAGAGTCGTAGAGTCCTCCAGTGACCAGCCCCTCTGTAGTCCAGAAGTCCCACGCAGCAGAGGGATAGCCACCATTACAACCCATGCCACAGCTGTCACAGCAGCTGAGCAGGTCTTCAGAGGAGATCTCCACGCTGACCTTGGCGTTGCTATGGATACACACACGGTCTGAGATGGCCTCCGCAGCACCAAACGCCCAGCAGCTGCCACAGGAGCCCTGGTCCCGGATCTCCTTCAGAGTGGGACAGTTGGGCCACTGCTGTCTGGGGTCAAAGGTGTCAGGCAGCTCCACATCCCCTGCATACTGCACCATGGTGGGCAGTTTGGGTCCTTTAAGCAGGGTTCCACACAGTCTCTTAACGTAGCTGTAGTCCACATTATGGAGTTGGGACCGACAAC
>146-5
AGTTCAACTGAACTGCAGCCATACTATTCCAAGCTACAACATTATACTGTGGTACCAGCAGTCAGCACAAAACACTGCTCTGAAACTCATTGGGTATGTGTTCCTCACCAGTCCTACCGTGGAAGATTCCTTTAAAGAGCGTTTTACTGTGAGTGGAGATGCTGCAACTGGGAAAATGGCATATCTACATATTCCTAAACTGAGAGGAACTGAAGACAGTGCAGTGTATTTCTGTGCTGCTACTTATGGACAGAGTTTTGTGCCCTACTTTGGAAATGGAACAAAGCTCACTGTTTTAGAGCCAGACATCCCTGTCACTCCACCCAAAGTCAAAGTCCTTCCACCCTCCACTAAGGAGTGTGAAGATAGAAACAAGAAGAAGAAGAAGACGTTGGTGTGTGTGGCCACCGACTTCTACCCCGACCACGTCACTGTGTTCTGGCAGTTAAATGGAGGCGCCAACATCACCGATGGAGTTGGGACCGACAAC
>147-5
AGTTCAACTCAACTGCAGCCATACTATTCCAAACTACGACACTATACTGTGGTATCAGCAGTCAGCACAAAACACTGCTCTGAAACTCATTGGGTATGTGAGATTCACCAGTCCAACCGTGGAAGATTCCTTTAAAGAGCGTTTTACTGTGAGTGGAGATGCTGCAACTGGGAAAATGGCGTATCTACATGTTCCTAAACTGAGAGGAACTGAAGACAGTGCAGTGTATTTCTGTGCTGCTAGTAAAGCGACAGGAAGTGTGCCCTACTTTGGAAATGGAACAAAGCTCACTGTTTTAGAGCCAGACATCCCTGTCACTCCACCCAAAGTCAAAGTCCTTCCACCCTCCACTAAGGAGTGTGAAGATAGAAACAAGAAGAAGAAGAAGACGTTGGTGTGTGTGGCCACCGACTTCTACCCCGACCACGTCACTGTGTTCTGGCAGTTAAATGGAGGCGCCAACATCACCGATGGAGTTGGGACCGACAAC
>148-5
AGTTCAACTCACCTGCAGCCATACTATTCCAAGCTACAACATTATACTGTGGTACCAGCAGTCAGCACAAAACACTGCTCTGAAACTCATTGGGTATGTGCTACTCACCAGTCCAACCGTGGAAGATTCCTTTAAAGAGCGTTTTACTGTGAGTGGAGATGCTGCAACTGGGAAAATGGCATATCTACATATTCGTAATCTGAGAGGAACTGAAGACAGTGCAGTGTATTTCTGTGCTGCTAACGGACAGGGGAGCTATGAGGCACATTTTGGTTCAGGCACCAAATTAACAGTTCTCGAGCCAGACATCCCTGTCACTCCACCCAAAGTCAAAGTCCTTCCACCCTCCACTAAGGAGTGTGAAGATAGAAACAAGAAGAAGAAGAAGACGTTGGTGTGTGTGGCCACCGACTTCTACCCCGACCACGTCACTGTGTTCTGGCAGTTAAATGGAGGCGCCAACATCACCGATGGAGTTGGGACCGACAAC
>149-5
AGTTCAACTGAACTGCAGCCATACTATTCCAAGCTACAACACTATACTGTGGTATCAGCAGTCAGCACAGAACACTGCTCTGAAACTCATTGGGTATGTGCTACTCACCAGTCCTGCTGTGGAAGATTCCTTTAAAGAGCGTTTTACTGTGAGTGGAGATGCTGCAACTGGGAAAATGGCATATCTACATATTCCTAAACTGAGAGGAACTGAAGACAGTGCAGTGTATTTCTGTGCTGCTACTTGGACAGTCTATGAGGCACATTTTGGTTCAGGCACCAAATTAACAGTTCTCGAGCCAGACATCCCTGTCACTCCACCCAAAGTCAAAGTCCTTCCACCCTCCACTAAGGAGTGTGAAGATAGAAACAAGAAGAAGAAGAAGACGTTGGTGTGTGTGGCCACCGACTTCTACCCCGACCACGTCACTGTGTTCTGGCAGTTAAATGGAGGCGCCAACATCACCGATGGAGTTGGGACCGACAAC
>150-5
AGTTCAACTGACCTGCAGCCATACTATTCCAACCTACAACAGGATACTGTGGTACCAGCAGTCAGCACAAAACACTGCTCTGAAACTCATTGGGTATGTGCAATTCACCAGTCCAACCGTGGAAGATTCCTTTAAAGAGCGTTTTACTGTGAGTGGAGATGCTGCAACTGGGAAAATGGCATATCTACATATTCCTAAACTGAGAGGAACTGAAGACAGTGCAGTGTATTTCTGTGCTGCTCGGGACAGAAACTGGAAGTGTGCCCTACTTTGGAAATGGAACAAAGCTCACTGTTTTAGAGCCAGACATCCCTGTCACTCCACCCAAAGTCAAAGTCCTTCCACCCTCCACTAAGGAGTGTGAAGATAGAAACAAGAAGAAGAAGAAGACGTTGGTGTGTGTGGCCACCGACTTCTACCCCGACCACGTCACTGTGTTCTGGCAGTTAAATGGAGGCGCCAACATCACCGATGGAGTTGGGACCGACAAC
>151-5
AGTTCAACTGACCTGCAGCCATACTATTCCAAGCTACAACACTATACTGTGGTATCAGCAGTCAGCACAGAACACTGCTCTGAAACTCATTGGGTATGTGCTACTCACCAGTCCTGCTGTGGAAGATTCCTTTAAAGAGCGTTTTACTGTGAGTGGAGATGCTGCAACTGGGAAAATGGCATATCTACATATTCCTAAACTGAGAGGAACTGAAGACAGTGCAGTGTATTTCTGTGCTGCTCAGACAATCAACTATGAGGCACATTTTGGTTCAGGCACCAAATTAACAGTTCTCGAGCCAGACATCCCTGTCACTCCACCCAAAGTCAAAGTCCTTCCACCCTCCACTAAGGAGTGTGAAGATAGAAACAAGAAGAAGAAGAAGACGTTGGTGTGTGTGGCCACCGACTTCTACCCCGACCACGTCACTGTGTTCTGGCAGTTAAATGAAGGCGCCAACATCACCGATGGAGTTGGGACCGACAAC
>152-5
AGTTCAACTCACCTGCAGCCATACTATTCCAAACTACGACACTATACTGTGGTATCAGCAGTCAGCACAAAACACTGCTCTGAAACTCATTGGGTATGTGAGATTCACCAGTCCAACCGTGGAAGATTCCTTTAAAGAGCGTTTTACTGTGAGTGGAGATGCTGCAACTGGGAAAATGGCGTATCTACATGTTCCTAAACTGAGAGGAACTGAAGACAGTGCAGTGTATTTCTGTGCTGCTAGTAGAGGGGCGGGCTATGAGGCACATTTTGGTTCAGGCACCAAATTAACAGTTCTCGAGCCAGACATCCCTGTCACTCCACCCAAAGTCAAAGTCCTTCCACCCTCCACTAAGGAGTGTGAAGATAGAAACAAGAAGAAGAAGAAGACGTTGGTGTGTGTGGCCACCGACTTCTACCCCGACCACGTCACTGTGTTCTGGCAGTTAAATGGAGGCGCCAACATCACCGATGGAGTTGGGACCGACAAC
>153-5
AGTTCAACTGACCTGCAGCCATACTATTCCAAGCTACAACATTATACTGTGGTACCAGCAGTCAGCACAAAACACTGCTCTGAAACTCATTGGGTATGTGCTACTCACCAGTCCTACCGTGGAAGATTCCTTTAAAGAGCGTTTTACTGTGAGTGGAGATGCTGCAACTGGGAAAATGGCATATCTACATATTCCTAAACTGAGAGGAACTGAAGACAGTGCAGTGTATTTCTGTGCTGCGGACAGGGGAGGGGATCCTGCGTTCTTTGGAGCAGGGACCAAACTGACTGTTCTGGAGCCAGACATCCCTGTCACTCCACCCAAAGTCAAAGTCCTTCCACCCTCCACTAAGGAGTGTGAAGATAGAAACAAGAAGAAGAAGAAGACGTTGGTGTGTGTGGCCACCGACTTCTACCCCGACCACGTCACTGTGTTCTGGCAGTTAAATGGAGGCGCCAACATCACCGATGGAGTTGGGACCGACAAC
>154-5
AGTTCAACTGACCTGCAGCCATACTATTCCAAGCTACAACATTATACTGTGGTACCAGCAGTCAGCACAAAACACTGCTCTGAAACTCATTGGGTATGTGCAATTCACCAGTCCAACCGTGGAAGATTCCTTTAAAGAGCGTTTTACTGTGAGTGGAGATGCTGCAACTGGGAAAATGGCATATCTACATATTCCTAATCTGAGAGGAACTGAAGACAGTGCAGTGTATTTCTGTGCTGCCGGACAGGGGAGGTACTCGGAAGCATACTTTGGAGCCGGCACCAAACTCACCGTTTTAGAGCCAGACATCCCTGTCACTCCACCCAAAGTCAAAGTCCTTCCACCCTCCACTAAGGAGTGTGAAGATAGAAACAAGAAGAAGAAGAAGACGTTGGTGTGTGTGGCCACCGACTTCTACCCCGACCACGTCACTGTGTTCTGGCAGTTAAATGGAGGCGCCAACATCACCGATGGAGTTGGGACCGACAAC
>155-5
AGTTCAACTGACCTGCAGCCATACTATTCCAAGCTACAACATTATACTGTGGTACCAGCAGTCAGCACAAAACACTGCTCTGAAACTCATTGGGTATGTGCTACTCACCAGTCCTACCGTGGAAGATTCCTTTAAAGAGCGTTTTACTGTGAGTGGAGATGCTGCAACTGGGAAAATGGCATATCTACATATTCCTAAACTGAGAGGAACTGAAGACAGTGCAGTGTATTTCTGTGCTGCTACCGAGAACTATGATCCTGCGTTCTTTGGAGCAGGGACCAAACTGACTGTTCTGGAGCCAGACATCCCTGTCACTCCACCCAAAGTCAAAGTCCTTCCACCCTCCACTAAGGAGTGTGAAGATAGAAACAAGAAGAAGAAGAAGACGTTGGTGTGTGTGGCCACCGACTTCTACCCCGACCACGTCACTGTGTTCTGGCAGTTAAATGGAGGCGCCAACATCACCGATGGAGTTGGGACCGACAAC
>156-5
AGTTCAACTGAACTGCAGCCATACTATTCCAAGCTACAACACTATACTGTGGTATCAGCAGTCAGCACAGAACACTGCTCTGAAACTCATTGGGTATGTGCTACTCACCAGTCCTGCTGTGGAAGATTCCTTTAAAGAGCGTTTTACTGTGAGTGGAGATGCTGCAACTGGGAAAATGGCATATCTACATATTCCTAAACTGAGAGGAACTGAAGACAGTGCAGTGTATTTCTGTGCTGCTACTTATGACAGTGTGCCCTACTTTGGAAATGGAACAAAGCTCACTGTTTTAGAGCCAGACATCCCTGTCACTCCACCCAAAGTCAAAGTCCTTCCACCCTCCACTAAGGAGTGTGAAGATAGAAACAAGAAGAAGAAGAAGACGTTGGTGTGTGTGGCCACCGACTTCTACCCCGACCACGTCACTGTGTTCTGGCAGTTAAATGGAGGCGCCAACATCACCGATGGAGTTGGGACCGACAAC
>157-5
AGTTCAACTGAACTGCAGCCATACTATTCCAAGCTACAACACTATACTGTGGTATCAGCAGTCAGCACAGAACACTGCTCTGAAACTCATTGGGTATGTGCTACTCACCAGTCCTGCTGTGGAAGATTCCTTTAAAGAGCGTTTTACTGTGAGTGGAGATGCTGCAACTGGGAAAATGGCATATCTACATATTCCTAAACTGAGAGGAACTGAAGACAGTGCAGTGTATTTCTGTGCTGCCGCAGGGGGCGACTATGAGGCACATTTTGGTTCAGGCACCAAATTAACAGTTCTCGAGCCAGACATCCCTGTCACTCCACCCAAAGTCAAAGTCCTTCCACCCTCCACTAAGGAGTGTGAAGATAGAAACAAGAAGAAGAAGAAGACGTTGGTGTGTGTGGCCACCGACTTCTACCCCGACCACGTCACTGTGTTCTGGCAGTTAAATGAAGGCGCCAACATCACCGATGGAGTTGGGACCGACAAC
>158-5
AGTTCAACTGACCTGCAGCCATACTATTCCAAGCTACAACATTATACTGTGGTATCAGCAGTCAGCACAAAACACTGCTCTGAAACTCATTGGGTATGTGAGATTCACCAGTCCAACCGTGGAAGATTCCTTTAAAGAGCGTTTTACTGTGAGTGGAGATGCTGCAACTGGGAAAATGGCATATCTACATATTCCTAAACTGAGAGGAACTGAAGACAGTGCAGTGTATTTCTGTGCTGCCGGACAGGGTGCTTATCCTGCCTACTTTGGAGAGGGAACTAAGCTAACAGTTCTGGAGCCAGACATCCCTGTCACTCCACCCAAAGTCAAAGTCCTTCCACCCTCCACTAAGGAGTGTGAAGATAGAAACAAGAAGAAGAAGAAGACGTTGGTGTGTGTGGCCACCGACTTCTACCCCGACCACGTCACTGTGTTCTGGCAGTTAAATGGAGGCGCCAACATCACCGATGGAGTTGGGACCGACAAC
>159-5
AGTTCAACTCACCTGCAGCCATACTATTCCAAACTACGACACTATACTGTGGTATCAGCAGTCAGCACAAAACACTGCTCTGAAACTCATTGGGTATGTGAGATTCACCAGTCCAACCGTGGAAGATTCCTTTAAAGAGCGTTTTACTGTGAGTGGAGATGCTGCAACTGGGAAAATGGCATATCTACATATTCCTAAACTGAGAGGAACTGAAGACAGTGCAGTGTATTTCTGTGCTGCTAGCTCGTACTCGGAAGCATACTTTGGAGCCGGCACCAAACTCACCGTTTTAGAGCCAGACATCCCTGTCACTCCACCCAAAGTCAAAGTCCTTCCACCCTCCACTAAGGAGTGTGAAGATAGAAACAAGAAGAAGAAGAAGACGTTGGTGTGTGTGGCCACCGACTTCTACCCCGACCACGTCACTGTGTTCTGGCAGTTAAATGGAGGCGCCAACATCACCGATGGAGTTGGGACCGACAAC
>160-5
AGTTCAACTGACCTGCAGCCATACTATTCCAAACTACGACACTATACTGTGGTATCAGCAGTCAGCACAAAACACTGCTCTGAAACTCATTGGGTATGTGCTACTCACCAGTCCAACCATGGAAGATTCCTTTAAAGAGCGTTTTACTGTGAGTGGAGATGCTGCAACTGGGAAAATGGCATATCTACATATTCCTAATCTGAGAGGAACTGAAGACAGTGCAGTGTATTTCTGTGCTGCTAGTAACGGGGACAAATATGAGGCACATTTTGGTTCAGGCACCAAATTAACAGTTCTCGAGCCAGACATCCCTGTCACTCCACCCAAAGTCAAAGTCCTTCCACCCTCCACTAAGGAGTGTGAAGATAGAAACAAGAAGAAGAAGAAGACGTTGGTGTGTGTGGCCACCGACTTCTACCCCGACCACGTCACTGTGTTCTGGCAGTTAAATGGAGGCGCCAACATCACCGATGGAGTTGGGACCGACAAC
>161-5
AGTTCAACTGACCTGCAGCCATACTATTCCAAACTACGACACTATACTGTGGTATCAGCAGTCAGCACAAAACACTGCTCTGAAACTCATTGGGTATGTGCTACTCACCAGTCCAACCATGGAAGATTCCTTTAAAGAGCGTTTTACTGTGAGTGGAGATGCTGCAACTGGGAAAATGGCATATCTACATATTCCTAATCTGAGAGGAACTGAAGACAGTGCAGTGTATTTCTGTGCTGCTAGAAGGGGATACTCGGAAGCATACTTTGGAGCCGGCACCAAACTCACCGTTTTAGAGCCAGACATCCCTGTCACTCCACCCAAAGTCAAAGTCCTTCCACCCTCCACTAAGGAGTGTGAAGATAGAAACAAGAAGAAGAAGAAGACGTTGGTGTGTGTGGCCACCGACTTCTACCCCGACCACGTCACTGTGTTCTGGCAGTTAAATGGAGGCGCCAACATCACCGATGGAGTTGGGACCGACAAC
>162-5
AGTTCAACTCACCTGCAGCCATACTATTCCAAGCTACAACATTATACTGTGGTATCAGCAGTCAGCACAAAACACTGCTCTGAAACTCATTGGGTATGTGAGATTCACCAGTCCAACCGTGGAAGATTCCTTTAAAGAGCGTTTTACTGTGAGTGGAGATGCTGCAACTGGGAAAATGGCATATCTACATATTCCTAAACTGAGAGGAACTGAAGACAGTGCAGTGTATTTCTGTGCTGCTAGTAGGACAGGGAGGTATGAGGCACATTTTGGTTCAGGCACCAAATTAACAGTTCTCGAGCCAGACATCCCTGTCACTCCACCCAAAGTCAAAGTCCTTCCACCCTCCACTAAGGAGTGTGAAGATAGAAACAAGAAGAAGAAGAAGACGTTGGTGTGTGTGGCCACCGACTTCTACCCCGACCACGTCACTGTGTTCTGGCAGTTAAATGGAGGCGCCAACATCACCGATGGAGTTGGGACCGACAAC
>163-5
AGTTCAACTGACCTGCAGCCATACTATTCCAAACTACGACACTATACTGTGGTATCAGCAGTCAGCACAAAACACTGCTCTGAAACTCATTGGGTATGTGAGATTCACCAGTCCAACCGTGGAAGATTCCTTTAAAGAGCGTTTTACTGTGAGTGGAGATGCTGCAACTGGGAAAATGGCGTATCTACATGTTCCTAAACTGAGAGGAACTGAAGACAGTGCAGTGTATTTCTGTGCTGCTAGTGGGTACACTGGAAGTGTGCCCTACTTTGGAAATGGAACAAAGCTCACTGTTTTAGAGCCAGACATCCCTGTCACTCCACCCAAAGTCAAAGTCCTTCCACCCTCCACTAAGGAGTGTGAAGATAGAAACAAGAAGAAGAAGAAGACGTTGGTGTGTGTGGCCACCGACTTCTACCCCGACCACGTCACTGTGTTCTGGCAGTTAAATGGAGGCGCCAACATCACCGATGGAGTTGGGACCGACAAC
>164-5
AGTTCAACTGACCTGCAGCCATACTATTCCAAACTACGACACTATACTGTGGTATCAGCAGTCAGCACAAAACACTGCTCTGAAACTCATTGGGTATGTGCTACTCACCAGTCCAACCATGGAAGATTCCTTTAAAGAGCGTTTTACTGTGAGTGGAGATGCTGCAACTGGGAAAATGGCATATCTACATATTCCTAATCTGAGAGGAACTGAAGACAGTGCAGTGTATTTCTGTGCTGCTAGTAACAGGGAATATGAGGCACATTTTGGTTCAGGCACCAAATTAACAGTTCTCGAGCCAGACATCCCTGTCACTCCACCCAAAGTCAAAGTCCTTCCACCCTCCACTAAGGAGTGTGAAGATAGAAACAAGAAGAAGAAGAAGACGTTGGTGTGTGTGGCCACCGACTTCTACCCCGACCACGTCACTGTGTTCTGGCAGTTAAATGGAGGCGCCAACATCACCGATGGAGTTGGGACCGACAAC
>165-5
AGTTCAACTCACCTGCAGCCATACTATTCCAAGCTACAACATTATACTGTGGTACCAGCAGTCAGCACAAAACACTGCTCTGAAACTCATTGGGTATGTGTTCCTCACCAGTCCTACCGTGGAAGATTCCTTTAAAGAGCGTTTTACTGTGAGTGGAGATGCTGCAACTGGGAAAATGGCATATCTACATATTCCTAAACTGAGAGGAACTGAAGACAGTGCAGTGTATTTCTGTGCTGCTACTCGGGACAGGGGCTATCCTGCGTTCTTTGGAGCAGGGACCAAACTGACTGTTCTGGAGCCAGACATCCCTGTCACTCCACCCAAAGTCAAAGTCCTTCCACCCTCCACTAAGGAGTGTGAAGATAGAAACAAGAAGAAGAAGAAGACGTTGGTGTGTGTGGCCACCGACTTCTACCCCGACCACGTCACTGTGTTCTGGCAGTTAAATGGAGGCGCCAACATCACCGATGGAGTTGGGACCGACAAC
>166-5
AGTTCAACTGACCTGCAGCCATACTATTCCAAACTACGACACTATACTGTGGTATCAGCAGTCAGCACAAAACACTGCTCTGAAACTCATTGGGTATGTGCTACTCACCAGTCCAACCATGGAAGATTCCTTTAAAGAGCGTTTTACTGTGAGTGGAGATGCTGCAACTGGGAAAATGGCATATCTACATATTCCTAATCTGAGAGGAACTGAAGACAGTGCAGTGTATTTCTGTGCTGCTAGGGACAACTATGAGGCACATTTTGGTTCAGGCACCAAATTAACAGTTCTCGAGCCAGACATCCCTGTCACTCCACCCAAAGTCAAAGTCCTTCCACCCTCCACTAAGGAGTGTGAAGATAGAAACAAGAAGAAGAAGAAGACGTTGGTGTGTGTGGCCACCGACTTCTACCCCGACCACGTCACTGTGTTCTGGCAGTTAAATGAAGGCGCCAACATCACCGATGGAGTTGGGACCGACAAC
>167-5
AGTTCAACTGACCTGCAGCCATACTATTCCAAACTACGACACTATACTGTGGTATCAGCAGTCAGCACAAAACACTGCTCTGAAACTCATTGGGTATGTGCTACTCACCAGTCCAACCATGGAAGATTCCTTTAAAGAGCGTTTTACTGTGAGTGGAGATGCTGCAACTGGGAAAATGGCATATCTACATATTCCTAATCTGAGAGGAACTGAAGACAGTGCAGTGTATTTCTGTGCTGCTAGTAGATACGGACAAAATATGAGGCACATTTTGGTTCAGGCACCAAATTAACAGTTCTCGAGCCAGACATCCCTGTCACTCCACCCAAAGTCAAAGTCCTTCCACCCTCCACTAAGGAGTGTGAAGATAGAAACAAGAAGAAGAAGAAGACGTTGGTGTGTGTGGCCACCGACTTCTACCCCGACCACGTCACTGTGTTCTGGCAGTTAAATGGAGGCGCCAACATCACCGATGGAGTTGGGACCGACAAC
>168-5
AGTTCAACTCAACTGCAGCCATACTATTCCAAACTACAACAGGATACTGTGGTACCAGCAGTCAGCACAGAACACTGCTCTGAAACTCATTGGGTATGTGCTACTCACCAGTCCTGCTGTGGAAGATTCCTTTAAAGAGCGTTTTACTGTGAGTGGAGATGCTGCAACTGGGAAAATGGCATATCTACATATTCCTAAACTGAGAGGAACTGAAGACAGTGCAGTGTATTTCTGTGCTGCTACAGGGGACACTGGAAGTGTGCCCTACTTTGGAAATGGAACAAAGCTCACTGTTTTAGAGCCAGACATCCCTGTCACTCCACCCAAAGTCAAAGTCCTTCCACCCTCCACTAAGGAGTGTGAAGATAGAAACAAGAAGAAGAAGAAGACGTTGGTGTGTGTGGCCACCGACTTCTACCCCGACCACGTCACTGTGTTCTGGCAGTTAAATGGAGGCGCCAACATCACCGATGGAGTTGGGACCGACAAC
>169-5
AGTTCAACTCAACTGCAGCCATACTATTCCAAACTACGACACTATACTGTGGTATCAGCAGTCAGCACAAAACACTGCTCTGAAACTCATTGGGTATGTGCTACTCACCAGTCCAACCATGGAAGATTCCTTTAAAGAGCGTTTTACTGTGAGTGGAGATGCTGCAACTGGGAAAATGGCATATCTACATATTCCTAATCTGAGAGGAACTGAAGACAGTGCAGTGTATTTCTGTGCTGCTGGGACAGGGGGCTATAATCCTGCGTTCTTTGGAGCAGGGACCAAACTGACTGTTCTGGAGCCAGACATCCCTGTCACTCCACCCAAAGTCAAAGTCCTTCCACCCTCCACTAAGGAGTGTGAAGATAGAAACAAGAAGAAGAAGAAGACGTTGGTGTGTGTGGCCACCGACTTCTACCCCGACCACGTCACTGTGTTCTGGCAGTTAAATGGAGGCGCCAACATCACCGATGGAGTTGGGACCGACAAC
>170-5
AGTTCAACTGACCTGCAGCCATACTATTCCAAACTACGACACTATACTGTGGTATCAGCAGTCAGCACAAAACACTGCTCTGAAACTCATTGGGTATGTGAGATTCACCAGTCCAACCGTGGAAGATTCCTTTAAAGAGCGTTTTACTGTGAGTGGAGATGCTGCAACTGGGAAAATGGCATATCTACATATTCCTAAACTGAGAGGAACTGAAGACAGTGCAGTGTATTTCTGTGCTGCTACTAACAGAGCCAGACATCCCTGTCACTCCACCCAAAGTCAAAGTCCTTCCACCCTCCACTAAGGAGTGTGAAGATAGAAACAAGAAGAAGAAGAAGACGTTGGTGTGTGTGGCCACCGACTTCTACCCCGACCACGTCACTGTGTTCTGGCAGTTAAATGAAGGCGCCAACATCACCGATGGAGTTGGGACCGACAAC
>171-5
AGTTCAACTGACCTGCAGCCATACTATTCCAAACTACGACACTATACTGTGGTATCAGCAGTCAGCACAAAACACTGCTCTGAAACTCATTGGGTATGTGCTACTCACCAGTCCAACCATGGAAGATTCCTTTAAAGAGCGTTTTACTGTGAGTGGAGATGCTGCAACTGGGAAAATGGCATATCTACATATTCCTAATCTGAGAGGAACTGAAGACAGTGCAGTGTATTTCTGTGCTGCTGTCGACAGGGAGGACCAACCAGCCTTCTTTGGCAATGGAACCAAACTCACTGTTTTAGAGCCAGACATCCCTGTCACTCCACCCAAAGTCAAAGTCCTTCCACCCTCCACTAAGGAGTGTGAAGATAGAAACAAGAAGAAGAAGAAGACGTTGGTGTGTGTGGCCACCGACTTCTACCCCGACCACGTCACTGTGTTCTGGCAGTTAAATGGAGGCGCCAACATCACCGATGGAGTTGGGACCGACAAC
>172-5
AGTTCAACTCACCTGCAGCCATACTATTCCTACCTACAACAGGATACTGTGGTACCAGCAGTCAGCGCAAAACACTGCTCTGAAACTCATTGGGTATGTGTTCCTCACCAGTCCTACCGTGGAAGATTCCTTTAAAGAGCATTTTACTGTGAGTGGAGATGCTGCAACTGGGAAAATGGCATATCTACATATTCCTAAACTGAGAGGAACTGAAGACAGTGCAGTGTATTTCTGTGCTGCTACGGACAGGGGTGCCAGCCAGGCTTACTTCGGTGGAGGAACCAGGTTAACTGTCCTAGAGCCAGACATCCCTGTCACTCCACCCAAAGTCAAAGTCCTTCCACCCTCCACTAAGGAGTGTGAAGATAGAAACAAGAAGAAGAAGAAGACGTTGGTGTGTGTGGCCACCGACTTCTACCCCGACCACGTCACTGTGTTCTGGCAGTTAAATGGAGGCGCCAACATCACCGATGGAGTTGGGACCGACAAC
>173-5
AGTTCAACTGAACTGCAGCCATACTATTCCAAGCTACAACATTATACTGTGGTATCAGCAGTCAGCACAAAACACTGCTCTGAAACTCATTGGGTATGTGAGATTCACCAGTCCAACCGTGGAAGATTCCTTTAAAGAGCGTTTTACTGTGAGTGGAGATGCTGCAACTGGGAAAATGGCATATCTACATATTCCTAAACTGAGAGGAACTGAAGACAGTGCAGTGTATTTCTGTGCTGCTAACCAGTATGAGGCACATTTTGGTTCAGGCACCAAATTAACAGTTCTCGAGCCAGACATCCCTGTCACTCCACCCAAAGTCAAAGTCCTTCCACCCTCCACTAAGGAGTGTGAAGATAGAAACAAGAAGAAGAAGAAGACGTTGGTGTGTGTGGCCACCGACTTCTACCCCGACCACGTCACTGTGTTCTGGCAGTTAAATGGAGGCGCCAACATCACCGATGGAGTTGGGACCGACAAC
>174-5
AGTTCAACTGAACTGCAGCCATACTATTCCAAACTACGACACTATACTGTGGTATCAGCAGTCAGCACAAAACACTGCTCTGAAACTCATTGGGTATGTGCTACTCACCAGTCCAACCATGGAAGATTCCTTTAAAGAGCGTTTTACTGTGAGTGGAGATGCTGCAACTGGGAAAATGGCATATCTACATATTCCTAATCTGAGAGGAACTGAAGACAGTGCAGTGTATTTCTGTGCTGCTAGGGGACAGGCCAACTATGAGGCACATTTTGGTTCAGGCACCAAATTAACAGTTCTCGAGCCAGACATCCCTGTCACTCCACCCAAAGTCAAAGTCCTTCCACCCTCCACTAAGGAGTGTGAAGATAGAAACAAGAAGAAGAAGAAGACGTTGGTGTGTGTGGCCACCGACTTCTACCCCGACCACGTCACTGTGTTCTGGCAGTTAAATGGAGGCGCCAACATCACCGATGGAGTTGGGACCGACAAC
>175-5
AGTTCAACTGAACTGCAGCCATACTATTCCAAGCTACAACATTATACTGTGGTACCAGCAGTCAGCACAAAACACTGCTCTGAAACTCATTGGGTATGTGCTACTCACCAGTCCTACCGTGGAAGATTCCTTTAAAGAGCGTTTTACTGTGAGTGGAGATGCTGCAACTGGGAAAATGGCATATCTACATATTCCTAAACTGAGAGGAACTGAAGACAGTGCAGTGTATTTCTGTGCTGCTACCCGGACAGGGGATGAGGCACATTTTGGTTCAGGCACCAAATTAACAGTTCTCGAGCCAGACATCCCTGTCACTCCACCCAAAGTCAAAGTCCTTCCACCCTCCACTAAGGAGTGTGAAGATAGAAACAAGAAGAAGAAGAAGACGTTGGTGTGTGTGGCCACCGACTTCTACCCCGACCACGTCACTGTGTTCTGGCAGTTAAATGGAGGCGCCAACATCACCGATGGAGTTGGGACCGACAAC
>176-5
AGTTCAACTGAACTGCAGCCATACTATTCCAAGCTACAACACTATACTGTGGTATCAGCAGTCAGCACAGAACACTGCTCTGAAACTCATTGGGTATGTGCTACTCACCAGTCCTGCTGTGGAAGATTCCTTTAAAGAGCGTTTTACTGTGAGTGGAGATGCTGCAACTGGGAAAATGGCATATCTACATATTCCTAAACTGAGAGGAACTGAAGACAGTGCAGTGTATTTCTGTGCTGCGGGACAGGGGAGCTATGAGGCACATTTTGGTTCAGGCACCAAATTAACAGTTCTCGAGCCAGACATCCCTGTCACTCCACCCAAAGTCAAAGTCCTTCCACCCTCCACTAAGGAGTGTGAAGATAGAAACAAGAAGAAGAAGAAGACGTTGGTGTGTGTGGCCACCGACTTCTACCCCGACCACGTCACTGTGTTCTGGCAGTTAAATGGAGGCGCCAACATCACCGATGGAGTTGGGACCGACAAC
>177-5
AGTTCAACTGACCTGCAGCCATACTATTCCAAGCTACAACACTATACTGTGGTACCAGCAGTCAGCACAGAACACTGCTCTGAAACTCATTGGGTATGTGTTCCTCACCAGTCCTGCTGTGGAAGATTCCTTTAAAGAGCGTTTTACTGTGAGTGGAGATGCTGCAACTGGGAAAATGGCATATCTACATATTCCTAAACTGAGAGGAACTGAAGACAGTGCAGTGTATTTCTGTGCTGCTACTTATGGAAGTGTGCCCTACTTTGGAAATGGAACAAAGCTCACTGTTTTAGAGCCAGACATCCCTGTCACTCCACCCAAAGTCAAAGTCCTTCCACCCTCCACTAAGGAGTGTGAAGATAGAAACAAGAAGAAGAAGAAGACGTTGGTGTGTGTGGCCACCGACTTCTACCCCGACCACGTCACTGTGTTCTGGCAGTTAAATGGAGGCGCCAACATCACCGATGGAGTTGGGACCGACAAC
>178-5
AGTTCAACTCAACTGCAGCCATACTATTCCAAACTACGACACTATACTGTGGTATCAGCAGTCAGCACAAAACACTGCTCTGAAACTCATTGGGTATGTGCTACTCACCAGTCCAACCATGGAAGATTCCTTTAAAGAGCGTTTTACTGTGAGTGGAGATGCTGCAACTGGGAAAATGGCATATCTACATATTCCTAATCTGAGAGGAACTGAAGACAGTGCAGTGTATTTCTGTGCTGCTCGCGGACAGGGGGGTGTGCCCTACTTTGGAAATGGAACAAAGCTCACTGTTTTAGAGCCAGACATCCCTGTCACTCCACCCAAAGTCAAAGTCCTTCCACCCTCCACTAAGGAGTGTGAAGATAGAAACAAGAAGAAGAAGAAGACGTTGGTGTGTGTGGCCACCGACTTCTACCCCGACCACGTCACTGTGTTCTGGCAGTTAAATGGAGGCGCCAACATCACCGATGGAGTTGGGACCGACAAC
>179-5
AGTTCAACTGACCTGCAGCCATACTATTCCAAACTACGACACTATACTGTGGTACCAGCAGTCAGCACAAAACACTGCTCTGAAACTCATTGGGTATGTGCTACTCACCAGTCCAACCATGGAAGATTCCTTTAAAGAGCGTTTTACTGTGAGTGGAGATGCTGCAACTGGGAAAATGGCATATCTACATATTCCTAAACTGAGAGGAACTGAAGACAGTGCAGTGTATTTCTGTGCTGCTACATATAACAGTTATGAGGCACATTTTGGTTCAGGCACCAAATTAACAGTTCTCGAGCCAGACATCCCTGTCACTCCACCCAAAGTCAAAGTCCTTCCACCCTCCACTAAGGAGTGTGAAGATAGAAACAAGAAGAAGAAGAAGACGTTGGTGTGTGTGGCCACCGACTTCTACCCCGACCACGTCACTGTGTTCTGGCAGTTAAATGGAGGCGCCAACATCACCGATGGAGTTGGGACCGACAAC
>180-5
AGTTCAACTGACCTGCAGCCATACTATTCCAAACTACAACAGGATACTGTGGTACCAGCAGTCAGCACAGAACACTGCTCTGAAACTCATTGGGTATGTGCTACTCACCAGTCCTGCTGTGGAAGATTCCTTTAAAGAGCGTTTTACTGTGAGTGGAGATGCTGCAACTGGGAAAATGGCATATCTACATATTCCTAAACTGAGAGGAACTGAAGACAGTGCAGTGTATTTCTGTGCTGCTACTTATGGGAGGGAGGCACATTTTGGTTCAGGCACCAAATTAACAGTTCTCGAGCCAGACATCCCTGTCACTCCACCCAAAGTCAAAGTCCTTCCACCCTCCACTAAGGAGTGTGAAGATAGAAACAAGAAGAAGAAGAAGACGTTGGTGTGTGTGGCCACCGACTTCTACCCCGACCACGTCACTGTGTTCTGGCAGTTAAATGGAGGCGCCAACATCACCGATGGAGTTGGGACCGACAAC
>181-5
AGTTCAACTCAACTGCAGCCATACTATTCCAAACTACGACACTATACTGTGGTATCAGCAGTCAGCACAAAACACTGCTCTGAAACTCATTGGGTATGTGAGATTCACCAGTCCAACCGTGGAAGATTCCTTTAAAGAGCGTTTTACTGTGAGTGGAGATGCTGCAACTGGGAAAATGGCATATCTACATATTCCTAAACTGAGAGGAACTGAAGACAGTGCAGTGTATTTCTGTGCTGCTAGCTCGTACTCGGAAGCATACTTTGGAGCCGGCACCAAACTCACCGTTTTAGAGCCAGACATCCCTGTCACTCCACCCAAAGTCAAAGTCCTTCCACCCTCCACTAAGGAGTGTGAAGATAGAAACAAGAAGAAGAAGAAGACGTTGGTGTGTGTGGCCACCGACTTCTACCCCGACCACGTCACTGTGTTCTGGCAGTTAAATGGAGGCGCCAACATCACCGATGGAGTTGGGACCGACAAC
>182-5
AGTTCAACTCAACTGCAGCCATACTATTCCAAACTACGACACTATACTGTGGTATCAGCAGTCAGCACAAAACACTGCTCTGAAACTCATTGGGTATGTGAGATTCACCAGTCCAACCGTGGAAGATTCCTTTAAAGAGCGTTTTACTGTGAGTGGAGATGCTGCAACTGGGAAAATGGCGTATCTACATGTTCCTAAACTGAGAGGAACTGAAGACAGTGCAGTGTATTTCTGTGCTGTCGGAGCGCTCACTGGAAGTGTGCCCTACTTTGGAAATGGAACAAAGCTCACTGTTTTAGAGCCAGACATCCCTGTCACTCCACCCAAAGTCAAAGTCCTTCCACCCTCCACTAAGGAGTGTGAAGATAGAAACAAGAAGAAGAAGAAGACGTTGGTGTGTGTGGCCACCGACTTCTACCCCGACCACGTCACTGTGTTCTGGCAGTTAAATGGAGGCGCCAACATCACCGATGGAGTTGGGACCGACAAC
>183-5
AGTTCAACTCACCTGCAGCCATACTATTCCAAACTACGACACTATACTGTGGTATCAGCAGTCAGCACAAAACACTGCTCTGAAACTCATTGGGTATGTGAGATTCACCAGTCCAACCGTGGAAGATTCCTTTAAAGAGCGTTTTACTGTGAGTGGAGATGCTGCAACTGGGAAAATGGCGTATCTACATGTTCCTAAACTGAGAGGAACTGAAGACAGTGCAGTGTATTTCTGTGCTGCTAGTAAAGGGTCTGGAAGTGTGCCCTACTTTGGAAATGGAACAAAGCTCACTGTTTTAGAGCCAGACATCCCTGTCACTCCACCCAAAGTCAAAGTCCTTCCACCCTCCACTAAGGAGTGTGAAGATAGAAACAAGAAGAAGAAGAAGACGTTGGTGTGTGTGGCCACCGACTTCTACCCCGACCACGTCACTGTGTTCTGGCAGTTAAATGGAGGCGCCAACATCACCGATGGAGTTGGGACCGACAAC
>184-5
AGTTCAACTCACCTGCAGCCATACTATTCCAAACTACGACACTATACTGTGGTATCAGCAGTCAGCACAAAACACTGCTCTGAAACTCATTGGGTATGTGAGATTCACCAGTCCAACCGTGGAAGATTCCTTTAAAGAGCGTTTTACTGTGAGTGGAGATGCTGCAACTGGGAAAATGGCGTATCTACATGTTCCTAAACTGAGAGGAACTGAAGACAGTGCAGTGTATTTCTGTGCTGTCGGAGCGCTCACTGGAAGTGTGCCCTACTTTGGAAATGGAACAAAGCTCACTGTTTTAGAGCCAGACATCCCTGTCACTCCACCCAAAGTCAAAGTCCTTCCACCCTCCACTAAGGAGTGTGAAGATAGAAACAAGAAGAAGAAGAAGACGTTGGTGTGTGTGGCCACCGACTTCTACCCCGACCACGTCACTGTGTTCTGGCAGTTAAATGGAGGCGCCAACATCACCGATGGAGTTGGGACCGACAAC
>185-5
AGTTCAACTCACCTGCAGCCATACTATTCCAAGCTACAACATTATACTGTGGTACCAGCAGTCAGCACAAAACACTGCTCTGAAACTCATTGGAGCCAGACATCCCTGTCACTCCACCCAAAGTCAAAGTCCTTCCACCCTCCACTAAGGAGTGTGAAGATAGAAACAAGAAGAAGAAGAAGACGTTGGTGTGTGTGGCCACCGACTTCTACCCCGACCACGTCACTGTGTTCTGGCAGTTAAATGGAGGCGCCAACATCACCGATGGAGTTGGGACCGACAAC
>186-5
AGTTCAACTCACCTGCAGCCATACTATTCCAAGCTACAACATTATACTGTGGTACCAGCAGTCAGCACAAAACACTGCTCTGAAACTCATTGGGTATGTGCTACTCACCAATCCTGCCGTGGAAGATTCCTTTAAAGAGCGTTTTACTGTGAGTGGAGATGCTGCAACTGGGAAAATGGCATATCTACATATTCCTAAACTGAGAGGAACTGAAGACAGTGCAGTGTATTTCTGTGCTGCCGGGAACAACTATGAGGCACATTTTGGTTCAGGCACCAAATTAACAGTTCTCGAGCCAGACATCCCTGTCACTCCACCCAAAGTCAAAGTCCTTCCACCCTCCACTAAGGAGTGTGAAGATAGAAACAAGAAGAAGAAGAAGACGTTGGTGTGTGTGGCCACCGACTTCTACCCCGACCACGTCACTGTGTTCTGGCAGTTAAATGGAGGCGCCAACATCACCGATGGAGTTGGGACCGACAAC
>187-5
AGTTCAACTGACCTGCAGCCATACTATTCCAAACTACGACACTATACTGTGGTATCAGCAGTCAGCACAAAACACTGCTCTGAAACTCATTGGGTATGTGAGATTCACCAGTCCAACCGTGGAAGATTCCTTTAAAGAGCGTTTTACTGTGAGTGGAGATGCTGCAACTGGGAAAATGGCATATCTACATATTCCTAAACTGAGAGGAACTGAAGACAGTGCAGTGTATTTCTGTGCTGTTACGGGACGACGTAGCCAACCAGCCTTCTTTGGCAATGGAACCAAACTCACTGTTTTAGAGCCAGACATCCCTGTCACTCCACCCAAAGTCAAAGTCCTTCCACCCTCCACTAAGGAGTGTGAAGATAGAAACAAGAAGAAGAAGAAGACGTTGGTGTGTGTGGCCACCGACTTCTACCCCGACCACGTCACTGTGTTCTGGCAGTTAAATGGAGGCGCCAACATCACCGATGGAGTTGGGACCGACAAC
>188-5
AGTTCAACTGAACTGCAGCCATACTATTCCAACCTACAACAGGATACTGTGGTACCAGCAGTCAGCACAAAACACTGCTCTGAAACTCATTGGGTATGTGCAATTCACCAGTCCAACCGTGGAAGATTCCTTTAAAGAGCGTTTTACTGTGAGTGGAGATGCTGCAACTGGGAAAATGGCATATCTACATATTCCTAAACTGAGAGGAACTGAAGACAGTGCAGTGTATTTCTGTGCTGCTACGGGGCGCCCCTATGAGGCACATTTTGGTTCAGGCACCAAATTAACAGTTCTCGAGCCAGACATCCCTGTCACTCCACCCAAAGTCAAAGTCCTTCCACCCTCCACTAAGGAGTGTGAAGATAGAAACAAGAAGAAGAAGAAGACGTTGGTGTGTGTGGCCACCGACTTCTACCCCGACCACGTCACTGTGTTCTGGCAGTTAAATGGAGGCGCCAACATCACCGATGGAGTTGGGACCGACAAC
>189-5
AGTTCAACTGAACTGCAGCCATACTATTCCAAACTACGACACTATACTGTGGTATCAGCAGTCAGCACAAAACACTGCTCTGAAACTCATTGGGTATGTGCTACTCACCAGTCCAACCATGGAAGATTCCTTTAAAGAGCGTTTTACTGTGAGTGGAGATGCTGCAACTGGGAAAATGGCATATCTACATATTCCTAATCTGAGAGGAACTGAAGACAGTGCAGTGTATTTCTGTGCTGCTAGTAACAGGGAATATGAGGCACATTTTGGTTCAGGCACCAAATTAACAGTTCTCGAGCCAGACATCCCTGTCACTCCACCCAAAGTCAAAGTCCTTCCACCCTCCACTAAGGAGTGTGAAGATAGAAACAAGAAGAAGAAGAAGACGTTGGTGTGTGTGGCCACCGACTTCTACCCCGACCACGTCACTGTGTTCTGGCAGTTAAATGGAGGCGCCAACATCACCGATGGAGTTGGGACCGACAAC
>190-5
AGTTCAACTGAACTGCAGCCATACTATTCCAAACTACGACACTATACTGTGGTATCAGCAGTCAGCACAAAACACTGCTCTGAAACTCATTGGGTATGTGAGATTCACCAGTCCAACCGTGGAAGATTCCTTTAAAGAGCGTTTTACTGTGAGTGGAGATGCTGCAACTGGGAAAATGGCATATCTACATATTCCTAAACTGAGAGGAACTGAAGACAGTGCAGTGTATTTCTGTGCTGCTAGCTCGTACTCGGAAGCATACTTTGGAGCCGGCACCAAACTCACCGTTTTAGAGCCAGACATCCCTGTCACTCCACCCAAAGTCAAAGTCCTTCCACCCTCCACTAAGGAGTGTGAAGATAGAAACAAGAAGAAGAAGAAGACGTTGGTGTGTGTGGCCACCGACTTCTACCCCGACCACGTCACTGTGTTCTGGCAGTTAAATGGAGGCGCCAACATCACCGATGGAGTTGGGACCGACAAC
>191-5
AGTTCAACTGACCTGCAGCCATACTATTCCAAGCTACAACATTATACTGTGGTACCAGCAGTCAGCACAAAACACTGCTCTGAAACTCATTGGGTATGTGCTACTCACCAGTCCTACCGTGGAAGATTCCTTTAAAGAGCGTTTTACTGTGAGTGGAGATGCTGCAACTGGGAAAATGGCATATCTACATATTCCTAAACTGAGAGGAACTGAAGACAGTGCAGTGTATTTCTGTGCTGCTACTTACGGCTATGATCCTGCGTTCTTTGGAGCAGGGACCAAACTGACTGTTCTGGAGCCAGACATCCCTGTCACTCCACCCAAAGTCAAAGTCCTTCCACCCTCCACTAAGGAGTGTGAAGATAGAAACAAGAAGAAGAAGAAGACGTTGGTGTGTGTGGCCACCGACTTCTACCCCGACCACGTCACTGTGTTCTGGCAGTTAAATGGAGGCGCCAACATCACCGATGGAGTTGGGACCGACAAC
>192-5
AGTTCAACTCAACTGCAGCCATACTATTCCAAGCTACAACATTATACTGTGGTACCAGCAGTCAGCACAAAACACTGCTCTGAAACTCATTGGGTATGTGCTACTCACCAGTCCTACCGTGGAAGATTCCTTTAAAGAGCGTTTTACTGTGAGTGGAGATGCTGCAACTGGGAAAATGGCATATCTACATATTCCTAAACTGAGAGGAACTGAAGACAGTGCAGTGTATTTCTGTGCTGCTACCGAGAACTATGATCCTGCGTTCTTTGGAGCAGGGACCAAACTGACTGTTCTGGAGCCAGACATCCCTGTCACTCCACCCAAAGTCAAAGTCCTTCCACCCTCCACTAAGGAGTGTGAAGATAGAAACAAGAAGAAGAAGAAGACGTTGGTGTGTGTGGCCACCGACTTCTACCCCGACCACGTCACTGTGTTCTGGCAGTTAAATGGAGGCGCCAACATCACCGATGGAGTTGGGACCGACAAC
>193-5
AGTTCAACTCACCTGCAGCCATACTATTCCAAACTACGACACTATACTGTGGTATCAGCAGTCAGCACAAAACACTGCTCTGAAACTCATTGGGTATGTGAGATTCACCAGTCCAACCGTGGAAGATTCCTTTAAAGAGCGTTTTACTGTGAGTGGAGATGCTGCAACTGGGAAAATGGCATATCTACATATTCCTAAACTGAGAGGAACTGAAGACAGTGCAGTGTATTTCTGTGCTGCTACCGGGACAGGGCCCTATGAGGCACATTTTGGTTCAGGCACCAAATTAACAGTTCTCGAGCCAGACATCCCTGTCACTCCACCCAAAGTCAAAGTCCTTCCACCCTCCACTAAGGAGTGTGAAGATAGAAACAAGAAGAAGAAGAAGACGTTGGTGTGTGTGGCCACCGACTTCTACCCCGACCACGTCACTGTGTTCTGGCAGTTAAATGGAGGCGCCAACATCACCGATGGAGTTGGGACCGACAAC
>194-5
AGTTCAACTGACCTGCAGCCATACTATTCCAAGCTACAACATTATACTGTGGTACCAGCAGTCAGCACAAAACACTGCTCTGAAACTCATTGGGTATGTGCTACTCACCAATCCTGCCGTGGAAGATTCCTTTAAAGAGCGTTTTACTGTGAGTGGAGATGCTGCAACTGGGAAAATGGCATATCTACATATTCCTAAACTGAGAGGAACTGAAGACAGTGCAGTGTATTTCTGTGCTGCTACTTTGCAGGGCTATGATCCTGCGTTCTTTGGAGCAGGGACCAAACTGACTGTTCTGGAGCCAGACATCCCTGTCACTCCACCCAAAGTCAAAGTCCTTCCACCCTCCACTAAGGAGTGTGAAGATAGAAACAAGAAGAAGAAGAAGACGTTGGTGTGTGTGGCCACCGACTTCTACCCCGACCACGTCACTGTGTTCTGGCAGTTAAATGGAGGCGCCAACATCACCGATGGAGTTGGGACCGACAAC
>195-5
AGTTCAACTGACCTGCAGCCATACTATTCCAAACTACGACACTATACTGTGGTATCAGCAGTCAGCACAAAACACTGCTCTGAAACTCATTGGGTATGTGAGATTCACCAGTCCAACCGTGGAAGATTCCTTTAAAGAGCGTTTTACTGTGAGTGGAGATGCTGCAACTGGGAAAATGGCGTATCTACATGTTCCTAAACTGAGAGGAACTGAAGACAGTGCAGTGTATTTCTGTGCTGCCGGGACAACAAACCAACCAGCCTTCTTTGGCAATGGAACCAAACTCACTGTTTTAGAGCCAGACATCCCTGTCACTCCACCCAAAGTCAAAGTCCTTCCACCCTCCACTAAGGAGTGTGAAGATAGAAACAAGAAGAAGAAGAAGACGTTGGTGTGTGTGGCCACCGACTTCTACCCCGACCACGTCACTGTGTTCTGGCAGTTAAATGGAGGCGCCAACATCACCGATGGAGTTGGGACCGACAAC
>196-5
AGTTCAACTCAACTGCAGCCATACTATTCCAACCTACAACAGGATACTGTGGTACCAGCAGTCAGCACAAAACACTGCTCTGAAACTCATTGGGTATGTGCAATTCACCAGTCCAACCGTGGAAGATTCCTTTAAAGAGCGTTTTACTGTGAGTGGAGATGCTGCAACTGGGAAAATGGCATATCTACATATTCCTAAACTGAGAGGAACTGAAGACAGTGCAGTGTATTTCTGTGCTGCTACGGGGCGCCCCTATGAGGCACATTTTGGTTCAGGCACCAAATTAACAGTTCTCGAGCCAGACATCCCTGTCACTCCACCCAAAGTCAAAGTCCTTCCACCCTCCACTAAGGAGTGTGAAGATAGAAACAAGAAGAAGAAGAAGACGTTGGTGTGTGTGGCCACCGACTTCTACCCCGACCACGTCACTGTGTTCTGGCAGTTAAATGGAGGCGCCAACATCACCGATGGAGTTGGGACCGACAAC
>197-5
AGTTCAACTCACCTGCAGCCATACTATTCCAAGCTACAACACTATACTGTGGTATCAGCAGTCAGCACAGAACACTGCTCTGAAACTCATTGGGTATGTGCTACTCACCAGTCCTGCTGTGGAAGATTCCTTTAAAGAGCGTTTTACTGTGAGTGGAGATGCTGCAACTGGGAAAATGGCATATCTACATATTCCTAAACTGAGAGGAACTGAAGACAGTGCAGTGTATTTCTGTGCTGCTACGGACAGTAACTATGATCCTGCGTTCTTTGGAGCAGGGACCAAACTGACTGTTCTGGAGCCAGACATCCCTGTCACTCCACCCAAAGTCAAAGTCCTTCCACCCTCCACTAAGGAGTGTGAAGATAGAAACAAGAAGAAGAAGAAGACGTTGGTGTGTGTGGCCACCGACTTCTACCCCGACCACGTCACTGTGTTCTGGCAGTTAAATGGAGGCGCCAACATCACCGATGGAGTTGGGACCGACAAC
>198-5
AGTTCAACTCAACTGCAGCCATACTATTCCAAACTACAACACTATACTGTGGTACCAGCAGTCAGCACAAAACACTGCTCTGAAACTCATTGGGTATGTGTTCCTCACCAGTCCTGCCGTGGAAGATTCCTTTAAAGAGCGTTTTACTGTGAGTGGAGATGCTGCAACTGGGAAAATGGCATATCTACATATTCCTAAACTGAGAGGAACTGAAGACAGTGGAGTGTATTTCTGTGCTGCTAGGGACAACTATGAGGCACATTTTGGTTCAGGCACCAAATTAACAGTTCTCGAGCCAGACATCCCTGTCACTCCACCCAAAGTCAAAGTCCTTCCACCCTCCACTAAGGAGTGTGAAGATAGAAACAAGAAGAAGAAGAAGACGTTGGTGTGTGTGGCCACCGACTTCTACCCCGACCACGTCACTGTGTTCTGGCAGTTAAATGAAGGCGCCAACATCACCGATGGAGTTGGGACCGACAAC
>199-5
AGTTCAACTCAACTGCAGCCATACTATTCCAAGCTACAACACTATACTGTGGTATCAGCAGTCAGCACAGAACACTGCTCTGAAACTCATTGGGTATGTGCTACTCACCAGTCCTGCTGTGGAAGATTCCTTTAAAGAGCGTTTTACTGTGAGTGGAGATGCTGCAACTGGGAAAATGGCATATCTACATATTCCTAAACTGAGAGGAACTGAAGACAGTGCAGTGTATTTCTGTGCTGCCGCAGGGGGCGACTATGAGGCACATTTTGGTTCAGGCACCAAATTAACAGTTCTCGAGCCAGACATCCCTGTCACTCCACCCAAAGTCAAAGTCCTTCCACCCTCCACTAAGGAGTGTGAAGATAGAAACAAGAAGAAGAAGAAGACGTTGGTGTGTGTGGCCACCGACTTCTACCCCGACCACGTCACTGTGTTCTGGCAGTTAAATGAAGGCGCCAACATCACCGATGGAGTTGGGACCGACAAC
>200-5
AGTTCAACTGAACTGCAGCCATACTATTCCAAACTACGACACTATACTGTGGTATCAGCAGTCAGCACAAAACACTGCTCTGAAACTCATTGGGTATGTGAGATTCACCAGTCCAACCGTGGAAGATTCCTTTAAAGAGCGTTTTACTGTGAGTGGAGATGCTGCAACTGGGAAAATGGCATATCTACATATTCCTAAACTGAGAGGAACTGAAGACAGTGCAGTGTATTTCTGTGCTGCTAGGTTCAAACCAACCAGCCTTCTTTGGCAATGGAACCAAACTCACTGTTTTAGAGCCAGACATCCCTGTCACTCCACCCAAAGTCAAAGTCCTTCCACCCTCCACTAAGGAGTGTGAAGATAGAAACAAGAAGAAGAAGAAGACGTTGGTGTGTGTGGCCACCGACTTCTACCCCGACCACGTCACTGTGTTCTGGCAGTTAAATGGAGGCGCCAACATCACCGATGGAGTTGGGACCGACAAC
>201-5
AGTTCAACTGACCTGCAGCCATACTATTCCAAACTACAACACTATACTGTGGTACCAGCAGTCAGCACAAAACACTGCTCTGAAACTCATTGGGTATGTGTTCCTCACCAGTCCTGCCGTGGAAGATTCCTTTAAAGAGCGTTTTACTGTGAGTGGAGATGCTGCAACTGGGAAAATGGCATATCTACATATTCCTAAACTGAGAGGAACTGAAGACAGTGGAGTGTATTTCTGTGCTGCTATTGGAAGTGTGCCCTACTTTGGAAATGGAACAAAGCTCACTGTTTTAGAGCCAGACATCCCTGTCACTCCACCCAAAGTCAAAGTCCTTCCACCCTCCACTAAGGAGTGTGAAGATAGAAACAAGAAGAAGAAGAAGACGTTGGTGTGTGTGGCCACCGACTTCTACCCCGACCACGTCACTGTGTTCTGGCAGTTAAATGAAGGCGCCAACATCACCGATGGAGTTGGGACCGACAAC
>202-5
AGTTCAACTCACCTGCAGCCATACTATTCCAAACTACGACACTATACTGTGGTATCAGCAGTCAGCACAAAACACTGCTCTGAAACTCATTGGGTATGTGAGATTCACCAGTCCAACCGTGGAAGATTCCTTTAAAGAGCGTTTTACTGTGAGTGGAGATGCTGCAACTGGGAAAATGGCGTATCTACATGTTCCTAAACTGAGAGGAACTGAAGACAGTGCAGTGTATTTCTGTGCTGCTAGTACCTACACTGGAAGTGTGCCCTACTTTGGAAATGGAACAAAGCTCACTGTTTTAGAGCCAGACATCCCTGTCACTCCACCCAAAGTCAAAGTCCTTCCACCCTCCACTAAGGAGTGTGAAGATAGAAACAAGAAGAAGAAGAAGACGTTGGTGTGTGTGGCCACCGACTTCTACCCCGACCACGTCACTGTGTTCTGGCAGTTAAATGGAGGCGCCAACATCACCGATGGAGTTGGGACCGACAAC
>203-5
AGTTCAACTGAACTGCAGCCATACTATTCCAAACTACGACACTATACTGTGGTATCAGCAGTCAGCACAAAACACTGCTCTGAAACTCATTGGGTATGTGCTACTCACCAGTCCAACCATGGAAGATTCCTTTAAAGAGCGTTTTACTGTGAGTGGAGATGCTGCAACTGGGAAAATGGCATATCTACATATTCCTAATCTGAGAGGAACTGAAGACAGTGCAGTGTATTTCTGTGCTGCTAGACAGGGCGACTATAATCCTGCGTTCTTTGGAGCAGGGACCAAACTGACTGTTCTGGAGCCAGACATCCCTGTCACTCCACCCAAAGTCAAAGTCCTTCCACCCTCCACTAAGGAGTGTGAAGATAGAAACAAGAAGAAGAAGAAGACGTTGGTGTGTGTGGCCACCGACTTCTACCCCGACCACGTCACTGTGTTCTGGCAGTTAAATGGAGGCGCCAACATCACCGATGGAGTTGGGACCGACAAC
>204-5
AGTTCAACTGACCTGCAGCCATACTATTCCAAGCTACAACATTATACTGTGGTACCAGCAGTCAGCACAAAACACTGCTCTGAAACTCATTGGGTATGTGCTACTCACCAGTCCTACCGTGGAAGATTCCTTTAAAGAGCGTTTTACTGTGAGTGGAGATGCTGCAACTGGGAAAATGGCATATCTACATATTCCTAAACTGAGAGGAACTGAAGACAGTGCAGTGTATTTCTGTGCTGCTGGGTCCACTGGAAGTGTGCCCTACTTTGGAAATGGAACAAAGCTCACTGTTTTAGAGCCAGACATCCCTGTCACTCCACCCAAAGTCAAAGTCCTTCCACCCTCCACTAAGGAGTGTGAAGATAGAAACAAGAAGAAGAAGAAGACGTTGGTGTGTGTGGCCACCGACTTCTACCCCGACCACGTCACTGTGTTCTGGCAGTTAAATGAAGGCGCCAACATCACCGATGGAGTTGGGACCGACAAC
>205-5
AGTTCAACTCACCTGCAGCCATACTATTCCAAACTACAACAGGATACTGTGGTACCAGCAGTCAGCACAGAACACTGCTCTGAAACTCATTGGGTATGTGCTACTCACCAGTCCTGCTGTGGAAGATTCCTTTAAAGAGCGTTTTACTGTGAGTGGAGATGCTGCAACTGGGAAAATGGCATATCTACATATTCCTAAACTGAGAGGAACTGAAGACAGTGCAGTGTATTTCTGTGCTGCTACAGGGGACACTGGAAGTGTGCCCTACTTTGGAAATGGAACAAAGCTCACTGTTTTAGAGCCAGACATCCCTGTCACTCCACCCAAAGTCAAAGTCCTTCCACCCTCCACTAAGGAGTGTGAAGATAGAAACAAGAAGAAGAAGAAGACGTTGGTGTGTGTGGCCACCGACTTCTACCCCGACCACGTCACTGTGTTCTGGCAGTTAAATGGAGGCGCCAACATCACCGATGGAGTTGGGACCGACAAC
>206-5
AGTTCAACTGACCTGCAGCCATACTATTCCTACCTACAACAGGATACTGTGGTACCAGCAGTCAGCGCAAAACACTGCTCTGAAACTCATTGGGTATGTGTTCCTCACCAGTCCTGCCGTGGAAGATTCCTTTAAAGAGCATTTTACTGTGAGTGGAGATGCTGCAACTGGGAAAATGGCATATCTACATATTCCTAAACTGAGAGGAACTGAAGACAGTGCAGTGTATTTCTGTGCTGCTACTTCACAGGCCAACTATGAGGCACATTTTGGTTCAGGCACCAAATTAACAGTTCTCGAGCCAGACATCCCTGTCACTCCACCCAAAGTCAAAGTCCTTCCACCCTCCACTAAGGAGTGTGAAGATAGAAACAAGAAGAAGAAGAAGACGTTGGTGTGTGTGGCCACCGACTTCTACCCCGACCACGTCACTGTGTTCTGGCAGTTAAATGGAGGCGCCAACATCACCGATGGAGTTGGGACCGACAAC
>207-5
AGTTCAACTCACCTGCAGCCATACTATTCCAAACTACGACACTATACTGTGGTATCAGCAGTCAGCACAAAACACTGCTCTGAAACTCATTGGGTATGTGAGATTCACCAGTCCAACCGTGGAAGATTCCTTTAAAGAGCGTTTTACTGTGAGTGGAGATGCTGCAACTGGGAAAATGGCGTATCTACATGTTCCTAAACTGAGAGGAACTGAAGACAGTGCAGTGTATTTCTGTGCTGCTCACAGTCACACTGGAAGTGTGCCCTACTTTGGAAATGGAACAAAGCTCACTGTTTTAGAGCCAGACATCCCTGTCACTCCACCCAAAGTCAAAGTCCTTCCACCCTCCACTAAGGAGTGTGAAGATAGAAACAAGAAGAAGAAGAAGACGTTGGTGTGTGTGGCCACCGACTTCTACCCCGACCACGTCACTGTGTTCTGGCAGTTAAATGGAGGCGCCAACATCACCGATGGAGTTGGGACCGACAAC
>208-5
AGTTCAACTGAACTGCAGCCATACTATTCCAAACTACGACACTATACTGTGGTATCAGCAGTCAGCACAAAACACTGCTCTGAAACTCATTGGGTATGTGAGATTCACCAGTCCAACCGTGGAAGATTCCTTTAAAGAGCGTTTTACTGTGAGTGGAGATGCTGCAACTGGGAAAATGGCATATCTACATATTCCTAAACTGAGAGGAACTGAAGACAGTGCAGTGTATTTCTGTGCTGCTACTAAAGCGACAGGAAGTGTGCCCTACTTTGGAAATGGAACAAAGCTCACTGTTTTAGAGCCAGACATCCCTGTCACTCCACCCAAAGTCAAAGTCCTTCCACCCTCCACTAAGGAGTGTGAAGATAGAAACAAGAAGAAGAAGAAGACGTTGGTGTGTGTGGCCACCGACTTCTACCCCGACCACGTCACTGTGTTCTGGCAGTTAAATGGAGGCGCCAACATCACCGATGGAGTTGGGACCGACAAC
>209-5
AGTTCAACTGAACTGCAGCCATACTATTCCAAACTACGACACTATACTGTGGTATCAGCAGTCAGCACAAAACACTGCTCTGAAACTCATTGGGTATGTGAGATTCACCAGTCCAACCGTGGAAGATTCCTTTAAAGAGCGTTTTACTGTGAGTGGAGATGCTGCAACTGGGAAAATGGCATATCTACATATTCCTAAACTGAGAGGAACTGAAGACAGTGCAGTGTATTTCTGTGCTGCTAACTCGTACTCGGAAGCATACTTTGGAGCCGGCACCAAACTCACCGTTTTAGAGCCAGACATCCCTGTCACTCCACCCAAAGTCAAAGTCCTTCCACCCTCCACTAAGGAGTGTGAAGATAGAAACAAGAAGAAGAAGAAGACGTTGGTGTGTGTGGCCACCGACTTCTACCCCGACCACGTCACTGTGTTCTGGCAGTTAAATGGAGGCGCCAACATCACCGATGGAGTTGGGACCGACAAC
>210-5
AGTTCAACTGAACTGCAGCCATACTATTCCAAGCTACAACATTATACTGTGGTACCAGCAGTCAGCACAAAACACTGCTCTGAAACTCATTGGGTATGTGCTACTCACCAGTCCTACCGTGGAAGATTCCTTTAAAGAGCGTTTTACTGTGAGTGGAGATGCTGCAACTGGGAAAATGGCATATCTACATATTCCTAAACTGAGAGGAACTGAAGACAGTGCAGTGTATTTCTGTGCTGCGGACAGGGGAGGGGATCCTGCGTTCTTTGGAGCAGGGACCAAACTGACTGTTCTGGAGCCAGACATCCCTGTCACTCCACCCAAAGTCAAAGTCCTTCCACCCTCCACTAAGGAGTGTGAAGATAGAAACAAGAAGAAGAAGAAGACGTTGGTGTGTGTGGCCACCGACTTCTACCCCGACCACGTCACTGTGTTCTGGCAGTTAAATGGAGGCGCCAACATCACCGATGGAGTTGGGACCGACAAC
>211-5
AGTTCAACTGACCTGCAGCCATACTATTCCAAGCTACAACATTATACTGTGGTACCAGCAGTCAGCACAAAACACTGCTCTGAAACTCATTGGGTATGTGCAATTCACCAGTCCAACCGTGGAAGATTCCTTTAAAGAGCGTTTTACTGTGAGTGGAGATGCTGCAACTGGGAAAATGGCATATCTACATATTCCTAATCTGAGAGGAACTGAAGACAGTGCAGTGTATTTCTGTGCTGCTAGTAGACAGGGCGATGAGGCACATTTTGGTTCAGGCACCAAATTAACAGTTCTCGAGCCAGACATCCCTGTCACTCCACCCAAAGTCAAAGTCCTTCCACCCTCCACTAAGGAGTGTGAAGATAGAAACAAGAAGAAGAAGAAGACGTTGGTGTGTGTGGCCACCGACTTCTACCCCGACCACGTCACTGTGTTCTGGCAGTTAAATGGAGGCGCCAACATCACCGATGGAGTTGGGACCGACAAC
>212-5
AGTTCAACTCAACTGCAGCCATACTATTCCAAACTACGACACTATACTGTGGTACCAGCAGTCAGCACAAAACACTGCTCTGAAACTCATTGGGTATGTGCTACTCACCAGTCCAACCATGGAAGATTCCTTTAAAGAGCGTTTTACTGTGAGTGGAGATGCTGCAACTGGGAAAATGGCATATCTACATATTCCTAAACTGAGAGGAACTGAAGACAGTGCAGTGTATTTCTGTGCTGCCGACTATGATCCTGCGTTCTTTGGAGCAGGGACCAAACTGACTGTTCTGGAGCCAGACATCCCTGTCACTCCACCCAAAGTCAAAGTCCTTCCACCCTCCACTAAGGAGTGTGAAGATAGAAACAAGAAGAAGAAGAAGACGTTGGTGTGTGTGGCCACCGACTTCTACCCCGACCACGTCACTGTGTTCTGGCAGTTAAATGGAGGCGCCAACATCACCGATGGAGTTGGGACCGACAAC
>213-5
AGTTCAACTGAACTGCAGCCATACTATTCCAAACTACGACACTATACTGTGGTATCAGCAGTCAGCACAAAACACTGCTCTGAAACTCATTGGGTATGTGCTACTCACCAGTCCAACCATGGAAGATTCCTTTAAAGAGCGTTTTACTGTGAGTGGAGATGCTGCAACTGGGAAAATGGCATATCTACATATTCCTAATCTGAGAGGAACTGAAGACAGTGCAGTGTATTTCTGTGCTGCTAGTAGGACCAACTATGAGGCACATTTTGGTTCAGGCACCAAATTAACAGTTCTCGAGCCAGACATCCCTGTCACTCCACCCAAAGTCAAAGTCCTTCCACCCTCCACTAAGGAGTGTGAAGATAGAAACAAGAAGAAGAAGAAGACGTTGGTGTGTGTGGCCACCGACTTCTACCCCGACCACGTCACTGTGTTCTGGCAGTTAAATGGAGGCGCCAACATCACCGATGGAGTTGGGACCGACAAC
>214-5
AGTTCAACTGACCTGCAGCCATACTATTCCAAACTACGACACTATACTGTGGTACCAGCAGTCAGCACAAAACACTGCTCTGAAACTCATTGGGTATGTGCTACTCACCAGTCCAACCATGGAAGATTCCTTTAAAGAGCGTTTTACTGTGAGTGGAGATGCTGCAACTGGGAAAATGGCATATCTACATATTCCTAAACTGAGAGGAACTGAAGACAGTGCAGTGTATTTCTGTGCTGCCGACTATGATCCTGCGTTCTTTGGAGCAGGGACCAAACTGACTGTTCTGGAGCCAGACATCCCTGTCACTCCACCCAAAGTCAAAGTCCTTCCACCCTCCACTAAGGAGTGTGAAGATAGAAACAAGAAGAAGAAGAAGACGTTGGTGTGTGTGGCCACCGACTTCTACCCCGACCACGTCACTGTGTTCTGGCAGTTAAATGGAGGCGCCAACATCACCGATGGAGTTGGGACCGACAAC
>215-5
AGTTCAACTGACCTGCAGCCATACTATTCCAAGCTACAACATTATACTGTGGTACCAGCAGTCAGCACAAAACACTGCTCTGAAACTCATTGGGTATGTGCAATTCACCAGTCCAACCGTGGAAGATTCCTTTAAAGAGCGTTTTACTGTGAGTGGAGATGCTGCAACTGGGAAAATGGCATATCTACATATTCCTAATCTGAGAGGAACTGAAGACAGTGCAGTGTATTTCTGTGCTGCTAGTCGGGATTCGTACTCGGAAGCATACTTTGGAGCCGGCACCAAACTCACCGTTTTAGAGCCAGACATCCCTGTCACTCCACCCAAAGTCAAAGTCCTTCCACCCTCCACTAAGGAGTGTGAAGATAGAAACAAGAAGAAGAAGAAGACGTTGGTGTGTGTGGCCACCGACTTCTACCCCGACCACGTCACTGTGTTCTGGCAGTTAAATGGAGGCGCCAACATCACCGATGGAGTTGGGACCGACAAC
>216-5
AGTTCAACTCACCTGCAGCCATACTATTCCAAACTACAACACTATACTGTGGTACCAGCAGTCAGCACAAAACACTGCTCTGAAACTCATTGGGTATGTGTTCCTCACCAGTCCTGCCGTGGAAGATTCCTTTAAAGAGCGTTTTACTGTGAGTGGAGATGCTGCAACTGGGAAAATGGCATATCTACATATTCCTAAACTGAGAGGAACTGAAGACAGTGGAGTGTATTTCTGTGCTGCCGGACAGGGCTCAAACCAACCAGCCTTCTTTGGCAATGGAACCAAACTCACTGTTTTAGAGCCAGACATCCCTGTCACTCCACCCAAAGTCAAAGTCCTTCCACCCTCCACTAAGGAGTGTGAAGATAGAAACAAGAAGAAGAAGAAGACGTTGGTGTGTGTGGCCACCGACTTCTACCCCGACCACGTCACTGTGTTCTGGCAGTTAAATGGAGGCGCCAACATCACCGATGGAGTTGGGACCGACAAC
>217-5
AGTTCAACTCAACTGCAGCCATACTATTCCAAACTACAACACTATACTGTGGTACCAGCAGTCAGCACAAAACACTGCTCTGAAACTCATTGGGTATGTGTTCCTCACCAGTCCTGCCGTGGAAGATTCCTTTAAAGAGCGTTTTACTGTGAGTGGAGATGCTGCAACTGGGAAAATGGCATATCTACATATTCCTAAACTGAGAGGAACTGAAGACAGTGGAGTGTATTTCTGTGCTGCTAGTAAACAGGGGGCAGATCCTGCGTTCTTTGGAGCAGGGACCAAACTGACTGTTCTGGAGCCAGACATCCCTGTCACTCCACCCAAAGTCAAAGTCCTTCCACCCTCCACTAAGGAGTGTGAAGATAGAAACAAGAAGAAGAAGAAGACGTTGGTGTGTGTGGCCACCGACTTCTACCCCGACCACGTCACTGTGTTCTGGCAGTTAAATGGAGGCGCCAACATCACCGATGGAGTTGGGACCGACAAC
>218-4
AGTTCAACTCACCTGCAGCCATACTATTCCAAACTACGACACTATACTGTGGTATCAGCAGTCAGCACAAAACACTGCTCTGAAACTCATTGGGTATGTGAGATTCACCAGTCCAACCGTGGAAGATTCCTTTAAAGAGCGTTTTACTGTGAGTGGAGATGCTGCAACTGGGAAAATGGCATATCTACATATTCCTAAACTGAGAGGAACTGAAGACAGTGCAGTGTATTTCTGTGCTGCCGACAGGGGAAACTCGGAAGCATACTTTGGAGCCGGCACCAAACTCACCGTTTTAGAGCCAGACATCCCTGTCACTCCACCCAAAGTCAAAGTCCTTCCACCCTCCACTAAGGAGTGTGAAGATAGAAACAAGAAGAAGAAGAAGACGTTGGTGTGTGTGGCCACCGACTTCTACCCCGACCACGTCACTGTGTTCTGGCAGTTAAATGGAGGCGCCAACATCACCGATGGAGTTGGGACCGACAAC
>219-4
AGTTCAACTGAACTGCAGCCATACTATTCCTACCTACAACAGGATACTGTGGTACCAGCAGTCAGCGCAAAACACTGCTCTGAAACTCATTGGGTATGTGTTCCTCACCAGTCCTGCCGTGGAAGATTCCTTTAAAGAGCATTTTACTGTGAGTGGAGATGCTGCAACTGGGAAAATGGCATATCTACATATTCCTAAACTGAGAGGAACTGAAGACAGTGCAGTGTATTTCTGTGCTGCTACTTATGCGACAGGCTATGAGGCACATTTTGGTTCAGGCACCAAATTAACAGTTCTCGAGCCAGACATCCCTGTCACTCCACCCAAAGTCAAAGTCCTTCCACCCTCCACTAAGGAGTGTGAAGATAGAAACAAGAAGAAGAAGAAGACGTTGGTGTGTGTGGCCACCGACTTCTACCCCGACCACGTCACTGTGTTCTGGCAGTTAAATGAAGGCGCCAACATCACCGATGGAGTTGGGACCGACAAC
>220-4
AGTTCAACTCAACTGCAGCCATACTATTCCAAGCTACAACATTATACTGTGGTACCAGCAGTCAGCACAAAACACTGCTCTGAAACTCATTGGGTATGTGTTCCTCACCAGTCCTACCGTGGAAGATTCCTTTAAAGAGCGTTTTACTGTGAGTGGAGATGCTGCAACTGGGAAAATGGCATATCTACATATTCCTAAACTGAGAGGAACTGAAGACAGTGCAGTGTATTTCTGTGCTGCTACTTATGCGGGAAGTGTGCCCTACTTTGGAAATGGAACAAAGCTCACTGTTTTAGAGCCAGACATCCCTGTCACTCCACCCAAAGTCAAAGTCCTTCCACCCTCCACTAAGGAGTGTGAAGATAGAAACAAGAAGAAGAAGAAGACGTTGGTGTGTGTGGCCACCGACTTCTACCCCGACCACGTCACTGTGTTCTGGCAGTTAAATGAAGGCGCCAACATCACCGATGGAGTTGGGACCGACAAC
>221-4
AGTTCAACTGAACTGCAGCCATACTATTCCAAACTACGACACTATACTGTGGTATCAGCAGTCAGCACAAAACACTGCTCTGAAACTCATTGGGTATGTGCTACTCACCAGTCCAACCATGGAAGATTCCTTTAAAGAGCGTTTTACTGTGAGTGGAGATGCTGCAACTGGGAAAATGGCATATCTACATATTCCTAATCTGAGAGGAACTGAAGACAGTGCAGTGTATTTCTGTGCTGCTACAGGCAACTATGAGGCACATTTTGGTTCAGGCACCAAATTAACAGTTCTCGAGCCAGACATCCCTGTCACTCCACCCAAAGTCAAAGTCCTTCCACCCTCCACTAAGGAGTGTGAAGATAGAAACAAGAAGAAGAAGAAGACGTTGGTGTGTGTGGCCACCGACTTCTACCCCGACCACGTCACTGTGTTCTGGCAGTTAAATGGAGGCGCCAACATCACCGATGGAGTTGGGACCGACAAC
>222-4
AGTTCAACTCAACTGCAGCCATACTATTCCAAGCTACAACATTATACTGTGGTACCAGCAGTCAGCACAAAACACTGCTCTGAAACTCATTGGGTATGTGCTACTCACCAGTCCTACCGTGGAAGATTCCTTTAAAGAGCGTTTTACTGTGAGTGGAGATGCTGCAACTGGGAAAATGGCATATCTACATATTCCTAAACTGAGAGGAACTGAAGACAGTGCAGTGTATTTCTGTGCTGCTACGACAGACACTGGAAGTGTGCCCTACTTTGGAAATGGAACAAAGCTCACTGTTTTAGAGCCAGACATCCCTGTCACTCCACCCAAAGTCAAAGTCCTTCCACCCTCCACTAAGGAGTGTGAAGATAGAAACAAGAAGAAGAAGAAGACGTTGGTGTGTGTGGCCACCGACTTCTACCCCGACCACGTCACTGTGTTCTGGCAGTTAAATGGAGGCGCCAACATCACCGATGGAGTTGGGACCGACAAC
>223-4
AGTTCAACTCACCTGCAGCCATACTATTCCAAGCTACAACATTATACTGTGGTACCAGCAGTCAGCACAAAACACTGCTCTGAAACTCATTGGGTATGTGCTACTCACCAGTCCTACCGTGGAAGATTCCTTTAAAGAGCGTTTTACTGTGAGTGGAGATGCTGCAACTGGGAAAATGGCATATCTACATATTCCTAAACTGAGAGGAACTGAAGACAGTGCAGTGTATTTCTGTGCTGCTACTTACGGCTATGATCCTGCGTTCTTTGGAGCAGGGACCAAACTGACTGTTCTGGAGCCAGACATCCCTGTCACTCCACCCAAAGTCAAAGTCCTTCCACCCTCCACTAAGGAGTGTGAAGATAGAAACAAGAAGAAGAAGAAGACGTTGGTGTGTGTGGCCACCGACTTCTACCCCGACCACGTCACTGTGTTCTGGCAGTTAAATGGAGGCGCCAACATCACCGATGGAGTTGGGACCGACAAC
>224-4
AGTTCAACTGAACTGCAGCCATACTATTCCAAACTACGACACTATACTGTGGTATCAGCAGTCAGCACAAAACACTGCTCTGAAACTCATTGGGTATGTGAGATTCACCAGTCCAACCGTGGAAGATTCCTTTAAAGAGCGTTTTACTGTGAGTGGAGATGCTGCAACTGGGAAAATGGCGTATCTACATGTTCCTAAACTGAGAGGAACTGAAGACAGTGCAGTGTATTTCTGTGCTGCTAGTGGGACAGGGGGCTATGAGGCACATTTTGGTTCAGGCACCAAATTAACAGTTCTCGAGCCAGACATCCCTGTCACTCCACCCAAAGTCAAAGTCCTTCCACCCTCCACTAAGGAGTGTGAAGATAGAAACAAGAAGAAGAAGAAGACGTTGGTGTGTGTGGCCACCGACTTCTACCCCGACCACGTCACTGTGTTCTGGCAGTTAAATGGAGGCGCCAACATCACCGATGGAGTTGGGACCGACAAC
>225-4
AGTTCAACTGACCTGCAGCCATACTATTCCAAGCTACAACACTATACTGTGGTACCAGCAGTCAGCACAGAACACTGCTCTGAAACTCATTGGGTATGTGTTCCTCACCAGTCCTGCTGTGGAAGATTCCTTTAAAGAGCGTTTTACTGTGAGTGGAGATGCTGCAACTGGGAAAATGGCATATCTACATATTCCTAAACTGAGAGGAACTGAAGACAGTGCAGTGTATTTCTGTGCTGCTACTTATGGGCCGTACTCGGAAGCATACTTTGGAGCCGGCACCAAACTCACCGTTTTAGAGCCAGACATCCCTGTCACTCCACCCAAAGTCAAAGTCCTTCCACCCTCCACTAAGGAGTGTGAAGATAGAAACAAGAAGAAGAAGAAGACGTTGGTGTGTGTGGCCACCGACTTCTACCCCGACCACGTCACTGTGTTCTGGCAGTTAAATGGAGGCGCCAACATCACCGATGGAGTTGGGACCGACAAC
>226-4
AGTTCAACTGACCTGCAGCCATACTATTCCAAGCTACAACATTATACTGTGGTACCAGCAGTCAGCACAAAACACTGCTCTGAAACTCATTGGGTATGTGCAATTCACCAGTCCAACCGTGGAAGATTCCTTTAAAGAGCGTTTTACTGTGAGTGGAGATGCTGCAACTGGGAAAATGGCATATCTACATATTCCTAATCTGAGAGGAACTGAAGACAGTGCAGTGTATTTCTGTGCTGCTAGTAGTGCCAGCCAGGCTTACTTCGGTGGAGGAACCAGGTTAACTGTCCTAGAGCCAGACATCCCTGTCACTCCACCCAAAGTCAAAGTCCTTCCACCCTCCACTAAGGAGTGTGAAGATAGAAACAAGAAGAAGAAGAAGACGTTGGTGTGTGTGGCCACCGACTTCTACCCCGACCACGTCACTGTGTTCTGGCAGTTAAATGGAGGCGCCAACATCACCGATGGAGTTGGGACCGACAAC
>227-4
AGTTCAACTCAACTGCAGCCATACTATTCCAAGCTACAACATTATACTGTGGTACCAGCAGTCAGCACAAAACACTGCTCTGAAACTCATTGGGTATGTGCAATTCACCAGTCCAACCGTGGAAGATTCCTTTAAAGAGCGTTTTACTGTGAGTGGAGATGCTGCAACTGGGAAAATGGCATATCTACATATTCCTAATCTGAGAGGAACTGAAGACAGTGCAGTGTATTTCTGTGCTGCTAAGGGGGACTATAATCCTGCGTTCTTTGGAGCAGGGACCAAACTGACTGTTCTGGAGCCAGACATCCCTGTCACTCCACCCAAAGTCAAAGTCCTTCCACCCTCCACTAAGGAGTGTGAAGATAGAAACAAGAAGAAGAAGAAGACGTTGGTGTGTGTGGCCACCGACTTCTACCCCGACCACGTCACTGTGTTCTGGCAGTTAAATGGAGGCGCCAACATCACCGATGGAGTTGGGACCGACAAC
>228-4
AGTTCAACTCAACTGCAGCCATACTATTCCAAACTACGACACTATACTGTGGTATCAGCAGTCAGCACAAAACACTGCTCTGAAACTCATTGGGTATGTGAGATTCACCAGTCCAACCGTGGAAGATTCCTTTAAAGAGCGTTTTACTGTGAGTGGAGATGCTGCAACTGGGAAAATGGCATATCTACATATTCCTAAACTGAGAGGAACTGAAGACAGTGCAGTGTATTTCTGTGCTGCTACTAACAGAGCCAGACATCCCTGTCACTCCACCCAAAGTCAAAGTCCTTCCACCCTCCACTAAGGAGTGTGAAGATAGAAACAAGAAGAAGAAGAAGACGTTGGTGTGTGTGGCCACCGACTTCTACCCCGACCACGTCACTGTGTTCTGGCAGTTAAATGAAGGCGCCAACATCACCGATGGAGTTGGGACCGACAAC
>229-4
AGTTCAACTGAACTGCAGCCATACTATTCCAAGCTACAACATTATACTGTGGTACCAGCAGTCAGCACAAAACACTGCTCTGAAACTCATTGGGTATGTGCTACTCACCAATCCTGCCGTGGAAGATTCCTTTAAAGAGCGTTTTACTGTGAGTGGAGATGCTGCAACTGGGAAAATGGCATATCTACATATTCCTAAACTGAGAGGAACTGAAGACAGTGCAGTGTATTTCTGTGCTGCCGGGAACAACTATGAGGCACATTTTGGTTCAGGCACCAAATTAACAGTTCTCGAGCCAGACATCCCTGTCACTCCACCCAAAGTCAAAGTCCTTCCACCCTCCACTAAGGAGTGTGAAGATAGAAACAAGAAGAAGAAGAAGACGTTGGTGTGTGTGGCCACCGACTTCTACCCCGACCACGTCACTGTGTTCTGGCAGTTAAATGGAGGCGCCAACATCACCGATGGAGTTGGGACCGACAAC
>230-4
AGTTCAACTCAACTGCAGCCATACTATTCCAAGCTACAACATTATACTGTGGTACCAGCAGTCAGCACAAAACACTGCTCTGAAACTCATTGGGTATGTGCTACTCACCAGTCCTACCGTGGAAGATTCCTTTAAAGAGCGTTTTACTGTGAGTGGAGATGCTGCAACTGGGAAAATGGCATATCTACATATTCCTAAACTGAGAGGAACTGAAGACAGTGCAGTGTATTTCTGTGCTGCTACCCGGACAGGGGATGAGGCACATTTTGGTTCAGGCACCAAATTAACAGTTCTCGAGCCAGACATCCCTGTCACTCCACCCAAAGTCAAAGTCCTTCCACCCTCCACTAAGGAGTGTGAAGATAGAAACAAGAAGAAGAAGAAGACGTTGGTGTGTGTGGCCACCGACTTCTACCCCGACCACGTCACTGTGTTCTGGCAGTTAAATGGAGGCGCCAACATCACCGATGGAGTTGGGACCGACAAC
>231-4
AGTTCAACTCACCTGCAGCCATACTATTCCAAACTACGACACTATACTGTGGTATCAGCAGTCAGCACAAAACACTGCTCTGAAACTCATTGGGTATGTGCTACTCACCAGTCCAACCATGGAAGATTCCTTTAAAGAGCGTTTTACTGTGAGTGGAGATGCTGCAACTGGGAAAATGGCATATCTACATATTCCTAATCTGAGAGGAACTGAAGACAGTGCAGTGTATTTCTGTGCTGCTAGGGACTCGTACTCGGAAGCATACTTTGGAGCCGGCACCAAACTCACCGTTTTAGAGCCAGACATCCCTGTCACTCCACCCAAAGTCAAAGTCCTTCCACCCTCCACTAAGGAGTGTGAAGATAGAAACAAGAAGAAGAAGAAGACGTTGGTGTGTGTGGCCACCGACTTCTACCCCGACCACGTCACTGTGTTCTGGCAGTTAAATGGAGGCGCCAACATCACCGATGGAGTTGGGACCGACAAC
>232-4
AGTTCAACTGACCTGCAGCCATACTATTCCAAACTACAACAGGATACTGTGGTACCAGCAGTCAGCACAGAACACTGCTCTGAAACTCATTGGGTATGTGCTACTCACCAGTCCTGCTGTGGAAGATTCCTTTAAAGAGCGTTTTACTGTGAGTGGAGATGCTGCAACTGGGAAAATGGCATATCTACATATTCCTAAACTGAGAGGAACTGAAGACAGTGCAGTGTATTTCTGTGCTGCTAAGGCGAGCTCGTACTCGGAAGCATACTTTGGAGCCGGCACCAAACTCACCGTTTTAGAGCCAGACATCCCTGTCACTCCACCCAAAGTCAAAGTCCTTCCACCCTCCACTAAGGAGTGTGAAGATAGAAACAAGAAGAAGAAGAAGACGTTGGTGTGTGTGGCCACCGACTTCTACCCCGACCACGTCACTGTGTTCTGGCAGTTAAATGGAGGCGCCAACATCACCGATGGAGTTGGGACCGACAAC
>233-4
AGTTCAACTCACCTGCAGCCATACTATTCCAAACTACGACACTATACTGTGGTATCAGCAGTCAGCACAAAACACTGCTCTGAAACTCATTGGGTATGTGAGATTCACCAGTCCAACCGTGGAAGATTCCTTTAAAGAGCGTTTTACTGTGAGTGGAGATGCTGCAACTGGGAAAATGGCATATCTACATATTCCTAAACTGAGAGGAACTGAAGACAGTGCAGTGTATTTCTGTGCTGCTACTAAGGAATCTGGAAGTGTGCCCTACTTTGGAAATGGAACAAAGCTCACTGTTTTAGAGCCAGACATCCCTGTCACTCCACCCAAAGTCAAAGTCCTTCCACCCTCCACTAAGGAGTGTGAAGATAGAAACAAGAAGAAGAAGAAGACGTTGGTGTGTGTGGCCACCGACTTCTACCCCGACCACGTCACTGTGTTCTGGCAGTTAAATGGAGGCGCCAACATCACCGATGGAGTTGGGACCGACAAC
>234-4
AGTTCAACTCACCTGCAGCCATACTATTCCAAACTACGACACTATACTGTGGTATCAGCAGTCAGCACAAAACACTGCTCTGAAACTCATTGGGTATGTGAGATTCACCAGTCCAACCGTGGAAGATTCCTTTAAAGAGCGTTTTACTGTGAGTGGAGATGCTGCAACTGGGAAAATGGCATATCTACATATTCCTAAACTGAGAGGAACTGAAGACAGTGCAGTGTATTTCTGTGCTGCTAGATACTCGGAAGCATACTTTGGAGCCGGCACCAAACTCACCGTTTTAGAGCCAGACATCCCTGTCACTCCACCCAAAGTCAAAGTCCTTCCACCCTCCACTAAGGAGTGTGAAGATAGAAACAAGAAGAAGAAGAAGACGTTGGTGTGTGTGGCCACCGACTTCTACCCCGACCACGTCACTGTGTTCTGGCAGTTAAATGGAGGCGCCAACATCACCGATGGAGTTGGGACCGACAAC
>235-4
AGTTCAACTGAACTGCAGCCATACTATTCCAAGCTACAACATTATACTGTGGTACCAGCAGTCAGCACAAAACACTGCTCTGAAACTCATTGGGTATGTGCTACTCACCAGTCCTACCGTGGAAGATTCCTTTAAAGAGCGTTTTACTGTGAGTGGAGATGCTGCAACTGGGAAAATGGCATATCTACATATTCCTAAACTGAGAGGAACTGAAGACAGTGCAGTGTATTTCTGTGCTGCTACAGGGGGCGACCAACCAGCCTTCTTTGGCAATGGAACCAAACTCACTGTTTTAGAGCCAGACATCCCTGTCACTCCACCCAAAGTCAAAGTCCTTCCACCCTCCACTAAGGAGTGTGAAGATAGAAACAAGAAGAAGAAGAAGACGTTGGTGTGTGTGGCCACCGACTTCTACCCCGACCACGTCACTGTGTTCTGGCAGTTAAATGGAGGCGCCAACATCACCGATGGAGTTGGGACCGACAAC
>236-4
AGTTCAACTGAACTGCAGCCATACTATTCCAAACTACGACACTATACTGTGGTATCAGCAGTCAGCACAAAACACTGCTCTGAAACTCATTGGGTATGTGCTACTCACCAGTCCAACCATGGAAGATTCCTTTAAAGAGCGTTTTACTGTGAGTGGAGATGCTGCAACTGGGAAAATGGCATATCTACATATTCCTAATCTGAGAGGAACTGAAGACAGTGCAGTGTATTTCTGTGCTGCTAGTAACGGGGACAAATATGAGGCACATTTTGGTTCAGGCACCAAATTAACAGTTCTCGAGCCAGACATCCCTGTCACTCCACCCAAAGTCAAAGTCCTTCCACCCTCCACTAAGGAGTGTGAAGATAGAAACAAGAAGAAGAAGAAGACGTTGGTGTGTGTGGCCACCGACTTCTACCCCGACCACGTCACTGTGTTCTGGCAGTTAAATGGAGGCGCCAACATCACCGATGGAGTTGGGACCGACAAC
>237-4
AGTTCAACTCACCTGCAGCCATACTATTCCAAACTACGACACTATACTGTGGTATCAGCAGTCAGCACAAAACACTGCTCTGAAACTCATTGGGTATGTGCTACTCACCAGTCCAACCATGGAAGATTCCTTTAAAGAGCGTTTTACTGTGAGTGGAGATGCTGCAACTGGGAAAATGGCATATCTACATATTCCTAATCTGAGAGGAACTGAAGACAGTGCAGTGTATTTCTGTGCTGCTAGCCAAGCTGGAAGTGTGCCCTACTTTGGAAATGGAACAAAGCTCACTGTTTTAGAGCCAGACATCCCTGTCACTCCACCCAAAGTCAAAGTCCTTCCACCCTCCACTAAGGAGTGTGAAGATAGAAACAAGAAGAAGAAGAAGACGTTGGTGTGTGTGGCCACCGACTTCTACCCCGACCACGTCACTGTGTTCTGGCAGTTAAATGGAGGCGCCAACATCACCGATGGAGTTGGGACCGACAAC
>238-4
AGTTCAACTCAACTGCAGCCATACTATTCCAAACTACGACACTATACTGTGGTATCAGCAGTCAGCACAAAACACTGCTCTGAAACTCATTGGGTATGTGAGATTCACCAGTCCAACCGTGGAAGATTCCTTTAAAGAGCGTTTTACTGTGAGTGGAGATGCTGCAACTGGGAAAATGGCATATCTACATATTCCTAAACTGAGAGGAACTGAAGACAGTGCAGTGTATTTCTGTGCTGCTACCGGGGACCAACCAGCCTTCTTTGGCAATGGAACCAAACTCACTGTTTTAGAGCCAGACATCCCTGTCACTCCACCCAAAGTCAAAGTCCTTCCACCCTCCACTAAGGAGTGTGAAGATAGAAACAAGAAGAAGAAGAAGACGTTGGTGTGTGTGGCCACCGACTTCTACCCCGACCACGTCACTGTGTTCTGGCAGTTAAATGGAGGCGCCAACATCACCGATGGAGTTGGGACCGACAAC
>239-4
AGTTCAACTGACCTGCAGCCATACTATTCCAAGCTACAACATTATACTGTGGTATCAGCAGTCAGCACAAAACACTGCTCTGAAACTCATTGGGTATGTGAGATTCACCAGTCCAACCGTGGAAGATTCCTTTAAAGAGCGTTTTACTGTGAGTGGAGATGCTGCAACTGGGAAAATGGCATATCTACATATTCCTAAACTGAGAGGAACTGAAGACAGTGCAGTGTATTTCTGTGCTGCTAGTAAAGAGGGTAGCCCTGCGTTCTTTGGAGCAGGGACCAAACTGACTGTTCTGGAGCCAGACATCCCTGTCACTCCACCCAAAGTCAAAGTCCTTCCACCCTCCACTAAGGAGTGTGAAGATAGAAACAAGAAGAAGAAGAAGACGTTGGTGTGTGTGGCCACCGACTTCTACCCCGACCACGTCACTGTGTTCTGGCAGTTAAATGGAGGCGCCAACATCACCGATGGAGTTGGGACCGACAAC
>240-4
AGTTCAACTCAACTGCAGCCATACTATTCCAAACTACGACACTATACTGTGGTATCAGCAGTCAGCACAAAACACTGCTCTGAAACTCATTGGGTATGTGCTACTCACCAGTCCAACCATGGAAGATTCCTTTAAAGAGCGTTTTACTGTGAGTGGAGATGCTGCAACTGGGAAAATGGCATATCTACATATTCCTAATCTGAGAGGAACTGAAGACAGTGCAGTGTATTTCTGTGCTGCTAGTAAAAAGGGGCAGTATGAGGCACATTTTGGTTCAGGCACCAAATTAACAGTTCTCGAGCCAGACATCCCTGTCACTCCACCCAAAGTCAAAGTCCTTCCACCCTCCACTAAGGAGTGTGAAGATAGAAACAAGAAGAAGAAGAAGACGTTGGTGTGTGTGGCCACCGACTTCTACCCCGACCACGTCACTGTGTTCTGGCAGTTAAATGGAGGCGCCAACATCACCGATGGAGTTGGGACCGACAAC
>241-4
AGTTCAACTCACCTGCAGCCATACTATTCCAAGCTACAACACTATACTGTGGTATCAGCAGTCAGCACAGAACACTGCTCTGAAACTCATTGGGTATGTGCTACTCACCAGTCCTGCTGTGGAAGATTCCTTTAAAGAGCGTTTTACTGTGAGTGGAGATGCTGCAACTGGGAAAATGGCATATCTACATATTCCTAAACTGAGAGGAACTGAAGACAGTGCAGTGTATTTCTGTGCTGCGGTCCAGTACTCGGAAGCATACTTTGGAGCCGGCACCAAACTCACCGTTTTAGAGCCAGACATCCCTGTCACTCCACCCAAAGTCAAAGTCCTTCCACCCTCCACTAAGGAGTGTGAAGATAGAAACAAGAAGAAGAAGAAGACGTTGGTGTGTGTGGCCACCGACTTCTACCCCGACCACGTCACTGTGTTCTGGCAGTTAAATGAAGGCGCCAACATCACCGATGGAGTTGGGACCGACAAC
>242-4
AGTTCAACTGACCTGCAGCCATACTATTCCAAACTACGACACTATACTGTGGTATCAGCAGTCAGCACAAAACACTGCTCTGAAACTCATTGGGTATGTGAGATTCACCAGTCCAACCGTGGAAGATTCCTTTAAAGAGCGTTTTACTGTGAGTGGAGATGCTGCAACTGGGAAAATGGCGTATCTACATGTTCCTAAACTGAGAGGAACTGAAGACAGTGCAGTGTATTTCTGTGCTGCTACCGGGACAGGGAACTCGGAAGCATACTTTGGAGCCGGCACCAAACTCACCGTTTTAGAGCCAGACATCCCTGTCACTCCACCCAAAGTCAAAGTCCTTCCACCCTCCACTAAGGAGTGTGAAGATAGAAACAAGAAGAAGAAGAAGACGTTGGTGTGTGTGGCCACCGACTTCTACCCCGACCACGTCACTGTGTTCTGGCAGTTAAATGGAGGCGCCAACATCACCGATGGAGTTGGGACCGACAAC
>243-4
AGTTCAACTCAACTGCAGCCATACTATTCCAAACTACAACAGGATACTGTGGTACCAGCAGTCAGCACAGAACACTGCTCTGAAACTCATTGGGTATGTGCTACTCACCAGTCCTGCTGTGGAAGATTCCTTTAAAGAGCGTTTTACTGTGAGTGGAGATGCTGCAACTGGGAAAATGGCATATCTACATATTCCTAAACTGAGAGGAACTGAAGACAGTGCAGTGTATTTCTGTGCTGCTACTTCGGGGAGCGGCTATGAGGCACATTTTGGTTCAGGCACCAAATTAACAGTTCTCGAGCCAGACATCCCTGTCACTCCACCCAAAGTCAAAGTCCTTCCACCCTCCACTAAGGAGTGTGAAGATAGAAACAAGAAGAAGAAGAAGACGTTGGTGTGTGTGGCCACCGACTTCTACCCCGACCACGTCACTGTGTTCTGGCAGTTAAATGGAGGCGCCAACATCACCGATGGAGTTGGGACCGACAAC
>244-4
AGTTCAACTCACCTGCAGCCATACTATTCCAAACTACGACACTATACTGTGGTATCAGCAGTCAGCACAAAACACTGCTCTGAAACTCATTGGGTATGTGCTACTCACCAGTCCAACCATGGAAGATTCCTTTAAAGAGCGTTTTACTGTGAGTGGAGATGCTGCAACTGGGAAAATGGCATATCTACATATTCCTAATCTGAGAGGAACTGAAGACAGTGCAGTGTATTTCTGTGCTGCTAGGACCGACACTGGAAGTGTGCCCTACTTTGGAAATGGAACAAAGCTCACTGTTTTAGAGCCAGACATCCCTGTCACTCCACCCAAAGTCAAAGTCCTTCCACCCTCCACTAAGGAGTGTGAAGATAGAAACAAGAAGAAGAAGAAGACGTTGGTGTGTGTGGCCACCGACTTCTACCCCGACCACGTCACTGTGTTCTGGCAGTTAAATGGAGGCGCCAACATCACCGATGGAGTTGGGACCGACAAC
>245-4
AGTTCAACTGACCTGCAGCCATACTATTCCAAGCTACAACATTATACTGTGGTATCAGCAGTCAGCACAAAACACTGCTCTGAAACTCATTGGGTATGTGAGATTCACCAGTCCAACCGTGGAAGATTCCTTTAAAGAGCGTTTTACTGTGAGTGGAGATGCTGCAACTGGGAAAATGGCATATCTACATATTCCTAAACTGAGAGGAACTGAAGACAGTGCAGTGTATTTCTGTGCTGCTAGACAGAGCTCGTACTCGGAAGCATACTTTGGAGCCGGCACCAAACTCACCGTTTTAGAGCCAGACATCCCTGTCACTCCACCCAAAGTCAAAGTCCTTCCACCCTCCACTAAGGAGTGTGAAGATAGAAACAAGAAGAAGAAGAAGACGTTGGTGTGTGTGGCCACCGACTTCTACCCCGACCACGTCACTGTGTTCTGGCAGTTAAATGGAGGCGCCAACATCACCGATGGAGTTGGGACCGACAAC
>246-4
AGTTCAACTCACCTGCAGCCATACTATTCCAAACTACGACACTATACTGTGGTATCAGCAGTCAGCACAAAACACTGCTCTGAAACTCATTGGGTATGTGCTACTCACCAGTCCAACCATGGAAGATTCCTTTAAAGAGCGTTTTACTGTGAGTGGAGATGCTGCAACTGGGAAAATGGCATATCTACATATTCCTAATCTGAGAGGAACTGAAGACAGTGCAGTGTATTTCTGTGCTGCGGGGACAAACCAACCAGCCTTCTTTGGCAATGGAACCAAACTCACTGTTTTAGAGCCAGACATCCCTGTCACTCCACCCAAAGTCAAAGTCCTTCCACCCTCCACTAAGGAGTGTGAAGATAGAAACAAGAAGAAGAAGAAGACGTTGGTGTGTGTGGCCACCGACTTCTACCCCGACCACGTCACTGTGTTCTGGCAGTTAAATGGAGGCGCCAACATCACCGATGGAGTTGGGACCGACAAC
>247-4
AGTTCAACTCAACTGCAGCCATACTATTCCAAACTACGACACTATACTGTGGTATCAGCAGTCAGCACAAAACACTGCTCTGAAACTCATTGGGTATGTGAGATTCACCAGTCCAACCGTGGAAGATTCCTTTAAAGAGCGTTTTACTGTGAGTGGAGATGCTGCAACTGGGAAAATGGCGTATCTACATGTTCCTAAACTGAGAGGAACTGAAGACAGTGCAGTGTATTTCTGTGCTGCTAATAGTGCCAGCCAGGCTTACTTCGGTGGAGGAACCAGGTTAACTGTCCTAGAGCCAGACATCCCTGTCACTCCACCCAAAGTCAAAGTCCTTCCACCCTCCACTAAGGAGTGTGAAGATAGAAACAAGAAGAAGAAGAAGACGTTGGTGTGTGTGGCCACCGACTTCTACCCCGACCACGTCACTGTGTTCTGGCAGTTAAATGGAGGCGCCAACATCACCGATGGAGTTGGGACCGACAAC
>248-4
AGTTCAACTGAACTGCAGCCATACTATTCCAAGCTACAACATTATACTGTGGTACCAGCAGTCAGCACAAAACACTGCTCTGAAACTCATTGGGTATGTGCAATTCACCAGTCCAACCGTGGAAGATTCCTTTAAAGAGCGTTTTACTGTGAGTGGAGATGCTGCAACTGGGAAAATGGCATATCTACATATTCCTAATCTGAGAGGAACTGAAGACAGTGCAGTGTATTTCTGTGCTGCTAAAACAGATTATGATCCTGCGTTCTTTGGAGCAGGGACCAAACTGACTGTTCTGGAGCCAGACATCCCTGTCACTCCACCCAAAGTCAAAGTCCTTCCACCCTCCACTAAGGAGTGTGAAGATAGAAACAAGAAGAAGAAGAAGACGTTGGTGTGTGTGGCCACCGACTTCTACCCCGACCACGTCACTGTGTTCTGGCAGTTAAATGGAGGCGCCAACATCACCGATGGAGTTGGGACCGACAAC
>249-4
AGTTCAACTCACCTGCAGCCATACTATTCCAAACTACAACACTATACTGTGGTACCAGCAGTCAGCACAAAACACTGCTCTGAAACTCATTGGGTATGTGTTCCTCACCAGTCCTGCGGTGGAAGATTCCTTTAAAGAGCGTTTTACTGTGAGTGGAGATGCTGCAACTGGGAAAATGGCATATCTACATATTCCTAAACTGAGAGGAACTGAAGACAGTGGAGTGTATTTCTGTGCTGCTAGCAGGGGGCGAGATCCTGCGTTCTTTGGAGCAGGGACCAAACTGACTGTTCTGGAGCCAGACATCCCTGTCACTCCACCCAAAGTCAAAGTCCTTCCACCCTCCACTAAGGAGTGTGAAGATAGAAACAAGAAGAAGAAGAAGACGTTGGTGTGTGTGGCCACCGACTTCTACCCCGACCACGTCACTGTGTTCTGGCAGTTAAATGGAGGCGCCAACATCACCGATGGAGTTGGGACCGACAAC
>250-4
AGTTCAACTCAACTGCAGCCATACTATTCCAAGCTACAACATTATACTGTGGTACCAGCAGTCAGCACAAAACACTGCTCTGAAACTCATTGGGTATGTGCAATTCACCAGTCCAACCGTGGAAGATTCCTTTAAAGAGCGTTTTACTGTGAGTGGAGATGCTGCAACTGGGAAAATGGCATATCTACATATTCCTAATCTGAGAGGAACTGAAGACAGTGCAGTGTATTTCTGTGCTGCTAGTAGACAGGGCGATGAGGCACATTTTGGTTCAGGCACCAAATTAACAGTTCTCGAGCCAGACATCCCTGTCACTCCACCCAAAGTCAAAGTCCTTCCACCCTCCACTAAGGAGTGTGAAGATAGAAACAAGAAGAAGAAGAAGACGTTGGTGTGTGTGGCCACCGACTTCTACCCCGACCACGTCACTGTGTTCTGGCAGTTAAATGGAGGCGCCAACATCACCGATGGAGTTGGGACCGACAAC
>251-4
AGTTCAACTGAACTGCAGCCATACTATTCCAAGCTACAACATTATACTGTGGTACCAGCAGTCAGCACAAAACACTGCTCTGAAACTCATTGGGTATGTGCTACTCACCAGTCCTACCGTGGAAGATTCCTTTAAAGAGCGTTTTACTGTGAGTGGAGATGCTGCAACTGGGAAAATGGCATATCTACATATTCCTAAACTGAGAGGAACTGAAGACAGTGCAGTGTATTTCTGTGCTGCTACCGAGAACTATGATCCTGCGTTCTTTGGAGCAGGGACCAAACTGACTGTTCTGGAGCCAGACATCCCTGTCACTCCACCCAAAGTCAAAGTCCTTCCACCCTCCACTAAGGAGTGTGAAGATAGAAACAAGAAGAAGAAGAAGACGTTGGTGTGTGTGGCCACCGACTTCTACCCCGACCACGTCACTGTGTTCTGGCAGTTAAATGGAGGCGCCAACATCACCGATGGAGTTGGGACCGACAAC
>252-4
AGTTCAACTCACCTGCAGCCATACTATTCCAAGCTACAACATTATACTGTGGTACCAGCAGTCAGCACAAAACACTGCTCTGAAACTCATTGGGTATGTGCTACTCACCAGTCCTACCGTGGAAGATTCCTTTAAAGAGCGTTTTACTGTGAGTGGAGATGCTGCAACTGGGAAAATGGCATATCTACATATTCCTAAACTGAGAGGAACTGAAGACAGTGCAGTGTATTTCTGTGCTGCTAGGGACAGGGCAAACTATGAGGCACATTTTGGTTCAGGCACCAAATTAACAGTTCTCGAGCCAGACATCCCTGTCACTCCACCCAAAGTCAAAGTCCTTCCACCCTCCACTAAGGAGTGTGAAGATAGAAACAAGAAGAAGAAGAAGACGTTGGTGTGTGTGGCCACCGACTTCTACCCCGACCACGTCACTGTGTTCTGGCAGTTAAATGGAGGCGCCAACATCACCGATGGAGTTGGGACCGACAAC
>253-4
AGTTCAACTCAACTGCAGCCATACTATTCCAAGCTACAACATTATACTGTGGTATCAGCAGTCAGCACAAAACACTGCTCTGAAACTCATTGGGTATGTGAGATTCACCAGTCCAACCGTGGAAGATTCCTTTAAAGAGCGTTTTACTGTGAGTGGAGATGCTGCAACTGGGAAAATGGCATATCTACATATTCCTAAACTGAGAGGAACTGAAGACAGTGCAGTGTATTTCTGTGCTGCCCCGGGACTCAACTATGAGGCACATTTTGGTTCAGGCACCAAATTAACAGTTCTCGAGCCAGACATCCCTGTCACTCCACCCAAAGTCAAAGTCCTTCCACCCTCCACTAAGGAGTGTGAAGATAGAAACAAGAAGAAGAAGAAGACGTTGGTGTGTGTGGCCACCGACTTCTACCCCGACCACGTCACTGTGTTCTGGCAGTTAAATGGAGGCGCCAACATCACCGATGGAGTTGGGACCGACAAC
>254-4
AGTTCAACTGAACTGCAGCCATACTATTCCAAGCTACAACATTATACTGTGGTATCAGCAGTCAGCACAAAACACTGCTCTGAAACTCATTGGGTATGTGAGATTCACCAGTCCAACCGTGGAAGATTCCTTTAAAGAGCGTTTTACTGTGAGTGGAGATGCTGCAACTGGGAAAATGGCATATCTACATATTCCTAAACTGAGAGGAACTGAAGACAGTGCAGTGTATTTCTGTGCTGCCCCGGGACTCAACTATGAGGCACATTTTGGTTCAGGCACCAAATTAACAGTTCTCGAGCCAGACATCCCTGTCACTCCACCCAAAGTCAAAGTCCTTCCACCCTCCACTAAGGAGTGTGAAGATAGAAACAAGAAGAAGAAGAAGACGTTGGTGTGTGTGGCCACCGACTTCTACCCCGACCACGTCACTGTGTTCTGGCAGTTAAATGGAGGCGCCAACATCACCGATGGAGTTGGGACCGACAAC
>255-4
AGTTCAACTGAACTGCAGCCATACTATTCCAAACTACGACACTATACTGTGGTATCAGCAGTCAGCACAAAACACTGCTCTGAAACTCATTGGGTATGTGAGATTCACCAGTCCAACCGTGGAAGATTCCTTTAAAGAGCGTTTTACTGTGAGTGGAGATGCTGCAACTGGGAAAATGGCATATCTACATATTCCTAAACTGAGAGGAACTGAAGACAGTGCAGTGTATTTCTGTGCTGCTACTAAAGGGAACTATAATCCTGCGTTCTTTGGAGCAGGGACCAAACTGACTGTTCTGGAGCCAGACATCCCTGTCACTCCACCCAAAGTCAAAGTCCTTCCACCCTCCACTAAGGAGTGTGAAGATAGAAACAAGAAGAAGAAGAAGACGTTGGTGTGTGTGGCCACCGACTTCTACCCCGACCACGTCACTGTGTTCTGGCAGTTAAATGGAGGCGCCAACATCACCGATGGAGTTGGGACCGACAAC
>256-4
AGTTCAACTGAACTGCAGCCATACTATTCCAAGCTACAACACTATACTGTGGTATCAGCAGTCAGCACAGAACACTGCTCTGAAACTCATTGGGTATGTGTTCCTCACCAGTCCTGCTGTGGAAGATTCCTTTAAAGAGCGTTTTACTGTGAGTGGAGATGCTGCAACTGGGAAAATGGCATATCTACATATTCCTAAACTGAGAGGAACTGAAGACAGTGCAGTGTATTTCTGTGCTGCTTGGGACTCGTACTCGGAAGCATACTTTGGAGCCGGCACCAAACTCACCGTTTTAGAGCCAGACATCCCTGTCACTCCACCCAAAGTCAAAGTCCTTCCACCCTCCACTAAGGAGTGTGAAGATAGAAACAAGAAGAAGAAGAAGACGTTGGTGTGTGTGGCCACCGACTTCTACCCCGACCACGTCACTGTGTTCTGGCAGTTAAATGAAGGCGCCAACATCACCGATGGAGTTGGGACCGACAAC
>257-4
AGTTCAACTCAACTGCAGCCATACTATTCCTACCTACAACAGGATACTGTGGTACCAGCAGTCAGCGCAAAACACTGCTCTGAAACTCATTGGGTATGTGTTCCTCACCAGTCCTGCCGTGGAAGATTCCTTTAAAGAGCATTTTACTGTGAGTGGAGATGCTGCAACTGGGAAAATGGCATATCTACATATTCCTAAACTGAGAGGAACTGAAGACAGTGCAGTGTATTTCTGTGCTGCTACTTCACAGGCCAACTATGAGGCACATTTTGGTTCAGGCACCAAATTAACAGTTCTCGAGCCAGACATCCCTGTCACTCCACCCAAAGTCAAAGTCCTTCCACCCTCCACTAAGGAGTGTGAAGATAGAAACAAGAAGAAGAAGAAGACGTTGGTGTGTGTGGCCACCGACTTCTACCCCGACCACGTCACTGTGTTCTGGCAGTTAAATGGAGGCGCCAACATCACCGATGGAGTTGGGACCGACAAC
>258-4
AGTTCAACTGACCTGCAGCCATACTATTCCAAACTACGACACTATACTGTGGTATCAGCAGTCAGCACAAAACACTGCTCTGAAACTCATTGGGTATGTGAGATTCACCAGTCCAACCGTGGAAGATTCCTTTAAAGAGCGTTTTACTGTGAGTGGAGATGCTGCAACTGGGAAAATGGCATATCTACATATTCCTAAACTGAGAGGAACTGAAGACAGTGCAGTGTATTTCTGTGCTGCTACTTACATTGGAAGTGTGCCCTACTTTGGAAATGGAACAAAGCTCACTGTTTTAGAGCCAGACATCCCTGTCACTCCACCCAAAGTCAAAGTCCTTCCACCCTCCACTAAGGAGTGTGAAGATAGAAACAAGAAGAAGAAGAAGACGTTGGTGTGTGTGGCCACCGACTTCTACCCCGACCACGTCACTGTGTTCTGGCAGTTAAATGGAGGCGCCAACATCACCGATGGAGTTGGGACCGACAAC
>259-4
AGTTCAACTGAACTGCAGCCATACTATTCCAAACTACGACACTATACTGTGGTATCAGCAGTCAGCACAAAACACTGCTCTGAAACTCATTGGGTATGTGAGATTCACCAGTCCAACCGTGGAAGATTCCTTTAAAGAGCGTTTTACTGTGAGTGGAGATGCTGCAACTGGGAAAATGGCATATCTACATATTCCTAAACTGAGAGGAACTGAAGACAGTGCAGTGTATTTCTGTGCTGCTAGATACTCGGAAGCATACTTTGGAGCCGGCACCAAACTCACCGTTTTAGAGCCAGACATCCCTGTCACTCCACCCAAAGTCAAAGTCCTTCCACCCTCCACTAAGGAGTGTGAAGATAGAAACAAGAAGAAGAAGAAGACGTTGGTGTGTGTGGCCACCGACTTCTACCCCGACCACGTCACTGTGTTCTGGCAGTTAAATGGAGGCGCCAACATCACCGATGGAGTTGGGACCGACAAC
>260-4
AGTTCAACTGAACTGCAGCCATACTATTCCAAACTACGACACTATACTGTGGTATCAGCAGTCAGCACAAAACACTGCTCTGAAACTCATTGGGTATGTGAGATTCACCAGTCCAACCGTGGAAGATTCCTTTAAAGAGCGTTTTACTGTGAGTGGAGATGCTGCAACTGGGAAAATGGCATATCTACATATTCCTAAACTGAGAGGAACTGAAGACAGTGCAGTGTATTTCTGTGCTGCTAGGGGGACAGGGGAACTCGGAAGCATACTTTGGAGCCGGCACCAAACTCACCGTTTTAGAGCCAGACATCCCTGTCACTCCACCCAAAGTCAAAGTCCTTCCACCCTCCACTAAGGAGTGTGAAGATAGAAACAAGAAGAAGAAGAAGACGTTGGTGTGTGTGGCCACCGACTTCTACCCCGACCACGTCACTGTGTTCTGGCAGTTAAATGAAGGCGCCAACATCACCGATGGAGTTGGGACCGACAAC
>261-4
AGTTCAACTCACCTGCAGCCATACTATTCCAAACTACGACACTATACTGTGGTATCAGCAGTCAGCACAAAACACTGCTCTGAAACTCATTGGGTATGTGAGATTCACCAGTCCAACCGTGGAAGATTCCTTTAAAGAGCGTTTTACTGTGAGTGGAGATGCTGCAACTGGGAAAATGGCGTATCTACATGTTCCTAAACTGAGAGGAACTGAAGACAGTGCAGTGTATTTCTGTGCTGCCGGACAGGGGGACTATGAGGCACATTTTGGTTCAGGCACCAAATTAACAGTTCTCGAGCCAGACATCCCTGTCACTCCACCCAAAGTCAAAGTCCTTCCACCCTCCACTAAGGAGTGTGAAGATAGAAACAAGAAGAAGAAGAAGACGTTGGTGTGTGTGGCCACCGACTTCTACCCCGACCACGTCACTGTGTTCTGGCAGTTAAATGGAGGCGCCAACATCACCGATGGAGTTGGGACCGACAAC
>262-4
AGTTCAACTGACCTGCAGCCATACTATTCCAAGCTACAACATTATACTGTGGTACCAGCAGTCAGCACAAAACACTGCTCTGAAACTCATTGGGTATGTGCTACTCACCAGTCCTACCGTGGAAGATTCCTTTAAAGAGCGTTTTACTGTGAGTGGAGATGCTGCAACTGGGAAAATGGCATATCTACATATTCCTAAACTGAGAGGAACTGAAGACAGTGCAGTGTATTTCTGTGCTGCTACCCGGGACAACAACTATGAGGCACATTTTGGTTCAGGCACCAAATTAACAGTTCTCGAGCCAGACATCCCTGTCACTCCACCCAAAGTCAAAGTCCTTCCACCCTCCACTAAGGAGTGTGAAGATAGAAACAAGAAGAAGAAGAAGACGTTGGTGTGTGTGGCCACCGACTTCTACCCCGACCACGTCACTGTGTTCTGGCAGTTAAATGGAGGCGCCAACATCACCGATGGAGTTGGGACCGACAAC
>263-4
AGTTCAACTGAACTGCAGCCATACTATTCCAAGCTACAACATTATACTGTGGTACCAGCAGTCAGCACAAAACACTGCTCTGAAACTCATTGGGTATGTGCAATTCACCAGTCCAACCGTGGAAGATTCCTTTAAAGAGCGTTTTACTGTGAGTGGAGATGCTGCAACTGGGAAAATGGCATATCTACATATTCCTAATCTGAGAGGAACTGAAGACAGTGCAGTGTATTTCTGTGCTGCTAGTAGGGACAGGGGAAGTGTGCCCTACTTTGGAAATGGAACAAAGCTCACTGTTTTAGAGCCAGACATCCCTGTCACTCCACCCAAAGTCAAAGTCCTTCCACCCTCCACTAAGGAGTGTGAAGATAGAAACAAGAAGAAGAAGAAGACGTTGGTGTGTGTGGCCACCGACTTCTACCCCGACCACGTCACTGTGTTCTGGCAGTTAAATGGAGGCGCCAACATCACCGATGGAGTTGGGACCGACAAC
>264-4
AGTTCAACTGAACTGCAGCCATACTATTCCAAGCTACAACATTATACTGTGGTACCAGCAGTCAGCACAAAACACTGCTCTGAAACTCATTGGGTATGTGCAATTCACCAGTCCAACCGTGGAAGATTCCTTTAAAGAGCGTTTTACTGTGAGTGGAGATGCTGCAACTGGGAAAATGGCATATCTACATATTCCTAATCTGAGAGGAACTGAAGACAGTGCAGTGTATTTCTGTGCTGCTAGTCGGGATTCGTACTCGGAAGCATACTTTGGAGCCGGCACCAAACTCACCGTTTTAGAGCCAGACATCCCTGTCACTCCACCCAAAGTCAAAGTCCTTCCACCCTCCACTAAGGAGTGTGAAGATAGAAACAAGAAGAAGAAGAAGACGTTGGTGTGTGTGGCCACCGACTTCTACCCCGACCACGTCACTGTGTTCTGGCAGTTAAATGGAGGCGCCAACATCACCGATGGAGTTGGGACCGACAAC
>265-4
AGTTCAACTCACCTGCAGCCATACTATTCCAACCTACAACAGGATACTGTGGTACCAGCAGTCAGCACAAAACACTGCTCTGAAACTCATTGGGTATGTGCAATTCACCAGTCCAACCGTGGAAGATTCCTTTAAAGAGCGTTTTACTGTGAGTGGAGATGCTGCAACTGGGAAAATGGCATATCTACATATTCCTAAACTGAGAGGAACTGAAGACAGTGCAGTGTATTTCTGTGCTGCTCGGACAGGGTATGAGGCACATTTTGGTTCAGGCACCAAATTAACAGTTCTCGAGCCAGACATCCCTGTCACTCCACCCAAAGTCAAAGTCCTTCCACCCTCCACTAAGGAGTGTGAAGATAGAAACAAGAAGAAGAAGAAGACGTTGGTGTGTGTGGCCACCGACTTCTACCCCGACCACGTCACTGTGTTCTGGCAGTTAAATGGAGGCGCCAACATCACCGATGGAGTTGGGACCGACAAC
>266-4
AGTTCAACTGACCTGCAGCCATACTATTCCAAACTACGACACTATACTGTGGTATCAGCAGTCAGCACAAAACACTGCTCTGAAACTCATTGGGTATGTGCTACTCACCAGTCCAACCATGGAAGATTCCTTTAAAGAGCGTTTTACTGTGAGTGGAGATGCTGCAACTGGGAAAATGGCATATCTACATATTCCTAATCTGAGAGGAACTGAAGACAGTGCAGTGTATTTCTGTGCTGCTAGTACCAGGGTTGATCCTGCGTTCTTTGGAGCAGGGACCAAACTGACTGTTCTGGAGCCAGACATCCCTGTCACTCCACCCAAAGTCAAAGTCCTTCCACCCTCCACTAAGGAGTGTGAAGATAGAAACAAGAAGAAGAAGAAGACGTTGGTGTGTGTGGCCACCGACTTCTACCCCGACCACGTCACTGTGTTCTGGCAGTTAAATGGAGGCGCCAACATCACCGATGGAGTTGGGACCGACAAC
>267-4
AGTTCAACTGAACTGCAGCCATACTATTCCAAACTACGACACTATACTGTGGTATCAGCAGTCAGCACAAAACACTGCTCTGAAACTCATTGGGTATGTGAGATTCACCAGTCCAACCGTGGAAGATTCCTTTAAAGAGCGTTTTACTGTGAGTGGAGATGCTGCAACTGGGAAAATGGCATATCTACATATTCCTAAACTGAGAGGAACTGAAGACAGTGCAGTGTATTTCTGTGCTGCTACTTCGGGACAGGGGTATGAGGCACATTTTGGTTCAGGCACCAAATTAACAGTTCTCGAGCCAGACATCCCTGTCACTCCACCCAAAGTCAAAGTCCTTCCACCCTCCACTAAGGAGTGTGAAGATAGAAACAAGAAGAAGAAGAAGACGTTGGTGTGTGTGGCCACCGACTTCTACCCCGACCACGTCACTGTGTTCTGGCAGTTAAATGGAGGCGCCAACATCACCGATGGAGTTGGGACCGACAAC
>268-4
AGTTCAACTCAACTGCAGCCATACTATTCCAAGCTACAACATTATACTGTGGTACCAGCAGTCAGCACAAAACACTGCTCTGAAACTCATTGGGTATGTGCAATTCACCAGTCCAACCGTGGAAGATTCCTTTAAAGAGCGTTTTACTGTGAGTGGAGATGCTGCAACTGGGAAAATGGCATATCTACATATTCCTAATCTGAGAGGAACTGAAGACAGTGCAGTGTATTTCTGTGCTGCTAGTACGTACTCGGAAGCATACTTTGGAGCCGGCACCAAACTCACCGTTTTAGAGCCAGACATCCCTGTCACTCCACCCAAAGTCAAAGTCCTTCCACCCTCCACTAAGGAGTGTGAAGATAGAAACAAGAAGAAGAAGAAGACGTTGGTGTGTGTGGCCACCGACTTCTACCCCGACCACGTCACTGTGTTCTGGCAGTTAAATGGAGGCGCCAACATCACCGATGGAGTTGGGACCGACAAC
>269-4
AGTTCAACTGACCTGCAGCCATACTATTCCAAGCTACAACACTATACTGTGGTATCAGCAGTCAGCACAGAACACTGCTCTGAAACTCATTGGGTATGTGCTACTCACCAGTCCTGCTGTGGAAGATTCCTTTAAAGAGCGTTTTACTGTGAGTGGAGATGCTGCAACTGGGAAAATGGCATATCTACATATTCCTAAACTGAGAGGAACTGAAGACAGTGCAGTGTATTTCTGTGCTGCTACTTATGGGTCCAACTATGAGGCACATTTTGGTTCAGGCACCAAATTAACAGTTCTCGAGCCAGACATCCCTGTCACTCCACCCAAAGTCAAAGTCCTTCCACCCTCCACTAAGGAGTGTGAAGATAGAAACAAGAAGAAGAAGAAGACGTTGGTGTGTGTGGCCACCGACTTCTACCCCGACCACGTCACTGTGTTCTGGCAGTTAAATGGAGGCGCCAACATCACCGATGGAGTTGGGACCGACAAC
>270-4
AGTTCAACTGAACTGCAGCCATACTATTCCAAACTACGACACTATACTGTGGTATCAGCAGTCAGCACAAAACACTGCTCTGAAACTCATTGGGTATGTGAGATTCACCAGTCCAACCGTGGAAGATTCCTTTAAAGAGCGTTTTACTGTGAGTGGAGATGCTGCAACTGGGAAAATGGCATATCTACATATTCCTAAACTGAGAGGAACTGAAGACAGTGCAGTGTATTTCTGTGCTGCTACCGGGACAGGGCCCTATGAGGCACATTTTGGTTCAGGCACCAAATTAACAGTTCTCGAGCCAGACATCCCTGTCACTCCACCCAAAGTCAAAGTCCTTCCACCCTCCACTAAGGAGTGTGAAGATAGAAACAAGAAGAAGAAGAAGACGTTGGTGTGTGTGGCCACCGACTTCTACCCCGACCACGTCACTGTGTTCTGGCAGTTAAATGGAGGCGCCAACATCACCGATGGAGTTGGGACCGACAAC
>271-4
AGTTCAACTGAACTGCAGCCATACTATTCCAAGCTACAACACTATACTGTGGTATCAGCAGTCAGCACAGAACACTGCTCTGAAACTCATTGGGTATGTGTTCCTCACCAGTCCTGCTGTGGAAGATTCCTTTAAAGAGCGTTTTACTGTGAGTGGAGATGCTGCAACTGGGAAAATGGCATATCTACATATTCCTAAACTGAGAGGAACTGAAGACAGTGCAGTGTATTTCTGTGCTGCTACCCTCTCTGGTGTTTATCCTGCCTACTTTGGAGAGGGAACTAAGCTAACAGTTCTGGAGCCAGACATCCCTGTCACTCCACCCAAAGTCAAAGTCCTTCCACCCTCCACTAAGGAGTGTGAAGATAGAAACAAGAAGAAGAAGAAGACGTTGGTGTGTGTGGCCACCGACTTCTACCCCGACCACGTCACTGTGTTCTGGCAGTTAAATGGAGGCGCCAACATCACCGATGGAGTTGGGACCGACAAC
>272-4
AGTTCAACTCACCTGCAGCCATACTATTCCAAACTACGACACTATACTGTGGTATCAGCAGTCAGCACAAAACACTGCTCTGAAACTCATTGGGTATGTGCTACTCACCAGTCCAACCATGGAAGATTCCTTTAAAGAGCGTTTTACTGTGAGTGGAGATGCTGCAACTGGGAAAATGGCATATCTACATATTCCTAATCTGAGAGGAACTGAAGACAGTGCAGTGTATTTCTGTGCTGCTAGTTTAGGCTATGAGGCACATTTTGGTTCAGGCACCAAATTAACAGTTCTCGAGCCAGACATCCCTGTCACTCCACCCAAAGTCAAAGTCCTTCCACCCTCCACTAAGGAGTGTGAAGATAGAAACAAGAAGAAGAAGAAGACGTTGGTGTGTGTGGCCACCGACTTCTACCCCGACCACGTCACTGTGTTCTGGCAGTTAAATGGAGGCGCCAACATCACCGATGGAGTTGGGACCGACAAC
>273-4
AGTTCAACTGACCTGCAGCCATACTATTCCAACCTACAACAGGATACTGTGGTACCAGCAGTCAGCACAAAACACTGCTCTGAAACTCATTGGGTATGTGCAATTCACCAGTCCAACCGTGGAAGATTCCTTTAAAGAGCGTTTTACTGTGAGTGGAGATGCTGCAACTGGGAAAATGGCATATCTACATATTCCTAAACTGAGAGGAACTGAAGACAGTGCAGTGTATTTCTGTGCTGCGACAGGGGGCGCTGGAAGTGTGCCCTACTTTGGAAATGGAACAAAGCTCACTGTTTTAGAGCCAGACATCCCTGTCACTCCACCCAAAGTCAAAGTCCTTCCACCCTCCACTAAGGAGTGTGAAGATAGAAACAAGAAGAAGAAGAAGACGTTGGTGTGTGTGGCCACCGACTTCTACCCCGACCACGTCACTGTGTTCTGGCAGTTAAATGGAGGCGCCAACATCACCGATGGAGTTGGGACCGACAAC
>274-4
AGTTCAACTGAACTGCAGACATACTATTCCAAGCTACAACACTATACTGTGGTATCAGCAGTCAGCACAGAACACTGCTCTGAAACTCATTGGGTATGTGCTACTCACCAGTCCTGCTGTGGAAGATTCCTTTAAAGAGCGTTTTACTGTGAGTGGAGATGCTGCAACTGGGAAAATGGCATATCTACATATTCCTAAACTGAGAGGAACTGAAGACAGTGCAGTGTATTTCTGTGCTGCTACTTGGGACTTCAACTATGAGGCACATTTTGGTTCAGGCACCAAATTAACAGTTCTCGAGCCAGACATCCCTGTCACTCCACCCAAAGTCAAAGTCCTTCCACCCTCCACTAAGGAGTGTGAAGATAGAAACAAGAAGAAGAAGAAGACGTTGGTGTGTGTGGCCACCGACTTCTACCCCGACCACGTCACTGTGTTCTGGCAGTTAAATGGAGGCGCCAACATCACCGATGGAGTTGGGACCGACAAC
>275-4
AGTTCAACTCAACTGCAGCCATACTATTCCAAACTACGACACTATACTGTGGTATCAGCAGTCAGCACAAAACACTGCTCTGAAACTCATTGGGTATGTGAGATTCACCAGTCCAACCGTGGAAGATTCCTTTAAAGAGCGTTTTACTGTGAGTGGAGATGCTGCAACTGGGAAAATGGCATATCTACATATTCCTAAACTGAGAGGAACTGAAGACAGTGCAGTGTATTTCTGTGCTGCTACTAAAAGTCAGGGGAGTGTGCCCTACTTTGGAAATGGAACAAAGCTCACTGTTTTAGAGCCAGACATCCCTGTCACTCCACCCAAAGTCAAAGTCCTTCCACCCTCCACTAAGGAGTGTGAAGATAGAAACAAGAAGAAGAAGAAGACGTTGGTGTGTGTGGCCACCGACTTCTACCCCGACCACGTCACTGTGTTCTGGCAGTTAAATGGAGGCGCCAACATCACCGATGGAGTTGGGACCGACAAC
>276-4
AGTTCAACTGACCTGCAGCCATACTATTCCAACCTACAACAGGATACTGTGGTACCAGCAGTCAGCACAAAACACTGCTCTGAAACTCATTGGGTATGTGCAATTCACCAGTCCAACCGTGGAAGATTCCTTTAAAGAGCGTTTTACTGTGAGTGGAGATGCTGCAACTGGGAAAATGGCATATCTACATATTCCTAAACTGAGAGGAACTGAAGACAGTGCAGTGTATTTCTGTGCTGCTTCGGACGGAAACTATGAGGCACATTTTGGTTCAGGCACCAAATTAACAGTTCTCGAGCCAGACATCCCTGTCACTCCACCCAAAGTCAAAGTCCTTCCACCCTCCACTAAGGAGTGTGAAGATAGAAACAAGAAGAAGAAGAAGACGTTGGTGTGTGTGGCCACCGACTTCTACCCCGACCACGTCACTGTGTTCTGGCAGTTAAATGGAGGCGCCAACATCACCGATGGAGTTGGGACCGACAAC
>277-4
AGTTCAACTGACCTGCAGCCATACTATTCCAAGCTACAACACTATACTGTGGTACCAGCAGTCAGCACAGAACACTGCTCTGAAACTCATTGGGTATGTGTTCCTCACCAGTCCTGCTGTGGAAGATTCCTTTAAAGAGCGTTTTACTGTGAGTGGAGATGCTGCAACTGGGAAAATGGCATATCTACATATTCCTAAACTGAGAGGAACTGAAGACAGTGCAGTGTATTTCTGTGCTGCTACTTATGAAGGGATGGAGGCACATTTTGGTTCAGGCACCAAATTAACAGTTCTCGAGCCAGACATCCCTGTCACTCCACCCAAAGTCAAAGTCCTTCCACCCTCCACTAAGGAGTGTGAAGATAGAAACAAGAAGAAGAAGAAGACGTTGGTGTGTGTGGCCACCGACTTCTACCCCGACCACGTCACTGTGTTCTGGCAGTTAAATGAAGGCGCCAACATCACCGATGGAGTTGGGACCGACAAC
>278-4
AGTTCAACTCACCTGCAGCCATACTATTCCAAACTACGACACTATACTGTGGTATCAGCAGTCAGCACAAAACACTGCTCTGAAACTCATTGGGTATGTGCTACTCACCAGTCCAACCATGGAAGATTCCTTTAAAGAGCGTTTTACTGTGAGTGGAGATGCTGCAACTGGGAAAATGGCATATCTACATATTCCTAATCTGAGAGGAACTGAAGACAGTGCAGTGTATTTCTGTGCTGCTAGTAGGGGCGACTATGATCCTGCGTTCTTTGGAGCAGGGACCAAACTGACTGTTCTGGAGCCAGACATCCCTGTCACTCCACCCAAAGTCAAAGTCCTTCCACCCTCCACTAAGGAGTGTGAAGATAGAAACAAGAAGAAGAAGAAGACGTTGGTGTGTGTGGCCACCGACTTCTACCCCGACCACGTCACTGTGTTCTGGCAGTTAAATGGAGGCGCCAACATCACCGATGGAGTTGGGACCGACAAC
>279-4
AGTTCAACTGACCTGCAGCCATACTATTCCAAACTACGACACTATACTGTGGTATCAGCAGTCAGCACAAAACACTGCTCTGAAACTCATTGGGTATGTGCTACTCACCAGTCCAACCATGGAAGATTCCTTTAAAGAGCGTTTTACTGTGAGTGGAGATGCTGCAACTGGGAAAATGGCATATCTACATATTCCTAATCTGAGAGGAACTGAAGACAGTGCAGTGTATTTCTGTGCTGCTAGACAGGGGAACCAACCATCCTTCTTTGGCAATGGAACCAAACTCACTGTTTTAGAGCCAGACATCCCTGTCACTCCACCCAAAGTCAAAGTCCTTCCACCCTCCACTAAGGAGTGTGAAGATAGAAACAAGAAGAAGAAGAAGACGTTGGTGTGTGTGGCCACCGACTTCTACCCCGACCACGTCACTGTGTTCTGGCAGTTAAATGGAGGCGCCAACATCACCGATGGAGTTGGGACCGACAAC
>280-4
AGTTCAACTCACCTGCAGCCATACTATTCCAAACTACGACACTATACTGTGGTATCAGCAGTCAGCACAAAACACTGCTCTGAAACTCATTGGGTATGTGCTACTCACCAGTCCAACCATGGAAGATTCCTTTAAAGAGCGTTTTACTGTGAGTGGAGATGCTGCAACTGGGAAAATGGCATATCTACATATTCCTAATCTGAGAGGAACTGAAGACAGTGCAGTGTATTTCTGTGCTGCTAGTACCTACACTGGAAGTGTGCCCTACTTTGGAAATGGAACAAAGCTCACTGTTTTAGAGCCAGACATCCCTGTCACTCCACCCAAAGTCAAAGTCCTTCCACCCTCCACTAAGGAGTGTGAAGATAGAAACAAGAAGAAGAAGAAGACGTTGGTGTGTGTGGCCACCGACTTCTACCCCGACCACGTCACTGTGTTCTGGCAGTTAAATGGAGGCGCCAACATCACCGATGGAGTTGGGACCGACAAC
>281-4
AGTTCAACTCACCTGCAGCCATACTATTCCAAACTACAACACTATACTGTGGTACCAGCAGTCAGCACAAAACACTGCTCTGAAACTCATTGGGTATGTGTTCCTCACCAGTCCTGCCGTGGAAGATTCCTTTAAAGAGCGTTTTACTGTGAGTGGAGATGCTGCAACTGGGAAAATGGCATATCTACATATTCCTAAACTGAGAGGAACTGAAGACAGTGGAGTGTATTTCTGTGCTGCTAGTAAACAGGGGGCAGATCCTGCGTTCTTTGGAGCAGGGACCAAACTGACTGTTCTGGAGCCAGACATCCCTGTCACTCCACCCAAAGTCAAAGTCCTTCCACCCTCCACTAAGGAGTGTGAAGATAGAAACAAGAAGAAGAAGAAGACGTTGGTGTGTGTGGCCACCGACTTCTACCCCGACCACGTCACTGTGTTCTGGCAGTTAAATGGAGGCGCCAACATCACCGATGGAGTTGGGACCGACAAC
>282-4
AGTTCAACTGACCTGCAGCCATACTATTCCAAACTACAACAGGATACTGTGGTACCAGCAGTCAGCACAGAACACTGCTCTGAAACTCATTGGGTATGTGCTACTCACCAGTCCTGCTGTGGAAGATTCCTTTAAAGAGCGTTTTACTGTGAGTGGAGATGCTGCAACTGGGAAAATGGCATATCTACATATTCCTAAACTGAGAGGAACTGAAGACAGTGCAGTGTATTTCTGTGCTGCTACTTCGGGGAGCGGCTATGAGGCACATTTTGGTTCAGGCACCAAATTAACAGTTCTCGAGCCAGACATCCCTGTCACTCCACCCAAAGTCAAAGTCCTTCCACCCTCCACTAAGGAGTGTGAAGATAGAAACAAGAAGAAGAAGAAGACGTTGGTGTGTGTGGCCACCGACTTCTACCCCGACCACGTCACTGTGTTCTGGCAGTTAAATGGAGGCGCCAACATCACCGATGGAGTTGGGACCGACAAC
>283-4
AGTTCAACTGACCTGCAGCCATACTATTCCAAGCTACAACATTATACTGTGGTACCAGCAGTCAGCACAAAACACTGCTCTGAAACTCATTGGGTATGTGCAATTCACCAGTCCAACCGTGGAAGATTCCTTTAAAGAGCGTTTTACTGTGAGTGGAGATGCTGCAACTGGGAAAATGGCATATCTACATATTCCTAATCTGAGAGGAACTGAAGACAGTGCAGTGTATTTCTGTGCTGCTAGTAAGCAGATCAACTATGAGGCACATTTTGGTTCAGGCACCAAATTAACAGTTCTCGAGCCAGACATCCCTGTCACTCCACCCAAAGTCAAAGTCCTTCCACCCTCCACTAAGGAGTGTGAAGATAGAAACAAGAAGAAGAAGAAGACGTTGGTGTGTGTGGCCACCGACTTCTACCCCGACCACGTCACTGTGTTCTGGCAGTTAAATGGAGGCGCCAACATCACCGATGGAGTTGGGACCGACAAC
>284-4
AGTTCAACTCACCTGCAGCCATACTATTCCAAGCTACAACATTATACTGTGGTACCAGCAGTCAGCACAAAACACTGCTCTGAAACTCATTGGGTATGTGCTACTCACCAATCCTGCCGTGGAAGATTCCTTTAAAGAGCGTTTTACTGTGAGTGGAGATGCTGCAACTGGGAAAATGGCATATCTACATATTCCTAAACTGAGAGGAACTGAAGACAGTGCAGTGTATTTCTGTGCTGCTACAGGGGGATACTCGGAAGCATACTTTGGAGCCGGCACCAAACTCACCGTTTTAGAGCCAGACATCCCTGTCACTCCACCCAAAGTCAAAGTCCTTCCACCCTCCACTAAGGAGTGTGAAGATAGAAACAAGAAGAAGAAGAAGACGTTGGTGTGTGTGGCCACCGACTTCTACCCCGACCACGTCACTGTGTTCTGGCAGTTAAATGGAGGCGCCAACATCACCGATGGAGTTGGGACCGACAAC
>285-4
AGTTCAACTGACCTGCAGCCATACTATTCCAAACTACGACACTATACTGTGGTATCAGCAGTCAGCACAAAACACTGCTCTGAAACTCATTGGGTATGTGCTACTCACCAGTCCAACCATGGAAGATTCCTTTAAAGAGCGTTTTACTGTGAGTGGAGATGCTGCAACTGGGAAAATGGCATATCTACATATTCCTAATCTGAGAGGAACTGAAGACAGTGCAGTGTATTTCTGTGCTGCTAGGGGACAGGCCAACTATGAGGCACATTTTGGTTCAGGCACCAAATTAACAGTTCTCGAGCCAGACATCCCTGTCACTCCACCCAAAGTCAAAGTCCTTCCACCCTCCACTAAGGAGTGTGAAGATAGAAACAAGAAGAAGAAGAAGACGTTGGTGTGTGTGGCCACCGACTTCTACCCCGACCACGTCACTGTGTTCTGGCAGTTAAATGGAGGCGCCAACATCACCGATGGAGTTGGGACCGACAAC
>286-4
AGTTCAACTGACCTGCAGCCATACTATTCCAAGCTACAACACTATACTGTGGTATCAGCAGTCAGCACAGAACACTGCTCTGAAACTCATTGGGTATGTGCTACTCACCAGTCCTGCTGTGGAAGATTCCTTTAAAGAGCGTTTTACTGTGAGTGGAGATGCTGCAACTGGGAAAATGGCATATCTACATATTCCTAAACTGAGAGGAACTGAAGACAGTGCAGTGTATTTCTGTGCTGCCGCAGGGGGCGACTATGAGGCACATTTTGGTTCAGGCACCAAATTAACAGTTCTCGAGCCAGACATCCCTGTCACTCCACCCAAAGTCAAAGTCCTTCCACCCTCCACTAAGGAGTGTGAAGATAGAAACAAGAAGAAGAAGAAGACGTTGGTGTGTGTGGCCACCGACTTCTACCCCGACCACGTCACTGTGTTCTGGCAGTTAAATGGAGGCGCCAACATCACCGATGGAGTTGGGACCGACAAC
>287-4
AGTTCAACTGAACTGCAGCCATACTATTCCAAACTACGACACTATACTGTGGTATCAGCAGTCAGCACAAAACACTGCTCTGAAACTCATTGGGTATGTGAGATTCACCAGTCCAACCGTGGAAGATTCCTTTAAAGAGCGTTTTACTGTGAGTGGAGATGCTGCAACTGGGAAAATGGCGTATCTACATGTTCCTAAACTGAGAGGAACTGAAGACAGTGCAGTGTATTTCTGTGCTGCTAGTAAAGCGACAGGAAGTGTGCCCTACTTTGGAAATGGAACAAAGCTCACTGTTTTAGAGCCAGACATCCCTGTCACTCCACCCAAAGTCAAAGTCCTTCCACCCTCCACTAAGGAGTGTGAAGATAGAAACAAGAAGAAGAAGAAGACGTTGGTGTGTGTGGCCACCGACTTCTACCCCGACCACGTCACTGTGTTCTGGCAGTTAAATGGAGGCGCCAACATCACCGATGGAGTTGGGACCGACAAC
>288-4
AGTTCAACTCACCTGCAGCCATACTATTCCAAACTACGACACTATACTGTGGTATCAGCAGTCAGCACAAAACACTGCTCTGAAACTCATTGGGTATGTGAGATTCACCAGTCCAACCGTGGAAGATTCCTTTAAAGAGCGTTTTACTGTGAGTGGAGATGCTGCAACTGGGAAAATGGCATATCTACATATTCCTAAACTGAGAGGAACTGAAGACAGTGCAGTGTATTTCTGTGCTGCTACAGGAGCCAACTATGAGGCACATTTTGGTTCAGGCACCAAATTAACAGTTCTCGAGCCAGACATCCCTGTCACTCCACCCAAAGTCAAAGTCCTTCCACCCTCCACTAAGGAGTGTGAAGATAGAAACAAGAAGAAGAAGAAGACGTTGGTGTGTGTGGCCACCGACTTCTACCCCGACCACGTCACTGTGTTCTGGCAGTTAAATGGAGGCGCCAACATCACCGATGGAGTTGGGACCGACAAC
>289-4
AGTTCAACTCAACTGCAGCCATACTATTCCAAGCTACAACATTATACTGTGGTACCAGCAGTCAGCACAAAACACTGCTCTGAAACTCATTGGGTATGTGCTACTCACCAGTCCTACCGTGGAAGATTCCTTTAAAGAGCGTTTTACTGTGAGTGGAGATGCTGCAACTGGGAAAATGGCATATCTACATATTCCTAAACTGAGAGGAACTGAAGACAGTGCAGTGTATTTCTGTGCTGCTACTTATAGTGCCAGCCAGGCTTACTTCGGTGGAGGAACCAGGTTAACTGTCCTAGAGCCAGACATCCCTGTCACTCCACCCAAAGTCAAAGTCCTTCCACCCTCCACTAAGGAGTGTGAAGATAGAAACAAGAAGAAGAAGAAGACGTTGGTGTGTGTGGCCACCGACTTCTACCCCGACCACGTCACTGTGTTCTGGCAGTTAAATGGAGGCGCCAACATCACCGATGGAGTTGGGACCGACAAC
>290-4
AGTTCAACTGAACTGCAGCCATACTATTCCAAGCTACAACATTATACTGTGGTACCAGCAGTCAGCACAAAACACTGCTCTGAAACTCATTGGGTATGTGCTACTCACCAGTCCTACCGTGGAAGATTCCTTTAAAGAGCGTTTTACTGTGAGTGGAGATGCTGCAACTGGGAAAATGGCATATCTACATATTCCTAAACTGAGAGGAACTGAAGACAGTGCAGTGTATTTCTGTGCTGCTAGAGGGGGGGAGGCACATTTTGGTTCAGGCACCAAATTAACAGTTCTCGAGCCAGACATCCCTGTCACTCCACCCAAAGTCAAAGTCCTTCCACCCTCCACTAAGGAGTGTGAAGATAGAAACAAGAAGAAGAAGAAGACGTTGGTGTGTGTGGCCACCGACTTCTACCCCGACCACGTCACTGTGTTCTGGCAGTTAAATGGAGGCGCCAACATCACCGATGGAGTTGGGACCGACAAC
>291-4
AGTTCAACTGAACTGCAGCCATACTATTCCAAACTACGACACTATACTGTGGTATCAGCAGTCAGCACAAAACACTGCTCTGAAACTCATTGGGTATGTGAGATTCACCAGTCCAACCGTGGAAGATTCCTTTAAAGAGCGTTTTACTGTGAGTGGAGATGCTGCAACTGGGAAAATGGCGTATCTACATGTTCCTAAACTGAGAGGAACTGAAGACAGTGCAGTGTATTTCTGTGCTGCCGGACAGGGGGACTATGAGGCACATTTTGGTTCAGGCACCAAATTAACAGTTCTCGAGCCAGACATCCCTGTCACTCCACCCAAAGTCAAAGTCCTTCCACCCTCCACTAAGGAGTGTGAAGATAGAAACAAGAAGAAGAAGAAGACGTTGGTGTGTGTGGCCACCGACTTCTACCCCGACCACGTCACTGTGTTCTGGCAGTTAAATGGAGGCGCCAACATCACCGATGGAGTTGGGACCGACAAC
>292-4
AGTTCAACTCAACTGCAGCCATACTATTCCAAACTACGACACTATACTGTGGTATCAGCAGTCAGCACAAAACACTGCTCTGAAACTCATTGGGTATGTGAGATTCACCAGTCCAACCGTGGAAGATTCCTTTAAAGAGCGTTTTACTGTGAGTGGAGATGCTGCAACTGGGAAAATGGCATATCTACATATTCCTAAACTGAGAGGAACTGAAGACAGTGCAGTGTATTTCTGTGCTGCTAGAGAGGCTTCAAACCAACCAGCCTTCTTTGGCAATGGAACCAAACTCACTGTTTTAGAGCCAGACATCCCTGTCACTCCACCCAAAGTCAAAGTCCTTCCACCCTCCACTAAGGAGTGTGAAGATAGAAACAAGAAGAAGAAGAAGACGTTGGTGTGTGTGGCCACCGACTTCTACCCCGACCACGTCACTGTGTTCTGGCAGTTAAATGGAGGCGCCAACATCACCGATGGAGTTGGGACCGACAAC
>293-4
AGTTCAACTCAACTGCAGCCATACTATTCCAAACTACAACACTATACTGTGGTACCAGCAGTCAGCACAAAACACTGCTCTGAAACTCATTGGGTATGTGTTCCTCACCAGTCCTGCGGTGGAAGATTCCTTTAAAGAGCGTTTTACTGTGAGTGGAGATGCTGCAACTGGGAAAATGGCATATCTACATATTCCTAAACTGAGAGGAACTGAAGACAGTGGAGTGTATTTCTGTGCTGCTGAGACAGGGGGCTATGATCCTGCGTTCTTTGGAGCAGGGACCAAACTGACTGTTCTGGAGCCAGACATCCCTGTCACTCCACCCAAAGTCAAAGTCCTTCCACCCTCCACTAAGGAGTGTGAAGATAGAAACAAGAAGAAGAAGAAGACGTTGGTGTGTGTGGCCACCGACTTCTACCCCGACCACGTCACTGTGTTCTGGCAGTTAAATGGAGGCGCCAACATCACCGATGGAGTTGGGACCGACAAC
>294-4
AGTTCAACTCAACTGCAGCCATACTATTCAAGGCTACACTATGATACTATGGTACCAACAGTCAACAGGTGACACTGCTGTGAACCTCATAGGTTATGCATATACCACGTCAATAACCATGGAGAAATCGTTTGAAAAGCACTTCAGTGTGAGTGGAGATGGTTCGAAAGAGGCTTATCTTCATCTACTGAGTCTGAGAGCACCTGAAGACAGTGCAGTGTATTACTGTGCAGCCAGCCGACAAGACTATGAGGCACATTTTGGTTCAGGCACCAAATTAACAGTTCTCGAGCCAGACATCCCTGTCACTCCACCCAAAGTCAAAGTCCTTCCACCCTCCACTAAGGAGTGTGAAGATAGAAACAAGAAGAAGAAGAAGACGTTGGTGTGTGTGGCCACCGACTTCTACCCCGACCACGTCACTGTGTTCTGGCAGTTAAATGGAGGCGCCAACATCACCGATGGAGTTGGGACCGACAAC
>295-4
AGTTCAACTCACCTGCAGCCATACTATTCCAAGCTACAACATTATACTGTGGTACCAGCAGTCAGCACAAAACACTGCTCTGAAACTCATTGGGTATGTGCTACTCACCAGTCCTACCGTGGAAGATTCCTTTAAAGAGCGTTTTACTGTGAGTGGAGATGCTGCAACTGGGAAAATGGCATATCTACATATTCCTAAACTGAGAGGAACTGAAGACAGTGCAGTGTATTTCTGTGCTGCTACGACAGACACTGGAAGTGTGCCCTACTTTGGAAATGGAACAAAGCTCACTGTTTTAGAGCCAGACATCCCTGTCACTCCACCCAAAGTCAAAGTCCTTCCACCCTCCACTAAGGAGTGTGAAGATAGAAACAAGAAGAAGAAGAAGACGTTGGTGTGTGTGGCCACCGACTTCTACCCCGACCACGTCACTGTGTTCTGGCAGTTAAATGGAGGCGCCAACATCACCGATGGAGTTGGGACCGACAAC
>296-4
AGTTCAACTGACCTGCAGCCATACTATTCCAAACTACGACACTATACTGTGGTATCAGCAGTCAGCACAAAACACTGCTCTGAAACTCATTGGGTATGTGAGATTCACCAGTCCAACCGTGGAAGATTCCTTTAAAGAGCGTTTTACTGTGAGTGGAGATGCTGCAACTGGGAAAATGGCATATCTACATATTCCTAAACTGAGAGGAACTGAAGACAGTGCAGTGTATTTCTGTGCTGCTATATTTAACACTGGAAGTGTGCCCTACTTTGGAAATGGAACAAAGCTCACTGTTTTAGAGCCAGACATCCCTGTCACTCCACCCAAAGTCAAAGTCCTTCCACCCTCCACTAAGGAGTGTGAAGATAGAAACAAGAAGAAGAAGAAGACGTTGGTGTGTGTGGCCACCGACTTCTACCCCGACCACGTCACTGTGTTCTGGCAGTTAAATGGAGGCGCCAACATCACCGATGGAGTTGGGACCGACAAC
>297-4
AGTTCAACTGAACTGCAGCCATACTATTCCAAGCTACAACATTATACTGTGGTACCAGCAGTCAGCACAAAACACTGCTCTGAAACTCATTGGGTATGTGCAATTCACCAGTCCAACCGTGGAAGATTCCTTTAAAGAGCGTTTTACTGTGAGTGGAGATGCTGCAACTGGGAAAATGGCATATCTACATATTCCTAATCTGAGAGGAACTGAAGACAGTGCAGTGTATTTCTGTGCTGCTGGGACAAACAACTATGATCCTGCGTTCTTTGGAGCAGGGACCAAACTGACTGTTCTGGAGCCAGACATCCCTGTCACTCCACCCAAAGTCAAAGTCCTTCCACCCTCCACTAAGGAGTGTGAAGATAGAAACAAGAAGAAGAAGAAGACGTTGGTGTGTGTGGCCACCGACTTCTACCCCGACCACGTCACTGTGTTCTGGCAGTTAAATGGAGGCGCCAACATCACCGATGGAGTTGGGACCGACAAC
>298-4
AGTTCAACTGACCTGCAGCCATACTATTCCAAACTACGACACTATACTGTGGTATCAGCAGTCAGCACAAAACACTGCTCTGAAACTCATTGGGTATGTGCTACTCACCAGTCCAACCATGGAAGATTCCTTTAAAGAGCGTTTTACTGTGAGTGGAGATGCTGCAACTGGGAAAATGGCATATCTACATATTCCTAATCTGAGAGGAACTGAAGACAGTGCAGTGTATTTCTGTGCTGCCGGGACAGGGCGTAACCAACCAGCCTTCTTTGGCAATGGAACCAAACTCACTGTTTTAGAGCCAGACATCCCTGTCACTCCACCCAAAGTCAAAGTCCTTCCACCCTCCACTAAGGAGTGTGAAGATAGAAACAAGAAGAAGAAGAAGACGTTGGTGTGTGTGGCCACCGACTTCTACCCCGACCACGTCACTGTGTTCTGGCAGTTAAATGGAGGCGCCAACATCACCGATGGAGTTGGGACCGACAAC
>299-4
AGTTCAACTGAACTGCAGCCATACTATTCCAAGCTACAACATTATACTGTGGTACCAGCAGTCAGCACAAAACACTGCTCTGAAACTCATTGGGTATGTGCAATTCACCAGTCCAACCGTGGAAGATTCCTTTAAAGAGCGTTTTACTGTGAGTGGAGATGCTGCAACTGGGAAAATGGCATATCTACATATTCCTAATCTGAGAGGAACTGAAGACAGTGCAGTGTATTTCTGTGCTGCTAGAGGCTCTGGTGCTTATCCTGCCTACTTTGGAGAGGGAACTAAGCTAACAGTTCTGGAGCCAGACATCCCTGTCACTCCACCCAAAGTCAAAGTCCTTCCACCCTCCACTAAGGAGTGTGAAGATAGAAACAAGAAGAAGAAGAAGACGTTGGTGTGTGTGGCCACCGACTTCTACCCCGACCACGTCACTGTGTTCTGGCAGTTAAATGGAGGCGCCAACATCACCGATGGAGTTGGGACCGACAAC
>300-4
AGTTCAACTGAACTGCAGCCATACTATTCCAAGCTACAACATTATACTGTGGTACCAGCAGTCAGCACAAAACACTGCTCTGAAACTCATTGGGTATGTGCTACTCACCAGTCCTACCGTGGAAGATTCCTTTAAAGAGCGTTTTACTGTGAGTGGAGATGCTGCAACTGGGAAAATGGCATATCTACATATTCCTAAACTGAGAGGAACTGAAGACAGTGCAGTGTATTTCTGTGCTGCTACTCGGAGGAGGGCACATTTTGGTTCAGGCACCAAATTAACAGTTCTCGAGCCAGACATCCCTGTCACTCCACCCAAAGTCAAAGTCCTTCCACCCTCCACTAAGGAGTGTGAAGATAGAAACAAGAAGAAGAAGAAGACGTTGGTGTGTGTGGCCACCGACTTCTACCCCGACCACGTCACTGTGTTCTGGCAGTTAAATGGAGGCGCCAACATCACCGATGGAGTTGGGACCGACAAC
>301-4
AGTTCAACTGACCTGCAGCCATACTATTCCAACCTACAACAGGATACTGTGGTACCAGCAGTCAGCACAAAACACTGCTCTGAAACTCATTGGGTATGTGCAATTCACCAGTCCAACCGTGGAAGATTCCTTTAAAGAGCGTTTTACTGTGAGTGGAGATGCTGCAACTGGGAAAATGGCATATCTACATATTCCTAAACTGAGAGGAACTGAAGACAGTGCAGTGTATTTCTGTGCTGCTACTTATGGGACAGATTATGAGGCACATTTTGGTTCAGGCACCAAATTAACAGTTCTCGAGCCAGACATCCCTGTCACTCCACCCAAAGTCAAAGTCCTTCCACCCTCCACTAAGGAGTGTGAAGATAGAAACAAGAAGAAGAAGAAGACGTTGGTGTGTGTGGCCACCGACTTCTACCCCGACCACGTCACTGTGTTCTGGCAGTTAAATGGAGGCGCCAACATCACCGATGGAGTTGGGACCGACAAC
>302-4
AGTTCAACTGAACTGCAGCCATACTATTCCAAACTACGACACTATACTGTGGTATCAGCAGTCAGCACAAAACACTGCTCTGAAACTCATTGGGTATGTGAGATTCACCAGTCCAACCGTGGAAGATTCCTTTAAAGAGCGTTTTACTGTGAGTGGAGATGCTGCAACTGGGAAAATGGCGTATCTACATGTTCCTAAACTGAGAGGAACTGAAGACAGTGCAGTGTATTTCTGTGCTGCTAGTAAGAGCTCGTACTCGGAAGCATACTTTGGAGCCGGCACCAAACTCACCGTTTTAGAGCCAGACATCCCTGTCACTCCACCCAAAGTCAAAGTCCTTCCACCCTCCACTAAGGAGTGTGAAGATAGAAACAAGAAGAAGAAGAAGACGTTGGTGTGTGTGGCCACCGACTTCTACCCCGACCACGTCACTGTGTTCTGGCAGTTAAATGGAGGCGCCAACATCACCGATGGAGTTGGGACCGACAAC
>303-4
AGTTCAACTCACCTGCAGCCATACTATTCCAAACTACGACACTATACTGTGGTATCAGCAGTCAGCACAAAACACTGCTCTGAAACTCATTGGGTATGTGCTACTCACCAGTCCAACCATGGAAGATTCCTTTAAAGAGCGTTTTACTGTGAGTGGAGATGCTGCAACTGGGAAAATGGCATATCTACATATTCCTAATCTGAGAGGAACTGAAGACAGTGCAGTGTATTTCTGTGCTCCGGACAGGGAGTATGAGGCACATTTTGGTTCAGGCACCAAATTAACAGTTCTCGAGCCAGACATCCCTGTCACTCCACCCAAAGTCAAAGTCCTTCCACCCTCCACTAAGGAGTGTGAAGATAGAAACAAGAAGAAGAAGAAGACGTTGGTGTGTGTGGCCACCGACTTCTACCCCGACCACGTCACTGTGTTCTGGCAGTTAAATGGAGGCGCCAACATCACCGATGGAGTTGGGACCGACAAC
>304-4
AGTTCAACTGAACTGCAGCCATACTATTCCAAACTACGACACTATACTGTGGTATCAGCAGTCAGCACAAAACACTGCTCTGAAACTCATTGGGTATGTGCTACTCACCAGTCCAACCATGGAAGATTCCTTTAAAGAGCGTTTTACTGTGAGTGGAGATGCTGCAACTGGGAAAATGGCATATCTACATATTCCTAATCTGAGAGGAACTGAAGACAGTGCAGTGTATTTCTGTGCTGCTAGACAGGGGAACCAACCATCCTTCTTTGGCAATGGAACCAAACTCACTGTTTTAGAGCCAGACATCCCTGTCACTCCACCCAAAGTCAAAGTCCTTCCACCCTCCACTAAGGAGTGTGAAGATAGAAACAAGAAGAAGAAGAAGACGTTGGTGTGTGTGGCCACCGACTTCTACCCCGACCACGTCACTGTGTTCTGGCAGTTAAATGAAGGCGCCAACATCACCGATGGAGTTGGGACCGACAAC
>305-4
AGTTCAACTCACCTGCAGCCATACTATTCCAAACTACGACACTATACTGTGGTATCAGCAGTCAGCACAAAACACTGCTCTGAAACTCATTGGGTATGTGCTACTCACCAGTCCAACCATGGAAGATTCCTTTAAAGAGCGTTTTACTGTGAGTGGAGATGCTGCAACTGGGAAAATGGCATATCTACATATTCCTAATCTGAGAGGAACTGAAGACAGTGCAGTGTATTTCTGTGCTGCTAGTAAGGGAATTGGAAGTGTGCCCTACTTTGGAAATGGAACAAAGCTCACTGTTTTAGAGCCAGACATCCCTGTCACTCCACCCAAAGTCAAAGTCCTTCCACCCTCCACTAAGGAGTGTGAAGATAGAAACAAGAAGAAGAAGAAGACGTTGGTGTGTGTGGCCACCGACTTCTACCCCGACCACGTCACTGTGTTCTGGCAGTTAAATGGAGGCGCCAACATCACCGATGGAGTTGGGACCGACAAC
>306-4
AGTTCAACTGAACTGCAGCCATACTATTCCAAACTACGACACTATACTGTGGTATCAGCAGTCAGCACAAAACACTGCTCTGAAACTCATTGGGTATGTGCTACTCACCAGTCCAACCATGGAAGATTCCTTTAAAGAGCGTTTTACTGTGAGTGGAGATGCTGCAACTGGGAAAATGGCATATCTACATATTCCTAATCTGAGAGGAACTGAAGACAGTGCAGTGTATTTCTGTGCTGCTACAGGGGGCCACTATGAGGCACATTTTGGTTCAGGCACCAAATTAACAGTTCTCGAGCCAGACATCCCTGTCACTCCACCCAAAGTCAAAGTCCTTCCACCCTCCACTAAGGAGTGTGAAGATAGAAACAAGAAGAAGAAGAAGACGTTGGTGTGTGTGGCCACCGACTTCTACCCCGACCACGTCACTGTGTTCTGGCAGTTAAATGGAGGCGCCAACATCACCGATGGAGTTGGGACCGACAAC
>307-4
AGTTCAACTGACCTGCAGCCATACTATTCCAAACTACGACACTATACTGTGGTATCAGCAGTCAGCACAAAACACTGCTCTGAAACTCATTGGGTATGTGAGATTCACCAGTCCAACCGTGGAAGATTCCTTTAAAGAGCGTTTTACTGTGAGTGGAGATGCTGCAACTGGGAAAATGGCGTATCTACATGTTCCTAAACTGAGAGGAACTGAAGACAGTGCAGTGTATTTCTGTGCTGCTAAACAGTATGAGGCACATTTTGGTTCAGGCACCAAATTAACAGTTCTCGAGCCAGACATCCCTGTCACTCCACCCAAAGTCAAAGTCCTTCCACCCTCCACTAAGGAGTGTGAAGATAGAAACAAGAAGAAGAAGAAGACGTTGGTGTGTGTGGCCACCGACTTCTACCCCGACCACGTCACTGTGTTCTGGCAGTTAAATGGAGGCGCCAACATCACCGATGGAGTTGGGACCGACAAC
>308-4
AGTTCAACTCACCTGCAGCCATACTATTCCAAGCTACAACATTATACTGTGGTATCAGCAGTCAGCACAAAACACTGCTCTGAAACTCATTGGGTATGTGAGATTCACCAGTCCAACCGTGGAAGATTCCTTTAAAGAGCGTTTTACTGTGAGTGGAGATGCTGCAACTGGGAAAATGGCATATCTACATATTCCTAAACTGAGAGGAACTGAAGACAGTGCAGTGTATTTCTGTGCTGCCGGACAGTACTATGAGGCACATTTTGGTTCAGGCACCAAATTAACAGTTCTCGAGCCAGACATCCCTGTCACTCCACCCAAAGTCAAAGTCCTTCCACCCTCCACTAAGGAGTGTGAAGATAGAAACAAGAAGAAGAAGAAGACGTTGGTGTGTGTGGCCACCGACTTCTACCCCGACCACGTCACTGTGTTCTGGCAGTTAAATGGAGGCGCCAACATCACCGATGGAGTTGGGACCGACAAC
>309-4
AGTTCAACTCACCTGCAGCCATACTATTCCAAACTACAACACTATACTGTGGTACCAGCAGTCAGCACAAAACACTGCTCTGAAACTCATTGGGTATGTGTTCCTCACCAGTCCTGCGGTGGAAGATTCCTTTAAAGAGCGTTTTACTGTGAGTGGAGATGCTGCAACTGGGAAAATGGCATATCTACATATTCCTAAACTGAGAGGAACTGAAGACAGTGGAGTGTATTTCTGTGCTGCTAGTACAGGGAGGTATGAGGCACATTTTGGTTCAGGCACCAAATTAACAGTTCTCGAGCCAGACATCCCTGTCACTCCACCCAAAGTCAAAGTCCTTCCACCCTCCACTAAGGAGTGTGAAGATAGAAACAAGAAGAAGAAGAAGACGTTGGTGTGTGTGGCCACCGACTTCTACCCCGACCACGTCACTGTGTTCTGGCAGTTAAATGGAGGCGCCAACATCACCGATGGAGTTGGGACCGACAAC
>310-4
AGTTCAACTGAACTGCAGCCATACTATTCCAAACTACGACACTATACTGTGGTATCAGCAGTCAGCACAAAACACTGCTCTGAAACTCATTGGGTATGTGAGATTCACCAGTCCAACCGTGGAAGATTCCTTTAAAGAGCGTTTTACTGTGAGTGGAGATGCTGCAACTGGGAAAATGGCGTATCTACATGTTCCTAAACTGAGAGGAACTGAAGACAGTGCAGTGTATTTCTGTGCTGCTTCCGGACAGGGCAACTATGAGGCACATTTTGGTTCAGGCACCAAATTAACAGTTCTCGAGCCAGACATCCCTGTCACTCCACCCAAAGTCAAAGTCCTTCCACCCTCCACTAAGGAGTGTGAAGATAGAAACAAGAAGAAGAAGAAGACGTTGGTGTGTGTGGCCACCGACTTCTACCCCGACCACGTCACTGTGTTCTGGCAGTTAAATGGAGGCGCCAACATCACCGATGGAGTTGGGACCGACAAC
>311-4
AGTTCAACTGACCTGCAGCCATACTATTCCAAGCTACAACATTATACTGTGGTACCAGCAGTCAGCACAAAACACTGCTCTGAAACTCATTGGGTATGTGCTACTCACCAATCCTGCCGTGGAAGATTCCTTTAAAGAGCGTTTTACTGTGAGTGGAGATGCTGCAACTGGGAAAATGGCATATCTACATATTCCTAAACTGAGAGGAACTGAAGACAGTGCAGTGTATTTCTGTGCTGCTACTTATTTGGACTATGATCCTGCGTTCTTTGGAGCAGGGACCAAACTGACTGTTCTGGAGCCAGACATCCCTGTCACTCCACCCAAAGTCAAAGTCCTTCCACCCTCCACTAAGGAGTGTGAAGATAGAAACAAGAAGAAGAAGAAGACGTTGGTGTGTGTGGCCACCGACTTCTACCCCGACCACGTCACTGTGTTCTGGCAGTTAAATGGAGGCGCCAACATCACCGATGGAGTTGGGACCGACAAC
>312-4
AGTTCAACTCAACTGCAGCCATACTATTCCAAACTACGACACTATACTGTGGTATCAGCAGTCAGCACAAAACACTGCTCTGAAACTCATTGGGTATGTGAGATTCACCAGTCCAACCGTGGAAGATTCCTTTAAAGAGCGTTTTACTGTGAGTGGAGATGCTGCAACTGGGAAAATGGCGTATCTACATGTTCCTAAACTGAGAGGAACTGAAGACAGTGCAGTGTATTTCTGTGCTGCTAGTCGGACAGGGCTCTATGAGGCACATTTTGGTTCAGGCACCAAATTAACAGTTCTCGAGCCAGACATCCCTGTCACTCCACCCAAAGTCAAAGTCCTTCCACCCTCCACTAAGGAGTGTGAAGATAGAAACAAGAAGAAGAAGAAGACGTTGGTGTGTGTGGCCACCGACTTCTACCCCGACCACGTCACTGTGTTCTGGCAGTTAAATGGAGGCGCCAACATCACCGATGGAGTTGGGACCGACAAC
>313-4
AGTTCAACTGACCTGCAGCCATACTATTCCAAGCTACAACATTATACTGTGGTATCAGCAGTCAGCACAAAACACTGCTCTGAAACTCATTGGGTATGTGAGATTCACCAGTCCAACCGTGGAAGATTCCTTTAAAGAGCGTTTTACTGTGAGTGGAGATGCTGCAACTGGGAAAATGGCATATCTACATATTCCTAAACTGAGAGGAACTGAAGACAGTGCAGTGTATTTCTGTGCTGCTAACCAGTATGAGGCACATTTTGGTTCAGGCACCAAATTAACAGTTCTCGAGCCAGACATCCCTGTCACTCCACCCAAAGTCAAAGTCCTTCCACCCTCCACTAAGGAGTGTGAAGATAGAAACAAGAAGAAGAAGAAGACGTTGGTGTGTGTGGCCACCGACTTCTACCCCGACCACGTCACTGTGTTCTGGCAGTTAAATGGAGGCGCCAACATCACCGATGGAGTTGGGACCGACAAC
>314-4
AGTTCAACTGAACTGCAGCCATACTATTCCAAGCTACAACACTATACTGTGGTATCAGCAGTCAGCACAGAACACTGCTCTGAAACTCATTGGGTATGTGCTACTCACCAGTCCTGCTGTGGAAGATTCCTTTAAAGAGCGTTTTACTGTGAGTGGAGATGCTGCAACTGGGAAAATGGCATATCTACATATTCCTAAACTGAGAGGAACTGAAGACAGTGCAGTGTATTTCTGTGTTGCGAAAAGATATGAGGCACATTTTGGTTCAGGCACCAAATTAACAGTTCTCGAGCCAGACATCCCTGTCACTCCACCCAAAGTCAAAGTCCTTCCACCCTCCACTAAGGAGTGTGAAGATAGAAACAAGAAGAAGAAGAAGACGTTGGTGTGTGTGGCCACCGACTTCTACCCCGACCACGTCACTGTGTTCTGGCAGTTAAATGAAGGCGCCAACATCACCGATGGAGTTGGGACCGACAAC
>315-4
AGTTCAACTGAACTGCAGCCATACTATTCCAAACTACGACACTATACTGTGGTATCAGCAGTCAGCACAAAACACTGCTCTGAAACTCATTGGGTATGTGCTACTCACCAGTCCAACCATGGAAGATTCCTTTAAAGAGCGTTTTACTGTGAGTGGAGATGCTGCAACTGGGAAAATGGCATATCTACATATTCCTAATCTGAGAGGAACTGAAGACAGTGCAGTGTATTTCTGTGCTGCTAGTAGAACAGGGAACTATGAGGCACATTTTGGTTCAGGCACCAAATTAACAGTTCTCGAGCCAGACATCCCTGTCACTCCACCCAAAGTCAAAGTCCTTCCACCCTCCACTAAGGAGTGTGAAGATAGAAACAAGAAGAAGAAGAAGACGTTGGTGTGTGTGGCCACCGACTTCTACCCCGACCACGTCACTGTGTTCTGGCAGTTAAATGGAGGCGCCAACATCACCGATGGAGTTGGGACCGACAAC
>316-4
AGTTCAACTCAACTGCAGCCATACTATTCCAAGCTACAACATTATACTGTGGTACCAGCAGTCAGCACAAAACACTGCTCTGAAACTCATTGGGTATGTGCTACTCACCAGTCCTACCGTGGAAGATTCCTTTAAAGAGCGTTTTACTGTGAGTGGAGATGCTGCAACTGGGAAAATGGCATATCTACATATTCCTAAACTGAGAGGAACTGAAGACAGTGCAGTGTATTTCTGTGCTGCTAAAAGCACTGGAAGTGTGCCCTACTTTGGAAATGGAACAAAGCTCACTGTTTTAGAGCCAGACATCCCTGTCACTCCACCCAAAGTCAAAGTCCTTCCACCCTCCACTAAGGAGTGTGAAGATAGAAACAAGAAGAAGAAGAAGACGTTGGTGTGTGTGGCCACCGACTTCTACCCCGACCACGTCACTGTGTTCTGGCAGTTAAATGAAGGCGCCAACATCACCGATGGAGTTGGGACCGACAAC
>317-4
AGTTCAACTCAACTGCAGCCATACTATTCCAAGCTACAACATTATACTGTGGTACCAGCAGTCAGCACAAAACACTGCTCTGAAACTCATTGGGTATGTGCTACTCACCAGTCCAACCGTGGAAGATTCCTTTAAAGAGCGTTTTACTGTGAGTGGAGATGCTGCAACTGGGAAAATGGCATATCTACATATTCGTAATCTGAGAGGAACTGAAGACAGTGCAGTGTATTTCTGTGCTGCTAGAGGGGCTGGAAGTGTGCCCTACTTTGGAAATGGAACAAAGCTCACTGTTTTAGAGCCAGACATCCCTGTCACTCCACCCAAAGTCAAAGTCCTTCCACCCTCCACTAAGGAGTGTGAAGATAGAAACAAGAAGAAGAAGAAGACGTTGGTGTGTGTGGCCACCGACTTCTACCCCGACCACGTCACTGTGTTCTGGCAGTTAAATGGAGGCGCCAACATCACCGATGGAGTTGGGACCGACAAC
>318-4
AGTTCAACTCAACTGCAGCCATACTATTCCAAGCTACAACATTATACTGTGGTACCAGCAGTCAGCACAAAACACTGCTCTGAAACTCATTGGGTATGTGCTACTCACCAGTCCTACCGTGGAAGATTCCTTTAAAGAGCGTTTTACTGTGAGTGGAGATGCTGCAACTGGGAAAATGGCATATCTACATATTCCTAAACTGAGAGGAACTGAAGACAGTGCAGTGTATTTCTGTGCTACCTATACAGGGGGGATTATGAGGCACATTTTGGTTCAGGCACCAAATTAACAGTTCTCGAGCCAGACATCCCTGTCACTCCACCCAAAGTCAAAGTCCTTCCACCCTCCACTAAGGAGTGTGAAGATAGAAACAAGAAGAAGAAGAAGACGTTGGTGTGTGTGGCCACCGACTTCTACCCCGACCACGTCACTGTGTTCTGGCAGTTAAATGGAGGCGCCAACATCACCGATGGAGTTGGGACCGACAAC
>319-4
AGTTCAACTGAACTGCAGCCATACTATTCCAAGCTACAACATTATACTGTGGTACCAGCAGTCAGCACAAAACACTGCTCTGAAACTCATTGGGTATGTGCTACTCACCAGTCCTACCGTGGAAGATTCCTTTAAAGAGCGTTTTACTGTGAGTGGAGATGCTGCAACTGGGAAAATGGCATATCTACATATTCCTAAACTGAGAGGAACTGAAGACAGTGCAGTGTATTTCTGTGCTGCTACCCGGGACAACAACTATGAGGCACATTTTGGTTCAGGCACCAAATTAACAGTTCTCGAGCCAGACATCCCTGTCACTCCACCCAAAGTCAAAGTCCTTCCACCCTCCACTAAGGAGTGTGAAGATAGAAACAAGAAGAAGAAGAAGACGTTGGTGTGTGTGGCCACCGACTTCTACCCCGACCACGTCACTGTGTTCTGGCAGTTAAATGGAGGCGCCAACATCACCGATGGAGTTGGGACCGACAAC
>320-4
AGTTCAACTCACCTGCAGCCATACTATTCCAAACTACGACACTATACTGTGGTATCAGCAGTCAGCACAAAACACTGCTCTGAAACTCATTGGGTATGTGAGATTCACCAGTCCAACCGTGGAAGATTCCTTTAAAGAGCGTTTTACTGTGAGTGGAGATGCTGCAACTGGGAAAATGGCATATCTACATATTCCTAAACTGAGAGGAACTGAAGACAGTGCAGTGTATTTCTGTGCTGCTAGTACAGGGGGGTACTCGGAAGCATACTTTGGAGCCGGCACCAAACTCACCGTTTTAGAGCCAGACATCCCTGTCACTCCACCCAAAGTCAAAGTCCTTCCACCCTCCACTAAGGAGTGTGAAGATAGAAACAAGAAGAAGAAGAAGACGTTGGTGTGTGTGGCCACCGACTTCTACCCCGACCACGTCACTGTGTTCTGGCAGTTAAATGGAGGCGCCAACATCACCGATGGAGTTGGGACCGACAAC
>321-4
AGTTCAACTCACCTGCAGCCATACTATTCCAAGCTACAACATTATACTGTGGTACCAGCAGTCAGCACAAAACACTGCTCTGAAACTCATTGGGTATGTGCAATTCACCAGTCCAACCGTGGAAGATTCCTTTAAAGAGCGTTTTACTGTGAGTGGAGATGCTGCAACTGGGAAAATGGCATATCTACATATTCCTAATCTGAGAGGAACTGAAGACAGTGCAGTGTATTTCTGTGCTGCTAGATTTGAGGCACATTTTGGTTCAGGCACCAAATTAACAGTTCTCGAGCCAGACATCCCTGTCACTCCACCCAAAGTCAAAGTCCTTCCACCCTCCACTAAGGAGTGTGAAGATAGAAACAAGAAGAAGAAGAAGACGTTGGTGTGTGTGGCCACCGACTTCTACCCCGACCACGTCACTGTGTTCTGGCAGTTAAATGGAGGCGCCAACATCACCGATGGAGTTGGGACCGACAAC
>322-4
AGTTCAACTGACCTGCAGCCATACTATTCCAAGCTACAACACTATACTGTGGTATCAGCAGTCAGCACAGAACACTGCTCTGAAACTCATTGGGTATGTGCTACTCACCAGTCCTGCTGTGGAAGATTCCTTTAAAGAGCGTTTTACTGTGAGTGGAGATGCTGCAACTGGGAAAATGGCATATCTACATATTCCTAAACTGAGAGGAACTGAAGACAGTGCAGTGTATTTCTGTGCTGCTACTTACAGGGACACCGATCCTGCGTTCTTTGGAGCAGGGACCAAACTGACTGTTCTGGAGCCAGACATCCCTGTCACTCCACCCAAAGTCAAAGTCCTTCCACCCTCCACTAAGGAGTGTGAAGATAGAAACAAGAAGAAGAAGAAGACGTTGGTGTGTGTGGCCACCGACTTCTACCCCGACCACGTCACTGTGTTCTGGCAGTTAAATGGAGGCGCCAACATCACCGATGGAGTTGGGACCGACAAC
>323-4
AGTTCAACTCAACTGCAGCCATACTATTCCAAACTACGACACTATACTGTGGTATCAGCAGTCAGCACAAAACACTGCTCTGAAACTCATTGGGTATGTGCTACTCACCAGTCCAACCATGGAAGATTCCTTTAAAGAGCGTTTTACTGTGAGTGGAGATGCTGCAACTGGGAAAATGGCATATCTACATATTCCTAATCTGAGAGGAACTGAAGACAGTGCAGTGTATTTCTGTGCTGCTAGTAGATCTGGTGCTTATCCTGCCTACTTTGGAGAGGGAACTAAGCTAACAGTTCTGGAGCCAGACATCCCTGTCACTCCACCCAAAGTCAAAGTCCTTCCACCCTCCACTAAGGAGTGTGAAGATAGAAACAAGAAGAAGAAGAAGACGTTGGTGTGTGTGGCCACCGACTTCTACCCCGACCACGTCACTGTGTTCTGGCAGTTAAATGGAGGCGCCAACATCACCGATGGAGTTGGGACCGACAAC
>324-4
AGTTCAACTCAACTGCAGCCATACTATTCCAAGCTACAACATTATACTGTGGTACCAGCAGTCAGCACAAAACACTGCTCTGAAACTCATTGGGTATGTGCTACTCACCAATCCTGCCGTGGAAGATTCCTTTAAAGAGCGTTTTACTGTGAGTGGAGATGCTGCAACTGGGAAAATGGCATATCTACATATTCCTAAACTGAGAGGAACTGAAGACAGTGCAGTGTATTTCTGTGCTGCTACTTTGCAGGGCTATGATCCTGCGTTCTTTGGAGCAGGGACCAAACTGACTGTTCTGGAGCCAGACATCCCTGTCACTCCACCCAAAGTCAAAGTCCTTCCACCCTCCACTAAGGAGTGTGAAGATAGAAACAAGAAGAAGAAGAAGACGTTGGTGTGTGTGGCCACCGACTTCTACCCCGACCACGTCACTGTGTTCTGGCAGTTAAATGGAGGCGCCAACATCACCGATGGAGTTGGGACCGACAAC
>325-4
AGTTCAACTGAACTGCAGCCATACTATTCCAAACTACGACACTATACTGTGGTATCAGCAGTCAGCACAAAACACTGCTCTGAAACTCATTGGGTATGTGCTACTCACCAGTCCAACCATGGAAGATTCCTTTAAAGAGCGTTTTACTGTGAGTGGAGATGCTGCAACTGGGAAAATGGCATATCTACATATTCCTAATCTGAGAGGAACTGAAGACAGTGCAGTGTATTTCTGTGCTGCTGTCGACAGGGAGGACCAACCAGCCTTCTTTGGCAATGGAACCAAACTCACTGTTTTAGAGCCAGACATCCCTGTCACTCCACCCAAAGTCAAAGTCCTTCCACCCTCCACTAAGGAGTGTGAAGATAGAAACAAGAAGAAGAAGAAGACGTTGGTGTGTGTGGCCACCGACTTCTACCCCGACCACGTCACTGTGTTCTGGCAGTTAAATGGAGGCGCCAACATCACCGATGGAGTTGGGACCGACAAC
>326-4
AGTTCAACTGACCTGCAGCCATACTATTCCAAGCTACAACATTATACTGTGGTATCAGCAGTCAGCACAAAACACTGCTCTGAAACTCATTGGGTATGTGAGATTCACCAGTCCAACCGTGGAAGATTCCTTTAAAGAGCGTTTTACTGTGAGTGGAGATGCTGCAACTGGGAAAATGGCATATCTACATATTCCTAAACTGAGAGGAACTGAAGACAGTGCAGTGTATTTCTGTGCTGCTAGTAGACAGGGTTATGAGGCACATTTTGGTTCAGGCACCAAATTAACAGTTCTCGAGCCAGACATCCCTGTCACTCCACCCAAAGTCAAAGTCCTTCCACCCTCCACTAAGGAGTGTGAAGATAGAAACAAGAAGAAGAAGAAGACGTTGGTGTGTGTGGCCACCGACTTCTACCCCGACCACGTCACTGTGTTCTGGCAGTTAAATGGAGGCGCCAACATCACCGATGGAGTTGGGACCGACAAC
>327-4
AGTTCAACTGAACTGCAGCCATACTATTCCAAACTACGACACTATACTGTGGTATCAGCAGTCAGCACAAAACACTGCTCTGAAACTCATTGGGTATGTGAGATTCACCAGTCCAACCGTGGAAGATTCCTTTAAAGAGCGTTTTACTGTGAGTGGAGATGCTGCAACTGGGAAAATGGCGTATCTACATGTTCCTAAACTGAGAGGAACTGAAGACAGTGCAGTGTATTTCTGTGCTGCTAGACGGACAGAACTATAATCCTGCGTTCTTTGGAGCAGGGACCAAACTGACTGTTCTGGAGCCAGACATCCCTGTCACTCCACCCAAAGTCAAAGTCCTTCCACCCTCCACTAAGGAGTGTGAAGATAGAAACAAGAAGAAGAAGAAGACGTTGGTGTGTGTGGCCACCGACTTCTACCCCGACCACGTCACTGTGTTCTGGCAGTTAAATGGAGGCGCCAACATCACCGATGGAGTTGGGACCGACAAC
>328-4
AGTTCAACTCACCTGCAGCCATACTATTCCAAACTACGACACTATACTGTGGTATCAGCAGTCAGCACAAAACACTGCTCTGAAACTCATTGGGTATGTGAGATTCACCAGTCCAACCGTGGAAGATTCCTTTAAAGAGCGTTTTACTGTGAGTGGAGATGCTGCAACTGGGAAAATGGCGTATCTACATGTTCCTAAACTGAGAGGAACTGAAGACAGTGCAGTGTATTTCTGTGCTGCTAATAGTGCCAGCCAGGCTTACTTCGGTGGAGGAACCAGGTTAACTGTCCTAGAGCCAGACATCCCTGTCACTCCACCCAAAGTCAAAGTCCTTCCACCCTCCACTAAGGAGTGTGAAGATAGAAACAAGAAGAAGAAGAAGACGTTGGTGTGTGTGGCCACCGACTTCTACCCCGACCACGTCACTGTGTTCTGGCAGTTAAATGGAGGCGCCAACATCACCGATGGAGTTGGGACCGACAAC
>329-4
AGTTCAACTGACCTGCAGCCATACTATTCCAAACTACGACACTATACTGTGGTATCAGCAGTCAGCACAAAACACTGCTCTGAAACTCATTGGGTATGTGCTACTCACCAGTCCAACCATGGAAGATTCCTTTAAAGAGCGTTTTACTGTGAGTGGAGATGCTGCAACTGGGAAAATGGCATATCTACATATTCCTAATCTGAGAGGAACTGAAGACAGTGCAGTGTATTTCTGTGCTGCTAGAGAGGAGTATGAGGCACATTTTGGTTCAGGCACCAAATTAACAGTTCTCGAGCCAGACATCCCTGTCACTCCACCCAAAGTCAAAGTCCTTCCACCCTCCACTAAGGAGTGTGAAGATAGAAACAAGAAGAAGAAGAAGACGTTGGTGTGTGTGGCCACCGACTTCTACCCCGACCACGTCACTGTGTTCTGGCAGTTAAATGGAGGCGCCAACATCACCGATGGAGTTGGGACCGACAAC
>330-4
AGTTCAACTGACCTGCAGCCATACTATTCCAACCTACAACAGGATACTGTGGTACCAGCAGTCAGCACAAAACACTGCTCTGAAACTCATTGGGTATGTGCAATTCACCAGTCCAACCGTGGAAGATTCCTTTAAAGAGCGTTTTACTGTGAGTGGAGATGCTGCAACTGGGAAAATGGCATATCTACATATTCCTAAACTGAGAGGAACTGAAGACAGTGCAGTGTATTTCTGTGCTGCTACTTGGGGCAACTATAATCCTGCGTTCTTTGGAGCAGGGACCAAACTGACTGTTCTGGAGCCAGACATCCCTGTCACTCCACCCAAAGTCAAAGTCCTTCCACCCTCCACTAAGGAGTGTGAAGATAGAAACAAGAAGAAGAAGAAGACGTTGGTGTGTGTGGCCACCGACTTCTACCCCGACCACGTCACTGTGTTCTGGCAGTTAAATGGAGGCGCCAACATCACCGATGGAGTTGGGACCGACAAC
>331-4
AGTTCAACTGACCTGCAGCCATACTATTCCTACCTACAACAGGATACTGTGGTACCAGCAGTCAGCGCAAAACACTGCTCTGAAACTCATTGGGTATGTGTTCCTCACCAGTCCTGCCGTGGAAGATTCCTTTAAAGAGCATTTTACTGTGAGTGGAGATGCTGCAACTGGGAAAATGGCATATCTACATATTCCTAAACTGAGAGGAACTGAAGACAGTGCAGTGTATTTCTGTGCTGCTACTTATGCAGGCTATGAGGCACATTTTGGTTCAGGCACCAAATTAACAGTTCTCGAGCCAGACATCCCTGTCACTCCACCCAAAGTCAAAGTCCTTCCACCCTCCACTAAGGAGTGTGAAGATAGAAACAAGAAGAAGAAGAAGACGTTGGTGTGTGTGGCCACCGACTTCTACCCCGACCACGTCACTGTGTTCTGGCAGTTAAATGGAGGCGCCAACATCACCGATGGAGTTGGGACCGACAAC
>332-4
AGTTCAACTCACCTGCAGCCATACTATTCCAAGCTACAACACTATACTGTGGTATCAGCAGTCAGCACAGAACACTGCTCTGAAACTCATTGGGTATGTGCTACTCACCAGTCCTGCTGTGGAAGATTCCTTTAAAGAGCGTTTTACTGTGAGTGGAGATGCTGCAACTGGGAAAATGGCATATCTACATATTCCTAAACTGAGAGGAACTGAAGACAGTGCAGTGTATTTCTGTGCTGCTACTTATGACAGTGTGCCCTACTTTGGAAATGGAACAAAGCTCACTGTTTTAGAGCCAGACATCCCTGTCACTCCACCCAAAGTCAAAGTCCTTCCACCCTCCACTAAGGAGTGTGAAGATAGAAACAAGAAGAAGAAGAAGACGTTGGTGTGTGTGGCCACCGACTTCTACCCCGACCACGTCACTGTGTTCTGGCAGTTAAATGGAGGCGCCAACATCACCGATGGAGTTGGGACCGACAAC
>333-4
AGTTCAACTGACCTGCAGCCATACTATTCCAAACTACGACACTATACTGTGGTATCAGCAGTCAGCACAAAACACTGCTCTGAAACTCATTGGGTATGTGCTACTCACCAGTCCAACCATGGAAGATTCCTTTAAAGAGCGTTTTACTGTGAGTGGAGATGCTGCAACTGGGAAAATGGCATATCTACATATTCCTAATCTGAGAGGAACTGAAGACAGTGCAGTGTATTTCTGTGCTGCTAGTAACAGGGAGTATGAGGCACATTTTGGTTCAGGCACCAAATTAACAGTTCTCGAGCCAGACATCCCTGTCACTCCACCCAAAGTCAAAGTCCTTCCACCCTCCACTAAGGAGTGTGAAGATAGAAACAAGAAGAAGAAGAAGACGTTGGTGTGTGTGGCCACCGACTTCTACCCCGACCACGTCACTGTGTTCTGGCAGTTAAATGGAGGCGCCAACATCACCGATGGAGTTGGGACCGACAAC
>334-4
AGTTCAACTCAACTGCAGCCATACTATTCCAAACTACAACACTATACTGTGGTACCAGCAGTCAGCACAAAACACTGCTCTGAAACTCATTGGGTATGTGTTCCTCACCAGTCCTGCGGTGGAAGATTCCTTTAAAGAGCGTTTTACTGTGAGTGGAGATGCTGCAACTGGGAAAATGGCATATCTACATATTCCTAAACTGAGAGGAACTGAAGACAGTGGAGTGTATTTCTGTGCTGCTAGTACAGGGAGGTATGAGGCACATTTTGGTTCAGGCACCAAATTAACAGTTCTCGAGCCAGACATCCCTGTCACTCCACCCAAAGTCAAAGTCCTTCCACCCTCCACTAAGGAGTGTGAAGATAGAAACAAGAAGAAGAAGAAGACGTTGGTGTGTGTGGCCACCGACTTCTACCCCGACCACGTCACTGTGTTCTGGCAGTTAAATGGAGGCGCCAACATCACCGATGGAGTTGGGACCGACAAC
>335-4
AGTTCAACTGAACTGCAGCCATACTATTCCAAACTACGACACTATACTGTGGTATCAGCAGTCAGCACAAAACACTGCTCTGAAACTCATTGGGTATGTGAGATTCACCAGTCCAACCGTGGAAGATTCCTTTAAAGAGCGTTTTACTGTGAGTGGAGATGCTGCAACTGGGAAAATGGCATATCTACATATTCCTAAACTGAGAGGAACTGAAGACAGTGCAGTGTATTTCTGTGCTGCTACTAACCAGGGCGCCCAACCAGCCTTCTTTGGCAATGGAACCAAACTCACTGTTTTAGAGCCAGACATCCCTGTCACTCCACCCAAAGTCAAAGTCCTTCCACCCTCCACTAAGGAGTGTGAAGATAGAAACAAGAAGAAGAAGAAGACGTTGGTGTGTGTGGCCACCGACTTCTACCCCGACCACGTCACTGTGTTCTGGCAGTTAAATGGAGGCGCCAACATCACCGATGGAGTTGGGACCGACAAC
>336-4
AGTTCAACTCAACTGCAGCCATACTATTCCAAACTACGACACTATACTGTGGTATCAGCAGTCAGCACAAAACACTGCTCTGAAACTCATTGGGTATGTGAGATTCACCAGTCCAACCGTGGAAGATTCCTTTAAAGAGCGTTTTACTGTGAGTGGAGATGCTGCAACTGGGAAAATGGCATATCTACATATTCCTAAACTGAGAGGAACTGAAGACAGTGCAGTGTATTTCTGTGCTGCTACTAGGACTAACCAACCAGCCTTCTTTGGCAATGGAACCAAACTCACTGTTTTAGAGCCAGACATCCCTGTCACTCCACCCAAAGTCAAAGTCCTTCCACCCTCCACTAAGGAGTGTGAAGATAGAAACAAGAAGAAGAAGAAGACGTTGGTGTGTGTGGCCACCGACTTCTACCCCGACCACGTCACTGTGTTCTGGCAGTTAAATGGAGGCGCCAACATCACCGATGGAGTTGGGACCGACAAC
>337-4
AGTTCAACTGAACTGCAGCCATACTATTCCAACCTACAACAGGATACTGTGGTACCAGCAGTCAGCACAAAACACTGCTCTGAAACTCATTGGGTATGTGCAATTCACCAGTCCAACCGTGGAAGATTCCTTTAAAGAGCGTTTTACTGTGAGTGGAGATGCTGCAACTGGGAAAATGGCATATCTACATATTCCTAAACTGAGAGGAACTGAAGACAGTGCAGTGTATTTCTGTGCTGCGACAGGGGGCGCTGGAAGTGTGCCCTACTTTGGAAATGGAACAAAGCTCACTGTTTTAGAGCCAGACATCCCTGTCACTCCACCCAAAGTCAAAGTCCTTCCACCCTCCACTAAGGAGTGTGAAGATAGAAACAAGAAGAAGAAGAAGACGTTGGTGTGTGTGGCCACCGACTTCTACCCCGACCACGTCACTGTGTTCTGGCAGTTAAATGGAGGCGCCAACATCACCGATGGAGTTGGGACCGACAAC
>338-4
AGTTCAACTGACCTGCAGCCATACTATTCCAAGCTACAACACTATACTGTGGTATCAGCAGTCAGCACAGAACACTGCTCTGAAACTCATTGGGTATGTGCTACTCACCAGTCCTGCTGTGGAAGATTCCTTTAAAGAGCGTTTTACTGTGAGTGGAGATGCTGCAACTGGGAAAATGGCATATCTACATATTCCTAAACTGAGAGGAACTGAAGACAGTGCAGTGTATTTCTGTGCTGCTACGGACAGTAACTATGATCCTGCGTTCTTTGGAGCAGGGACCAAACTGACTGTTCTGGAGCCAGACATCCCTGTCACTCCACCCAAAGTCAAAGTCCTTCCACCCTCCACTAAGGAGTGTGAAGATAGAAACAAGAAGAAGAAGAAGACGTTGGTGTGTGTGGCCACCGACTTCTACCCCGACCACGTCACTGTGTTCTGGCAGTTAAATGGAGGCGCCAACATCACCGATGGAGTTGGGACCGACAAC
>339-4
AGTTCAACTGACCTGCAGCCATACTATTCCAAACTACGACACTATACTGTGGTATCAGCAGTCAGCACAAAACACTGCTCTGAAACTCATTGGGTATGTGCTACTCACCAGTCCAACCATGGAAGATTCCTTTAAAGAGCGTTTTACTGTGAGTGGAGATGCTGCAACTGGGAAAATGGCATATCTACATATTCCTAATCTGAGAGGAACTGAAGACAGTGCAGTGTATTTCTGTGCTGCTCGCGGACAGGGGGGTGTGCCCTACTTTGGAAATGGAACAAAGCTCACTGTTTTAGAGCCAGACATCCCTGTCACTCCACCCAAAGTCAAAGTCCTTCCACCCTCCACTAAGGAGTGTGAAGATAGAAACAAGAAGAAGAAGAAGACGTTGGTGTGTGTGGCCACCGACTTCTACCCCGACCACGTCACTGTGTTCTGGCAGTTAAATGGAGGCGCCAACATCACCGATGGAGTTGGGACCGACAAC
>340-4
AGTTCAACTCACCTGCAGCCATACTATTCCAAGCTACAACATTATACTGTGGTACCAGCAGTCAGCACAAAACACTGCTCTGAAACTCATTGGGTATGTGCTACTCACCAGTCCTACCGTGGAAGATTCCTTTAAAGAGCGTTTTACTGTGAGTGGAGATGCTGCAACTGGGAAAATGGCATATCTACATATTCCTAAACTGAGAGGAACTGAAGACAGTGCAGTGTATTTCTGTGCTGCTACCGAGAACTATGATCCTGCGTTCTTTGGAGCAGGGACCAAACTGACTGTTCTGGAGCCAGACATCCCTGTCACTCCACCCAAAGTCAAAGTCCTTCCACCCTCCACTAAGGAGTGTGAAGATAGAAACAAGAAGAAGAAGAAGACGTTGGTGTGTGTGGCCACCGACTTCTACCCCGACCACGTCACTGTGTTCTGGCAGTTAAATGGAGGCGCCAACATCACCGATGGAGTTGGGACCGACAAC
>341-4
AGTTCAACTCACCTGCAGCCATACTATTCCAAACTACGACACTATACTGTGGTATCAGCAGTCAGCACAAAACACTGCTCTGAAACTCATTGGGTATGTGCTACTCACCAGTCCAACCATGGAAGATTCCTTTAAAGAGCGTTTTACTGTGAGTGGAGATGCTGCAACTGGGAAAATGGCATATCTACATATTCCTAATCTGAGAGGAACTGAAGACAGTGCAGTGTATTTCTGTGCTGCTAGTAGACAGGGGGACCAACCAGCCTTCTTTGGCAATGGAACCAAACTCACTGTTTTAGAGCCAGACATCCCTGTCACTCCACCCAAAGTCAAAGTCCTTCCACCCTCCACTAAGGAGTGTGAAGATAGAAACAAGAAGAAGAAGAAGACGTTGGTGTGTGTGGCCACCGACTTCTACCCCGACCACGTCACTGTGTTCTGGCAGTTAAATGGAGGCGCCAACATCACCGATGGAGTTGGGACCGACAAC
>342-4
AGTTCAACTCACCTGCAGCCATACTATTCCAACCTACAACAGGATACTGTGGTACCAGCAGTCAGCACAAAACACTGCTCTGAAACTCATTGGGTATGTGCAATTCACCAGTCCAACCGTGGAAGATTCCTTTAAAGAGCGTTTTACTGTGAGTGGAGATGCTGCAACTGGGAAAATGGCATATCTACATATTCCTAAACTGAGAGGAACTGAAGACAGTGCAGTGTATTTCTGTGCTGCTACTAATGGGACAACCTATGAGGCACATTTTGGTTCAGGCACCAAATTAACAGTTCTCGAGCCAGACATCCCTGTCACTCCACCCAAAGTCAAAGTCCTTCCACCCTCCACTAAGGAGTGTGAAGATAGAAACAAGAAGAAGAAGAAGACGTTGGTGTGTGTGGCCACCGACTTCTACCCCGACCACGTCACTGTGTTCTGGCAGTTAAATGGAGGCGCCAACATCACCGATGGAGTTGGGACCGACAAC
>343-4
AGTTCAACTCACCTGCAGCCATACTATTCCAACCTACAACAGGATACTGTGGTACCAGCAGTCAGCACAAAACACTGCTCTGAAACTCATTGGGTATGTGCAATTCACCAGTCCAACCGTGGAAGATTCCTTTAAAGAGCGTTTTACTGTGAGTGGAGATGCTGCAACTGGGAAAATGGCATATCTACATATTCCTAAACTGAGAGGAACTGAAGACAGTGCAGTGTATTTCTGTGCTGCTGCGGGACCGATTAATGAGGCACATTTTGGTTCAGGCACCAAATTAACAGTTCTCGAGCCAGACATCCCTGTCACTCCACCCAAAGTCAAAGTCCTTCCACCCTCCACTAAGGAGTGTGAAGATAGAAACAAGAAGAAGAAGAAGACGTTGGTGTGTGTGGCCACCGACTTCTACCCCGACCACGTCACTGTGTTCTGGCAGTTAAATGGAGGCGCCAACATCACCGATGGAGTTGGGACCGACAAC
>344-4
AGTTCAACTGACCTGCAGCCATACTATTCCAAGCTACAACATTATACTGTGGTACCAGCAGTCAGCACAAAACACTGCTCTGAAACTCATTGGGTATGTGCTACTCACCAGTCCTACCGTGGAAGATTCCTTTAAAGAGCGTTTTACTGTGAGTGGAGATGCTGCAACTGGGAAAATGGCATATCTACATATTCCTAAACTGAGAGGAACTGAAGACAGTGCAGTGTATTTCTGTGCTGCTACGGGACTTTACTCGGAAGCATACTTTGGAGCCGGCACCAAACTCACCGTTTTAGAGCCAGACATCCCTGTCACTCCACCCAAAGTCAAAGTCCTTCCACCCTCCACTAAGGAGTGTGAAGATAGAAACAAGAAGAAGAAGAAGACGTTGGTGTGTGTGGCCACCGACTTCTACCCCGACCACGTCACTGTGTTCTGGCAGTTAAATGGAGGCGCCAACATCACCGATGGAGTTGGGACCGACAAC
>345-4
AGTTCAACTGACCTGCAGCCATACTATTCCAAACTACGACACTATACTGTGGTATCAGCAGTCAGCACAAAACACTGCTCTGAAACTCATTGGGTATGTGAGATTCACCAGTCCAACCGTGGAAGATTCCTTTAAAGAGCGTTTTACTGTGAGTGGTGATGCTGCAACTGGGAAAATGGCATATCTACATATTCCTAAACTGAGAGGAACTGAAGACAGTGCAGTGTATTTCTGTGCTGCTAGTACGACTGGAAGTGTGCCCTACTTTGGAAATGGAACAAAGCTCACTGTTTTAGAGCCAGACATCCCTGTCACTCCACCCAAAGTCAAAGTCCTTCCACCCTCCACTAAGGAGTGTGAAGATAGAAACAAGAAGAAGAAGAAGACGTTGGTGTGTGTGGCCACCGACTTCTACCCCGACCACGTCACTGTGTTCTGGCAGTTAAATGGAGGCGCCAACATCACCGATGGAGTTGGGACCGACAAC
>346-4
AGTTCAACTGACCTGCAGCCATACTATTCCAAACTACGACACTATACTGTGGTATCAGCAGTCAGCACAAAACACTGCTCTGAAACTCATTGGGTATGTGAGATTCACCAGTCCAACCGTGGAAGATTCCTTTAAAGAGCGTTTTACTGTGAGTGGAGATGCTGCAACTGGGAAAATGGCATATCTACATATTCCTAAACTGAGAGGAACTGAAGACAGTGCAGTGTATTTCTGTGCTGCTACTAAGGAATCTGGAAGTGTGCCCTACTTTGGAAATGGAACAAAGCTCACTGTTTTAGAGCCAGACATCCCTGTCACTCCACCCAAAGTCAAAGTCCTTCCACCCTCCACTAAGGAGTGTGAAGATAGAAACAAGAAGAAGAAGAAGACGTTGGTGTGTGTGGCCACCGACTTCTACCCCGACCACGTCACTGTGTTCTGGCAGTTAAATGGAGGCGCCAACATCACCGATGGAGTTGGGACCGACAAC
>347-4
AGTTCAACTGAACTGCAGCCATACTATTCCTACCTACAACAGGATACTGTGGTACCAGCAGTCAGCGCAAAACACTGCTCTGAAACTCATTGGGTATGTGTTCCTCACCAGTCCTGCCGTGGAAGATTCCTTTAAAGAGCATTTTACTGTGAGTGGAGATGCTGCAACTGGGAAAATGGCATATCTACATATTCCTAAACTGAGAGGAACTGAAGACAGTGCAGTGTATTTCTGTGCTGCTACCCGGGACAGCAACTATGAGGCACATTTTGGTTCAGGCACCAAATTAACAGTTCTCGAGCCAGACATCCCTGTCACTCCACCCAAAGTCAAAGTCCTTCCACCCTCCACTAAGGAGTGTGAAGATAGAAACAAGAAGAAGAAGAAGACGTTGGTGTGTGTGGCCACCGACTTCTACCCCGACCACGTCACTGTGTTCTGGCAGTTAAATGAAGGCGCCAACATCACCGATGGAGTTGGGACCGACAAC
>348-4
AGTTCAACTGAACTGCAGCCATACTATTCCAAACTACGACACTATACTGTGGTATCAGCAGTCAGCACAAAACACTGCTCTGAAACTCATTGGGTATGTGAGATTCACCAGTCCAACCGTGGAAGATTCCTTTAAAGAGCGTTTTACTGTGAGTGGAGATGCTGCAACTGGGAAAATGGCATATCTACATATTCCTAAACTGAGAGGAACTGAAGACAGTGCAGTGTATTTCTGTGCTGCTAGGACAGGGACTGGAAGTGTGCCCTACTTTGGAAATGGAACAAAGCTCACTGTTTTAGAGCCAGACATCCCTGTCACTCCACCCAAAGTCAAAGTCCTTCCACCCTCCACTAAGGAGTGTGAAGATAGAAACAAGAAGAAGAAGAAGACGTTGGTGTGTGTGGCCACCGACTTCTACCCCGACCACGTCACTGTGTTCTGGCAGTTAAATGGAGGCGCCAACATCACCGATGGAGTTGGGACCGACAAC
>349-4
AGTTCAACTCACCTGCAGCCATACTATTCCAAACTACAACAGGATACTGTGGTACCAGCAGTCAGCACAGAACACTGCTCTGAAACTCATTGGGTATGTGCTACTCACCAGTCCTGCTGTGGAAGATTCCTTTAAAGAGCGTTTTACTGTGAGTGGAGATGCTGCAACTGGGAAAATGGCATATCTACATATTCCTAAACTGAGAGGAACTGAAGACAGTGCAGTGTATTTCTGTGCTGCTACTTCGGGGAGCGGCTATGAGGCACATTTTGGTTCAGGCACCAAATTAACAGTTCTCGAGCCAGACATCCCTGTCACTCCACCCAAAGTCAAAGTCCTTCCACCCTCCACTAAGGAGTGTGAAGATAGAAACAAGAAGAAGAAGAAGACGTTGGTGTGTGTGGCCACCGACTTCTACCCCGACCACGTCACTGTGTTCTGGCAGTTAAATGGAGGCGCCAACATCACCGATGGAGTTGGGACCGACAAC
>350-4
AGTTCAACTGAACTGCAGCCATACTATTCCAAACTACGACACTATACTGTGGTATCAGCAGTCAGCACAAAACACTGCTCTGAAACTCATTGGGTATGTGAGATTCACCAGTCCAACCGTGGAAGATTCCTTTAAAGAGCGTTTTACTGTGAGTGGAGATGCTGCAACTGGGAAAATGGCATATCTACATATTCCTAAACTGAGAGGAACTGAAGACAGTGCAGTGTATTTCTGTGCTGCTACAGGAGCCAACTATGAGGCACATTTTGGTTCAGGCACCAAATTAACAGTTCTCGAGCCAGACATCCCTGTCACTCCACCCAAAGTCAAAGTCCTTCCACCCTCCACTAAGGAGTGTGAAGATAGAAACAAGAAGAAGAAGAAGACGTTGGTGTGTGTGGCCACCGACTTCTACCCCGACCACGTCACTGTGTTCTGGCAGTTAAATGGAGGCGCCAACATCACCGATGGAGTTGGGACCGACAAC
>351-4
AGTTCAACTGACCTGCAGCCATACTATTCCAAGCTACAACACTATACTGTGGTATCAGCAGTCAGCACAGAACACTGCTCTGAAACTCATTGGGTATGTGCTACTCACCAGTCCTGCTGTGGAAGATTCCTTTAAAGAGCGTTTTACTGTGAGTGGAGATGCTGCAACTGGGAAAATGGCATATCTACATATTCCTAAACTGAGAGGAACTGAAGACAGTGCAGTGTATTTCTGTGCTGCTACTTGGACAGTCTATGAGGCACATTTTGGTTCAGGCACCAAATTAACAGTTCTCGAGCCAGACATCCCTGTCACTCCACCCAAAGTCAAAGTCCTTCCACCCTCCACTAAGGAGTGTGAAGATAGAAACAAGAAGAAGAAGAAGACGTTGGTGTGTGTGGCCACCGACTTCTACCCCGACCACGTCACTGTGTTCTGGCAGTTAAATGGAGGCGCCAACATCACCGATGGAGTTGGGACCGACAAC
>352-4
AGTTCAACTCAACTGCAGCCATACTATTCCAAACTACGACACTATACTGTGGTATCAGCAGTCAGCACAAAACACTGCTCTGAAACTCATTGGGTATGTGCTACTCACCAGTCCAACCATGGAAGATTCCTTTAAAGAGCGTTTTACTGTGAGTGGAGATGCTGCAACTGGGAAAATGGCATATCTACATATTCCTAATCTGAGAAGAACTGAAGACAGTGCAGTGTATTTCTGTGCTGCTGGGAACTATGAGGCACATTTTGGTTCAGGCACCAAATTAACAGTTCTCGAGCCAGACATCCCTGTCACTCCACCCAAAGTCAAAGTCCTTCCACCCTCCACTAAGGAGTGTGAAGATAGAAACAAGAAGAAGAAGAAGACGTTGGTGTGTGTGGCCACCGACTTCTACCCCGACCACGTCACTGTGTTCTGGCAGTTAAATGGAGGCGCCAACATCACCGATGGAGTTGGGACCGACAAC
>353-4
AGTTCAACTGACCTGCAGCCATACTATTCCAACCTACAACAGGATACTGTGGTACCAGCAGTCAGCACAAAACACTGCTCTGAAACTCATTGGGTATGTGCAATTCACCAGTCCAACCGTGGAAGATTCCTTTAAAGAGCGTTTTACTGTGAGTGGAGATGCTGCAACTGGGAAAATGGCATATCTACATATTCCTAAACTGAGAGGAACTGAAGACAGTGCAGTGTATTTCTGTGCTGCTACTCAGGGGAAGTACTCGGAAGCATACTTTGGAGCCGGCACCAAACTCACCGTTTTAGAGCCAGACATCCCTGTCACTCCACCCAAAGTCAAAGTCCTTCCACCCTCCACTAAGGAGTGTGAAGATAGAAACAAGAAGAAGAAGAAGACGTTGGTGTGTGTGGCCACCGACTTCTACCCCGACCACGTCACTGTGTTCTGGCAGTTAAATGGAGGCGCCAACATCACCGATGGAGTTGGGACCGACAAC
>354-4
AGTTCAACTGAACTGCAGCCATACTATTCCTACCTACAACAGGATACTGTGGTACCAGCAGTCAGCGCAAAACACTGCTCTGAAACTCATTGGGTATGTGTTCCTCACCAGTCCTACCGTGGAAGATTCCTTTAAAGAGCATTTTACTGTGAGTGGAGATGCTGCAACTGGGAAAATGGCATATCTACATATTCCTAAACTGAGAGGAACTGAAGACAGTGCAGTGTATTTCTGTGCTGCTACCGGGACAGACAACTATGAGGCACATTTTGGTTCAGGCACCAAATTAACAGTTCTCGAGCCAGACATCCCTGTCACTCCACCCAAAGTCAAAGTCCTTCCACCCTCCACTAAGGAGTGTGAAGATAGAAACAAGAAGAAGAAGAAGACGTTGGTGTGTGTGGCCACCGACTTCTACCCCGACCACGTCACTGTGTTCTGGCAGTTAAATGGAGGCGCCAACATCACCGATGGAGTTGGGACCGACAAC
>355-4
AGTTCAACTGACCTGCAGCCATACTATTCCAAGCTACAACACTATACTGTGGTACCAGCAGTCAGCACAGAACACTGCTCTGAAACTCATTGGGTATGTGTTCCTCACCAGTCCTGCTGTGGAAGATTCCTTTAAAGAGCGTTTTACTGTGAGTGGAGATGCTGCAACTGGGAAAATGGCATATCTACATATTCCTAAACTGAGAGGAACTGAAGACAGTGCAGTGTATTTCTGTGCTGCTACTTATGAGTGCCAACTATGAGGCACATTTTGGTTCAGGCACCAAATTAACAGTTCTCGAGCCAGACATCCCTGTCACTCCACCCAAAGTCAAAGTCCTTCCACCCTCCACTAAGGAGTGTGAAGATAGAAACAAGAAGAAGAAGAAGACGTTGGTGTGTGTGGCCACCGACTTCTACCCCGACCACGTCACTGTGTTCTGGCAGTTAAATGGAGGCGCCAACATCACCGATGGAGTTGGGACCGACAAC
>356-4
AGTTCAACTGAACTGCAGCCATACTATTCCAAGCTACAACATTATACTGTGGTACCAGCAGTCAGCACAAAACACTGCTCTGAAACTCATTGGGTATGTGCTACTCACCAGTCCAACCGTGGAAGATTCCTTTAAAGAGCGTTTTACTGTGAGTGGAGATGCTGCAACTGGGAAAATGGCATATCTACATATTCGTAATCTGAGAGGAACTGAAGACAGTGCAGTGTATTTCTGTGCTGCTAGAGGGGCTGGAAGTGTGCCCTACTTTGGAAATGGAACAAAGCTCACTGTTTTAGAGCCAGACATCCCTGTCACTCCACCCAAAGTCAAAGTCCTTCCACCCTCCACTAAGGAGTGTGAAGATAGAAACAAGAAGAAGAAGAAGACGTTGGTGTGTGTGGCCACCGACTTCTACCCCGACCACGTCACTGTGTTCTGGCAGTTAAATGGAGGCGCCAACATCACCGATGGAGTTGGGACCGACAAC
>357-4
AGTTCAACTCACCTGCAGCCATACTATTCCAAACTACGACACTATACTGTGGTACCAGCAGTCAGCACAAAACACTGCTCTGAAACTCATTGGGTATGTGTTCCTCACCAGTCCTACCGTGGAAGATTCCTTTAAAGAGCATTTTACTGTGAGTGGAGATGCTGCAACTGGGAAAATGGCATATCTACATATTCCTAAACTGAGAGGAACTGAAGACAGTGCAGTGTATTTCTGTGCTGCTACTTCGACACGAAGTGTGCCCTACTTTGGAAATGGAACAAAGCTCACTGTTTTAGAGCCAGACATCCCTGTCACTCCACCCAAAGTCAAAGTCCTTCCACCCTCCACTAAGGAGTGTGAAGATAGAAACAAGAAGAAGAAGAAGACGTTGGTGTGTGTGGCCACCGACTTCTACCCCGACCACGTCACTGTGTTCTGGCAGTTAAATGGAGGCGCCAACATCACCGATGGAGTTGGGACCGACAAC
>358-4
AGTTCAACTCACCTGCAGCCATACTATTCCAAGCTACAACATTATACTGTGGTACCAGCAGTCAGCACAAAACACTGCTCTGAAACTCATTGGGTATGTGCTACTCACCAGTCCTACCGTGGAAGATTCCTTTAAAGAGCGTTTTACTGTGAGTGGAGATGCTGCAACTGGGAAAATGGCATATCTACATATTCCTAAACTGAGAGGAACTGAAGACAGTGCAGTGTATTTCTGTGCTACCTATACAGGGGGGATTATGAGGCACATTTTGGTTCAGGCACCAAATTAACAGTTCTCGAGCCAGACATCCCTGTCACTCCACCCAAAGTCAAAGTCCTTCCACCCTCCACTAAGGAGTGTGAAGATAGAAACAAGAAGAAGAAGAAGACGTTGGTGTGTGTGGCCACCGACTTCTACCCCGACCACGTCACTGTGTTCTGGCAGTTAAATGAAGGCGCCAACATCACCGATGGAGTTGGGACCGACAAC
>359-4
AGTTCAACTCAACTGCAGCCATACTATTCCAAACTACGACACTATACTGTGGTATCAGCAGTCAGCACAAAACACTGCTCTGAAACTCATTGGGTATGTGCTACTCACCAGTCCAACCATGGAAGATTCCTTTAAAGAGCGTTTTACTGTGAGTGGAGATGCTGCAACTGGGAAAATGGCATATCTACATATTCCTAATCTGAGAGGAACTGAAGACAGTGCAGTGTATTTCTGTGCTGCTAGTCCAGCCACTGGAAGTGTGCCCTACTTTGGAAATGGAACAAAGCTCACTGTTTTAGAGCCAGACATCCCTGTCACTCCACCCAAAGTCAAAGTCCTTCCACCCTCCACTAAGGAGTGTGAAGATAGAAACAAGAAGAAGAAGAAGACGTTGGTGTGTGTGGCCACCGACTTCTACCCCGACCACGTCACTGTGTTCTGGCAGTTAAATGGAGGCGCCAACATCACCGATGGAGTTGGGACCGACAAC
>360-4
AGTTCAACTCAACTGCAGCCATACTATTCCAAACTACGACACTATACTGTGGTATCAGCAGTCAGCACAAAACACTGCTCTGAAACTCATTGGGTATGTGAGATTCACCAGTCCAACCGTGGAAGATTCCTTTAAAGAGCGTTTTACTGTGAGTGGAGATGCTGCAACTGGGAAAATGGCGTATCTACATGTTCCTAAACTGAGAGGAACTGAAGACAGTGCAGTGTATTTCTGTGCTGCTAGTAGAGGGGCGGGCTATGAGGCACATTTTGGTTCAGGCACCAAATTAACAGTTCTCGAGCCAGACATCCCTGTCACTCCACCCAAAGTCAAAGTCCTTCCACCCTCCACTAAGGAGTGTGAAGATAGAAACAAGAAGAAGAAGAAGACGTTGGTGTGTGTGGCCACCGACTTCTACCCCGACCACGTCACTGTGTTCTGGCAGTTAAATGGAGGCGCCAACATCACCGATGGAGTTGGGACCGACAAC
>361-4
AGTTCAACTCAACTGCAGCCATACTATTCCAAGCTACAACATTATACTGTGGTACCAGCAGTCAGCACAAAACACTGCTCTGAAACTCATTGGGTATGTGTTCCTCACCAGTCCTACCGTGGAAGATTCCTTTAAAGAGCGTTTTACTGTGAGTGGAGATGCTGCAACTGGGAAAATGGCATATCTACATATTCCTAAACTGAGAGGAACTGAAGACAGTGCAGTGTATTTCTGTGCTGCTACTCGGGACAGGGGCTATCCTGCGTTCTTTGGAGCAGGGACCAAACTGACTGTTCTGGAGCCAGACATCCCTGTCACTCCACCCAAAGTCAAAGTCCTTCCACCCTCCACTAAGGAGTGTGAAGATAGAAACAAGAAGAAGAAGAAGACGTTGGTGTGTGTGGCCACCGACTTCTACCCCGACCACGTCACTGTGTTCTGGCAGTTAAATGGAGGCGCCAACATCACCGATGGAGTTGGGACCGACAAC
>362-4
AGTTCAACTCAACTGCAGCCATACTATTCCAAACTACAACACTATACTGTGGTACCAGCAGTCAGCACAAAACACTGCTCTGAAACTCATTGGGTATGTGTTCCTCACCAGTCCTGCGGTGGAAGATTCCTTTAAAGAGCGTTTTACTGTGAGTGGAGATGCTGCAACTGGGAAAATGGCATATCTACATATTCCTAAACTGAGAGGAACTGAAGACAGTGGAGTGTATTTCTGTGCTGCTAGCAGGGGGCGAGATCCTGCGTTCTTTGGAGCAGGGACCAAACTGACTGTTCTGGAGCCAGACATCCCTGTCACTCCACCCAAAGTCAAAGTCCTTCCACCCTCCACTAAGGAGTGTGAAGATAGAAACAAGAAGAAGAAGAAGACGTTGGTGTGTGTGGCCACCGACTTCTACCCCGACCACGTCACTGTGTTCTGGCAGTTAAATGGAGGCGCCAACATCACCGATGGAGTTGGGACCGACAAC
>363-4
AGTTCAACTGACCTGCAGCCATACTATTCCAAACTACGACACTATACTGTGGTATCAGCAGTCAGCACAAAACACTGCTCTGAAACTCATTGGGTATGTGAGATTCACCAGTCCAACCGTGGAAGATTCCTTTAAAGAGCGTTTTACTGTGAGTGGAGATGCTGCAACTGGGAAAATGGCATATCTACATATTCCTAAACTGAGAGGAACTGAAGACAGTGCAGTGTATTTCTGTGCTGCTAGGACAGGGGACTATGAGGCACATTTTGGTTCAGGCACCAAATTAACAGTTCTCGAGCCAGACATCCCTGTCACTCCACCCAAAGTCAAAGTCCTTCCACCCTCCACTAAGGAGTGTGAAGATAGAAACAAGAAGAAGAAGAAGACGTTGGTGTGTGTGGCCACCGACTTCTACCCCGACCACGTCACTGTGTTCTGGCAGTTAAATGGAGGCGCCAACATCACCGATGGAGTTGGGACCGACAAC
>364-4
AGTTCAACTCACCTGCAGCCATACTATTCCAAACTACAACACTATACTGTGGTACCAGCAGTCAGCACAAAACACTGCTCTGAAACTCATTGGGTATGTGTTCCTCACCAGTCCTGCCGTGGAAGATTCCTTTAAAGAGCGTTTTACTGTGAGTGGAGATGCTGCAACTGGGAAAATGGCATATCTACATATTCCTAAACTGAGAGGAACTGAAGACAGTGGAGTGTATTTCTGTGCTGCTAGTATCAGGGAAGACCAACCAGCCTTCTTTGGCAATGGAACCAAACTCACTGTTTTAGAGCCAGACATCCCTGTCACTCCACCCAAAGTCAAAGTCCTTCCACCCTCCACTAAGGAGTGTGAAGATAGAAACAAGAAGAAGAAGAAGACGTTGGTGTGTGTGGCCACCGACTTCTACCCCGACCACGTCACTGTGTTCTGGCAGTTAAATGGAGGCGCCAACATCACCGATGGAGTTGGGACCGACAAC
>365-4
AGTTCAACTGACCTGCAGCCATACTATTCCAAACTACGACACTATACTGTGGTATCAGCAGTCAGCACAAAACACTGCTCTGAAACTCATTGGGTATGTGAGATTCACCAGTCCAACCGTGGAAGATTCCTTTAAAGAGCGTTTTACTGTGAGTGGAGATGCTGCAACTGGGAAAATGGCATATCTACATATTCCTAAACTGAGAGGAACTGAAGACAGTGCAGTGTATTTCTGTGCTGCTACTAGTACTTCAAACCAACCAGCCTTCTTTGGCAATGGAACCAAACTCACTGTTTTAGAGCCAGACATCCCTGTCACTCCACCCAAAGTCAAAGTCCTTCCACCCTCCACTAAGGAGTGTGAAGATAGAAACAAGAAGAAGAAGAAGACGTTGGTGTGTGTGGCCACCGACTTCTACCCCGACCACGTCACTGTGTTCTGGCAGTTAAATGGAGGCGCCAACATCACCGATGGAGTTGGGACCGACAAC
>366-4
AGTTCAACTCACCTGCAGCCATACTATTCCAAACTACGACACTATACTGTGGTATCAGCAGTCAGCACAAAACACTGCTCTGAAACTCATTGGGTATGTGAGATTCACCAGTCCAACCGTGGAAGATTCCTTTAAAGAGCGTTTTACTGTGAGTGGAGATGCTGCAACTGGGAAAATGGCGTATCTACATGTTCCTAAACTGAGAGGAACTGAAGACAGTGCAGTGTATTTCTGTGCTGCTAGTAAAGCGACAGGAAGTGTGCCCTACTTTGGAAATGGAACAAAGCTCACTGTTTTAGAGCCAGACATCCCTGTCACTCCACCCAAAGTCAAAGTCCTTCCACCCTCCACTAAGGAGTGTGAAGATAGAAACAAGAAGAAGAAGAAGACGTTGGTGTGTGTGGCCACCGACTTCTACCCCGACCACGTCACTGTGTTCTGGCAGTTAAATGGAGGCGCCAACATCACCGATGGAGTTGGGACCGACAAC
>367-4
AGTTCAACTCAACTGCAGCCATACTATTCCTACCTACAACAGGATACTGTGGTACCAGCAGTCAGCGCAAAACACTGCTCTGAAACTCATTGGAGCCAGACATCCCTGTCACTCCACCCAAAGTCAAAGTCCTTCCACCCTCCACTAAGGAGTGTGAAGATAGAAACAAGAAGAAGAAGAAGACGTTGGTGTGTGTGGCCACCGACTTCTACCCCGACCACGTCACTGTGTTCTGGCAGTTAAATGAAGGCGCCAACATCACCGATGGAGTTGGGACCGACAAC
>368-4
AGTTCAACTGACCTGCAGCCATACTATTCCAACCTACAACAGGATACTGTGGTACCAGCAGTCAGCACAAAACACTGCTCTGAAACTCATTGGGTATGTGCAATTCACCAGTCCAACCGTGGAAGATTCCTTTAAAGAGCGTTTTACTGTGAGTGGAGATGCTGCAACTGGGAAAATGGCATATCTACATATTCCTAAACTGAGAGGAACTGAAGACAGTGCAGTGTATTTCTGTGCTGCTACTTAGCTCGTACTCGGAAGCATACTTTGGAGCCGGCACCAAACTCACCGTTTTAGAGCCAGACATCCCTGTCACTCCACCCAAAGTCAAAGTCCTTCCACCCTCCACTAAGGAGTGTGAAGATAGAAACAAGAAGAAGAAGAAGACGTTGGTGTGTGTGGCCACCGACTTCTACCCCGACCACGTCACTGTGTTCTGGCAGTTAAATGGAGGCGCCAACATCACCGATGGAGTTGGGACCGACAAC
>369-4
AGTTCAACTGAACTGCAGCCATACTATTCCAAGCTACAACATTATACTGTGGTACCAGCAGTCAGCACAAAACACTGCTCTGAAACTCATTGGGTATGTGCTACTCACCAGTCCTACCGTGGAAGATTCCTTTAAAGAGCGTTTTACTGTGAGTGGAGATGCTGCAACTGGGAAAATGGCATATCTACATATTCCTAAACTGAGAGGAACTGAAGACAGTGCAGTGTATTTCTGTGCTGCTACTTATGGGGCGCGGGATCCTGCGTTCTTTGGAGCAGGGACCAAACTGACTGTTCTGGAGCCAGACATCCCTGTCACTCCACCCAAAGTCAAAGTCCTTCCACCCTCCACTAAGGAGTGTGAAGATAGAAACAAGAAGAAGAAGAAGACGTTGGTGTGTGTGGCCACCGACTTCTACCCCGACCACGTCACTGTGTTCTGGCAGTTAAATGGAGGCGCCAACATCACCGATGGAGTTGGGACCGACAAC
>370-4
AGTTCAACTGACCTGCAGCCATACTATTCCAAACTACGACACTATACTGTGGTATCAGCAGTCAGCACAAAACACTGCTCTGAAACTCATTGGGTATGTGCTACTCACCAGTCCAACCATGGAAGATTCCTTTAAAGAGCGTTTTACTGTGAGTGGAGATGCTGCAACTGGGAAAATGGCATATCTACATATTCCTAATCTGAGAAGAACTGAAGACAGTGCAGTGTATTTCTGTGCTGCTGGGAACTATGAGGCACATTTTGGTTCAGGCACCAAATTAACAGTTCTCGAGCCAGACATCCCTGTCACTCCACCCAAAGTCAAAGTCCTTCCACCCTCCACTAAGGAGTGTGAAGATAGAAACAAGAAGAAGAAGAAGACGTTGGTGTGTGTGGCCACCGACTTCTACCCCGACCACGTCACTGTGTTCTGGCAGTTAAATGGAGGCGCCAACATCACCGATGGAGTTGGGACCGACAAC
>371-4
AGTTCAACTGACCTGCAGCCATACTATTCCAAACTACGACACTATACTGTGGTATCAGCAGTCAGCACAAAACACTGCTCTGAAACTCATTGGGTATGTGCTACTCACCAGTCCAACCATGGAAGATTCCTTTAAAGAGCGTTTTACTGTGAGTGGAGATGCTGCAACTGGGAAAATGGCATATCTACATATTCCTAATCTGAGAGGAACTGAAGACAGTGCAGTGTATTTCTGTGCTGCTAGGGGGAGTGCCAGCCAGGCTTACTTCGGTGGAGGAACCAGGTTAACTGTCCTAGAGCCAGACATCCCTGTCACTCCACCCAAAGTCAAAGTCCTTCCACCCTCCACTAAGGAGTGTGAAGATAGAAACAAGAAGAAGAAGAAGACGTTGGTGTGTGTGGCCACCGACTTCTACCCCGACCACGTCACTGTGTTCTGGCAGTTAAATGGAGGCGCCAACATCACCGATGGAGTTGGGACCGACAAC
>372-4
AGTTCAACTGAACTGCAGCCATACTATTCCAAACTACGACACTATACTGTGGTATCAGCAGTCAGCACAAAACACTGCTCTGAAACTCATTGGGTATGTGCTACTCACCAGTCCAACCATGGAAGATTCCTTTAAAGAGCGTTTTACTGTGAGTGGAGATGCTGCAACTGGGAAAATGGCATATCTACATATTCCTAATCTGAGAGGAACTGAAGACAGTGCAGTGTATTTCTGTGCTGCCGGACAGTACACTGGAAGTGTGCCCTACTTTGGAAATGGAACAAAGCTCACTGTTTTAGAGCCAGACATCCCTGTCACTCCACCCAAAGTCAAAGTCCTTCCACCCTCCACTAAGGAGTGTGAAGATAGAAACAAGAAGAAGAAGAAGACGTTGGTGTGTGTGGCCACCGACTTCTACCCCGACCACGTCACTGTGTTCTGGCAGTTAAATGAAGGCGCCAACATCACCGATGGAGTTGGGACCGACAAC
>373-4
AGTTCAACTGACCTGCAGCCATACTATTCCAAGCTACAACATTATACTGTGGTACCAGCAGTCAGCACAAAACACTGCTCTGAAACTCATTGGGTATGTGCTACTCACCAGTCCTACCGTGGAAGATTCCTTTAAAGAGCGTTTTACTGTGAGTGGAGATGCTGCAACTGGGAAAATGGCATATCTACATATTCCTAAACTGAGAGGAACTGAAGACAGTGCAGTGTATTTCTGTGCTGCTACGACAGGAGACCAACCATCCTTCTTTGGCAATGGAACCAAACTCACTGTTTTAGAGCCAGACATCCCTGTCACTCCACCCAAAGTCAAAGTCCTTCCACCCTCCACTAAGGAGTGTGAAGATAGAAACAAGAAGAAGAAGAAGACGTTGGTGTGTGTGGCCACCGACTTCTACCCCGACCACGTCACTGTGTTCTGGCAGTTAAATGAAGGCGCCAACATCACCGATGGAGTTGGGACCGACAAC
>374-4
AGTTCAACTGAACTGCAGCCATACTATTCCAAACTACGACACTATACTGTGGTATCAGCAGTCAGCACAAAACACTGCTCTGAAACTCATTGGGTATGTGCTACTCACCAGTCCAACCATGGAAGATTCCTTTAAAGAGCGTTTTACTGTGAGTGGAGATGCTGCAACTGGGAAAATGGCATATCTACATATTCCTAATCTGAGAGGAACTGAAGACAGTGCAGTGTATTTCTGTGCTGCTAGAAGGGGATACTCGGAAGCATACTTTGGAGCCGGCACCAAACTCACCGTTTTAGAGCCAGACATCCCTGTCACTCCACCCAAAGTCAAAGTCCTTCCACCCTCCACTAAGGAGTGTGAAGATAGAAACAAGAAGAAGAAGAAGACGTTGGTGTGTGTGGCCACCGACTTCTACCCCGACCACGTCACTGTGTTCTGGCAGTTAAATGGAGGCGCCAACATCACCGATGGAGTTGGGACCGACAAC
>375-4
AGTTCAACTGAACTGCAGCCATACTATTCAAGGCTACACTATGATACTATGGTACCAACAGTCAACAGGTGACACTGCTGTGAACCTCATAGGTTATGCATATACCACGTCAATAACCATGGAGAAATCGTTTGAAAAGCACTTCAGTGTGAGTGGAGATGGTTCGAAAGAGGCTTATCTTCATCTACTGAGTCTGAGAGCACCTGAAGACAGTGCAGTGTATTACTGTGCAGCCAGCCGACAAGACTATGAGGCACATTTTGGTTCAGGCACCAAATTAACAGTTCTCGAGCCAGACATCCCTGTCACTCCACCCAAAGTCAAAGTCCTTCCACCCTCCACTAAGGAGTGTGAAGATAGAAACAAGAAGAAGAAGAAGACGTTGGTGTGTGTGGCCACCGACTTCTACCCCGACCACGTCACTGTGTTCTGGCAGTTAAATGGAGGCGCCAACATCACCGATGGAGTTGGGACCGACAAC
>376-4
AGTTCAACTGAACTGCAGCCATACTATTCCAAACTACAACAGGATACTGTGGTACCAGCAGTCAGCACAGAACACTGCTCTGAAACTCATTGGGTATGTGCTACTCACCAGTCCTGCTGTGGAAGATTCCTTTAAAGAGCGTTTTACTGTGAGTGGAGATGCTGCAACTGGGAAAATGGCATATCTACATATTCCTAAACTGAGAGGAACTGAAGACAGTGCAGTGTATTTCTGTGCTGCTACTACAGGGGATCTCAACCAGCCGTACTTCAGCAGCGGCACCAAACTCACAGTTCTGGAGCCAGACATCCCTGTCACTCCACCCAAAGTCAAAGTCCTTCCACCCTCCACTAAGGAGTGTGAAGATAGAAACAAGAAGAAGAAGAAGACGTTGGTGTGTGTGGCCACCGACTTCTACCCCGACCACGTCACTGTGTTCTGGCAGTTAAATGGAGGCGCCAACATCACCGATGGAGTTGGGACCGACAAC
>377-4
AGTTCAACTGAACTGCAGCCATACTATTCCTACCTACAACAGGATACTGTGGTACCAGCAGTCAGCGCAAAACACTGCTCTGAAACTCATTGGGTATGTGTTCCTCACCAGTCCTACCGTGGAAGATTCCTTTAAAGAGCATTTTACTGTGAGTGGAGATGCTGCAACTGGGAAAATGGCATATCTACATATTCCTAAACTGAGAGGAACTGAAGACAGTGCAGTGTATTTCTGTGCTGCTACGGACAGGGGTGCCAGCCAGGCTTACTTCGGTGGAGGAACCAGGTTAACTGTCCTAGAGCCAGACATCCCTGTCACTCCACCCAAAGTCAAAGTCCTTCCACCCTCCACTAAGGAGTGTGAAGATAGAAACAAGAAGAAGAAGAAGACGTTGGTGTGTGTGGCCACCGACTTCTACCCCGACCACGTCACTGTGTTCTGGCAGTTAAATGGAGGCGCCAACATCACCGATGGAGTTGGGACCGACAAC
>378-4
AGTTCAACTCAACTGCAGCCATACTATTCCAAACTACGACACTATACTGTGGTATCAGCAGTCAGCACAAAACACTGCTCTGAAACTCATTGGGTATGTGAGATTCACCAGTCCAACCGTGGAAGATTCCTTTAAAGAGCGTTTTACTGTGAGTGGAGATGCTGCAACTGGGAAAATGGCGTATCTACATGTTCCTAAACTGAGAGGAACTGAAGACAGTGCAGTGTATTTCTGTGCTGCTAGTAAACAGTACTCGGAAGCATACTTTGGAGCCGGCACCAAACTCACCGTTTTAGAGCCAGACATCCCTGTCACTCCACCCAAAGTCAAAGTCCTTCCACCCTCCACTAAGGAGTGTGAAGATAGAAACAAGAAGAAGAAGAAGACGTTGGTGTGTGTGGCCACCGACTTCTACCCCGACCACGTCACTGTGTTCTGGCAGTTAAATGGAGGCGCCAACATCACCGATGGAGTTGGGACCGACAAC
>379-4
AGTTCAACTGAACTGCAGCCATACTATTCCAAACTACGACACTATACTGTGGTATCAGCAGTCAGCACAAAACACTGCTCTGAAACTCATTGGGTATGTGCTACTCACCAGTCCAACCATGGAAGATTCCTTTAAAGAGCGTTTTACTGTGAGTGGAGATGCTGCAACTGGGAAAATGGCATATCTACATATTCCTAATCTGAGAGGAACTGAAGACAGTGCAGTGTATTTCTGTGCTGCTAGTAAAAAGGGGCAGTATGAGGCACATTTTGGTTCAGGCACCAAATTAACAGTTCTCGAGCCAGACATCCCTGTCACTCCACCCAAAGTCAAAGTCCTTCCACCCTCCACTAAGGAGTGTGAAGATAGAAACAAGAAGAAGAAGAAGACGTTGGTGTGTGTGGCCACCGACTTCTACCCCGACCACGTCACTGTGTTCTGGCAGTTAAATGGAGGCGCCAACATCACCGATGGAGTTGGGACCGACAAC
>380-4
AGTTCAACTCACCTGCAGCCATACTATTCCTACCTACAACAGGATACTGTGGTACCAGCAGTCAGCGCAAAACACTGCTCTGAAACTCATTGGGTATGTGTTCCTCACCAGTCCTGCCGTGGAAGATTCCTTTAAAGAGCATTTTACTGTGAGTGGAGATGCTGCAACTGGGAAAATGGCATATCTACATATTCCTAAACTGAGAGGAACTGAAGACAGTGCAGTGTATTTCTGTGCTGCTACTTATGCGACAGGCTATGAGGCACATTTTGGTTCAGGCACCAAATTAACAGTTCTCGAGCCAGACATCCCTGTCACTCCACCCAAAGTCAAAGTCCTTCCACCCTCCACTAAGGAGTGTGAAGATAGAAACAAGAAGAAGAAGAAGACGTTGGTGTGTGTGGCCACCGACTTCTACCCCGACCACGTCACTGTGTTCTGGCAGTTAAATGAAGGCGCCAACATCACCGATGGAGTTGGGACCGACAAC
>381-3
AGTTCAACTGACCTGCAGCCATACTATTCCAAGCTACAACACTATACTGTGGTACCAGCAGTCAGCACAGAACACTGCTCTGAAACTCATTGGGTATGTGTTCCTCACCAGTCCTGCTGTGGAAGATTCCTTTAAAGAGCGTTTTACTGTGAGTGGAGATGCTGCAACTGGGAAAATGGCATATCTACATATTCCTAAACTGAGAGGAACTGAAGACAGTGCAGTGTATTTCTGTGCTGCTAGGGACAGCTCGTACTCGGAAGCATACTTTGGAGCCGGCACCAAACTCACCGTTTTAGAGCCAGACATCCCTGTCACTCCACCCAAAGTCAAAGTCCTTCCACCCTCCACTAAGGAGTGTGAAGATAGAAACAAGAAGAAGAAGAAGACGTTGGTGTGTGTGGCCACCGACTTCTACCCCGACCACGTCACTGTGTTCTGGCAGTTAAATGGAGGCGCCAACATCACCGATGGAGTTGGGACCGACAAC
>382-3
AGTTCAACTGAACTGCAGCCATACTATTCCAAGCTACAACATTATACTGTGGTATCAGCAGTCAGCACAAAACACTGCTCTGAAACTCATTGGGTATGTGAGATTCACCAGTCCAACCGTGGAAGATTCCTTTAAAGAGCGTTTTACTGTGAGTGGAGATGCTGCAACTGGGAAAATGGCATATCTACATATTCCTAAACTGAGAGGAACTGAAGACAGTGCAGTGTATTTCTGTGCTGCCGGACAGGGTGCTTATCCTGCCTACTTTGGAGAGGGAACTAAGCTAACAGTTCTGGAGCCAGACATCCCTGTCACTCCACCCAAAGTCAAAGTCCTTCCACCCTCCACTAAGGAGTGTGAAGATAGAAACAAGAAGAAGAAGAAGACGTTGGTGTGTGTGGCCACCGACTTCTACCCCGACCACGTCACTGTGTTCTGGCAGTTAAATGGAGGCGCCAACATCACCGATGGAGTTGGGACCGACAAC
>383-3
AGTTCAACTGACCTGCAGCCATACTATTCCAAACTACAACAGGATACTGTGGTACCAGCAGTCAGCACAGAACACTGCTCTGAAACTCATTGGGTATGTGCTACTCACCAGTCCTGCTGTGGAAGATTCCTTTAAAGAGCGTTTTACTGTGAGTGGAGATGCTGCAACTGGGAAAATGGCATATCTACATATTCCTAAACTGAGAGGAACTGAAGACAGTGCAGTGTATTTCTGTGCTGCTACTACAGGGGATCTCAACCAGCCGTACTTCAGCAGCGGCACCAAACTCACAGTTCTGGAGCCAGACATCCCTGTCACTCCACCCAAAGTCAAAGTCCTTCCACCCTCCACTAAGGAGTGTGAAGATAGAAACAAGAAGAAGAAGAAGACGTTGGTGTGTGTGGCCACCGACTTCTACCCCGACCACGTCACTGTGTTCTGGCAGTTAAATGGAGGCGCCAACATCACCGATGGAGTTGGGACCGACAAC
>384-3
AGTTCAACTGACCTGCAGCCATACTATTCCAAACTACGACACTATACTGTGGTATCAGCAGTCAGCACAAAACACTGCTCTGAAACTCATTGGGTATGTGAGATTCACCAGTCCAACCGTGGAAGATTCCTTTAAAGAGCGTTTTACTGTGAGTGGAGATGCTGCAACTGGGAAAATGGCGTATCTACATGTTCCTAAACTGAGAGGAACTGAAGACAGTGCAGTGTATTTCTGTGCTGCTAGTCGAGGGGAGCTATAATCCTGCGTTCTTTGGAGCAGGGACCAAACTGACTGTTCTGGAGCCAGACATCCCTGTCACTCCACCCAAAGTCAAAGTCCTTCCACCCTCCACTAAGGAGTGTGAAGATAGAAACAAGAAGAAGAAGAAGACGTTGGTGTGTGTGGCCACCGACTTCTACCCCGACCACGTCACTGTGTTCTGGCAGTTAAATGGAGGCGCCAACATCACCGATGGAGTTGGGACCGACAAC
>385-3
AGTTCAACTGACCTGCAGACATACTATTCCAACCTACAACAGGATACTGTGGTACCAGCAGTCAGCACAAAACACTGCTCTGAAACTCATTGGGTATGTGCAATTCACCAGTCCAACCGTGGAAGATTCCTTTAAAGAGCGTTTTACTGTGAGTGGAGATGCTGCAACTGGGAAAATGGCATATCTACATATTCCTAAACTGAGAGGAACTGAAGACAGTGCAGTGTATTTCTGTGCTGCTGCGGGACCGATTAATGAGGCACATTTTGGTTCAGGCACCAAATTAACAGTTCTCGAGCCAGACATCCCTGTCACTCCACCCAAAGTCAAAGTCCTTCCACCCTCCACTAAGGAGTGTGAAGATAGAAACAAGAAGAAGAAGAAGACGTTGGTGTGTGTGGCCACCGACTTCTACCCCGACCACGTCACTGTGTTCTGGCAGTTAAATGGAGGCGCCAACATCACCGATGGAGTTGGGACCGACAAC
>386-3
AGTTCAACTCAACTGCAGCCATACTATTCCAAGCTACAACATTATACTGTGGTACCAGCAGTCAGCACAAAACACTGCTCTGAAACTCATTGGGTATGTGCTACTCACCAATCCTGCCGTGGAAGATTCCTTTAAAGAGCGTTTTACTGTGAGTGGAGATGCTGCAACTGGGAAAATGGCATATCTACATATTCCTAAACTGAGAGGAACTGAAGACAGTGCAGTGTATTTCTGTGCTGCCGGGAACAACTATGAGGCACATTTTGGTTCAGGCACCAAATTAACAGTTCTCGAGCCAGACATCCCTGTCACTCCACCCAAAGTCAAAGTCCTTCCACCCTCCACTAAGGAGTGTGAAGATAGAAACAAGAAGAAGAAGAAGACGTTGGTGTGTGTGGCCACCGACTTCTACCCCGACCACGTCACTGTGTTCTGGCAGTTAAATGGAGGCGCCAACATCACCGATGGAGTTGGGACCGACAAC
>387-3
AGTTCAACTGACCTGCAGCCATACTATTCCAAACTACGACACTATACTGTGGTATCAGCAGTCAGCACAAAACACTGCTCTGAAACTCATTGGGTATGTGCTACTCACCAGTCCAACCATGGAAGATTCCTTTAAAGAGCGTTTTACTGTGAGTGGAGATGCTGCAACTGGGAAAATGGCATATCTACATATTCCTAATCTGAGAGGAACTGAAGACAGTGCAGTGTATTTCTGTGCTGCTTGGACAGTCACTGGAAGTGTGCCCTACTTTGGAAATGGAACAAAGCTCACTGTTTTAGAGCCAGACATCCCTGTCACTCCACCCAAAGTCAAAGTCCTTCCACCCTCCACTAAGGAGTGTGAAGATAGAAACAAGAAGAAGAAGAAGACGTTGGTGTGTGTGGCCACCGACTTCTACCCCGACCACGTCACTGTGTTCTGGCAGTTAAATGGAGGCGCCAACATCACCGATGGAGTTGGGACCGACAAC
>388-3
AGTTCAACTGACCTGCAGCCATACTATTCCAAGCTACAACACTATACTGTGGTATCAGCAGTCAGCACAGAACACTGCTCTGAAACTCATTGGGTATGTGCTACTCACCAGTCCTGCTGTGGAAGATTCCTTTAAAGAGCGTTTTACTGTGAGTGGAGATGCTGCAACTGGGAAAATGGCATATCTACATATTCCTAAACTGAGAGGAACTGAAGACAGTGCAGTGTATTTCTGTGCTGCTACGGGGGAGCACTGGAAGTGTGCCCTACTTTGGAAATGGAACAAAGCTCACTGTTTTAGAGCCAGACATCCCTGTCACTCCACCCAAAGTCAAAGTCCTTCCACCCTCCACTAAGGAGTGTGAAGATAGAAACAAGAAGAAGAAGAAGACGTTGGTGTGTGTGGCCACCGACTTCTACCCCGACCACGTCACTGTGTTCTGGCAGTTAAATGGAGGCGCCAACATCACCGATGGAGTTGGGACCGACAAC
>389-3
AGTTCAACTGAACTGCAGCCATACTATTCCAAGCTACAACATTATACTGTGGTACCAGCAGTCAGCACAAAACACTGCTCTGAAACTCATTGGGTATGTGCTACTCACCAGTCCTACCGTGGAAGATTCCTTTAAAGAGCGTTTTACTGTGAGTGGAGATGCTGCAACTGGGAAAATGGCATATCTACATATTCCTAAACTGAGAGGAACTGAAGACAGTGCAGTGTATTTCTGTGCTGCTACTTTCGACAGGGGAGAGGCACATTTTGGTTCAGGCACCAAATTAACAGTTCTCGAGCCAGACATCCCTGTCACTCCACCCAAAGTCAAAGTCCTTCCACCCTCCACTAAGGAGTGTGAAGATAGAAACAAGAAGAAGAAGAAGACGTTGGTGTGTGTGGCCACCGACTTCTACCCCGACCACGTCACTGTGTTCTGGCAGTTAAATGGAGGCGCCAACATCACCGATGGAGTTGGGACCGACAAC
>390-3
AGTTCAACTCAACTGCAGCCATACTATTCCAAGCTACAACATTATACTGTGGTACCAGCAGTCAGCACAAAACACTGCTCTGAAACTCATTGGGTATGTGCAATTCACCAGTCCAACCGTGGAAGATTCCTTTAAAGAGCGTTTTACTGTGAGTGGAGATGCTGCAACTGGGAAAATGGCATATCTACATATTCCTAATCTGAGAGGAACTGAAGACAGTGCAGTGTATTTCTGTGCTGCTAGTAAGCAGATCAACTATGAGGCACATTTTGGTTCAGGCACCAAATTAACAGTTCTCGAGCCAGACATCCCTGTCACTCCACCCAAAGTCAAAGTCCTTCCACCCTCCACTAAGGAGTGTGAAGATAGAAACAAGAAGAAGAAGAAGACGTTGGTGTGTGTGGCCACCGACTTCTACCCCGACCACGTCACTGTGTTCTGGCAGTTAAATGGAGGCGCCAACATCACCGATGGAGTTGGGACCGACAAC
>391-3
AGTTCAACTCAACTGCAGCCATACTATTCCAAACTACGACACTATACTGTGGTATCAGCAGTCAGCACAAAACACTGCTCTGAAACTCATTGGGTATGTGAGATTCACCAGTCCAACCGTGGAAGATTCCTTTAAAGAGCGTTTTACTGTGAGTGGAGATGCTGCAACTGGGAAAATGGCGTATCTACATGTTCCTAAACTGAGAGGAACTGAAGACAGTGCAGTGTATTTCTGTGCTCTTCCCGGGACAGCTGGAAGTGTGCCCTACTTTGGAAATGGAACAAAGCTCACTGTTTTAGAGCCAGACATCCCTGTCACTCCACCCAAAGTCAAAGTCCTTCCACCCTCCACTAAGGAGTGTGAAGATAGAAACAAGAAGAAGAAGAAGACGTTGGTGTGTGTGGCCACCGACTTCTACCCCGACCACGTCACTGTGTTCTGGCAGTTAAATGGAGGCGCCAACATCACCGATGGAGTTGGGACCGACAAC
>392-3
AGTTCAACTGAACTGCAGCCATACTATTCCAAGCTACAACACTATACTGTGGTATCAGCAGTCAGCACAGAACACTGCTCTGAAACTCATTGGGTATGTGCTACTCACCAGTCCTGCTGTGGAAGATTCCTTTAAAGAGCGTTTTACTGTGAGTGGAGATGCTGCAACTGGGAAAATGGCATATCTACATATTCCTAAACTGAGAGGAACTGAAGACAGTGCAGTGTATTTCTGTGCTGCTAAGACAGAGACTGGAAGTGTGCCCTACTTTGGAAATGGAACAAAGCTCACTGTTTTAGAGCCAGACATCCCTGTCACTCCACCCAAAGTCAAAGTCCTTCCACCCTCCACTAAGGAGTGTGAAGATAGAAACAAGAAGAAGAAGAAGACGTTGGTGTGTGTGGCCACCGACTTCTACCCCGACCACGTCACTGTGTTCTGGCAGTTAAATGGAGGCACCAACATCACCGATGGAGTTGGGACCGACAAC
>393-3
AGTTCAACTGACCTGCAGCCATACTATTCCAAGCTACAACATTATACTGTGGTACCAGCAGTCAGCACAAAACACTGCTCTGAAACTCATTGGGTATGTGTTCCTCACCAGTCCTACCGTGGAAGATTCCTTTAAAGAGCGTTTTACTGTGAGTGGAGATGCTGCAACTGGGAAAATGGCATATCTACATATTCCTAAACTGAGAGGAACTGAAGACAGTGCAGTGTATTTCTGTGCTGCTACTTATGGACAGAGTTTTGTGCCCTACTTTGGAAATGGAACAAAGCTCACTGTTTTAGAGCCAGACATCCCTGTCACTCCACCCAAAGTCAAAGTCCTTCCACCCTCCACTAAGGAGTGTGAAGATAGAAACAAGAAGAAGAAGAAGACGTTGGTGTGTGTGGCCACCGACTTCTACCCCGACCACGTCACTGTGTTCTGGCAGTTAAATGGAGGCGCCAACATCACCGATGGAGTTGGGACCGACAAC
>394-3
AGTTCAACTGAACTGCAGCCATACTATTCCAAGCTACAACACTATACTGTGGTATCAGCAGTCAGCACAGAACACTGCTCTGAAACTCATTGGGTATGTGCTACTCACCAGTCCTGCTGTGGAAGATTCCTTTAAAGAGCGTTTTACTGTGAGTGGAGATGCTGCAACTGGGAAAATGGCATATCTACATATTCCTAAACTGAGAGGAACTGAAGACAGTGCAGTGTATTTCTGTGCTGCTACGGGGGAGCACTGGAAGTGTGCCCTACTTTGGAAATGGAACAAAGCTCACTGTTTTAGAGCCAGACATCCCTGTCACTCCACCCAAAGTCAAAGTCCTTCCACCCTCCACTAAGGAGTGTGAAGATAGAAACAAGAAGAAGAAGAAGACGTTGGTGTGTGTGGCCACCGACTTCTACCCCGACCACGTCACTGTGTTCTGGCAGTTAAATGGAGGCGCCAACATCACCGATGGAGTTGGGACCGACAAC
>395-3
AGTTCAACTCACCTGCAGCCATACTATTCCAAACTACGACACTATACTGTGGTATCAGCAGTCAGCACAAAACACTGCTCTGAAACTCATTGGGTATGTGCTACTCACCAGTCCAACCATGGAAGATTCCTTTAAAGAGCGTTTTACTGTGAGTGGAGATGCTGCAACTGGGAAAATGGCATATCTACATATTCCTAATCTGAGAGGAACTGAAGACAGTGCAGTGTATTTCTGTGCTGCGGGACGAAACTATGAGGCACATTTTGGTTCAGGCACCAAATTAACAGTTCTCGAGCCAGACATCCCTGTCACTCCACCCAAAGTCAAAGTCCTTCCACCCTCCACTAAGGAGTGTGAAGATAGAAACAAGAAGAAGAAGAAGACGTTGGTGTGTGTGGCCACCGACTTCTACCCCGACCACGTCACTGTGTTCTGGCAGTTAAATGGAGGCGCCAACATCACCGATGGAGTTGGGACCGACAAC
>396-3
AGTTCAACTCACCTGCAGCCATACTATTCCAACCTACAACAGGATACTGTGGTACCAGCAGTCAGCACAAAACACTGCTCTGAAACTCATTGGGTATGTGCAATTCACCAGTCCAACCGTGGAAGATTCCTTTAAAGAGCGTTTTACTGTGAGTGGAGATGCTGCAACTGGGAAAATGGCATATCTACATATTCCTAAACTGAGAGGAACTGAAGACAGTGCAGTGTATTTCTGTGCTGCTCGGGACAGAAACTGGAAGTGTGCCCTACTTTGGAAATGGAACAAAGCTCACTGTTTTAGAGCCAGACATCCCTGTCACTCCACCCAAAGTCAAAGTCCTTCCACCCTCCACTAAGGAGTGTGAAGATAGAAACAAGAAGAAGAAGAAGACGTTGGTGTGTGTGGCCACCGACTTCTACCCCGACCACGTCACTGTGTTCTGGCAGTTAAATGGAGGCGCCAACATCACCGATGGAGTTGGGACCGACAAC
>397-3
AGTTCAACTGACCTGCAGCCATACTATTCCAAGCTACAACATTATACTGTGGTACCAGCAGTCAGCACAAAACACTGCTCTGAAACTCATTGGGTATGTGCTACTCACCAGTCCTACCGTGGAAGATTCCTTTAAAGAGCGTTTTACTGTGAGTGGAGATGCTGCAACTGGGAAAATGGCATATCTACATATTCCTAAACTGAGAGGAACTGAAGACAGTGCAGTGTATTTCTGTGCTGCTACTTGGACAGGGGCTGAGGCACATTTTGGTTCAGGCACCAAATTAACAGTTCTCGAGCCAGACATCCCTGTCACTCCACCCAAAGTCAAAGTCCTTCCACCCTCCACTAAGGAGTGTGAAGATAGAAACAAGAAGAAGAAGAAGACGTTGGTGTGTGTGGCCACCGACTTCTACCCCGACCACGTCACTGTGTTCTGGCAGTTAAATGGAGGCGCCAACATCACCGATGGAGTTGGGACCGACAAC
>398-3
AGTTCAACTCACCTGCAGCCATACTATTCCAAGCTACAACACTATACTGTGGTATCAGCAGTCAGCACAGAACACTGCTCTGAAACTCATTGGGTATGTGCTACTCACCAGTCCTGCTGTGGAAGATTCCTTTAAAGAGCGTTTTACTGTGAGTGGAGATGCTGCAACTGGGAAAATGGCATATCTACATATTCCTAAACTGAGAGGAACTGAAGACAGTGCAGTGTATTTCTGTGCTGCTACGGGGGAGCACTGGAAGTGTGCCCTACTTTGGAAATGGAACAAAGCTCACTGTTTTAGAGCCAGACATCCCTGTCACTCCACCCAAAGTCAAAGTCCTTCCACCCTCCACTAAGGAGTGTGAAGATAGAAACAAGAAGAAGAAGAAGACGTTGGTGTGTGTGGCCACCGACTTCTACCCCGACCACGTCACTGTGTTCTGGCAGTTAAATGGAGGCGCCAACATCACCGATGGAGTTGGGACCGACAAC
>399-3
AGTTCAACTCAACTGCAGCCATACTATTCCAAACTACGACACTATACTGTGGTATCAGCAGTCAGCACAAAACACTGCTCTGAAACTCATTGGGTATGTGAGATTCACCAGTCCAACCGTGGAAGATTCCTTTAAAGAGCGTTTTACTGTGAGTGGAGATGCTGCAACTGGGAAAATGGCGTATCTACATGTTCCTAAACTGAGAGGAACTGAAGACAGTGCAGTGTATTTCTGTGCTGCTAGTAAGGGGGACTATAATCCTGCGTTCTTTGGAGCAGGGACCAAACTGACTGTTCTGGAGCCAGACATCCCTGTCACTCCACCCAAAGTCAAAGTCCTTCCACCCTCCACTAAGGAGTGTGAAGATAGAAACAAGAAGAAGAAGAAGACGTTGGTGTGTGTGGCCACCGACTTCTACCCCGACCACGTCACTGTGTTCTGGCAGTTAAATGGAGGCGCCAACATCACCGATGGAGTTGGGACCGACAAC
>400-3
AGTTCAACTGAACTGCAGCCATACTATTCCAAACTACGACACTATACTGTGGTATCAGCAGTCAGCACAAAACACTGCTCTGAAACTCATTGGGTATGTGAGATTCACCAGTCCAACCGTGGAAGATTCCTTTAAAGAGCGTTTTACTGTGAGTGGAGATGCTGCAACTGGGAAAATGGCATATCTACATATTCCTAAACTGAGAGGAACTGAAGACAGTGCAGTGTATTTCTGTGCTGCTACTACAGGGGTCGACTATGAGGCACATTTTGGTTCAGGCACCAAATTAACAGTTCTCGAGCCAGACATCCCTGTCACTCCACCCAAAGTCAAAGTCCTTCCACCCTCCACTAAGGAGTGTGAAGATAGAAACAAGAAGAAGAAGAAGACGTTGGTGTGTGTGGCCACCGACTTCTACCCCGACCACGTCACTGTGTTCTGGCAGTTAAATGGAGGCGCCAACATCACCGATGGAGTTGGGACCGACAAC
>401-3
AGTTCAACTCACCTGCAGCCATACTATTCCAAACTACAACACTATACTGTGGTACCAGCAGTCAGCACAAAACACTGCTCTGAAACTCATTGGGTATGTGTTCCTCACCAGTCCTGCCGTGGAAGATTCCTTTAAAGAGCGTTTTACTGTGAGTGGAGATGCTGCAACTGGGAAAATGGCATATCTACATATTCCTAAACTGAGAGGAACTGAAGACAGTGGAGTGTATTTCTGTGCTGCCGGACAGACTGGAAGTGTGCCCTACTTTGGAAATGGAACAAAGCTCACTGTTTTAGAGCCAGACATCCCTGTCACTCCACCCAAAGTCAAAGTCCTTCCACCCTCCACTAAGGAGTGTGAAGATAGAAACAAGAAGAAGAAGAAGACGTTGGTGTGTGTGGCCACCGACTTCTACCCCGACCACGTCACTGTGTTCTGGCAGTTAAATGGAGGCGCCAACATCACCGATGGAGTTGGGACCGACAAC
>402-3
AGTTCAACTCAACTGCAGCCATACTATTCCAAACTACGACACTATACTGTGGTATCAGCAGTCAGCACAAAACACTGCTCTGAAACTCATTGGGTATGTGCTACTCACCAGTCCAACCATGGAAGATTCCTTTAAAGAGCGTTTTACTGTGAGTGGAGATGCTGCAACTGGGAAAATGGCATATCTACATATTCCTAATCTGAGAGGAACTGAAGACAGTGCAGTGTATTTCTGTGCTGCTAGGGACAGGGGTGAGGCACATTTTGGTTCAGGCACCAAATTAACAGTTCTCGAGCCAGACATCCCTGTCACTCCACCCAAAGTCAAAGTCCTTCCACCCTCCACTAAGGAGTGTGAAGATAGAAACAAGAAGAAGAAGAAGACGTTGGTGTGTGTGGCCACCGACTTCTACCCCGACCACGTCACTGTGTTCTGGCAGTTAAATGGAGGCGCCAACATCACCGATGGAGTTGGGACCGACAAC
>403-3
AGTTCAACTCAACTGCAGCCATACTATTCCAAGCTACAACACTATACTGTGGTATCAGCAGTCAGCACAGAACACTGCTCTGAAACTCATTGGGTATGTGTTCCTCACCAGTCCTGCTGTGGAAGATTCCTTTAAAGAGCGTTTTACTGTGAGTGGAGATGCTGCAACTGGGAAAATGGCATATCTACATATTCCTAAACTGAGAGGAACTGAAGACAGTGCAGTGTATTTCTGTGCTGCTACTCGGACGGCCAACTATGAGGCACATTTTGGTTCAGGCACCAAATTAACAGTTCTCGAGCCAGACATCCCTGTCACTCCACCCAAAGTCAAAGTCCTTCCACCCTCCACTAAGGAGTGTGAAGATAGAAACAAGAAGAAGAAGAAGACGTTGGTGTGTGTGGCCACCGACTTCTACCCCGACCACGTCACTGTGTTCTGGCAGTTAAATGGAGGCGCCAACATCACCGATGGAGTTGGGACCGACAAC
>404-3
AGTTCAACTGAACTGCAGCCATACTATTCCAAACTACGACACTATACTGTGGTATCAGCAGTCAGCACAAAACACTGCTCTGAAACTCATTGGGTATGTGAGATTCACCAGTCCAACCGTGGAAGATTCCTTTAAAGAGCGTTTTACTGTGAGTGGAGATGCTGCAACTGGGAAAATGGCGTATCTACATGTTCCTAAACTGAGAGGAACTGAAGACAGTGCAGTGTATTTCTGTGCTGCTAGGTACACTGGAAGTGTGCCCTACTTTGGAAATGGAACAAAGCTCACTGTTTTAGAGCCAGACATCCCTGTCACTCCACCCAAAGTCAAAGTCCTTCCACCCTCCACTAAGGAGTGTGAAGATAGAAACAAGAAGAAGAAGAAGACGTTGGTGTGTGTGGCCACCGACTTCTACCCCGACCACGTCACTGTGTTCTGGCAGTTAAATGGAGGCGCCAACATCACCGATGGAGTTGGGACCGACAAC
>405-3
AGTTCAACTCACCTGCAGCCATACTATTCAAAACTACAATGTGATACTATGGTACCAACAGTCAACAGGAGACAATGCTATGAACCTCATTGGTTATGCATTTACCAAGTCAATAACCATGGAGAAATCATTTGAAAAGCACTTCAGTGTGAGTGGAGATGGTTCGAAAGAGGCTTATCTTCATCTATTGAGTCTGAGAGCACCTGAAGACATTGCAGTGTATTACTGTGCAGCCAGTGGGACAGGGGGCACTGGAAGTGTGCCCTACTTTGGAAATGGAACAAAGCTCACTGTTTTAGAGCCAGACATCCCTGTCACTCCACCCAAAGTCAAAGTCCTTCCACCCTCCACTAAGGAGTGTGAAGATAGAAACAAGAAGAAGAAGAAGACGTTGGTGTGTGTGGCCACCGACTTCTACCCCGACCACGTCACTGTGTTCTGGCAGTTAAATGGAGGCGCCAACATCACCGATGGAGTTGGGACCGACAAC
>406-3
AGTTCAACTCACCTGCAGCCATACTATTCCAAACTACAACAGGATACTGTGGTACCAGCAGTCAGCACAGAACACTGCTCTGAAACTCATTGGGTATGTGCTACTCACCAGTCCTGCTGTGGAAGATTCCTTTAAAGAGCGTTTTACTGTGAGTGGAGATGCTGCAACTGCGAAAATGGCATATCTACATATTCCTAAACTGAGAGGAACTGAAGACAGTGCAGTGTATTTCTGTGCTGCTAGGGACAGACCAAACCAACCAGCCTTCTTTGGCAATGGAACCAAACTCACTGTTTTAGAGCCAGACATCCCTGTCACTCCACCCAAAGTCAAAGTCCTTCCACCCTCCACTAAGGAGTGTGAAGATAGAAACAAGAAGAAGAAGAAGACGTTGGTGTGTGTGGCCACCGACTTCTACCCCGACCACGTCACTGTGTTCTGGCAGTTAAATGGAGGCGCCAACATCACCGATGGAGTTGGGACCGACAAC
>407-3
AGTTCAACTCACCTGCAGCCATACTATTCCAAACTACGACACTATACTGTGGTATCAGCAGTCAGCACAAAACACTGCTCTGAAACTCATTGGGTATGTGAGATTCACCAGTCCAACCGTGGAAGATTCCTTTAAAGAGCGTTTTACTGTGAGTGGAGATGCTGCAACTGGGAAAATGGCATATCTACATATTCCTAAACTGAGAGGAACTGAAGACAGTGCAGTGTATTTCTGTGCTGCTACTAAAGCGACAGGAAGTGTGCCCTACTTTGGAAATGGAACAAAGCTCACTGTTTTAGAGCCAGACATCCCTGTCACTCCACCCAAAGTCAAAGTCCTTCCACCCTCCACTAAGGAGTGTGAAGATAGAAACAAGAAGAAGAAGAAGACGTTGGTGTGTGTGGCCACCGACTTCTACCCCGACCACGTCACTGTGTTCTGGCAGTTAAATGGAGGCGCCAACATCACCGATGGAGTTGGGACCGACAAC
>408-3
AGTTCAACTGAACTGCAGCCATACTATTCCAAGCTACAACACTATACTGTGGTACCAGCAGTCAGCACAGAACACTGCTCTGAAACTCATTGGGTATGTGTTCCTCACCAGTCCTGCTGTGGAAGATTCCTTTAAAGAGCGTTTTACTGTGAGTGGAGATGCTGCAACTGGGAAAATGGCATATCTACATATTCCTAAACTGAGAGGAACTGAAGACAGTGCAGTGTATTTCTGTGCTGCTACTTATGAGTGCCAACTATGAGGCACATTTTGGTTCAGGCACCAAATTAACAGTTCTCGAGCCAGACATCCCTGTCACTCCACCCAAAGTCAAAGTCCTTCCACCCTCCACTAAGGAGTGTGAAGATAGAAACAAGAAGAAGAAGAAGACGTTGGTGTGTGTGGCCACCGACTTCTACCCCGACCACGTCACTGTGTTCTGGCAGTTAAATGGAGGCGCCAACATCACCGATGGAGTTGGGACCGACAAC
>409-3
AGTTCAACTCACCTGCAGCCATACTATTCCAAACTACGACACTATACTGTGGTATCAGCAGTCAGCACAAAACACTGCTCTGAAACTCATTGGGTATGTGCTACTCACCAGTCCAACCATGGAAGATTCCTTTAAAGAGCGTTTTACTGTGAGTGGAGATGCTGCAACTGGGAAAATGGCATATCTACATATTCCTAATCTGAGAGGAACTGAAGACAGTGCAGTGTATTTCTGTGCTGCTAGTAGATCTGGTGCTTATCCTGCCTACTTTGGAGAGGGAACTAAGCTAACAGTTCTGGAGCCAGACATCCCTGTCACTCCACCCAAAGTCAAAGTCCTTCCACCCTCCACTAAGGAGTGTGAAGATAGAAACAAGAAGAAGAAGAAGACGTTGGTGTGTGTGGCCACCGACTTCTACCCCGACCACGTCACTGTGTTCTGGCAGTTAAATGGAGGCGCCAACATCACCGATGGAGTTGGGACCGACAAC
>410-3
AGTTCAACTCACCTGCAGCCATACTATTCCAAGCTACAACACTATACTGTGGTATCAGCAGTCAGCACAGAACACTGCTCTGAAACTCATTGGGTATGTGCTACTCACCAGTCCTGCTGTGGAAGATTCCTTTAAAGAGCGTTTTACTGTGAGTGGAGATGCTGCAACTGGGAAAATGGCATATCTACATATTCCTAAACTGAGAGGAACTGAAGACAGTGCAGTGTATTTCTGTGCTGCTACTTTCAAATATGAGGCACATTTTGGTTCAGGCACCAAATTAACAGTTCTCGAGCCAGACATCCCTGTCACTCCACCCAAAGTCAAAGTCCTTCCACCCTCCACTAAGGAGTGTGAAGATAGAAACAAGAAGAAGAAGAAGACGTTGGTGTGTGTGGCCACCGACTTCTACCCCGACCACGTCACTGTGTTCTGGCAGTTAAATGGAGGCGCCAACATCACCGATGGAGTTGGGACCGACAAC
>411-3
AGTTCAACTGAACTGCAGCCATACTATTCCAAGCTACAACACTATACTGTGGTATCAGCAGTCAGCACAGAACACTGCTCTGAAACTCATTGGGTATGTGCTACTCACCAGTCCTGCTGTGGAAGATTCCTTTAAAGAGCGTTTTACTGTGAGTGGAGATGCTGCAACTGGGAAAATGGCATATCTACATATTCCTAAACTGAGAGGAACTGAAGACAGTGCAGTGTATTTCTGTGCTGCTACGACAGGGGGGTACTCGGAAGCATACTTTGGAGCCGGCACCAAACTCACCGTTTTAGAGCCAGACATCCCTGTCACTCCACCCAAAGTCAAAGTCCTTCCACCCTCCACTAAGGAGTGTGAAGATAGAAACAAGAAGAAGAAGAAGACGTTGGTGTGTGTGGCCACCGACTTCTACCCCGACCACGTCACTGTGTTCTGGCAGTTAAATGGAGGCGCCAACATCACCGATGGAGTTGGGACCGACAAC
>412-3
AGTTCAACTCACCTGCAGCCATACTATTCCTACCTACAACAGGATACTGTGGTACCAGCAGTCAGCGCAAAACACTGCTCTGAAACTCATTGGGTATGTGTTCCTCACCAGTCCTGCCGTGGAAGATTCCTTTAAAGAGCATTTTACTGTGAGTGGAGATGCTGCAACTGGGAAAATGGCATATCTACATATTCCTAAACTGAGAGGAACTGAAGACAGTGCAGTGTATTTCTGTGCTGCCGACAGGATTGGAAGTGTGCCCTACTTTGGAAATGGAACAAAGCTCACTGTTTTAGAGCCAGACATCCCTGTCACTCCACCCAAAGTCAAAGTCCTTCCACCCTCCACTAAGGAGTGTGAAGATAGAAACAAGAAGAAGAAGAAGACGTTGGTGTGTGTGGCCACCGACTTCTACCCCGACCACGTCACTGTGTTCTGGCAGTTAAATGAAGGCGCCAACATCACCGATGGAGTTGGGACCGACAAC
>413-3
AGTTCAACTGACCTGCAGCCATACTATTCCAAGCTACAACATTATACTGTGGTACCAGCAGTCAGCACAAAACACTGCTCTGAAACTCATTGGGTATGTGCAATTCACCAGTCCAACCGTGGAAGATTCCTTTAAAGAGCGTTTTACTGTGAGTGGAGATGCTGCAACTGGGAAAATGGCATATCTACATATTCCTAATCTGAGAGGAACTGAAGACAGTGCAGTGTATTTCTGTGCTGCTAGTACCGGCTCGTACTCGGAAGCATACTTTGGAGCCGGCACCAAACTCACCGTTTTAGAGCCAGACATCCCTGTCACTCCACCCAAAGTCAAAGTCCTTCCACCCTCCACTAAGGAGTGTGAAGATAGAAACAAGAAGAAGAAGAAGACGTTGGTGTGTGTGGCCACCGACTTCTACCCCGACCACGTCACTGTGTTCTGGCAGTTAAATGGAGGCGCCAACATCACCGATGGAGTTGGGACCGACAAC
>414-3
AGTTCAACTGACCTGCAGCCATACTATTCCAACCTACAACAGGATACTGTGGTACCAGCAGTCAGCACAAAACACTGCTCTGAAACTCATTGGGTATGTGCAATTCACCAGTCCAACCGTGGAAGATTCCTTTAAAGAGCGTTTTACTGTGAGTGGAGATGCTGCAACTGGGAAAATGGCATATCTACATATTCCTAAACTGAGAGGAACTGAAGACAGTGCAGTGTATTTCTGTGCTGCTACCGGACGTACTCGGAAGCATACTTTGGAGCCGGCACCAAACTCACCGTTTTAGAGCCAGACATCCCTGTCACTCCACCCAAAGTCAAAGTCCTTCCACCCTCCACTAAGGAGTGTGAAGATAGAAACAAGAAGAAGAAGAAGACGTTGGTGTGTGTGGCCACCGACTTCTACCCCGACCACGTCACTGTGTTCTGGCAGTTAAATGGAGGCGCCAACATCACCGATGGAGTTGGGACCGACAAC
>415-3
AGTTCAACTGAACTGCAGCCATACTATTCCAAGCTACAACATTATACTGTGGTACCAGCAGTCAGCACAAAACACTGCTCTGAAACTCATTGGGTATGTGCTACTCACCAGTCCTACCGTGGAAGATTCCTTTAAAGAGCGTTTTACTGTGAGTGGAGATGCTGCAACTGGGAAAATGGCATATCTACATATTCCTAAACTGAGAGGAACTGAAGACAGTGCAGTGTATTTCTGTGCTGCTACAGGGAGAAACTATGATCCTGCGTTCTTTGGAGCAGGGACCAAACTGACTGTTCTGGAGCCAGACATCCCTGTCACTCCACCCAAAGTCAAAGTCCTTCCACCCTCCACTAAGGAGTGTGAAGATAGAAACAAGAAGAAGAAGAAGACGTTGGTGTGTGTGGCCACCGACTTCTACCCCGACCACGTCACTGTGTTCTGGCAGTTAAATGGAGGCGCCAACATCACCGATGGAGTTGGGACCGACAAC
>416-3
AGTTCAACTGAACTGCAGCCATACTATTCCAAACTACGACACTATACTGTGGTATCAGCAGTCAGCACAAAACACTGCTCTGAAACTCATTGGGTATGTGAGATTCACCAGTCCAACCGTGGAAGATTCCTTTAAAGAGCGTTTTACTGTGAGTGGAGATGCTGCAACTGGGAAAATGGCGTATCTACATGTTCCTAAACTGAGAGGAACTGAAGACAGTGCAGTGTATTTCTGTGCTGCTAGGACAGGGGTTACTATGAGGCACATTTTGGTTCAGGCACCAAATTAACAGTTCTCGAGCCAGACATCCCTGTCACTCCACCCAAAGTCAAAGTCCTTCCACCCTCCACTAAGGAGTGTGAAGATAGAAACAAGAAGAAGAAGAAGACGTTGGTGTGTGTGGCCACCGACTTCTACCCCGACCACGTCACTGTGTTCTGGCAGTTAAATGGAGGCGCCAACATCACCGATGGAGTTGGGACCGACAAC
>417-3
AGTTCAACTGAACTGCAGCCATACTATTCCAAGCTACAACATTATACTGTGGTACCAGCAGTCAGCACAAAACACTGCTCTGAAACTCATTGGGTATGTGCAATTCACCAGTCCAACCGTGGAAGATTCCTTTAAAGAGCGTTTTACTGTGAGTGGAGATGCTGCAACTGGGAAAATGGCATATCTACATATTCCTAATCTGAGAGGAACTGAAGACAGTGCAGTGTATTTCTGTGCTGCTAGATTTGAGGCACATTTTGGTTCAGGCACCAAATTAACAGTTCTCGAGCCAGACATCCCTGTCACTCCACCCAAAGTCAAAGTCCTTCCACCCTCCACTAAGGAGTGTGAAGATAGAAACAAGAAGAAGAAGAAGACGTTGGTGTGTGTGGCCACCGACTTCTACCCCGACCACGTCACTGTGTTCTGGCAGTTAAATGGAGGCGCCAACATCACCGATGGAGTTGGGACCGACAAC
>418-3
AGTTCAACTGACCTGCAGCCATACTATTCCAAACTACGACACTATACTGTGGTATCAGCAGTCAGCACAAAACACTGCTCTGAAACTCATTGGGTATGTGAGATTCACCAGTCCAACCGTGGAAGATTCCTTTAAAGAGCGTTTTACTGTGAGTGGAGATGCTGCAACTGGGAAAATGGCATATCTACATATTCCTAAACTGAGAGGAACTGAAGACAGTGCAGTGTATTTCTGTGCTGCTACGGGGGAAACTGGAAGTGTGCCCTACTTTGGAAATGGAACAAAGCTCACTGTTTTAGAGCCAGACATCCCTGTCACTCCACCCAAAGTCAAAGTCCTTCCACCCTCCACTAAGGAGTGTGAAGATAGAAACAAGAAGAAGAAGAAGACGTTGGTGTGTGTGGCCACCGACTTCTACCCCGACCACGTCACTGTGTTCTGGCAGTTAAATGGAGGCGCCAACATCACCGATGGAGTTGGGACCGACAAC
>419-3
AGTTCAACTGACCTGCAGCCATACTATTCCAAACTACAACACTATACTGTGGTACCAGCAGTCAGCACAAAACACTGCTCTGAAACTCATTGGGTATGTGTTCCTCACCAGTCCTGCCGTGGAAGATTCCTTTAAAGAGCGTTTTACTGTGAGTGGAGATGCTGCAACTGGGAAAATGGCATATCTACATATTCCTAAACTGAGAGGAACTGAAGACAGTGGAGTGTATTTCTGTGCTGCTAGTAAACAGGGGGCAGATCCTGCGTTCTTTGGAGCAGGGACCAAACTGACTGTTCTGGAGCCAGACATCCCTGTCACTCCACCCAAAGTCAAAGTCCTTCCACCCTCCACTAAGGAGTGTGAAGATAGAAACAAGAAGAAGAAGAAGACGTTGGTGTGTGTGGCCACCGACTTCTACCCCGACCACGTCACTGTGTTCTGGCAGTTAAATGGAGGCGCCAACATCACCGATGGAGTTGGGACCGACAAC
>420-3
AGTTCAACTGACCTGCAGCCATACTATTCCAAGCTACAACATTATACTGTGGTACCAGCAGTCAGCACAAAACACTGCTCTGAAACTCATTGGGTATGTGCAATTCACCAGTCCAACCGTGGAAGATTCCTTTAAAGAGCGTTTTACTGTGAGTGGAGATGCTGCAACTGGGAAAATGGCATATCTACATATTCCTAATCTGAGAGGAACTGAAGACAGTGCAGTGTATTTCTGTGCTGCTAGTAAGGGGAGTGTGCCCTACTTTGGAAATGGAACAAAGCTCACTGTTTTAGAGCCAGACATCCCTGTCACTCCACCCAAAGTCAAAGTCCTTCCACCCTCCACTAAGGAGTGTGAAGATAGAAACAAGAAGAAGAAGAAGACGTTGGTGTGTGTGGCCACCGACTTCTACCCCGACCACGTCACTGTGTTCTGGCAGTTAAATGGAGGCGCCAACATCACCGATGGAGTTGGGACCGACAAC
>421-3
AGTTCAACTGACCTGCAGCCATACTATTCCAAACTACAACACTATACTGTGGTACCAGCAGTCAGCACAAAACACTGCTCTGAAACTCATTGGGTATGTGTTCCTCACCAGTCCTGCCGTGGAAGATTCCTTTAAAGAGCGTTTTACTGTGAGTGGAGATGCTGCAACTGGGAAAATGGCATATCTACATATTCCTAAACTGAGAGGAACTGAAGACAGTGGAGTGTATTTCTGTGCTGCTAGGGACAACTATGAGGCACATTTTGGTTCAGGCACCAAATTAACAGTTCTCGAGCCAGACATCCCTGTCACTCCACCCAAAGTCAAAGTCCTTCCACCCTCCACTAAGGAGTGTGAAGATAGAAACAAGAAGAAGAAGAAGACGTTGGTGTGTGTGGCCACCGACTTCTACCCCGACCACGTCACTGTGTTCTGGCAGTTAAATGGAGGCGCCAACATCACCGATGGAGTTGGGACCGACAAC
>422-3
AGTTCAACTGAACTGCAGCCATACTATTCAAAACTACATTATGATACTATGGTACCAACAGTCAACAGGTGACACTGCTGTGAACCTCATTGGTTATGCACAATACAAGTCAATAACCATGGAGAAATCATTTGAAAAGCACTTCAGTGTGAGTGGAGATGGTTCGAAAGAGGCTTATCTTCATCTACTGAGTCTGAGAGCACCTGAAGACAGTGCAGTGTATTACTGTGCAGCCAGCCGGACAGGGGGCGGAGAGGCACATTTTGGTTCAGGCACCAAATTAACAGTTCTCGAGCCAGACATCCCTGTCACTCCACCCAAAGTCAAAGTCCTTCCACCCTCCACTAAGGAGTGTGAAGATAGAAACAAGAAGAAGAAGAAGACGTTGGTGTGTGTGGCCACCGACTTCTACCCCGACCACGTCACTGTGTTCTGGCAGTTAAATGGAGGCGCCAACATCACCGATGGAGTTGGGACCGACAAC
>423-3
AGTTCAACTGAACTGCAGCCATACTATTCCAAGCTACAACATTATACTGTGGTACCAGCAGTCAGCACAAAACACTGCTCTGAAACTCATTGGGTATGTGCTACTCACCAGTCCTACCGTGGAAGATTCCTTTAAAGAGCGTTTTACTGTGAGTGGAGATGCTGCAACTGGGAAAATGGCATATCTACATATTCCTAAACTGAGAGGAACTGAAGACAGTGCAGTGTATTTCTGGGGGGGAAATTACAACTATGATCCTGCGTTCTTTGGAGCAGGGACCAAACTGACTGTTCTGGAGCCAGACATCCCTGTCACTCCACCCAAAGTCAAAGTCCTTCCACCCTCCACTAAGGAGTGTGAAGATAGAAACAAGAAGAAGAAGAAGACGTTGGTGTGTGTGGCCACCGACTTCTACCCCGACCACGTCACTGTGTTCTGGCAGTTAAATGGAGGCGCCAACATCACCGATGGAGTTGGGACCGACAAC
>424-3
AGTTCAACTGAACTGCAGCCATACTATTCCAAGCTACAACATTATACTGTGGTACCAGCAGTCAGCACAAAACACTGCTCTGAAACTCATTGGGTATGTGCTACTCACCAATCCTGCCGTGGAAGATTCCTTTAAAGAGCGTTTTACTGTGAGTGGAGATGCTGCAACTGGGAAAATGGCATATCTACATATTCCTAAACTGAGAGGAACTGAAGACAGTGCAGTGTATTTCTGTGCTGCTACTTATTTGGACTATGATCCTGCGTTCTTTGGAGCAGGGACCAAACTGACTGTTCTGGAGCCAGACATCCCTGTCACTCCACCCAAAGTCAAAGTCCTTCCACCCTCCACTAAGGAGTGTGAAGATAGAAACAAGAAGAAGAAGAAGACGTTGGTGTGTGTGGCCACCGACTTCTACCCCGACCACGTCACTGTGTTCTGGCAGTTAAATGGAGGCGCCAACATCACCGATGGAGTTGGGACCGACAAC
>425-3
AGTTCAACTCAACTGCAGCCTCTCCACCTGTCTCCTCAAGTCCTCCTTTTCCTCGTTCATTCGTTCCCTGTCACTCCACCCAAAGTCAAAGTCCTTCCACCCTCCACTAAGGAGTGTGAAGATAGAAACAAGAAGAAGAAGAAGACGTTGGTGTGTGTGGCCACCGACTTCTACCCCGACCACGTCACTGTGTTCTGGCAGTTAAATGGAGGCGCCAACATCACCGATGGAGTTGGGACCGACAAC
>426-3
AGTTCAACTCACCTGCAGCCATACTATTCCAAACTACAACACTATACTGTGGTACCAGCAGTCAGCACAAAACACTGCTCTGAAACTCATTGGGTATGTGTTCCTCACCAGTCCTGCCGTGGAAGATTCCTTTAAAGAGCGTTTTACTGTGAGTGGAGATGCTGCAACTGGGAAAATGGCATATCTACATATTCCTAAACTGAGAGGAACTGAAGACAGTGGAGTGTATTTCTGTGCTGCTATTGGAAGTGTGCCCTACTTTGGAAATGGAACAAAGCTCACTGTTTTAGAGCCAGACATCCCTGTCACTCCACCCAAAGTCAAAGTCCTTCCACCCTCCACTAAGGAGTGTGAAGATAGAAACAAGAAGAAGAAGAAGACGTTGGTGTGTGTGGCCACCGACTTCTACCCCGACCACGTCACTGTGTTCTGGCAGTTAAATGAAGGCGCCAACATCACCGATGGAGTTGGGACCGACAAC
>427-3
AGTTCAACTGAACTGCAGCCATACTATTCCAAACTACGACACTATACTGTGGTATCAGCAGTCAGCACAAAACACTGCTCTGAAACTCATTGGGTATGTGCTACTCACCAGTCCAACCATGGAAGATTCCTTTAAAGAGCGTTTTACTGTGAGTGGAGATGCTGCAACTGGGAAAATGGCATATCTACATATTCCTAATCTGAGAGGAACTGAAGACAGTGCAGTGTATTTCTGTGCTGCTAGGGGGAGTGCCAGCCAGGCTTACTTCGGTGGAGGAACCAGGTTAACTGTCCTAGAGCCAGACATCCCTGTCACTCCACCCAAAGTCAAAGTCCTTCCACCCTCCACTAAGGAGTGTGAAGATAGAAACAAGAAGAAGAAGAAGACGTTGGTGTGTGTGGCCACCGACTTCTACCCCGACCACGTCACTGTGTTCTGGCAGTTAAATGGAGGCGCCAACATCACCGATGGAGTTGGGACCGACAAC
>428-3
AGTTCAACTCACCTGCAGCCATACTATTCCAAACTACGACACTATACTGTGGTATCAGCAGTCAGCACAAAACACTGCTCTGAAACTCATTGGGTATGTGCTACTCACCAGTCCAACCATGGAAGATTCCTTTAAAGAGCGTTTTACTGTGAGTGGAGATGCTGCAACTGGGAAAATGGCATATCTACATATTCCTAATCTGAGAGGAACTGAAGACAGTGCAGTGTATTTCTGTGCTGCTAGGGGACAGGCCAACTATGAGGCACATTTTGGTTCAGGCACCAAATTAACAGTTCTCGAGCCAGACATCCCTGTCACTCCACCCAAAGTCAAAGTCCTTCCACCCTCCACTAAGGAGTGTGAAGATAGAAACAAGAAGAAGAAGAAGACGTTGGTGTGTGTGGCCACCGACTTCTACCCCGACCACGTCACTGTGTTCTGGCAGTTAAATGGAGGCGCCAACATCACCGATGGAGTTGGGACCGACAAC
>429-3
AGTTCAACTCACCTGCAGCCATACTATTCCAAACTACAACAGGATACTGTGGTACCAGCAGTCAGCACAGAACACTGCTCTGAAACTCATTGGGTATGTGCTACTCACCAGTCCTGCTGTGGAAGATTCCTTTAAAGAGCGTTTTACTGTGAGTGGAGATGCTGCAACTGGGAAAATGGCATATCTACATATTCCTAAACTGAGAGGAACTGAAGACAGTGCAGTGTATTTCTGTGCTGCTACCCTTCGGGACAGAAATCCTGCGTTCTTTGGAGCAGGGACCAAACTGACTGTTCTGGAGCCAGACATCCCTGTCACTCCACCCAAAGTCAAAGTCCTTCCACCCTCCACTAAGGAGTGTGAAGATAGAAACAAGAAGAAGAAGAAGACGTTGGTGTGTGTGGCCACCGACTTCTACCCCGACCACGTCACTGTGTTCTGGCAGTTAAATGGAGGCGCCAACATCACCGATGGAGTTGGGACCGACAAC
>430-3
AGTTCAACTCAACTGCAGCCATACTATTCCAAGCTACAACACTATACTGTGGTACCAGCAGTCAGCACAGAACACTGCTCTGAAACTCATTGGGTATGTGTTCCTCACCAGTCCTGCTGTGGAAGATTCCTTTAAAGAGCGTTTTACTGTGAGTGGAGATGCTGCAACTGGGAAAATGGCATATCTACATATTCCTAAACTGAGAGGAACTGAAGACAGTGCAGTGTATTTCTGTGCTGCTACTTATGGAAGTGTGCCCTACTTTGGAAATGGAACAAAGCTCACTGTTTTAGAGCCAGACATCCCTGTCACTCCACCCAAAGTCAAAGTCCTTCCACCCTCCACTAAGGAGTGTGAAGATAGAAACAAGAAGAAGAAGAAGACGTTGGTGTGTGTGGCCACCGACTTCTACCCCGACCACGTCACTGTGTTCTGGCAGTTAAATGGAGGCGCCAACATCACCGATGGAGTTGGGACCGACAAC
>431-3
AGTTCAACTCAACTGCAGCCATACTATTCCAAACTACGACACTATACTGTGGTATCAGCAGTCAGCACAAAACACTGCTCTGAAACTCATTGGGTATGTGAGATTCACCAGTCCAACCGTGGAAGATTCCTTTAAAGAGCGTTTTACTGTGAGTGGAGATGCTGCAACTGGGAAAATGGCATATCTACATATTCCTAAACTGAGAGGAACTGAAGACAGTGCAGTGTATTTCTGTGCTGCTACCGGGACAGGGCCCTATGAGGCACATTTTGGTTCAGGCACCAAATTAACAGTTCTCGAGCCAGACATCCCTGTCACTCCACCCAAAGTCAAAGTCCTTCCACCCTCCACTAAGGAGTGTGAAGATAGAAACAAGAAGAAGAAGAAGACGTTGGTGTGTGTGGCCACCGACTTCTACCCCGACCACGTCACTGTGTTCTGGCAGTTAAATGGAGGCGCCAACATCACCGATGGAGTTGGGACCGACAAC
>432-3
AGTTCAACTCACCTGCAGCCATACTATTCCAAGCTACAACACTATACTGTGGTATCAGCAGTCAGCACAGAACACTGCTCTGAAACTCATTGGGTATGTGCTACTCACCAGTCCTGCTGTGGAAGATTCCTTTAAAGAGCGTTTTACTGTGAGTGGAGATGCTGCAACTGGGAAAATGGCATATCTACATATTCCTAAACTGAGAGGAACTGAAGACAGTGCAGTGTATTTCTGTGCTGCTACTCGGACAGCCAACTATGAGGCACATTTTGGTTCAGGCACCAAATTAACAGTTCTCGAGCCAGACATCCCTGTCACTCCACCCAAAGTCAAAGTCCTTCCACCCTCCACTAAGGAGTGTGAAGATAGAAACAAGAAGAAGAAGAAGACGTTGGTGTGTGTGGCCACCGACTTCTACCCCGACCACGTCACTGTGTTCTGGCAGTTAAATGAAGGCGCCAACATCACCGATGGAGTTGGGACCGACAAC
>433-3
AGTTCAACTCAACTGCAGCCATACTATTCCAAACTACGACACTATACTGTGGTATCAGCAGTCAGCACAAAACACTGCTCTGAAACTCATTGGGTATGTGCTACTCACCAGTCCAACCATGGAAGATTCCTTTAAAGAGCGTTTTACTGTGAGTGGAGATGCTGCAACTGGGAAAATGGCATATCTACATATTCCTAATCTGAGAGGAACTGAAGACAGTGCAGTGTATTTCTGTGCTGCTATACAGAGCTCGTACTCGGAAGCATACTTTGGAGCCGGCACCAAACTCACCGTTTTAGAGCCAGACATCCCTGTCACTCCACCCAAAGTCAAAGTCCTTCCACCCTCCACTAAGGAGTGTGAAGATAGAAACAAGAAGAAGAAGAAGACGTTGGTGTGTGTGGCCACCGACTTCTACCCCGACCACGTCACTGTGTTCTGGCAGTTAAATGGAGGCGCCAACATCACCGATGGAGTTGGGACCGACAAC
>434-3
AGTTCAACTCACCTGCAGCCATACTATTCCAAACTACAACAGGATACTGTGGTACCAGCAGTCAGCACAGAACACTGCTCTGAAACTCATTGGGTATGTGCTACTCACCAGTCCTGCTGTGGAAGATTCCTTTAAAGAGCGTTTTACTGTGAGTGGAGATGCTGCAACTGGGAAAATGGCATATCTACATATTCCTAAACTGAGAGGAACTGAAGACAGTGCAGTGTATTTCTGTGCTGCTACTCGGGACACGTACTCGGAAGCATACTTTGGAGCCGGCACCAAACTCACCGTTTTAGAGCCAGACATCCCTGTCACTCCACCCAAAGTCAAAGTCCTTCCACCCTCCACTAAGGAGTGTGAAGATAGAAACAAGAAGAAGAAGAAGACGTTGGTGTGTGTGGCCACCGACTTCTACCCCGACCACGTCACTGTGTTCTGGCAGTTAAATGGAGGCGCCAACATCACCGATGGAGTTGGGACCGACAAC
>435-3
AGTTCAACTGACCTGCAGCCATACTATTCCAAACTACGACACTATACTGTGGTATCAGCAGTCAGCACAAAACACTGCTCTGAAACTCATTGGGTATGTGAGATTCACCAGTCCAACCGTGGAAGATTCCTTTAAAGAGCGTTTTACTGTGAGTGGAGATGCTGCAACTGGGAAAATGGCGTATCTACATGTTCCTAAACTGAGAGGAACTGAAGACAGTGCAGTGTATTTCTGTGCTGCCGACAGGGGGGACTCGGAAGCATACTTTGGAGCCGGCACCAAACTCACCGTTTTAGAGCCAGACATCCCTGTCACTCCACCCAAAGTCAAAGTCCTTCCACCCTCCACTAAGGAGTGTGAAGATAGAAACAAGAAGAAGAAGAAGACGTTGGTGTGTGTGGCCACCGACTTCTACCCCGACCACGTCACTGTGTTCTGGCAGTTAAATGGAGGCGCCAACATCACCGATGGAGTTGGGACCGACAAC
>436-3
AGTTCAACTGAACTGCAGCCGGGGCTTGACCTTGGTGAAGAGTCTCCACCACTGCCAGTTTCTGAGTTTGAGGTAGGCTGAACAGTTCCTCTGGATCACCTTCATGGCGGTCAGCTGCTGCTGTCTCCTGGCAAAGGCCTTGCGGGCCACGTAGCCTCTGCACCAGGCCTGGAAGCTGATGATGACGTCAGTGATCTTCATATCTCTCTCCTCCTCCAGGTGAGCCAGCACTCCAGCCCTGAAGAACACCTTACTCTGACCAATCCTGAACAGGTTGGGATCCAGCTCCAGGCTTTTGATCATGAGCACACAGGCCTGTTTGCCATCCATGAAGCCCTTGGGGATGGAGTTGGGACCGACAAC
>437-3
AGTTCAACTGAACTGCAGCCATACTATTCCAAGCTACAACACTATACTGTGGTATCAGCAGTCAGCACAGAACACTGCTCTGAAACTCATTGGGTATGTGCTACTCACCAGTCCTGCTGTGGAAGATTCCTTTAAAGAGCGTTTTACTGTGAGTGGAGATGCTGCAACTGGGAAAATGGCATATCTACATATTCCTAAACTGAGAGGAACTGAAGACAGTGCAGTGTATTTCTGTGCTGCTACTACAGACTCGTACTCGGAAGCATACTTTGGAGCCGGCACCAAACTCACCGTTTTAGAGCCAGACATCCCTGTCACTCCACCCAAAGTCAAAGTCCTTCCACCCTCCACTAAGGAGTGTGAAGATAGAAACAAGAAGAAGAAGAAGACGTTGGTGTGTGTGGCCACCGACTTCTACCCCGACCACGTCACTGTGTTCTGGCAGTTAAATGGAGGCGCCAACATCACCGATGGAGTTGGGACCGACAAC
>438-3
AGTTCAACTCAACTGCAGCCATACTATTCCAAACTACGACACTATACTGTGGTATCAGCAGTCAGCACAAAACACTGCTCTGAAACTCATTGGGTATGTGCTACTCACCAGTCCAACCATGGAAGATTCCTTTAAAGAGCGTTTTACTGTGAGTGGAGATGCTGCAACTGGGAAAATGGCATATCTACATATTCCTAATCTGAGAGGAACTGAAGACAGTGCAGTGTATTTCTGTGCTGCTAGGGACAACTATGAGGCACATTTTGGTTCAGGCACCAAATTAACAGTTCTCGAGCCAGACATCCCTGTCACTCCACCCAAAGTCAAAGTCCTTCCACCCTCCACTAAGGAGTGTGAAGATAGAAACAAGAAGAAGAAGAAGACGTTGGTGTGTGTGGCCACCGACTTCTACCCCGACCACGTCACTGTGTTCTGGCAGTTAAATGAAGGCGCCAACATCACCGATGGAGTTGGGACCGACAAC
>439-3
AGTTCAACTGACCTGCAGCCATACTATTCCAAGCTACAACATTATACTGTGGTACCAGCAGTCAGCACAAAACACTGCTCTGAAACTCATTGGGTATGTGCAATTCACCAGTCCAACCGTGGAAGATTCCTTTAAAGAGCGTTTTACTGTGAGTGGAGATGCTGCAACTGGGAAAATGGCATATCTACATATTCCTAATCTGAGAGGAACTGAAGACAGTGCAGTGTATTTCTGTGCTGCTAGAGGCTCTGGTGCTTATCCTGCCTACTTTGGAGAGGGAACTAAGCTAACAGTTCTGGAGCCAGACATCCCTGTCACTCCACCCAAAGTCAAAGTCCTTCCACCCTCCACTAAGGAGTGTGAAGATAGAAACAAGAAGAAGAAGAAGACGTTGGTGTGTGTGGCCACCGACTTCTACCCCGACCACGTCACTGTGTTCTGGCAGTTAAATGGAGGCGCCAACATCACCGATGGAGTTGGGACCGACAAC
>440-3
AGTTCAACTGACCTGCAGCCATACTATTCCAAGCTACAACATTATACTGTGGTATCAGCAGTCAGCACAAAACACTGCTCTGAAACTCATTGGGTATGTGAGATTCACCAGTCCAACCGTGGAAGATTCCTTTAAAGAGCGTTTTACTGTGAGTGGAGATGCTGCAACTGGGAAAATGGCATATCTACATATTCCTAAACTGAGAGGAACTGAAGACAGTGCAGTGTATTTCTGTGCTGCTAGTAGGACAGGGAGGTATGAGGCACATTTTGGTTCAGGCACCAAATTAACAGTTCTCGAGCCAGACATCCCTGTCACTCCACCCAAAGTCAAAGTCCTTCCACCCTCCACTAAGGAGTGTGAAGATAGAAACAAGAAGAAGAAGAAGACGTTGGTGTGTGTGGCCACCGACTTCTACCCCGACCACGTCACTGTGTTCTGGCAGTTAAATGGAGGCGCCAACATCACCGATGGAGTTGGGACCGACAAC
>441-3
AGTTCAACTGACCTGCAGCCGGGGCTTGACCTTGGTGAAGAGTCTCCACCACTGCCAGTTTCTGAGTTTGAGGTAGGCTGAACAGTTCCTCTGGATCACCTTCATGGCGGTCAGCTGCTGCTGTCTCCTGGCAAAGGCCTTGCGGGCCACGTAGCCTCTGCACCAGGCCTGGAAGCTGATGATGACGTCAGTGATCTTCATGTCCCTCTCCTCCTCCAGGTGAGCCAGCACTCCAGCCCTGAAGAACACCTTACTCTGACCAATCCTGAACAGGTTGGGATCCAGCTCCAGGCTTTTGATCATGAGCACACAGGCCTGTTTGCCATCCATGAAGCCCTTGGGGATGGAGTTGGGACCGACAAC
>442-3
AGTTCAACTGAACTGCAGCCATACTATTCCAACCTACAACAGGATACTGTGGTACCAGCAGTCAGCACAAAACACTGCTCTGAAACTCATTGGGTATGTGCAATTCACCAGTCCAACCGTGGAAGATTCCTTTAAAGAGCGTTTTACTGTGAGTGGAGATGCTGCAACTGGGAAAATGGCATATCTACATATTCCTAAACTGAGAGGAACTGAAGACAGTGCAGTGTATTTCTGTGCTGCTACTTATGACAGGGTCTATGAGGCACATTTTGGTTCAGGCACCAAATTAACAGTTCTCGAGCCAGACATCCCTGTCACTCCACCCAAAGTCAAAGTCCTTCCACCCTCCACTAAGGAGTGTGAAGATAGAAACAAGAAGAAGAAGAAGACGTTGGTGTGTGTGGCCACCGACTTCTACCCCGACCACGTCACTGTGTTCTGGCAGTTAAATGGAGGCGCCAACATCACCGATGGAGTTGGGACCGACAAC
>443-3
AGTTCAACTGACCTGCAGCCATACTATTCCAAGCTACAACATTATACTGTGGTATCAGCAGTCAGCACAAAACACTGCTCTGAAACTCATTGGGTATGTGAGATTCACCAGTCCAACCGTGGAAGATTCCTTTAAAGAGCGTTTTACTGTGAGTGGAGATGCTGCAACTGGGAAAATGGCATATCTACATATTCCTAAACTGAGAGGAACTGAAGACAGTGCAGTGTATTTCTGTGCTGCTAGGGTTTGGAAGTGTGCCCTACTTTGGAAATGGAACAAAGCTCACTGTTTTAGAGCCAGACATCCCTGTCACTCCACCCAAAGTCAAAGTCCTTCCACCCTCCACTAAGGAGTGTGAAGATAGAAACAAGAAGAAGAAGAAGACGTTGGTGTGTGTGGCCACCGACTTCTACCCCGACCACGTCACTGTGTTCTGGCAGTTAAATGGAGGCGCCAACATCACCGATGGAGTTGGGACCGACAAC
>444-3
AGTTCAACTGACCTGCAGCCATACTATTCCAAGCTACAACATTATACTGTGGTACCAGCAGTCAGCACAAAACACTGCTCTGAAACTCATTGGGTATGTGTTCCTCACCAGTCCTACCGTGGAAGATTCCTTTAAAGAGCGTTTTACTGTGAGTGGAGATGCTGCAACTGGGAAAATGGCATATCTACATATTCCTAAACTGAGAGGAACTGAAGACAGTGCAGTGTATTTCTGTGCTGCTACGGGCTATGAGGCACATTTTGGTTCAGGCACCAAATTAACAGTTCTCGAGCCAGACATCCCTGTCACTCCACCCAAAGTCAAAGTCCTTCCACCCTCCACTAAGGAGTGTGAAGATAGAAACAAGAAGAAGAAGAAGACGTTGGTGTGTGTGGCCACCGACTTCTACCCCGACCACGTCACTGTGTTCTGGCAGTTAAATGAAGGCGCCAACATCACCGATGGAGTTGGGACCGACAAC
>445-3
AGTTCAACTCAACTGCAGCCATACTATTCCAACCTACAACAGGATACTGTGGTACCAGCAGTCAGCACAAAACACTGCTCTGAAACTCATTGGGTATGTGCAATTCACCAGTCCAACCGTGGAAGATTCCTTTAAAGAGCGTTTTACTGTGAGTGGAGATGCTGCAACTGGGAAAATGGCATATCTACATATTCCTAATCTGAGAGGAACTGAAGACAGTGCAGTGTATTTCTGTGCTGCTAGTAGAGATTATGAGGCACATTTTGGTTCAGGCACCAAATTAACAGTTCTCGAGCCAGACATCCCTGTCACTCCACCCAAAGTCAAAGTCCTTCCACCCTCCACTAAGGAGTGTGAAGATAGAAACAAGAAGAAGAAGAAGACGTTGGTGTGTGTGGCCACCGACTTCTACCCCGACCACGTCACTGTGTTCTGGCAGTTAAATGGAGGCGCCAACATCACCGATGGAGTTGGGACCGACAAC
>446-3
AGTTCAACTCAACTGCAGCCATACTATTCCAAGCTACAACATTATACTGTGGTACCAGCAGTCAGCACAAAACACTGCTCTGAAACTCATTGGGTATGTGCAATTCACCAGTCCAACCGTGGAAGATTCCTTTAAAGAGCGTTTTACTGTGAGTGGAGATGCTGCAACTGGGAAAATGGCATATCTACATATTCCTAATCTGAGAGGAACTGAAGACAGTGCAGTGTATTTCTGTGCTGCTAAAACAGATTATGATCCTGCGTTCTTTGGAGCAGGGACCAAACTGACTGTTCTGGAGCCAGACATCCCTGTCACTCCACCCAAAGTCAAAGTCCTTCCACCCTCCACTAAGGAGTGTGAAGATAGAAACAAGAAGAAGAAGAAGACGTTGGTGTGTGTGGCCACCGACTTCTACCCCGACCACGTCACTGTGTTCTGGCAGTTAAATGGAGGCGCCAACATCACCGATGGAGTTGGGACCGACAAC
>447-3
AGTTCAACTCAACTGCAGCCATACTATTCCTACCTACAACAGGATACTGTGGTACCAGCAGTCAGCGCAAAACACTGCTCTGAAACTCATTGGGTATGTGTTCCTCACCAGTCCTGCCGTGGAAGATTCCTTTAAAGAGCATTTTACTGTGAGTGGAGATGCTGCAACTGGGAAAATGGCATATCTACATATTCCTAAACTGAGAGGAACTGAAGACAGTGCAGTGTATTTCTGTGCTGCTACTTATGGACAGCCCTATGAGGCACATTTTGGTTCAGGCACCAAATTAACAGTTCTCGAGCCAGACATCCCTGTCACTCCACCCAAAGTCAAAGTCCTTCCACCCTCCACTAAGGAGTGTGAAGATAGAAACAAGAAGAAGAAGAAGACGTTGGTGTGTGTGGCCACCGACTTCTACCCCGACCACGTCACTGTGTTCTGGCAGTTAAATGAAGGCGCCAACATCACCGATGGAGTTGGGACCGACAAC
>448-3
AGTTCAACTGAACTGCAGCCATACTATTCCAAACTACAACAGGATACTGTGGTACCAGCAGTCAGCACAGAACACTGCTCTGAAACTCATTGGGTATGTGCTACTCACCAGTCCTGCTGTGGAAGATTCCTTTAAAGAGCGTTTTACTGTGAGTGGAGATGCTGCAACTGGGAAAATGGCATATCTACATATTCCTAAACTGAGAGGAACTGAAGACAGTGCAGTGTATTTCTGTGCTGCTACTTATGGGAGGGAGGCACATTTTGGTTCAGGCACCAAATTAACAGTTCTCGAGCCAGACATCCCTGTCACTCCACCCAAAGTCAAAGTCCTTCCACCCTCCACTAAGGAGTGTGAAGATAGAAACAAGAAGAAGAAGAAGACGTTGGTGTGTGTGGCCACCGACTTCTACCCCGACCACGTCACTGTGTTCTGGCAGTTAAATGGAGGCGCCAACATCACCGATGGAGTTGGGACCGACAAC
>449-3
AGTTCAACTGAACTGCAGCCATACTATTCCAAACTACGACACTATACTGTGGTATCAGCAGTCAGCACAAAACACTGCTCTGAAACTCATTGGGTATGTGCTACTCACCAGTCCAACCATGGAAGATTCCTTTAAAGAGCGTTTTACTGTGAGTGGAGATGCTGCAACTGGGAAAATGGCATATCTACATATTCCTAATCTGAGAGGAACTGAAGACAGTGCAGTGTATTTCTGTGCTGCTAGTACAGGGAACTATAATCCTGCGTTCTTTGGAGCAGGGACCAAACTGACTGTTCTGGAGCCAGACATCCCTGTCACTCCACCCAAAGTCAAAGTCCTTCCACCCTCCACTAAGGAGTGTGAAGATAGAAACAAGAAGAAGAAGAAGACGTTGGTGTGTGTGGCCACCGACTTCTACCCCGACCACGTCACTGTGTTCTGGCAGTTAAATGGAGGCGCCAACATCACCGATGGAGTTGGGACCGACAAC
>450-3
AGTTCAACTCAACTGCAGCCTTGAAAATGACCTCTTGGTTATCATAACTCAGGAAAAGGTAGAGCAGCGTGAGAGGGAGAAAGAAGAGCTGGTCATGGAGTTGGGACCGACAAC
>451-3
AGTTCAACTCAACTGCAGCCATACTATTCCAAGCTACAACATTATACTGTGGTACCAGCAGTCAGCACAAAACACTGCTCTGAAACTCATTGGGTATGTGCTACTCACCAGTCCTACCGTGGAAGATTCCTTTAAAGAGCGTTTTACTGTGAGTGGAGATGCTGCAACTGGGAAAATGGCATATCTACATATTCCTAAACTGAGAGGAACTGAAGACAGTGCAGTGTATTTCTGTGCTGCTAGAGGGGGGGAGGCACATTTTGGTTCAGGCACCAAATTAACAGTTCTCGAGCCAGACATCCCTGTCACTCCACCCAAAGTCAAAGTCCTTCCACCCTCCACTAAGGAGTGTGAAGATAGAAACAAGAAGAAGAAGAAGACGTTGGTGTGTGTGGCCACCGACTTCTACCCCGACCACGTCACTGTGTTCTGGCAGTTAAATGGAGGCGCCAACATCACCGATGGAGTTGGGACCGACAAC
>452-3
AGTTCAACTGAACTGCAGCCATACTATTCCAAACTACGACACTATACTGTGGTATCAGCAGTCAGCACAAAACACTGCTCTGAAACTCATTGGGTATGTGCTACTCACCAGTCCAACCATGGAAGATTCCTTTAAAGAGCGTTTTACTGTGAGTGGAGATGCTGCAACTGGGAAAATGGCATATCTACATATTCCTAATCTGAGAGGAACTGAAGACAGTGCAGTGTATTTCTGTGCTGCCGGGACAGGGCGTAACCAACCAGCCTTCTTTGGCAATGGAACCAAACTCACTGTTTTAGAGCCAGACATCCCTGTCACTCCACCCAAAGTCAAAGTCCTTCCACCCTCCACTAAGGAGTGTGAAGATAGAAACAAGAAGAAGAAGAAGACGTTGGTGTGTGTGGCCACCGACTTCTACCCCGACCACGTCACTGTGTTCTGGCAGTTAAATGGAGGCGCCAACATCACCGATGGAGTTGGGACCGACAAC
>453-3
AGTTCAACTCAACTGCAGCCATACTATTCCAAGCTACAACATTATACTGTGGTACCAGCAGTCAGCACAAAACACTGCTCTGAAACTCATTGGGTATGTGCTACTCACCAGTCCTACCGTGGAAGATTCCTTTAAAGAGCGTTTTACTGTGAGTGGAGATGCTGCAACTGGGAAAATGGCATATCTACATATTCCTAAACTGAGAGGAACTGAAGACAGTGCAGTGTATTTCTGTGCTGCTACAGGGGGCGACCAACCAGCCTTCTTTGGCAATGGAACCAAACTCACTGTTTTAGAGCCAGACATCCCTGTCACTCCACCCAAAGTCAAAGTCCTTCCACCCTCCACTAAGGAGTGTGAAGATAGAAACAAGAAGAAGAAGAAGACGTTGGTGTGTGTGGCCACCGACTTCTACCCCGACCACGTCACTGTGTTCTGGCAGTTAAATGGAGGCGCCAACATCACCGATGGAGTTGGGACCGACAAC
>454-3
AGTTCAACTGACCTGCAGCCATACTATTCCAAACTACAACACTATACTGTGGTACCAGCAGTCAGCACAAAACACTGCTCTGAAACTCATTGGGTATGTGTTCCTCACCAGTCCTGCCGTGGAAGATTCCTTTAAAGAGCGTTTTACTGTGAGTGGAGATGCTGCAACTGGGAAAATGGCATATCTACATATTCCTAAACTGAGAGGAACTGAAGACAGTGGAGTGTATTTCTGTGCTGCTATACAGGGGTTTGAGGCACATTTTGGTTCAGGCACCAAATTAACAGTTCTCGAGCCAGACATCCCTGTCACTCCACCCAAAGTCAAAGTCCTTCCACCCTCCACTAAGGAGTGTGAAGATAGAAACAAGAAGAAGAAGAAGACGTTGGTGTGTGTGGCCACCGACTTCTACCCCGACCACGTCACTGTGTTCTGGCAGTTAAATGAAGGCGCCAACATCACCGATGGAGTTGGGACCGACAAC
>455-3
AGTTCAACTCAACTGCAGCCATACTATTCCAAGCTACAACATTATACTGTGGTACCAGCAGTCAGCACAAAACACTGCTCTGAAACTCATTGGGTATGTGTTCCTCACCAGTCCTACCGTGGAAGATTCCTTTAAAGAGCGTTTTACTGTGAGTGGAGATGCTGCAACTGGGAAAATGGCATATCTACATATTCCTAAACTGAGAGGAACTGAAGACAGTGCAGTGTATTTCTGTGCTGCTACTTGGACAGGGGATGATCCTGCGTTCTTTGGAGCAGGGACCAAACTGACTGTTCTGGAGCCAGACATCCCTGTCACTCCACCCAAAGTCAAAGTCCTTCCACCCTCCACTAAGGAGTGTGAAGATAGAAACAAGAAGAAGAAGAAGACGTTGGTGTGTGTGGCCACCGACTTCTACCCCGACCACGTCACTGTGTTCTGGCAGTTAAATGGAGGCGCCAACATCACCGATGGAGTTGGGACCGACAAC
>456-3
AGTTCAACTGAACTGCAGCCATACTATTCCAAGCTACAACATTATACTGTGGTATCAGCAGTCAGCACAAAACACTGCTCTGAAACTCATTGGGTATGTGAGATTCACCAGTCCAACCGTGGAAGATTCCTTTAAAGAGCGTTTTACTGTGAGTGGAGATGCTGCAACTGGGAAAATGGCATATCTACATATTCCTAAACTGAGAGGAACTGAAGACAGTGCAGTGTATTTCTGTGCTGCTAGTAGGACAGGGAGGTATGAGGCACATTTTGGTTCAGGCACCAAATTAACAGTTCTCGAGCCAGACATCCCTGTCACTCCACCCAAAGTCAAAGTCCTTCCACCCTCCACTAAGGAGTGTGAAGATAGAAACAAGAAGAAGAAGAAGACGTTGGTGTGTGTGGCCACCGACTTCTACCCCGACCACGTCACTGTGTTCTGGCAGTTAAATGGAGGCGCCAACATCACCGATGGAGTTGGGACCGACAAC
>457-3
AGTTCAACTGACCTGCAGCCATACTATTCCAAGCTACAACATTATACTGTGGTACCAGCAGTCAGCACAAAACACTGCTCTGAAACTCATTGGGTATGTGCAATTCACCAGTCCAACCGTGGAAGATTCCTTTAAAGAGCGTTTTACTGTGAGTGGAGATGCTGCAACTGGGAAAATGGCATATCTACATATTCCTAATCTGAGAGGAACTGAAGACAGTGCAGTGTATTTCTGTGCTGCTAGTAAGGCAAACTATGAGGCACATTTTGGTTCAGGCACCAAATTAACAGTTCTCGAGCCAGACATCCCTGTCACTCCACCCAAAGTCAAAGTCCTTCCACCCTCCACTAAGGAGTGTGAAGATAGAAACAAGAAGAAGAAGAAGACGTTGGTGTGTGTGGCCACCGACTTCTACCCCGACCACGTCACTGTGTTCTGGCAGTTAAATGGAGGCGCCAACATCACCGATGGAGTTGGGACCGACAAC
>458-3
AGTTCAACTGACCTGCAGCCATACTATTCCAAGCTACAACATTATACTGTGGTACCAGCAGTCAGCACAAAACACTGCTCTGAAACTCATTGGGTATGTGCAATTCACCAGTCCAACCGTGGAAGATTCCTTTAAAGAGCGTTTTACTGTGAGTGGAGATGCTGCAACTGGGAAAATGGCATATCTACATATTCCTAATCTGAGAGGAACTGAAGACAGTGCAGTGTATTTCTGTGCTGCTAGGACAGGGACCTATGAGGCACATTTTGGTTCAGGCACCAAATTAACAGTTCTCGAGCCAGACATCCCTGTCACTCCACCCAAAGTCAAAGTCCTTCCACCCTCCACTAAGGAGTGTGAAGATAGAAACAAGAAGAAGAAGAAGACGTTGGTGTGTGTGGCCACCGACTTCTACCCCGACCACGTCACTGTGTTCTGGCAGTTAAATGGAGGCGCCAACATCACCGATGGAGTTGGGACCGACAAC
>459-3
AGTTCAACTGACCTGCAGCCATACTATTCCAAACTACGACACTATACTGTGGTATCAGCAGTCAGCACAAAACACTGCTCTGAAACTCATTGGGTATGTGCTACTCACCAGTCCAACCATGGAAGATTCCTTTAAAGAGCGTTTTACTGTGAGTGGAGATGCTGCAACTGGGAAAATGGCATATCTACATATTCCTAATCTGAGAGGAACTGAAGACAGTGCAGTGTATTTCTGTGCTGCTAGTACAGGGGGCGGAAGTGTGCCCTACTTTGGAAATGGAACAAAGCTCACTGTTTTAGAGCCAGACATCCCTGTCACTCCACCCAAAGTCAAAGTCCTTCCACCCTCCACTAAGGAGTGTGAAGATAGAAACAAGAAGAAGAAGAAGACGTTGGTGTGTGTGGCCACCGACTTCTACCCCGACCACGTCACTGTGTTCTGGCAGTTAAATGGAGGCGCCAACATCACCGATGGAGTTGGGACCGACAAC
>460-3
AGTTCAACTCAACTGCAGCCATACTATTCCAAGCTACAACATTATACTGTGGTATCAGCAGTCAGCACAAAACACTGCTCTGAAACTCATTGGGTATGTGAGATTCACCAGTCCAACCGTGGAAGATTCCTTTAAAGAGCGTTTTACTGTGAGTGGAGATGCTGCAACTGGGAAAATGGCATATCTACATATTCCTAAACTGAGAGGAACTGAAGACAGTGCAGTGTATTTCTGTGCTGCTAGTAAAGAGGGTAGCCCTGCGTTCTTTGGAGCAGGGACCAAACTGACTGTTCTGGAGCCAGACATCCCTGTCACTCCACCCAAAGTCAAAGTCCTTCCACCCTCCACTAAGGAGTGTGAAGATAGAAACAAGAAGAAGAAGAAGACGTTGGTGTGTGTGGCCACCGACTTCTACCCCGACCACGTCACTGTGTTCTGGCAGTTAAATGGAGGCGCCAACATCACCGATGGAGTTGGGACCGACAAC
>461-3
AGTTCAACTCACCTGCAGCCATACTATTCCAAACTACGACACTATACTGTGGTATCAGCAGTCAGCACAAAACACTGCTCTGAAACTCATTGGGTATGTGCTACTCACCAGTCCAACCATGGAAGATTCCTTTAAAGAGCGTTTTACTGTGAGTGGAGATGCTGCAACTGGGAAAATGGCATATCTACATATTCCTAATCTGAGAGGAACTGAAGACAGTGCAGTGTATTTCTGTGCTGCTGTCGACAGGGAGGACCAACCAGCCTTCTTTGGCAATGGAACCAAACTCACTGTTTTAGAGCCAGACATCCCTGTCACTCCACCCAAAGTCAAAGTCCTTCCACCCTCCACTAAGGAGTGTGAAGATAGAAACAAGAAGAAGAAGAAGACGTTGGTGTGTGTGGCCACCGACTTCTACCCCGACCACGTCACTGTGTTCTGGCAGTTAAATGGAGGCGCCAACATCACCGATGGAGTTGGGACCGACAAC
>462-3
AGTTCAACTCAACTGCAGCCATACTATTCCAAGCTACAACACTATACTGTGGTATCAGCAGTCAGCACAGAACACTGCTCTGAAACTCATTGGGTATGTGCTACTCACCAGTCCTGCTGTGGAAGATTCCTTTAAAGAGCGTTTTACTGTGAGTGGAGATGCTGCAACTGGGAAAATGGCATATCTACATATTCCTAAACTGAGAGGAACTGAAGACAGTGCAGTGTATTTCTGTGCTGCTACTTATGACAGTGTGCCCTACTTTGGAAATGGAACAAAGCTCACTGTTTTAGAGCCAGACATCCCTGTCACTCCACCCAAAGTCAAAGTCCTTCCACCCTCCACTAAGGAGTGTGAAGATAGAAACAAGAAGAAGAAGAAGACGTTGGTGTGTGTGGCCACCGACTTCTACCCCGACCACGTCACTGTGTTCTGGCAGTTAAATGGAGGCGCCAACATCACCGATGGAGTTGGGACCGACAAC
>463-3
AGTTCAACTGACCTGCAGCCATACTATTCCAAACTACGACACTATACTGTGGTATCAGCAGTCAGCACAAAACACTGCTCTGAAACTCATTGGGTATGTGCTACTCACCAGTCCAACCATGGAAGATTCCTTTAAAGAGCGTTTTACTGTGAGTGGAGATGCTGCAACTGGGAAAATGGCATATCTACATATTCCTAATCTGAGAGGAACTGAAGACAGTGCAGTGTATTTCTGTGCTGCTAGTACAGGATTATGAGGCACATTTTGGTTCAGGCACCAAATTAACAGTTCTCGAGCCAGACATCCCTGTCACTCCACCCAAAGTCAAAGTCCTTCCACCCTCCACTAAGGAGTGTGAAGATAGAAACAAGAAGAAGAAGAAGACGTTGGTGTGTGTGGCCACCGACTTCTACCCCGACCACGTCACTGTGTTCTGGCAGTTAAATGGAGGCGCCAACATCACCGATGGAGTTGGGACCGACAAC
>464-3
AGTTCAACTGAACTGCAGCCATACTATTCCAAACTACGACACTATACTGTGGTATCAGCAGTCAGCACAAAACACTGCTCTGAAACTCATTGGGTATGTGCTACTCACCAGTCCAACCATGGAAGATTCCTTTAAAGAGCGTTTTACTGTGAGTGGAGATGCTGCAACTGGGAAAATGGCATATCTACATATTCCTAATCTGAGAGGAACTGAAGACAGTGCAGTGTATTTCTGTGCTGCTAGTAAAGGGGGCAACCAACCAGCCTTCTTTGGCAATGGAACCAAACTCACTGTTTTAGAGCCAGACATCCCTGTCACTCCACCCAAAGTCAAAGTCCTTCCACCCTCCACTAAGGAGTGTGAAGATAGAAACAAGAAGAAGAAGAAGACGTTGGTGTGTGTGGCCACCGACTTCTACCCCGACCACGTCACTGTGTTCTGGCAGTTAAATGGAGGCGCCAACATCACCGATGGAGTTGGGACCGACAAC
>465-3
AGTTCAACTCAACTGCAGCCATACTATTCCAAACTACAACAGGATACTGTGGTACCAGCAGTCAGCACAGAACACTGCTCTGAAACTCATTGGGTATGTGCTACTCACCAGTCCTGCTGTGGAAGATTCCTTTAAAGAGCGTTTTACTGTGAGTGGAGATGCTGCAACTGGGAAAATGGCATATCTACATATTCCTAAACTGAGAGGAACTGAAGACAGTGCAGTGTATTTCTGTGCTGCTACTTATGGGAGGGAGGCACATTTTGGTTCAGGCACCAAATTAACAGTTCTCGAGCCAGACATCCCTGTCACTCCACCCAAAGTCAAAGTCCTTCCACCCTCCACTAAGGAGTGTGAAGATAGAAACAAGAAGAAGAAGAAGACGTTGGTGTGTGTGGCCACCGACTTCTACCCCGACCACGTCACTGTGTTCTGGCAGTTAAATGGAGGCGCCAACATCACCGATGGAGTTGGGACCGACAAC
>466-3
AGTTCAACTCACCTGCAGCCATACTATTCCAAGCTACAACACTATACTGTGGTACCAGCAGTCAGCACAGAACACTGCTCTGAAACTCATTGGGTATGTGTTCCTCACCAGTCCTGCTGTGGAAGATTCCTTTAAAGAGCGTTTTACTGTGAGTGGAGATGCTGCAACTGGGAAAATGGCATATCTACATATTCCTAAACTGAGAGGAACTGAAGACAGTGCAGTGTATTTCTGTGCTGCTACTTATGGAAGTGTGCCCTACTTTGGAAATGGAACAAAGCTCACTGTTTTAGAGCCAGACATCCCTGTCACTCCACCCAAAGTCAAAGTCCTTCCACCCTCCACTAAGGAGTGTGAAGATAGAAACAAGAAGAAGAAGAAGACGTTGGTGTGTGTGGCCACCGACTTCTACCCCGACCACGTCACTGTGTTCTGGCAGTTAAATGGAGGCGCCAACATCACCGATGGAGTTGGGACCGACAAC
>467-3
AGTTCAACTGAACTGCAGCCATACTATTCCAAGCTACAACATTATACTGTGGTACCAGCAGTCAGCACAAAACACTGCTCTGAAACTCATTGGGTATGTGTTCCTCACCAGTCCTACCGTGGAAGATTCCTTTAAAGAGCGTTTTACTGTGAGTGGAGATGCTGCAACTGGGAAAATGGCATATCTACATATTCCTAAACTGAGAGGAACTGAAGACAGTGCAGTGTATTTCTGTGCTGCTACTCCGGACAGGGATGAGGCACATTTTGGTTCAGGCACCAAATTAACAGTTCTCGAGCCAGACATCCCTGTCACTCCACCCAAAGTCAAAGTCCTTCCACCCTCCACTAAGGAGTGTGAAGATAGAAACAAGAAGAAGAAGAAGACGTTGGTGTGTGTGGCCACCGACTTCTACCCCGACCACGTCACTGTGTTCTGGCAGTTAAATGGAGGCGCCAACATCACCGATGGAGTTGGGACCGACAAC
>468-3
AGTTCAACTCAACTGCAGCCATACTATTCCAAGCTACAACATTATACTGTGGTACCAGCAGTCAGCACAAAACACTGCTCTGAAACTCATTGGGTATGTGCTACTCACCAGTCCTACCGTGGAAGATTCCTTTAAAGAGCGTTTTACTGTGAGTGGAGATGCTGCAACTGGGAAAATGGCATATCTACATATTCCTAAACTGAGAGGAACTGAAGACAGTGCAGTGTATTTCTGTGCTGCCGGACAGGGGGCCAACTATGAGGCACATTTTGGTTCAGGCACCAAATTAACAGTTCTCGAGCCAGACATCCCTGTCACTCCACCCAAAGTCAAAGTCCTTCCACCCTCCACTAAGGAGTGTGAAGATAGAAACAAGAAGAAGAAGAAGACGTTGGTGTGTGTGGCCACCGACTTCTACCCCGACCACGTCACTGTGTTCTGGCAGTTAAATGGAGGCGCCAACATCACCGATGGAGTTGGGACCGACAAC
>469-3
AGTTCAACTGAACTGCAGCCATACTATTCCAAGCTACAACATTATACTGTGGTATCAGCAGTCAGCACAAAACACTGCTCTGAAACTCATTGGGTATGTGAGATTCACCAGTCCAACCGTGGAAGATTCCTTTAAAGAGCGTTTTACTGTGAGTGGAGATGCTGCAACTGGGAAAATGGCATATCTACATATTCCTAAACTGAGAGGAACTGAAGACAGTGCAGTGTATTTCTGTGCTGCTAGGACAGGGGACAACTATGAGGCACATTTTGGTTCAGGCACCAAATTAACAGTTCTCGAGCCAGACATCCCTGTCACTCCACCCAAAGTCAAAGTCCTTCCACCCTCCACTAAGGAGTGTGAAGATAGAAACAAGAAGAAGAAGAAGACGTTGGTGTGTGTGGCCACCGACTTCTACCCCGACCACGTCACTGTGTTCTGGCAGTTAAATGGAGGCGCCAACATCACCGATGGAGTTGGGACCGACAAC
>470-3
AGTTCAACTGACCTGCAGCCATACTATTCCAAGCTACAACATTATACTGTGGTACCAGCAGTCAGCACAAAACACTGCTCTGAAACTCATTGGGTATGTGCTACTCACCAGTCCTACCGTGGAAGATTCCTTTAAAGAGCGTTTTACTGTGAGTGGAGATGCTGCAACTGGGAAAATGGCATATCTACATATTCCTAAACTGAGAGGAACTGAAGACAGTGCAGTGTATTTCTGTGCTGCTACTTATGACAACTATGATCCTGCGTTCTTTGGAGCAGGGACCAAACTGACTGTTCTGGAGCCAGACATCCCTGTCACTCCACCCAAAGTCAAAGTCCTTCCACCCTCCACTAAGGAGTGTGAAGATAGAAACAAGAAGAAGAAGAAGACGTTGGTGTGTGTGGCCACCGACTTCTACCCCGACCACGTCACTGTGTTCTGGCAGTTAAATGGAGGCGCCAACATCACCGATGGAGTTGGGACCGACAAC
>471-3
AGTTCAACTGACCTGCAGCCATACTATTCCAAACTACAACACTATACTGTGGTACCAGCAGTCAGCACAAAACACTGCTCTGAAACTCATTGGGTATGTGTTCCTCACCAGTCCTGCGGTGGAAGATTCCTTTAAAGAGCGTTTTACTGTGAGTGGAGATGCTGCAACTGGGAAAATGGCATATCTACATATTCCTAAACTGAGAGGAACTGAAGACAGTGGAGTGTATTTCTGTGCTTTAAGTGTGCCCTACTTTGGAAATGGAACAAAGCTCACTGTTTTAGAGCCAGACATCCCTGTCACTCCACCCAAAGTCAAAGTCCTTCCACCCTCCACTAAGGAGTGTGAAGATAGAAACAAGAAGAAGAAGAAGACGTTGGTGTGTGTGGCCACCGACTTCTACCCCGACCACGTCACTGTGTTCTGGCAGTTAAATGGAGGCGCCAACATCACCGATGGAGTTGGGACCGACAAC
>472-3
AGTTCAACTCACCTGCAGCCATACTATTCCAAGCTACAACATTATACTGTGGTACCAGCAGTCAGCACAAAACACTGCTCTGAAACTCATTGGGTATGTGCTACTCACCAGTCCAACCGTGGAAGATTCCTTTAAAGAGCGTTTTACTGTGAGTGGAGATGCTGCAACTGGGAAAATGGCATATCTACATATTCGTAATCTGAGAGGAACTGAAGACAGTGCAGTGTATTTCTGTGCTGCTAGAGGGGCTGGAAGTGTGCCCTACTTTGGAAATGGAACAAAGCTCACTGTTTTAGAGCCAGACATCCCTGTCACTCCACCCAAAGTCAAAGTCCTTCCACCCTCCACTAAGGAGTGTGAAGATAGAAACAAGAAGAAGAAGAAGACGTTGGTGTGTGTGGCCACCGACTTCTACCCCGACCACGTCACTGTGTTCTGGCAGTTAAATGGAGGCGCCAACATCACCGATGGAGTTGGGACCGACAAC
>473-3
AGTTCAACTGAACTGCAGCCATACTATTCCAAACTACGACACTATACTGTGGTATCAGCAGTCAGCACAAAACACTGCTCTGAAACTCATTGGGTATGTGCTACTCACCAGTCCAACCATGGAAGATTCCTTTAAAGAGCGTTTTACTGTGAGTGGAGATGCTGCAACTGGGAAAATGGCATATCTACATATTCCTAATCTGAGAGGAACTGAAGACAGTGCAGTGTATTTCTGTGCTGCTAGTATCAGGGGGCCCTATGAGGCACATTTTGGTTCAGGCACCAAATTAACAGTTCTCGAGCCAGACATCCCTGTCACTCCACCCAAAGTCAAAGTCCTTCCACCCTCCACTAAGGAGTGTGAAGATAGAAACAAGAAGAAGAAGAAGACGTTGGTGTGTGTGGCCACCGACTTCTACCCCGACCACGTCACTGTGTTCTGGCAGTTAAATGGAGGCGCCAACATCACCGATGGAGTTGGGACCGACAAC
>474-3
AGTTCAACTGACCTGCAGCCATACTATTCCAAGCTACAACATTATACTGTGGTACCAGCAGTCAGCACAAAACACTGCTCTGAAACTCATTGGGTATGTGCTACTCACCAGTCCTACCGTGGAAGATTCCTTTAAAGAGCGTTTTACTGTGAGTGGAGATGCTGCAACTGGGAAAATGGCATATCTACATATTCCTAAACTGAGAGGAACTGAAGACAGTGCAGTGTATTTCTGTGCTGCTACTTATGGCAGATATGAGGCACATTTTGGTTCAGGCACCAAATTAACAGTTCTCGAGCCAGACATCCCTGTCACTCCACCCAAAGTCAAAGTCCTTCCACCCTCCACTAAGGAGTGTGAAGATAGAAACAAGAAGAAGAAGAAGACGTTGGTGTGTGTGGCCACCGACTTCTACCCCGACCACGTCACTGTGTTCTGGCAGTTAAATGAAGGCGCCAACATCACCGATGGAGTTGGGACCGACAAC
>475-3
AGTTCAACTCACCTGCAGCCATACTATTCCAAGCTACAACATTATACTGTGGTACCAGCAGTCAGCACAAAACACTGCTCTGAAACTCATTGGGTATGTGTTCCTCACCAGTCCTACCGTGGAAGATTCCTTTAAAGAGCGTTTTACTGTGAGTGGAGATGCTGCAACTGGGAAAATGGCATATCTACATATTCCTAAACTGAGAGGAACTGAAGACAGTGCAGTGTATTTCTGTGCTGCTACGACATACAACTATGATCCTGCGTTCTTTGGAGCAGGGACCAAACTGACTGTTCTGGAGCCAGACATCCCTGTCACTCCACCCAAAGTCAAAGTCCTTCCACCCTCCACTAAGGAGTGTGAAGATAGAAACAAGAAGAAGAAGAAGACGTTGGTGTGTGTGGCCACCGACTTCTACCCCGACCACGTCACTGTGTTCTGGCAGTTAAATGGAGGCGCCAACATCACCGATGGAGTTGGGACCGACAAC
>476-3
AGTTCAACTCAACTGCAGCCATACTATTCCAAACTACGACACTATACTGTGGTATCAGCAGTCAGCACAAAACACTGCTCTGAAACTCATTGGGTATGTGCTACTCACCAGTCCAACCATGGAAGATTCCTTTAAAGAGCGTTTTACTGTGAGTGGAGATGCTGCAACTGGGAAAATGGCATATCTACATATTCCTAATCTGAGAGGAACTGAAGACAGTGCAGTGTATTTCTGTGCTGCTAGTACAGGGGGTGGAAGTGTGCCCTACTTTGGAAATGGAACAAAGCTCACTGTTTTAGAGCCAGACATCCCTGTCACTCCACCCAAAGTCAAAGTCCTTCCACCCTCCACTAAGGAGTGTGAAGATAGAAACAAGAAGAAGAAGAAGACGTTGGTGTGTGTGGCCACCGACTTCTACCCCGACCACGTCACTGTGTTCTGGCAGTTAAATGGAGGCGCCAACATCACCGATGGAGTTGGGACCGACAAC
>477-3
AGTTCAACTCACCTGCAGCCATACTATTCCAAACTACGACACTATACTGTGGTATCAGCAGTCAGCACAAAACACTGCTCTGAAACTCATTGGGTATGTGCTACTCACCAGTCCAACCATGGAAGATTCCTTTAAAGAGCGTTTTACTGTGAGTGGAGATGCTGCAACTGGGAAAATGGCATATCTACATATTCCTAATCTGAGAGGAACTGAAGACAGTGCAGTGTATTTCTGTGCTGCTAGTAACAGGGAGTATGAGGCACATTTTGGTTCAGGCACCAAATTAACAGTTCTCGAGCCAGACATCCCTGTCACTCCACCCAAAGTCAAAGTCCTTCCACCCTCCACTAAGGAGTGTGAAGATAGAAACAAGAAGAAGAAGAAGACGTTGGTGTGTGTGGCCACCGACTTCTACCCCGACCACGTCACTGTGTTCTGGCAGTTAAATGGAGGCGCCAACATCACCGATGGAGTTGGGACCGACAAC
>478-3
AGTTCAACTCAACTGCAGCCATACTATTCCAAACTACGACACTATACTGTGGTATCAGCAGTCAGCACAAAACACTGCTCTGAAACTCATTGGGTATGTGCTACTCACCAGTCCAACCATGGAAGATTCCTTTAAAGAGCGTTTTACTGTGAGTGGAGATGCTGCAACTGGGAAAATGGCATATCTACATATTCCTAATCTGAGAGGAACTGAAGACAGTGCAGTGTATTTCTGTGCTGCTAGTAAGCGGGGAGGCCAACCAGCCTTCTTTGGCAATGGAACCAAACTCACTGTTTTAGAGCCAGACATCCCTGTCACTCCACCCAAAGTCAAAGTCCTTCCACCCTCCACTAAGGAGTGTGAAGATAGAAACAAGAAGAAGAAGAAGACGTTGGTGTGTGTGGCCACCGACTTCTACCCCGACCACGTCACTGTGTTCTGGCAGTTAAATGGAGGCGCCAACATCACCGATGGAGTTGGGACCGACAAC
>479-3
AGTTCAACTCACCTGCAGCCATACTATTCCTACCTACAACAGGATACTGTGGTACCAGCAGTCAGCGCAAAACACTGCTCTGAAACTCATTGGGTATGTGTTCCTCACCAGTCCTGCCGTGGAAGATTCCTTTAAAGAGCATTTTACTGTGAGTGGAGATGCTGCAACTGGGAAAATGGCATATCTACATATTCCTAAACTGAGAGGAACTGAAGACAGTGCAGTGTATTTCTGTGCTGCTACTTATGCAGGCTATGAGGCACATTTTGGTTCAGGCACCAAATTAACAGTTCTCGAGCCAGACATCCCTGTCACTCCACCCAAAGTCAAAGTCCTTCCACCCTCCACTAAGGAGTGTGAAGATAGAAACAAGAAGAAGAAGAAGACGTTGGTGTGTGTGGCCACCGACTTCTACCCCGACCACGTCACTGTGTTCTGGCAGTTAAATGGAGGCGCCAACATCACCGATGGAGTTGGGACCGACAAC
>480-3
AGTTCAACTGAACTGCAGCCATACTATTCCAAACTACGACACTATACTGTGGTATCAGCAGTCAGCACAAAACACTGCTCTGAAACTCATTGGGTATGTGCTACTCACCAGTCCAACCATGGAAGATTCCTTTAAAGAGCGTTTTACTGTGAGTGGAGATGCTGCAACTGGGAAAATGGCATATCTACATATTCCTAATCTGAGAGGAACTGAAGACAGTGCAGTGTATTTCTGTGCTGCTAGTACCTACACTGGAAGTGTGCCCTACTTTGGAAATGGAACAAAGCTCACTGTTTTAGAGCCAGACATCCCTGTCACTCCACCCAAAGTCAAAGTCCTTCCACCCTCCACTAAGGAGTGTGAAGATAGAAACAAGAAGAAGAAGAAGACGTTGGTGTGTGTGGCCACCGACTTCTACCCCGACCACGTCACTGTGTTCTGGCAGTTAAATGGAGGCGCCAACATCACCGATGGAGTTGGGACCGACAAC
>481-3
AGTTCAACTCACCTGCAGCCATACTATTCCAAGCTACAACATTATACTGTGGTATCAGCAGTCAGCACAAAACACTGCTCTGAAACTCATTGGGTATGTGAGATTCACCAGTCCAACCGTGGAAGATTCCTTTAAAGAGCGTTTTACTGTGAGTGGAGATGCTGCAACTGGGAAAATGGCATATCTACATATTCCTAAACTGAGAGGAACTGAAGACAGTGCAGTGTATTTCTGTGCTGCTAGGGTTTGGAAGTGTGCCCTACTTTGGAAATGGAACAAAGCTCACTGTTTTAGAGCCAGACATCCCTGTCACTCCACCCAAAGTCAAAGTCCTTCCACCCTCCACTAAGGAGTGTGAAGATAGAAACAAGAAGAAGAAGAAGACGTTGGTGTGTGTGGCCACCGACTTCTACCCCGACCACGTCACTGTGTTCTGGCAGTTAAATGGAGGCGCCAACATCACCGATGGAGTTGGGACCGACAAC
>482-3
AGTTCAACTCAACTGCAGCCATACTATTCCAAACTACGACACTATACTGTGGTATCAGCAGTCAGCACAAAACACTGCTCTGAAACTCATTGGGTATGTGAGATTCACCAGTCCAACCGTGGAAGATTCCTTTAAAGAGCGTTTTACTGTGAGTGGAGATGCTGCAACTGGGAAAATGGCATATCTACATATTCCTAAACTGAGAGGAACTGAAGACAGTGCAGTGTATTTCTGTGCTGCTACTAGTACTTCAAACCAACCAGCCTTCTTTGGCAATGGAACCAAACTCACTGTTTTAGAGCCAGACATCCCTGTCACTCCACCCAAAGTCAAAGTCCTTCCACCCTCCACTAAGGAGTGTGAAGATAGAAACAAGAAGAAGAAGAAGACGTTGGTGTGTGTGGCCACCGACTTCTACCCCGACCACGTCACTGTGTTCTGGCAGTTAAATGGAGGCGCCAACATCACCGATGGAGTTGGGACCGACAAC
>483-3
AGTTCAACTCACCTGCAGCCATACTATTCAAAGCTACTATGTGATACTATGGTACCAACAGTCAACAGGTGACACTGCTGTGAACCTCATTGGTTATGCACAATACAAGTCAATAACCATGGAGAAATCATTTGAAAAGCACTTCAGTGTGAGTGGAGATGGTTCGAAAGAGGCTTATCTTCATCTACTGAGTCTGAGAGCACCTGAAGACAGTGCAGTGTATTACTGTGCAGCCGGGACAGGGTCCTATGAGGCACATTTTGGTTCAGGCACCAAATTAACAGTTCTCGAGCCAGACATCCCTGTCACTCCACCCAAAGTCAAAGTCCTTCCACCCTCCACTAAGGAGTGTGAAGATAGAAACAAGAAGAAGAAGAAGACGTTGGTGTGTGTGGCCACCGACTTCTACCCCGACCACGTCACTGTGTTCTGGCAGTTAAATGGAGGCGCCAACATCACCGATGGAGTTGGGACCGACAAC
>484-3
AGTTCAACTCAACTGCAGCCATACTATTCCAAACTACGACACTATACTGTGGTATCAGCAGTCAGCACAAAACACTGCTCTGAAACTCATTGGGTATGTGCTACTCACCAGTCCAACCATGGAAGATTCCTTTAAAGAGCGTTTTACTGTGAGTGGAGATGCTGCAACTGGGAAAATGGCATATCTACATATTCCTAATCTGAGAGGAACTGAAGACAGTGCAGTGTATTTCTGTGCTGCTAGTAAGGGAATTGGAAGTGTGCCCTACTTTGGAAATGGAACAAAGCTCACTGTTTTAGAGCCAGACATCCCTGTCACTCCACCCAAAGTCAAAGTCCTTCCACCCTCCACTAAGGAGTGTGAAGATAGAAACAAGAAGAAGAAGAAGACGTTGGTGTGTGTGGCCACCGACTTCTACCCCGACCACGTCACTGTGTTCTGGCAGTTAAATGGAGGCGCCAACATCACCGATGGAGTTGGGACCGACAAC
>485-3
AGTTCAACTCACCTGCAGCCATACTATTCCAAGCTACAACATTATACTGTGGTACCAGCAGTCAGCACAAAACACTGCTCTGAAACTCATTGGGTATGTGCTACTCACCAGTCCTACCGTGGAAGATTCCTTTAAAGAGCGTTTTACTGTGAGTGGAGATGCTGCAACTGGGAAAATGGCATATCTACATATTCCTAAACTGAGAGGAACTGAAGACAGTGCAGTGTATTTCTGTGCTGCTACTTATGGGGCGCGGGATCCTGCGTTCTTTGGAGCAGGGACCAAACTGACTGTTCTGGAGCCAGACATCCCTGTCACTCCACCCAAAGTCAAAGTCCTTCCACCCTCCACTAAGGAGTGTGAAGATAGAAACAAGAAGAAGAAGAAGACGTTGGTGTGTGTGGCCACCGACTTCTACCCCGACCACGTCACTGTGTTCTGGCAGTTAAATGGAGGCGCCAACATCACCGATGGAGTTGGGACCGACAAC
>486-3
AGTTCAACTCACCTGCAGCCATACTATTCCAAACTACGACACTATACTGTGGTATCAGCAGTCAGCACAAAACACTGCTCTGAAACTCATTGGGTATGTGAGATTCACCAGTCCAACCGTGGAAGATTCCTTTAAAGAGCGTTTTACTGTGAGTGGAGATGCTGCAACTGGGAAAATGGCGTATCTACATGTTCCTAAACTGAGAGGAACTGAAGACAGTGCAGTGTATTTCTGTGCTGCTTCCGGACAGGGCAACTATGAGGCACATTTTGGTTCAGGCACCAAATTAACAGTTCTCGAGCCAGACATCCCTGTCACTCCACCCAAAGTCAAAGTCCTTCCACCCTCCACTAAGGAGTGTGAAGATAGAAACAAGAAGAAGAAGAAGACGTTGGTGTGTGTGGCCACCGACTTCTACCCCGACCACGTCACTGTGTTCTGGCAGTTAAATGGAGGCGCCAACATCACCGATGGAGTTGGGACCGACAAC
>487-3
AGTTCAACTCAACTGCAGCCATACTATTCCAAACTACGACACTATACTGTGGTATCAGCAGTCAGCACAAAACACTGCTCTGAAACTCATTGGGTATGTGCTACTCACCAGTCCAACCATGGAAGATTCCTTTAAAGAGCGTTTTACTGTGAGTGGAGATGCTGCAACTGGGAAAATGGCATATCTACATATTCCTAATCTGAGAGGAACTGAAGACAGTGCAGTGTATTTCTGTGCTGCTAGACAGGGCGACTATAATCCTGCGTTCTTTGGAGCAGGGACCAAACTGACTGTTCTGGAGCCAGACATCCCTGTCACTCCACCCAAAGTCAAAGTCCTTCCACCCTCCACTAAGGAGTGTGAAGATAGAAACAAGAAGAAGAAGAAGACGTTGGTGTGTGTGGCCACCGACTTCTACCCCGACCACGTCACTGTGTTCTGGCAGTTAAATGGAGGCGCCAACATCACCGATGGAGTTGGGACCGACAAC
>488-3
AGTTCAACTGAACTGCAGCCATACTATTCCAAACTACGACACTATACTGTGGTATCAGCAGTCAGCACAAAACACTGCTCTGAAACTCATTGGGTATGTGCTACTCACCAGTCCAACCATGGAAGATTCCTTTAAAGAGCGTTTTACTGTGAGTGGAGATGCTGCAACTGGGAAAATGGCATATCTACATATTCCTAATCTGAGAGGAACTGAAGACAGTGCAGTGTATTTCTGTGCTGCTCGACAGGGGTACTCGGAAGCATACTTTGGAGCCGGCACCAAACTCACCGTTTTAGAGCCAGACATCCCTGTCACTCCACCCAAAGTCAAAGTCCTTCCACCCTCCACTAAGGAGTGTGAAGATAGAAACAAGAAGAAGAAGAAGACGTTGGTGTGTGTGGCCACCGACTTCTACCCCGACCACGTCACTGTGTTCTGGCAGTTAAATGGAGGCGCCAACATCACCGATGGAGTTGGGACCGACAAC
>489-3
AGTTCAACTCACCTGCAGCCATACTATTCCAAACTACGACACTATACTGTGGTATCAGCAGTCAGCACAAAACACTGCTCTGAAACTCATTGGGTATGTGCTACTCACCAGTCCAACCATGGAAGATTCCTTTAAAGAGCGTTTTACTGTGAGTGGAGATGCTGCAACTGGGAAAATGGCATATCTACATATTCCTAATCTGAGAGGAACTGAAGACAGTGCAGTGTATTTCTGTGCTGCTAGGGGGAGTGCCAGCCAGGCTTACTTCGGTGGAGGAACCAGGTTAACTGTCCTAGAGCCAGACATCCCTGTCACTCCACCCAAAGTCAAAGTCCTTCCACCCTCCACTAAGGAGTGTGAAGATAGAAACAAGAAGAAGAAGAAGACGTTGGTGTGTGTGGCCACCGACTTCTACCCCGACCACGTCACTGTGTTCTGGCAGTTAAATGGAGGCGCCAACATCACCGATGGAGTTGGGACCGACAAC
>490-3
AGTTCAACTCACCTGCAGCCATACTATTCCAACCTACAACAGGATACTGTGGTACCAGCAGTCAGCACAAAACACTGCTCTGAAACTCATTGGGTATGTGCAATTCACCAGTCCAACCGTGGAAGATTCCTTTAAAGAGCGTTTTACTGTGAGTGGAGATGCTGCAACTGGGAAAATGGCATATCTACATATTCCTAAACTGAGAGGAACTGAAGACAGTGCAGTGTATTTCTGTGCTGCTAACAGGGGCACTGGAAGTGTGCCCTACTTTGGAAATGGAACAAAGCTCACTGTTTTAGAGCCAGACATCCCTGTCACTCCACCCAAAGTCAAAGTCCTTCCACCCTCCACTAAGGAGTGTGAAGATAGAAACAAGAAGAAGAAGAAGACGTTGGTGTGTGTGGCCACCGACTTCTACCCCGACCACGTCACTGTGTTCTGGCAGTTAAATGGAGGCGCCAACATCACCGATGGAGTTGGGACCGACAAC
>491-3
AGTTCAACTGACCTGCAGCCATACTATTCCAAGCTACAACATTATACTGTGGTACCAGCAGTCAGCACAAAACACTGCTCTGAAACTCATTGGGTATGTGCTACTCACCAGTCCTACCGTGGAAGATTCCTTTAAAGAGCGTTTTACTGTGAGTGGAGATGCTGCAACTGGGAAAATGGCATATCTACATATTCCTAAACTGAGAGGAACTGAAGACAGTGCAGTGTATTTCTGTGCTGCTACGACAGGAGACCAACCATCCTTCTTTGGCAATGGAACCAAACTCACTGTTTTAGAGCCAGACATCCCTGTCACTCCACCCAAAGTCAAAGTCCTTCCACCCTCCACTAAGGAGTGTGAAGATAGAAACAAGAAGAAGAAGAAGACGTTGGTGTGTGTGGCCACCGACTTCTACCCCGACCACGTCACTGTGTTCTGGCAGTTAAATGGAGGCGCCAACATCACCGATGGAGTTGGGACCGACAAC
>492-3
AGTTCAACTCACCTGCAGCCATACTATTCCAAGCTACAACATTATACTGTGGTACCAGCAGTCAGCACAAAACACTGCTCTGAAACTCATTGGGTATGTGCTACTCACCAGTCCTACCGTGGAAGATTCCTTTAAAGAGCGTTTTACTGTGAGTGGAGATGCTGCAACTGGGAAAATGGCATATCTACATATTCCTAAACTGAGAGGAACTGAAGACAGTGCAGTGTATTTCTGTGCTGCCGGACAGGGGGCCAACTATGAGGCACATTTTGGTTCAGGCACCAAATTAACAGTTCTCGAGCCAGACATCCCTGTCACTCCACCCAAAGTCAAAGTCCTTCCACCCTCCACTAAGGAGTGTGAAGATAGAAACAAGAAGAAGAAGAAGACGTTGGTGTGTGTGGCCACCGACTTCTACCCCGACCACGTCACTGTGTTCTGGCAGTTAAATGGAGGCGCCAACATCACCGATGGAGTTGGGACCGACAAC
>493-3
AGTTCAACTCAACTGCAGCCATACTATTCCAAACTACGACACTATACTGTGGTATCAGCAGTCAGCACAAAACACTGCTCTGAAACTCATTGGGTATGTGAGATTCACCAGTCCAACCGTGGAAGATTCCTTTAAAGAGCGTTTTACTGTGAGTGGAGATGCTGCAACTGGGAAAATGGCATATCTACATATTCCTAAACTGAGAGGAACTGAAGACAGTGCAGTGTATTTCTGTGCTGCTACTTACATTGGAAGTGTGCCCTACTTTGGAAATGGAACAAAGCTCACTGTTTTAGAGCCAGACATCCCTGTCACTCCACCCAAAGTCAAAGTCCTTCCACCCTCCACTAAGGAGTGTGAAGATAGAAACAAGAAGAAGAAGAAGACGTTGGTGTGTGTGGCCACCGACTTCTACCCCGACCACGTCACTGTGTTCTGGCAGTTAAATGGAGGCGCCAACATCACCGATGGAGTTGGGACCGACAAC
>494-3
AGTTCAACTGACCTGCAGCCATACTATTCCAAACTACAACAGGATACTGTGGTACCAGCAGTCAGCACAGAACACTGCTCTGAAACTCATTGGGTATGTGCTACTCACCAGTCCTGCTGTGGAAGATTCCTTTAAAGAGCGTTTTACTGTGAGTGGAGATGCTGCAACTGGGAAAATGGCATATCTACATATTCCTAAACTGAGAGGAACTGAAGACAGTGCAGTGTATTTCTGTGCTGCTACTTATGGGGGGCGCGAGGCACATTTTGGTTCAGGCACCAAATTAACAGTTCTCGAGCCAGACATCCCTGTCACTCCACCCAAAGTCAAAGTCCTTCCACCCTCCACTAAGGAGTGTGAAGATAGAAACAAGAAGAAGAAGAAGACGTTGGTGTGTGTGGCCACCGACTTCTACCCCGACCACGTCACTGTGTTCTGGCAGTTAAATGGAGGCGCCAACATCACCGATGGAGTTGGGACCGACAAC
>495-3
AGTTCAACTCAACTGCAGCCATACTATTCCAAGCTACAACACTATACTGTGGTATCAGCAGTCAGCACAGAACACTGCTCTGAAACTCATTGGGTATGTGCTACTCACCAGTCCTGCTGTGGAAGATTCCTTTAAAGAGCGTTTTACTGTGAGTGGAGATGCTGCAACTGGGAAAATGGCATATCTACATATTCCTAAACTGAGAGGAACTGAAGACAGTGCAGTGTATTTCTGTGCTGCTACTCGGACAGCCAACTATGAGGCACATTTTGGTTCAGGCACCAAATTAACAGTTCTCGAGCCAGACATCCCTGTCACTCCACCCAAAGTCAAAGTCCTTCCACCCTCCACTAAGGAGTGTGAAGATAGAAACAAGAAGAAGAAGAAGACGTTGGTGTGTGTGGCCACCGACTTCTACCCCGACCACGTCACTGTGTTCTGGCAGTTAAATGAAGGCGCCAACATCACCGATGGAGTTGGGACCGACAAC
>496-3
AGTTCAACTCACCTGCAGCCATACTATTCCAAGCTACAACATTATACTGTGGTACCAGCAGTCAGCACAAAACACTGCTCTGAAACTCATTGGGTATGTGCTACTCACCAGTCCAACCGTGGAAGATTCCTTTAAAGAGCGTTTTACTGTGAGTGGAGATGCTGCAACTGGGAAAATGGCATATCTACATATTCGTAATCTGAGAGGAACTGAAGACAGTGCAGTGTATTTCTGTGCTGCTAGAAGGACAGGCAACTATGAGGCACATTTTGGTTCAGGCACCAAATTAACAGTTCTCGAGCCAGACATCCCTGTCACTCCACCCAAAGTCAAAGTCCTTCCACCCTCCACTAAGGAGTGTGAAGATAGAAACAAGAAGAAGAAGAAGACGTTGGTGTGTGTGGCCACCGACCTCTACCCCGACCACGTCACTGTGTTCTGGCAGTTAAATGGAGGCGCCAACATCACCGATGGAGTTGGGACCGACAAC
>497-3
AGTTCAACTCACCTGCAGCCATACTATTCCAAGCTACAACATTATACTGTGGTACCAGCAGTCAGCACAAAACACTGCTCTGAAACTCATTGGGTATGTGCAATTCACCAGTCCAACCGTGGAAGATTCCTTTAAAGAGCGTTTTACTGTGAGTGGAGATGCTGCAACTGGGAAAATGGCATATCTACATATTCCTAATCTGAGAGGAACTGAAGACAGTGCAGTGTATTTCTGTGCTGCTAGGCCAGTTATGATCCTGCGTTCTTTGGAGCAGGGACCAAACTGACTGTTCTGGAGCCAGACATCCCTGTCACTCCACCCAAAGTCAAAGTCCTTCCACCCTCCACTAAGGAGTGTGAAGATAGAAACAAGAAGAAGAAGAAGACGTTGGTGTGTGTGGCCACCGACTTCTACCCCGACCACGTCACTGTGTTCTGGCAGTTAAATGGAGGCGCCAACATCACCGATGGAGTTGGGACCGACAAC
>498-3
AGTTCAACTCACCTGCAGCCATACTATTCCAAGCTACAACATTATACTGTGGTACCAGCAGTCAGCACAAAACACTGCTCTGAAACTCATTGGGTATGTGCTACTCACCAGTCCTACCGTGGAAGATTCCTTTAAAGAGCGTTTTACTGTGAGTGGAGATGCTGCAACTGGGAAAATGGCATATCTACATATTCCTAAACTGAGAGGAACTGAAGACAGTGCAGTGTATTTCTGTGCTGCTACCCGGACAGGGGATGAGGCACATTTTGGTTCAGGCACCAAATTAACAGTTCTCGAGCCAGACATCCCTGTCACTCCACCCAAAGTCAAAGTCCTTCCACCCTCCACTAAGGAGTGTGAAGATAGAAACAAGAAGAAGAAGAAGACGTTGGTGTGTGTGGCCACCGACTTCTACCCCGACCACGTCACTGTGTTCTGGCAGTTAAATGGAGGCGCCAACATCACCGATGGAGTTGGGACCGACAAC
>499-3
AGTTCAACTGACCTGCAGCCATACTATTCCTACCTACAACAGGATACTGTGGTACCAGCAGTCAGCGCAAAACACTGCTCTGAAACTCATTGGGTATGTGTTCCTCACCAGTCCTACCGTGGAAGATTCCTTTAAAGAGCATTTTACTGTGAGTGGAGATGCTGCAACTGGGAAAATGGCATATCTACATATTCCTAAACTGAGAGGAACTGAAGACAGTGCAGTGTATTTCTGTGCTGCTACCGGGACAGACAACTATGAGGCACATTTTGGTTCAGGCACCAAATTAACAGTTCTCGAGCCAGACATCCCTGTCACTCCACCCAAAGTCAAAGTCCTTCCACCCTCCACTAAGGAGTGTGAAGATAGAAACAAGAAGAAGAAGAAGACGTTGGTGTGTGTGGCCACCGACTTCTACCCCGACCACGTCACTGTGTTCTGGCAGTTAAATGGAGGCGCCAACATCACCGATGGAGTTGGGACCGACAAC
>500-3
AGTTCAACTGAACTGCAGCCATACTATTCCAAGCTACAACATTATACTGTGGTATCAGCAGTCAGCACAAAACACTGCTCTGAAACTCATTGGGTATGTGAGATTCACCAGTCCAACCGTGGAAGATTCCTTTAAAGAGCGTTTTACTGTGAGTGGAGATGCTGCAACTGGGAAAATGGCATATCTACATATTCCTAAACTGAGAGGAACTGAAGACAGTGCAGTGTATTTCTGTGCTGCTAGACAGGGGGGCTATGAGGCACATTTTGGTTCAGGCACCAAATTAACAGTTCTCGAGCCAGACATCCCTGTCACTCCACCCAAAGTCAAAGTCCTTCCACCCTCCACTAAGGAGTGTGAAGATAGAAACAAGAAGAAGAAGAAGACGTTGGTGTGTGTGGCCACCGACTTCTACCCCGACCACGTCACTGTGTTCTGGCAGTTAAATGGAGGCGCCAACATCACCGATGGAGTTGGGACCGACAAC
>501-3
AGTTCAACTGACCTGCAGCCATACTATTCCAACCTACAACAGGATACTGTGGTACCAGCAGTCAGCACAAAACACTGCTCTGAAACTCATTGGGTATGTGCAATTCACCAGTCCAACCGTGGAAGATTCCTTTAAAGAGCGTTTTACTGTGAGTGGAGATGCTGCAACTGGGAAAATGGCATATCTACATATTCCTAAACTGAGAGGAACTGAAGACAGTGCAGTGTATTTCTGTGCTGCCGCAGGGGGATTCTATGAGGCACATTTTGGTTCAGGCACCAAATTAACAGTTCTCGAGCCAGACATCCCTGTCACTCCACCCAAAGTCAAAGTCCTTCCACCCTCCACTAAGGAGTGTGAAGATAGAAACAAGAAGAAGAAGAAGACGTTGGTGTGTGTGGCCACCGACTTCTACCCCGACCACGTCACTGTGTTCTGGCAGTTAAATGGAGGCGCCAACATCACCGATGGAGTTGGGACCGACAAC
>502-3
AGTTCAACTGAACTGCAGCCATACTATTCCAAGCTACAACACTATACTGTGGTATCAGCAGTCAGCACAGAACACTGCTCTGAAACTCATTGGGTATGTGTTCCTCACCAGTCCTGCTGTGGAAGATTCCTTTAAAGAGCGTTTTACTGTGAGTGGAGATGCTGCAACTGGGAAAATGGCATATCTACATATTCCTAAACTGAGAGGAACTGAAGACAGTGCAGTGTATTTCTGTGCTGCTACGAGGACAGCCAACTATGAGGCACATTTTGGTTCAGGCACCAAATTAACAGTTCTCGAGCCAGACATCCCTGTCACTCCACCCAAAGTCAAAGTCCTTCCACCCTCCACTAAGGAGTGTGAAGATAGAAACAAGAAGAAGAAGAAGACGTTGGTGTGTGTGGCCACCGACTTCTACCCCGACCACGTCACTGTGTTCTGGCAGTTAAATGAAGGCGCCAACATCACCGATGGAGTTGGGACCGACAAC
>503-3
AGTTCAACTGAACTGCAGCCATACTATTCCAAGCTACAACATTATACTGTGGTACCAGCAGTCAGCACAAAACACTGCTCTGAAACTCATTGGGTATGTGCTACTCACCAGTCCTACCGTGGAAGATTCCTTTAAAGAGCGTTTTACTGTGAGTGGAGATGCTGCAACTGGGAAAATGGCATATCTACATATTCCTAAACTGAGAGGAACTGAAGACAGTGCAGTGTATTTCTGTGCTGCCGGACAGGGGGCCAACTATGAGGCACATTTTGGTTCAGGCACCAAATTAACAGTTCTCGAGCCAGACATCCCTGTCACTCCACCCAAAGTCAAAGTCCTTCCACCCTCCACTAAGGAGTGTGAAGATAGAAACAAGAAGAAGAAGAAGACGTTGGTGTGTGTGGCCACCGACTTCTACCCCGACCACGTCACTGTGTTCTGGCAGTTAAATGGAGGCGCCAACATCACCGATGGAGTTGGGACCGACAAC
>504-3
AGTTCAACTCACCTGCAGCCATACTATTCCAAGCTACAACATTATACTGTGGTACCAGCAGTCAGCACAAAACACTGCTCTGAAACTCATTGGGTATGTGCTACTCACCAGTCCTACCGTGGAAGATTCCTTTAAAGAGCGTTTTACTGTGAGTGGAGATGCTGCAACTGGGAAAATGGCATATCTACATATTCCTAAACTGAGAGGAACTGAAGACAGTGCAGTGTATTTCTGTGCTGCTACTTATGGCAGATATGAGGCACATTTTGGTTCAGGCACCAAATTAACAGTTCTCGAGCCAGACATCCCTGTCACTCCACCCAAAGTCAAAGTCCTTCCACCCTCCACTAAGGAGTGTGAAGATAGAAACAAGAAGAAGAAGAAGACGTTGGTGTGTGTGGCCACCGACTTCTACCCCGACCACGTCACTGTGTTCTGGCAGTTAAATGAAGGCGCCAACATCACCGATGGAGTTGGGACCGACAAC
>505-3
AGTTCAACTGACCTGCAGCCATACTATTCCAAACTACGACACTATACTGTGGTATCAGCAGTCAGCACAAAACACTGCTCTGAAACTCATTGGGTATGTGAGATTCACCAGTCCAACCGTGGAAGATTCCTTTAAAGAGCGTTTTACTGTGAGTGGAGATGCTGCAACTGGGAAAATGGCGTATCTACATGTTCCTAAACTGAGAGGAACTGAAGACAGTGCAGTGTATTTCTGTGCTGCTAAGCCAGACATCCCTGTCACTCCACCCAAAGTCAAAGTCCTTCCACCCTCCACTAAGGAGTGTGAAGATAGAAACAAGAAGAAGAAGAAGACGTTGGTGTGTGTGGCCACCGACTTCTACCCCGACCACGTCACTGTGTTCTGGCAGTTAAATGGAGGCGCCAACATCACCGATGGAGTTGGGACCGACAAC
>506-3
AGTTCAACTCACCTGCAGCCATACTATTCCAAACTACGACACTATACTGTGGTATCAGCAGTCAGCACAAAACACTGCTCTGAAACTCATTGGGTATGTGAGATTCACCAGTCCAACCGTGGAAGATTCCTTTAAAGAGCGTTTTACTGTGAGTGGAGATGCTGCAACTGGGAAAATGGCGTATCTACATGTTCCTAAACTGAGAGGAACTGAAGACAGTGCAGTGTATTTCTGTGCTGCTAGAGGCATTGGAAGTGTGCCCTACTTTGGAAATGGAACAAAGCTCACTGTTTTAGAGCCAGACATCCCTGTCACTCCACCCAAAGTCAAAGTCCTTCCACCCTCCACTAAGGAGTGTGAAGATAGAAACAAGAAGAAGAAGAAGACGTTGGTGTGTGTGGCCACCGACTTCTACCCCGACCACGTCACTGTGTTCTGGCAGTTAAATGGAGGCGCCAACATCACCGATGGAGTTGGGACCGACAAC
>507-3
AGTTCAACTCAACTGCAGCCATACTATTCCAAACTACGACACTATACTGTGGTATCAGCAGTCAGCACAAAACACTGCTCTGAAACTCATTGGGTATGTGCTACTCACCAGTCCAACCATGGAAGATTCCTTTAAAGAGCGTTTTACTGTGAGTGGAGATGCTGCAACTGGGAAAATGGCATATCTACATATTCCTAATCTGAGAGGAACTGAAGACAGTGCAGTGTATTTCTGTGCTGCAGGACAGGGGGCACCAACCAGCCTTCTTTGGCAATGGAACCAAACTCACTGTTTTAGAGCCAGACATCCCTGTCACTCCACCCAAAGTCAAAGTCCTTCCACCCTCCACTAAGGAGTGTGAAGATAGAAACAAGAAGAAGAAGAAGACGTTGGTGTGTGTGGCCACCGACTTCTACCCCGACCACGTCACTGTGTTCTGGCAGTTAAATGGAGGCGCCAACATCACCGATGGAGTTGGGACCGACAAC
>508-3
AGTTCAACTCAACTGCAGCCATACTATTCCAAACTACAACACTATACTGTGGTACCAGCAGTCAGCACAAAACACTGCTCTGAAACTCATTGGGTATGTGTTCCTCACCAGTCCTGCCGTGGAAGATTCCTTTAAAGAGCGTTTTACTGTGAGTGGAGATGCTGCAACTGGGAAAATGGCATATCTACATATTCCTAAACTGAGAGGAACTGAAGACAGTGGAGTGTATTTCTGTGCTGCTCGCAAGGCCAACTATGAGGCACATTTTGGTTCAGGCACCAAATTAACAGTTCTCGAGCCAGACATCCCTGTCACTCCACCCAAAGTCAAAGTCCTTCCACCCTCCACTAAGGAGTGTGAAGATAGAAACAAGAAGAAGAAGAAGACGTTGGTGTGTGTGGCCACCGACTTCTACCCCGACCACGTCACTGTGTTCTGGCAGTTAAATGAAGGCGCCAACATCACCGATGGAGTTGGGACCGACAAC
>509-3
AGTTCAACTGACCTGCAGCCATACTATTCCAAACTACGACACTATACTGTGGTATCAGCAGTCAGCACAAAACACTGCTCTGAAACTCATTGGGTATGTGAGATTCACCAGTCCAACCGTGGAAGATTCCTTTAAAGAGCGTTTTACTGTGAGTGGAGATGCTGCAACTGGGAAAATGGCATATCTACATATTCCTAAACTGAGAGGAACTGAAGACAGTGCAGTGTATTTCTGTGCTGCTAGGACAGGGCCTGGAAGTGTGCCCTACTTTGGAAATGGAACAAAGCTCACTGTTTTAGAGCCAGACATCCCTGTCACTCCACCCAAAGTCAAAGTCCTTCCACCCTCCACTAAGGAGTGTGAAGATAGAAACAAGAAGAAGAAGAAGACGTTGGTGTGTGTGGCCACCGACTTCTACCCCGACCACGTCACTGTGTTCTGGCAGTTAAATGGAGGCGCCAACATCACCGATGGAGTTGGGACCGACAAC
>510-3
AGTTCAACTCAACTGCAGCCATACTATTCCAAACTACGACACTATACTGTGGTACCAGCAGTCAGCACAAAACACTGCTCTGAAACTCATTGGGTATGTGTTCCTCACCAGTCCTACCGTGGAAGATTCCTTTAAAGAGCATTTTACTGTGAGTGGAGATGCTGCAACTGGGAAAATGGCATATCTACATATTCCTAAACTGAGAGGAACTGAAGACAGTGCAGTGTATTTCTGTGCTGCTACTTCGACACGAAGTGTGCCCTACTTTGGAAATGGAACAAAGCTCACTGTTTTAGAGCCAGACATCCCTGTCACTCCACCCAAAGTCAAAGTCCTTCCACCCTCCACTAAGGAGTGTGAAGATAGAAACAAGAAGAAGAAGAAGACGTTGGTGTGTGTGGCCACCGACTTCTACCCCGACCACGTCACTGTGTTCTGGCAGTTAAATGGAGGCGCCAACATCACCGATGGAGTTGGGACCGACAAC
>511-3
AGTTCAACTGACCTGCAGCCATACTATTCCAAACTACAACACTATACTGTGGTACCAGCAGTCAGCACAAAACACTGCTCTGAAACTCATTGGGTATGTGTTCCTCACCAGTCCTGCCGTGGAAGATTCCTTTAAAGAGCGTTTTACTGTGAGTGGAGATGCTGCAACTGGGAAAATGGCATATCTACATATTCCTAAACTGAGAGGAACTGAAGACAGTGGAGTGTATTTCTGTGCTGCTAGAGGACAGGGGGCTGAGGCACATTTTGGTTCAGGCACCAAATTAACAGTTCTCGAGCCAGACATCCCTGTCACTCCACCCAAAGTCAAAGTCCTTCCACCCTCCACTAAGGAGTGTGAAGATAGAAACAAGAAGAAGAAGAAGACGTTGGTGTGTGTGGCCACCGACTTCTACCCCGACCACGTCACTGTGTTCTGGCAGTTAAATGAAGGCGCCAACATCACCGATGGAGTTGGGACCGACAAC
>512-3
AGTTCAACTGACCTGCAGCCATACTATTCCAAACTACGACACTATACTGTGGTATCAGCAGTCAGCACAAAACACTGCTCTGAAACTCATTGGGTATGTGCTACTCACCAGTCCAACCATGGAAGATTCCTTTAAAGAGCGTTTTACTGTGAGTGGAGATGCTGCAACTGGGAAAATGGCATATCTACATATTCCTAATCTGAGAGGAACTGAAGACAGTGCAGTGTATTTCTGTGCTGCTAGTAAAGCAGCTTATGAGGCACATTTTGGTTCAGGCACCAAATTAACAGTTCTCGAGCCAGACATCCCTGTCACTCCACCCAAAGTCAAAGTCCTTCCACCCTCCACTAAGGAGTGTGAAGATAGAAACAAGAAGAAGAAGAAGACGTTGGTGTGTGTGGCCACCGACTTCTACCCCGACCACGTCACTGTGTTCTGGCAGTTAAATGGAGGCGCCAACATCACCGATGGAGTTGGGACCGACAAC
>513-3
AGTTCAACTGACCTGCAGCCATACTATTCCAAACTACGACACTATACTGTGGTATCAGCAGTCAGCACAAAACACTGCTCTGAAACTCATTGGGTATGTGAGATTCACCAGTCCAACCGTGGAAGATTCCTTTAAAGAGCGTTTTACTGTGAGTGGAGATGCTGCAACTGGGAAAATGGCGTATCTACATGTTCCTAAACTGAGAGGAACTGAAGACAGTGCAGTGTATTTCTGTGCTGCTAGTATAGACTCGTACTCGGAAGCATACTTTGGAGCCGGCACCAAACTCACCGTTTTAGAGCCAGACATCCCTGTCACTCCACCCAAAGTCAAAGTCCTTCCACCCTCCACTAAGGAGTGTGAAGATAGAAACAAGAAGAAGAAGAAGACGTTGGTGTGTGTGGCCACCGACTTCTACCCCGACCACGTCACTGTGTTCTGGCAGTTAAATGGAGGCGCCAACATCACCGATGGAGTTGGGACCGACAAC
>514-3
AGTTCAACTCAACTGCAGCCATACTATTCCTACCTACAACAGGATACTGTGGTACCAGCAGTCAGCGCAAAACACTGCTCTGAAACTCATTGGGTATGTGTTCCTCACCAGTCCTACCGTGGAAGATTCCTTTAAAGAGCATTTTACTGTGAGTGGAGATGCTGCAACTGGGAAAATGGCATATCTACATATTCCTAAACTGAGAGGAACTGAAGACAGTGCAGTGTATTTCTGTGCTGCTACCGGGACAGACAACTATGAGGCACATTTTGGTTCAGGCACCAAATTAACAGTTCTCGAGCCAGACATCCCTGTCACTCCACCCAAAGTCAAAGTCCTTCCACCCTCCACTAAGGAGTGTGAAGATAGAAACAAGAAGAAGAAGAAGACGTTGGTGTGTGTGGCCACCGACTTCTACCCCGACCACGTCACTGTGTTCTGGCAGTTAAATGGAGGCGCCAACATCACCGATGGAGTTGGGACCGACAAC
>515-3
AGTTCAACTCAACTGCAGCCATACTATTCCAACCTACAACAGGATACTGTGGTACCAGCAGTCAGCACAAAACACTGCTCTGAAACTCATTGGGTATGTGCAATTCACCAGTCCAACCGTGGAAGATTCCTTTAAAGAGCGTTTTACTGTGAGTGGAGATGCTGCAACTGGGAAAATGGCATATCTACATATTCCTAAACTGAGAGGAACTGAAGACAGTGCAGTGTATTTCTGTGCTGCTACTTCGAACTATAATCCTGCGTTCTTTGGAGCAGGGACCAAACTGACTGTTCTGGAGCCAGACATCCCTGTCACTCCACCCAAAGTCAAAGTCCTTCCACCCTCCACTAAGGAGTGTGAAGATAGAAACAAGAAGAAGAAGAAGACGTTGGTGTGTGTGGCCACCGACTTCTACCCCGACCACGTCACTGTGTTCTGGCAGTTAAATGGAGGCGCCAACATCACCGATGGAGTTGGGACCGACAAC
>516-3
AGTTCAACTCAACTGCAGCCATACTATTCCAAGCTACAACATTATACTGTGGTACCAGCAGTCAGCACAAAACACTGCTCTGAAACTCATTGGGTATGTGCAATTCACCAGTCCAACCGTGGAAGATTCCTTTAAAGAGCGTTTTACTGTGAGTGGAGATGCTGCAACTGGGAAAATGGCATATCTACATATTCCTAATCTGAGAGGAACTGAAGACAGTGCAGTGTATTTCTGTGCTGCTAGTGGGACAGTTGGCCAACCAGCCTTCTTTGGCAATGGAACCAAACTCACTGTTTTAGAGCCAGACATCCCTGTCACTCCACCCAAAGTCAAAGTCCTTCCACCCTCCACTAAGGAGTGTGAAGATAGAAACAAGAAGAAGAAGAAGACGTTGGTGTGTGTGGCCACCGACTTCTACCCCGACCACGTCACTGTGTTCTGGCAGTTAAATGGAGGCGCCAACATCACCGATGGAGTTGGGACCGACAAC
>517-3
AGTTCAACTCACCTGCAGCCATACTATTCCAAGCTACAACATTATACTGTGGTACCAGCAGTCAGCACAAAACACTGCTCTGAAACTCATTGGGTATGTGCAATTCACCAGTCCAACCGTGGAAGATTCCTTTAAAGAGCGTTTTACTGTGAGTGGAGATGCTGCAACTGGGAAAATGGCATATCTACATATTCCTAATCTGAGAGGAACTGAAGACAGTGCAGTGTATTTCTGTGCTGCTAAAACAGATTATGATCCTGCGTTCTTTGGAGCAGGGACCAAACTGACTGTTCTGGAGCCAGACATCCCTGTCACTCCACCCAAAGTCAAAGTCCTTCCACCCTCCACTAAGGAGTGTGAAGATAGAAACAAGAAGAAGAAGAAGACGTTGGTGTGTGTGGCCACCGACTTCTACCCCGACCACGTCACTGTGTTCTGGCAGTTAAATGGAGGCGCCAACATCACCGATGGAGTTGGGACCGACAAC
>518-3
AGTTCAACTGAACTGCAGCCATACTATTCCAAACTACGACACTATACTGTGGTATCAGCAGTCAGCACAAAACACTGCTCTGAAACTCATTGGGTATGTGCTACTCACCAGTCCAACCATGGAAGATTCCTTTAAAGAGCGTTTTACTGTGAGTGGAGATGCTGCAACTGGGAAAATGGCATATCTACATATTCCTAATCTGAGAGGAACTGAAGACAGTGCAGTGTATTTCTGTGCTGCTAGTAGGGGCGCTGGAAGTGTGCCCTACTTTGGAAATGGAACAAAGCTCACTGTTTTAGAGCCAGACATCCCTGTCACTCCACCCAAAGTCAAAGTCCTTCCACCCTCCACTAAGGAGTGTGAAGATAGAAACAAGAAGAAGAAGAAGACGTTGGTGTGTGTGGCCACCGACTTCTACCCCGACCACGTCACTGTGTTCTGGCAGTTAAATGGAGGCGCCAACATCACCGATGGAGTTGGGACCGACAAC
>519-3
AGTTCAACTCACCTGCAGCCATACTATTCCAAACTACGACACTATACTGTGGTATCAGCAGTCAGCACAAAACACTGCTCTGAAACTCATTGGGTATGTGAGATTCACCAGTCCAACCGTGGAAGATTCCTTTAAAGAGCGTTTTACTGTGAGTGGAGATGCTGCAACTGGGAAAATGGCATATCTACATATTCCTAAACTGAGAGGAACTGAAGACAGTGCAGTGTATTTCTGTGCTGCTACTACAGGGGTCGACTATGAGGCACATTTTGGTTCAGGCACCAAATTAACAGTTCTCGAGCCAGACATCCCTGTCACTCCACCCAAAGTCAAAGTCCTTCCACCCTCCACTAAGGAGTGTGAAGATAGAAACAAGAAGAAGAAGAAGACGTTGGTGTGTGTGGCCACCGACTTCTACCCCGACCACGTCACTGTGTTCTGGCAGTTAAATGGAGGCGCCAACATCACCGATGGAGTTGGGACCGACAAC
>520-3
AGTTCAACTGAACTGCAGCCATACTATTCCAAACTACGACACTATACTGTGGTATCAGCAGTCAGCACAAAACACTGCTCTGAAACTCATTGGGTATGTGAGATTCACCAGTCCAACCGTGGAAGATTCCTTTAAAGAGCGTTTTACTGTGAGTGGAGATGCTGCAACTGGGAAAATGGCGTATCTACATGTTCCTAAACTGAGAGGAACTGAAGACAGTGCAGTGTATTTCTGTGCTGCTAATAGTGCCAGCCAGGCTTACTTCGGTGGAGGAACCAGGTTAACTGTCCTAGAGCCAGACATCCCTGTCACTCCACCCAAAGTCAAAGTCCTTCCACCCTCCACTAAGGAGTGTGAAGATAGAAACAAGAAGAAGAAGAAGACGTTGGTGTGTGTGGCCACCGACTTCTACCCCGACCACGTCACTGTGTTCTGGCAGTTAAATGGAGGCGCCAACATCACCGATGGAGTTGGGACCGACAAC
>521-3
AGTTCAACTGAACTGCAGCCATACTATTCCAAGCTACAACATTATACTGTGGTACCAGCAGTCAGCACAAAACACTGCTCTGAAACTCATTGGGTATGTGCTACTCACCAGTCCTACCGTGGAAGATTCCTTTAAAGAGCGTTTTACTGTGAGTGGAGATGCTGCAACTGGGAAAATGGCATATCTACATATTCCTAAACTGAGAGGAACTGAAGACAGTGCAGTGTATTTCTGTGCTGCTAAAACAGGGGACTATGAGGCACATTTTGGTTCAGGCACCAAATTAACAGTTCTCGAGCCAGACATCCCTGTCACTCCACCCAAAGTCAAAGTCCTTCCACCCTCCACTAAGGAGTGTGAAGATAGAAACAAGAAGAAGAAGAAGACGTTGGTGTGTGTGGCCACCGACTTCTACCCCGACCACGTCACTGTGTTCTGGCAGTTAAATGGAGGCGCCAACATCACCGATGGAGTTGGGACCGACAAC
>522-3
AGTTCAACTGACCTGCAGCCATACTATTCCAAACTACGACACTATACTGTGGTATCAGCAGTCAGCACAAAACACTGCTCTGAAACTCATTGGGTATGTGAGATTCACCAGTCCAACCGTGGAAGATTCCTTTAAAGAGCGTTTTACTGTGAGTGGAGATGCTGCAACTGGGAAAATGGCATATCTACATATTCCTAAACTGAGAGGAACTGAAGACAGTGCAGTGTATTTCTGTGCTGCCGACAGGGGAAACTCGGAAGCATACTTTGGAGCCGGCACCAAACTCACCGTTTTAGAGCCAGACATCCCTGTCACTCCACCCAAAGTCAAAGTCCTTCCACCCTCCACTAAGGAGTGTGAAGATAGAAACAAGAAGAAGAAGAAGACGTTGGTGTGTGTGGCCACCGACTTCTACCCCGACCACGTCACTGTGTTCTGGCAGTTAAATGGAGGCGCCAACATCACCGATGGAGTTGGGACCGACAAC
>523-3
AGTTCAACTCACCTGCAGCCATACTATTCCAAACTACGACACTATACTGTGGTATCAGCAGTCAGCACAAAACACTGCTCTGAAACTCATTGGGTATGTGCTACTCACCAGTCCAACCATGGAAGATTCCTTTAAAGAGCGTTTTACTGTGAGTGGAGATGCTGCAACTGGGAAAATGGCATATCTACATATTCCTAATCTGAGAGGAACTGAAGACAGTGCAGTGTATTTCTGTGCTGCTAGTAAGGGCAGGGGTGAGGCACATTTTGGTTCAGGCACCAAATTAACAGTTCTCGAGCCAGACATCCCTGTCACTCCACCCAAAGTCAAAGTCCTTCCACCCTCCACTAAGGAGTGTGAAGATAGAAACAAGAAGAAGAAGAAGACGTTGGTGTGTGTGGCCACCGACTTCTACCCCGACCACGTCACTGTGTTCTGGCAGTTAAATGGAGGCGCCAACATCACCGATGGAGTTGGGACCGACAAC
>524-3
AGTTCAACTGACCTGCAGCCATACTATTCCAAACTACGACACTATACTGTGGTATCAGCAGTCAGCACAAAACACTGCTCTGAAACTCATTGGGTATGTGAGATTCACCAGTCCAACCGTGGAAGATTCCTTTAAAGAGCGTTTTACTGTGAGTGGAGATGCTGCAACTGGGAAAATGGCGTATCTACATGTTCCTAAACTGAGAGGAACTGAAGACAGTGCAGTGTATTTCTGTGCTGCTAGTGGGACAGGGGGCTATGAGGCACATTTTGGTTCAGGCACCAAATTAACAGTTCTCGAGCCAGACATCCCTGTCACTCCACCCAAAGTCAAAGTCCTTCCACCCTCCACTAAGGAGTGTGAAGATAGAAACAAGAAGAAGAAGAAGACGTTGGTGTGTGTGGCCACCGACTTCTACCCCGACCACGTCACTGTGTTCTGGCAGTTAAATGGAGGCGCCAACATCACCGATGGAGTTGGGACCGACAAC
>525-3
AGTTCAACTCAACTGCAGCCATACTATTCCAAGCTACAACATTATACTGTGGTACCAGCAGTCAGCACAAAACACTGCTCTGAAACTCATTGGGTATGTGCTACTCACCAATCCTGCCGTGGAAGATTCCTTTAAAGAGCGTTTTACTGTGAGTGGAGATGCTGCAACTGGGAAAATGGCATATCTACATATTCCTAAACTGAGAGGAACTGAAGACAGTGCAGTGTATTTCTGTGCTGCTACAGGGGGATACTCGGAAGCATACTTTGGAGCCGGCACCAAACTCACCGTTTTAGAGCCAGACATCCCTGTCACTCCACCCAAAGTCAAAGTCCTTCCACCCTCCACTAAGGAGTGTGAAGATAGAAACAAGAAGAAGAAGAAGACGTTGGTGTGTGTGGCCACCGACTTCTACCCCGACCACGTCACTGTGTTCTGGCAGTTAAATGGAGGCGCCAACATCACCGATGGAGTTGGGACCGACAAC
>526-3
AGTTCAACTCACCTGCAGCCATACTATTCCAAGCTACAACATTATACTGTGGTATCAGCAGTCAGCACAAAACACTGCTCTGAAACTCATTGGGTATGTGAGATTCACCAGTCCAACCGTGGAAGATTCCTTTAAAGAGCGTTTTACTGTGAGTGGAGATGCTGCAACTGGGAAAATGGCATATCTACATATTCCTAAACTGAGAGGAACTGAAGACAGTGCAGTGTATTTCTGTGCTGCTAGCCGGACAGGGCGACTCGGAAGCATACTTTGGAGCCGGCACCAAACTCACCGTTTTAGAGCCAGACATCCCTGTCACTCCACCCAAAGTCAAAGTCCTTCCACCCTCCACTAAGGAGTGTGAAGATAGAAACAAGAAGAAGAAGAAGACGTTGGTGTGTGTGGCCACCGACTTCTACCCCGACCACGTCACTGTGTTCTGGCAGTTAAATGGAGGCGCCAACATCACCGATGGAGTTGGGACCGACAAC
>527-3
AGTTCAACTGACCTGCAGCCATACTATTCCAAGCTACAACACTATACTGTGGTATCAGCAGTCAGCACAGAACACTGCTCTGAAACTCATTGGGTATGTGCTACTCACCAGTCCTGCTGTGGAAGATTCCTTTAAAGAGCGTTTTACTGTGAGTGGAGATGCTGCAACTGGGAAAATGGCATATCTACATATTCCTAAACTGAGAGGAACTGAAGACAGTGCAGTGTATTTCTGTGCTGCTACTTTCAAATATGAGGCACATTTTGGTTCAGGCACCAAATTAACAGTTCTCGAGCCAGACATCCCTGTCACTCCACCCAAAGTCAAAGTCCTTCCACCCTCCACTAAGGAGTGTGAAGATAGAAACAAGAAGAAGAAGAAGACGTTGGTGTGTGTGGCCACCGACTTCTACCCCGACCACGTCACTGTGTTCTGGCAGTTAAATGGAGGCGCCAACATCACCGATGGAGTTGGGACCGACAAC
>528-3
AGTTCAACTGACCTGCAGCCATACTATTCCAAGCTACAACATTATACTGTGGTACCAGCAGTCAGCACAAAACACTGCTCTGAAACTCATTGGGTATGTGCAATTCACCAGTCCAACCGTGGAAGATTCCTTTAAAGAGCGTTTTACTGTGAGTGGAGATGCTGCAACTGGGAAAATGGCATATCTACATATTCCTAATCTGAGAGGAACTGAAGACAGTGCAGTGTATTTCTGTGCTGCTAGCGCGACAGGGTACTCGGAAGCATACTTTGGAGCCGGCACCAAACTCACCGTTTTAGAGCCAGACATCCCTGTCACTCCACCCAAAGTCAAAGTCCTTCCACCCTCCACTAAGGAGTGTGAAGATAGAAACAAGAAGAAGAAGAAGACGTTGGTGTGTGTGGCCACCGACTTCTACCCCGACCACGTCACTGTGTTCTGGCAGTTAAATGGAGGCGCCAACATCACCGATGGAGTTGGGACCGACAAC
>529-3
AGTTCAACTGAACTGCAGCCATACTATTCCAAGCTACAACACTATACTGTGGTATCAGCAGTCAGCACAGAACACTGCTCTGAAACTCATTGGGTATGTGCTACTCACCAGTCCTGCTGTGGAAGATTCCTTTAAAGAGCGTTTTACTGTGAGTGGAGATGCTGCAACTGGGAAAATGGCATATCTACATATTCCTAAACTGAGAGGAACTGAAGACAGTGCAGTGTATTTCTGTGCTGCTAGGACAGCTAACTCGGAAGCATACTTTGGAGCCGGCACCAAACTCACCGTTTTAGAGCCAGACATCCCTGTCACTCCACCCAAAGTCAAAGTCCTTCCACCCTCCACTAAGGAGTGTGAAGATAGAAACAAGAAGAAGAAGAAGACGTTGGTGTGTGTGGCCACCGACTTCTACCCCGACCACGTCACTGTGTTCTGGCAGTTAAATGGAGGCGCCAACATCACCGATGGAGTTGGGACCGACAAC
>530-3
AGTTCAACTGAACTGCAGCCATACTATTCCTACCTACAACAGGATACTGTGGTACCAGCAGTCAGCGCAAAACACTGCTCTGAAACTCATTGGGTATGTGTTCCTCACCAGTCCTGCCGTGGAAGATTCCTTTAAAGAGCATTTTACTGTGAGTGGAGATGCTGCAACTGGGAAAATGGCATATCTACATATTCCTAAACTGAGAGGAACTGAAGACAGTGCAGTGTATTTCTGTGCTGCCGACAGGATTGGAAGTGTGCCCTACTTTGGAAATGGAACAAAGCTCACTGTTTTAGAGCCAGACATCCCTGTCACTCCACCCAAAGTCAAAGTCCTTCCACCCTCCACTAAGGAGTGTGAAGATAGAAACAAGAAGAAGAAGAAGACGTTGGTGTGTGTGGCCACCGACTTCTACCCCGACCACGTCACTGTGTTCTGGCAGTTAAATGAAGGCGCCAACATCACCGATGGAGTTGGGACCGACAAC
>531-3
AGTTCAACTGACCTGCAGCCATACTATTCCAAACTACGACACTATACTGTGGTATCAGCAGTCAGCACAAAACACTGCTCTGAAACTCATTGGGTATGTGAGATTCACCAGTCCAACCGTGGAAGATTCCTTTAAAGAGCGTTTTACTGTGAGTGGAGATGCTGCAACTGGGAAAATGGCGTATCTACATGTTCCTAAACTGAGAGGAACTGAAGACAGTGCAGTGTATTTCTGTGCTGCTAGTAGAGGGGCGGGCTATGAGGCACATTTTGGTTCAGGCACCAAATTAACAGTTCTCGAGCCAGACATCCCTGTCACTCCACCCAAAGTCAAAGTCCTTCCACCCTCCACTAAGGAGTGTGAAGATAGAAACAAGAAGAAGAAGAAGACGTTGGTGTGTGTGGCCACCGACTTCTACCCCGACCACGTCACTGTGTTCTGGCAGTTAAATGGAGGCGCCAACATCACCGATGGAGTTGGGACCGACAAC
>532-3
AGTTCAACTGAACTGCAGCCATACTATTCCAAACTACGACACTATACTGTGGTACCAGCAGTCAGCACAAAACACTGCTCTGAAACTCATTGGGTATGTGCTACTCACCAGTCCAACCATGGAAGATTCCTTTAAAGAGCGTTTTACTGTGAGTGGAGATGCTGCAACTGGGAAAATGGCATATCTACATATTCCTAAACTGAGAGGAACTGAAGACAGTGCAGTGTATTTCTGTGCTGCTACATATAACAGTTATGAGGCACATTTTGGTTCAGGCACCAAATTAACAGTTCTCGAGCCAGACATCCCTGTCACTCCACCCAAAGTCAAAGTCCTTCCACCCTCCACTAAGGAGTGTGAAGATAGAAACAAGAAGAAGAAGAAGACGTTGGTGTGTGTGGCCACCGACTTCTACCCCGACCACGTCACTGTGTTCTGGCAGTTAAATGGAGGCGCCAACATCACCGATGGAGTTGGGACCGACAAC
>533-3
AGTTCAACTCAACTGCAGCCATACTATTCCAAACTACAACACTATACTGTGGTACCAGCAGTCAGCACAAAACACTGCTCTGAAACTCATTGGGTATGTGTTCCTCACCAGTCCTGCCGTGGAAGATTCCTTTAAAGAGCGTTTTACTGTGAGTGGAGATGCTGCAACTGGGAAAATGGCATATCTACATATTCCTAAACTGAGAGGAACTGAAGACAGTGGAGTGTATTTCTGTGCTGCTAAGCTCTCGTACTCGGAAGCATACTTTGGAGCCGGCACCAAACTCACCGTTTTAGAGCCAGACATCCCTGTCACTCCACCCAAAGTCAAAGTCCTTCCACCCTCCACTAAGGAGTGTGAAGATAGAAACAAGAAGAAGAAGAAGACGTTGGTGTGTGTGGCCACCGACTTCTACCCCGACCACGTCACTGTGTTCTGGCAGTTAAATGAAGGCGCCAACATCACCGATGGAGTTGGGACCGACAAC
>534-3
AGTTCAACTGAACTGCAGCCATACTATTCCAAACTACGACACTATACTGTGGTATCAGCAGTCAGCACAAAACACTGCTCTGAAACTCATTGGGTATGTGCTACTCACCAGTCCAACCATGGAAGATTCCTTTAAAGAGCGTTTTACTGTGAGTGGAGATGCTGCAACTGGGAAAATGGCATATCTACATATTCCTAATCTGAGAGGAACTGAAGACAGTGCAGTGTATTTCTGTGCTGCTATACAGAGCTCGTACTCGGAAGCATACTTTGGAGCCGGCACCAAACTCACCGTTTTAGAGCCAGACATCCCTGTCACTCCACCCAAAGTCAAAGTCCTTCCACCCTCCACTAAGGAGTGTGAAGATAGAAACAAGAAGAAGAAGAAGACGTTGGTGTGTGTGGCCACCGACTTCTACCCCGACCACGTCACTGTGTTCTGGCAGTTAAATGGAGGCGCCAACATCACCGATGGAGTTGGGACCGACAAC
>535-3
AGTTCAACTCAACTGCAGCCATACTATTCCAAACTACGACACTATACTGTGGTATCAGCAGTCAGCACAAAACACTGCTCTGAAACTCATTGGGTATGTGCTACTCACCAGTCCAACCATGGAAGATTCCTTTAAAGAGCGTTTTACTGTGAGTGGAGATGCTGCAACTGGGAAAATGGCATATCTACATATTCCTAATCTGAGAGGAACTGAAGACAGTGCAGTGTATTTCTGTGCTGCCTCGGGACAGGCCTATGAGGCACATTTTGGTTCAGGCACCAAATTAACAGTTCTCGAGCCAGACATCCCTGTCACTCCACCCAAAGTCAAAGTCCTTCCACCCTCCACTAAGGAGTGTGAAGATAGAAACAAGAAGAAGAAGAAGACGTTGGTGTGTGTGGCCACCGACTTCTACCCCGACCACGTCACTGTGTTCTGGCAGTTAAATGGAGGCGCCAACATCACCGATGGAGTTGGGACCGACAAC
>536-3
AGTTCAACTGACCTGCAGCCATACTATTCCAAACTACGACACTATACTGTGGTATCAGCAGTCAGCACAAAACACTGCTCTGAAACTCATTGGGTATGTGCTACTCACCAGTCCAACCATGGAAGATTCCTTTAAAGAGCGTTTTACTGTGAGTGGAGATGCTGCAACTGGGAAAATGGCATATCTACATATTCCTAATCTGAGAGGAACTGAAGACAGTGCAGTGTATTTCTGTGCTGCTAGGACCGACACTGGAAGTGTGCCCTACTTTGGAAATGGAACAAAGCTCACTGTTTTAGAGCCAGACATCCCTGTCACTCCACCCAAAGTCAAAGTCCTTCCACCCTCCACTAAGGAGTGTGAAGATAGAAACAAGAAGAAGAAGAAGACGTTGGTGTGTGTGGCCACCGACTTCTACCCCGACCACGTCACTGTGTTCTGGCAGTTAAATGGAGGCGCCAACATCACCGATGGAGTTGGGACCGACAAC
>537-3
AGTTCAACTCACCTGCAGCCATACTATTCCAAGCTACAACACTATACTGTGGTACCAGCAGTCAGCACAGAACACTGCTCTGAAACTCATTGGGTATGTGTTCCTCACCAGTCCTGCTGTGGAAGATTCCTTTAAAGAGCGTTTTACTGTGAGTGGAGATGCTGCAACTGGGAAAATGGCATATCTACATATTCCTAAACTGAGAGGAACTGAAGACAGTGCAGTGTATTTCTGTGCTGCTACTTATGAGTGCCAACTATGAGGCACATTTTGGTTCAGGCACCAAATTAACAGTTCTCGAGCCAGACATCCCTGTCACTCCACCCAAAGTCAAAGTCCTTCCACCCTCCACTAAGGAGTGTGAAGATAGAAACAAGAAGAAGAAGAAGACGTTGGTGTGTGTGGCCACCGACTTCTACCCCGACCACGTCACTGTGTTCTGGCAGTTAAATGGAGGCGCCAACATCACCGATGGAGTTGGGACCGACAAC
>538-3
AGTTCAACTCACCTGCAGCCATACTATTCCAAGCTACAACATTATACTGTGGTATCAGCAGTCAGCACAAAACACTGCTCTGAAACTCATTGGGTATGTGAGATTCACCAGTCCAACCGTGGAAGATTCCTTTAAAGAGCGTTTTACTGTGAGTGGAGATGCTGCAACTGGGAAAATGGCATATCTACATATTCCTAAACTGAGAGGAACTGAAGACAGTGCAGTGTATTTCTGTGCTGCCCCGGGACTCAACTATGAGGCACATTTTGGTTCAGGCACCAAATTAACAGTTCTCGAGCCAGACATCCCTGTCACTCCACCCAAAGTCAAAGTCCTTCCACCCTCCACTAAGGAGTGTGAAGATAGAAACAAGAAGAAGAAGAAGACGTTGGTGTGTGTGGCCACCGACTTCTACCCCGACCACGTCACTGTGTTCTGGCAGTTAAATGGAGGCGCCAACATCACCGATGGAGTTGGGACCGACAAC
>539-3
AGTTCAACTGAACTGCAGCCATACTATTCCAAACTACGACACTATACTGTGGTATCAGCAGTCAGCACAAAACACTGCTCTGAAACTCATTGGGTATGTGAGATTCACCAGTCCAACCGTGGAAGATTCCTTTAAAGAGCGTTTTACTGTGAGTGGAGATGCTGCAACTGGGAAAATGGCGTATCTACATGTTCCTAAACTGAGAGGAACTGAAGACAGTGCAGTGTATTTCTGTGCTGCTAGTAAACAGCAAAACCAACCAGCCTTCTTTGGCAATGGAACCAAACTCACTGTTTTAGAGCCAGACATCCCTGTCACTCCACCCAAAGTCAAAGTCCTTCCACCCTCCACTAAGGAGTGTGAAGATAGAAACAAGAAGAAGAAGAAGACGTTGGTGTGTGTGGCCACCGACTTCTACCCCGACCACGTCACTGTGTTCTGGCAGTTAAATGGAGGCGCCAACATCACCGATGGAGTTGGGACCGACAAC
>540-3
AGTTCAACTGAACTGCAGCCATACTATTCCAAACTACAACACTATACTGTGGTACCAGCAGTCAGCACAAAACACTGCTCTGAAACTCATTGGGTATGTGTTCCTCACCAGTCCTGCCGTGGAAGATTCCTTTAAAGAGCGTTTTACTGTGAGTGGAGATGCTGCAACTGGGAAAATGGCATATCTACATATTCCTAAACTGAGAGGAACTGAAGACAGTGGAGTGTATTTCTGTGCTGCTAGAGGACAGGGGGCTGAGGCACATTTTGGTTCAGGCACCAAATTAACAGTTCTCGAGCCAGACATCCCTGTCACTCCACCCAAAGTCAAAGTCCTTCCACCCTCCACTAAGGAGTGTGAAGATAGAAACAAGAAGAAGAAGAAGACGTTGGTGTGTGTGGCCACCGACTTCTACCCCGACCACGTCACTGTGTTCTGGCAGTTAAATGAAGGCGCCAACATCACCGATGGAGTTGGGACCGACAAC
>541-3
AGTTCAACTGACCTGCAGCCATACTATTCCAAGCTACAACATTATACTGTGGTATCAGCAGTCAGCACAAAACACTGCTCTGAAACTCATTGGGTATGTGAGATTCACCAGTCCAACCGTGGAAGATTCCTTTAAAGAGCGTTTTACTGTGAGTGGAGATGCTGCAACTGGGAAAATGGCATATCTACATATTCCTAAACTGAGAGGAACTGAAGACAGTGCAGTGTATTTCTGTGCTGCTACTGGGGGCGGCCAACCAGCCTTCTTTGGCAATGGAACCAAACTCACTGTTTTAGAGCCAGACATCCCTGTCACTCCACCCAAAGTCAAAGTCCTTCCACCCTCCACTAAGGAGTGTGAAGATAGAAACAAGAAGAAGAAGAAGACGTTGGTGTGTGTGGCCACCGACTTCTACCCCGACCACGTCACTGTGTTCTGGCAGTTAAATGGAGGCGCCAACATCACCGATGGAGTTGGGACCGACAAC
>542-3
AGTTCAACTGAACTGCAGCCATACTATTCCAAACTACGACACTATACTGTGGTATCAGCAGTCAGCACAAAACACTGCTCTGAAACTCATTGGGTATGTGAGATTCACCAGTCCAACCGTGGAAGATTCCTTTAAAGAGCGTTTTACTGTGAGTGGAGATGCTGCAACTGGGAAAATGGCGTATCTACATGTTCCTAAACTGAGAGGAACTGAAGACAGTGCAGTGTATTTCTGTGCTGCCGGACAACCCTATGAGGCACATTTTGGTTCAGGCACCAAATTAACAGTTCTCGAGCCAGACATCCCTGTCACTCCACCCAAAGTCAAAGTCCTTCCACCCTCCACTAAGGAGTGTGAAGATAGAAACAAGAAGAAGAAGAAGACGTTGGTGTGTGTGGCCACCGACTTCTACCCCGACCACGTCACTGTGTTCTGGCAGTTAAATGGAGGCGCCAACATCACCGATGGAGTTGGGACCGACAAC
>543-3
AGTTCAACTCAACTGCAGCCATACTATTCCAAGCTACAACATTATACTGTGGTACCAGCAGTCAGCACAAAACACTGCTCTGAAACTCATTGGGTATGTGCTACTCACCAGTCCTACCGTGGAAGATTCCTTTAAAGAGCGTTTTACTGTGAGTGGAGATGCTGCAACTGGGAAAATGGCATATCTACATATTCCTAAACTGAGAGGAACTGAAGACAGTGCAGTGTATTTCTGTGCTGCTAAAACAGGGGACTATGAGGCACATTTTGGTTCAGGCACCAAATTAACAGTTCTCGAGCCAGACATCCCTGTCACTCCACCCAAAGTCAAAGTCCTTCCACCCTCCACTAAGGAGTGTGAAGATAGAAACAAGAAGAAGAAGAAGACGTTGGTGTGTGTGGCCACCGACTTCTACCCCGACCACGTCACTGTGTTCTGGCAGTTAAATGGAGGCGCCAACATCACCGATGGAGTTGGGACCGACAAC
>544-3
AGTTCAACTGAACTGCAGCCATACTATTCCAAACTACGACACTATACTGTGGTATCAGCAGTCAGCACAAAACACTGCTCTGAAACTCATTGGGTATGTGAGATTCACCAGTCCAACCGTGGAAGATTCCTTTAAAGAGCGTTTTACTGTGAGTGGAGATGCTGCAACTGGGAAAATGGCGTATCTACATGTTCCTAAACTGAGAGGAACTGAAGACAGTGCAGTGTATTTCTGTGCTGCTACAAACTATGAGGCACATTTTGGTTCAGGCACCAAATTAACAGTTCTCGAGCCAGACATCCCTGTCACTCCACCCAAAGTCAAAGTCCTTCCACCCTCCACTAAGGAGTGTGAAGATAGAAACAAGAAGAAGAAGAAGACGTTGGTGTGTGTGGCCACCGACTTCTACCCCGACCACGTCACTGTGTTCTGGCAGTTAAATGGAGGCGCCAACATCACCGATGGAGTTGGGACCGACAAC
>545-3
AGTTCAACTGAACTGCAGCCTCTCCACCTGTCTCCTCAAGTCCTCCTTTTCCTCGTTCATTCGTTCCCTGTCACTCCACCCAAAGTCAAAGTCCTTCCACCCTCCACTAAGGAGTGTGAAGATAGAAACAAGAAGAAGAAGAAGACGTTGGTGTGTGTGGCCACCGACTTCTACCCCGACCACGTCACTGTGTTCTGGCAGTTAAATGGAGGCGCCAACATCACCGATGGAGTTGGGACCGACAAC
>546-3
AGTTCAACTCACCTGCAGCCATACTATTCCAAGCTACAACACTATACTGTGGTATCAGCAGTCAGCACAGAACACTGCTCTGAAACTCATTGGGTATGTGCTACTCACCAGTCCTGCTGTGGAAGATTCCTTTAAAGAGCGTTTTACTGTGAGTGGAGATGCTGCAACTGGGAAAATGGCATATCTACATATTCCTAAACTGAGAGGAACTGAAGACAGTGCAGTGTATTTCTGTGCTGCGGGACAGGGGAGCTATGAGGCACATTTTGGTTCAGGCACCAAATTAACAGTTCTCGAGCCAGACATCCCTGTCACTCCACCCAAAGTCAAAGTCCTTCCACCCTCCACTAAGGAGTGTGAAGATAGAAACAAGAAGAAGAAGAAGACGTTGGTGTGTGTGGCCACCGACTTCTACCCCGACCACGTCACTGTGTTCTGGCAGTTAAATGGAGGCGCCAACATCACCGATGGAGTTGGGACCGACAAC
>547-3
AGTTCAACTCAACTGCAGCCATACTATTCCAAACTACGACACTATACTGTGGTATCAGCAGTCAGCACAAAACACTGCTCTGAAACTCATTGGGTATGTGAGATTCACCAGTCCAACCGTGGAAGATTCCTTTAAAGAGCGTTTTACTGTGAGTGGAGATGCTGCAACTGGGAAAATGGCATATCTACATATTCCTAAACTGAGAGGAACTGAAGACAGTGCAGTGTATTTCTGTGCTGCTAGGGGGACAGGGGAACTCGGAAGCATACTTTGGAGCCGGCACCAAACTCACCGTTTTAGAGCCAGACATCCCTGTCACTCCACCCAAAGTCAAAGTCCTTCCACCCTCCACTAAGGAGTGTGAAGATAGAAACAAGAAGAAGAAGAAGACGTTGGTGTGTGTGGCCACCGACTTCTACCCCGACCACGTCACTGTGTTCTGGCAGTTAAATGAAGGCGCCAACATCACCGATGGAGTTGGGACCGACAAC
>548-3
AGTTCAACTGACCTGCAGCCATACTATTCCAAACTACAACACTATACTGTGGTACCAGCAGTCAGCACAAAACACTGCTCTGAAACTCATTGGGTATGTGTTCCTCACCAGTCCTGCGGTGGAAGATTCCTTTAAAGAGCGTTTTACTGTGAGTGGAGATGCTGCAACTGGGAAAATGGCATATCTACATATTCCTAAACTGAGAGGAACTGAAGACAGTGGAGTGTATTTCTGTGCTGCCGCGGACAGGGGCGGCCAACCAGCCTTCTTTGGCAATGGAACCAAACTCACTGTTTTAGAGCCAGACATCCCTGTCACTCCACCCAAAGTCAAAGTCCTTCCACCCTCCACTAAGGAGTGTGAAGATAGAAACAAGAAGAAGAAGAAGACGTTGGTGTGTGTGGCCACCGACTTCTACCCCGACCACGTCACTGTGTTCTGGCAGTTAAATGGAGGCGCCAACATCACCGATGGAGTTGGGACCGACAAC
>549-3
AGTTCAACTGACCTGCAGCCATACTATTCCAAACTACGACACTATACTGTGGTATCAGCAGTCAGCACAAAACACTGCTCTGAAACTCATTGGGTATGTGCTACTCACCAGTCCAACCATGGAAGATTCCTTTAAAGAGCGTTTTACTGTGAGTGGAGATGCTGCAACTGGGAAAATGGCATATCTACATATTCCTAATCTGAGAGGAACTGAAGACAGTGCAGTGTATTTCTGTGCTGCTAGTAGATCTGGTGCTTATCCTGCCTACTTTGGAGAGGGAACTAAGCTAACAGTTCTGGAGCCAGACATCCCTGTCACTCCACCCAAAGTCAAAGTCCTTCCACCCTCCACTAAGGAGTGTGAAGATAGAAACAAGAAGAAGAAGAAGACGTTGGTGTGTGTGGCCACCGACTTCTACCCCGACCACGTCACTGTGTTCTGGCAGTTAAATGGAGGCGCCAACATCACCGATGGAGTTGGGACCGACAAC
>550-3
AGTTCAACTGAACTGCAGCCATACTATTCCAAACTACGACACTATACTGTGGTATCAGCAGTCAGCACAAAACACTGCTCTGAAACTCATTGGGTATGTGCTACTCACCAGTCCAACCATGGAAGATTCCTTTAAAGAGCGTTTTACTGTGAGTGGAGATGCTGCAACTGGGAAAATGGCATATCTACATATTCCTAATCTGAGAGGAACTGAAGACAGTGCAGTGTATTTCTGTGCTGCTAGTAGATCTGGTGCTTATCCTGCCTACTTTGGAGAGGGAACTAAGCTAACAGTTCTGGAGCCAGACATCCCTGTCACTCCACCCAAAGTCAAAGTCCTTCCACCCTCCACTAAGGAGTGTGAAGATAGAAACAAGAAGAAGAAGAAGACGTTGGTGTGTGTGGCCACCGACTTCTACCCCGACCACGTCACTGTGTTCTGGCAGTTAAATGGAGGCGCCAACATCACCGATGGAGTTGGGACCGACAAC
>551-3
AGTTCAACTGAACTGCAGCCATACTATTCCAAGCTACAACATTATACTGTGGTATCAGCAGTCAGCACAAAACACTGCTCTGAAACTCATTGGGTATGTGAGATTCACCAGTCCAACCGTGGAAGATTCCTTTAAAGAGCGTTTTACTGTGAGTGGAGATGCTGCAACTGGGAAAATGGCATATCTACATATTCCTAAACTGAGAGGAACTGAAGACAGTGCAGTGTATTTCTGTGCTGCTAGCCGGACAGGGCGACTCGGAAGCATACTTTGGAGCCGGCACCAAACTCACCGTTTTAGAGCCAGACATCCCTGTCACTCCACCCAAAGTCAAAGTCCTTCCACCCTCCACTAAGGAGTGTGAAGATAGAAACAAGAAGAAGAAGAAGACGTTGGTGTGTGTGGCCACCGACTTCTACCCCGACCACGTCACTGTGTTCTGGCAGTTAAATGGAGGCGCCAACATCACCGATGGAGTTGGGACCGACAAC
>552-3
AGTTCAACTCACCTGCAGCCATACTATTCAAAACTACAATATGATACTATGGTACCAACAGTCAACAGGAGACACTGCTATGAACCTCATTGGTTATGCATATACCACGTCAATAACCATGGAGAAATCATTTGAAAAGCACTTCAATGTGAGTGGAGACGGTAGGAAAGAGGCTTATCTTCATCTACTGAGTCTGAGAGCACCTGAAGACAGTGCAGTGTATTACTGTGCAGCCAGCCGACAGGGGGTCACTGGAAGTGTGCCCTACTTTGGAAATGGAACAAAGCTCACTGTTTTAGAGCCAGACATCCCTGTCACTCCACCCAAAGTCAAAGTCCTTCCACCCTCCACTAAGGAGTGTGAAGATAGAAACAAGAAGAAGAAGAAGACGTTGGTGTGTGTGGCCACCGACTTCTACCCCGACCACGTCACTGTGTTCTGGCAGTTAAATGGAGGCGCCAACATCACCGATGGAGTTGGGACCGACAAC
>553-3
AGTTCAACTCACCTGCAGCCATACTATTCCAAACTACGACACTATACTGTGGTATCAGCAGTCAGCACAAAACACTGCTCTGAAACTCATTGGGTATGTGAGATTCACCAGTCCAACCGTGGAAGATTCCTTTAAAGAGCGTTTTACTGTGAGTGGAGATGCTGCAACTGGGAAAATGGCATATCTACATATTCCTAAACTGAGAGGAACTGAAGACAGTGCAGTGTATTTCTGTGCTGCTACTAAAAGTCAGGGGAGTGTGCCCTACTTTGGAAATGGAACAAAGCTCACTGTTTTAGAGCCAGACATCCCTGTCACTCCACCCAAAGTCAAAGTCCTTCCACCCTCCACTAAGGAGTGTGAAGATAGAAACAAGAAGAAGAAGAAGACGTTGGTGTGTGTGGCCACCGACTTCTACCCCGACCACGTCACTGTGTTCTGGCAGTTAAATGGAGGCGCCAACATCACCGATGGAGTTGGGACCGACAAC
>554-3
AGTTCAACTGACCTGCAGCCATACTATTCCAAACTACGACACTATACTGTGGTATCAGCAGTCAGCACAAAACACTGCTCTGAAACTCATTGGGTATGTGAGATTCACCAGTCCAACCGTGGAAGATTCCTTTAAAGAGCGTTTTACTGTGAGTGGAGATGCTGCAACTGGGAAAATGGCATATCTACATATTCCTAAACTGAGAGGAACTGAAGACAGTGCAGTGTATTTCTGTGCTGCTAGGGACAAAAACTATGAGGCACATTTTGGTTCAGGCACCAAATTAACAGTTCTCGAGCCAGACATCCCTGTCACTCCACCCAAAGTCAAAGTCCTTCCACCCTCCACTAAGGAGTGTGAAGATAGAAACAAGAAGAAGAAGAAGACGTTGGTGTGTGTGGCCACCGACTTCTACCCCGACCACGTCACTGTGTTCTGGCAGTTAAATGGAGGCGCCAACATCACCGATGGAGTTGGGACCGACAAC
>555-3
AGTTCAACTCAACTGCAGCCATACTATTCCAAACTACGACACTATACTGTGGTATCAGCAGTCAGCACAAAACACTGCTCTGAAACTCATTGGGTATGTGAGATTCACCAGTCCAACCGTGGAAGATTCCTTTAAAGAGCGTTTTACTGTGAGTGGAGATGCTGCAACTGGGAAAATGGCGTATCTACATGTTCCTAAACTGAGAGGAACTGAAGACAGTGCAGTGTATTTCTGTGCTGCTACCGGGACAGGGAACTCGGAAGCATACTTTGGAGCCGGCACCAAACTCACCGTTTTAGAGCCAGACATCCCTGTCACTCCACCCAAAGTCAAAGTCCTTCCACCCTCCACTAAGGAGTGTGAAGATAGAAACAAGAAGAAGAAGAAGACGTTGGTGTGTGTGGCCACCGACTTCTACCCCGACCACGTCACTGTGTTCTGGCAGTTAAATGGAGGCGCCAACATCACCGATGGAGTTGGGACCGACAAC
>556-3
AGTTCAACTGACCTGCAGCCATACTATTCCAAGCTACAACATTATACTGTGGTACCAGCAGTCAGCACAAAACACTGCTCTGAAACTCATTGGGTATGTGCAATTCACCAGTCCAACCGTGGAAGATTCCTTTAAAGAGCGTTTTACTGTGAGTGGAGATGCTGCAACTGGGAAAATGGCATATCTACATATTCCTAATCTGAGAGGAACTGAAGACAGTGCAGTGTATTTCTGTGCTGCTAGATTTGAGGCACATTTTGGTTCAGGCACCAAATTAACAGTTCTCGAGCCAGACATCCCTGTCACTCCACCCAAAGTCAAAGTCCTTCCACCCTCCACTAAGGAGTGTGAAGATAGAAACAAGAAGAAGAAGAAGACGTTGGTGTGTGTGGCCACCGACTTCTACCCCGACCACGTCACTGTGTTCTGGCAGTTAAATGGAGGCGCCAACATCACCGATGGAGTTGGGACCGACAAC
>557-3
AGTTCAACTGAACTGCAGCCATACTATTCCAAACTACAACACTATACTGTGGTACCAGCAGTCAGCACAAAACACTGCTCTGAAACTCATTGGGTATGTGTTCCTCACCAGTCCTGCCGTGGAAGATTCCTTTAAAGAGCGTTTTACTGTGAGTGGAGATGCTGCAACTGGGAAAATGGCATATCTACATATTCCTAAACTGAGAGGAACTGAAGACAGTGGAGTGTATTTCTGTGCTGCTAGTTGGACAGGGAACCAACCATCCTTCTTTGGCAATGGAACCAAACTCACTGTTTTAGAGCCAGACATCCCTGTCACTCCACCCAAAGTCAAAGTCCTTCCACCCTCCACTAAGGAGTGTGAAGATAGAAACAAGAAGAAGAAGAAGACGTTGGTGTGTGTGGCCACCGACTTCTACCCCGACCACGTCACTGTGTTCTGGCAGTTAAATGAAGGCGCCAACATCACCGATGGAGTTGGGACCGACAAC
>558-3
AGTTCAACTCAACTGCAGCCATACTATTCCAAACTACGACACTATACTGTGGTATCAGCAGTCAGCACAAAACACTGCTCTGAAACTCATTGGGTATGTGAGATTCACCAGTCCAACCGTGGAAGATTCCTTTAAAGAGCGTTTTACTGTGAGTGGAGATGCTGCAACTGGGAAAATGGCGTATCTACATGTTCCTAAACTGAGAGGAACTGAAGACAGTGCAGTGTATTTCTGTGCTGCTAGGGGGCTATATGAGGCACATTTTGGTTCAGGCACCAAATTAACAGTTCTCGAGCCAGACATCCCTGTCACTCCACCCAAAGTCAAAGTCCTTCCACCCTCCACTAAGGAGTGTGAAGATAGAAACAAGAAGAAGAAGAAGACGTTGGTGTGTGTGGCCACCGACTTCTACCCCGACCACGTCACTGTGTTCTGGCAGTTAAATGGAGGCGCCAACATCACCGATGGAGTTGGGACCGACAAC
>559-3
AGTTCAACTCAACTGCAGCCATACTATTCCAAGCTACAACACTATACTGTGGTATCAGCAGTCAGCACAGAACACTGCTCTGAAACTCATTGGGTATGTGCTACTCACCAGTCCTGCTGTGGAAGATTCCTTTAAAGAGCGTTTTACTGTGAGTGGAGATGCTGCAACTGGGAAAATGGCATATCTACATATTCCTAAACTGAGAGGAACTGAAGACAGTGCAGTGTATTTCTGTGCTGCTATCGGACAGTATAATCCTGCGTTCTTTGGAGCAGGGACCAAACTGACTGTTCTGGAGCCAGACATCCCTGTCACTCCACCCAAAGTCAAAGTCCTTCCACCCTCCACTAAGGAGTGTGAAGATAGAAACAAGAAGAAGAAGAAGACGTTGGTGTGTGTGGCCACCGACTTCTACCCCGACCACGTCACTGTGTTCTGGCAGTTAAATGGAGGCGCCAACATCACCGATGGAGTTGGGACCGACAAC
>560-3
AGTTCAACTCAACTGCAGCCATACTATTCCAAGCTACAACACTATACTGTGGTACCAGCAGTCAGCACAGAACACTGCTCTGAAACTCATTGGGTATGTGTTCCTCACCAGTCCTGCTGTGGAAGATTCCTTTAAAGAGCGTTTTACTGTGAGTGGAGATGCTGCAACTGGGAAAATGGCATATCTACATATTCCTAAACTGAGAGGAACTGAAGACAGTGCAGTGTATTTCTGTGCTGCTACTTATGGGCCGTACTCGGAAGCATACTTTGGAGCCGGCACCAAACTCACCGTTTTAGAGCCAGACATCCCTGTCACTCCACCCAAAGTCAAAGTCCTTCCACCCTCCACTAAGGAGTGTGAAGATAGAAACAAGAAGAAGAAGAAGACGTTGGTGTGTGTGGCCACCGACTTCTACCCCGACCACGTCACTGTGTTCTGGCAGTTAAATGGAGGCGCCAACATCACCGATGGAGTTGGGACCGACAAC
>561-3
AGTTCAACTCAACTGCAGCCATACTATTCCAAACTACGACACTATACTGTGGTATCAGCAGTCAGCACAAAACACTGCTCTGAAACTCATTGGGTATGTGAGATTCACCAGTCCAACCGTGGAAGATTCCTTTAAAGAGCGTTTTACTGTGAGTGGAGATGCTGCAACTGGGAAAATGGCATATCTACATATTCCTAAACTGAGAGGAACTGAAGACAGTGCAGTGTATTTCTGTGCTGCTAGGGACAAAAACTATGAGGCACATTTTGGTTCAGGCACCAAATTAACAGTTCTCGAGCCAGACATCCCTGTCACTCCACCCAAAGTCAAAGTCCTTCCACCCTCCACTAAGGAGTGTGAAGATAGAAACAAGAAGAAGAAGAAGACGTTGGTGTGTGTGGCCACCGACTTCTACCCCGACCACGTCACTGTGTTCTGGCAGTTAAATGGAGGCGCCAACATCACCGATGGAGTTGGGACCGACAAC
>562-3
AGTTCAACTGAACTGCAGCCATACTATTCCAAACTACGACACTATACTGTGGTATCAGCAGTCAGCACAAAACACTGCTCTGAAACTCATTGGGTATGTGCTACTCACCAGTCCAACCATGGAAGATTCCTTTAAAGAGCGTTTTACTGTGAGTGGAGATGCTGCAACTGGGAAAATGGCATATCTACATATTCCTAATCTGAGAGGAACTGAAGACAGTGCAGTGTATTTCTGTGCTGCTAGTAGACAGGGGGACCAACCAGCCTTCTTTGGCAATGGAACCAAACTCACTGTTTTAGAGCCAGACATCCCTGTCACTCCACCCAAAGTCAAAGTCCTTCCACCCTCCACTAAGGAGTGTGAAGATAGAAACAAGAAGAAGAAGAAGACGTTGGTGTGTGTGGCCACCGACTTCTACCCCGACCACGTCACTGTGTTCTGGCAGTTAAATGGAGGCGCCAACATCACCGATGGAGTTGGGACCGACAAC
>563-3
AGTTCAACTGACCTGCAGCCATACTATTCCAAACTACGACACTATACTGTGGTATCAGCAGTCAGCACAAAACACTGCTCTGAAACTCATTGGGTATGTGAGATTCACCAGTCCAACCGTGGAAGATTCCTTTAAAGAGCGTTTTACTGTGAGTGGAGATGCTGCAACTGGGAAAATGGCATATCTACATATTCCTAAACTGAGAGGAACTGAAGACAGTGCAGTGTATTTCTGTGCTGCTACTAACAGAGCCAGACATCCCTGTCACTCCACCCAAAGTCAAAGTCCTTCCACCCTCCACTAAGGAGTGTGAAGATAGAAACAAGAAGAAGAAGAAGACGTTGGTGTGTGTGGCCACCGACTTCTACCCCGACCACGTCACTGTGTTCTGGCAGTTAAATGGAGGCGCCAACATCACCGATGGAGTTGGGACCGACAAC
>564-3
AGTTCAACTCACCTGCAGCCATACTATTCCAAGCTACAACATTATACTGTGGTACCAGCAGTCAGCACAAAACACTGCTCTGAAACTCATTGGGTATGTGCTACTCACCAGTCCTACCGTGGAAGATTCCTTTAAAGAGCGTTTTACTGTGAGTGGAGATGCTGCAACTGGGAAAATGGCATATCTACATATTCCTAAACTGAGAGGAACTGAAGACAGTGCAGTGTATTTCTGTGCTGCTACCCGGGACAACAACTATGAGGCACATTTTGGTTCAGGCACCAAATTAACAGTTCTCGAGCCAGACATCCCTGTCACTCCACCCAAAGTCAAAGTCCTTCCACCCTCCACTAAGGAGTGTGAAGATAGAAACAAGAAGAAGAAGAAGACGTTGGTGTGTGTGGCCACCGACTTCTACCCCGACCACGTCACTGTGTTCTGGCAGTTAAATGGAGGCGCCAACATCACCGATGGAGTTGGGACCGACAAC
>565-3
AGTTCAACTGAACTGCAGCCATACTATTCCAAGCTACAACATTATACTGTGGTACCAGCAGTCAGCACAAAACACTGCTCTGAAACTCATTGGGTATGTGCTACTCACCAATCCTGCCGTGGAAGATTCCTTTAAAGAGCGTTTTACTGTGAGTGGAGATGCTGCAACTGGGAAAATGGCATATCTACATATTCCTAAACTGAGAGGAACTGAAGACAGTGCAGTGTATTTCTGTGCTGCTACTTTGCAGGGCTATGATCCTGCGTTCTTTGGAGCAGGGACCAAACTGACTGTTCTGGAGCCAGACATCCCTGTCACTCCACCCAAAGTCAAAGTCCTTCCACCCTCCACTAAGGAGTGTGAAGATAGAAACAAGAAGAAGAAGAAGACGTTGGTGTGTGTGGCCACCGACTTCTACCCCGACCACGTCACTGTGTTCTGGCAGTTAAATGGAGGCGCCAACATCACCGATGGAGTTGGGACCGACAAC
>566-3
AGTTCAACTCAACTGCAGCCATACTATTCCAAGCTACAACATTATACTGTGGTACCAGCAGTCAGCACAAAACACTGCTCTGAAACTCATTGGGTATGTGCTACTCACCAGTCCTACCGTGGAAGATTCCTTTAAAGAGCGTTTTACTGTGAGTGGAGATGCTGCAACTGGGAAAATGGCATATCTACATATTCCTAAACTGAGAGGAACTGAAGACAGTGCAGTGTATTTCTGTGCTGCTACTCGGAGGAGGGCACATTTTGGTTCAGGCACCAAATTAACAGTTCTCGAGCCAGACATCCCTGTCACTCCACCCAAAGTCAAAGTCCTTCCACCCTCCACTAAGGAGTGTGAAGATAGAAACAAGAAGAAGAAGAAGACGTTGGTGTGTGTGGCCACCGACTTCTACCCCGACCACGTCACTGTGTTCTGGCAGTTAAATGGAGGCGCCAACATCACCGATGGAGTTGGGACCGACAAC
>567-3
AGTTCAACTGAACTGCAGCCATACTATTCCAAGCTACAACATTATACTGTGGTACCAGCAGTCAGCACAAAACACTGCTCTGAAACTCATTGGGTATGTGCTACTCACCAGTCCTACCGTGGAAGATTCCTTTAAAGAGCGTTTTACTGTGAGTGGAGATGCTGCAACTGGGAAAATGGCATATCTACATATTCCTAAACTGAGAGGAACTGAAGACAGTGCAGTGTATTTCTGTGCTGCTACAGGGGCTAGTGCCAGCCAGGCTTACTTCGGTGGAGGAACCAGGTTAACTGTCCTAGAGCCAGACATCCCTGTCACTCCACCCAAAGTCAAAGTCCTTCCACCCTCCACTAAGGAGTGTGAAGATAGAAACAAGAAGAAGAAGAAGACGTTGGTGTGTGTGGCCACCGACTTCTACCCCGACCACGTCACTGTGTTCTGGCAGTTAAATGAAGGCGCCAACATCACCGATGGAGTTGGGACCGACAAC
>568-3
AGTTCAACTCAACTGCAGCCATACTATTCCTACCTACAACAGGATACTGTGGTACCAGCAGTCAGCGCAAAACACTGCTCTGAAACTCATTGGGTATGTGTTCCTCACCAGTCCTACCGTGGAAGATTCCTTTAAAGAGCATTTTACTGTGAGTGGAGATGCTGCAACTGGGAAAATGGCATATCTACATATTCCTAAACTGAGAGGAACTGAAGACAGTGCAGTGTATTTCTGTGCTGCCGGACAGTACAACTATGATCCTGCGTTCTTTGGAGCAGGGACCAAACTGACTGTTCTGGAGCCAGACATCCCTGTCACTCCACCCAAAGTCAAAGTCCTTCCACCCTCCACTAAGGAGTGTGAAGATAGAAACAAGAAGAAGAAGAAGACGTTGGTGTGTGTGGCCACCGACTTCTACCCCGACCACGTCACTGTGTTCTGGCAGTTAAATGGAGGCGCCAACATCACCGATGGAGTTGGGACCGACAAC
>569-3
AGTTCAACTGACCTGCAGCCATACTATTCCTACCTACAACAGGATACTGTGGTACCAGCAGTCAGCGCAAAACACTGCTCTGAAACTCATTGGGTATGTGTTCCTCACCAGTCCTACCGTGGAAGATTCCTTTAAAGAGCATTTTACTGTGAGTGGAGATGCTGCAACTGGGAAAATGGCATATCTACATATTCCTAAACTGAGAGGAACTGAAGACAGTGCAGTGTATTTCTGTGCTGCTACCGGGACAGTCAACTATGAGGCACATTTTGGTTCAGGCACCAAATTAACAGTTCTCGAGCCAGACATCCCTGTCACTCCACCCAAAGTCAAAGTCCTTCCACCCTCCACTAAGGAGTGTGAAGATAGAAACAAGAAGAAGAAGAAGACGTTGGTGTGTGTGGCCACCGACTTCTACCCCGACCACGTCACTGTGTTCTGGCAGTTAAATGAAGGCGCCAACATCACCGATGGAGTTGGGACCGACAAC
>570-3
AGTTCAACTCACCTGCAGCCATACTATTCCAAACTACAACAGGATACTGTGGTACCAGCAGTCAGCACAGAACACTGCTCTGAAACTCATTGGGTATGTGCTACTCACCAGTCCTGCTGTGGAAGATTCCTTTAAAGAGCGTTTTACTGTGAGTGGAGATGCTGCAACTGGGAAAATGGCATATCTACATATTCCTAAACTGAGAGGAACTGAAGACAGTGCAGTGTATTTCTGTGCTGCTAGGGACAGACCAAACCAACCAGCCTTCTTTGGCAATGGAACCAAACTCACTGTTTTAGAGCCAGACATCCCTGTCACTCCACCCAAAGTCAAAGTCCTTCCACCCTCCACTAAGGAGTGTGAAGATAGAAACAAGAAGAAGAAGAAGACGTTGGTGTGTGTGGCCACCGACTTCTACCCCGACCACGTCACTGTGTTCTGGCAGTTAAATGGAGGCGCCAACATCACCGATGGAGTTGGGACCGACAAC
>571-3
AGTTCAACTGACCTGCAGCCATACTATTCCAAGCTACAACATTATACTGTGGTACCAGCAGTCAGCACAAAACACTGCTCTGAAACTCATTGGGTATGTGCTACTCACCAGTCCTACCGTGGAAGATTCCTTTAAAGAGCGTTTTACTGTGAGTGGAGATGCTGCAACTGGGAAAATGGCATATCTACATATTCCTAAACTGAGAGGAACTGAAGACAGTGCAGTGTATTTCTGTGCTGCTAAAAGCACTGGAAGTGTGCCCTACTTTGGAAATGGAACAAAGCTCACTGTTTTAGAGCCAGACATCCCTGTCACTCCACCCAAAGTCAAAGTCCTTCCACCCTCCACTAAGGAGTGTGAAGATAGAAACAAGAAGAAGAAGAAGACGTTGGTGTGTGTGGCCACCGACTTCTACCCCGACCACGTCACTGTGTTCTGGCAGTTAAATGAAGGCGCCAACATCACCGATGGAGTTGGGACCGACAAC
>572-3
AGTTCAACTCACCTGCAGCCATACTATTCCAAGCTACAACATTATACTGTGGTACCAGCAGTCAGCACAAAACACTGCTCTGAAACTCATTGGGTATGTGTTCCTCACCAGTCCTACCGTGGAAGATTCCTTTAAAGAGCGTTTTACTGTGAGTGGAGATGCTGCAACTGGGAAAATGGCATATCTACATATTCCTAAACTGAGAGGAACTGAAGACAGTGCAGTGTATTTCTGTGCTGCTACGGGCTATGAGGCACATTTTGGTTCAGGCACCAAATTAACAGTTCTCGAGCCAGACATCCCTGTCACTCCACCCAAAGTCAAAGTCCTTCCACCCTCCACTAAGGAGTGTGAAGATAGAAACAAGAAGAAGAAGAAGACGTTGGTGTGTGTGGCCACCGACTTCTACCCCGACCACGTCACTGTGTTCTGGCAGTTAAATGAAGGCGCCAACATCACCGATGGAGTTGGGACCGACAAC
>573-3
AGTTCAACTCAACTGCAGCCATACTATTCCAAACTACGACACTATACTGTGGTATCAGCAGTCAGCACAAAACACTGCTCTGAAACTCATTGGGTATGTGAGATTCACCAGTCCAACCGTGGAAGATTCCTTTAAAGAGCGTTTTACTGTGAGTGGAGATGCTGCAACTGGGAAAATGGCATATCTACATATTCCTAAACTGAGAGGAACTGAAGACAGTGCAGTGTATTTCTGTGCTGCTAGATACTCGGAAGCATACTTTGGAGCCGGCACCAAACTCACCGTTTTAGAGCCAGACATCCCTGTCACTCCACCCAAAGTCAAAGTCCTTCCACCCTCCACTAAGGAGTGTGAAGATAGAAACAAGAAGAAGAAGAAGACGTTGGTGTGTGTGGCCACCGACTTCTACCCCGACCACGTCACTGTGTTCTGGCAGTTAAATGGAGGCGCCAACATCACCGATGGAGTTGGGACCGACAAC
>574-3
AGTTCAACTCACCTGCAGCCATACTATTCAAAACTACATTATGATACTATGGTACCAACAGTCAACAGGTGACACTGCTGTGAACCTCATTGGTTATGCACAATACAAGTCAATAACCATGGAGAAATCATTTGAAAAGCACTTCAGTGTGAGTGGAGATGGTTCGAAAGAGGCTTATCTTCATCTACTGAGTCTGAGAGCACCTGAAGACAGTGCAGTGTATTACTGTGCAGCCAGCCGGACAGGGTTCTATGAGGCACATTTTGGTTCAGGCACCAAATTAACAGTTCTCGAGCCAGACATCCCTGTCACTCCACCCAAAGTCAAAGTCCTTCCACCCTCCACTAAGGAGTGTGAAGATAGAAACAAGAAGAAGAAGAAGACGTTGGTGTGTGTGGCCACCGACTTCTACCCCGACCACGTCACTGTGTTCTGGCAGTTAAATGGAGGCGCCAACATCACCGATGGAGTTGGGACCGACAAC
>575-3
AGTTCAACTGAACTGCAGCCATACTATTCCAAACTACGACACTATACTGTGGTATCAGCAGTCAGCACAAAACACTGCTCTGAAACTCATTGGGTATGTGAGATTCACCAGTCCAACCGTGGAAGATTCCTTTAAAGAGCGTTTTACTGTGAGTGGAGATGCTGCAACTGGGAAAATGGCGTATCTACATGTTCCTAAACTGAGAGGAACTGAAGACAGTGCAGTGTATTTCTGTGCTGCTAGGGGACAGGGGGACTATGAGGCACATTTTGGTTCAGGCACCAAATTAACAGTTCTCGAGCCAGACATCCCTGTCACTCCACCCAAAGTCAAAGTCCTTCCACCCTCCACTAAGGAGTGTGAAGATAGAAACAAGAAGAAGAAGAAGACGTTGGTGTGTGTGGCCACCGACTTCTACCCCGACCACGTCACTGTGTTCTGGCAGTTAAATGGAGGCGCCAACATCACCGATGGAGTTGGGACCGACAAC
>576-3
AGTTCAACTGAACTGCAGCCATACTATTCCAAGCTACAACATTATACTGTGGTATCAGCAGTCAGCACAAAACACTGCTCTGAAACTCATTGGGTATGTGAGATTCACCAGTCCAACCGTGGAAGATTCCTTTAAAGAGCGTTTTACTGTGAGTGGAGATGCTGCAACTGGGAAAATGGCATATCTACATATTCCTAAACTGAGAGGAACTGAAGACAGTGCAGTGTATTTCTGTGCTGCTAGTAAAGAGGGTAGCCCTGCGTTCTTTGGAGCAGGGACCAAACTGACTGTTCTGGAGCCAGACATCCCTGTCACTCCACCCAAAGTCAAAGTCCTTCCACCCTCCACTAAGGAGTGTGAAGATAGAAACAAGAAGAAGAAGAAGACGTTGGTGTGTGTGGCCACCGACTTCTACCCCGACCACGTCACTGTGTTCTGGCAGTTAAATGGAGGCGCCAACATCACCGATGGAGTTGGGACCGACAAC
>577-3
AGTTCAACTGAACTGCAGCCATACTATTCCAAACTACGACACTATACTGTGGTATCAGCAGTCAGCACAAAACACTGCTCTGAAACTCATTGGGTATGTGCTACTCACCAGTCCAACCATGGAAGATTCCTTTAAAGAGCGTTTTACTGTGAGTGGAGATGCTGCAACTGGGAAAATGGCATATCTACATATTCCTAATCTGAGAGGAACTGAAGACAGTGCAGTGTATTTCTGTGCTGCTAGGACCGACACTGGAAGTGTGCCCTACTTTGGAAATGGAACAAAGCTCACTGTTTTAGAGCCAGACATCCCTGTCACTCCACCCAAAGTCAAAGTCCTTCCACCCTCCACTAAGGAGTGTGAAGATAGAAACAAGAAGAAGAAGAAGACGTTGGTGTGTGTGGCCACCGACTTCTACCCCGACCACGTCACTGTGTTCTGGCAGTTAAATGGAGGCGCCAACATCACCGATGGAGTTGGGACCGACAAC
>578-3
AGTTCAACTCAACTGCAGCCATACTATTCCAAACTACGACACTATACTGTGGTATCAGCAGTCAGCACAAAACACTGCTCTGAAACTCATTGGGTATGTGAGATTCACCAGTCCAACCGTGGAAGATTCCTTTAAAGAGCGTTTTACTGTGAGTGGAGATGCTGCAACTGGGAAAATGGCATATCTACATATTCCTAAACTGAGAGGAACTGAAGACAGTGCAGTGTATTTCTGTGCTGCTAAAGGGAACTATAATCCTGCGTTCTTTGGAGCAGGGACCAAACTGACTGTTCTGGAGCCAGACATCCCTGTCACTCCACCCAAAGTCAAAGTCCTTCCACCCTCCACTAAGGAGTGTGAAGATAGAAACAAGAAGAAGAAGAAGACGTTGGTGTGTGTGGCCACCGACTTCTACCCCGACCACGTCACTGTGTTCTGGCAGTTAAATGGAGGCGCCAACATCACCGATGGAGTTGGGACCGACAAC
>579-3
AGTTCAACTGAACTGCAGCCATACTATTCCAAGCTACAACATTATACTGTGGTACCAGCAGTCAGCACAAAACACTGCTCTGAAACTCATTGGGTATGTGTTCCTCACCAGTCCTACCGTGGAAGATTCCTTTAAAGAGCGTTTTACTGTGAGTGGAGATGCTGCAACTGGGAAAATGGCATATCTACATATTCCTAAACTGAGAGGAACTGAAGACAGTGCAGTGTATTTCTGTGCTGCTACGGGACAGGGAGATCCTGCGTTCTTTGGAGCAGGGACCAAACTGACTGTTCTGGAGCCAGACATCCCTGTCACTCCACCCAAAGTCAAAGTCCTTCCACCCTCCACTAAGGAGTGTGAAGATAGAAACAAGAAGAAGAAGAAGACGTTGGTGTGTGTGGCCACCGACTTCTACCCCGACCACGTCACTGTGTTCTGGCAGTTAAATGGAGGCGCCAACATCACCGATGGAGTTGGGACCGACAAC
>580-3
AGTTCAACTGACCTGCAGCCATACTATTCCAAACTACGACACTATACTGTGGTATCAGCAGTCAGCACAAAACACTGCTCTGAAACTCATTGGGTATGTGCTACTCACCAGTCCAACCATGGAAGATTCCTTTAAAGAGCGTTTTACTGTGAGTGGAGATGCTGCAACTGGGAAAATGGCATATCTACATATTCCTAATCTGAGAGGAACTGAAGACAGTGCAGTGTATTTCTGTGCTGCTAAGAAGGTAGTGTGCCCTACTTTGGAAATGGAACAAAGCTCACTGTTTTAGAGCCAGACATCCCTGTCACTCCACCCAAAGTCAAAGTCCTTCCACCCTCCACTAAGGAGTGTGAAGATAGAAACAAGAAGAAGAAGAAGACGTTGGTGTGTGTGGCCACCGACTTCTACCCCGACCACGTCACTGTGTTCTGGCAGTTAAATGGAGGCGCCAACATCACCGATGGAGTTGGGACCGACAAC
>581-3
AGTTCAACTGACCTGCAGCCATACTATTCCAAGCTACAACATTATACTGTGGTACCAGCAGTCAGCACAAAACACTGCTCTGAAACTCATTGGGTATGTGCTACTCACCAGTCCTACCGTGGAAGATTCCTTTAAAGAGCGTTTTACTGTGAGTGGAGATGCTGCAACTGGGAAAATGGCATATCTACATATTCCTAAACTGAGAGGAACTGAAGACAGTGCAGTGTATTTCTGTGCTGCTACTTATGGGGCGCGGGATCCTGCGTTCTTTGGAGCAGGGACCAAACTGACTGTTCTGGAGCCAGACATCCCTGTCACTCCACCCAAAGTCAAAGTCCTTCCACCCTCCACTAAGGAGTGTGAAGATAGAAACAAGAAGAAGAAGAAGACGTTGGTGTGTGTGGCCACCGACTTCTACCCCGACCACGTCACTGTGTTCTGGCAGTTAAATGGAGGCGCCAACATCACCGATGGAGTTGGGACCGACAAC
>582-3
AGTTCAACTCACCTGCAGCCATACTATTCCAAACTACGACACTATACTGTGGTATCAGCAGTCAGCACAAAACACTGCTCTGAAACTCATTGGGTATGTGAGATTCACCAGTCCAACCGTGGAAGATTCCTTTAAAGAGCGTTTTACTGTGAGTGGAGATGCTGCAACTGGGAAAATGGCATATCTACATATTCCTAAACTGAGAGGAACTGAAGACAGTGCAGTGTATTTCTGTGCTGCTAGGCAGGGAACCAACTATGAGGCACATTTTGGTTCAGGCACCAAATTAACAGTTCTCGAGCCAGACATCCCTGTCACTCCACCCAAAGTCAAAGTCCTTCCACCCTCCACTAAGGAGTGTGAAGATAGAAACAAGAAGAAGAAGAAGACGTTGGTGTGTGTGGCCACCGACTTCTACCCCGACCACGTCACTGTGTTCTGGCAGTTAAATGGAGGCGCCAACATCACCGATGGAGTTGGGACCGACAAC
>583-3
AGTTCAACTGACCTGCAGCCATACTATTCCAAACTACGACACTATACTGTGGTATCAGCAGTCAGCACAAAACACTGCTCTGAAACTCATTGGGTATGTGAGATTCACCAGTCCAACCGTGGAAGATTCCTTTAAAGAGCGTTTTACTGTGAGTGGAGATGCTGCAACTGGGAAAATGGCATATCTACATATTCCTAAACTGAGAGGAACTGAAGACAGTGCAGTGTATTTCTGTGCTGCTTGGGGGAGGTATGAGGCACATTTTGGTTCAGGCACCAAATTAACAGTTCTCGAGCCAGACATCCCTGTCACTCCACCCAAAGTCAAAGTCCTTCCACCCTCCACTAAGGAGTGTGAAGATAGAAACAAGAAGAAGAAGAAGACGTTGGTGTGTGTGGCCACCGACTTCTACCCCGACCACGTCACTGTGTTCTGGCAGTTAAATGGAGGCGCCAACATCACCGATGGAGTTGGGACCGACAAC
>584-3
AGTTCAACTCACCTGCAGACATACTATTCCAAACTACGACACTATACTGTGGTATCAGCAGTCAGCACAAAACACTGCTCTGAAACTCATTGGGTATGTGAGATTCACCAGTCCAACCGTGGAAGATTCCTTTAAAGAGCGTTTTACTGTGAGTGGAGATGCTGCAACTGGGAAAATGGCGTATCTACATGTTCCTAAACTGAGAGGAACTGAAGACAGTGCAGTGTATTTCTGTGCTGCTAAACAGTATGAGGCACATTTTGGTTCAGGCACCAAATTAACAGTTCTCGAGCCAGACATCCCTGTCACTCCACCCAAAGTCAAAGTCCTTCCACCCTCCACTAAGGAGTGTGAAGATAGAAACAAGAAGAAGAAGAAGACGTTGGTGTGTGTGGCCACCGACTTCTACCCCGACCACGTCACTGTGTTCTGGCAGTTAAATGGAGGCGCCAACATCACCGATGGAGTTGGGACCGACAAC
>585-3
AGTTCAACTGACCTGCAGCCATACTATTCCAAACTACAACACTATACTGTGGTACCAGCAGTCAGCACAAAACACTGCTCTGAAACTCATTGGGTATGTGTTCCTCACCAGTCCTGCCGTGGAAGATTCCTTTAAAGAGCGTTTTACTGTGAGTGGAGATGCTGCAACTGGGAAAATGGCATATCTACATATTCCTAAACTGAGAGGAACTGAAGACAGTGGAGTGTATTTCTGTGCTGCCGGACAGGGCTCAAACCAACCAGCCTTCTTTGGCAATGGAACCAAACTCACTGTTTTAGAGCCAGACATCCCTGTCACTCCACCCAAAGTCAAAGTCCTTCCACCCTCCACTAAGGAGTGTGAAGATAGAAACAAGAAGAAGAAGAAGACGTTGGTGTGTGTGGCCACCGACTTCTACCCCGACCACGTCACTGTGTTCTGGCAGTTAAATGGAGGCGCCAACATCACCGATGGAGTTGGGACCGACAAC
>586-3
AGTTCAACTCACCTGCAGCCATACTATTCCAACCTACAACAGGATACTGTGGTACCAGCAGTCAGCACAAAACACTGCTCTGAAACTCATTGGGTATGTGCAATTCACCAGTCCAACCGTGGAAGATTCCTTTAAAGAGCGTTTTACTGTGAGTGGAGATGCTGCAACTGGGAAAATGGCATATCTACATATTCCTAAACTGAGAGGAACTGAAGACAGTGCAGTGTATTTCTGTGCTGCGACAGGGGGCGCTGGAAGTGTGCCCTACTTTGGAAATGGAACAAAGCTCACTGTTTTAGAGCCAGACATCCCTGTCACTCCACCCAAAGTCAAAGTCCTTCCACCCTCCACTAAGGAGTGTGAAGATAGAAACAAGAAGAAGAAGAAGACGTTGGTGTGTGTGGCCACCGACTTCTACCCCGACCACGTCACTGTGTTCTGGCAGTTAAATGGAGGCGCCAACATCACCGATGGAGTTGGGACCGACAAC
>587-3
AGTTCAACTCACCTGCAGCCATACTATTCCAAGCTACAACACTATACTGTGGTATCAGCAGTCAGCACAGAACACTGCTCTGAAACTCATTGGGTATGTGCTACTCACCAGTCCTGCTGTGGAAGATTCCTTTAAAGAGCGTTTTACTGTGAGTGGAGATGCTGCAACTGGGAAAATGGCATATCTACATATTCCTAAACTGAGAGGAACTGAAGACAGTGCAGTGTATTTCTGTGCTGCCGCAGGGGGCGACTATGAGGCACATTTTGGTTCAGGCACCAAATTAACAGTTCTCGAGCCAGACATCCCTGTCACTCCACCCAAAGTCAAAGTCCTTCCACCCTCCACTAAGGAGTGTGAAGATAGAAACAAGAAGAAGAAGAAGACGTTGGTGTGTGTGGCCACCGACTTCTACCCCGACCACGTCACTGTGTTCTGGCAGTTAAATGGAGGCGCCAACATCACCGATGGAGTTGGGACCGACAAC
>588-3
AGTTCAACTCACCTGCAGCCATACTATTCCAAACTACGACACTATACTGTGGTATCAGCAGTCAGCACAAAACACTGCTCTGAAACTCATTGGGTATGTGAGATTCACCAGTCCAACCGTGGAAGATTCCTTTAAAGAGCGTTTTACTGTGAGTGGAGATGCTGCAACTGGGAAAATGGCATATCTACATATTCCTAAACTGAGAGGAACTGAAGACAGTGCAGTGTATTTCTGTGCTGCTACTAGTACTTCAAACCAACCAGCCTTCTTTGGCAATGGAACCAAACTCACTGTTTTAGAGCCAGACATCCCTGTCACTCCACCCAAAGTCAAAGTCCTTCCACCCTCCACTAAGGAGTGTGAAGATAGAAACAAGAAGAAGAAGAAGACGTTGGTGTGTGTGGCCACCGACTTCTACCCCGACCACGTCACTGTGTTCTGGCAGTTAAATGGAGGCGCCAACATCACCGATGGAGTTGGGACCGACAAC
>589-3
AGTTCAACTGAACTGCAGCCATACTATTCCTACCTACAACAGGATACTGTGGTACCAGCAGTCAGCGCAAAACACTGCTCTGAAACTCATTGGGTATGTGTTCCTCACCAGTCCTACCGTGGAAGATTCCTTTAAAGAGCATTTTACTGTGAGTGGAGATGCTGCAACTGGGAAAATGGCATATCTACATATTCCTAAACTGAGAGGAACTGAAGACAGTGCAGTGTATTTCTGTGCTGCCGGACAGTACAACTATGATCCTGCGTTCTTTGGAGCAGGGACCAAACTGACTGTTCTGGAGCCAGACATCCCTGTCACTCCACCCAAAGTCAAAGTCCTTCCACCCTCCACTAAGGAGTGTGAAGATAGAAACAAGAAGAAGAAGAAGACGTTGGTGTGTGTGGCCACCGACTTCTACCCCGACCACGTCACTGTGTTCTGGCAGTTAAATGGAGGCGCCAACATCACCGATGGAGTTGGGACCGACAAC
>590-3
AGTTCAACTGACCTGCAGCCATACTATTCCAAACTACGACACTATACTGTGGTATCAGCAGTCAGCACAAAACACTGCTCTGAAACTCATTGGGTATGTGAGATTCACCAGTCCAACCGTGGAAGATTCCTTTAAAGAGCGTTTTACTGTGAGTGGAGATGCTGCAACTGGGAAAATGGCATATCTACATATTCCTAAACTGAGAGGAACTGAAGACAGTGCAGTGTATTTCTGTGCTGCTAGGTTCAAACCAACCAGCCTTCTTTGGCAATGGAACCAAACTCACTGTTTTAGAGCCAGACATCCCTGTCACTCCACCCAAAGTCAAAGTCCTTCCACCCTCCACTAAGGAGTGTGAAGATAGAAACAAGAAGAAGAAGAAGACGTTGGTGTGTGTGGCCACCGACTTCTACCCCGACCACGTCACTGTGTTCTGGCAGTTAAATGGAGGCGCCAACATCACCGATGGAGTTGGGACCGACAAC
>591-3
AGTTCAACTGAACTGCAGCCATACTATTCCAAACTACGACACTATACTGTGGTATCAGCAGTCAGCACAAAACACTGCTCTGAAACTCATTGGGTATGTGCTACTCACCAGTCCAACCATGGAAGATTCCTTTAAAGAGCGTTTTACTGTGAGTGGAGATGCTGCAACTGGGAAAATGGCATATCTACATATTCCTAATCTGAGAGGAACTGAAGACAGTGCAGTGTATTTCTGTGCTGCTAGGGACTCGTACTCGGAAGCATACTTTGGAGCCGGCACCAAACTCACCGTTTTAGAGCCAGACATCCCTGTCACTCCACCCAAAGTCAAAGTCCTTCCACCCTCCACTAAGGAGTGTGAAGATAGAAACAAGAAGAAGAAGAAGACGTTGGTGTGTGTGGCCACCGACTTCTACCCCGACCACGTCACTGTGTTCTGGCAGTTAAATGGAGGCGCCAACATCACCGATGGAGTTGGGACCGACAAC
>592-3
AGTTCAACTGACCTGCAGCCATACTATTCCAAGCTACAACACTATACTGTGGTATCAGCAGTCAGCACAGAACACTGCTCTGAAACTCATTGGGTATGTGTTCCTCACCAGTCCTGCTGTGGAAGATTCCTTTAAAGAGCGTTTTACTGTGAGTGGAGATGCTGCAACTGGGAAAATGGCATATCTACATATTCCTAAACTGAGAGGAACTGAAGACAGTGCAGTGTATTTCTGTGCTGCTACGAGGACAGCCAACTATGAGGCACATTTTGGTTCAGGCACCAAATTAACAGTTCTCGAGCCAGACATCCCTGTCACTCCACCCAAAGTCAAAGTCCTTCCACCCTCCACTAAGGAGTGTGAAGATAGAAACAAGAAGAAGAAGAAGACGTTGGTGTGTGTGGCCACCGACTTCTACCCCGACCACGTCACTGTGTTCTGGCAGTTAAATGAAGGCGCCAACATCACCGATGGAGTTGGGACCGACAAC
>593-3
AGTTCAACTGAACTGCAGCCATACTATTCCAACCTACAACAGGATACTGTGGTACCAGCAGTCAGCACAAAACACTGCTCTGAAACTCATTGGGTATGTGCAATTCACCAGTCCAACCGTGGAAGATTCCTTTAAAGAGCGTTTTACTGTGAGTGGAGATGCTGCAACTGGGAAAATGGCATATCTACATATTCCTAAACTGAGAGGAACTGAAGACAGTGCAGTGTATTTCTGTGCTGCTACTTCGAACTATAATCCTGCGTTCTTTGGAGCAGGGACCAAACTGACTGTTCTGGAGCCAGACATCCCTGTCACTCCACCCAAAGTCAAAGTCCTTCCACCCTCCACTAAGGAGTGTGAAGATAGAAACAAGAAGAAGAAGAAGACGTTGGTGTGTGTGGCCACCGACTTCTACCCCGACCACGTCACTGTGTTCTGGCAGTTAAATGGAGGCGCCAACATCACCGATGGAGTTGGGACCGACAAC
>594-3
AGTTCAACTGAACTGCAGCCATACTATTCCAAACTACGACACTATACTGTGGTATCAGCAGTCAGCACAAAACACTGCTCTGAAACTCATTGGGTATGTGAGATTCACCAGTCCAACCGTGGAAGATTCCTTTAAAGAGCGTTTTACTGTGAGTGGAGATGCTGCAACTGGGAAAATGGCATATCTACATATTCCTAAACTGAGAGGAACTGAAGACAGTGCAGTGTATTTCTGTGCTGCTATACAATCCACTGGAAGTGTGCCCTACTTTGGAAATGGAACAAAGCTCACTGTTTTAGAGCCAGACATCCCTGTCACTCCACCCAAAGTCAAAGTCCTTCCACCCTCCACTAAGGAGTGTGAAGATAGAAACAAGAAGAAGAAGAAGACGTTGGTGTGTGTGGCCACCGACTTCTACCCCGACCACGTCACTGTGTTCTGGCAGTTAAATGGAGGCGCCAACATCACCGATGGAGTTGGGACCGACAAC
>595-3
AGTTCAACTCAACTGCAGCCATACTATTCCAAACTACAACACTATACTGTGGTACCAGCAGTCAGCACAAAACACTGCTCTGAAACTCATTGGGTATGTGTTCCTCACCAGTCCTGCCGTGGAAGATTCCTTTAAAGAGCGTTTTACTGTGAGTGGAGATGCTGCAACTGGGAAAATGGCATATCTACATATTCCTAAACTGAGAGGAACTGAAGACAGTGGAGTGTATTTCTGTGCTGCTAGTATCAGGGAAGACCAACCAGCCTTCTTTGGCAATGGAACCAAACTCACTGTTTTAGAGCCAGACATCCCTGTCACTCCACCCAAAGTCAAAGTCCTTCCACCCTCCACTAAGGAGTGTGAAGATAGAAACAAGAAGAAGAAGAAGACGTTGGTGTGTGTGGCCACCGACTTCTACCCCGACCACGTCACTGTGTTCTGGCAGTTAAATGGAGGCGCCAACATCACCGATGGAGTTGGGACCGACAAC
>596-3
AGTTCAACTCAACTGCAGCCATACTATTCCAAACTACGACACTATACTGTGGTATCAGCAGTCAGCACAAAACACTGCTCTGAAACTCATTGGGTATGTGAGATTCACCAGTCCAACCGTGGAAGATTCCTTTAAAGAGCGTTTTACTGTGAGTGGAGATGCTGCAACTGGGAAAATGGCGTATCTACATGTTCCTAAACTGAGAGGAACTGAAGACAGTGCAGTGTATTTCTGTGCTGCTAGTAGCACTGGAAGTGTGCCCTACTTTGGAAATGGAACAAAGCTCACTGTTTTAGAGCCAGACATCCCTGTCACTCCACCCAAAGTCAAAGTCCTTCCACCCTCCACTAAGGAGTGTGAAGATAGAAACAAGAAGAAGAAGAAGACGTTGGTGTGTGTGGCCACCGACTTCTACCCCGACCACGTCACTGTGTTCTGGCAGTTAAATGGAGGCGCCAACATCACCGATGGAGTTGGGACCGACAAC
>597-3
AGTTCAACTGACCTGCAGCCATACTATTCCAAGCTACAACATTATACTGTGGTATCAGCAGTCAGCACAAAACACTGCTCTGAAACTCATTGGGTATGTGAGATTCACCAGTCCAACCGTGGAAGATTCCTTTAAAGAGCGTTTTACTGTGAGTGGAGATGCTGCAACTGGGAAAATGGCATATCTACATATTCCTAAACTGAGAGGAACTGAAGACAGTGCAGTGTATTTCTGTGCTGCCCCGGGACTCAACTATGAGGCACATTTTGGTTCAGGCACCAAATTAACAGTTCTCGAGCCAGACATCCCTGTCACTCCACCCAAAGTCAAAGTCCTTCCACCCTCCACTAAGGAGTGTGAAGATAGAAACAAGAAGAAGAAGAAGACGTTGGTGTGTGTGGCCACCGACTTCTACCCCGACCACGTCACTGTGTTCTGGCAGTTAAATGGAGGCGCCAACATCACCGATGGAGTTGGGACCGACAAC
>598-3
AGTTCAACTGAACTGCAGCCATACTATTCCAACCTACAACAGGATACTGTGGTACCAGCAGTCAGCACAAAACACTGCTCTGAAACTCATTGGGTATGTGCAATTCACCAGTCCAACCGTGGAAGATTCCTTTAAAGAGCGTTTTACTGTGAGTGGAGATGCTGCAACTGGGAAAATGGCATATCTACATATTCCTAAACTGAGAGGAACTGAAGACAGTGCAGTGTATTTCTGTGCTGCTACCGGACGTACTCGGAAGCATACTTTGGAGCCGGCACCAAACTCACCGTTTTAGAGCCAGACATCCCTGTCACTCCACCCAAAGTCAAAGTCCTTCCACCCTCCACTAAGGAGTGTGAAGATAGAAACAAGAAGAAGAAGAAGACGTTGGTGTGTGTGGCCACCGACTTCTACCCCGACCACGTCACTGTGTTCTGGCAGTTAAATGGAGGCGCCAACATCACCGATGGAGTTGGGACCGACAAC
>599-3
AGTTCAACTCACCTGCAGCCATACTATTCCAAGCTACAACATTATACTGTGGTACCAGCAGTCAGCACAAAACACTGCTCTGAAACTCATTGGGTATGTGCTACTCACCAGTCCTACCGTGGAAGATTCCTTTAAAGAGCGTTTTACTGTGAGTGGAGATGCTGCAACTGGGAAAATGGCATATCTACATATTCCTAAACTGAGAGGAACTGAAGACAGTGCAGTGTATTTCTGTGCTGCTACTTATGACAACTATGATCCTGCGTTCTTTGGAGCAGGGACCAAACTGACTGTTCTGGAGCCAGACATCCCTGTCACTCCACCCAAAGTCAAAGTCCTTCCACCCTCCACTAAGGAGTGTGAAGATAGAAACAAGAAGAAGAAGAAGACGTTGGTGTGTGTGGCCACCGACTTCTACCCCGACCACGTCACTGTGTTCTGGCAGTTAAATGGAGGCGCCAACATCACCGATGGAGTTGGGACCGACAAC
>600-3
AGTTCAACTGAACTGCAGCCATACTATTCCAACCTACAACAGGATACTGTGGTACCAGCAGTCAGCACAAAACACTGCTCTGAAACTCATTGGGTATGTGCAATTCACCAGTCCAACCGTGGAAGATTCCTTTAAAGAGCGTTTTACTGTGAGTGGAGATGCTGCAACTGGGAAAATGGCATATCTACATATTCCTAAACTGAGAGGAACTGAAGACAGTGCAGTGTATTTCTGTGCTGCTACTTATGGGACAGATTATGAGGCACATTTTGGTTCAGGCACCAAATTAACAGTTCTCGAGCCAGACATCCCTGTCACTCCACCCAAAGTCAAAGTCCTTCCACCCTCCACTAAGGAGTGTGAAGATAGAAACAAGAAGAAGAAGAAGACGTTGGTGTGTGTGGCCACCGACTTCTACCCCGACCACGTCACTGTGTTCTGGCAGTTAAATGGAGGCGCCAACATCACCGATGGAGTTGGGACCGACAAC
>601-3
AGTTCAACTCACCTGCAGCCATACTATTCCTACCTACAACAGGATACTGTGGTACCAGCAGTCAGCGCAAAACACTGCTCTGAAACTCATTGGGTATGTGTTCCTCACCAGTCCTACCGTGGAAGATTCCTTTAAAGAGCATTTTACTGTGAGTGGAGATGCTGCAACTGGGAAAATGGCATATCTACATATTCCTAAACTGAGAGGAACTGAAGACAGTGCAGTGTATTTCTGTGCTGCTACCGGGACAGACAACTATGAGGCACATTTTGGTTCAGGCACCAAATTAACAGTTCTCGAGCCAGACATCCCTGTCACTCCACCCAAAGTCAAAGTCCTTCCACCCTCCACTAAGGAGTGTGAAGATAGAAACAAGAAGAAGAAGAAGACGTTGGTGTGTGTGGCCACCGACTTCTACCCCGACCACGTCACTGTGTTCTGGCAGTTAAATGGAGGCGCCAACATCACCGATGGAGTTGGGACCGACAAC
>602-3
AGTTCAACTGACCTGCAGCCATACTATTCCTACCTACAACAGGATACTGTGGTACCAGCAGTCAGCGCAAAACACTGCTCTGAAACTCATTGGGTATGTGTTCCTCACCAGTCCTGCCGTGGAAGATTCCTTTAAAGAGCATTTTACTGTGAGTGGAGATGCTGCAACTGGGAAAATGGCATATCTACATATTCCTAAACTGAGAGGAACTGAAGACAGTGCAGTGTATTTCTGTGCTGCTACTTGGACAGGGTATGAGGCACATTTTGGTTCAGGCACCAAATTAACAGTTCTCGAGCCAGACATCCCTGTCACTCCACCCAAAGTCAAAGTCCTTCCACCCTCCACTAAGGAGTGTGAAGATAGAAACAAGAAGAAGAAGAAGACGTTGGTGTGTGTGGCCACCGACTTCTACCCCGACCACGTCACTGTGTTCTGGCAGTTAAATGGAGGCGCCAACATCACCGATGGAGTTGGGACCGACAAC
>603-3
AGTTCAACTGACCTGCAGCCATACTATTCCAAACTACGACACTATACTGTGGTATCAGCAGTCAGCACAAAACACTGCTCTGAAACTCATTGGGTATGTGAGATTCACCAGTCCAACCGTGGAAGATTCCTTTAAAGAGCGTTTTACTGTGAGTGGAGATGCTGCAACTGGGAAAATGGCGTATCTACATGTTCCTAAACTGAGAGGAACTGAAGACAGTGCAGTGTATTTCTGTGCTGCTAGGGGGCTATATGAGGCACATTTTGGTTCAGGCACCAAATTAACAGTTCTCGAGCCAGACATCCCTGTCACTCCACCCAAAGTCAAAGTCCTTCCACCCTCCACTAAGGAGTGTGAAGATAGAAACAAGAAGAAGAAGAAGACGTTGGTGTGTGTGGCCACCGACTTCTACCCCGACCACGTCACTGTGTTCTGGCAGTTAAATGGAGGCGCCAACATCACCGATGGAGTTGGGACCGACAAC
>604-3
AGTTCAACTCAACTGCAGCCATACTATTCCAAGCTACAACACTATACTGTGGTATCAGCAGTCAGCACAGAACACTGCTCTGAAACTCATTGGGTATGTGCTACTCACCAGTCCTGCTGTGGAAGATTCCTTTAAAGAGCGTTTTACTGTGAGTGGAGATGCTGCAACTGGGAAAATGGCATATCTACATATTCCTAAACTGAGAGGAACTGAAGACAGTGCAGTGTATTTCTGTGCTGCTAGGACAGCTAACTCGGAAGCATACTTTGGAGCCGGCACCAAACTCACCGTTTTAGAGCCAGACATCCCTGTCACTCCACCCAAAGTCAAAGTCCTTCCACCCTCCACTAAGGAGTGTGAAGATAGAAACAAGAAGAAGAAGAAGACGTTGGTGTGTGTGGCCACCGACTTCTACCCCGACCACGTCACTGTGTTCTGGCAGTTAAATGGAGGCGCCAACATCACCGATGGAGTTGGGACCGACAAC
>605-3
AGTTCAACTCACCTGCAGCCATACTATTCCAAACTACGACACTATACTGTGGTATCAGCAGTCAGCACAAAACACTGCTCTGAAACTCATTGGGTATGTGAGATTCACCAGTCCAACCGTGGAAGATTCCTTTAAAGAGCGTTTTACTGTGAGTGGAGATGCTGCAACTGGGAAAATGGCGTATCTACATGTTCCTAAACTGAGAGGAACTGAAGACAGTGCAGTGTATTTCTGTGCTGCTAGTACAGGGAAGTACTCGGAAGCATACTTTGGAGCCGGCACCAAACTCACCGTTTTAGAGCCAGACATCCCTGTCACTCCACCCAAAGTCAAAGTCCTTCCACCCTCCACTAAGGAGTGTGAAGATAGAAACAAGAAGAAGAAGAAGACGTTGGTGTGTGTGGCCACCGACTTCTACCCCGACCACGTCACTGTGTTCTGGCAGTTAAATGGAGGCGCCAACATCACCGATGGAGTTGGGACCGACAAC
>606-3
AGTTCAACTGACCTGCAGCCATACTATTCCAACCTACAACAGGATACTGTGGTACCAGCAGTCAGCACAAAACACTGCTCTGAAACTCATTGGGTATGTGCAATTCACCAGTCCAACCGTGGAAGATTCCTTTAAAGAGCGTTTTACTGTGAGTGGAGATGCTGCAACTGGGAAAATGGCATATCTACATATTCCTAAACTGAGAGGAACTGAAGACAGTGCAGTGTATTTCTGTGCTGCTACCCCGGGACAATATAATCCTGCGTTCTTTGGAGCAGGGACCAAACTGACTGTTCTGGAGCCAGACATCCCTGTCACTCCACCCAAAGTCAAAGTCCTTCCACCCTCCACTAAGGAGTGTGAAGATAGAAACAAGAAGAAGAAGAAGACGTTGGTGTGTGTGGCCACCGACTTCTACCCCGACCACGTCACTGTGTTCTGGCAGTTAAATGGAGGCGCCAACATCACCGATGGAGTTGGGACCGACAAC
>607-3
AGTTCAACTGACCTGCAGCCATACTATTCCAAACTACAACACTATACTGTGGTACCAGCAGTCAGCACAAAACACTGCTCTGAAACTCATTGGGTATGTGTTCCTCACCAGTCCTGCCGTGGAAGATTCCTTTAAAGAGCGTTTTACTGTGAGTGGAGATGCTGCAACTGGGAAAATGGCATATCTACATATTCCTAAACTGAGAGGAACTGAAGACAGTGGAGTGTATTTCTGTGCTGCTCGCAAGGCCAACTATGAGGCACATTTTGGTTCAGGCACCAAATTAACAGTTCTCGAGCCAGACATCCCTGTCACTCCACCCAAAGTCAAAGTCCTTCCACCCTCCACTAAGGAGTGTGAAGATAGAAACAAGAAGAAGAAGAAGACGTTGGTGTGTGTGGCCACCGACTTCTACCCCGACCACGTCACTGTGTTCTGGCAGTTAAATGGAGGCGCCAACATCACCGATGGAGTTGGGACCGACAAC
>608-3
AGTTCAACTGAACTGCAGCCATACTATTCCAAGCTACAACATTATACTGTGGTACCAGCAGTCAGCACAAAACACTGCTCTGAAACTCATTGGGTATGTGCTACTCACCAGTCCTACCGTGGAAGATTCCTTTAAAGAGCGTTTTACTGTGAGTGGAGATGCTGCAACTGGGAAAATGGCATATCTACATATTCCTAAACTGAGAGGAACTGAAGACAGTGCAGTGTATTTCTGTGCTGCTACTTATAGTGCCAGCCAGGCTTACTTCGGTGGAGGAACCAGGTTAACTGTCCTAGAGCCAGACATCCCTGTCACTCCACCCAAAGTCAAAGTCCTTCCACCCTCCACTAAGGAGTGTGAAGATAGAAACAAGAAGAAGAAGAAGACGTTGGTGTGTGTGGCCACCGACTTCTACCCCGACCACGTCACTGTGTTCTGGCAGTTAAATGGAGGCGCCAACATCACCGATGGAGTTGGGACCGACAAC
>609-3
AGTTCAACTGACCTGCAGCCATACTATTCCAAACTACGACACTATACTGTGGTATCAGCAGTCAGCACAAAACACTGCTCTGAAACTCATTGGGTATGTGCTACTCACCAGTCCAACCATGGAAGATTCCTTTAAAGAGCGTTTTACTGTGAGTGGAGATGCTGCAACTGGGAAAATGGCATATCTACATATTCCTAATCTGAGAGGAACTGAAGACAGTGCAGTGTATTTCTGTGCTGCTAGTACCTACACTGGAAGTGTGCCCTACTTTGGAAATGGAACAAAGCTCACTGTTTTAGAGCCAGACATCCCTGTCACTCCACCCAAAGTCAAAGTCCTTCCACCCTCCACTAAGGAGTGTGAAGATAGAAACAAGAAGAAGAAGAAGACGTTGGTGTGTGTGGCCACCGACTTCTACCCCGACCACGTCACTGTGTTCTGGCAGTTAAATGGAGGCGCCAACATCACCGATGGAGTTGGGACCGACAAC
>610-3
AGTTCAACTGACCTGCAGCCATACTATTCCAAACTACGACACTATACTGTGGTATCAGCAGTCAGCACAAAACACTGCTCTGAAACTCATTGGGTATGTGCTACTCACCAGTCCAACCATGGAAGATTCCTTTAAAGAGCGTTTTACTGTGAGTGGAGATGCTGCAACTGGGAAAATGGCATATCTACATATTCCTAATCTGAGAGGAACTGAAGACAGTGCAGTGTATTTCTGTGCTCCGGACAGGGAGTATGAGGCACATTTTGGTTCAGGCACCAAATTAACAGTTCTCGAGCCAGACATCCCTGTCACTCCACCCAAAGTCAAAGTCCTTCCACCCTCCACTAAGGAGTGTGAAGATAGAAACAAGAAGAAGAAGAAGACGTTGGTGTGTGTGGCCACCGACTTCTACCCCGACCACGTCACTGTGTTCTGGCAGTTAAATGGAGGCGCCAACATCACCGATGGAGTTGGGACCGACAAC
>611-3
AGTTCAACTCACCTGCAGCCATACTATTCCAAACTACAACACTATACTGTGGTACCAGCAGTCAGCACAAAACACTGCTCTGAAACTCATTGGGTATGTGTTCCTCACCAGTCCTGCGGTGGAAGATTCCTTTAAAGAGCGTTTTACTGTGAGTGGAGATGCTGCAACTGGGAAAATGGCATATCTACATATTCCTAAACTGAGAGGAACTGAAGACAGTGGAGTGTATTTCTGTGCTTTAAGTGTGCCCTACTTTGGAAATGGAACAAAGCTCACTGTTTTAGAGCCAGACATCCCTGTCACTCCACCCAAAGTCAAAGTCCTTCCACCCTCCACTAAGGAGTGTGAAGATAGAAACAAGAAGAAGAAGAAGACGTTGGTGTGTGTGGCCACCGACTTCTACCCCGACCACGTCACTGTGTTCTGGCAGTTAAATGGAGGCGCCAACATCACCGATGGAGTTGGGACCGACAAC
>612-3
AGTTCAACTGAACTGCAGCCATACTATTCCAAACTACGACACTATACTGTGGTATCAGCAGTCAGCACAAAACACTGCTCTGAAACTCATTGGGTATGTGAGATTCACCAGTCCAACCGTGGAAGATTCCTTTAAAGAGCGTTTTACTGTGAGTGGAGATGCTGCAACTGGGAAAATGGCGTATCTACATGTTCCTAAACTGAGAGGAACTGAAGACAGTGCAGTGTATTTCTGTGCTGCTAGTAAAGGGTCTGGAAGTGTGCCCTACTTTGGAAATGGAACAAAGCTCACTGTTTTAGAGCCAGACATCCCTGTCACTCCACCCAAAGTCAAAGTCCTTCCACCCTCCACTAAGGAGTGTGAAGATAGAAACAAGAAGAAGAAGAAGACGTTGGTGTGTGTGGCCACCGACTTCTACCCCGACCACGTCACTGTGTTCTGGCAGTTAAATGGAGGCGCCAACATCACCGATGGAGTTGGGACCGACAAC
>613-3
AGTTCAACTCAACTGCAGCCATACTATTCCAAACTACGACACTATACTGTGGTATCAGCAGTCAGCACAAAACACTGCTCTGAAACTCATTGGGTATGTGAGATTCACCAGTCCAACCGTGGAAGATTCCTTTAAAGAGCGTTTTACTGTGAGTGGAGATGCTGCAACTGGGAAAATGGCATATCTACATATTCCTAAACTGAGAGGAACTGAAGACAGTGCAGTGTATTTCTGTGCTGCTAGGACAGGGCCTGGAAGTGTGCCCTACTTTGGAAATGGAACAAAGCTCACTGTTTTAGAGCCAGACATCCCTGTCACTCCACCCAAAGTCAAAGTCCTTCCACCCTCCACTAAGGAGTGTGAAGATAGAAACAAGAAGAAGAAGAAGACGTTGGTGTGTGTGGCCACCGACTTCTACCCCGACCACGTCACTGTGTTCTGGCAGTTAAATGGAGGCGCCAACATCACCGATGGAGTTGGGACCGACAAC
>614-3
AGTTCAACTGAACTGCAGCCATACTATTCCAAACTACGACACTATACTGTGGTATCAGCAGTCAGCACAAAACACTGCTCTGAAACTCATTGGGTATGTGAGATTCACCAGTCCAACCGTGGAAGATTCCTTTAAAGAGCGTTTTACTGTGAGTGGAGATGCTGCAACTGGGAAAATGGCGTATCTACATGTTCCTAAACTGAGAGGAACTGAAGACAGTGCAGTGTATTTCTGTGCTGCTAGAACGGGACAATATGAGGCACATTTTGGTTCAGGCACCAAATTAACAGTTCTCGAGCCAGACATCCCTGTCACTCCACCCAAAGTCAAAGTCCTTCCACCCTCCACTAAGGAGTGTGAAGATAGAAACAAGAAGAAGAAGAAGACGTTGGTGTGTGTGGCCACCGACTTCTACCCCGACCACGTCACTGTGTTCTGGCAGTTAAATGGAGGCGCCAACATCACCGATGGAGTTGGGACCGACAAC
>615-3
AGTTCAACTCAACTGCAGCCATACTATTCCAAACTACGACACTATACTGTGGTATCAGCAGTCAGCACAAAACACTGCTCTGAAACTCATTGGGTATGTGAGATTCACCAGTCCAACCGTGGAAGATTCCTTTAAAGAGCGTTTTACTGTGAGTGGAGATGCTGCAACTGGGAAAATGGCATATCTACATATTCCTAAACTGAGAGGAACTGAAGACAGTGCAGTGTATTTCTGTGCTGCTACTAACCAGGGCGCCCAACCAGCCTTCTTTGGCAATGGAACCAAACTCACTGTTTTAGAGCCAGACATCCCTGTCACTCCACCCAAAGTCAAAGTCCTTCCACCCTCCACTAAGGAGTGTGAAGATAGAAACAAGAAGAAGAAGAAGACGTTGGTGTGTGTGGCCACCGACTTCTACCCCGACCACGTCACTGTGTTCTGGCAGTTAAATGGAGGCGCCAACATCACCGATGGAGTTGGGACCGACAAC
>616-3
AGTTCAACTCAACTGCAGCCATACTATTCCAAGCTACAACATTATACTGTGGTACCAGCAGTCAGCACAAAACACTGCTCTGAAACTCATTGGGTATGTGTTCCTCACCAGTCCTACCGTGGAAGATTCCTTTAAAGAGCGTTTTACTGTGAGTGGAGATGCTGCAACTGGGAAAATGGCATATCTACATATTCCTAAACTGAGAGGAACTGAAGACAGTGCAGTGTATTTCTGTGCTGCTACGACATACAACTATGATCCTGCGTTCTTTGGAGCAGGGACCAAACTGACTGTTCTGGAGCCAGACATCCCTGTCACTCCACCCAAAGTCAAAGTCCTTCCACCCTCCACTAAGGAGTGTGAAGATAGAAACAAGAAGAAGAAGAAGACGTTGGTGTGTGTGGCCACCGACTTCTACCCCGACCACGTCACTGTGTTCTGGCAGTTAAATGGAGGCGCCAACATCACCGATGGAGTTGGGACCGACAAC
>617-3
AGTTCAACTGACCTGCAGCCATACTATTCCAAGCTACAACATTATACTGTGGTACCAGCAGTCAGCACAAAACACTGCTCTGAAACTCATTGGGTATGTGCTACTCACCAGTCCTACCGTGGAAGATTCCTTTAAAGAGCGTTTTACTGTGAGTGGAGATGCTGCAACTGGGAAAATGGCATATCTACATATTCCTAAACTGAGAGGAACTGAAGACAGTGCAGTGTATTTCTGTGCTGCTACGACAGACACTGGAAGTGTGCCCTACTTTGGAAATGGAACAAAGCTCACTGTTTTAGAGCCAGACATCCCTGTCACTCCACCCAAAGTCAAAGTCCTTCCACCCTCCACTAAGGAGTGTGAAGATAGAAACAAGAAGAAGAAGAAGACGTTGGTGTGTGTGGCCACCGACTTCTACCCCGACCACGTCACTGTGTTCTGGCAGTTAAATGGAGGCGCCAACATCACCGATGGAGTTGGGACCGACAAC
>618-3
AGTTCAACTCACCTGCAGCCATACTATTCCAAACTACAACACTATACTGTGGTACCAGCAGTCAGCACAAAACACTGCTCTGAAACTCATTGGGTATGTGTTCCTCACCAGTCCTGCGGTGGAAGATTCCTTTAAAGAGCGTTTTACTGTGAGTGGAGATGCTGCAACTGGGAAAATGGCATATCTACATATTCCTAAACTGAGAGGAACTGAAGACAGTGGAGTGTATTTCTGTGCTGCCGCGGACAGGGGCGGCCAACCAGCCTTCTTTGGCAATGGAACCAAACTCACTGTTTTAGAGCCAGACATCCCTGTCACTCCACCCAAAGTCAAAGTCCTTCCACCCTCCACTAAGGAGTGTGAAGATAGAAACAAGAAGAAGAAGAAGACGTTGGTGTGTGTGGCCACCGACTTCTACCCCGACCACGTCACTGTGTTCTGGCAGTTAAATGGAGGCGCCAACATCACCGATGGAGTTGGGACCGACAAC
>619-3
AGTTCAACTGAACTGCAGCCATACTATTCCAAACTACGACACTATACTGTGGTACCAGCAGTCAGCACAAAACACTGCTCTGAAACTCATTGGGTATGTGTTCCTCACCAGTCCTACCGTGGAAGATTCCTTTAAAGAGCATTTTACTGTGAGTGGAGATGCTGCAACTGGGAAAATGGCATATCTACATATTCCTAAACTGAGAGGAACTGAAGACAGTGCAGTGTATTTCTGTGCTGCTACCAGGGGGTTTGATCCTGCGTTCTTTGGAGCAGGGACCAAACTGACTGTTCTGGAGCCAGACATCCCTGTCACTCCACCCAAAGTCAAAGTCCTTCCACCCTCCACTAAGGAGTGTGAAGATAGAAACAAGAAGAAGAAGAAGACGTTGGTGTGTGTGGCCACCGACTTCTACCCCGACCACGTCACTGTGTTCTGGCAGTTAAATGGAGGCGCCAACATCACCGATGGAGTTGGGACCGACAAC
>620-3
AGTTCAACTGAACTGCAGCCATACTATTCCAAACTACGACACTATACTGTGGTATCAGCAGTCAGCACAAAACACTGCTCTGAAACTCATTGGGTATGTGCTACTCACCAGTCCAACCATGGAAGATTCCTTTAAAGAGCGTTTTACTGTGAGTGGAGATGCTGCAACTGGGAAAATGGCATATCTACATATTCCTAATCTGAGAGGAACTGAAGACAGTGCAGTGTATTTCTGTGCTCCGGACAGGGAGTATGAGGCACATTTTGGTTCAGGCACCAAATTAACAGTTCTCGAGCCAGACATCCCTGTCACTCCACCCAAAGTCAAAGTCCTTCCACCCTCCACTAAGGAGTGTGAAGATAGAAACAAGAAGAAGAAGAAGACGTTGGTGTGTGTGGCCACCGACTTCTACCCCGACCACGTCACTGTGTTCTGGCAGTTAAATGGAGGCGCCAACATCACCGATGGAGTTGGGACCGACAAC
>621-3
AGTTCAACTCACCTGCAGCCATACTATTCCAAACTACGACACTATACTGTGGTATCAGCAGTCAGCACAAAACACTGCTCTGAAACTCATTGGGTATGTGAGATTCACCAGTCCAACCGTGGAAGATTCCTTTAAAGAGCGTTTTACTGTGAGTGGAGATGCTGCAACTGGGAAAATGGCGTATCTACATGTTCCTAAACTGAGAGGAACTGAAGACAGTGCAGTGTATTTCTGTGCTGCTAGCTCGTACTCGGAAGCATACTTTGGAGCCGGCACCAAACTCACCGTTTTAGAGCCAGACATCCCTGTCACTCCACCCAAAGTCAAAGTCCTTCCACCCTCCACTAAGGAGTGTGAAGATAGAAACAAGAAGAAGAAGAAGACGTTGGTGTGTGTGGCCACCGACTTCTACCCCGACCACGTCACTGTGTTCTGGCAGTTAAATGGAGGCGCCAACATCACCGATGGAGTTGGGACCGACAAC
>622-3
AGTTCAACTGAACTGCAGCCATACTATTCCAAACTACGACACTATACTGTGGTATCAGCAGTCAGCACAAAACACTGCTCTGAAACTCATTGGGTATGTGCTACTCACCAGTCCAACCATGGAAGATTCCTTTAAAGAGCGTTTTACTGTGAGTGGAGATGCTGCAACTGGGAAAATGGCATATCTACATATTCCTAATCTGAGAGGAACTGAAGACAGTGCAGTGTATTTCTGTGCTGCAGGACAGGGGGCACCAACCAGCCTTCTTTGGCAATGGAACCAAACTCACTGTTTTAGAGCCAGACATCCCTGTCACTCCACCCAAAGTCAAAGTCCTTCCACCCTCCACTAAGGAGTGTGAAGATAGAAACAAGAAGAAGAAGAAGACGTTGGTGTGTGTGGCCACCGACTTCTACCCCGACCACGTCACTGTGTTCTGGCAGTTAAATGGAGGCGCCAACATCACCGATGGAGTTGGGACCGACAAC
>623-3
AGTTCAACTGACCTGCAGCCATACTATTCCAAACTACGACACTATACTGTGGTATCAGCAGTCAGCACAAAACACTGCTCTGAAACTCATTGGGTATGTGCTACTCACCAGTCCAACCATGGAAGATTCCTTTAAAGAGCGTTTTACTGTGAGTGGAGATGCTGCAACTGGGAAAATGGCATATCTACATATTCCTAATCTGAGAGGAACTGAAGACAGTGCAGTGTATTTCTGTGCTGCTAGGACAGGGTACTCGGAAGCATACTTTGGAGCCGGCACCAAACTCACCGTTTTAGAGCCAGACATCCCTGTCACTCCACCCAAAGTCAAAGTCCTTCCACCCTCCACTAAGGAGTGTGAAGATAGAAACAAGAAGAAGAAGAAGACGTTGGTGTGTGTGGCCACCGACTTCTACCCCGACCACGTCACTGTGTTCTGGCAGTTAAATGGAGGCGCCAACATCACCGATGGAGTTGGGACCGACAAC
>624-3
AGTTCAACTGAACTGCAGCCATACTATTCCAACCTACAACAGGATACTGTGGTACCAGCAGTCAGCACAAAACACTGCTCTGAAACTCATTGGGTATGTGCAATTCACCAGTCCAACCGTGGAAGATTCCTTTAAAGAGCGTTTTACTGTGAGTGGAGATGCTGCAACTGGGAAAATGGCATATCTACATATTCCTAAACTGAGAGGAACTGAAGACAGTGCAGTGTATTTCTGTGCTGCTACGGACACTGGAAGTGTGCCCTACTTTGGAAATGGAACAAAGCTCACTGTTTTAGAGCCAGACATCCCTGTCACTCCACCCAAAGTCAAAGTCCTTCCACCCTCCACTAAGGAGTGTGAAGATAGAAACAAGAAGAAGAAGAAGACGTTGGTGTGTGTGGCCACCGACTTCTACCCCGACCACGTCACTGTGTTCTGGCAGTTAAATGGAGGCGCCAACATCACCGATGGAGTTGGGACCGACAAC
>625-3
AGTTCAACTCACCTGCAGCCATACTATTCCAAGCTACAACATTATACTGTGGTATCAGCAGTCAGCACAAAACACTGCTCTGAAACTCATTGGGTATGTGAGATTCACCAGTCCAACCGTGGAAGATTCCTTTAAAGAGCGTTTTACTGTGAGTGGAGATGCTGCAACTGGGAAAATGGCATATCTACATATTCCTAAACTGAGAGGAACTGAAGACAGTGCAGTGTATTTCTGTGCTGCTAGTAAGATTGGAAGTGTGCCCTACTTTGGAAATGGAACAAAGCTCACTGTTTTAGAGCCAGACATCCCTGTCACTCCACCCAAAGTCAAAGTCCTTCCACCCTCCACTAAGGAGTGTGAAGATAGAAACAAGAAGAAGAAGAAGACGTTGGTGTGTGTGGCCACCGACTTCTACCCCGACCACGTCACTGTGTTCTGGCAGTTAAATGGAGGCGCCAACATCACCGATGGAGTTGGGACCGACAAC
>626-3
AGTTCAACTGACCTGCAGCCATACTATTCCAAACTACGACACTATACTGTGGTATCAGCAGTCAGCACAAAACACTGCTCTGAAACTCATTGGGTATGTGCTACTCACCAGTCCAACCATGGAAGATTCCTTTAAAGAGCGTTTTACTGTGAGTGGAGATGCTGCAACTGGGAAAATGGCATATCTACATATTCCTAATCTGAGAGGAACTGAAGACAGTGCAGTGTATTTCTGTGCTGCTAGGGACAGGGGTGAGGCACATTTTGGTTCAGGCACCAAATTAACAGTTCTCGAGCCAGACATCCCTGTCACTCCACCCAAAGTCAAAGTCCTTCCACCCTCCACTAAGGAGTGTGAAGATAGAAACAAGAAGAAGAAGAAGACGTTGGTGTGTGTGGCCACCGACTTCTACCCCGACCACGTCACTGTGTTCTGGCAGTTAAATGGAGGCGCCAACATCACCGATGGAGTTGGGACCGACAAC
>627-3
AGTTCAACTCACCTGCAGCCATACTATTCCAAGCTACAACATTATACTGTGGTACCAGCAGTCAGCACAAAACACTGCTCTGAAACTCATTGGGTATGTGCTACTCACCAGTCCTACCGTGGAAGATTCCTTTAAAGAGCGTTTTACTGTGAGTGGAGATGCTGCAACTGGGAAAATGGCATATCTACATATTCCTAAACTGAGAGGAACTGAAGACAGTGCAGTGTATTTCTGTGCTGCTACTCGGAGGAGGGCACATTTTGGTTCAGGCACCAAATTAACAGTTCTCGAGCCAGACATCCCTGTCACTCCACCCAAAGTCAAAGTCCTTCCACCCTCCACTAAGGAGTGTGAAGATAGAAACAAGAAGAAGAAGAAGACGTTGGTGTGTGTGGCCACCGACTTCTACCCCGACCACGTCACTGTGTTCTGGCAGTTAAATGGAGGCGCCAACATCACCGATGGAGTTGGGACCGACAAC
>628-3
AGTTCAACTCAACTGCAGCCATACTATTCCAAACTACGACACTATACTGTGGTATCAGCAGTCAGCACAAAACACTGCTCTGAAACTCATTGGGTATGTGCTACTCACCAGTCCAACCATGGAAGATTCCTTTAAAGAGCGTTTTACTGTGAGTGGAGATGCTGCAACTGGGAAAATGGCATATCTACATATTCCTAATCTGAGAGGAACTGAAGACAGTGCAGTGTATTTCTGTGCTGCTAGTACCTACACTGGAAGTGTGCCCTACTTTGGAAATGGAACAAAGCTCACTGTTTTAGAGCCAGACATCCCTGTCACTCCACCCAAAGTCAAAGTCCTTCCACCCTCCACTAAGGAGTGTGAAGATAGAAACAAGAAGAAGAAGAAGACGTTGGTGTGTGTGGCCACCGACTTCTACCCCGACCACGTCACTGTGTTCTGGCAGTTAAATGGAGGCGCCAACATCACCGATGGAGTTGGGACCGACAAC
>629-3
AGTTCAACTCAACTGCAGCCGTGAATGGAGTTGGGACCGACAAC
>630-3
AGTTCAACTGAACTGCAGCCATACTATTCCAAACTACGACACTATACTGTGGTATCAGCAGTCAGCACAAAACACTGCTCTGAAACTCATTGGGTATGTGAGATTCACCAGTCCAACCGTGGAAGATTCCTTTAAAGAGCGTTTTACTGTGAGTGGAGATGCTGCAACTGGGAAAATGGCGTATCTACATGTTCCTAAACTGAGAGGAACTGAAGACAGTGCAGTGTATTTCTGTGCTGCTAAACAGTATGAGGCACATTTTGGTTCAGGCACCAAATTAACAGTTCTCGAGCCAGACATCCCTGTCACTCCACCCAAAGTCAAAGTCCTTCCACCCTCCACTAAGGAGTGTGAAGATAGAAACAAGAAGAAGAAGAAGACGTTGGTGTGTGTGGCCACCGACTTCTACCCCGACCACGTCACTGTGTTCTGGCAGTTAAATGGAGGCGCCAACATCACCGATGGAGTTGGGACCGACAAC
>631-3
AGTTCAACTCACCTGCAGCCATACTATTCCTACCTACAACAGGATACTGTGGTACCAGCAGTCAGCGCAAAACACTGCTCTGAAACTCATTGGGTATGTGTTCCTCACCAGTCCTGCCGTGGAAGATTCCTTTAAAGAGCATTTTACTGTGAGTGGAGATGCTGCAACTGGGAAAATGGCATATCTACATATTCCTAAACTGAGAGGAACTGAAGACAGTGCAGTGTATTTCTGTGCTGCTACTTATGGACAGCCCTATGAGGCACATTTTGGTTCAGGCACCAAATTAACAGTTCTCGAGCCAGACATCCCTGTCACTCCACCCAAAGTCAAAGTCCTTCCACCCTCCACTAAGGAGTGTGAAGATAGAAACAAGAAGAAGAAGAAGACGTTGGTGTGTGTGGCCACCGACTTCTACCCCGACCACGTCACTGTGTTCTGGCAGTTAAATGAAGGCGCCAACATCACCGATGGAGTTGGGACCGACAAC
>632-3
AGTTCAACTGACCTGCAGCCATACTATTCCAAGCTACAACATTATACTGTGGTACCAGCAGTCAGCACAAAACACTGCTCTGAAACTCATTGGGTATGTGTTCCTCACCAGTCCTACCGTGGAAGATTCCTTTAAAGAGCGTTTTACTGTGAGTGGAGATGCTGCAACTGGGAAAATGGCATATCTACATATTCCTAAACTGAGAGGAACTGAAGACAGTGCAGTGTATTTCTGTGCTGCTACTTGGACAGGGGATGATCCTGCGTTCTTTGGAGCAGGGACCAAACTGACTGTTCTGGAGCCAGACATCCCTGTCACTCCACCCAAAGTCAAAGTCCTTCCACCCTCCACTAAGGAGTGTGAAGATAGAAACAAGAAGAAGAAGAAGACGTTGGTGTGTGTGGCCACCGACTTCTACCCCGACCACGTCACTGTGTTCTGGCAGTTAAATGGAGGCGCCAACATCACCGATGGAGTTGGGACCGACAAC
>633-3
AGTTCAACTGACCTGCAGCCATACTATTCCAAGCTACAACATTATACTGTGGTACCAGCAGTCAGCACAAAACACTGCTCTGAAACTCATTGGGTATGTGCTACTCACCAGTCCTACCGTGGAAGATTCCTTTAAAGAGCGTTTTACTGTGAGTGGAGATGCTGCAACTGGGAAAATGGCATATCTACATATTCCTAAACTGAGAGGAACTGAAGACAGTGCAGTGTATTTCTGTGCTGCTACTTACAGGGGGCTGGAAGTGTGCCCTACTTTGGAAATGGAACAAAGCTCACTGTTTTAGAGCCAGACATCCCTGTCACTCCACCCAAAGTCAAAGTCCTTCCACCCTCCACTAAGGAGTGTGAAGATAGAAACAAGAAGAAGAAGAAGACGTTGGTGTGTGTGGCCACCGACTTCTACCCCGACCACGTCACTGTGTTCTGGCAGTTAAATGGAGGCGCCAACATCACCGATGGAGTTGGGACCGACAAC
>634-3
AGTTCAACTCAACTGCAGCCATACTATTCCAAGCTACAACACTATACTGTGGTATCAGCAGTCAGCACAGAACACTGCTCTGAAACTCATTGGGTATGTGCTACTCACCAGTCCTGCTGTGGAAGATTCCTTTAAAGAGCGTTTTACTGTGAGTGGAGATGCTGCAACTGGGAAAATGGCATATCTACATATTCCTAAACTGAGAGGAACTGAAGACAGTGCAGTGTATTTCTGTGCTGCTACGGGGGAGCACTGGAAGTGTGCCCTACTTTGGAAATGGAACAAAGCTCACTGTTTTAGAGCCAGACATCCCTGTCACTCCACCCAAAGTCAAAGTCCTTCCACCCTCCACTAAGGAGTGTGAAGATAGAAACAAGAAGAAGAAGAAGACGTTGGTGTGTGTGGCCACCGACTTCTACCCCGACCACGTCACTGTGTTCTGGCAGTTAAATGGAGGCGCCAACATCACCGATGGAGTTGGGACCGACAAC
>635-3
AGTTCAACTGAACTGCAGCCATACTATTCCAAGCTACAACATTATACTGTGGTACCAGCAGTCAGCACAAAACACTGCTCTGAAACTCATTGGGTATGTGCTACTCACCAGTCCTACCGTGGAAGATTCCTTTAAAGAGCGTTTTACTGTGAGTGGAGATGCTGCAACTGGGAAAATGGCATATCTACATATTCCTAAACTGAGAGGAACTGAAGACAGTGCAGTGTATTTCTGTGCTGCTAAGGACAGGGGCTGGAAGTGTGCCCTACTTTGGAAATGGAACAAAGCTCACTGTTTTAGAGCCAGACATCCCTGTCACTCCACCCAAAGTCAAAGTCCTTCCACCCTCCACTAAGGAGTGTGAAGATAGAAACAAGAAGAAGAAGAAGACGTTGGTGTGTGTGGCCACCGACTTCTACCCCGACCACGTCACTGTGTTCTGGCAGTTAAATGGAGGCGCCAACATCACCGATGGAGTTGGGACCGACAAC
>636-3
AGTTCAACTCAACTGCAGCCATACTATTCCAAACTACGACACTATACTGTGGTATCAGCAGTCAGCACAAAACACTGCTCTGAAACTCATTGGGTATGTGAGATTCACCAGTCCAACCGTGGAAGATTCCTTTAAAGAGCGTTTTACTGTGAGTGGAGATGCTGCAACTGGGAAAATGGCGTATCTACATGTTCCTAAACTGAGAGGAACTGAAGACAGTGCAGTGTATTTCTGTGCTGCTAAGCCAGACATCCCTGTCACTCCACCCAAAGTCAAAGTCCTTCCACCCTCCACTAAGGAGTGTGAAGATAGAAACAAGAAGAAGAAGAAGACGTTGGTGTGTGTGGCCACCGACTTCTACCCCGACCACGTCACTGTGTTCTGGCAGTTAAATGGAGGCGCCAACATCACCGATGGAGTTGGGACCGACAAC
>637-3
AGTTCAACTGACCTGCAGCCATACTATTCCAAGCTACAACACTATACTGTGGTATCAGCAGTCAGCACAGAACACTGCTCTGAAACTCATTGGGTATGTGTTCCTCACCAGTCCTGCTGTGGAAGATTCCTTTAAAGAGCGTTTTACTGTGAGTGGAGATGCTGCAACTGGGAAAATGGCATATCTACATATTCCTAAACTGAGAGGAACTGAAGACAGTGCAGTGTATTTCTGTGCTGCTACTTATGACAGTTTTGAGGCACATTTTGGTTCAGGCACCAAATTAACAGTTCTCGAGCCAGACATCCCTGTCACTCCACCCAAAGTCAAAGTCCTTCCACCCTCCACTAAGGAGTGTGAAGATAGAAACAAGAAGAAGAAGAAGACGTTGGTGTGTGTGGCCACCGACTTCTACCCCGACCACGTCACTGTGTTCTGGCAGTTAAATGAAGGCGCCAACATCACCGATGGAGTTGGGACCGACAAC
>638-3
AGTTCAACTGACCTGCAGCCATACTATTCCAAGCTACAACATTATACTGTGGTACCAGCAGTCAGCACAAAACACTGCTCTGAAACTCATTGGGTATGTGCAATTCACCAGTCCAACCGTGGAAGATTCCTTTAAAGAGCGTTTTACTGTGAGTGGAGATGCTGCAACTGGGAAAATGGCATATCTACATATTCCTAATCTGAGAGGAACTGAAGACAGTGCAGTGTATTTCTGTGCTGCTAAAACAGATTATGATCCTGCGTTCTTTGGAGCAGGGACCAAACTGACTGTTCTGGAGCCAGACATCCCTGTCACTCCACCCAAAGTCAAAGTCCTTCCACCCTCCACTAAGGAGTGTGAAGATAGAAACAAGAAGAAGAAGAAGACGTTGGTGTGTGTGGCCACCGACTTCTACCCCGACCACGTCACTGTGTTCTGGCAGTTAAATGGAGGCGCCAACATCACCGATGGAGTTGGGACCGACAAC
>639-3
AGTTCAACTGAACTGCAGCCATACTATTCCAAACTACGACACTATACTGTGGTATCAGCAGTCAGCACAAAACACTGCTCTGAAACTCATTGGGTATGTGAGATTCACCAGTCCAACCGTGGAAGATTCCTTTAAAGAGCGTTTTACTGTGAGTGGAGATGCTGCAACTGGGAAAATGGCATATCTACATATTCCTAAACTGAGAGGAACTGAAGACAGTGCAGTGTATTTCTGTGCTGCTCGGACAGGGGACTATGAGGCACATTTTGGTTCAGGCACCAAATTAACAGTTCTCGAGCCAGACATCCCTGTCACTCCACCCAAAGTCAAAGTCCTTCCACCCTCCACTAAGGAGTGTGAAGATAGAAACAAGAAGAAGAAGAAGACGTTGGTGTGTGTGGCCACCGACTTCTACCCCGACCACGTCACTGTGTTCTGGCAGTTAAATGGAGGCGCCAACATCACCGATGGAGTTGGGACCGACAAC
>640-3
AGTTCAACTCAACTGCAGCCATACTATTCCAAGCTACAACATTATACTGTGGTACCAGCAGTCAGCACAAAACACTGCTCTGAAACTCATTGGGTATGTGCAATTCACCAGTCCAACCGTGGAAGATTCCTTTAAAGAGCGTTTTACTGTGAGTGGAGATGCTGCAACTGGGAAAATGGCATATCTACATATTCCTAATCTGAGAGGAACTGAAGACAGTGCAGTGTATTTCTGTGCTGCTAGCGCGACAGGGTACTCGGAAGCATACTTTGGAGCCGGCACCAAACTCACCGTTTTAGAGCCAGACATCCCTGTCACTCCACCCAAAGTCAAAGTCCTTCCACCCTCCACTAAGGAGTGTGAAGATAGAAACAAGAAGAAGAAGAAGACGTTGGTGTGTGTGGCCACCGACTTCTACCCCGACCACGTCACTGTGTTCTGGCAGTTAAATGGAGGCGCCAACATCACCGATGGAGTTGGGACCGACAAC
>641-3
AGTTCAACTCAACTGCAGCCATACTATTCCAAACTACGACACTATACTGTGGTATCAGCAGTCAGCACAAAACACTGCTCTGAAACTCATTGGGTATGTGAGATTCACCAGTCCAACCGTGGAAGATTCCTTTAAAGAGCGTTTTACTGTGAGTGGAGATGCTGCAACTGGGAAAATGGCGTATCTACATGTTCCTAAACTGAGAGGAACTGAAGACAGTGCAGTGTATTTCTGTGCTGCCGGACAGGGGGACTATGAGGCACATTTTGGTTCAGGCACCAAATTAACAGTTCTCGAGCCAGACATCCCTGTCACTCCACCCAAAGTCAAAGTCCTTCCACCCTCCACTAAGGAGTGTGAAGATAGAAACAAGAAGAAGAAGAAGACGTTGGTGTGTGTGGCCACCGACTTCTACCCCGACCACGTCACTGTGTTCTGGCAGTTAAATGGAGGCGCCAACATCACCGATGGAGTTGGGACCGACAAC
>642-3
AGTTCAACTGAACTGCAGCCATACTATTCCAAACTACAACAGGATACTGTGGTACCAGCAGTCAGCACAGAACACTGCTCTGAAACTCATTGGGTATGTGCTACTCACCAGTCCTGCTGTGGAAGATTCCTTTAAAGAGCGTTTTACTGTGAGTGGAGATGCTGCAACTGGGAAAATGGCATATCTACATATTCCTAAACTGAGAGGAACTGAAGACAGTGCAGTGTATTTCTGTGCTGCTAGGGACAGACCAAACCAACCAGCCTTCTTTGGCAATGGAACCAAACTCACTGTTTTAGAGCCAGACATCCCTGTCACTCCACCCAAAGTCAAAGTCCTTCCACCCTCCACTAAGGAGTGTGAAGATAGAAACAAGAAGAAGAAGAAGACGTTGGTGTGTGTGGCCACCGACTTCTACCCCGACCACGTCACTGTGTTCTGGCAGTTAAATGGAGGCGCCAACATCACCGATGGAGTTGGGACCGACAAC
>643-3
AGTTCAACTCACCTGCAGCCATACTATTCCAACCTACAACAGGATACTGTGGTACCAGCAGTCAGCACAAAACACTGCTCTGAAACTCATTGGGTATGTGCAATTCACCAGTCCAACCGTGGAAGATTCCTTTAAAGAGCGTTTTACTGTGAGTGGAGATGCTGCAACTGGGAAAATGGCATATCTACATATTCCTAAACTGAGAGGAACTGAAGACAGTGCAGTGTATTTCTGTGCTGCTACTTATGGGACAGATTATGAGGCACATTTTGGTTCAGGCACCAAATTAACAGTTCTCGAGCCAGACATCCCTGTCACTCCACCCAAAGTCAAAGTCCTTCCACCCTCCACTAAGGAGTGTGAAGATAGAAACAAGAAGAAGAAGAAGACGTTGGTGTGTGTGGCCACCGACTTCTACCCCGACCACGTCACTGTGTTCTGGCAGTTAAATGGAGGCGCCAACATCACCGATGGAGTTGGGACCGACAAC
>644-3
AGTTCAACTGACCTGCAGCCATACTATTCCTACCTACAACAGGATACTGTGGTACCAGCAGTCAGCGCAAAACACTGCTCTGAAACTCATTGGGTATGTGTTCCTCACCAGTCCTGCCGTGGAAGATTCCTTTAAAGAGCATTTTACTGTGAGTGGAGATGCTGCAACTGGGAAAATGGCATATCTACATATTCCTAAACTGAGAGGAACTGAAGACAGTGCAGTGTATTTCTGTGCTGCTACTTATGGACAGCCCTATGAGGCACATTTTGGTTCAGGCACCAAATTAACAGTTCTCGAGCCAGACATCCCTGTCACTCCACCCAAAGTCAAAGTCCTTCCACCCTCCACTAAGGAGTGTGAAGATAGAAACAAGAAGAAGAAGAAGACGTTGGTGTGTGTGGCCACCGACTTCTACCCCGACCACGTCACTGTGTTCTGGCAGTTAAATGAAGGCGCCAACATCACCGATGGAGTTGGGACCGACAAC
>645-3
AGTTCAACTGAACTGCAGCCATACTATTCCAAGCTACAACATTATACTGTGGTACCAGCAGTCAGCACAAAACACTGCTCTGAAACTCATTGGGTATGTGCAATTCACCAGTCCAACCGTGGAAGATTCCTTTAAAGAGCGTTTTACTGTGAGTGGAGATGCTGCAACTGGGAAAATGGCATATCTACATATTCCTAATCTGAGAGGAACTGAAGACAGTGCAGTGTATTTCTGTGCTGTCGACAACTATGAGGCACATTTTGGTTCAGGCACCAAATTAACAGTTCTCGAGCCAGACATCCCTGTCACTCCACCCAAAGTCAAAGTCCTTCCACCCTCCACTAAGGAGTGTGAAGATAGAAACAAGAAGAAGAAGAAGACGTTGGTGTGTGTGGCCACCGACTTCTACCCCGACCACGTCACTGTGTTCTGGCAGTTAAATGGAGGCGCCAACATCACCGATGGAGTTGGGACCGACAAC
>646-3
AGTTCAACTGACCTGCAGCCATACTATTCCAAGCTACAACATTATACTGTGGTACCAGCAGTCAGCACAAAACACTGCTCTGAAACTCATTGGGTATGTGCTACTCACCAGTCCTACCGTGGAAGATTCCTTTAAAGAGCGTTTTACTGTGAGTGGAGATGCTGCAACTGGGAAAATGGCATATCTACATATTCCTAAACTGAGAGGAACTGAAGACAGTGCAGTGTATTTCTGTGCTGCTACTTATAGTGCCAGCCAGGCTTACTTCGGTGGAGGAACCAGGTTAACTGTCCTAGAGCCAGACATCCCTGTCACTCCACCCAAAGTCAAAGTCCTTCCACCCTCCACTAAGGAGTGTGAAGATAGAAACAAGAAGAAGAAGAAGACGTTGGTGTGTGTGGCCACCGACTTCTACCCCGACCACGTCACTGTGTTCTGGCAGTTAAATGGAGGCGCCAACATCACCGATGGAGTTGGGACCGACAAC
>647-3
AGTTCAACTGAACTGCAGCCATACTATTCCAAACTACGACACTATACTGTGGTATCAGCAGTCAGCACAAAACACTGCTCTGAAACTCATTGGGTATGTGAGATTCACCAGTCCAACCGTGGAAGATTCCTTTAAAGAGCGTTTTACTGTGAGTGGAGATGCTGCAACTGGGAAAATGGCATATCTACATATTCCTAAACTGAGAGGAACTGAAGACAGTGCAGTGTATTTCTGTGCTGCTACTAACAGAGCCAGACATCCCTGTCACTCCACCCAAAGTCAAAGTCCTTCCACCCTCCACTAAGGAGTGTGAAGATAGAAACAAGAAGAAGAAGAAGACGTTGGTGTGTGTGGCCACCGACTTCTACCCCGACCACGTCACTGTGTTCTGGCAGTTAAATGAAGGCGCCAACATCACCGATGGAGTTGGGACCGACAAC
>648-3
AGTTCAACTCACCTGCAGACATACTATTCCAAACTACGACACTATACTGTGGTATCAGCAGTCAGCACAAAACACTGCTCTGAAACTCATTGGGTATGTGCTACTCACCAGTCCAACCATGGAAGATTCCTTTAAAGAGCGTTTTACTGTGAGTGGAGATGCTGCAACTGGGAAAATGGCATATCTACATATTCCTAATCTGAGAGGAACTGAAGACAGTGCAGTGTATTTCTGTGCTGCCGGGACAGGGCGTAACCAACCAGCCTTCTTTGGCAATGGAACCAAACTCACTGTTTTAGAGCCAGACATCCCTGTCACTCCACCCAAAGTCAAAGTCCTTCCACCCTCCACTAAGGAGTGTGAAGATAGAAACAAGAAGAAGAAGAAGACGTTGGTGTGTGTGGCCACCGACTTCTACCCCGACCACGTCACTGTGTTCTGGCAGTTAAATGGAGGCGCCAACATCACCGATGGAGTTGGGACCGACAAC
>649-3
AGTTCAACTGAACTGCAGCCATACTATTCCAAACTACAACAGGATACTGTGGTACCAGCAGTCAGCACAGAACACTGCTCTGAAACTCATTGGGTATGTGCTACTCACCAGTCCTGCTGTGGAAGATTCCTTTAAAGAGCGTTTTACTGTGAGTGGAGATGCTGCAACTGGGAAAATGGCATATCTACATATTCCTAAACTGAGAGGAACTGAAGACAGTGCAGTGTATTTCTGTGCTGCTACTTCGGGGAGCGGCTATGAGGCACATTTTGGTTCAGGCACCAAATTAACAGTTCTCGAGCCAGACATCCCTGTCACTCCACCCAAAGTCAAAGTCCTTCCACCCTCCACTAAGGAGTGTGAAGATAGAAACAAGAAGAAGAAGAAGACGTTGGTGTGTGTGGCCACCGACTTCTACCCCGACCACGTCACTGTGTTCTGGCAGTTAAATGGAGGCGCCAACATCACCGATGGAGTTGGGACCGACAAC
>650-3
AGTTCAACTCAACTGCAGCCATACTATTCCAAACTACAACACTATACTGTGGTACCAGCAGTCAGCACAAAACACTGCTCTGAAACTCATTGGGTATGTGTTCCTCACCAGTCCTGCCGTGGAAGATTCCTTTAAAGAGCGTTTTACTGTGAGTGGAGATGCTGCAACTGGGAAAATGGCATATCTACATATTCCTAAACTGAGAGGAACTGAAGACAGTGGAGTGTATTTCTGTGCTGCTAGGGGACTATGAGGCACATTTTGGTTCAGGCACCAAATTAACAGTTCTCGAGCCAGACATCCCTGTCACTCCACCCAAAGTCAAAGTCCTTCCACCCTCCACTAAGGAGTGTGAAGATAGAAACAAGAAGAAGAAGAAGACGTTGGTGTGTGTGGCCACCGACTTCTACCCCGACCACGTCACTGTGTTCTGGCAGTTAAATGGAGGCGCCAACATCACCGATGGAGTTGGGACCGACAAC
>651-3
AGTTCAACTCACCTGCAGCCATACTATTCCAAGCTACAACACTATACTGTGGTACCAGCAGTCAGCACAGAACACTGCTCTGAAACTCATTGGAGCCAGACATCCCTGTCACTCCACCCAAAGTCAAAGTCCTTCCACCCTCCACTAAGGAGTGTGAAGATAGAAACAAGAAGAAGAAGAAGACGTTGGTGTGTGTGGCCACCGACTTCTACCCCGACCACGTCACTGTGTTCTGGCAGTTAAATGGAGGCGCCAACATCACCGATGGAGTTGGGACCGACAAC
>652-3
AGTTCAACTGACCTGCAGCCATACTATTCCAAACTACGACACTATACTGTGGTATCAGCAGTCAGCACAAAACACTGCTCTGAAACTCATTGGGTATGTGAGATTCACCAGTCCAACCGTGGAAGATTCCTTTAAAGAGCGTTTTACTGTGAGTGGAGATGCTGCAACTGGGAAAATGGCATATCTACATATTCCTAAACTGAGAGGAACTGAAGACAGTGCAGTGTATTTCTGTGCTGCTATAGACAGGGAGGTGAGGCACATTTTGGTTCAGGCACCAAATTAACAGTTCTCGAGCCAGACATCCCTGTCACTCCACCCAAAGTCAAAGTCCTTCCACCCTCCACTAAGGAGTGTGAAGATAGAAACAAGAAGAAGAAGAAGACGTTGGTGTGTGTGGCCACCGACTTCTACCCCGACCACGTCACTGTGTTCTGGCAGTTAAATGGAGGCGCCAACATCACCGATGGAGTTGGGACCGACAAC
>653-3
AGTTCAACTCAACTGCAGCCGGGGCTTGACCTTGGTGAAGAGTCTCCACCACTGCCAGTTTCTGAGTTTGAGGTAGGCTGAACAGTTCCTCTGGATCACCTTCATGGCGGTCAGCTGCTGCTGTCTCCTGGCAAAGGCCTTGCGGGCCACGTAGCCTCTGCACCAGGCCTGGAAGCTGATGATGACATCAGTGATCTTCATGTCCCTCTCCTCCTCCAGGTGAGCCAGCACTCCAGCCCTGAAGAACACCTTACTCTGACCAATCCTGAACAGGTTGGGATCCAGCTCCAGGCTTTTGATCATGAGCACACAGGCCTGTTTGCCATCCATGAAGCCCTTGGGGATGGAGTTGGGACCGACAAC
>654-3
AGTTCAACTGACCTGCAGCCATACTATTCCAAGCTACAACATTATACTGTGGTATCAGCAGTCAGCACAAAACACTGCTCTGAAACTCATTGGGTATGTGAGATTCACCAGTCCAACCGTGGAAGATTCCTTTAAAGAGCGTTTTACTGTGAGTGGAGATGCTGCAACTGGGAAAATGGCATATCTACATATTCCTAAACTGAGAGGAACTGAAGACAGTGCAGTTTATTTCTGTGCTGCTAGTCAAACAGGCTATGAGGCACATTTTGGTTCAGGCACCAAATTAACAGTTCTCGAGCCAGACATCCCTGTCACTCCACCCAAAGTCAAAGTCCTTCCACCCTCCACTAAGGAGTGTGAAGATAGAAACAAGAAGAAGAAGAAGACGTTGGTGTGTGTGGCCACCGACTTCTACCCCGACCACGTCACTGTGTTCTGGCAGTTAAATGGAGGCGCCAACATCACCGATGGAGTTGGGACCGACAAC
>655-3
AGTTCAACTCAACTGCAGCCATACTATTCCAAACTACGACACTATACTGTGGTATCAGCAGTCAGCACAAAACACTGCTCTGAAACTCATTGGGTATGTGAGATTCACCAGTCCAACCGTGGAAGATTCCTTTAAAGAGCGTTTTACTGTGAGTGGAGATGCTGCAACTGGGAAAATGGCATATCTACATATTCCTAAACTGAGAGGAACTGAAGACAGTGCAGTGTATTTCTGTGCTGCTAGGCGAACTGGAAGTGTGCCCTACTTTGGAAATGGAACAAAGCTCACTGTTTTAGAGCCAGACATCCCTGTCACTCCACCCAAAGTCAAAGTCCTTCCACCCTCCACTAAGGAGTGTGAAGATAGAAACAAGAAGAAGAAGAAGACGTTGGTGTGTGTGGCCACCGACTTCTACCCCGACCACGTCACTGTGTTCTGGCAGTTAAATGGAGGCGCCAACATCACCGATGGAGTTGGGACCGACAAC
>656-3
AGTTCAACTCACCTGCAGCCATACTATTCCAAGCTACAACATTATACTGTGGTATCAGCAGTCAGCACAAAACACTGCTCTGAAACTCATTGGGTATGTGAGATTCACCAGTCCAACCGTGGAAGATTCCTTTAAAGAGCGTTTTACTGTGAGTGGAGATGCTGCAACTGGGAAAATGGCATATCTACATATTCCTAAACTGAGAGGAACTGAAGACAGTGCAGTGTATTTCTGTGCTGCTAGTAAAGAGGGTAGCCCTGCGTTCTTTGGAGCAGGGACCAAACTGACTGTTCTGGAGCCAGACATCCCTGTCACTCCACCCAAAGTCAAAGTCCTTCCACCCTCCACTAAGGAGTGTGAAGATAGAAACAAGAAGAAGAAGAAGACGTTGGTGTGTGTGGCCACCGACTTCTACCCCGACCACGTCACTGTGTTCTGGCAGTTAAATGGAGGCGCCAACATCACCGATGGAGTTGGGACCGACAAC
>657-3
AGTTCAACTCACCTGCAGCCATACTATTCCAACCTACAACAGGATACTGTGGTACCAGCAGTCAGCACAAAACACTGCTCTGAAACTCATTGGGTATGTGCAATTCACCAGTCCAACCGTGGAAGATTCCTTTAAAGAGCGTTTTACTGTGAGTGGAGATGCTGCAACTGGGAAAATGGCATATCTACATATTCCTAAACTGAGAGGAACTGAAGACAGTGCAGTGTATTTCTGTGCTGCTACTTAGGAGCTTCAAACCAACCATCCTTCTTTGGCAATGGAACCAAACTCACTGTTTTAGAGCCAGACATCCCTGTCACTCCACCCAAAGTCAAAGTCCTTCCACCCTCCACTAAGGAGTGTGAAGATAGAAACAAGAAGAAGAAGAAGACGTTGGTGTGTGTGGCCACCGACTTCTACCCCGACCACGTCACTGTGTTCTGGCAGTTAAATGAAGGCGCCAACATCACCGATGGAGTTGGGACCGACAAC
>658-3
AGTTCAACTCACCTGCAGCCATACTATTCCTACCTACAACAGGATACTGTGGTACCAGCAGTCAGCGCAAAACACTGCTCTGAAACTCATTGGGTATGTGTTCCTCACCAGTCCTACCGTGGAAGATTCCTTTAAAGAGCATTTTACTGTGAGTGGAGATGCTGCAACTGGGAAAATGGCATATCTACATATTCCTAAACTGAGAGGAACTGAAGACAGTGCAGTGTATTTCTGTGCTGCTACCGGGACAGTCAACTATGAGGCACATTTTGGTTCAGGCACCAAATTAACAGTTCTCGAGCCAGACATCCCTGTCACTCCACCCAAAGTCAAAGTCCTTCCACCCTCCACTAAGGAGTGTGAAGATAGAAACAAGAAGAAGAAGAAGACGTTGGTGTGTGTGGCCACCGACTTCTACCCCGACCACGTCACTGTGTTCTGGCAGTTAAATGAAGGCGCCAACATCACCGATGGAGTTGGGACCGACAAC
>659-3
AGTTCAACTGAACTGCAGCCATACTATTCCAAGCTACAACATTATACTGTGGTACCAGCAGTCAGCACAAAACACTGCTCTGAAACTCATTGGGTATGTGCTACTCACCAGTCCTACCGTGGAAGATTCCTTTAAAGAGCGTTTTACTGTGAGTGGAGATGCTGCAACTGGGAAAATGGCATATCTACATATTCCTAAACTGAGAGGAACTGAAGACAGTGCAGTGTATTTCTGTGCTACCTATACAGGGGGGATTATGAGGCACATTTTGGTTCAGGCACCAAATTAACAGTTCTCGAGCCAGACATCCCTGTCACTCCACCCAAAGTCAAAGTCCTTCCACCCTCCACTAAGGAGTGTGAAGATAGAAACAAGAAGAAGAAGAAGACGTTGGTGTGTGTGGCCACCGACTTCTACCCCGACCACGTCACTGTGTTCTGGCAGTTAAATGGAGGCGCCAACATCACCGATGGAGTTGGGACCGACAAC
>660-3
AGTTCAACTCAACTGCAGCCATACTATTCCTACCTACAACAGGATACTGTGGTACCAGCAGTCAGCGCAAAACACTGCTCTGAAACTCATTGGGTATGTGTTCCTCACCAGTCCTGCCGTGGAAGATTCCTTTAAAGAGCATTTTACTGTGAGTGGAGATGCTGCAACTGGGAAAATGGCATATCTACATATTCCTAAACTGAGAGGAACTGAAGACAGTGCAGTGTATTTCTGTGCTGCTACTTCGACTGGAAGTGTGCCCTACTTTGGAAATGGAACAAAGCTCACTGTTTTAGAGCCAGACATCCCTGTCACTCCACCCAAAGTCAAAGTCCTTCCACCCTCCACTAAGGAGTGTGAAGATAGAAACAAGAAGAAGAAGAAGACGTTGGTGTGTGTGGCCACCGACTTCTACCCCGACCACGTCACTGTGTTCTGGCAGTTAAATGAAGGCGCCAACATCACCGATGGAGTTGGGACCGACAAC
>661-3
AGTTCAACTCAACTGCAGCCATACTATTCCAAACTACAACACTATACTGTGGTACCAGCAGTCAGCACAAAACACTGCTCTGAAACTCATTGGGTATGTGTTCCTCACCAGTCCTGCCGTGGAAGATTCCTTTAAAGAGCGTTTTACTGTGAGTGGAGATGCTGCAACTGGGAAAATGGCATATCTACATATTCCTAAACTGAGAGGAACTGAAGACAGTGGAGTGTATTTCTGTGCTGCCGGACAGGGCTCAAACCAACCAGCCTTCTTTGGCAATGGAACCAAACTCACTGTTTTAGAGCCAGACATCCCTGTCACTCCACCCAAAGTCAAAGTCCTTCCACCCTCCACTAAGGAGTGTGAAGATAGAAACAAGAAGAAGAAGAAGACGTTGGTGTGTGTGGCCACCGACTTCTACCCCGACCACGTCACTGTGTTCTGGCAGTTAAATGGAGGCGCCAACATCACCGATGGAGTTGGGACCGACAAC
>662-3
AGTTCAACTCACCTGCAGCCATACTATTCCAAACTACGACACTATACTGTGGTATCAGCAGTCAGCACAAAACACTGCTCTGAAACTCATTGGGTATGTGAGATTCACCAGTCCAACCGTGGAAGATTCCTTTAAAGAGCGTTTTACTGTGAGTGGAGATGCTGCAACTGGGAAAATGGCATATCTACATATTCCTAAACTGAGAGGAACTGAAGACAGTGCAGTGTATTTCTGTGCTGCTACTTCGGGACAGGGGTATGAGGCACATTTTGGTTCAGGCACCAAATTAACAGTTCTCGAGCCAGACATCCCTGTCACTCCACCCAAAGTCAAAGTCCTTCCACCCTCCACTAAGGAGTGTGAAGATAGAAACAAGAAGAAGAAGAAGACGTTGGTGTGTGTGGCCACCGACTTCTACCCCGACCACGTCACTGTGTTCTGGCAGTTAAATGGAGGCGCCAACATCACCGATGGAGTTGGGACCGACAAC
>663-3
AGTTCAACTGAACTGCAGCCATACTATTCCAAACTACGACACTATACTGTGGTATCAGCAGTCAGCACAAAACACTGCTCTGAAACTCATTGGGTATGTGAGATTCACCAGTCCAACCGTGGAAGATTCCTTTAAAGAGCGTTTTACTGTGAGTGGAGATGCTGCAACTGGGAAAATGGCGTATCTACATGTTCCTAAACTGAGAGGAACTGAAGACAGTGCAGTGTATTTCTGTGCTGTCGGAGCGCTCACTGGAAGTGTGCCCTACTTTGGAAATGGAACAAAGCTCACTGTTTTAGAGCCAGACATCCCTGTCACTCCACCCAAAGTCAAAGTCCTTCCACCCTCCACTAAGGAGTGTGAAGATAGAAACAAGAAGAAGAAGAAGACGTTGGTGTGTGTGGCCACCGACTTCTACCCCGACCACGTCACTGTGTTCTGGCAGTTAAATGGAGGCGCCAACATCACCGATGGAGTTGGGACCGACAAC
>664-3
AGTTCAACTCACCTGCAGCCATACTATTCCAAACTACAACACTATACTGTGGTACCAGCAGTCAGCACAAAACACTGCTCTGAAACTCATTGGGTATGTGTTCCTCACCAGTCCTGCCGTGGAAGATTCCTTTAAAGAGCGTTTTACTGTGAGTGGAGATGCTGCAACTGGGAAAATGGCATATCTACATATTCCTAAACTGAGAGGAACTGAAGACAGTGGAGTGTATTTCTGTGCTGCTAGGAGGGGGCGCATCCAACCAGCCTTCTTTGGCAATGGAACCAAACTCACTGTTTTAGAGCCAGACATCCCTGTCACTCCACCCAAAGTCAAAGTCCTTCCACCCTCCACTAAGGAGTGTGAAGATAGAAACAAGAAGAAGAAGAAGACGTTGGTGTGTGTGGCCACCGACTTCTACCCCGACCACGTCACTGTGTTCTGGCAGTTAAATGGAGGCGCCAACATCACCGATGGAGTTGGGACCGACAAC
>665-3
AGTTCAACTGACCTGCAGCCATACTATTCCTACCTACAACAGGATACTGTGGTACCAGCAGTCAGCGCAAAACACTGCTCTGAAACTCATTGGGTATGTGTTCCTCACCAGTCCTGCCGTGGAAGATTCCTTTAAAGAGCATTTTACTGTGAGTGGAGATGCTGCAACTGGGAAAATGGCATATCTACATATTCCTAAACTGAGAGGAACTGAAGACAGTGCAGTGTATTTCTGTGCTGCTACTTATGCGACAGGCTATGAGGCACATTTTGGTTCAGGCACCAAATTAACAGTTCTCGAGCCAGACATCCCTGTCACTCCACCCAAAGTCAAAGTCCTTCCACCCTCCACTAAGGAGTGTGAAGATAGAAACAAGAAGAAGAAGAAGACGTTGGTGTGTGTGGCCACCGACTTCTACCCCGACCACGTCACTGTGTTCTGGCAGTTAAATGAAGGCGCCAACATCACCGATGGAGTTGGGACCGACAAC
>666-3
AGTTCAACTGACCTGCAGCCATACTATTCCTACCTACAACAGGATACTGTGGTACCAGCAGTCAGCGCAAAACACTGCTCTGAAACTCATTGGGTATGTGTTCCTCACCAGTCCTGCCGTGGAAGATTCCTTTAAAGAGCATTTTACTGTGAGTGGAGATGCTGCAACTGGGAAAATGGCATATCTACATATTCCTAAACTGAGAGGAACTGAAGACAGTGCAGTGTATTTCTGTGCTGCTACCCGGGACAGCAACTATGAGGCACATTTTGGTTCAGGCACCAAATTAACAGTTCTCGAGCCAGACATCCCTGTCACTCCACCCAAAGTCAAAGTCCTTCCACCCTCCACTAAGGAGTGTGAAGATAGAAACAAGAAGAAGAAGAAGACGTTGGTGTGTGTGGCCACCGACTTCTACCCCGACCACGTCACTGTGTTCTGGCAGTTAAATGAAGGCGCCAACATCACCGATGGAGTTGGGACCGACAAC
>667-3
AGTTCAACTCACCTGCAGCCATACTATTCCTACCTACAACAGGATACTGTGGTACCAGCAGTCAGCGCAAAACACTGCTCTGAAACTCATTGGGTATGTGTTCCTCACCAGTCCTACCGTGGAAGATTCCTTTAAAGAGCATTTTACTGTGAGTGGAGATGCTGCAACTGGGAAAATGGCATATCTACATATTCCTAAACTGAGAGGAACTGAAGACAGTGCAGTGTATTTCTGTGCTGCCCTTCGGGACTATGATCCTGCGTTCTTTGGAGCAGGGACCAAACTGACTGTTCTGGAGCCAGACATCCCTGTCACTCCACCCAAAGTCAAAGTCCTTCCACCCTCCACTAAGGAGTGTGAAGATAGAAACAAGAAGAAGAAGAAGACGTTGGTGTGTGTGGCCACCGACTTCTACCCCGACCACGTCACTGTGTTCTGGCAGTTAAATGGAGGCGCCAACATCACCGATGGAGTTGGGACCGACAAC
>668-3
AGTTCAACTCACCTGCAGCCATACTATTCCAACCTACAACAGGATACTGTGGTACCAGCAGTCAGCACAAAACACTGCTCTGAAACTCATTGGGTATGTGCAATTCACCAGTCCAACCGTGGAAGATTCCTTTAAAGAGCGTTTTACTGTGAGTGGAGATGCTGCAACTGGGAAAATGGCATATCTACATATTCCTAAACTGAGAGGAACTGAAGACAGTGCAGTGTATTTCTGTGCTGCTACTTATGATAGGGATGAGGCACATTTTGGTTCAGGCACCAAATTAACAGTTCTCGAGCCAGACATCCCTGTCACTCCACCCAAAGTCAAAGTCCTTCCACCCTCCACTAAGGAGTGTGAAGATAGAAACAAGAAGAAGAAGAAGACGTTGGTGTGTGTGGCCACCGACTTCTACCCCGACCACGTCACTGTGTTCTGGCAGTTAAATGGAGGCGCCAACATCACCGATGGAGTTGGGACCGACAAC
>669-3
AGTTCAACTCACCTGCAGCCATACTATTCCAAGCTACAACATTATACTGTGGTACCAGCAGTCAGCACAAAACACTGCTCTGAAACTCATTGGGTATGTGCAATTCACCAGTCCAACCGTGGAAGATTCCTTTAAAGAGCGTTTTACTGTGAGTGGAGATGCTGCAACTGGGAAAATGGCATATCTACATATTCCTAATCTGAGAGGAACTGAAGACAGTGCAGTGTATTTCTGTGCTGTCGACAACTATGAGGCACATTTTGGTTCAGGCACCAAATTAACAGTTCTCGAGCCAGACATCCCTGTCACTCCACCCAAAGTCAAAGTCCTTCCACCCTCCACTAAGGAGTGTGAAGATAGAAACAAGAAGAAGAAGAAGACGTTGGTGTGTGTGGCCACCGACTTCTACCCCGACCACGTCACTGTGTTCTGGCAGTTAAATGGAGGCGCCAACATCACCGATGGAGTTGGGACCGACAAC
>670-3
AGTTCAACTGACCTGCAGCCATACTATTCCAAACTACGACACTATACTGTGGTATCAGCAGTCAGCACAAAACACTGCTCTGAAACTCATTGGGTATGTGCTACTCACCAGTCCAACCATGGAAGATTCCTTTAAAGAGCGTTTTACTGTGAGTGGAGATGCTGCAACTGGGAAAATGGCATATCTACATATTCCTAATCTGAGAGGAACTGAAGACAGTGCAGTGTATTTCTGTGCTGCCTCGGGACAGGCCTATGAGGCACATTTTGGTTCAGGCACCAAATTAACAGTTCTCGAGCCAGACATCCCTGTCACTCCACCCAAAGTCAAAGTCCTTCCACCCTCCACTAAGGAGTGTGAAGATAGAAACAAGAAGAAGAAGAAGACGTTGGTGTGTGTGGCCACCGACTTCTACCCCGACCACGTCACTGTGTTCTGGCAGTTAAATGGAGGCGCCAACATCACCGATGGAGTTGGGACCGACAAC
>671-3
AGTTCAACTGAACTGCAGCCATACTATTCCAAGCTACAACATTATACTGTGGTACCAGCAGTCAGCACAAAACACTGCTCTGAAACTCATTGGGTATGTGTTCCTCACCAGTCCTACCGTGGAAGATTCCTTTAAAGAGCGTTTTACTGTGAGTGGAGATGCTGCAACTGGGAAAATGGCATATCTACATATTCCTAAACTGAGAGGAACTGAAGACAGTGCAGTGTATTTCTGTGCTGCTACTTATGCGGGAAGTGTGCCCTACTTTGGAAATGGAACAAAGCTCACTGTTTTAGAGCCAGACATCCCTGTCACTCCACCCAAAGTCAAAGTCCTTCCACCCTCCACTAAGGAGTGTGAAGATAGAAACAAGAAGAAGAAGAAGACGTTGGTGTGTGTGGCCACCGACTTCTACCCCGACCACGTCACTGTGTTCTGGCAGTTAAATGAAGGCGCCAACATCACCGATGGAGTTGGGACCGACAAC
>672-3
AGTTCAACTCAACTGCAGCCATACTATTCCAAGCTACAACATTATACTGTGGTATCAGCAGTCAGCACAAAACACTGCTCTGAAACTCATTGGGTATGTGAGATTCACCAGTCCAACCGTGGAAGATTCCTTTAAAGAGCGTTTTACTGTGAGTGGAGATGCTGCAACTGGGAAAATGGCATATCTACATATTCCTAAACTGAGAGGAACTGAAGACAGTGCAGTGTATTTCTGTGCTGCTAGCCGGACAGGGCGACTCGGAAGCATACTTTGGAGCCGGCACCAAACTCACCGTTTTAGAGCCAGACATCCCTGTCACTCCACCCAAAGTCAAAGTCCTTCCACCCTCCACTAAGGAGTGTGAAGATAGAAACAAGAAGAAGAAGAAGACGTTGGTGTGTGTGGCCACCGACTTCTACCCCGACCACGTCACTGTGTTCTGGCAGTTAAATGGAGGCGCCAACATCACCGATGGAGTTGGGACCGACAAC
>673-3
AGTTCAACTCAACTGCAGCCATACTATTCCAAGCTACAACATTATACTGTGGTACCAGCAGTCAGCACAAAACACTGCTCTGAAACTCATTGGGTATGTGCAATTCACCAGTCCAACCGTGGAAGATTCCTTTAAAGAGCGTTTTACTGTGAGTGGAGATGCTGCAACTGGGAAAATGGCATATCTACATATTCCTAATCTGAGAGGAACTGAAGACAGTGCAGTGTATTTCTGTGCTGCTAGTAGTGCCAGCCAGGCTTACTTCGGTGGAGGAACCAGGTTAACTGTCCTAGAGCCAGACATCCCTGTCACTCCACCCAAAGTCAAAGTCCTTCCACCCTCCACTAAGGAGTGTGAAGATAGAAACAAGAAGAAGAAGAAGACGTTGGTGTGTGTGGCCACCGACTTCTACCCCGACCACGTCACTGTGTTCTGGCAGTTAAATGGAGGCGCCAACATCACCGATGGAGTTGGGACCGACAAC
>674-3
AGTTCAACTCAACTGCAGCCATACTATTCCAAACTACGACACTATACTGTGGTATCAGCAGTCAGCACAAAACACTGCTCTGAAACTCATTGGGTATGTGAGATTCACCAGTCCAACCGTGGAAGATTCCTTTAAAGAGCGTTTTACTGTGAGTGGAGATGCTGCAACTGGGAAAATGGCATATCTACATATTCCTAAACTGAGAGGAACTGAAGACAGTGCAGTGTATTTCTGTGCTGCTACTACAGGGGTCGACTATGAGGCACATTTTGGTTCAGGCACCAAATTAACAGTTCTCGAGCCAGACATCCCTGTCACTCCACCCAAAGTCAAAGTCCTTCCACCCTCCACTAAGGAGTGTGAAGATAGAAACAAGAAGAAGAAGAAGACGTTGGTGTGTGTGGCCACCGACTTCTACCCCGACCACGTCACTGTGTTCTGGCAGTTAAATGGAGGCGCCAACATCACCGATGGAGTTGGGACCGACAAC
>675-3
AGTTCAACTCAACTGCAGCCATACTATTCCAAACTACAACAGGATACTGTGGTACCAGCAGTCAGCACAGAACACTGCTCTGAAACTCATTGGGTATGTGCTACTCACCAGTCCTGCTGTGGAAGATTCCTTTAAAGAGCGTTTTACTGTGAGTGGAGATGCTGCAACTGGGAAAATGGCATATCTACATATTCCTAAACTGAGAGGAACTGAAGACAGTGCAGTGTATTTCTGTGCTGCTACTTACAGAGGAAACCAACCAGCCTTCTTTGGCAATGGAACCAAACTCACTGTTTTAGAGCCAGACATCCCTGTCACTCCACCCAAAGTCAAAGTCCTTCCACCCTCCACTAAGGAGTGTGAAGATAGAAACAAGAAGAAGAAGAAGACGTTGGTGTGTGTGGCCACCGACTTCTACCCCGACCACGTCACTGTGTTCTGGCAGTTAAATGGAGGCGCCAACATCACCGATGGAGTTGGGACCGACAAC
>676-3
AGTTCAACTGACCTGCAGCCAGCCAGACCACTGCGGCGCTGCAGCACTGACCAGGAGAGAACCTGGTGTGCCAAGGTTGGAGAAGAGGTCTGATGAAAACAATGAAATGTTTGCCTAGGCTAACATGGAGTTGGGACCGACAAC
>677-3
AGTTCAACTCACCTGCAGCCATACTATTCCAAACTACGACACTATACTGTGGTATCAGCAGTCAGCACAAAACACTGCTCTGAAACTCATTGGGTATGTGAGATTCACCAGTCCAACCGTGGAAGATTCCTTTAAAGAGCGTTTTACTGTGAGTGGAGATGCTGCAACTGGGAAAATGGCATATCTACATATTCCTAAACTGAGAGGAACTGAAGACAGTGCAGTGTATTTCTGTGCTGCTAGGCGAACTGGAAGTGTGCCCTACTTTGGAAATGGAACAAAGCTCACTGTTTTAGAGCCAGACATCCCTGTCACTCCACCCAAAGTCAAAGTCCTTCCACCCTCCACTAAGGAGTGTGAAGATAGAAACAAGAAGAAGAAGAAGACGTTGGTGTGTGTGGCCACCGACTTCTACCCCGACCACGTCACTGTGTTCTGGCAGTTAAATGGAGGCGCCAACATCACCGATGGAGTTGGGACCGACAAC
>678-3
AGTTCAACTGAACTGCAGCCATACTATTCCAACCTACAACAGGATACTGTGGTACCAGCAGTCAGCACAAAACACTGCTCTGAAACTCATTGGGTATGTGCAATTCACCAGTCCAACCGTGGAAGATTCCTTTAAAGAGCGTTTTACTGTGAGTGGAGATGCTGCAACTGGGAAAATGGCATATCTACATATTCCTAAACTGAGAGGAACTGAAGACAGTGCAGTGTATTTCTGTGCTGCTACTTAGCTCGTACTCGGAAGCATACTTTGGAGCCGGCACCAAACTCACCGTTTTAGAGCCAGACATCCCTGTCACTCCACCCAAAGTCAAAGTCCTTCCACCCTCCACTAAGGAGTGTGAAGATAGAAACAAGAAGAAGAAGAAGACGTTGGTGTGTGTGGCCACCGACTTCTACCCCGACCACGTCACTGTGTTCTGGCAGTTAAATGGAGGCGCCAACATCACCGATGGAGTTGGGACCGACAAC
>679-2
AGTTCAACTCACCTGCAGCCATACTATTCCAAGCTACAACACTATACTGTGGTACCAGCAGTCAGCACAGAACACTGCTCTGAAACTCATTGGGTATGTGTTCCTCACCAGTCCTGCTGTGGAAGATTCCTTTAAAGAGCGTTTTACTGTGAGTGGAGATGCTGCAACTGGGAAAATGGCATATCTACATATTCCTAAACTGAGAGGAACTGAAGACAGTGCAGTGTATTTCTGTGCTGCTACTTATGGGCCGTACTCGGAAGCATACTTTGGAGCCGGCACCAAACCCACCGTTTTAGAGCCAGACATCCCTGTCACTCCACCCAAAGTCAAAGTCCTTCCACCCTCCACTAAGGAGTGTGAAGATAGAAACAAGAAGAAGAAGAAGACGTTGGTGTGTGTGGCCACCGACTTCTACCCCGACCACGTCACTGTGTTCTGGCAGTTAAATGGAGGCGCCAACATCACCGATGGAGTTGGGACCGACAAC
>680-2
AGTTCAACTCACCTGCAGCCATACTATTCCAAACTACGACACTATACTGTGGTATCAGCAGTCAGCACAAAACACTGCTCTGAAACTCATTGGGTATGTGAGATTCACCAGTCCAACCGTGGAAGATTCCTTTAAAGAGCGTTTTACTGTGAGTGGAGATGCTGCAACTGGGAAAATGGCGTATCTACATGTTCCTAAACTGAGAGGAACTGAAGACAGTGCAGTGTATTTCTGTGCTGCTTCGACAGGGGGGTACTCGGAAGCATACTTTGGAGCCGGCACCAAACTCACCGTTTTAGAGCCAGACATCCCTGTCACTCCACCCAAAGTCAAAGTCCTTCCACCCTCCACTAAGGAGTGTGAAGATAGAAACAAGAAGAAGAAGAAGACGTTGGTGTGTGTGGCCACCGACTTCTACCCCGACCACGTCACTGTGTTCTGGCAGTTAAATGGAGGCGCCAACATCACCGATGGAGTTGGGACCGACAAC
>681-2
AGTTCAACTGAACTGCAGCCATACTATTCCAAACTACGACACTATACTGTGGTATCAGCAGTCAGCACAAAACACTGCTCTGAAACTCATTGGGTATGTGCTACTCACCAGTCCAACCATGGAAGATTCCTTTAAAGAGCGTTTTACTGTGAGTGGAGATGCTGCAACTGGGAAAATGGCATATCTACATATTCCTAATCTGAGAGGAACTGAAGACAGTGCAGTGTATTTCTGTGCTGCTAAGAAGGTAGTGTGCCCTACTTTGGAAATGGAACAAAGCTCACTGTTTTAGAGCCAGACATCCCTGTCACTCCACCCAAAGTCAAAGTCCTTCCACCCTCCACTAAGGAGTGTGAAGATAGAAACAAGAAGAAGAAGAAGACGTTGGTGTGTGTGGCCACCGACTTCTACCCCGACCACGTCACTGTGTTCTGGCAGTTAAATGGAGGCGCCAACATCACCGATGGAGTTGGGACCGACAAC
>682-2
AGTTCAACTGACCTGCAGCCATACTATTCCAAACTACGACACTATACTGTGGTATCAGCAGTCAGCACAAAACACTGCTCTGAAACTCATTGGGTATGTGAGATTCACCAGTCCAACCGTGGAAGATTCCTTTAAAGAGCGTTTTACTGTGAGTGGAGATGCTGCAACTGGGAAAATGGCGTATCTACATGTTCCTAAACTGAGAGGAACTGAAGACAGTGCAGTGTATTTCTGTGCTGCTCACAGTCACACTGGAAGTGTGCCCTACTTTGGAAATGGAACAAAGCTCACTGTTTTAGAGCCAGACATCCCTGTCACTCCACCCAAAGTCAAAGTCCTTCCACCCTCCACTAAGGAGTGTGAAGATAGAAACAAGAAGAAGAAGAAGACGTTGGTGTGTGTGGCCACCGACTTCTACCCCGACCACGTCACTGTGTTCTGGCAGTTAAATGGAGGCGCCAACATCACCGATGGAGTTGGGACCGACAAC
>683-2
AGTTCAACTGACCTGCAGCCATACTATTCCAAGCTACAACATTATACTGTGGTACCAGCAGTCAGCACAAAACACTGCTCTGAAACTCATTGGGTATGTGCTACTCACCAGTCCTACCGTGGAAGATTCCTTTAAAGAGCGTTTTACTGTGAGTGGAGATGCTGCAACTGGGAAAATGGCATATCTACATATTCCTAAACTGAGAGGAACTGAAGACAGTGCAGTGTATTTCTGTGCTGCTACCCGGACAGGGGATGAGGCACATTTTGGTTCAGGCACCAAATTAACAGTTCTCGAGCCAGACATCCCTGTCACTCCACCCAAAGTCAAAGTCCTTCCACCCTCCACTAAGGAGTGTGAAGATAGAAACAAGAAGAAGAAGAAGACGTTGGTGTGTGTGGCCACCGACTTCTACCCCGACCACGTCACTGTGTTCTGGCAGTTAAATGGAGGCGCCAACATCACCGATGGAGTTGGGACCGACAAC
>684-2
AGTTCAACTGACCTGCAGCCATACTATTCCAAACTACGACACTATACTGTGGTATCAGCAGTCAGCACAAAACACTGCTCTGAAACTCATTGGGTATGTGCTACTCACCAGTCCAACCATGGAAGATTCCTTTAAAGAGCGTTTTACTGTGAGTGGAGATGCTGCAACTGGGAAAATGGCATATCTACATATTCCTAATCTGAGAGGAACTGAAGACAGTGCAGTGTATTTCTGTGCTGCTAGACAGGGCGACTATAATCCTGCGTTCTTTGGAGCAGGGACCAAACTGACTGTTCTGGAGCCAGACATCCCTGTCACTCCACCCAAAGTCAAAGTCCTTCCACCCTCCACTAAGGAGTGTGAAGATAGAAACAAGAAGAAGAAGAAGACGTTGGTGTGTGTGGCCACCGACTTCTACCCCGACCACGTCACTGTGTTCTGGCAGTTAAATGGAGGCGCCAACATCACCGATGGAGTTGGGACCGACAAC
>685-2
AGTTCAACTGACCTGCAGCCATACTATTCCAAACTACGACACTATACTGTGGTATCAGCAGTCAGCACAAAACACTGCTCTGAAACTCATTGGGTATGTGAGATTCACCAGTCCAACCGTGGAAGATTCCTTTAAAGAGCGTTTTACTGTGAGTGGAGATGCTGCAACTGGGAAAATGGCATATCTACATATTCCTAAACTGAGAGGAACTGAAGACAGTGCAGTGTATTTCTGTGCTGCTCCGCCCAGCTCGTACTCGGAAGCATACTTTGGAGCCGGCACCAAACTCACCGTTTTAGAGCCAGACATCCCTGTCACTCAACCCAAAGTCAAAGTCCTTCCACCCTCCACTAAGGAGTGTGAAGATAGAAACAAGAAGAAGAAGAAGACGTTGGTGTGTGTGGCCACCGACTTCTACCCCGACCACGTCACTGTGTTCTGGCAGTTAAATGGAGGCGCCAACATCACCGATGGAGTTGGGACCGACAAC
>686-2
AGTTCAACTGACCTGCAGCCATACTATTCCAAACTACGACACTATACTGTGGTATCAGCAGTCAGCACAAAACACTGCTCTGAAACTCATTGGGTATGTGCTACTCACCAGTCCAACCATGGAAGATTCCTTTAAAGAGCGTTTTACTGTGAGTGGAGATGCTGCAACTGGGAAAATGGCATATCTACATATTCCTAATCTGAGAGGAACTGAAGACAGTGCAGTGTATTTCTGTGCTGCTAGTAGGGGCGCTGGAAGTGTGCCCTACTTTGGAAATGGAACAAAGCTCACTGTTTTAGAGCCAGACATCCCTGTCACTCCACCCAAAGTCAAAGTCCTTCCACCCTCCACTAAGGAGTGTGAAGATAGAAACAAGAAGAAGAAGAAGACGTTGGTGTGTGTGGCCACCGACTTCTACCCCGACCACGTCACTGTGTTCTGGCAGTTAAATGGAGGCGCCAACATCACCGATGGAGTTGGGACCGACAAC
>687-2
AGTTCAACTCAACTGCAGCCATACTATTCCAAGCTACAACATTATACTGTGGTACCAGCAGTCAGCACAAAACACTGCTCTGAAACTCATTGGGTATGTGCTACTCACCAGTCCTACCGTGGAAGATTCCTTTAAAGAGCGTTTTACTGTGAGTGGAGATGCTGCAACTGGGAAAATGGCATATCTACATATTCCTAAACTGAGAGGAACTGAAGACAGTGCAGTGTATTTCTGTGCTGCTACTTACGGCTATGAGGCACATTTTGGTTCAGGCACCAAATTAACAGTTCTCGAGCCAGACATCCCTGTCACTCCACCCAAAGTCAAAGTCCTTCCACCCTCCACTAAGGAGTGTGAAGATAGAAACAAGAAGAAGAAGAAGACGTTGGTGTGTGTGGCCACCGACTTCTACCCCGACCACGTCACTGTGTTCTGGCAGTTAAATGGAGGCGCCAACATCACCGATGGAGTTGGGACCGACAAC
>688-2
AGTTCAACTGACCTGCAGCCATACTATTCCAAACTACAACACTATACTGTGGTACCAGCAGTCAGCACAAAACACTGCTCTGAAACTCATTGGGTATGTGTTCCTCACCAGTCCTGCGGTGGAAGATTCCTTTAAAGAGCGTTTTACTGTGAGTGGAGATGCTGCAACTGGGAAAATGGCATATCTACATATTCCTAAACTGAGAGGAACTGAAGACAGTGGAGTGTATTTCTGTGCTGCTAGTACGACAGTTTTTGAGGCACATTTTGGTTCAGGCACCAAATTAACAGTTCTCGAGCCAGACATCCCTGTCACTCCACCCAAAGTCAAAGTCCTTCCACCCTCCACTAAGGAGTGTGAAGATAGAAACAAGAAGAAGAAGAAGACGTTGGTGTGTGTGGCCACCGACTTCTACCCCGACCACGTCACTGTGTTCTGGCAGTTAAATGGAGGCGCCAACATCACCGATGGAGTTGGGACCGACAAC
>689-2
AGTTCAACTGAACTGCAGCCATACTATTCCAAGCTACAACATTATACTGTGGTACCAGCAGTCAGCACAAAACACTGCTCTGAAACTCATTGGGTATGTGCTACTCACCAGTCCTACCGTGGAAGATTCCTTTAAAGAGCGTTTTACTGTGAGTGGAGATGCTGCAACTGGGAAAATGGCATATCTACATATTCCTAAACTGAGAGGAACTGAAGACAGTGCAGTGTATTTCTGTGCTGCTACTTATCCGACAGTCAACTATGAGGCACATTTTGGTTCAGGCACCAAATTAACAGTTCTCGAGCCAGACATCCCTGTCACTCCACCCAAAGTCAAAGTCCTTCCACCCTCCACTAAGGAGTGTGAAGATAGAAACAAGAAGAAGAAGACGTTGGTGTGTGTGGCCACCGACTTCTACCCCGACCACGTCACTGTGTTCTGGCAGTTAAATGGAGGCGCCAACATCACCGATGGAGTTGGGACCGACAAC
>690-2
AGTTCAACTGACCTGCAGCCATACTATTCCTACCTACAACAGGATACTGTGGTACCAGCAGTCAGCGCAAAACACTGCTCTGAAACTCATTGGGTATGTGTTCCTCACCAGTCCTGCCGTGGAAGATTCCTTTAAAGAGCATTTTACTGTGAGTGGAGATGCTGCAACTGGGAAAATGGCATATCTACATATTCCTAAACTGAGAGGAACTGAAGACAGTGCAGTGTATTTCTGTGCTGCTACGGGGACAACGTACTCGGAAGCATACTTTGGAGCCGGCACCAAACTCACCGTTTTAGAGCCAGACATCCCTGTCACTCCACCCAAAGTCAAAGTCCTTCCACCCTCCACTAAGGAGTGTGAAGATAGAAACAAGAAGAAGAAGAAGACGTTGGTGTGTGTGGCCACCGACTTCTACCCCGACCACGTCACTGTGTTCTGGCAGTTAAATGAAGGCGCCAACATCACCGATGGAGTTGGGACCGACAAC
>691-2
AGTTCAACTGAACTGCAGCCATACTATTCCAAACTACGACACTATACTGTGGTATCAGCAGTCAGCACAAAACACTGCTCTGAAACTCATTGGGTATGTGAGATTCACCAGTCCAACCGTGGAAGATTCCTTTAAAGAGCGTTTTACTGTGAGTGGAGATGCTGCAACTGGGAAAATGGCATATCTACATATTCCTAAACTGAGAGGAACTGAAGACAGTGCAGTGTATTTCTGTGCTGCTACTAAAGACATCTATGAGGCACATTTTGGTTCAGGCACCAAATTAACAGTTCTCGAGCCAGACATCCCTGTCACTCCACCCAAAGTCAAAGTCCTTCCACCCTCCACTAAGGAGTGTGAAGATAGAAACAAGAAGAAGAAGAAGACGTTGGTGTGTGTGGCCACCGACTTCTACCCCGACCACGTCACTGTGTTCTGGCAGTTAAATGGAGGCGCCAACATCACCGATGGAGTTGGGACCGACAAC
>692-2
AGTTCAACTCAACTGCAGCCATACTATTCCAAGCTACAACACTATACTGTGGTACCAGCAGTCAGCACAGAACACTGCTCTGAAACTCATTGGGTATGTGTTCCTCACCAGTCCTGCTGTGGAAGATTCCTTTAAAGAGCGTTTTACTGTGAGTGGAGATGCTGCAACTGGGAAAATGGCATATCTACATATTCCTAAACTGAGAGGAACTGAAGACAGTGCAGTGTATTTCTGTGCTGCTACTTATGAAGGGATGGAGGCACATTTTGGTTCAGGCACCAAATTAACAGTTCTCGAGCCAGACATCCCTGTCACTCCACCCAAAGTCAAAGTCCTTCCACCCTCCACTAAGGAGTGTGAAGATAGAAACAAGAAGAAGAAGAAGACGTTGGTGTGTGTGGCCACCGACTTCTACCCCGACCACGTCACTGTGTTCTGGCAGTTAAATGAAGGCGCCAACATCACCGATGGAGTTGGGACCGACAAC
>693-2
AGTTCAACTGAACTGCAGCCATACTATTCCAAACTACGACACTATACTGTGGTATCAGCAGTCAGCACAAAACACTGCTCTGAAACTCATTGGGTATGTGAGATTCACCAGTCCAACCGTGGAAGATTCCTTTAAAGAGCGTTTTACTGTGAGTGGAGATGCTGCAACTGGGAAAATGGCATATCTACATATTCCTAAACTGAGAGGAACTGAAGACAGTGCAGTGTATTTCTGTGCTGCTACCGGGGACCAACCAGCCTTCTTTGGCAATGGAACCAAACTCACTGTTTTAGAGCCAGACATCCCTGTCACTCCACCCAAAGTCAAAGTCCTTCCACCCTCCACTAAGGAGTGTGAAGATAGAAACAAGAAGAAGAAGAAGACGTTGGTGTGTGTGGCCACCGACTTCTACCCCGACCACGTCACTGTGTTCTGGCAGTTAAATGGAGGCGCCAACATCACCGATGGAGTTGGGACCGACAAC
>694-2
AGTTCAACTCACCTGCAGACATACTATTCCAAGCTACAACACTATACTGTGGTATCAGCAGTCAGCACAGAACACTGCTCTGAAACTCATTGGGTATGTGCTACTCACCAGTCCTGCTGTGGAAGATTCCTTTAAAGAGCGTTTTACTGTGAGTGGAGATGCTGCAACTGGGAAAATGGCATATCTACATATTCCTAAACTGAGAGGAACTGAAGACAGTGCAGTGTATTTCTGTGCTGCTACTTGGACAGTCTATGAGGCACATTTTGGTTCAGGCACCAAATTAACAGTTCTCGAGCCAGACATCCCTGTCACTCCACCCAAAGTCAAAGTCCTTCCACCCTCCACTAAGGAGTGTGAAGATAGAAACAAGAAGAAGAAGACGTTGGTGTGTGTGGCCACCGACTTCTACCCCGACCACGTCACTGTGTTCTGGCAGTTAAATGGAGGCGCCAACATCACCGATGGAGTTGGGACCGACAAC
>695-2
AGTTCAACTCACCTGCAGCCATACTATTCCAAACTACGACACTATACTGTGGTATCAGCAGTCAGCACAAAACACTGCTCTGAAACTCATTGGGTATGTGAGATTCACCAGTCCAACCGTGGAAGATTCCTTTAAAGAGCGTTTTACTGTGAGTGGAGATGCTGCAACTGGGAAAATGGCATATCTACATATTCCTAAACTGAGAGGAACTGAAGACAGTGCAGTGTATTTCTGTGCTGTTACGGGACGACGTAGCCAACCAGCCTTCTTTGGCAATGGAACCAAACTCACTGTTTTAGAGCCAGACATCCCTGTCACTCCACCCAAAGTCAAAGTCCTTCCACCCTCCACTAAGGAGTGTGAAGATAGAAACAAGAAGAAGAAGAAGACGTTGGTGTGTGTGGCCACCGACTTCTACCCCGACCACGTCACTGTGTTCTGGCAGTTAAATGGAGGCGCCAACATCACCGATGGAGTTGGGACCGACAAC
>696-2
AGTTCAACTCACCTGCAGCCATACTATTCCAAGCTACAACATTATACTGTGGTATCAGCAGTCAGCACAAAACACTGCTCTGAAACTCATTGGGTATGTGAGATTCACCAGTCCAACCGTGGAAGATTCCTTTAAAGAGCGTTTTACTGTGAGTGGAGATGCTGCAACTGGGAAAATGGCATATCTACATATTCCTAAACTGAGAGGAACTGAAGACAGTGCAGTGTATTTCTGTGCTGCTACTGGGGGCGGCCAACCAGCCTTCTTTGGCAATGGAACCAAACTCACTGTTTTAGAGCCAGACATCCCTGTCACTCCACCCAAAGTCAAAGTCCTTCCACCCTCCACTAAGGAGTGTGAAGATAGAAACAAGAAGAAGAAGAAGACGTTGGTGTGTGTGGCCACCGACTTCTACCCCGACCACGTCACTGTGTTCTGGCAGTTAAATGGAGGCGCCAACATCACCGATGGAGTTGGGACCGACAAC
>697-2
AGTTCAACTCAACTGCAGCCATACTATTAGTTCCTACTATACTATATTGTGGTACCAGCAGTCAATAGCTGATTCTAATCTGAAACTGATTGGATTTGTGTTTTATAAGAATCCAACAGTTGCAGATCAATATAAAGAGCACTTTGAAATCCGTGGAGATGGAGAGATAGAAGCATCCCTTCAGCTTCTGTCAGGCCCTGAAAACAGTGCAGTGTATTATTGTGCAGCTCAGGACAGTTTTGATCCTGCGTTCTTTGGAGCAGGGACCAAACTGACTGTTCTGGAGCCAGACATCCCTGTCACTCCACCCAAAGTCAAAGTCCTTCCACCCTCCACTAAGGAGTGTGAAGATAGAAACAAGAAGAAGAAGAAGACGTTGGTGTGTGTGGCCACCGACTTCTACCCCGACCACGTCACTGTGTTCTGGCAGTTAAATGGAGGCGCCAACATCACCGATGGAGTTGGGACCGACAAC
>698-2
AGTTCAACTCACCTGCAGCCATACTATTCCAAACTACGACACTATACTGTGGTATCAGCAGTCAGCACAAAACACTGCTCTGAAACTCATTGGGTATGTGAGATTCACCAGTCCAACCGTGGAAGATTCCTTTAAAGAGCGTTTTACTGTGAGTGGAGATGCTGCAACTGGGAAAATGGCATATCTACATATTCCTAAACTGAGAGGAACTGAAGACAGTGCAGTGTATTTCTGTGCTGCTACTAGAAGGGGGGGAAGTGTGCCCTACTTTGGAAATGGAACAAAGCTCACTGTTTTAGAGCCAGACATCCCTGTCACTCCACCCAAAGTCAAAGTCCTTCCACCCTCCACTAAGGAGTGTGAAGATAGAAACAAGAAGAAGAAGAAGACGTTGGTGTGTGTGGCCACCGACTTCTACCCCGACCACGTCACTGTGTTCTGGCAGTTAAATGGAGGCGCCAACATCACCGATGGAGTTGGGACCGACAAC
>699-2
AGTTCAACTCAACTGCAGCCATACTATTCCAAGCTACAACATTATACTGTGGTACCAGCAGTCAGCACAAAACACTGCTCTGAAACTCATTGGGTATGTGCAATTCACCAGTCCAACCGTGGAAGATTCCTTTAAAGAGCGTTTTACTGTGAGTGGAGATGCTGCAACTGGGAAAATGGCATATCTACATATTCCTAATCTGAGAGGAACTGAAGACAGTGCAGTGTATTTCTGTGCTGCTAGGGGACACACTGGAAGTGTGCCCTACTTTGGAAATGGAACAAAGCTCACTGTTTTAGAGCCAGACATCCCTGTCACTCCACCCAAAGTCAAAGTCCTTCCACCCTCCACTAAGGAGTGTGAAGATAGAAACAAGAAGAAGAAGAAGACGTTGGTGTGTGTGGCCACCGACTTCTACCCCGACCACGTCACTGTGTTCTGGCAGTTAAATGGAGGCGCCAACATCACCGATGGAGTTGGGACCGACAAC
>700-2
AGTTCAACTCAACTGCAGCCATACTATTCCAAGCTACAACATTATACTGTGGTATCAGCAGTCAGCACAAAACACTGCTCTGAAACTCATTGGGTATGTGAGATTCACCAGTCCAACCATGGAAGATTCCTTTAAAGAGCGTTTTACTGTGAGTGGAGATGCTGCAACTGGGAAAATGGCATATCTACATATTCCTAAACTGAGAGGAACTGAAGACAGTGCAGTGTATTTCTGTGCTGCTACATAGGACAGGGCTATGATCCTGCGTTCTTTGGAGCAGGGACCAAACTGACTGTTCTGGAGCCAGACATCCCTGTCACTCCACCCAAAGTCAAAGTCCTTCCACCCTCCACTAAGGAGTGTGAAGATAGAAACAAGAAGAAGAAGAAGACGTTGGTGTGTGTGGCCACCGACTTCTACCCCGACCACGTCACTGTGTTCTGGCAGTTAAATGGAGGCGCCAACATCACCGATGGAGTTGGGACCGACAAC
>701-2
AGTTCAACTCACCTGCAGCCATACTATTCCAACCTACAACAGGATACTGTGGTACCAGCAGTCAGCACAAAACACTGCTCTGAAACTCATTGGGTATGTGCAATTCACCAGTCCAACCGTGGAAGATTCCTTTAAAGAGCGTTTTACTGTGAGTGGAGATGCTGCAACTGGGAAAATGGCATATCTACATATTCCTAAACTGAGAGGAACTGAAGACAGTGCAGTGTATTTCTGTGCTGCTACCCCGGGACAATATAATCCTGCGTTCTTTGGAGCAGGGACCAAACTGACTGTTCTGGAGCCAGACATCCCTGTCACTCCACCCAAAGTCAAAGTCCTTCCACCCTCCACTAAGGAGTGTGAAGATAGAAACAAGAAGAAGAAGAAGACGTTGGTGTGTGTGGCCACCGACTTCTACCCCGACCACGTCACTGTGTTCTGGCAGTTAAATGGAGGCGCCAACATCACCGATGGAGTTGGGACCGACAAC
>702-2
AGTTCAACTCAACTGCAGCCATACTATTCCAAGCTACAACATTATACTGTGGTACCAGCAGTCAGCACAAAACACTGCTCTGAAACTCATTGGGTATGTGCTACTCACCAGTCCTACCGTGGAAGATTCCTTTAAAGAGCGTTTTACTGTGAGTGGAGATGCTGCAACTGGGAAAATGGCATATCTACATATTCCTAAACTGAGAGGAACTGAAGACAGTGCAGTGTATTTCTGTGCTGCTACTTCGGGACAGGCCTATGAGGCACATTTTGGTTCAGGCACCAAATTAACAGTTCTCGAGCCAGACATCCCTGTCACTCCACCCAAAGTCAAAGTCCTTCCACCCTCCACTAAGGAGTGTGAAGATAGAAACAAGAAGAAGAAGAAGACGTTGGTGTGTGTGGCCACCGACTTCTACCCCGACCACGTCACTGTGTTCTGGCAGTTAAATGAAGGCGCCAACATCACCGATGGAGTTGGGACCGACAAC
>703-2
AGTTCAACTGAACTGCAGCCATACTATTCCAAGCTACAACATTATACTGTGGTACCAGCAGTCAGCACAAAACACTGCTCTGAAACTCATTGGGTATGTGCTACTCACCAGTCCTACCGTGGAAGATTCCTTTAAAGAGCGTTTTACTGTGAGTGGAGATGCTGCAACTGGGAAAATGGCATATCTACATATTCCTAAACTGAGAGGAACTGAAGACAGTGCAGTGTATTTCTGTGCTGCTAGGGACAGGGCAAACTATGAGGCACATTTTGGTTCAGGCACCAAATTAACAGTTCTCGAGCCAGACATCCCTGTCACTCCACCCAAAGTCAAAGTCCTTCCACCCTCCACTAAGGAGTGTGAAGATAGAAACAAGAAGAAGAAGAAGACGTTGGTGTGTGTGGCCACCGACTTCTACCCCGACCACGTCACTGTGTTCTGGCAGTTAAATGGAGGCGCCAACATCACCGATGGAGTTGGGACCGACAAC
>704-2
AGTTCAACTGACCTGCAGACATACTATTCCAAACTACGACACTATACTGTGGTATCAGCAGTCAGCACAAAACACTGCTCTGAAACTCATTGGGTATGTGCTACTCACCAGTCCAACCATGGAAGATTCCTTTAAAGAGCGTTTTACTGTGAGTGGAGATGCTGCAACTGGGAAAATGGCATATCTACATATTCCTAATCTGAGAGGAACTGAAGACAGTGCAGTGTATTTCTGTGCTGCTAGCCAAGCTGGAAGTGTGCCCTACTTTGGAAATGGAACAAAGCTCACTGTTTTAGAGCCAGACATCCCTGTCACTCCACCCAAAGTCAAAGTCCTTCCACCCTCCACTAAGGAGTGTGAAGATAGAAACAAGAAGAAGAAGAAGACGTTGGTGTGTGTGGCCACCGACTTCTACCCCGACCACGTCACTGTGTTCTGGCAGTTAAATGGAGGCGCCAACATCACCGATGGAGTTGGGACCGACAAC
>705-2
AGTTCAACTGACCTGCAGCCATACTATTCCAAACTACGACACTATACTGTGGTATCAGCAGTCAGCACAAAACACTGCTCTGAAACTCATTGGGTATGTGAGATTCACCAGTCCAACCGTGGAAGATTCCTTTAAAGAGCGTTTTACTGTGAGTGGAGATGCTGCAACTGGGAAAATGGCATATCTACATATTCCTAAACTGAGAGGAACTGAAGACAGTGCAGTGTATTTCTGTGCTGCTACAGGAGCCAACTATGAGGCACATTTTGGTTCAGGCACCAAATTAACAGTTCTCGAGCCAGACATCCCTGTCACTCCACCCAAAGTCAAAGTCCTTCCACCCTCCACTAAGGAGTGTGAAGATAGAAACAAGAAGAAGAAGAAGACGTTGGTGTGTGTGGCCACCGACTTCTACCCCGACCACGTCACTGTGTTCTGGCAGTTAAATGGAGGCGCCAACATCACCGATGGAGTTGGGACCGACAAC
>706-2
AGTTCAACTGAACTGCAGCCATACTATTCCAAGCTACAACATTATACTGTGGTACCAGCAGTCAGCACAAAACACTGCTCTGAAACTCATTGGGTATGTGCTACTCACCAGTCCTACCGTGGAAGATTCCTTTAAAGAGCGTTTTACTGTGAGTGGATATGCTGCAACTGGGAAAATGGCATATCTACATATTCCTAAACTGAGAGGAACTGAAGACAGTGCAGTGTATTTCTGTGCTGCTACTTACGGCTATGATCCTGCGTTCTTTGGAGCAGGGACCAAACTGACTGTTCTGGAGCCAGACATCCCTGTCACTCCACCCAAAGTCAAAGTCCTTCCACCCTCCACTAAGGAGTGTGAAGATAGAAACAAGAAGAAGAAGAAGACGTTGGTGTGTGTGGCCACCGACTTCTACCCCGACCACGTCACTGTGTTCTGGCAGTTAAATGGAGGCGCCAACATCACCGATGGAGTTGGGACCGACAAC
>707-2
AGTTCAACTGACCTGCAGCCATACTATTCCTACCTACAACAGGATACTGTGGTACCAGCAGTCAGCGCAAAACACTGCTCTGAAACTCATTGGGTATGTGTTCCTCACCAGTCCTACCGTGGAAGATTCCTTTAAAGAGCATTTTACTGTGAGTGGAGATGCTGCAACTGGGAAAATGGCATATCTACATATTCCTAAACTGAGAGGAACTGAAGACAGTGCAGTGTATTTCTGTGCTGCTACGCGGACAGACTATGAGGCACATTTTGGTTCAGGCACCAAATTAACAGTTCTCGAGCCAGACATCCCTGTCACTCCACCCAAAGTCAAAGTCCTTCCACCCTCCACTAAGGAGTGTGAAGATAGAAACAAGAAGAAGAAGAAGACGTTGGTGTGTGTGGCCACCGACTTCTACCCCGACCACGTCACTGTGTTCTGGCAGTTAAATGAAGGCGCCAACATCACCGATGGAGTTGGGACCGACAAC
>708-2
AGTTCAACTCAACTGCAGCCATACTATTCCAAACTACGACACTATACTGTGGTATCAGCAGTCAGCACAAAACACTGCTCTGAAACTCATTGGGTATGTGCTACTCACCAGTCCAACCATGGAAGATTCCTTTAAAGAGCGTTTTACTGTGAGTGGAGATGCTGCAACTGGGAAAATGGCATATCTACATATTCCTAATCTGAGAGGAACTGAAGACAGTGCAGTGTATTTCTGTGCTGCTAGGGACTCGTACTCGGAAGCATACTTTGGAGCCGGCACCAAACTCACCGTTTTAGAGCCAGACATCCCTGTCACTCCACCCAAAGTCAAAGTCCTTCCACCCTCCACTAAGGAGTGTGAAGATAGAAACAAGAAGAAGAAGAAGACGTTGGTGTGTGTGGCCACCGACTTCTACCCCGACCACGTCACTGTGTTCTGGCAGTTAAATGGAGGCGCCAACATCACCGATGGAGTTGGGACCGACAAC
>709-2
AGTTCAACTCAACTGCAGCCATACTATTCCAAACTACGACACTATACTGTGGTATCAGCAGTCAGCACAAAACACTGCTCTGAAACTCATTGGGTATGTGAGATTCACCAGTCCAACCGTGGAAGATTCCTTTAAAGAGCGTTTTACTGTGAGTGGAGATGCTGCAACTGGGAAAATGGCGTATCTACATGTTCCTAAACTGAGAGGAACTGAAGACAGTGCAGTGTATTTCTGTGCTGCTAGTAAAGCTGGGGGCCAACCAGCCTTCTTTGGCAATGGAACCAAACTCACTGTTTTAGAGCCAGACATCCCTGTCACTCCACCCAAAGTCAAAGTCCTTCCACCCTCCACTAAGGAGTGTGAAGATAGAAACAAGAAGAAGAAGAAGACGTTGGTGTGTGTGGCCACCGACTTCTACCCCGACCACGTCACTGTGTTCTGGCAGTTAAATGGAGGCGCCAACATCACCGATGGAGTTGGGACCGACAAC
>710-2
AGTTCAACTGACCTGCAGCCATACTATTCCAAACTACGACACTATACTGTGGTATCAGCAGTCAGCACAAAACACTGCTCTGAAACTCATTGGGTATGTGCTACTCACCAGTCCAACCATGGAAGATTCCTTTAAAGAGCGTTTTACTGTGAGTGGAGATGCTGCAACTGGGAAAATGGCATATCTACATATTCCTAATCTGAGAGGAACTGAAGACAGTGCAGTGTATTTCTGTGCTGCTAGTATCAGGGGGTATGAGGCACATTTTGGTTCAGGCACCAAATTAACAGTTCTCGAGCCAGACATCCCTGTCACTCCACCCAAAGTCAAAGTCCTTCCACCCTCCACTAAGGAGTGTGAAGATAGAAACAAGAAGAAGAAGAAGACGTTGGTGTGTGTGGCCACCGACTTCTACCCCGACCACGTCACTGTGTTCTGGCAGTTAAATGGAGGCGCCAACATCACCGATGGAGTTGGGACCGACAAC
>711-2
AGTTCAACTCACCTGCAGCCATACTATTCCAACCTACAACAGGATACTGTGGTACCAGCAGTCAGCACAAAACACTGCTCTGAAACTCATTGGGTATGTGCAATTCACCAGTCCAACCGTGGAAGATTCCTTTAAAGAGCGTTTTACTGTGAGTGGAGATGCTGCAACTGGGAAAATGGCATATCTACATATTCCTAAACTGAGAGGAACTGAAGACAGTGCAGTGTATTTCTGTGCTGCTACGGACAACTATGAGGCACATTTTGGTTCAGGCACCAAATTAACAGTTCTCGAGCCAGACATCCCTGTCACTCCACCCAAAGTCAAAGTCCTTCCACCCTCCACTAAGGAGTGTGAAGATAGAAACAAGAAGAAGAAGAAGACGTTGGTGTGTGTGGCCACCGACTTCTACCCCGACCACGTCACTGTGTTCTGGCAGTTAAATGGAGGCGCCAACATCACCGATGGAGTTGGGACCGACAAC
>712-2
AGTTCAACTCACCTGCAGCCATACTATTCCAAGCTACAACATTATACTGTGGTACCAGCAGTCAGCACAAAACACTGCTCTGAAACTCATTGGGTATGTGCAATTCACCAGTCCAACCGTGGAAGATTCCTTTAAAGAGCGTTTTACTGTGAGTGGAGATGCTGCAACTGGGAAAATGGCATATCTACATATTCCTAATCTGAGAGGAACTGAAGACAGTGCAGTGTATTTCTGTGCTGCTGGGACAAACAACTATGATCCTGCGTTCTTTGGAGCAGGGACCAAACTGACTGTTCTGGAGCCAGACATCCCTGTCACTCCACCCAAAGTCAAAGTCCTTCCACCCTCCACTAAGGAGTGTGAAGATAGAAACAAGAAGAAGAAGAAGACGTTGGTGTGTGTGGCCACCGACTTCTACCCCGACCACGTCACTGTGTTCTGGCAGTTAAATGGAGGCGCCAACATCACCGATGGAGTTGGGACCGACAAC
>713-2
AGTTCAACTGAACTGCAGCCATACTATTCCAAACTACGACACTATACTGTGGTACCAGCAGTCAGCACAAAACACTGCTCTGAAACTCATTGGGTATGTGTTCCTCACCAGTCCTACCGTGGAAGATTCCTTTAAAGAGCATTTTACTGTGAGTGGAGATGCTGCAACTGGGAAAATGGCATATCTACATATTCCTAAACTGAGAGGAACTGAAGACAGTGCAGTGTATTTCTGTGCTGCTACCAGGGGGTTTGATCCTGCGTTCTTTGGAGCAGGGACCAAACTGACTGTTCTGGAGCCAGACATCCCTGTCACTCCACCCAAAGTCAAAGTCCTTCCACCCTCCACTAAGGAGTGAGAAGATAGAAACAAGAAGAAGAAGAAGACGTTGGTGTGTGTGGCCACCGACTTCTACCCCGACCACGTCACTGTGTTCTGGCAGTTAAATGGAGGCGCCAACATCACCGATGGAGTTGGGACCGACAAC
>714-2
AGTTCAACTCAACTGCAGCCATACTATTCCAAGCTACAACACTATACTGTGGTATCAGCAGTCAGCACAGAACACTGCTCTGAAACTCATCGGGTATGTGCTACTCACCAGTCCTGCTGTGGAAGATTCCTTTAAAGAGCGTTTTACTGTGAGTGGAGATGCTGCAACTGGGAAAATGGCATATCTACATATTCCTAAACTGAGAGGAACTGAAGACAGTGCAGTGTATTTCTGTGCTGCTACAGGGTCGTACTCGGAAGCATACTTTGGAGCCGGCACCAAACTCACCGTTTTAGAGCCAGACATCCCTGTCACTCCACCCAAAGTCAAAGTCCTTCCACCCTCCACTAAGGAGTGTGAAGATAGAAACAAGAAGAAGAAGAAGACGTTGGTGTGTGTGGCCACCGACTTCTACCCCGACCACGTCACTGTGTTCTGGCAGTTAAATGGAGGCGCCAACATCACCGATGGAGTTGGGACCGACAAC
>715-2
AGTTCAACTGAACTGCAGCCATACTATTCCAAACTACAACACTATACTGTGGTACCAGCAGTCAGCACAAAACACTGCTCTGAAACTCATTGGGTATGTGTTCCTCACCAGTCCTGCCGTGGAAGATTCCTTTAAAGAGCGTTTTACTGTGAGTGGAGATGCTGCAACTGGGAAAATGGCATATCTACATATTCCTAAACTGAGAGGAACTGAAGACAGTGGAGTGTATTTCTGTGCTGCTAGTCGGACAGCTGACTATGAGGCACATTTTGGTTCAGGCACCAAATTAACAGTTCTCGAGCCAGACATCCCTGTCACTCCACCCAAAGTCAAAGTCCTTCCACCCTCCACTAAGGAGTGTGAAGATAGAAACAAGAAGAAGAAGAAGACGTTGGTGTGTGTGGCCACCGACTTCTACCCCGACCACGTCACTGTGTTCTGGCAGTTAAATGAAGGCGCCAACATCACCGATGGAGTTGGGACCGACAAC
>716-2
AGTTCAACTGAACTGCAGCCATACTATTCCAAACTACGACACTATACTGTGGTATCAGCAGTCAGCACAAAACACTGCTCTGAAACTCATTGGGTATGTGAGATTCACCAGTCCAACCGTGGAAGATTCCTTTAAAGAGCGTTTTACTGTGAGTGGAGATGCTGCAACTGGGAAAATGGCATATCTACATATTCCTAAACTGAGAGGAACTGAAGACAGTGCAGTGTATTTCTGTGCTGCTACTTACATTGGAAGTGTGCCCTACTTTGGAAATGGAACAAAGCTCACTGTTTTAGAGCCAGACATCCCTGTCACTCCACCCAAAGTCAAAGTCCTTCCACCCTCCACTAAGGAGTGTGAAGATAGAAACAAGAAGAAGAAGAAGACGTTGGTGTGTGTGGCCACCGACTTCTACCCCGACCACGTCACTGTGTTCTGGCAGTTAAATGGAGGCGCCAACATCACCGATGGAGTTGGGACCGACAAC
>717-2
AGTTCAACTCACCTGCAGCCATACTATTCCAAACTACGACACTATACTGTGGTATCAGCAGTCAGCACAAAACACTGCTCTGAAACTCATTGGGTATGTGAGATTCACCAGTCCAACCGTGGAAGATTCCTTTAAAGAGCGTTTTACTGTGAGTGGAGATGCTGCAACTGGGAAAATGGCGTATCTACATGTTCCTAAACTGAGAGGAACTGAAGACAGTGCAGTGTATTTCTGTGCTGCTAGTCGAGGGGAGCTATAATCCTGCGTTCTTTGGAGCAGGGACCAAACTGACTGTTCTGGAGCCAGACATCCCTGTCACTCCACCCAAAGTCAAAGTCCTTCCACCCTCCACTAAGGAGTGTGAAGATAGAAACAAGAAGAAGAAGAAGACGTTGGTGTGTGTGGCCACCGACTTCTACCCCGACCACGTCACTGTGTTCTGGCAGTTAAATGGAGGCGCCAACATCACCGATGGAGTTGGGACCGACAAC
>718-2
AGTTCAACTGACCTGCAGCCATACTATTCCAAACTACGACACTATACTGTGGTATCAGCAGTCAGCACAAAACACTGCTCTGAAACTCATTGGGTATGTGCTACTCACCAGTCCAACCATGGAAGATTCCTTTAAAGAGCGTTTTACTGTGAGTGGAGATGCTGCAACTGGGAAAATGGCATATCTACATATTCCTAATCTGAGAGGAACTGAAGACAGTGCAGTGTATTTCTGTGCTGCTAGTAAGGGAATTGGAAGTGTGCCCTACTTTGGAAATGGAACAAAGCTCACTGTTTTAGAGCCAGACATCCCTGTCACTCCACCCAAAGTCAAAGTCCTTCCACCCTCCACTAAGGAGTGTGAAGATAGAAACAAGAAGAAGAAGAAGACGTTGGTGTGTGTGGCCACCGACTTCTACCCCGACCACGTCACTGTGTTCTGGCAGTTAAATGGAGGCGCCAACATCACCGATGGAGTTGGGACCGACAAC
>719-2
AGTTCAACTCACCTGCAGCCATACTATTCCAAGCTACAACACTATACTGTGGTACCAGCAGTCAGCACAGAACACTGCTCTGAAACTCATTGGGTATGTGTTCCTCACCAGTCCTGCTGTGGAAGATTCCTTTAAAGAGCGTTTTACTGTGAGTGGAGATGCTGCAACTGGGAAAATGGCATATCTACATATTCCTAAACTGAGAGGAACTGAAGACAGTGCAGTGTATTTCTGTGCTGCTACTTATGGACAGGGATATGAGGCACATTTTGGTTCAGGCACCAAATTAACAGTTCTCGAGCCAGACATCCCTGTCACTCCACCCAAAGTCAAAGTCCTTCCACCCTCCACTAAGGAGTGTGAAGATAGAAACAAGAAGAAGAAGAAGACGTTGGTGTGTGTGGCCACCGACTTCTACCCCGACCACGTCACTGTGTTCTGGCAGTTAAATGGAGGCGCCAACATCACCGATGGAGTTGGGACCGACAAC
>720-2
AGTTCAACTCACCTGCAGCCATACTATTCCAAACTACAACACTATACTGTGGTACCAGCAGTCAGCACAAAACACTGCTCTGAAACTCATTGGGTATGTGTTCCTCACCAGTCCTGCCGTGGAAGATTCCTTTAAAGAGCGTTTTACTGTGAGTGGAGATGCTGCAACTGGGAAAATGGCATATCTACATATTCCTAAACTGAGAGGAACTGAAGACAGTGGAGTGTATTTCTGTGCTGCTAGGGACAACTATGAGGCACATTTTGGTTCAGGCACCAAATTAACAGTTCTCGAGCCAGACATCCCTGTCACTCCACCCAAAGTCAAAGTCCTTCCACCCTCCACTAAGGAGTGTGAAGATAGAAACAAGAAGAAGAAGAAGACGTTGGTGTGTGTGGCCACCGACTTCTACCCCGACCACGTCACTGTGTTCTGGCAGTTAAATGGAGGCGCCAACATCACCGATGGAGTTGGGACCGACAAC
>721-2
AGTTCAACTCACCTGCAGCCATACTATTCCAAGCTACAACATTATACTGTGGTACCAGCAGTCAGCACAAAACACTGCTCTGAAACTCATTGGGTATGTGCTACTCACCAGTCCTACCGTGGAAGATTCCTTTAAAGAGCGTTTTACTGTGAGTGGAGATGCTGCAACTGGGAAAATGGCATATCTACATATTCCTAAACTGAGAGGAACTGAAGACAGTGCAGTGTATTTCTGTGCTGCTACAGGGAGAAACTATGATCCTGCGTTCTTTGGAGCAGGGACCAAACTGACTGTTCTGGAGCCAGACATCCCTGTCACTCCACCCAAAGTCAAAGTCCTTCCACCCTCCACTAAGGAGTGTGAAGATAGAAACAAGAAGAAGAAGAAGACGTTGGTGTGTGTGGCCACCGACTTCTACCCCGACCACGTCACTGTGTTCTGGCAGTTAAATGGAGGCGCCAACATCACCGATGGAGTTGGGACCGACAAC
>722-2
AGTTCAACTGAACTGCAGCCATACTATTCCAAACTACGACACTATACTGTGGTATCAGCAGTCAGCACAAAACACTGCTCTGAAACTCATTGGGTATGTGAGATTCACCAGTCCAACCGTGGAAGATTCCTTTAAAGAGCGTTTTACTGTGAGTGGAGATGCTGCAACTGGGAAAATGGCGTATCTACATGTTCCTAAACTGAGAGGAACTGAAGACAGTGCAGTGTATTTCTGTGCTGCTAGTATAGGACAGTGGAAGTGTGCCCTACTTTGGAAATGGAACAAAGCTCACTGTTTTAGAGCCAGACATCCCTGTCACTCCACCCAAAGTCAAAGTCCTTCCACCCTCCACTAAGGAGTGTGAAGATAGAAACAAGAAGAAGAAGAAGACGTTGGTGTGTGTGGCCACCGACTTCTACCCCGACCACGTCACTGTGTTCTGGCAGTTAAATGGAGGCGCCAACATCACCGATGGAGTTGGGACCGACAAC
>723-2
AGTTCAACTCACCTGCAGCCATACTATTCAAGGCTACACTATGATACTATGGTACCAACAGTCAACAGGTGACACTGCTGTGAACCTCATAGGTTATGCATATACCACGTCAATAACCATGGAGAAATCGTTTGAAAAGCACTTCAGTGTGAGTGGAGATGGTTCGAAAGAGGCTTATCTTCATCTACTGAGTCTGAGAGCACCTGAAGACAGTGCAGTGTATTACTGTGCAGCCAGGGAGGTCTATGAGGCACATTTTGGTTCAGGCACCAAATTAACAGTTCTCGAGCCAGACATCCCTGTCACTCCACCCAAAGTCAAAGTCCTTCCACCCTCCACTAAGGAGTGTGAAGATAGAAACAAGAAGAAGAAGAAGACGTTGGTGTGTGTGGCCACCGACTTCTACCCCGACCACGTCACTGTGTTCTGGCAGTTAAATGGAGGCGCCAACATCACCGATGGAGTTGGGACCGACAAC
>724-2
AGTTCAACTGAACTGCAGCCGGGGCTTGACCTTGGTGAAGAGTCTCCACCACTGCCAGTTTCTGAGTTTGAGGTAGGCTGAACAGTTCCTCTGGATCACCTTCATGGCGGTCAGCTGCTGCTGTCTCCTGGCAAAGGCCTTGCGGGCCACGTAGCCTCTGCACCAGGCCTGGAAGCTGATGATGACATCAGTGATCTTCATGTCCCTCTCCTCCTCCAGGTGAGCCAGCACTCCAGCCCTGAAGAACACCTTACTCTGACCAATCCTGAACAGGTTGGGATCCAGCTCCAGGCTTTTGATCATGAGCACACAGGCCTGTTTGCCATCCATGAAGCCCTTGGGGATGGAGTTGGGACCGACAAC
>725-2
AGTTCAACTCACCTGCAGCCATACTATTCCAAGCTACAACACTATACTGTGGTATCAGCAGTCAGCACAGAACACTGCTCTGAAACTCATTGGGTATGTGTTCCTCACCAGTCCTGCTGTGGAAGATTCCTTTAAAGAGCGTTTTACTGTGAGTGGAGATGCTGCAACTGGGAAAATGGCATATCTACATATTCCTAAACTGAGAGGAACTGAAGACAGTGCAGTGTATTTCTGTGCTGCTAGAGATTACACTGGAAGTGTGCCCTACTTTGGAAATGGAACAAAGCTCACTGTTTTAGAGCCAGACATCCCTGTCACTCCACCCAAAGTCAAAGTCCTTCCACCCTCCACTAAGGAGTGTGAAGATAGAAACAAGAAGAAGAAGAAGACGTTGGTGTGTGTGGCCACCGACTTCTACCCCGACCACGTCACTGTGTTCTGGCAGTTAAATGGAGGCGCCAACATCACCGATGGAGTTGGGACCGACAAC
>726-2
AGTTCAACTCACCTGCAGCCATACTATTCCAAGCTACAACACTATACTGTGGTATCAGCAGTCAGCACAGAACACTGCTCTGAAACTCATTGGGTATGTGTTCCTCACCAGTCCTGCTGTGGAAGATTCCTTTAAAGAGCGTTTTACTGTGAGTGGAGATGCTGCAACTGGGAAAATGGCATATCTACATATTCCTAAACTGAGAGGAACTGAAGACAGTGCAGTGTATTTCTGTGCTGCTACGGGGGGCGACTCGGAAGCATACTTTGGAGCCGGCACCAAACTCACCGTTTTAGAGCCAGACATCCCTGTCACTCCACCCAAAGTCAAAGTCCTTCCACCCTCCACTAAGGAGTGTGAAGATAGAAACAAGAAGAAGAAGAAGACGTTGGTGTGTGTGGCCACCGACTTCTACCCCGACCACGTCACTGTGTTCTGGCAGTTAAATGAAGGCGCCAACATCACCGATGGAGTTGGGACCGACAAC
>727-2
AGTTCAACTCAACTGCAGCCATACTATTCCAAACTACGACACTATACTGTGGTATCAGCAGTCAGCACAAAACACTGCTCTGAAACTCATTGGGTATGTGAGATTCACCAGTCCAACCGTGGAAGATTCCTTTAAAGAGCGTTTTACTGTGAGTGGAGATGCTGCAACTGGGAAAATGGCGTATCTACATGTTCCTAAACTGAGAGGAACTGAAGACAGTGCAGTGTATTTCTGTGCTGCTAGTAGGGGATTCCCTTAAGTGCCCTACTTTGGAAATGGAACAAAGCTCACTGTTTTAGAGCCAGACATCCCTGTCACTCCACCCAAAGTCAAAGTCCTTCCACCCTCCACTAAGGAGTGTGAAGATAGAAACAAGAAGAAGAAGAAGACGTTGGTGTGTGTGGCCACCGACTTCTACCCCGACCACGTCACTGTGTTCTGGCAGTTAAATGGAGGCGCCAACATCACCGATGGAGTTGGGACCGACAAC
>728-2
AGTTCAACTCACCTGCAGCCATACTATTCAAAGCTACTATGTGATACTATGGTACCAACAGTCAACAGGTGACACTGCTGTGAACCTCATTGGTTATGCACAATACAAGTCAATAACCATGGAGAAATCATTTGAAAAGCACTTCAGTGTGAGTGGAGATGGTTCGAAATAGGCTTATCTTCATCTACTGAGTCTGAGAGCACCTGAAGACAGTGCAGTGTATTACTGTGCAGCCAGCCGAGGGGATGACTCGGAAGCATACTTTGGAGCCGGCACCAAACTCACCGTTTTAGAGCCAGACATCCCTGTCACTCCACCCAAAGTCAAAGTCCTTCCACCCTCCACTAAGGAGTGTGAAGATAGAAACAAGAAGAAGAAGAAGACGTTGGTGTGTGTGGCCACCGACTTCTACCCCGACCACGTCACTGTGTTCTGGCAGTTAAATGGAGGCGCCAACATCACCGATGGAGTTGGGACCGACAAC
>729-2
AGTTCAACTCACCTGCAGCCATACTATTCCAAACTACGACACTATACTGTGGTATCAGCAGTCAGCACAAAACACTGCTCTGAAACTCATTGGGTATGTGCTACTCACCAGTCCAACCATGGAAGATTCCTTTAAAGAGCGTTTTACTGTGAGTGGAGATGCTGCAACTGGGAAAATGGCATATCTACATATTCCTAATCTGAGAGGAACTGAAGACAGTGCAGTGTATTTCTGTGCTGCTGGGACAGGGGGCTATAATCCTGCGTTCTTTGGAGCAGGGACCAAACTGACTGTTCTGGAGCCAGACATCCCTGTCACTCCACCCAAAGTCAAAGTCCTTCCACCCTCCACTAAGGAGTGTGAAGATAGAAACAAGAAGAAGAAGAAGACGTTGGTGTGTGTGGCCACCGACTTCTACCCCGACCACGTCACTGTGTTCTGGCAGTTAAATGGAGGCGCCAACATCACCGATGGAGTTGGGACCGACAAC
>730-2
AGTTCAACTCAACTGCAGCCATACTATTCCAAGCTACAACACTATACTGTGGTATCAGCAGTCAGCACAGAACACTGCTCTGAAACTCATTGGGTATGTGTTCCTCACCAGTCCTGCTGTGGAAGATTCCTTTAAAGAGCGTTTTACTGTGAGTGGAGATGCTGCAACTGGGAAAATGGCATATCTACATATTCCTAAACTGAGAGGAACTGAAGACAGTGCAGTGTATTTCTGTGCTGCTACAGGACATAACTATGATCCTGCGTTCTTTGGAGCAGGGACCAAACTGACTGTTCTGGAGCCAGACATCCCTGTCACTCCACCCAAAGTCAAAGTCCTTCCACCCTCCACTAAGGAGTGTGAAGATAGAAACAAGAAGAAGAAGAAGACGTTGGTGTGTGTGGCCACCGACTTCTACCCCGACCACGTCACTGTGTTCTGGCAGTTAAATGGAGGCGCCAACATCACCGATGGAGTTGGGACCGACAAC
>731-2
AGTTCAACTCACCTGCAGCCATACTATTCCAAACTACGACACTATACTGTGGTATCAGCAGTCAGCACAAAACACTGCTCTGAAACTCATTGGGTATGTGCTACTCACCAGTCCAACCATGGAAGATTCCTTTAAAGAGCGTTTTACTGTGAGTGGAGATGCTGCAACTGGGAAAATGGCATATCTACATATTCCTAATCTGAGAAGAACTGAAGACAGTGCAGTGTATTTCTGTGCTGCTGGGAACTATGAGGCACATTTTGGTTCAGGCACCAAATTAACAGTTCTCGAGCCAGACATCCCTGTCACTCCACCCAAAGTCAAAGTCCTTCCACCCTCCACTAAGGAGTGTGAAGATAGAAACAAGAAGAAGAAGAAGACGTTGGTGTGTGTGGCCACCGACTTCTACCCCGACCACGTCACTGTGTTCTGGCAGTTAAATGGAGGCGCCAACATCACCGATGGAGTTGGGACCGACAAC
>732-2
AGTTCAACTGACCTGCAGCCATACTATTCCAACCTACAACAGGATACTGTGGTACCAGCAGTCAGCACAAAACACTGCTCTGAAACTCATTGGGTATGTGCAATTCACCAGTCCAACCGTGGAAGATTCCTTTAAAGAGCGTTTTACTGTGAGTGGAGATGCTGCAACTGGGAAAATGGCATATCTACATATTCCTAAACTGAGAGGAACTGAAGACAGTGCAGTGTATTTCTGTGCTGCTACTTATGATAGGGATGAGGCACATTTTGGTTCAGGCACCAAATTAACAGTTCTCGAGCCAGACATCCCTGTCACTCCACCCAAAGTCAAAGTCCTTCCACCCTCCACTAAGGAGTGTGAAGATAGAAACAAGAAGAAGAAGAAGACGTTGGTGTGTGTGGCCACCGACTTCTACCCCGACCACGTCACTGTGTTCTGGCAGTTAAATGGAGGCGCCAACATCACCGATGGAGTTGGGACCGACAAC
>733-2
AGTTCAACTCAACTGCAGCCATACTATTCCAAACTACGACACTATACTGTGGTATCAGCAGTCAGCACAAAACACTGCTCTGAAACTCATTGGGTATGTGCTACTCACCAGTCCAACCATGGAAGATTCCTTTAAAGAGCGTTTTACTGTGAGTGGAGATGCTGCAACTGGGAAAATGGCATATCTACATATTCCTAATCTGAGAAGAACTGAAGACAGTGCAGTGTATTTCTGTGTTGCTGGGAACTATGAGGCACATTTTGGTTCAGGCACCAAATTAACAGTTCTCGAGCCAGACATCCCTGTCACTCCACCCAAAGTCAAAGTCCTTCCACCCTCCACTAAGGAGTGTGAAGATAGAAACAAGAAGAAGAAGAAGACGTTGGTGTGTGTGGCCACCGACTTCTACCCCGACCACGTCACTGTGTTCTGGCAGTTAAATGGAGGCGCCAACATCACCGATGGAGTTGGGACCGACAAC
>734-2
AGTTCAACTGACCTGCAGCCATACTATTCCAAGCTACAACATTATACTGTGGTACCAGCAGTCAGCACAAAACACTGCTCTGAAACTCATTGGGTATGTGCTACTCACCAGTCCTACCGTGGAAGATTCCTTTAAAGAGCGTTTTACTGTGAGTGGAGATGCTGCAACTGGGAAAATGGCATATCTACATATTCCTAAACTGAGAGGAACTGAAGACAGTGCAGTGTATTTCTGTGCTGCTACAGGGGCTAGTGCCAGCCAGGCTTACTTCGGTGGAGGAACCAGGTTAACTGTCCTAGAGCCAGACATCCCTGTCACTCCACCCAAAGTCAAAGTCCTTCCACCCTCCACTAAGGAGTGTGAAGATAGAAACAAGAAGAAGAAGAAGACGTTGGTGTGTGTGGCCACCGACTTCTACCCCGACCACGTCACTGTGTTCTGGCAGTTAAATGAAGGCGCCAACATCACCGATGGAGTTGGGACCGACAAC
>735-2
AGTTCAACTGACCTGCAGCCATACTATTCCTACCTACAACAGGATACTGTGGTACCAGCAGTCAGCGCAAAACACTGCTCTGAAACTCATTGGAGCCAGACATCCCTGTCACTCCACCCAAAGTCAAAGTCCTTCCACCCTCCACTAAGGAGTGTGAAGATAGAAACAAGAAGAAGAAGAAGACGTTGGTGTGTGTGGCCACCGACTTCTACCCCGACCACGTCACTGTGTTCTGGCAGTTAAATGAAGGCGCCAACATCACCGATGGAGTTGGGACCGACAAC
>736-2
AGTTCAACTGACCTGCAGCCATACTATTCCAAGCTACAACATTATACTGTGGTACCAGCAGTCAGCACAAAACACTGCTCTGAAACTCATTGGGTATGTGCAATTCACCAGTCCAACCGTGGAAGATTCCTTTAAAGAGCGTTTTACTGTGAGTAGAGATGCTGCAACTGGGAAAATGGCATATCTACATATTCCTAATCTGAGAGGAACTGAAGACAGTGCAGTGTATTTCTGTGCTGCTAGTAAAGCGGAAGCATACTTTGGAGCCGGCACCAAACTCACCGTTTTAGAGCCAGACATCCCTGTCACTCCACCCAAAGTCAAAGTCCTTCCACCCTCCACTAAGGAGTGTGAAGATAGAAACAAGAAGAAGAAGAAGACGTTGGTGTGTGTGGCCACCGACTTCTACCCCGACCACGTCACTGTGTTCTGGCAGTTAAATGGAGGCGCCAACATCACCGATGGAGTTGGGACCGACAAC
>737-2
AGTTCAACTCAACTGCAGCCATACTATTCCAAACTACGACACTATACTGTGGTATCAGCAGTCAGCACAAAACACTGCTCTGAAACTCATTGGGTATGTGAGATTCACCAGTCCAACCGTGGAAGATTCCTTTAAAGAGCGTTTTACTGTGAGTGGAGATGCTGCAACTGGGAAAATGGCGTATCTACATGTTCCTAAACTGAGAGGAACTGAAGACAGTGCAGTGTATTTCTGTGCTGCTTCCGGACAGGGCAACTATGAGGCACATTTTGGTTCAGGCACCAAATTAACAGTTCTCGAGCCAGACATCCCTGTCACTCCACCCAAAGTCAAAGTCCTTCCACCCTCCACTAAGGAGTGTGAAGATAGAAACAAGAAGAAGAAGAAGACGTTGGTGTGTGTGGCCACCGACTTCTACCCCGACCACGTCACTGTGTTCTGGCAGTTAAATGGAGGCGCCAACATCACCGATGGAGTTGGGACCGACAAC
>738-2
AGTTCAACTGAACTGCAGCCATACTATTCCAAACTACGACACTATACTGTGGTATCAGCAGTCAGCACAAAACACTGCTCTGAAACTCATTGGGTATGTGAGATTCACCAGTCCAACCGTGGAAGATTCCTTTAAAGAGCGTTTTACTGTGAGTGGAGATGCTGCAACTGGGAAAATGGCGTATCTACATGTTCCTAAACTGAGAGGAACTGAAGACAGTGCAGTGTATTTCTGTGCTGCCGACAGGGGGGACTCGGAAGCATACTTTGGAGCCGGCACCAAACTCACCGTTTTAGAGCCAGACATCCCTGTCACTCCACCCAAAGTCAAAGTCCTTCCACCCTCCACTAAGGAGTGTGAAGATAGAAACAAGAAGAAGAAGAAGACGTTGGTGTGTGTGGCCACCGACTTCTACCCCGACCACGTCACTGTGTTCTGGCAGTTAAATGGAGGCGCCAACATCACCGATGGAGTTGGGACCGACAAC
>739-2
AGTTCAACTCACCTGCAGCCATACTATTCCAAGCTACAACATTATACTGTGGTACCAGCAGTCAGCACAAAACACTGCTCTGAAACTCATTGGGTATGTGCTACTCACCAGTCCAACCGTGGAAGATTCCTTTAAAGAGCGTTTTACTGTGAGTGGAGATGCTGCAACTGGGAAAATGGCATATCTACATATTCGTAATCTGAGAGGAACTGAAGACAGTGCAGTGTATTTCTGTGCTGCTAGTAACCCAGGCTATGAGGCACATTTTGGTTCAGGCACCAAATTAACAGTTCTCGAGCCAGACATCCCTGTCACTCCACCCAAAGTCAAAGTCCTTCCACCCTCCACTAAGGAGTGTGAAGATAGAAACAAGAAGAAGAAGAAGACGTTGGTGTGTGTGGCCACCGACTTCTACCCCGACCACGTCACTGTGTTCTGGCAGTTAAATGGAGGCGCCAACATCACCGATGGAGTTGGGACCGACAAC
>740-2
AGTTCAACTCACCTGCAGCCATACTATTCCAAACTACGACACTATACTGTGGTATCAGCAGTCAGCACAAAACACTGCTCTGAAACTCATTGGGTATGTGCTACTCACCAGTCCAACCATGGAAGATTCCTTTAAAGAGCGTTTTACTGTGAGTGGAGATGCTGCAACTGGGAAAATGGCATATCTACATATTCCTAATCTGAGAGGAACTGAAGACAGTGCAGTGTATTTCTGTGCTGCTAGGGACAGGGGTGAGGCACATTTTGGTTCAGGCACCAAATTAACAGTTCTCGAGCCAGACATCCCTGTCACTCCACCCAAAGTCAAAGTCCTTCCACCCTCCACTAAGGAGTGTGAAGATAGAAACAAGAAGAAGAAGAAGACGTTGGTGTGTGTGGCCACCGACTTCTACCCCGACCACGTCACTGTGTTCTGGCAGTTAAATGGAGGCGCCAACATCACCGATGGAGTTGGGACCGACAAC
>741-2
AGTTCAACTCACCTGCAGCCATACTATTCCAAGCTACAACATTATACTGTGGTACCAGCAGTCAGCACAAAACACTGCTCTGAAACTCATTGGGTATGTGCAATTCACCAGTCCAACCGTGGAAGATTCCTTTAAAGAGCGTTTTACTGTGAGTGGAGATGCTGCAACTGGGAAAATGGCATATCTACATATTCCTAATCTGAGAGGAACTGAAGACAGTGCAGTGTATTTCTGTGCTGCTAGTAAGGGGAGTGTGCCCTACTTTGGAAATGGAACAAAGCTCACTGTTTTAGAGCCAGACATCCCTGTCACTCCACCCAAAGTCAAAGTCCTTCCACCCTCCACTAAGGAGTGTGAAGATAGAAACAAGAAGAAGAAGAAGACGTTGGTGTGTGTGGCCACCGACTTCTACCCCGACCACGTCACTGTGTTCTGGCAGTTAAATGGAGGCGCCAACATCACCGATGGAGTTGGGACCGACAAC
>742-2
AGTTCAACTCACCTGCAGCCATACTATTCCAAACTACGACACTATACTGTGGTATCAGCAGTCAGCACAAAACACTGCTCTGAAACTCATTGGGTATGTGAGATTCACCAGTCCAACCGTGGAAGATTCCTTTAAAGAGCGTTTTACTGTGAGTGGAGATGCTGCAACTGGGAAAATGGCGTATCTACATGTTCCTAAACTGAGAGGAACTGAAGACAGTGCAGTGTATTTCTGTGCTGCTAGATCGGTTGGAAGTGTGCCCTACTTTGGAAATGGAACAAAGCTCACTGTTTTAGAGCCAGACATCCCTGTCACTCCACCCAAAGTCAAAGTCCTTCCACCCTCCACTAAGGAGTGTGAAGATAGAAACAAGAAGAAGAAGAAGACGTTGGTGTGTGTGGCCACCGACTTCTACCCCGACCACGTCACTGTGTTCTGGCAGTTAAATGGAGGCGCCAACATCACCGATGGAGTTGGGACCGACAAC
>743-2
AGTTCAACTCACCTGCAGCCATACTATTCCAAGCTACAACACTATACTGTGGTATCAGCAGTCAGCACAGAACACTGCTCTGAAACTCATTGGGTATGTGCTACTCACCAGTCCTGCTGTGGAAGATTCCTTTAAAGAGCGTTTTACTGTGAGTGGAGATGCTGCAACTGGGAAAATGGCATATCTACATATTCCTAAACTGAGAGGAACTGAAGACAGTGCAGTGTATTTCTGTGCTGCTACTCGGACAGCCAACTATGAGGCACATTTTGGTTCAGGCACCAAATTAACAGTTCTCGAGCCAGACATCCCTGTCACTCCACCCAAAGTCAAAGTCCTTCCACCCTCCACTAAGGAGTGTGAAGATAGAAACAAGAAGAAGAAGAAGACGTTGGTGTGTGTGGCCACCGACTTCTACCCCGACCACGTCACTGTGTTCTGGCAGTTAAATGGAGGCGCCAACATCACCGATGGAGTTGGGACCGACAAC
>744-2
AGTTCAACTCACCTGCAGCCATACTATTCCAAACTACGACACTATACTGTGGTATCAGCAGTCAGCACAAAACACTGCTCTGAAACTCATTGGGTATGTGAGATTCACCAGTCCAATCGTGGAAGATTCCTTTAAAGAGCGTTTTACTGTGAGTGGAGATGCTGCAACTGGGAAAATGGCGTATCTACATGTTCCTAAACTGAGAGGAACTGAAGACAGTGCAGTGTATTTCTGTGCTGCTAGTAGAGGGGCGGGCTATGAGGCACATTTTGGTTCAGGCACCAAATTAACAGTTCTCGAGCCAGACATCCCTGTCACTCCACCCAAAGTCAAAGTCCTTCCACCCTCCACTAAGGAGTGTGAAGATAGAAACAAGAAGAAGAAGAAGACGTTGGTGTGTGTGGCCACCGACTTCTACCCCGACCACGTCACTGTGTTCTGGCAGTTAAATGGAGGCGCCAACATCACCGATGGAGTTGGGACCGACAAC
>745-2
AGTTCAACTCACCTGCAGCCATACTATTCCAACCTACAACAGGATACTGTGGTACCAGCAGTCAGCACAAAACACTGCTCTGAAACTCATTGGGTATGTGCAATTCACCAGTCCAACCGTGGAAGATTCCTTTAAAGAGCGTTTTACTGTGAGTGGAGATGCTGCAACTGGGAAAATGGCATATCTACATATTCCTAAACTGAGAGGAACTGAAGACAGTGCAGTGTATTTCTGTGCTGCTACGGACACTGGAAGTGTGCCCTACTTTGGAAATGGAACAAAGCTCACTGTTTTAGAGCCAGACATCCCTGTCACTCCACCCAAAGTCAAAGTCCTTCCACCCTCCACTAAGGAGTGTGAAGATAGAAACAAGAAGAAGAAGAAGACGTTGGTGTGTGTGGCCACCGACTTCTACCCCGACCACGTCACTGTGTTCTGGCAGTTAAATGGAGGCGCCAACATCACCGATGGAGTTGGGACCGACAAC
>746-2
AGTTCAACTCAACTGCAGCCATACTATTCCAAGCTACAACACTATACTGTGGTATCAGCAGTCAGCACAGAACACTGCTCTGAAACTCATTGGGTATGTGCTACTCACCAGTCCTGCTGTGGAAGATTCCTTTAAAGAGCGTTTTACTGTGAGTGGAGATGCTGCAACTGGGAAAATGGCATATCTACATATTCCTAAACTGAGAGGAACTGAAGACAGTGCAGTGTATTTCTGTGCTGCTACGGACAGTAACTATGATCCTGCGTTCTTTGGAGCAGGGACCAAACTGACTGTTCTGGAGCCAGACATCCCTGTCACTCCACCCAAAGTCAAAGTCCTTCCACCCTCCACTAAGGAGTGTGAAGATAGAAACAAGAAGAAGAAGAAGACGTTGGTGTGTGTGGCCACCGACTTCTACCCCGACCACGTCACTGTGTTCTGGCAGTTAAATGGAGGCGCCAACATCACCGATGGAGTTGGGACCGACAAC
>747-2
AGTTCAACTCAACTGCAGCCATACTATTCCAAACTACGACACTATACTGTGGTATCAGCAGTCAGCACAAAACACTGCTCTGAAACTCATTGGGTATGTGAGATTCACCAGTCCAACCGTGGAAGATTCCTTTAAAGAGCGTTTTACTGTGAGTGGAGATGCTGCAACTGGGAAAATGGCGTATCTACATGTTCCTAAACTGAGAGGAACTGAAGACAGTGCAGTGTATTTCTGTGCTGCCGGGACATCGTACTCGGAAGCATACTTTGGAGCCGGCACCAAACTCACCGTTTTAGAGCCAGACATCCCTGTCACTCCACCCAAAGTCAAAGTCCTTCCACCCTCCACTAAGGAGTGTGAAGATAGAAACAAGAAGAAGAAGAAGACGTTGGTGTGTGTGGCCACCGACTTCTACCCCGACCACGTCACTGTGTTCTGGCAGTTAAATGGAGGCGCCAACATCACCGATGGAGTTGGGACCGACAAC
>748-2
AGTTCAACTCACCTGCAGCCATACTATTCCAAGCTACAACATTATACTGTGGTACCAGCAGTCAGCACAAAACACTGCTCTGAAACTCATTGGGTATGTGTTCCTCACCAGTCCTACCGTGGAAGATTCCTTTAAAGAGCGTTTTACTGTGAGTGGAGATGCTGCAACTGGGAAAATGGCATATCTACATATTCCTAAACTGAGAGGAACTGAAGACAGTGCAGTGTATTTCTGTGCTGCTACTCCGGACAGGGATGAGGCACATTTTGGTTCAGGCACCAAATTAACAGTTCTCGAGCCAGACATCCCTGTCACTCCACCCAAAGTCAAAGTCCTTCCACCCTCCACTAAGGAGTGTGAAGATAGAAACAAGAAGAAGAAGAAGACGTTGGTGTGTGTGGCCACCGACTTCTACCCCGACCACGTCACTGTGTTCTGGCAGTTAAATGGAGGCGCCAACATCACCGATGGAGTTGGGACCGACAAC
>749-2
AGTTCAACTCACCTGCAGCCATACTATTCCTACCTACAACAGGATACTGTGGTACCAGCAGTCAGCGCAAAACACTGCTCTGAAACTCATTGGGTATGTGTTCCTCACCAGTCCTACCGTGGAAGATTCCTTTAAAGAGCATTTTACTGTGAGTGGAGATGCTGCAACTGGGAAAATGGCATATCTACATATTCCTAAACTGAGAGGAACTGAAGACAGTGCAGTGTATTTCTGTGCTGCTACTTACACTGGAAGTGTGCCCTACTTTGGAAATGGAACAAAGCTCACTGTTTTAGAGCCAGACATCCCTGTCACTCCACCCAAAGTCAAAGTCCTTCCACCCTCCACTAAGGAGTGTGAAGATAGAAACAAGAAGAAGAAGAAGACGTTGGTGTGTGTGGCCACCGACTTCTACCCCGACCACGTCACTGTGTTCTGGCAGTTAAATGAAGGCGCCAACATCACCGATGGAGTTGGGACCGACAAC
>750-2
AGTTCAACTGACCTGCAGCCATACTATTCCAAGCTACAACATTATACTGTGGTACCAGCAGTCAGCACAAAACACTGCTCTGAAACTCATTGGGTATGTGCAATTCACCAGTCCAACCGTGGAAGATTCCTTTAAAGAGCGTTTTACTGTGAGTGGAGATGCTGCAACTGGGAAAATGGCATATCTACATATTCCTAATCTGAGAGGAACTGAAGACAGTGCAGTGTATTTCTGTGCTGCTACTTATTCCGGGGCCTATGAGGCACATTTTGGTTCAGGCACCAAATTAACAGTTCTCGAGCCAGACATCCCTGTCACTCCACCCAAAGTCAAAGTCCTTCCACCCTCCACTAAGGAGTGTGAAGATAGAAACAAGAAGAAGAAGAAGACGTTGGTGTGTGTGGCCACCGACTTCTACCCCGACCACGTCACTGTGTTCTGGCAGTTAAATGGAGGCGCCAACATCACCGATGGAGTTGGGACCGACAAC
>751-2
AGTTCAACTCACCTGCAGCCATACTTTTCAAAACTACAATATGATACTATGGTACCAACAGTCAACAGGAGACAATGCTATGAACCTCATTGGTTATGCATATTACAAGTCAATAACCATGGAGAAATTGTTTGAAAAGCACTTCAGTGTGAGTGGAGACGGTTTGAAAGAGGCTTATCTTCATCTACTGAGTCTGAGAGCAACTGAAGACAGTGCAGTGTATTACTGTGCAGCCAGCCAACGAGACACTGGAAGTGTGCCCTACTTTGGAAATGGAACAAAGCTCACTGTTTTAGAGCCAGACATCCCTGTCACTCCACCCAAAGTCAAAGTCCTTCCACCCTCCACTAAGGAGTGTGAAGATAGAAACAAGAAGAAGAAGAAGACGTTGGTGTGTGTGGCCACCGACTTCTACCCCGACCACGTCACTGTGTTCTGGCAGTTAAATGAAGGCGCCAACATCACCGATGGAGTTGGGACCGACAAC
>752-2
AGTTCAACTGAACTGCAGCCATACTATTCCAAGCTACAACATTATACTGTGGTACCAGCAGTCAGCACAAAACACTGCTCTGAAACTCATTGGGTATGTGCAATTCACCAGTCCAACCGTGGAAGATTCCTTTAAAGAGCGTTTTACTGTGAGTGGAGATGCTGCAACTGGGAAAATGGCATATCTACATATTCCTAATCTGAGAGGAACTGAAGACAGTGCAGTGTATTTCTGTGCTGCTGGACAGACTGGAAGTGTGCCCTACTTTGGAAATGGAACAAAGCTCACTGTTTTAGAGCCAGACATCCCTGTCACTCCACCCAAAGTCAAAGTCCTTCCACCCTCCACTAAGGAGTGTGAAGATAGAAACAAGAAGAAGAAGAAGACGTTGGTGTGTGTGGCCACCGACTTCTACCCCGACCACGTCACTGTGTTCTGGCAGTTAAATGGAGGCGCCAACATCACCGATGGAGTTGGGACCGACAAC
>753-2
AGTTCAACTGACCTGCAGCCATACTATTCCAAACTACGACACTATACTGTGGTATCAGCAGTCAGCACAAAACACTGCTCTGAAACTCATTGGGTATGTGAGATTCACCAGTCCAACCGTGGAAGATTCCTTTAAAGAGCGTTTTACTGTGAGTGGAGATGCTGCAACTGGGAAAATGGCATATCTACATATTCCTAAACTGAGAGGAACTGAAGACAGTGCAGTGTATTTCTGTGCTGCTAGGACAGGAAGTGTGCCCTACTTTGGAAATGGAACAAAGCTCACTGTTTTAGAGCCAGACATCCCTGTCACTCCACCCAAAGTCAAAGTCCTTCCACCCTCCACTAAGGAGTGTGAAGATAGAAACAAGAAGAAGAAGAAGACGTTGGTGTGTGTGGCCACCGACTTCTACCCCGACCACGTCACTGTGTTCTGGCAGTTAAATGAAGGCGCCAACATCACCGATGGAGTTGGGACCGACAAC
>754-2
AGTTCAACTGACCTGCAGCCATACTATTCCAAGCTACAACATTATACTGTGGTACCAGCAGTCAGCACAAAACACTGCTCTGAAACTCATTGGGTATGTGCTACTCACCAGTCCTACCGTGGAAGATTCCTTTAAAGAGCGTTTTACTGTGAGTGGAGATGCTGCAACTGGGAAAATGGCATATCTACATATTCCTAAACTGAGAGGAACTGAAGACAGTGCAGTGTATTTCTGTGCTGCTACAGCGTACACTGGAAGTGTGCCCTACTTTGGAAATGGAACAAAGCTCACTGTTTTAGAGCCAGACATCCCTGTCACTCCACCCAAAGTCAAAGTCCTTCCACCCTCCACTAAGGAGTGTGAAGATAGAAACAAGAAGAAGAAGAAGACGTTGGTGTGTGTGGCCACCGACTTCTACCCCGACCACGTCACTGTGTTCTGGCAGTTAAATGGAGGCGCCAACATCACCGATGGAGTTGGGACCGACAAC
>755-2
AGTTCAACTCACCTGCAGCCATACTATTCCAAACTACGACACTATACTGTGGTATCAGCAGTCAGCACAAAACACTGCTCTGAAACTCATTGGGTATGTGAGATTCACCAGTCCAACCGTGGAAGATTCCTTTAAAGAGCGTTTTACTGTGAGTGGAGATGCTGCAACTGGGAAAATGGCATATCTACATATTCCTAAACTGAGAGGAACTGAAGACAGTGCAGTGTATTTCTGTGCTGCTACTAACCAGGGCGCCCAACCAGCCTTCTTTGGCAATGGAACCAAACTCACTGTTTTAGAGCCAGACATCCCTGTCACTCCACCCAAAGTCAAAGTCCTTCCACCCTCCACTAAGGAGTGTGAAGATAGAAACAAGAAGAAGAAGAAGACGTTGGTGTGTGTGGCCACCGACTTCTACCCCGACCACGTCACTGTGTTCTGGCAGTTAAATGGAGGCGCCAACATCACCGATGGAGTTGGGACCGACAAC
>756-2
AGTTCAACTGAACTGCAGCCATACTATTCCAAGCTACAACACTATACTGTGGTATCAGCAGTCAGCACAGAACACTGCTCTGAAACTCATTGGGTATGTGTTCCTCACCAGTCCTGCTGTGGAAGATTCCTTTAAAGAGCGTTTTACTGTGAGTGGAGATGCTGCAACTGGGAAAATGGCATATCTACATATTCCTAAACTGAGAGGAACTGAAGACAGTGCAGTGTATTTCTGTGCTGCTACGAGGACAGCCAACTATGAGGCACATTTTGGTTCAGGCACCAAATTAACAGTTCTCGAGCCAGACATCCCTGTCACTCCACCCAAAGTCAAAGTCCTTCCACCCTCCACTAAGGAGTGTGAAGATAGAAACAAGAAGAAGAAGAAGACGTTGGTGTGTGTGGCCACCGACTTCTACCCCGACCACGTCACTGTGTTCTGGCAGTTAAATGGAGGCGCCAACATCACCGATGGAGTTGGGACCGACAAC
>757-2
AGTTCAACTCAACTGCAGCCATACTATTCCAAACTACGACACTATACTGTGGTATCAGCAGTCAGCACAAAACACTGCTCTGAAACTCATTGGGTATGTGCTACTCACCAGTCCAACCATGGAAGATTCCTTTAAAGAGCGTTTTACTGTGAGTGGAGATGCTGCAACTGGGAAAATGGCATATCTACATATTCCTAATCTGAGAGGAACTGAAGACAGTGCAGTGTATTTCTGTGCTGCTACAGGGGGCCACTATGAGGCACATTTTGGTTCAGGCACCAAATTAACAGTTCTCGAGCCAGACATCCCTGTCACTCCACCCAAAGTCAAAGTCCTTCCACCCTCCACTAAGGAGTGTGAAGATAGAAACAAGAAGAAGAAGAAGACGTTGGTGTGTGTGGCCACCGACTTCTACCCCGACCACGTCACTGTGTTCTGGCAGTTAAATGGAGGCGCCAACATCACCGATGGAGTTGGGACCGACAAC
>758-2
AGTTCAACTCAACTGCAGCCATACTATTCCAAACTACGACACTATACTGTGGTATCAGCAGTCAGCACAAAACACTGCTCTGAAACTCATTGGGTATGTGAGATTCACCAGTCCAACCGTGGAAGATTCCTTTAAAGAGCGTTTTACTGTGAGTGGAGATGCTGCAACTGGGAAAATGGCATATCTACATATTCCTAAACTGAGAGGAACTGAAGACAGTGCAGTGTATTTCTGTGCTGCTAAGACAGGGGAGAACCAACCAGCCTTCTTTGGCAATGGAACCAAACTCACTGTTTTAGAGCCAGACATCCCTGTCACTCCACCCAAAGTCAAAGTCCTTCCACCCTCCACTAAGGAGTGTGAAGATAGAAACAAGAAGAAGAAGAAGACGTTGGTGTGTGTGGCCACCGACTTCTACCCCGACCACGTCACTGTGTTCTGGCAGTTAAATGGAGGCGCCAACATCACCGATGGAGTTGGGACCGACAAC
>759-2
AGTTCAACTCAACTGCAGCCATACTATTCCAAGCTACAACATTATACTGTGGTACCAGCAGTCAGCACAAAACACTGCTCTGAAACTCATTGGGTATGTGTTCCTCACCAGTCCTACCGTGGAAGATTCCTTTAAAGAGCGTTTTACTGTGAGTGGAGATGCTGCAACTGGGAAAATGGCATATCTACATATTCCTAAACTGAGAGGAACTGAAGACAGTGCAGTGTATTTCTGTGCTGCTACTTTCAGGGGGACTATGATCCTGCGTTCTTTGGAGCAGGGACCAAACTGACTGTTCTGGAGCCAGACATCCCTGTCACTCCACCCAAAGTCAAAGTCCTTCCACCCTCCACTAAGGAGTGTGAAGATAGAAACAAGAAGAAGAAGAAGACGTTGGTGTGTGTGGCCACCGACTTCTACCCCGACCACGTCACTGTGTTCTGGCAGTTAAATGAAGGCGCCAACATCACCGATGGAGTTGGGACCGACAAC
>760-2
AGTTCAACTGACCTGCAGCCATACTATTCCAACCTACAACAGGATACTGTGGTACCAGCAGTCAGCACAAAACACTGCTCTGAAACTCATTGGGTATGTGCAATTCACCAGTCCAACCGTGGAAGATTCCTTTAAAGAGCGTTTTACTGTGAGTGGAGATGCTGCAACTGGGAAAATGGCATATCTACATATTCCTAAACTGAGAGGAACTGAAGACAGTGCAGTGTATTTCTGTGCTGCTACTTCGGAATCAAACCAACCAGCCTTCTTTGGCAATGGAACCAAACTCACTGTTTTAGAGCCAGACATCCCTGTCACTCCACCCAAAGTCAAAGTCCTTCCACCCTCCACTAAGGAGTGTGAAGATAGAAACAAGAAGAAGAAGAAGACGTTGGTGTGTGTGGCCACCGACTTCTACCCCGACCACGTCACTGTGTTCTGGCAGTTAAATGGAGGCGCCAACATCACCGATGGAGTTGGGACCGACAAC
>761-2
AGTTCAACTCAACTGCAGCCATACTATTCCAACCTACAACAGGATACTGTGGTACCAGCAGTCAGCACAAAACACTGCTCTGAAACTCATTGGGTATGTGCAATTCACCAGTCCAACCGTGGAAGATTCCTTTAAAGAGCGTTTTACTGTGAGTGGAGATGCTGCAACTGGGAAAATGGCATATCTACATATTCCTAAACTGAGAGGAACTGAAGACAGTGCAGTGTATTTCTGTGCTGCTGCGGGACCGATTAATGAGGCACATTTTGGTTCAGGCACCAAATTAACAGTTCTCGAGCCAGACATCCCTGTCACTCCACCCAAAGTCAAAGTCCTTCCACCCTCCACTAAGGAGTGTGAAGATAGAAACAAGAAGAAGAAGAAGACGTTGGTGTGTGTGGCCACCGACTTCTACCCCGACCACGTCACTGTGTTCTGGCAGTTAAATGGAGGCGCCAACATCACCGATGGAGTTGGGACCGACAAC
>762-2
AGTTCAACTGACCTGCAGCCATACTATTCCAAACTACGACACTATACTGTGGTACCAGCAGTCAGCACAAAACACTGCTCTGAAACTCATTGGGTATGTGTTCCTCACCAGTCCTACCGTGGAAGATTCCTTTAAAGAGCATTTTACTGTGAGTGGAGATGCTGCAACTGGGAAAATGGCATATCTACATATTCCTAAACTGAGAGGAACTGAAGACAGTGCAGTGTATTTCTGTGCTGCTACCAGGGGGTTTGATCCTGCGTTCTTTGGAGCAGGGACCAAACTGACTGTTCTGGAGCCAGACATCCCTGTCACTCCACCCAAAGTCAAAGTCCTTCCACCCTCCACTAAGGAGTGTGAAGATAGAAACAAGAAGAAGAAGAAGACGTTGGTGTGTGTGGCCACCGACTTCTACCCCGACCACGTCACTGTGTTCTGGCAGTTAAATGGAGGCGCCAACATCACCGATGGAGTTGGGACCGACAAC
>763-2
AGTTCAACTCAACTGCAGCCATACTATTCCAACCTACAACAGGATACTGTGGTACCAGCAGTCAGCACAAAACACTGCTCTGAAACTCATTGGGTATGTGCAATTCACCAGTCCAACCGTGGAAGATTCCTTTAAAGAGCGTTTTACTGTGAGTGGAGATGCTGCAACTGGGAAAATGGCATATCTACATATTCCTAAACTGAGAGGAACTGAAGACAGTGCAGTGTATTTCTGTGCTGCTACTTAGGAGCTTCAAACCAACCATCCTTCTTTGGCAATGGAACCAAACTCACTGTTTTAGAGCCAGACATCCCTGTCACTCCACCCAAAGTCAAAGTCCTTCCACCCTCCACTAAGGAGTGTGAAGATAGAAACAAGAAGAAGAAGAAGACGTTGGTGTGTGTGGCCACCGACTTCTACCCCGACCACGTCACTGTGTTCTGGCAGTTAAATGAAGGCGCCAACATCACCGATGGAGTTGGGACCGACAAC
>764-2
AGTTCAACTCACCTGCAGCCATACTATTCCAAACTACGACACTATACTGTGGTATCAGCAGTCAGCACAAAACACTGCTCTGAAACTCATTGGGTATGTGAGATTCACCAGTCCAACCGTGGAAGATTCCTTTAAAGAGCGTTTTACTGTGAGTGGAGATGCTGCAACTGGGAAAATGGCATATCTACATATTCCTAAACTGAGAGGAACTGAAGACAGTGCAGTGTATTTCTGTGCTGCTAACTCGTACTCGGAAGCATACTTTGGAGCCGGCACCAAACTCACCGTTTTAGAGCCAGACATCCCTGTCACTCCACCCAAAGTCAAAGTCCTTCCACCCTCCACTAAGGAGTGTGAAGATAGAAACAAGAAGAAGAAGAAGACGTTGGTGTGTGTGGCCACCGACTTCTACCCCGACCACGTCACTGTGTTCTGGCAGTTAAATGGAGGCGCCAACATCACCGATGGAGTTGGGACCGACAAC
>765-2
AGTTCAACTGACCTGCAGCCATACTATTCCAAGCTACAACATTATACTGTGGTACCAGCAGTCAGCACAAAACACTGCTCTGAAACTCATTGGGTATGTGCTACTCACCAGTCCTACCGTGGAAGATTCCTTTAAAGAGCGTTTTACTGTGAGTGGAGATGCTGCAACTAGGAAAATGGCATATCTACATATTCCTAAACTGAGAGGAACTGAAGACAGTGCAGTGTATTTCTGTGCTGCTACTCGGGACAGGGATGATCCTGCGTTCTTTGGAGCAGGGACCAAACTGACTGTTCTGGAGCCAGACATCCCTGTCACTCCACCCAAAGTCAAAGTCCTTCCACCCTCCACTAAGGAGTGTGAAGATAGAAACAAGAAGAAGAAGAAGACGTTGGTGTGTGTGGCCACCGACTTCTACCCCGACCACGTCACTGTGTTCTGGCAGTTAAATGGAGGCGCCAACATCACCGATGGAGTTGGGACCGACAAC
>766-2
AGTTCAACTCAACTGCAGCCATACTATTCCAAGCTACAACATTATACTGTGGTACCAGCAGTCAGCACAAAACACTGCTCTGAAACTCATTGGGTATGTGTTCCTCACCAGTCCTACCGTGGAAGATTCCTTTAAAGAGCGTTTTACTGTGAGTGGAGATGCTGCAACTGGGAAAATGGCATATCTACATATTCCTAAACTGAGAGGAACTGAAGACAGTGCAGTGTATTTCTGTGCTGCTACTTATGGACAGAGTTTTGTGCCCTACTTTGGAAATGGAACAAAGCTCACTGTTTTAGAGCCAGACATCCCTGTCACTCCACCCAAAGTCAAAGTCCTTCCACCCTCCACTAAGGAGTGTGAAGATAGAAACAAGAAGAAGAAGAAGACGTTGGTGTGTGTGGCCACCGACTTCTACCCCGACCACGTCACTGTGTTCTGGCAGTTAAATGGAGGCGCCAACATCACCGATGGAGTTGGGACCGACAAC
>767-2
AGTTCAACTGACCTGCAGCCATACTATTCCAAACTACGACACTATACTGTGGTATCAGCAGTCAGCACAAAACACTGCTCTGAAACTCATTGGGTATGTGAGATTCACCAGTCCAACCGTGGAAGATTCCTTTAAAGAGCGTTTTACTGTGAGTGGAGATGCTGCAACTGGGAAAATGGCATATCTACATATTCCTAAACTGAGAGGAACTGAAGACAGTGCAGTGTATTTCTGTGCTGCTACTAAAGCGACAGGAAGTGTGCCCTACTTTGGAAATGGAACAAAGCTCACTGTTTTAGAGCCAGACATCCCTGTCACTCCACCCAAAGTCAAAGTCCTTCCACCCTCCACTAAGGAGTGTGAAGATAGAAACAAGAAGAAGAAGAAGACGTTGGTGTGTGTGGCCACCGACTTCTACCCCGACCACGTCACTGTGTTCTGGCAGTTAAATGGAGGCGCCAACATCACCGATGGAGTTGGGACCGACAAC
>768-2
AGTTCAACTGACCTGCAGCCATACTATTCCAAACTACGACACTATACTGTGGTATCAGCAGTCAGCACAAAACACTGCTCTGAAACTCATTGGGTATGTGCTACTCACCAGTCCAACCATGGAAGATTCCTTTAAAGAGCGTTTTACTGTGAGTGGAGATGCTGCAACTGGGAAAATGGCATATCTACATATTCCTAATCTGAGAGGAACTGAAGACAGTGCAGTGTATTTCTGTGCTGCTAGTAAGGGCTCGTACTCGGAAGCATACTTTGGAGCCGGCACCAAACTCACCGTTTTAGAGCCAGACATCCCTGTCACTCCACCCAAAGTCAAAGTCCTTCCACCCTCCACTAAGGAGTGTGAAGATAGAAACAAGAAGAAGAAGAAGACGTTGGTGTGTGTGGCCACCGACTTCTACCCCGACCACGTCACTGTGTTCTGGCAGTTAAATGAAGGCGCCAACATCACCGATGGAGTTGGGACCGACAAC
>769-2
AGTTCAACTCAACTGCAGCCATACTATTCCAAGCTACAACACTATACTGTGGTATCAGCAGTCAGCACAGAACACTGCTCTGAAACTCATTGGGTATGTGTTCCTCACCAGTCCTGCTGTGGAAGATTCCTTTAAAGAGCGTTTTACTGTGAGTGGAGATGCTGCAACTGGGAAAATGGCATATCTACATATTCCTAAACTGAGAGGAACTGAAGACAGTGCAGTGTATTTCTGTGCTGCTTGGGACTCGTACTCGGAAGCATACTTTGGAGCCGGCACCAAACTCACCGTTTTAGAGCCAGACATCCCTGTCACTCCACCCAAAGTCAAAGTCCTTCCACCCTCCACTAAGGAGTGTGAAGATAGAAACAAGAAGAAGAAGAAGACGTTGGTGTGTGTGGCCACCGACTTCTACCCCGACCACGTCACTGTGTTCTGGCAGTTAAATGAAGGCGCCAACATCACCGATGGAGTTGGGACCGACAAC
>770-2
AGTTCAACTGACCTGCAGCCATACTATTCCAAGCTACAACACTATACTGTGGTACCAGCAGTCAGCACAGAACACTGCTCTGAAACTCATTGGAGCCAGACATCCCTGTCACTCCACCCAAAGTCAAAGTCCTTCCACCCTCCACTAAGGAGTGTGAAGATAGAAACAAGAAGAAGAAGAAGACGTTGGTGTGTGTGGCCACCGACTTCTACCCCGACCACGTCACTGTGTTCTGGCAGTTAAATGGAGGCGCCAACATCACCGATGGAGTTGGGACCGACAAC
>771-2
AGTTCAACTGAACTGCAGCCAGCCAGACCACTGCGGCGCTGCAGCACTGACCAGGAGAGAACCTGGTGTGCCAAGGTTGGAGAAGAGGTCTGATGAAAACAATGAAATGTTTGCCTAGGCTAACATGGAGTTGGGACCGACAAC
>772-2
AGTTCAACTCACCTGCAGCCATACTATTCCAAACTACAACACTATACTGTGGTACCAGCAGTCAGCACAAAACACTGCTCTGAAACTCATTGGGTATGTGTTCCTCACCAGTCCTGCGGTGGAAGATTCCTTTAAAGAGCGTTTTACTGTGAGTGGAGATGCTGCAACTGGGAAAATGGCATATCTACATATTCCTAAACTGAGAGGAACTGAAGACAGTGGAGTGTATTTCTGTGCTGCTAGTAAAGCACCGGATCCTGCGTTCTTTGGAGCAGGGACCAAACTGACTGTTCTGGAGCCAGACATCCCTGTCACTCCACCCAAAGTCAAAGTCCTTCCACCCTCCACTAAGGAGTGTGAAGATAGAAACAAGAAGAAGAAGAAGACGTTGGTGTGTGTGGCCACCGACTTCTACCCCGACCACGTCACTGTGTTCTGGCAGTTAAATGGAGGCGCCAACATCACCGATGGAGTTGGGACCGACAAC
>773-2
AGTTCAACTCACCTGCAGCCATACTATTCCAAACTACGACACTATACTGTGGTATCAGCAGTCAGCACAAAACACTGCTCTGAAACTCATTGGGTATGTGAGATTCACCAGTCCAACCGTGGAAGATTCCTTTAAAGAGCGTTTTACTGTGAGTGGAGATGCTGCAACTGGGAAAATGGCATATCTACATATTCCTAAACTGAGAGGAACTGAAGACAGTGCAGTGTATTTCTGTGCTGCTATACAGGGCACTGGAAGTGTGCCCTACTTTGGAAATGGAACAAAGCTCACTGTTTTAGAGCCAGACATCCCTGTCACTCCACCCAAAGTCAAAGTCCTTCCACCCTCCACTAAGGAGTGTGAAGATAGAAACAAGAAGAAGAAGAAGACGTTGGTGTGTGTGGCCACCGACTTCTACCCCGACCACGTCACTGTGTTCTGGCAGTTAAATGGAGGCGCCAACATCACCGATGGAGTTGGGACCGACAAC
>774-2
AGTTCAACTCACCTGCAGCCATACTATTCCAAACTACGACACTATACTGTGGTATCAGCAGTCAGCACAAAACACTGCTCTGAAACTCATTGGGTATGTGCTACTCACCAGTCCAACCATGGAAGATTCCTTTAAAGAGCGTTTTACTGTGAGTGGAGATGCTGCAACTGGGAAAATGGCATATCTACATATTCCTAATCTGAGAGGAACTGAAGACAGTGCAGTGTATTTCTGTGCTGCTAGGGACAGCTCGTACTCGGAAGCATACTTTGGAGCCGGCACCAAACTCACCGTTTTAGAGCCAGACATCCCTGTCACTCCACCCAAAGTCAAAGTCCTTCCACCCTCCACTAAGGAGTGTGAAGATAGAAACAAGAAGAAGAAGAAGACGTTGGTGTGTGTGGCCACCGACTTCTACCCCGACCACGTCACTGTGTTCTGGCAGTTAAATGGAGGCGCCAACATCACCGATGGAGTTGGGACCGACAAC
>775-2
AGTTCAACTGACCTGCAGCCATACTATTCCAAACTACGACACTATACTGTGGTATCAGCAGTCAGCACAAAACACTGCTCTGAAACTCATTGGGTATGTGCTACTCACCAGTCCAACCATGGAAGATTCCTTTAAAGAGCGTTTTACTGTGAGTGGAGATGCTGCAACTGGGAAAATGGCATATCTACATATTCCTAATCTGAGAGGAACTGAAGACAGTGCAGTGTATTTCTGTGCTGCTAGTAGAGGGGCGTACTCGGAAGCATACTTTGGAGCCGGCACCAAACTCACCGTTTTAGAGCCAGACATCCCTGTCACTCCACCCAAAGTCAAAGTCCTTCCACCCTCCACTAAGGAGTGTGAAGATAGAAACAAGAAGAAGAAGAAGACGTTGGTGTGTGTGGCCACCGACTTCTACCCCGACCACGTCACTGTGTTCTGGCAGTTAAATGGAGGCGCCAACATCACCGATGGAGTTGGGACCGACAAC
>776-2
AGTTCAACTGACCTGCAGCCATACTATTCAAAACTACATTATGATACTATGGTACCAACAGTCAACAGGTGACACTGCTGTGAACCTCATTGGTTATGCACAATACAAGTCAATAACCATGGAGAAATCATTTGAAAAGCACTTCAGTGTGAGTGGAGATGGTTCGAAAGAGGCTTATCTTCATCTACTGAGTCTGAGAGCACCTGAAGACAGTGCAGTGTATTACTGTGCAGCCGGGACAGGGGGCTTTTCAAACCAACCAGCCTTCTTTGGCAATGGAACCAAACTCACTGTTTTAGAGCCAGACATCCCTGTCACTCCACCCAAAGTCAAAGTCCTTCCACCCTCCACTAAGGAGTGTGAAGATAGAAACAAGAAGAAGAAGAAGACGTTGGTGTGTGTGGCCACCGACTTCTACCCCGACCACGTCACTGTGTTCTGGCAGTTAAATGGAGGCGCCAACATCACCGATGGAGTTGGGACCGACAAC
>777-2
AGTTCAACTCACCTGCAGCCATACTATTCCAAACTACGACACTATACTGTGGTATCAGCAGTCAGCACAAAACACTGCTCTGAAACTCATTGGGTATGTGCTACTCACCAGTCCAACCATGGAAGATTCCTTTAAAGAGCGTTTTACTGTGAGTGGAGATGCTGCAACTGGGAAAATGGCATATCTACATATTCCTAATCTGAGAGGAACTGAAGACAGTGCAGTGTATTTCTGTGCTGCTAGTACAGGGGGCGGAAGTGTGCCCTACTTTGGAAATGGAACAAAGCTCACTGTTTTAGAGCCAGACATCCCTGTCACTCCACCCAAAGTCAAAGTCCTTCCACCCTCCACTAAGGAGTGTGAAGATAGAAACAAGAAGAAGAAGAAGACGTTGGTGTGTGTGGCCACCGACTTCTACCCCGACCACGTCACTGTGTTCTGGCAGTTAAATGGAGGCGCCAACATCACCGATGGAGTTGGGACCGACAAC
>778-2
AGTTCAACTGAACTGCAGCCACACTATTCCAAACTACGACACTATACTGTGGTATCAGCAGTCAGCACAAAACACTGCTCTGAAACTCATTGGGTATGTGCTACTCACCAGTCCAACCATGGAAGATTCCTTTAAAGAGCGTTTTACTGTGAGTGGAGATGCTGCAACTGGGAAAATGGCATATCTACATATTCCTAATCTGAGAGGAACTGAAGACAGTGCAGTGTATTTCTGTGCTGCTAAAGACAGCAACTATGAGGCACATTTTGGTTCAGGCACCAAATTAACAGTTCTCGAGCCAGACATCCCTGTCACTCCACCCAAAGTCAAAGTCCTTCCACCCTCCACTAAGGAGTGTGAAGATAGAAACAAGAAGAAGAAGAAGACGTTGGTGTGTGTGGCCACCGACTTCTACCCCGACCACGTCACTGTGTTCTGGCAGTTAAATGAAGGCGCCAACATCACCGATGGAGTTGGGACCGACAAC
>779-2
AGTTCAACTCAACTGCAGCCATACTATTCCAAACTACGACACTATACTGTGGTATCAGCAGTCAGCACAAAACACTGCTCTGAAACTCATTGGGTATGTGAGATTCACCAGTCCAACCGTGGAAGATTCCTTTAAAGAGCGTTTTACTGTGAGTGGAGATGCTGCAACTGGGAAAATGGCATATCTACATATTCCTAAACTGAGAGGAACTGAAGACAGTGCAGTGTATTTCTGTGCTGCTACTAACCCCAGGGAGGCACATTTTGGTTCAGGCACCAAATTAACAGTTCTCGAGCCAGACATCCCTGTCACTCCACCCAAAGTCAAAGTCCTTCCACCCTCCACTAAGGAGTGTGAAGATAGAAACAAGAAGAAGAAGAAGACGTTGGTGTGTGTGGCCACCGACTTCTACCCCGACCACGTCACTGTGTTCTGGCAGTTAAATGGAGGCGCCAACATCACCGATGGAGTTGGGACCGACAAC
>780-2
AGTTCAACTCAACTGCAGACATACTATTCCAACCTACAACAGGATACTGTGGTACCAGCAGTCAGCACAAAACACTGCTCTGAAACTCATTGGGTATGTGCAATTCACCAGTCCAACCGTGGAAGATTCCTTTAAAGAGCGTTTTACTGTGAGTGGAGATGCTGCAACTGGGAAAATGGCATATCTACATATTCCTAAACTGAGAGGAACTGAAGACAGTGCAGTGTATTTCTGTGCTGCTAACAGGGGCACTGGAAGTGTGCCCTACTTTGGAAATGGAACAAAGCTCACTGTTTTAGAGCCAGACATCCCTGTCACTCCACCCAAAGTCAAAGTCCTTCCACCCTCCACTAAGGAGTGTGAAGATAGAAACAAGAAGAAGAAGAAGACGTTGGTGTGTGTGGCCACCGACTTCTACCCCGACCACGTCACTGTGTTCTGGCAGTTAAATGGAGGCGCCAACATCACCGATGGAGTTGGGACCGACAAC
>781-2
AGTTCAACTCAACTGCAGCCATACTATTCCTACCTACAACAGGATACTGTGGTACCAGCAGTCAGCGCAAAACACTGCTCTGAAACTCATTGGGTATGTGTTCCTCACCAGTCCTGCCGTGGAAGATTCCTTTAAAGAGCATTTTACTGTGAGTGGAGATGCTGCAACTGGGAAAATGGCATATCTACATATTCCTAAACTGAGAGGAACTGAAGACAGTGCAGTGTATTTCTGTGCTGCTACTTGGACAGGGTATGAGGCACATTTTGGTTCAGGCACCAAATTAACAGTTCTCGAGCCAGACATCCCTGTCACTCCACCCAAAGTCAAAGTCCTTCCACCCTCCACTAAGGAGTGTGAAGATAGAAACAAGAAGAAGAAGAAGACGTTGGTGTGTGTGGCCACCGACTTCTACCCCGACCACGTCACTGTGTTCTGGCAGTTAAATGGAGGCGCCAACATCACCGATGGAGTTGGGACCGACAAC
>782-2
AGTTCAACTCACCTGCAGCCATACTATTCAAAACTACAATGTGATACTCTGGTACCAACAGTCAACAGGAGACACTGCTATGAACCTCATTGGTTATGCATATACCACGTCAATAACCATGGAGAAATCATTTGAAAAGCACTTCAATGTGAGCGGAGATGGTTCGAAAGAGGCTTATCTTCATCTACTGAGTGTTAGAGCACCTGAAGACATTGCAGTGTATTACTGTGCAGCCAGCCAAACGGGACAGGGTGGAAGTGTGCCCTACTTTGGAAATGGAACAAAGCTCACTGTTTTAGAGCCAGACATCCCTGTCACTCCACCCAAAGTCAAAGTCCTTCCACCCTCCACTAAGGAGTGTGAAGATAGAAACAAGAAGAAGAAGAAGACGTTGGTGTGTGTGGCCACCGACTTCTACCCCGACCACGTCACTGTGTTCTGGCAGTTAAATGGAGGCGCCAACATCACCGATGGAGTTGGGACCGACAAC
>783-2
AGTTCAACTCACCTGCAGCCATACTATTCCAAGCTACAACATTATACTGTGGTACCAGCAGTCAGCACAAAACACTGCTCTGAAACTCATTGGGTATGTGCAATTCACCAGTCCAACCGTGGAAGATTCCTTTAAAGAGCGTTTTACTGTGAGTGGAGATGCTGCAACTGGGAAAATGGCATATCTACATATTCCTAATCTGAGAGGAACTGAAGACAGTGCAGTGTATTTCTGTGCTGCTAGGGGACACACTGGAAGTGTGCCCTACTTTGGAAATGGAACAAAGCTCACTGTTTTAGAGCCAGACATCCCTGTCACTCCACCCAAAGTCAAAGTCCTTCCACCCTCCACTAAGGAGTGTGAAGATAGAAACAAGAAGAAGAAGAAGACGTTGGTGTGTGTGGCCACCGACTTCTACCCCGACCACGTCACTGTGTTCTGGCAGTTAAATGGAGGCGCCAACATCACCGATGGAGTTGGGACCGACAAC
>784-2
AGTTCAACTCACCTGCAGCCATACTATTCCAAACTACGACACTATACTGTGGTATCAGCAGTCAGCACAAAACACTGCTCTGAAACTCATTGGGTATGTGCTACTCACCAGTCCAACCATGGAAGATTCCTTTAAAGAGCGTTTTACTGTGAGTGGAGATGCTGCAACTGGGAAAATGGCATATCTACATATTCCTAATCTGAGAGGAACTGAAGACAGTGCAGTGTATTTCTGTGCTGCTAGCGACAGGGGGCTCTATGAGGCACATTTTGGTTCAGGCACCAAATTAACAGTTCTCGAGCCAGACATCCCTGTCACTCCACCCAAAGTCAAAGTCCTTCCACCCTCCACTAAGGAGTGTGAAGATAGAAACAAGAAGAAGAAGAAGACGTTGGTGTGTGTGGCCACCGACTTCTACCCCGACCACGTCACTGTGTTCTGGCAGTTAAATGGAGGCGCCAACATCACCGATGGAGTTGGGACCGACAAC
>785-2
AGTTCAACTGACCTGCAGCCATACTATTCCAAGCTACAACACTATACTGTGGTATCAGCAGTCAGCACAGAACACTGCTCTGAAACTCATTGGGTATGTGCTACTCACCAGTCCTGCTGTGGAAGATTCCTTTAAAGAGCGTTTTACTGTGAGTGGAGATGCTGCAACTGGGAAAATGGCATATCTACATATTCCTAAACTGAGAGGAACTGAAGACAGTGCAGTGTATTACTGTGCAGCGAGGGGGCTCTATGAGGCACATTTTGGTTCAGGCACCAAATTAACAGTTCTCGAGCCAGACATCCCTGTCACTCCACCCAAAGTCAAAGTCCTTCCACCCTCCACTAAGGAGTGTGAAGATAGAAACAAGAAGAAGAAGAAGACGTTGGTGTGTGTGGCCACCGACTTCTACCCCGACCACGTCACTGTGTTCTGGCAGTTAAATGGAGGCGCCAACATCACCGATGGAGTTGGGACCGACAAC
>786-2
AGTTCAACTGACCTGCAGCCATACTATTCCAAGCTACAACATTATACTGTGGTATCAGCAGTCAGCACAAAACACTGCTCTGAAACTCATTGGGTATGTGAGATTCACCAGTCCAACCGTGGAAGATTCCTTTAAAGAGCGTTTTACTGTGAGTGGAGATGCTGCAACTGGGAAAATGGCATATCTACATATTCCTAAACTGAGAGGAACTGAAGACAGTGCAGTGTATTTCTGTGCTGCTAGCCGGACAGGGCGACTCGGAAGCATACTTTGGAGCCGGCACCAAACTCACCGTTTTAGAGCCAGACATCCCTGTCACTCCACCCAAAGTCAAAGTCCTTCCACCCTCCACTAAGGAGTGTGAAGATAGAAACAAGAAGAAGAAGAAGACGTTGGTGTGTGTGGCCACCGACTTCTACCCCGACCACGTCACTGTGTTCTGGCAGTTAAATGGAGGCGCCAACATCACCGATGGAGTTGGGACCGACAAC
>787-2
AGTTCAACTGACCTGCAGCCATACTATTCCAAACTACGACACTATACTGTGGTATCAGCAGTCAGCACAAAACACTGCTCTGAAACTCATTGGGTATGTGAGATTCACCAGTCCAACCGTGGAAGATTCCTTTAAAGAGCGTTTTACTGTGAGTGGAGATGCTGCAACTGGGAAAATGGCATATCTACATATTCCTAAACTGAGAGGAACTGAAGACAGTGCAGTGTATTTCTGTGCTGCTACTAGAAGGGGGGGAAGTGTGCCCTACTTTGGAAATGGAACAAAGCTCACTGTTTTAGAGCCAGACATCCCTGTCACTCCACCCAAAGTCAAAGTCCTTCCACCCTCCACTAAGGAGTGTGAAGATAGAAACAAGAAGAAGAAGAAGACGTTGGTGTGTGTGGCCACCGACTTCTACCCCGACCACGTCACTGTGTTCTGGCAGTTAAATGGAGGCGCCAACATCACCGATGGAGTTGGGACCGACAAC
>788-2
AGTTCAACTGAACTGCAGCCATACTATTCCAAACTACGACACTATACTGTGGTATCAGCAGTCAGCACAAAACACTGCTCTGAAACTCATTGGGTATGTGAGATTCACCAGTCCAACCGTGGAAGATTCCTTTAAAGAGCGTTTTACTGTGAGTGGAGATGCTGCAACTGGGAAAATGGCGTATCTACATGTTCCTAAACTGAGAGGAACTGAAGACAGTGCAGTGTATTTCTGTGCTGCTAGTGCTGGAAGTGTGCCCTACTTTGGAAATGGAACAAAGCTCACTGTTTTAGAGCCAGACATCCCTGTCACTCCACCCAAAGTCAAAGTCCTTCCACCCTCCACTAAGGAGTGTGAAGATAGAAACAAGAAGAAGAAGAAGACGTTGGTGTGTGTGGCCACCGACTTCTACCCCGACCACGTCACTGTGTTCTGGCAGTTAAATGGAGGCGCCAACATCACCGATGGAGTTGGGACCGACAAC
>789-2
AGTTCAACTCAACTGCAGCCATACTATTCCAAGCTACAACACTATACTGTGGTATCAGCAGTCAGCACAGAACACTGCTCTGAAACTCATCGGGTATGTGCTACTCACCAGTCCTGCTGTGGAAGATTCCTTTAAAGAGCGTTTTACTGTGAGTGGAGATGCTGCAACTGGGAAAATGGCATATCTACATATTCCTAAACTGAGAGGAACTGAAGACAGTGCAGTGTATTTCTGTGCTGCTACAGGGTCGTACTCGGAAGCATACTTTGGAGCCGGCACCAAACTCACCGTTTTAGAGCCAGACATCCCTGTCACTCCACCCAAAGTCAAAGTCCTTCCACCCTCCACTAAGGAGTGTGAAGATAGAAACAAGAAGAAGAAGAAGACGTTGGTGTGTGTGGCCACCGACTTCTACCCCGACCACGTCACTGTGTTCTGGCAGTTAAATGAAGGCGCCAACATCACCGATGGAGTTGGGACCGACAAC
>790-2
AGTTCAACTGAACTGCAGCCATACTATTCCAACCTACAACAGGATACTGTGGTACCAGCAGTCAGCACAAAACACTGCTCTGAAACTCATTGGGTATGTGCAATTCACCAGTCCAACCGTGGAAGATTCCTTTAAAGAGCGTTTTACTGTGAGTGGAGATGCTGCAACTGGGAAAATGGCATATCTACATATTCCTAAACTGAGAGGAACTGAAGACAGTGCAGTGTATTTCTGTGCTGCTACGGACAGTTATGAGGCACATTTTGGTTCAGGCACCAAATTAACAGTTCTCGAGCCAGACATCCCTGTCACTCCACCCAAAGTCAAAGTCCTTCCACCCTCCACTAAGGAGTGTGAAGATAGAAACAAGAAGAAGAAGAAGACGTTGGTGTGTGTGGCCACCGACTTCTACCCCGACCACGTCACTGTGTTCTGGCAGTTAAATGGAGGCGCCAACATCACCGATGGAGTTGGGACCGACAAC
>791-2
AGTTCAACTCAACTGCAGCCATACTATTCCAAACTACGACACTATACTGTGGTATCAGCAGTCAGCACAAAACACTGCTCTGAAACTCATTGGGTATGTGAGATTCACCAGTCCAACCGTGGAAGATTCCTTTAAAGAGCGTTTTACTGTGAGTGGAGATGCTGCAACTGGGAAAATGGCATATCTACATATTCCTAAACTGAGAGGAACTGAAGACAGTGCAGTGTATTTCTGTGCTGCTACTAGAAGGGGGGGAAGTGTGCCCTACTTTGGAAATGGAACAAAGCTCACTGTTTTAGAGCCAGACATCCCTGTCACTCCACCCAAAGTCAAAGTCCTTCCACCCTCCACTAAGGAGTGTGAAGATAGAAACAAGAAGAAGAAGAAGACGTTGGTGTGTGTGGCCACCGACTTCTACCCCGACCACGTCACTGTGTTCTGGCAGTTAAATGGAGGCGCCAACATCACCGATGGAGTTGGGACCGACAAC
>792-2
AGTTCAACTCACCTGCAGCCATACTTTTCAAAACTACAATATGATACTATGGTACCAACAGTCAACAGGAGACAATGCTATGAACCTCATTGGTTATGCATATTACAAGTCAATAACCATGGAGAAATCATTTGAAAAGCACTTCAGTGTGAGTGGAGATGGTTCGAAAGAGGCTTATCTTCATCTATTGAGTCTGAGAGCACCTGAAGACAGTGCAGTGTATTACTGTGCAGCCAGCCAAAGGACAGGCAACTATGAGGCACATTTTGGTTCAGGCACCAAATTAACAGTTCTCGAGCCAGACATCCCTGTCACTCCACCCAAAGTCAAAGTCCTTCCACCCTCCACTAAGGAGTGTGAAGATAGAAACAAGAAGAAGAAGAAGACGTTGGTGTGTGTGGCCACCGACTTCTACCCCGACCACGTCACTGTGTTCTGGCAGTTAAATGGAGGCGCCAACATCACCGATGGAGTTGGGACCGACAAC
>793-2
AGTTCAACTCACCTGCAGCCATACTATTCCAACCTACAACAGGATACTGTGGTACCAGCAGTCAGCACAAAACACTGCTCTGAAACTCATTGGGTATGTGCAATTCACCAGTCCAACCGTGGAAGATTCCTTTAAAGAGCGTTTTACTGTGAGTGGAGATGCTGCAACTGGGAAAATGGCATATCTACATATTCCTAAACTGAGAGGAACTGAAGACAGTGCAGTGTATTTCTGTGCTGCGACAGGGGGCGCTGGAAGTGTGCCCTACTTTGGAAATGGAACAAAGCTCACTGTTTTAGAGCCAGACATCCCTGTCACTCCACCCAAAGTCAAAGTCCTTCCACCCTCCACTAAGGAGTGTGAAGATAGAAACAAGAAGAAGAAGACGTTGGTGTGTGTGGCCACCGACTTCTACCCCGACCACGTCACTGTGTTCTGGCAGTTAAATGGAGGCGCCAACATCACCGATGGAGTTGGGACCGACAAC
>794-2
AGTTCAACTGAACTGCAGCCATACTATTCAAAACTACAATGTGATACTATGGTACCAACAGTCAACAGGAGACACTGCTATGAACCTCATTGGTTATGCATATACCACGTCAATAACCATGGAGAAATCATTTGAAAAGTACTTCAATGTGAGTGGAGACGGTAGGAAAGAGGCTTATCTTCATCTACTGAGTCTGAGAGCACCTGAAGACAGTGCAGTGTATTACTGTGCAGCCAGCCGACAGAATTATGAGGCACATTTTGGTTCAGGCACCAAATTAACAGTTCTCGAGCCAGACATCCCTGTCACTCCACCCAAAGTCAAAGTCCTTCCACCCTCCACTAAGGAGTGTGAAGATAGAAACAAGAAGAAGAAGAAGACGTTGGTGTGTGTGGCCACCGACTTCTACCCCGACCACGTCACTGTGTTCTGGCAGTTAAATGGAGGCGCCAACATCACCGATGGAGTTGGGACCGACAAC
>795-2
AGTTCAACTGACCTGCAGCCATACTATTCCAAACTACGACACTATACTGTGGTATCAGCAGTCAGCACAAAACACTGCTCTGAAACTCATTGGGTATGTGAGATTCACCAGTCCAACCGTGGAAGATTCCTTTAAAGAGCGTTTTACTGTGAGTGGAGATGCTGCAACTGGGAAAATGGCATATCTACATATTCCTAAACTGAGAGGAACTGAAGACAGTGCAGTGTATTTCTGTGCTGCTACGACAGGGTTCCTCAACCAGCCGTACTTCAGCAGCGGCACCAAACTCACAGTTCTGGAGCCAGACATCCCTGTCACTCCACCCAAAGTCAAAGTCCTTCCACCCTCCACTAAGGAGTGTGAAGATAGAAACAAGAAGAAGAAGAAGACGTTGGTGTGTGTGGCCACCGACTTCTACCCCGACCACGTCACTGTGTTCTGGCAGTTAAATGGAGGCGCCAACATCACCGATGGAGTTGGGACCGACAAC
>796-2
AGTTCAACTCAACTGCAGCCATACTATTCCAAACTACGACACTATACTGTGGTATCAGCAGTCAGCACAAAACACTGCTCTGAAACTCATTGGGTATGTGCTACTCACCAGTCCAACCATGGAAGATTCCTTTAAAGAGCGTTTTACTGTGAGTGGAGATGCTGCAACTGGGAAAATGGCATATCTACATATTCCTAATCTGAGAGGAACTGAAGACAGTGCAGTGTATTTCTGTGCTGCTAGTTTAGGCTATGAGGCACATTTTGGTTCAGGCACCAAATTAACAGTTCTCGAGCCAGACATCCCTGTCACTCCACCCAAAGTCAAAGTCCTTCCACCCTCCACTAAGGAGTGTGAAGATAGAAACAAGAAGAAGAAGAAGACGTTGGTGTGTGTGGCCACCGACTTCTACCCCGACCACGTCACTGTGTTCTGGCAGTTAAATGGAGGCGCCAACATCACCGATGGAGTTGGGACCGACAAC
>797-2
AGTTCAACTGACCTGCAGCCATACTATTCCAAGCTACAACATTATACTGTGGTACCAGCAGTCAGCACAAAACACTGCTCTGAAACTCATTGGGTATGTGCAATTCACCAGTCCAACCGTGGAAGATTCCTTTAAAGAGCGTTTTACTGTGAGTGGAGATGCTGCAACTGGGAAAATGGCATATCTACATATTCCTAATCTGAGAGGAACTGAAGACAGTGCAGTGTATTTCTGTGCTGCTAGTAGGGACAGGGGAAGTGTGCCCTACTTTGGAAATGGAACAAAGCTCACTGTTTTAGAGCCAGACATCCCTGTCACTCCACCCAAAGTCAAAGTCCTTCCACCCTCCACTAAGGAGTGTGAAGATAGAAACAAGAAGAAGAAGAAGACGTTGGTGTGTGTGGCCACCGACTTCTACCCCGACCACGTCACTGTGTTCTGGCAGTTAAATGGAGGCGCCAACATCACCGATGGAGTTGGGACCGACAAC
>798-2
AGTTCAACTGACCTGCAGCCATACTATTCCAAACTACAACAGGATACTGTGGTACCAGCAGTCAGCACAGAACACTGCTCTGAAACTCATTGGGTATGTGCTACTCACCAGTCCTGCTGTGGAAGATTCCTTTAAAGAGCGTTTTACTGTGAGTGGAGATGCTGCAACTGGGAAAATGGCATATCTACATATTCCTAAACTGAGAGGAACTGAAGACAGTGCAGTGTATTTCTGTGCTGCTACTTATGCGGACAGGGACGAGGCACATTTTGGTTCAGGCACCAAATTAACAGTTCTCGAGCCAGATATCCCTGTCACTCCACCCAAAGTCAAAGTCCTTCCACCCTCCACTAAGGAGTGTGAAGATAGAAACAAGAAGAAGAAGAAGACGTTGGTGTGTGTGGCCACCGACTTCTACCCCGACCACGTCACTGTGTTCTGGCAGTTAAATGAGGGCGCCAACATCACCGATGGAGTTGGGACCGACAAC
>799-2
AGTTCAACTCAACTGCAGCCATACTATTCCAAACTACGACACTATACTGTGGTATCAGCAGTCAGCACAAAACACTGCTCTGAAACTCATTGGGTATGTGAGATTCACCAGTCCAACCGTGGAAGATTCCTTTAAAGAGCGTTTTACTGTGAGTGGAGATGCTGCAACTGGGAAAATGGCATATCTACATATTCCTAAACTGAGAGGAACTGAAGACAGTGCAGTGTATTTCTGTGCTGCTGGATCGGGACAGGGAGGTGTGCCCTACTTTGGAAATGGAACAAAGCTCACTGTTTTAGAGCCAGACATCCCTGTCACTCCACCCAAAGTCAAAGTCCTTCCACCCTCCACTAAGGAGTGTGAAGATAGAAACAAGAAGAAGAAGAAGACGTTGGTGTGTGTGGCCACCGACTTCTACCCCGACCACGTCACTGTGTTCTGGCAGTTAAATGGAGGCGCCAACATCACCGATGGAGTTGGGACCGACAAC
>800-2
AGTTCAACTCACCTGCAGCCATACTATTCCAAACTACGACACTATACTGTGGTATCAGCAGTCAGCACAAAACACTGCTCTGAAACTCATTGGGTATGTGCTACTCACCAGTCCAACCATGGAAGATTCCTTTAAAGAGCGTTTTACTGTGAGTGGAGATGCTGCAACTGGGAAAATGGCATATCTACATATTCCTAATCTGAGAGGAACTGAAGACAGTGCAGTGTATTTCTGTGCTGCTAGTAGAGGGGCGTACTCGGAAGCATACTTTGGAGCCGGCACCAAACTCACCGTTTTAGAGCCAGACATCCCTGTCACTCCACCCAAAGTCAAAGTCCTTCCACCCTCCACTAAGGAGTGTGAAGATAGAAACAAGAAGAAGAAGAAGACGTTGGTGTGTGTGGCCACCGACTTCTACCCCGACCACGTCACTGTGTTCTGGCAGTTAAATGGAGGCGCCAACATCACCGATGGAGTTGGGACCGACAAC
>801-2
AGTTCAACTGACCTGCAGCCATACTATTCCAAACTACAACACTATACTGTGGTACCAGCAGTCAGCACAAAACACTGCTCTGAAACTCATTGGGTATGTGTTCCTCACCAGTCCTGCGGTGGAAGATTCCTTTAAAGAGCGTTTTACTGTGAGTGGAGATGCTGCAACTGGGAAAATGGCATATCTACATATTCCTAAACTGAGAGGAACTGAAGACAGTGGAGTGTATTTCTGTGCTGCTAGTTCCAGAAACCAACCAGCCTTCTTTGGCAATGGAACCAAACTCACTGTTTTAGAGCCAGACATCCCTGTCACTCCACCCAAAGTCAAAGTCCTTCCACCCTCCACTAAGGAGTGTGAAGATAGAAACAAGAAGAAGAAGAAGACGTTGGTGTGTGTGGCCACCGACTTCTACCCCGACCACGTCACTGTGTTCTGGCAGTTAAATGGAGGCGCCAACATCACCGATGGAGTTGGGACCGACAAC
>802-2
AGTTCAACTGACCTGCAGCCATACTATTCCAAACTACGACACTATACTGTGGTATCAGCAGTCAGCACAAAACACTGCTCTGAAACTCATTGGGTATGTGAGATTCACCAGTCCAACCGTGGAAGATTCCTTTAAAGAGCGTTTTACTGTGAGTGGAGATGCTGCAACTGGGAAAATGGCATATCTACATATTCCTAAACTGAGAGGAACTGAAGACAGTGCAGTGTATTTCTGTGCTGCTAGTCGGACAGGGAGGTACTCGGAAGCATACTTTGGAGCCGGCACCAAACTCACCGTTTTAGAGCCAGACATCCCTGTCACTCCACCCAAAGTCAAAGTCCTTCCACCCTCCACTAAGGAGTGTGAAGATAGAAACAAGAAGAAGAAGACGTTGGTGTGTGTGGCCACCGACTTCTACCCCGACCACGTCACTGTGTTCTGGCAGTTAAATGGAGGCGCCAACATCACCGATGGAGTTGGGACCGACAAC
>803-2
AGTTCAACTGACCTGCAGCCATACTATTCCAAGCTACAACACTATACTGTGGTATCAGCAGTCAGCACAGAACACTGCTCTGAAACTCATTGGGTATGTGCTACTCACCAGTCCTGCTGTGGAAGATTCCTTTAAAGAGCGTTTTACTGTGAGTGGAGATGCTGCAACTGGGAAAATGGCATATCTACATATTCCTAAACTGAGAGGAACTGAAGACAGTGCAGTGTATTTCTGTGCTGCTACTAGGGGAAACTCGGAAGCATACTTTGGAGCCGGCACCAAACTCACCGTTTTAGAGCCAGACATCCCTGTCACTCCACCCAAAGTCAAAGTCCTTCCACCCTCCACTAAGGAGTGTGAAGATAGAAACAAGAAGAAGAAGAAGACGTTGGTGTGTGTGGCCACCGACTTCTACCCCGACCACGTCACTGTGTTCTGGCAGTTAAATGGAGGCGCCAACATCACCGATGGAGTTGGGACCGACAAC
>804-2
AGTTCAACTGAACTGCAGCCATACTATTCCAAACTACGACACTATACTGTGGTATCAGCAGTCAGCACAAAACACTGCTCTGAAACTCATTGGGTATGTGAGATTCACCAGTCCAACCGTGGAAGATTCCTTTAAAGAGCGTTTTACTGTGAGTGGAGATGCTGCAACTGGGAAAATGGCGTATCTTCATGTTCCTAAACTGAGAGGAACTGAAGACAGTGCAGTGTATTTCTGTGCTGCCGGGACAACAAACCAACCAGCCTTCTTTGGCAATGGAACCAAACTCACTGTTTTAGAGCCAGACATCCCTGTCACTCCACCCAAAGTCAAAGTCCTTCCACCCTCCACTAAGGAGTGTGAAGATAGAAACAAGAAGAAGAAGAAGACGTTGGTGTGTGTGGCCACCGACTTCTACCCCGACCACGTCACTGTGTTCTGGCAGTTAAATGGAGGCGCCAACATCACCGATGGAGTTGGGACCGACAAC
>805-2
AGTTCAACTCACCTGCAGCCATACTATTCCTACCTACAACAGGATACTGTGGTACCAGCAGTCAGCGCAAAACACTGCTCTGAAACTCATTGGGTATGTGTTCCTCACCAGTCCTACCGTGGAAGATTCCTTTAAAGAGCATTTTACTGTGAGTGGAGATGCTGCAACTGGGAAAATGGCATATCTACATATTCCTAAACTGAGAGGAACTGAAGACAGTGCAGTGTATTTCTGTGCTGCTACCAACAGGGAAACTATGATCCTGCGTTCTTTGGAGCAGGGACCAAACTCACCGTTTTAGAGCCAGACATCCCTGTCACTCCACCCAAAGTCAAAGTCCTTCCACCCTCCACTAAGGAGTGTGAAGATAGAAACAAGAAGAAGAAGACGTTGGTGTGTGTGGCCACCGACTTCTACCCCGACCACGTCACTGTGTTCTGGCAGTTAAATGGAGGCGCCAACATCACCGATGGAGTTGGGACCGACAAC
>806-2
AGTTCAACTGAACTGCAGCCATACTATTCCTACCTACAACAGGATACTGTGGTACCAGCAGTCAGCGCAAAACACTGCTCTGAAACTCATTGGGTATGTGTTCCTCACCAGTCCTACCGTGGAAGATTCCTTTAAAGAGCATTTTACTGTGAGTGGAGATGCTGCAACTGGGAAAATGGCATATCTACATATTCCTAAACTGAGAGGAACTGAAGACAGTGCAGTGTATTTCTGTGCTGCCCTTCGGGACTATGATCCTGCGTTCTTTGGAGCAGGGACCAAACTGACTGTTCTGGAGCCAGACATCCCTGTCACTCCACCCAAAGTCAAAGTCCTTCCACCCTCCACTAAGGAGTGTGAAGATAGAAACAAGAAGAAGAAGAAGACGTTGGTGTGTGTGGCCACCGACTTCTACCCCGACCACGTCACTGTGTTCTGGCAGTTAAATGGAGGCGCCAACATCACCGATGGAGTTGGGACCGACAAC
>807-2
AGTTCAACTCAACTGCAGCCATACTATTCCAAACTACGACACTATACTGTGGTATCAGCAGTCAGCACAAAACACTGCTCTGAAACTCATTGGGTATGTGAGATTCACCAGTCCAACCGTGGAAGATTCCTTTAAAGAGCGTTTTACTGTGAGTGGAGATGCTGCAACTGGGAAAATGGCATATCTACATATTCCTAAACTGAGAGGAACTGAAGACAGTGCAGTGTATTTCTGTGCTGCTACTAAAGAAGGGGGTACTATGAGGCACATTTTGGTTCAGGCACCAAATTAACAGTTCTCGAGCCAGACATCCCTGTCACTCCACCCAAAGTCAAAGTCCTTCCACCCTCCACTAAGGAGTGTGAAGATAGAAACAAGAAGAAGAAGAAGACGTTGGTGTGTGTGGCCACCGACTTCTACCCCGACCACGTCACTGTGTTCTGGCAGTTAAATGGAGGCGCCAACATCACCGATGGAGTTGGGACCGACAAC
>808-2
AGTTCAACTGAACTGCAGCCATACTATTCCAAACTACGACACTATACTGTGGTATCAGCAGTCAGCACAAAACACTGCTCTGAAACTCATTGGGTATGTGAGATTCACCAGTCCAACCGTGGAAGATTCCTTTAAAGAGCGTTTTACTGTGAGTGGAGATGCTGCAACTGGGAAAATGGCATATCTACATATTCCTAAACTGAGAGGAACTGAAGACAGTGCAGTGTATTTCTGTGCTGCTAGTACAGGGGGGTACTCGGAAGCATACTTTGGAGCCGGCACCAAACTCACCGTTTTAGAGCCAGACATCCCTGTCACTCCACCCAAAGTCAAAGTCCTTCCACCCTCCACTAAGGAGTGTGAAGATAGAAACAAGAAGAAGAAGAAGACGTTGGTGTGTGTGGCCACCGACTTCTACCCCGACCACGTCACTGTGTTCTGGCAGTTAAATGGAGGCGCCAACATCACCGATGGAGTTGGGACCGACAAC
>809-2
AGTTCAACTCAACTGCAGCCATACTATTCCAAGCTACAACACTATACTGTGGTACCAGCAGTCAGCACAGAACACTGCTCTGAAACTCATTGGGTATGTGTTCCTCACCAGTCCTGCTGTGGAAGATTCCTTTAAAGAGCGTTTTACTGTGAGTGGAGATGCTGCAACTGGGAAAATGGCATATCTACATATTCCTAAACTGAGAGGAACTGAAGACAGTGCAGTGTATTTCTGTGCTGCTACTTATGTCTTCACTTATGAGGCACATTTTGGTTCAGGCACCAAATTAACAGTTCTCGAGCCAGACATCCCTGTCACTCCACCCAAAGTCAAAGTCCTTCCACCCTCCACTAAGGAGTGTGAAGATAGAAACAAGAAGAAGAAGAAGACGTTGGTGTGTGTGGCCACCGACTTCTACCCCGACCACGTCACTGTGTTCTGGCAGTTAAATGGAGGCGCCAACATCACCGATGGAGTTGGGACCGACAAC
>810-2
AGTTCAACTCAACTGCAGCCATACTATTCCAAACTACGACACTATACTGTGGTATCAGCAGTCAGCACAAAACACTGCTCTGAAACTCATTGGGTATGTGCTACTCACCAGTCCAACCATGGAAGATTCCTTTAAAGAGCGTTTTACTGTGAGTGGAGATGCTGCAACTGGGAAAATGGCATATCTACATATTCCTAAACTGAGAGGAACTGAAGACAGTGCAGTGTATTTCTGTGCTGCTACAGGGGACACTGGAAGTGTGCCCTACTTTGGAAATGGAACAAAGCTCACTGTTTTAGAGCCAGACATCCCTGTCACTCCACCCAAAGTCAAAGTCCTTCCACCCTCCACTAAGGAGTGTGAAGATAGAAACAAGAAGAAGAAGAAGACGTTGGTGTGTGTGGCCACCGACTTCTACCCCGACCACGTCACTGTGTTCTGGCAGTTAAATGGAGGCGCCAACATCACCGATGGAGTTGGGACCGACAAC
>811-2
AGTTCAACTCAACTGCAGCCATACTATTCCAAACTACGACACTATACTGTGGTACCAGCAGTCAGCACAAAACACTGCTCTGAAACTCATTGGGTATGTGCTACTCACCAGTCCAACCATGGAAGATTCCTTTAAAGAGCGTTTTACTGTGAGTGGAGATGCTGCAACTGGGAAAATGGCATATCTACATATTCCTAAACTGAGAGGAACTGAAGACAGTGCAGTGTATTTCTGTGCTGCTACATATAACAGTTATGAGGCACATTTTGGTTCAGGCACCAAATTAACAGTTCTCGAGCCAGACATCCCTGTCACTCCACCCAAAGTCAAAGTCCTTCCACCCTCCACTAAGGAGTGTGAAGATAGAAACAAGAAGAAGAAGAAGACGTTGGTGTGTGTGGCCACCGACTTCTACCCCGACCACGTCACTGTGTTCTGGCAGTTAAATGGAGGCGCCAACATCACCGATGGAGTTGGGACCGACAAC
>812-2
AGTTCAACTGAACTGCAGCCATACTATTCCTACCTACAACAGGATACTGTGGTACCAGCAGTCAGCGCAAAACACTGCTCTGAAACTCATTGGGTATGTGTTCCTCACCAGTCCTACCGTGGAAGATTCCTTTAAAGAGCATTTTACTGTGAGTGGAGATGCTGCAACTGGGAAAATGGCATATCTACATATTCCTAAACTGAGAGGAACTGAAGACAGTGCAGTGTATTTCTGTGCTGCTACTTATCAGAACTATGATCCTGCGTTCTTTGGAGCAGGGACCAAACTGACTGTTCTGGAGCCAGACATCCCTGTCACTCCACCCAAAGTCAAAGTCCTTCCACCCTCCACTAAGGAGTGTGAAGATAGAAACAAGAAGAAGAAGAAGACGTTGGTGTGTGTGGCCACCGACTTCTACCCCGACCACGTCACTGTGTTCTGGCAGTTAAATGGAGGCGCCAACATCACCGATGGAGTTGGGACCGACAAC
>813-2
AGTTCAACTGACCTGCAGCCATACTATTCCAAGCTACAACATTATACTGTGGTATCAGCAGTCAGCACAAAACACTGCTCTGAAACTCATTGGGTATGTGCTACTCACCAGTCCTGCTGTGGAAGATTCCTTTAAAGAGCGTTTTACTGTGAGTGGAGATGCTGCAACTGGGAAAATGGCATATCTACATATTCCTAAACTGAGAGGAACTGAAGACAGTGCAGTGTATTTCTGTGCTGCTACTTGGACAGTCTATGAGGCACATTTTGGTTCAGGCACCAAATTAACAGTTCTCGAGCCAGACATCCCTGTCACTCCACCCAAAGTCAAAGTCCTTCCACCCTCCACTAAGGAGTGTGAAGATAGAAACAAGAAGAAGAAGAAGACGTTGGTGTGTGTGGCCACCGACTTCTACCCCGACCACGTCACTGTGTTCTGGCAGTTAAATGGAGGCGCCAACATCACCGATGGAGTTGGGACCGACAAC
>814-2
AGTTCAACTGACCTGCAGCCATACTATTCCAAACTACGACACTATACTGTGGTATCAGCAGTCAGCACAAAACACTGCTCTGAAACTCATTGGGTATGTGCTACTCACCAGTCCAACCATGGAAGATTCCTTTAAAGAGCGTTTTACTGTGAGTGGAGATGCTGCAACTGGGAAAATGGCATATCTACATATTCCTAATCTGAGAGGAACTGAAGACAGTGCAGTGTATTTCTGTGCTGCTAGTAAGCAGGGAAGTGTGCCCTACTTTGGAAATGGAACAAAGCTCACTGTTTTAGAGCCAGACATCCCTGTCACTCCACCCAAAGTCAAAGTCCTTCCACCCTCCACTAAGGAGTGTGAAGATAGAAACAAGAAGAAGAAGAAGACGTTGGTGTGTGTGGCCACCGACTTCTACCCCGACCACGTCACTGTGTTCTGGCAGTTAAATGGAGGCGCCAACATCACCGATGGAGTTGGGACCGACAAC
>815-2
AGTTCAACTCAACTGCAGCCATACTATTCCAAACTACGACACTATACTGTGGTATCAGCAGTCAGCACAAAACACTGCTCTGAAACTCATTGGGTATGTGCTACTCACCAGTCCAACCATGGAAGATTCCTTTAAAGAGCGTTTTACTGTGAGTGGAGATGCTGCAACTGGGAAAATGGCATATCTACATATTCCTAATCTGAGAGGAACTGAAGACAGTGCAGTGTATTTCTGTGCTGCTAGGACAGACTATGAGGCACATTTTGGTTCAGGCACCAAATTAACAGTTCTCGAGCCAGACATCCCTGTCACTCCACCCAAAGTCAAAGTCCTTCCACCCTCCACTAAGGAGTGTGAAGATAGAAACAAGAAGAAGAAGAAGACGTTGGTGTGTGTGGCCACCGACTTCTACCCCGACCACGTCACTGTGTTCTGGCAGTTAAATGGAGGCGCCAACATCACCGATGGAGTTGGGACCGACAAC
>816-2
AGTTCAACTCAACTGCAGCCATACTATTCCAAACTACGACACTATACTGTGGTATCAGCAGTCAGCACAAAACACTGCTCTGAAACTCATTGGGTATGTGAGATTCACCAGTCCAACCGTGGAAGATTCCTTTAAAGAGCGTTTTACTGTGAGTGGAGATGCTGCAACTGGGAAAATGGCATATCTACATATTCCTAAACTGAGAGGAACTGAAGACAGTGCAGTGTATTTCTGTGCTGCTACTAAGGAATCTGGAAGTGTGCCCTACTTTGGAAATGGAACAAAGCTCACTGTTTTAGAGCCAGACATCCCTGTCACTCCACCCAAAGTCAAAGTCCTTCCACCCTCCACTAAGGAGTGTGAAGATAGAAACAAGAAGAAGAAGAAGACGTTGGTGTGTGTGGCCACCGACTTCTACCCCGACCACGTCACTGTGTTCTGGCAGTTAAATGGAGGCGCCAACATCACCGATGGAGTTGGGACCGACAAC
>817-2
AGTTCAACTGAACTGCAGCCATACTATTCCAAACTACGACACTATACTGTGGTATCAGCAGTCAGCACAAAACACTGCTCTGAAACTCATTGGGTATGTGCTACTCACCAGTCCAACCATGGAAGATTCCTTTAAAGAGCGTTTTACTGTGAGTGGAGATGCTGCAACTGGGAAAATGGCATATCTACATATTCCTAATCTGAGAGGAACTGAAGACAGTGCAGTGTATTTCTGTGCTGCTAGTAAAAGAGTCTATGAGGCACATTTTGGTTCAGGCACCAAATTAACAGTTCTCGAGCCAGACATCCCTGTCACTCCACCCAAAGTCAAAGTCCTTCCACCCTCCACTAAGGAGTGTGAAGATAGAAACAAGAAGAAGAAGAAGACGTTGGTGTGTGTGGCCACCGACTTCTACCCCGACCACGTCACTGTGTTCTGGCAGTTAAATGGAGGCGCCAACATCACCGATGGAGTTGGGACCGACAAC
>818-2
AGTTCAACTCAACTGCAGCCATACTATTCCAAACTACGACACTATACTGTGGTATCAGCAGTCAGCACAAAACACTGCTCTGAAACTCATTGGGTATGTGAGATTCACCAGTCCAACCGTGGAAGATTCCTTTAAAGAGCGTTTTACTGTGAGTGGAGATGCTGCAACTGGGAAAATGGCATATCTACATATTCCTAAACTGAGAGGAACTGAAGACAGTGCAGTGTATTTCTGTGCTGCTAGGGACAGGGCGGAAGCATACTTTGGAGCCGGCACCAAACTCACCGTTTTAGAGCCAGACATCCCTGTCACTCCACCCAAAGTCAAAGTCCTTCCACCCTCCACTAAGGAGTGTGAAGATAGAAACAAGAAGAAGAAGAAGACGTTGGTGTGTGTGGCCACCGACTTCTACCCCGACCACGTCACTGTGTTCTGGCAGTTAAATGGAGGCGCCAACATCACCGATGGAGTTGGGACCGACAAC
>819-2
AGTTCAACTCACCTGCAGCCATACTATTCCAAGCTACAACATTATACTGTGGTACCAGCAGTCAGCACAAAACACTGCTCTGAAACTCATTGGGTATGTGCAATTCACCAGTCCAACCGTGGAAGATTCCTTTAAAGAGCGTTTTACTGTGAGTGGAGATGCTGCAACTGGGAAAATGGCATATCTACATATTCCTAATCTGAGAGGAACTGAAGACAGTGCAGTGTATTTCTGTGCTGCTAGTAGGGACAGGGGAAGTGTGCCCTACTTTGGAAATGGAACAAAGCTCACTGTTTTAGAGCCAGACATCCCTGTCACTCCACCCAAAGTCAAAGTCCTTCCACCCTCCACTAAGGAGTGTGAAGATAGAAACAAGAAGAAGAAGAAGACGTTGGTGTGTGTGGCCACCGACTTCTACCCCGACCACGTCACTGTGTTCTGGCAGTTAAATGGAGGCGCCAACATCACCGATGGAGTTGGGACCGACAAC
>820-2
AGTTCAACTCAACTGCAGCCATACTATTCCAAGCTACAACACTATACTGTGGTATCAGCAGTCAGCACAGAACACTGCTCTGAAACTCATTGGGTATGTGCTACTCACCAGTCCTGCTGTGGAAGATTCCTTTAAAGAGCGTTTTACTGTGAGTGGAGATGCTGCAACTGGGAAAATGGCATATCTACATATTCCTAAACTGAGAGGAACTGAAGACAGTGCAGTGTATTTCTGTGCTGCTACCAGGGCTCTGGTGCTTATCCTGCCTACTTTGGAGAGGGAACTAAGCTAACAGTTCTGGAGCCAGACATCCCTGTCACTCCACCCAAAGTCAAAGTCCTTCCACCCTCCACTAAGGAGTGTGAAGATAGAAACAAGAAGAAGAAGAAGACGTTGGTGTGTGTGGCCACCGACTTCTACCCCGACCACGTCACTGTGTTCTGGCAGTTAAATGAAGGCGCCAACATCACCGATGGAGTTGGGACCGACAAC
>821-2
AGTTCAACTCAACTGCAGCCATACTATTCCAAACTACGACACTATACTGTGGTATCAGCAGTCAGCACAAAACACTGCTCTGAAACTCATTGGGTATGTGCTACTCACCAGTCCAACCATGGAAGATTCCTTTAAAGAGCGTTTTACTGTGAGTGGAGATGCTGCAACTGGGAAAATGGCATATCTACATATTCCTAATCTGAGAGGAACTGAAGACAGTGCAGTGTATTTCTGTGCTGCTAGTAAAAATTATGAGGCACATTTTGGTTCAGGCACCAAATTAACAGTTCTCGAGCCAGACATCCCTGTCACTCACCCAAAGTCAAAGTCCTTCCACCCTCCACTAAGGAGTGTGAAGATAGAAACAAGAAGAAGAAGAAGACGTTGGTGTGTGTGGCCACCGACTTCTACCCCGACCACGTCACTGTGTTCTGGCAGTTAAATGGAGGCGCCAACATCACCGATGGAGTTGGGACCGACAAC
>822-2
AGTTCAACTCACCTGCAGCCATACTATTCCAAGCTACAACACTATACTGTGGTATCAGCAGTCAGCACAGAACACTGCTCTGAAACTCATTGGGTATGTGTTCCTCACCAGTCCTGCTGTGGAAGATTCCTTTAAAGAGCGTTTTACTGTGAGTGGAGATGCTGCAACTGGGAAAATGGCATATCTACATATTCCTAAACTGAGAGGAACTGAAGACAGTGCAGTGTATTTCTGTGCTGCTACCTCCTCGGAAGCATACTTTGGAGCCGGCACCAAACTCACCGTTTTAGAGCCAGACATCCCTGTCACTCCACCCAAAGTCAAAGTCCTTCCACCCTCCACTAAGGAGTGTGAAGATAGAAACAAGAAGAAGAAGAAGACGTTGGTGTGTGTGGCCACCGACTTCTACCCCGACCACGTCACTGTGTTCTGGCAGTTAAATGGAGGCGCCAACATCACCGATGGAGTTGGGACCGACAAC
>823-2
[truncated: 2,986,674 more chars]
