# Supplementary material for: Tetraploid Ancestry Provided Atlantic Salmon With Two Paralogue Functional T Cell Receptor Beta Regions Whereof One Is Completely Novel
Source: Front Immunol. 2022 Jun 17;13:930312. doi: 10.3389/fimmu.2022.930312 (PMC9247247; doi:10.3389/fimmu.2022.930312)
Supplement: Supplementary file 3 [file DataSheet_3.zip › Supplementary file 3 (SF3) Collapsed data/Run2_5.VB2F_TRB09R.collapsed.fa]

>1-19
CCAGGGAGAGTCGGCTAAGATGGAGTGTTCACATAGTATATCAAGCTATAATCGTATCCTCTGGTACAAGCAATCCAACTTCAGAGAATTGGTGCTACTAGGATACATGATAGCGACAGCTGGATATCCTGAGGCTGGATTTGGTATAGAAGGAGATGCTAATGCAGATCCAAACATCAAAGTCACTGAACCCACAGTGGAAGTCCTAGCACCCTCGGCAAAGGAGTGTAAAGATAGAAACAAGAAGAAGAAGAAGACCCTGGTGTGTGTAGCCACCCGCTTCTACCCCGACCATGTCACGGTCTTCTGGCAAGTC
>2-10
CCAGGGAGAGTCGGCTAAGATGGAGTGTTCACATAGTATATCAGGCTACAATTATGTCCTCTGGTACAAGCAATCCAACTACAGAGAATTAGTGTTTCTCGGATACATGCAATTGAAAACTGGATTTCCTGAGGCTGGATTTGCTATAGAAGGAGATGCTAATGCAGGTGGTACCAGCACCTTAACCATCAATCAACTAACTCCAAATAGCAGTGCTGTGTATTACTGTGCTGCTACAGGGAGGTGGTGCCAGCCAGGCTTACTTCGGTGGAGGAACCAGGTTAACTGTTCTAGATCCAAACATCAAAGTCACTGAACCCACAGTGGAAGTCCTAGCACCCTCGGCAAAGGAGTGTAAAGATAGAAACAAGAAGAAGAAGAAGACCCTGGTGTGTGTAGCCACCCGCTTCTACCCCGACCATGTCACGGTCTTCTGGCAAGTC
>3-10
CCAGGGAGAGTCGGCTAAGATGGAGTGTTCACATAGTATATCAAGCTATAATCGTATCCTCTGGTACAAGCAATCCAACTTCAGAGAATTGGTGCTACTAGGATACATGATAGCGACAGCTGGATATCCTGAGGCTGGATTTGGTATAGAAGGAGATGCTAATGCAGGTGGTACCAGCACCTTAACCATCAATCAACTAACTCCAAATAGCAGTGCTGTGTATTACTGTGCTGCTAGGACAGGGGGCACGGATAAGGCAGAGTTTGGTCCAGGTACCAGACTCACTGTTCTAGATCCAAACATCAAAGTCACTGAACCCACAGTGGAAGTCCTAGCACCCTCGGCAAAGGAGTGTAAAGATAGAAACAAGAAGAAGAAGAAGACCCTGGTGTGTGTAGCCACCCGCTTCTACCCCGACCATGTCACGGTCTTCTGGCAAGTC
>4-7
CCAGGGAGAGTCGGCTAAGATGGAGTGTTCACATAGTATATCAAGCTATAATCGTATCCTCTGGTACAAGCAATCCAACTTCAGAGAATTGGTGCTACTAGGATACATGATAGCGACAGCTGGATATCCTGAGGCTGGATTTGGTATAGAAGGAGATGCTAATGCAGGTGGTACCAGCACCTTAACCATCAATCAACTAACTCCAAATAGCAGTGCTGTGTATTACTGTGCTGCTAGCCAGGGGGTCAACTATGAGGCACATTTTGGATCAGGCACCAAATTAACAGTTCTCGATCCAAACATCAAAGTCACTGAACCCACAGTGGAAGTCCTAGCACCCTCGGCAAAGGAGTGTAAAGATAGAAACAAGAAGAAGAAGAAGACCCTGGTGTGTGTAGCCACCCGCTTCTACCCCGACCATGTCACGGTCTTCTGGCAAGTC
>5-7
CCAGGGAGAGTCGGCTAAGATGGAGTGTTCACATAGTATATCAAGCTATAATCGTATCCTCTGGTACAAGCAATCCAACTTCAGAGAATTGGTGCTACTAGGATACATGATAGCGACAGCTGGATATCCTGAGGCTGGATTTGGTATAGAAGGAGATGCTAATGCAGGTGGTACCAGCACCTTAACCATCAATCAACTAACTCCAAATAGCAGTGCTGTGTATTACTGTGCTGCTAGGGCGTCTGGTGGTTATGCTGCCTACTTTGGAGAGGGAACTAAGCTAACAGTTCTGGATCCAAACATCAAAGTCACTGAACCCACAGTGGAAGTCCTAGCACCCTCGGCAAAGGAGTGTAAAGATAGAAACAAGAAGAAGAAGAAGACCCTGGTGTGTGTAGCCACCCGCTTCTACCCCGACCATGTCACGGTCTTCTGGCAAGTC
>6-7
CCAGGGAGAGTCGGCTAAGATGGAGTGTTCACATAGTATATCAAGCTATAATCGTATCCTCTGGTACAAGCAATCCAACTTCAGAGAATTGGTGCTACTAGGATACATGATAGCGACAGCTGGATATCCTGAGGCTGGATTTGGTATAGAAGGAGATGCTAATGCAGGTGGTACCAGCACCTTAACCATCAATCAACTAACTCCAAATAGCAGTGCTGTGTATTACTGTGCTGCTAGTTCGACTAGCTCGTACTCGGAGGCATATTTTGGAGCCGGCACCAAACTCACCGTTTTAGATCCAAACATCAAAGTCACTGAACCCACAGTGGAAGTCCTAGCACCCTCGGCAAAGGAGTGTAAAGATAGAAACAAGAAGAAGAAGAAGACCCTGGTGTGTGTAGCCACCCGCTTCTACCCCGACCATGTCACGGTCTTCTGGCAAGTC
>7-7
CCAGGGAGAGTCGGCTAAGATGGAGTGTTCACATAGTATATCAAGCTATAATCGTATCCTCTGGTACAAGCAATCCAACTACCGAGAATTATTGCTATTAGGATACATGGTTGGGAAAACTGGATATCCTGAGGCTGGATTTGGTATAGAAGGAGATGCTAATGCAGGTGGTACCAGCACCTTAACCATCAATCAACTAACTCCAAATAGCAGTGCTGTGTATTACTGTGCTGGGAGACAGGGGAACAACCCGGCATTCTTCGGCAGTGGCACCAAACTCACAGTTCTAGATCCAAACATCAAAGTCACTGAACCCACAGTGGAAGTCCTAGCACCCTCGGCAAAGGAGTGTAAAGATAGAAACAAGAAGAAGAAGAAGACCCTGGTGTGTGTAGCCACCCGCTTCTACCCCGACCATGTCACGGTCTTCTGGCAAGTC
>8-7
CCAGGGAGAGTCGGCTAAGATGGAGTGTTCACATAGTATATCAAGCTATAATCGTATCCTCTGGTACAAGCAATCCAACTTCAGAGAATTGGTGCTACTAGGATACATGATAGCGACAGCTGGATATCCTGAGGCTGGATTTGGTATAGAAGGAGATGCTAATGCAGGTGGTACCAGCACCTTAACCATCAATCAACTAACTCCAAATAGCAGTGCTGTGTATTACTGTGCTGCTAGCGGGTCGTACTCGGAGGCATATTTTGGAGCCGGCACCAAACTCACCGTTTTAGATCCAAACATCAAAGTCACTGAACCCACAGTGGAAGTCCTAGCACCCTCGGCAAAGGAGTGTAAAGATAGAAACAAGAAGAAGAAGAAGACCCTGGTGTGTGTAGCCACCCGCTTCTACCCCGACCATGTCACGGTCTTCTGGCAAGTC
>9-7
CCAGGGAGAGTCGGCTAAGATGGAGTGTTCACATAGTATATCAAGCTATAATCGTATCCTCTGGTACAAGCAATCCAACTTCAGAGAATTGGTGCTACTAGGATACATGATAGCGACAGCTGGATATCCTGAGGCTGGATTTGGCATAGAAGGAGATGCTAATGCAGGTGGTACCAGCACCTTAACCATCAATCAACTAACTCCAAATAGCAGTGCTGTGTATTACTGTGCCGGGACAGATTACTCGGAGGCATATTTTGGAGCCGGCACCAAACTCACCGTTTTAGATCCAAACATCAAAGTCACTGAACCCACAGTGGAAGTCCTAGCACCCTCGGCAAAGGAGTGTAAAGATAGAAACAAGAAGAAGAAGAAGACCCTGGTGTGTGTAGCCACCCGCTTCTACCCCGACCATGTCACGGTCTTCTGGCAAGTC
>10-7
CCAGGGAGAGTCGGCTAAGATGGAGTGTTCACATAGTATATCAAGCTATAATCGTATCCTCTGGTACAAGCAATCCAACTTCAGAGAATTGGTGCTACTAGGATACATGATAGCGACAGCTGGATATCCTGAGGCTGGATTTGGTATAGAAGGAGATGCTAATGCAGGTGGTACCAGCACCTTAACCATCAATCAACTAACTCCAAATAGCAGTGCTGTGTATTACTGTGCTGCTAGTTTGGGCTATGAGGCACATTTTGGATCAGGCACCAAATTAACAGTTCTCGATCCAAACATCAAAGTCACTGAACCCACAGTGGAAGTCCTAGCACCCTCGGCAAAGGAGTGTAAAGATAGAAACAAGAAGAAGAAGAAGACCCTGGTGTGTGTAGCCACCCGCTTCTACCCCGACCATGTCACGGTCTTCTGGCAAGTC
>11-7
CCAGGGAGAGTCGGCTAAGATGGAGTGTTCACATAGTATATCAAGCTATAATCGTATCCTCTGGTACAAGCAATCCAACTTCAGAGAATTGGTGCTACTAGGATACATGATAGCGACAGCTGGATATCCTGAGGCTGGATTTGGTATAGAAGGAGATGCTAATGCAGGTGGTACCAGCACCTTAACCATCAATCAACTAACTCCAAATAGCAGTGCTGTGTATTACTGTGCTGCTAGTTTATTCGGGACATACTCGGAGGCATATTTTGGAGCCGGCACCAAACTCACCGTTTTAGATCCAAACATCAAAGTCACTGAACCCACAGTGGAAGTCCTAGCACCCTCGGCAAAGGAGTGTAAAGATAGAAACAAGAAGAAGAAGAAGACCCTGGTGTGTGTAGCCACCCGCTTCTACCCCGACCATGTCACGGTCTTCTGGCAAGTC
>12-6
CCAGGGAGAGTCGGCTAAGATGGAGTGTTCACATAGTATATCAAGCTATAATCGTATCCTCTGGTACAAGCAATCCAACTTCAGAGAATTGGTGCTACTAGGATACATGATAGCGACAGCTGGATATCCTGAGGCTGGATTTGGTATAGAAGGAGATGCTAATGCAGGTGGTACCAGCACCTTAACCATCAATCAACTAACTCCAAATAGCAGTGCTGTGTATTACTGTGCTGCTAGACATAGAGGATCCTATGAGGCACATTTTGGATCAGGCACCAAATTAACAGTTCTCGATCCAAACATCAAAGTCACTGAACCCACAGTGGAAGTCCTAGCACCCTCGGCAAAGGAGTGTAAAGATAGAAACAAGAAGAAGAAGAAGACCCTGGTGTGTGTAGCCACCCGCTTCTACCCCGACCATGTCACGGTCTTCTGGCAAGTC
>13-6
CCAGGGAGAGTCGGCTAAGATGGAGTGTTCACATAGTATATCAAGCTATAATCGTATCCTCTGGTACAAGCAATCCAACTTCAGAGAATTGGTGCTACTAGGATACATGATAGCGACAGCTGGATATCCTGAGGCTGGATTTGGTATAGAAGGAGATGCTAATGCAGGTGGTACCAGCACCTTAACCATCAATCAACTAACTCCAAATAGCAGTGCTGTGTATTACTGTGCTGCTAGCCGGACAGGGAACTATGATCCTGCATTCTTTGGAGCAGGGACCAAACTGAGTGTTCTGGATCCAAACATCAAAGTCACTGAACCCACAGTGGAAGTCCTAGCACCCTCGGCAAAGGAGTGTAAAGATAGAAACAAGAAGAAGAAGAAGACCCTGGTGTGTGTAGCCACCCGCTTCTACCCCGACCATGTCACGGTCTTCTGGCAAGTC
>14-6
CCAGGGAGAGTCGGCTAAGATGGAGTGTTCACATAGTATATCAAGCTATAATCGTATCCTCTGGTACAAGCAATCCAACTTCAGAGAATTGGTGCTACTAGGATACATGATAGCGACAGCTGGATATCCTGAGGCTGGATTTGGTATAGAAGGAGATGCTAATGCAGGTGGTACCAGCACCTTAACCATCAATCAACTAACTCCAAATAGCAGTGCTGTGTATTACTGTGCTGCGCAGGGCAACTATGAGGCACATTTTGGATCAGGCACCAAATTAACAGTTCTCGATCCAAACATCAAAGTCACTGAACCCACAGTGGAAGTCCTAGCACCCTCGGCAAAGGAGTGTAAAGATAGAAACAAGAAGAAGAAGAAGACCCTGGTGTGTGTAGCCACCCGCTTCTACCCCGACCATGTCACGGTCTTCTGGCAAGTC
>15-6
CCAGGGAGAGTCGGCTAAGATAGTGTGTTCACATAGTATATCAGGGTATAATGTCATCCTCTGGTACAAGCAATCCAACTACAGAGAATTGGTGCTATTAGGATACATGATAGCGACAGCTGGATATCCTGAGGCTGGATTTGATATAGAAGGAGATGCTAATGCAGGTGGTACCAGCACCTTAACCATCAATCAACTAACTCCAAATAGCAGTGCTGTGTATTACTGTGCTGCTAGCCCCGCGGCCTCTCAAACTCAACCAGCCTTCTTTGGCAATGGAACGAAACTCACTGTTTTAGATCCAAACATCAAAGTCACTGAACCCACAGTGGAAGTCCTAGCACCCTCGGCAAAGGAGTGTAAAGATAGAAACAAGAAGAAGAAGAAGACCCTGGTGTGTGTAGCCACCCGCTTCTACCCCGACCATGTCACGGTCTTCTGGCAAGTC
>16-6
CCAGGGAGAGTCGGCTAAGATGGAGTGTTCACATAGTATATCAAGCTATAATCGTATCCTCTGGTACAAGCAATCCAACTTCAGAGAATTGGTGCTACTAGGATACATGATAGCGACAGCTGGATATCCTGAGGCTGGATTTGGTATAGAAGGAGATGCTAATGCAGGTGGTACCAGCACCTTAACCATCAATCAACTAACTCCAAATAGCAGTGCTGTGTATTACTGTGCTGCTAGTTTTCAGGGAGGGCTCAAACTCAACCAGCCTTCTTTGGCAATGGAACGAAACTCACTGTTTTAGATCCAAACATCAAAGTCACTGAACCCACAGTGGAAGTCCTAGCACCCTCGGCAAAGGAGTGTAAAGATAGAAACAAGAAGAAGAAGAAGACCCTGGTGTGTGTAGCCACCCGCTTCTACCCCGACCATGTCACGGTCTTCTGGCAAGTC
>17-6
CCAGGGAGAGTCGGCTAAGATCAAGTGTTCACATAGTATATCAAGCTATAATGTCATCCTCTGGTACAAGCAATCCAACTACAGAGAATTAGTGTTTCTAGGATACATGACAGCGAAAACTGCAAATCCTGAGGTTGGATTTGGTATAGAAGGAGATGCTAGTGCAGGTGGTACCAGCACCTTAACCATCAATCAACTAACTCCAAATAGCAGTGCTGTGTATTACTGGACAGAGCTCGTACTCGGAGGCATATTTTGGAGCCGGCACCAAACTCACCGTTTTAGATCCAAACATCAAAGTCACTGAACCCACAGTGGAAGTCCTAGCACCCTCGGCAAAGGAGTGTAAAGATAGAAACAAGAAGAAGAAGAAGACCCTGGTGTGTGTAGCCACCCGCTTCTACCCCGACCATGTCACGGTCTTCTGGCAAGTC
>18-6
CCAGGGAGAGTCGGCTAAGATCAAGTGTTCACATAGTATATCAAGCTATAATGTCATCCTCTGGTACAAGCAATCCAACTACAGAGAATTAGTGTTTCTAGGATACATGACAGCGAAAACTGCAAATCCTGAGGTTGGATTTGGTATAGAAGGAGATGCTAGTGCAGGTGGTACCAGCACCTTAACCATCAATCAACTAACTCCAAATAGCAGTGCTGTGTATTACTGTGCTGGACAATCCTCGTACTCGGAGGCATATTTTGGAGCCGGCACCAAACTCACCGTTTTAGATCCAAACATCAAAGTCACTGAACCCACAGTGGAAGTCCTAGCACCCTCGGCAAAGGAGTGTAAAGATAGAAACAAGAAGAAGAAGAAGACCCTGGTGTGTGTAGCCACCCGCTTCTACCCCGACCATGTCACGGTCTTCTGGCAAGTC
>19-6
CCAGGGAGAGTCGGCTAAGATCAAGTGTTCACATAGTATATCAAGCTATAATGTCATCCTCTGGTACAAGCAATCCAACTACAGAGAATTAGTGTTTCTAGGATACATGACAGCGAAAACTGCAAATCCTGAGGTTGGATTTGGTATAGAAGGAGATGCTAGTGCAGGTGGTACCAGCACCTTAACCATCAATCAACTAACTCCAAATAGCAGTGCTGTGTATTACTGTGCTGGATGGGGCAACTATGATCCTGCATTCTTTGGAGCAGGGACCAAACTGAGTGTTCTGGATCCAAACATCAAAGTCACTGAACCCACAGTGGAAGTCCTAGCACCCTCGGCAAAGGAGTGTAAAGATAGAAACAAGAAGAAGAAGAAGACCCTGGTGTGTGTAGCCACCCGCTTCTACCCCGACCATGTCACGGTCTTCTGGCAAGTC
>20-6
CCAGGGAGAGTCGGCTAAGATGGAGTGTTCACATAGTATATCAAGCTATAATCGTATCCTCTGGTACAAGCAATCCAACTTCAGAGAATTGGTGCTACTAGGATACATGATAGCGACAGCTGGATATCCTGAGGCTGGATTTGGTATAGAAGGAGATGCTAATGCAGGTGGTACCAGCACCTTAACCATCAATCAACTAACTCCAAATAGCAGTGCTGTGTATTACTGTGCTGCTCGGGACAGCGACTATGAGGCACATTTTGGATCAGGCACCAAATTAACAGTTCTCGATCCAAACATCAAAGTCACTGAACCCACAGTGGAAGTCCTAGCACCCTCGGCAAAGGAGTGTAAAGATAGAAACAAGAAGAAGAAGAAGACCCTGGTGTGTGTAGCCACCCGCTTCTACCCCGACCATGTCACGGTCTTCTGGCAAGTC
>21-6
CCAGGGAGAGTCGGCTAAGATGGAGTGTTCACATAGTATATCAAGCTATAATCGTATCCTCTGGTACAAGCAATCCAACTTCAGAGAATTGGTGCTACTAGGATACATGATAGCGACAGCTGGATATCCTGAGGCTGGATTTGGTATAGAAGGAGATGCTAATGCAGGTGGTACCAGCACCTTAACCATCAATCAACTAACTCCAAATAGCAGTGCTGTGTATTACTGTGCTGCTAGTTTAAGGCAGGGCATCAACTCAACCAGCCTTCTTTGGCAATGGAACGAAACTCACTGTTTTAGATCCAAACATCAAAGTCACTGAACCCACAGTGGAAGTCCTAGCACCCTCGGCAAAGGAGTGTAAAGATAGAAACAAGAAGAAGAAGAAGACCCTGGTGTGTGTAGCCACCCGCTTCTACCCCGACCATGTCACGGTCTTCTGGCAAGTC
>22-6
CCAGGGAGAGTCGGCTAAGATGGAGTGTTCACATAGTATATCAAGCTATAATCGTATCCTCTGGTACAAGCAATCCAACTTCAGAGAATTGGTGCTACTAGGATACATGATAGCGACAGCTGGATATCCTGAGGCTGGATTTGGTATAGAAGGAGATGCTAATGCAGGTGGTACCAGCACCTTAACCATCAATCAACTAACTCCAAATAGCAGTGCTGTGTATTACTGTGCTGCTAGTTTGGGGGGAACTCAACCAGCCTTCTTTGGCAATGGAACGAAACTCACTGTTTTAGATCCAAACATCAAAGTCACTGAACCCACAGTGGAAGTCCTAGCACCCTCGGCAAAGGAGTGTAAAGATAGAAACAAGAAGAAGAAGAAGACCCTGGTGTGTGTAGCCACCCGCTTCTACCCCGACCATGTCACGGTCTTCTGGCAAGTC
>23-6
CCAGGGAGAGTCGGCTAAGATGGAGTGTTCACATAGTATATCAAGCTATAATCGTATCCTCTGGTACAAGCAATCCAACTTCAGAGAATTGGTGCTACTAGGATACATGATAGCGACAGCTGGATATCCTGAGGCTGGATTTGGTATAGAAGGAGATGCTAATGCAGGTGGTACCAGCACCTTAACCATCAATCAACTAACTCCAAATAGCAGTGCTGTGTATTACTGTGCTGCTAGTAAGACAGAATATGATCCTGCATTCTTTGGAGCAGGGACCAAACTGAGTGTTCTGGATCCAAACATCAAAGTCACTGAACCCACAGTGGAAGTCCTAGCACCCTCGGCAAAGGAGTGTAAAGATAGAAACAAGAAGAAGAAGAAGACCCTGGTGTGTGTAGCCACCCGCTTCTACCCCGACCATGTCACGGTCTTCTGGCAAGTC
>24-6
CCAGGGAGAGTCGGCTAAGATGGAGTGTTCACATAGTATATCAAGCTATAATCGTATCCTCTGGTACAAGCAATCCAACTTCAGAGAATTGGTGCTACTAGGATACATGATAGCGACAGCTGGATATCCTGAGGCTGGATTTGGTATAGAAGGAGATGCTAATGCAGGTGGTACCAGCACCTTAACCATCAATCAACTAACTCCAAATAGCAGTGCTGTGTATTACTGTGCTGCTAGTTTTCAGGGGGCGACTCAACCAGCCTTCTTTGGCAATGGAACGAAACTCACTGTTTTAGATCCAAACATCAAAGTCACTGAACCCACAGTGGAAGTCCTAGCACCCTCGGCAAAGGAGTGTAAAGATAGAAACAAGAAGAAGAAGAAGACCCTGGTGTGTGTAGCCACCCGCTTCTACCCCGACCATGTCACGGTCTTCTGGCAAGTC
>25-6
CCAGGGAGAGTCGGCTAAGATGGAGTGTTCACATAGTATATCAAGCTATAATCGTATCCTCTGGTACAAGCAATCCAACTTCAGAGAATTGGTGCTACTAGGATACATGATAGCGACAGCTGGATATCCTGAGGCTGGATTTGGTATAGAAGGAGATGCTAATGCAGGTGGTACCAGCACCTTAACCATCAATCAACTAACTCCAAATAGCAGTGCTGTGTATTACTGTGCTGCTAGTTTGGAGGGAAGCAACCCGGCATTCTTCGGCAGTGGCACCAAACTCACAGTTCTAGATCCAAACATCAAAGTCACTGAACCCACAGTGGAAGTCCTAGCACCCTCGGCAAAGGAGTGTAAAGATAGAAACAAGAAGAAGAAGAAGACCCTGGTGTGTGTAGCCACCCGCTTCTACCCCGACCATGTCACGGTCTTCTGGCAAGTC
>26-6
CCAGGGAGAGTCGGCTAAGATCAAGTGTTCACATAGTATATCAAGCTATAATGTCATCCTCTGGTACAAGCAATCCAACTACAGAGAATTAGTGTTTCTAGGATACATGACAGCGAAAACTGCAAATCCTGAGGTTGGATTTGGTATAGAAGGAGATGCTAGTGCAGGTGGTACCAGCACCTTAACCATCAATCAACTAACTCCAAATAGCAGTGCTGTGTATTACTGTGCTGCCGACAGGGGCTCACTGGAAGTGAGGCCTACTTTGGGAATGGAACCAAACTCACTGTTTTAGATCCAAACATCAAAGTCACTGAACCCACAGTGGAAGTCCTAGCACCCTCGGCAAAGGAGTGTAAAGATAGAAACAAGAAGAAGAAGAAGACCCTGGTGTGTGTAGCCACCCGCTTCTACCCCGACCATGTCACGGTCTTCTGGCAAGTC
>27-5
CCAGGGAGAGTCGGCTAAGATCAAGTGTTCACATAGTATATCAAGCTATAATGTCATCCTCTGGTACAAGCAATCCAACTACAGAGAATTAGTGTTTCTAGGATACATGACAGCGAAAACTGCAAATCCTGAGGTTGGATTTGGTATAGAAGGAGATGCTAGTGCAGGTGGTACCAGCACCTTAACCATCAATCAACTAACTCCAAATAGCAGTGCTGTGTATTACTGTGCTCCGGGACGCTCGTACTCGGAGGCATATTTTGGAGCCGGCACCAAACTCACCGTTTTAGATCCAAACATCAAAGTCACTGAACCCACAGTGGAAGTCCTAGCACCCTCGGCAAAGGAGTGTAAAGATAGAAACAAGAAGAAGAAGAAGACCCTGGTGTGTGTAGCCACCCGCTTCTACCCCGACCATGTCACGGTCTTCTGGCAAGTC
>28-5
CCAGGGAGAGTCGGCTAAGATGGAGTGTTCACATAGTATATCAGGCTACAATTATGTCCTCTGGTACAAGCAATCCAACTACAGAGAATTAGTGTTTCTCGGATACATGCAATTGAAAACTGGATTTCCTGAGGCTGGATTTGCTATAGAAGGAGATGCTAATGCAGGTGGTACCAGCACCTTAACCATCAATCAACTAACTCCAAATAGCAGTGCTGTGTATTACTGTGCTGCTAGTCACAGGGGACTGGTGGTTATGCTGCCTACTTTGGAGAAGGAACTAAGCTAACAGTTCTGGATCCAAACATCAAAGTCACTGAACCCACAGTGGAAGTCCTAGCACCCTCGGCAAAGGAGTGTAAAGATAGAAACAAGAAGAAGAAGAAGACCCTGGTGTGTGTAGCCACCCGCTTCTACCCCGACCATGTCACGGTCTTCTGGCAAGTC
>29-5
CCAGGGAGAGTCGGCTAAGATGGAGTGTTCACATAGTATATCAAGCTATAATCGTATCCTCTGGTACAAGCAATCCAACTTCAGAGAATTGGTGCTACTAGGATACATGATAGCGACAGCTGGATATCCTGAGGCTGGATTTGGTATAGAAGGAGATGCTAATGCAGGTGGTACCAGCACCTTAACCATCAATCAACTAACTCCAAATAGCAGTGCTGTGTATTACTGTGCTGCAGACAGCGTCTCTGGTGGTTATGCTGCCTACTTTGGAGAGGGAACTAAGCTAACAGTTCTGGATCCAAACATCAAAGTCACTGAACCCACAGTGGAAGTCCTAGCACCCTCGGCAAAGGAGTGTAAAGATAGAAACAAGAAGAAGAAGAAGACCCTGGTGTGTGTAGCCACCCGCTTCTACCCCGACCATGTCACGGTCTTCTGGCAAGTC
>30-5
CCAGGGAGAGTCGGCTAAGATGGAGTGTTCACATAGTATATCAAGCTATAATCGTATCCTCTGGTACAAGCAATCCAACTTCAGAGAATTGGTGCTACTAGGATACATGATAGCGACAGCTGGATATCCTGAGGCTGGATTTGGTATAGAAGGAGATGCTAATGCAGGTGGTACCAGCACCTTAACCATCAATCAACTAACTCCAAATAGCAGTGCTGTGTATTACTGTGCGGAGCCGGCACCAAACTCACCGTTTTAGATCCAAACATCAAAGTCACTGAACCCACAGTGGAAGTCCTAGCACCCTCGGCAAAGGAGTGTAAAGATAGAAACAAGAAGAAGAAGAAGACCCTGGTGTGTGTAGCCACCCGCTTCTACCCCGACCATGTCACGGTCTTCTGGCAAGTC
>31-5
CCAGGGAGAGTCGGCTAAGATCAAGTGTTCACATAGTATATCAAGCTATAATGTCATCCTCTGGTACAAGCAATCCAACTACAGAGAATTAGTGTTTCTAGGATACATGACAGCGAAAACTGCAAATCCTGAGGTTGGATTTGGTATAGAAGGAGATGCTAGTGCAGGTGGTACCAGCACCTTAACCATCAATCAACTAACTCCAAATAGCAGTGCTGTGTATTACTGTGCTGCTAGGGACACGGATAAGGCAGAGTTTGGTCCAGGTACCAGACTCACTGTTCTAGATCCAAACATCAAAGTCACTGAACCCACAGTGGAAGTCCTAGCACCCTCGGCAAAGGAGTGTAAAGATAGAAACAAGAAGAAGAAGAAGACCCTGGTGTGTGTAGCCACCCGCTTCTACCCCGACCATGTCACGGTCTTCTGGCAAGTC
>32-5
CCAGGGAGAGTCGGCTAAGATCAAGTGTTCACATAGTATATCAAGCTATAATGTCATCCTCTGGTACAAGCAATCCAACTACAGAGAATTAGTGTTTCTAGGATACATGACAGCGAAAACTGCAAATCCTGAGGTTGGATTTGGTATAGAAGGAGATGCTAGTGCAGGTGGTACCAGCACCTTAACCATCAATCAACTAACTCCAAATAGCAGTGCTGTGTATTACTGTGCTGCTAGTTCAGGGGGCGACTATGAGGCACATTTTGGATCAGGCACCAAATTAACAGTTCTCGATCCAAACATCAAAGTCACTGAACCCACAGTGGAAGTCCTAGCACCCTCGGCAAAGGAGTGTAAAGATAGAAACAAGAAGAAGAAGAAGACCCTGGTGTGTGTAGCCACCCGCTTCTACCCCGACCATGTCACGGTCTTCTGGCAAGTC
>33-5
CCAGGGAGAGTCGGCTAAGATCAAGTGTTCACATAGTATATCAAGCTATAATGTCATCCTCTGGTACAAGCAATCCAACTACAGAGAATTAGTGTTTCTAGGATACATGACAGCGAAAACTGCAAATCCTGAGGTTGGATTTGGTATAGAAGGAGATGCTAGTGCAGGTGGTACCAGCACCTTAACCATCAATCAACTAACTCCAAATAGCAGTGCTGTGTATTACTGTGCTGCTAGACAGATCTATGAGGCACATTTTGGATCAGGCACCAAATTAACAGTTCTCGATCCAAACATCAAAGTCACTGAACCCACAGTGGAAGTCCTAGCACCCTCGGCAAAGGAGTGTAAAGATAGAAACAAGAAGAAGAAGAAGACCCTGGTGTGTGTAGCCACCCGCTTCTACCCCGACCATGTCACGGTCTTCTGGCAAGTC
>34-5
CCAGGGAGAGTCGGCTAAGATGGAGTGTTCACATAGTATATCAAGCTATAATCGTATCCTCTGGTACAAGCAATCCAACTTCAGAGAATTGGTGCTACTAGGATACATGATAGCGACAGCTGGATATCCTGAGGCTGGATTTGGTATAGAAGGAGATGCTAATGCAGGTGGTACCAGCACCTTAACCATCAATCAACTAACTCCAAATAGCAGTGCTGTGTATTACTGTGCTGCTAAGTAACAGGGGGACTCAAACTCAACCAGCCTTCTTTGGCAATGGAACGAAACTCACTGTTTTAGATCCAAACATCAAAGTCACTGAACCCACAGTGGAAGTCCTAGCACCCTCGGCAAAGGAGTGTAAAGATAGAAACAAGAAGAAGAAGAAGACCCTGGTGTGTGTAGCCACCCGCTTCTACCCCGACCATGTCACGGTCTTCTGGCAAGTC
>35-5
CCAGGGAGAGTCGGCTAAGATGGAGTGTTCACATAGTATATCAGGCTACAATTATGTCCTCTGGTACAAGCAATCCAACTACAGAGAATTAGTGTTTCTCGGATACATGCAATTGAAAACTGGATTTCCTGAGGCTGGATTTGCTATAGAAGGAGATGCTAATGCAGGTGGTACCAGCACCTTAACCATCAATCAACTAACTCCAAATAGCAGTGCTGTGTATTACTGTGCTGCCTTGGACAGTGGTTATGCTGCCTACTTTGGAGAGGGAACTAAGCTAACAGTTCTGGATCCAAACATCAAAGTCACTGAACCCACAGTGGAAGTCCTAGCACCCTCGGCAAAGGAGTGTAAAGATAGAAACAAGAAGAAGAAGAAGACCCTGGTGTGTGTAGCCACCCGCTTCTACCCCGACCATGTCACGGTCTTCTGGCAAGTC
>36-5
CCAGGGAGAGTCGGCTAAGATCAAGTGTTCACATAGTATATCAAGCTATAATGTCATCCTCTGGTACAAGCAATCCAACTACAGAGAATTAGTGTTTCTAGGATACATGACAGCGAAAACTGCAAATCCTGAGGTTGGATTTGGTATAGAAGGAGATGCTAGTGCAGGTGGTACCAGCACCTTAACCATCAATCAACTAACTCCAAATAGCAGTGCTGTGTATTACTGTGCTGCTAGTCCGACAGGGGGCAGCAACCCGGCATTCTTCGGCAGTGGCACCAAACTCACAGTTCTAGATCCAAACATCAAAGTCACTGAACCCACAGTGGAAGTCCTAGCACCCTCGGCAAAGGAGTGTAAAGATAGAAACAAGAAGAAGAAGAAGACCCTGGTGTGTGTAGCCACCCGCTTCTACCCCGACCATGTCACGGTCTTCTGGCAAGTC
>37-5
CCAGGGAGAGTCGGCTAAGATGGAGTGTTCACATAGTATATCAAGCTATAATCGTATCCTCTGGTACAAGCAATCCAACTTCAGAGAATTGGTGCTACTAGGATACATGATAGCGACAGCTGGATATCCTGAGGCTGGATTTGGTATAGAAGGAGATGCTAATGCAGGTGGTACCAGCACCTTAACCATCAATCAACTAACTCCAAATAGCAGTGCTGTGTATTACTGTGCTGCCAGACAGGGATCGTACTCGGAGGCATATTTTGGAGCCGGCACCAAACTCACCGTTTTAGATCCAAACATCAAAGTCACTGAACCCACAGTGGAAGTCCTAGCACCCTCGGCAAAGGAGTGTAAAGATAGAAACAAGAAGAAGAAGAAGACCCTGGTGTGTGTAGCCACCCGCTTCTACCCCGACCATGTCACGGTCTTCTGGCAAGTC
>38-5
CCAGGGAGAGTCGGCTAAGATGGAGTGTTCACATAGTATATCAAGCTATAATCGTATCCTCTGGTACAAGCAATCCAACTTCAGAGAATTGGTGCTACTAGGATACATGATAGCGACAGCTGGATATCCTGAGGCTGGATTTGGTATAGAAGGAGATGCTAATGCAGGTGGTACCAGCACCTTAACCATCAATCAACTAACTCCAAATAGCAGTGCTGTGTATTACTGTGCTGCTAGCCGCGGACAGGGGGCCGACCCGGCATTCTTCGGCAGTGGCACCAAACTCACAGTTCTAGATCCAAACATCAAAGTCACTGAACCCACAGTGGAAGTCCTAGCACCCTCGGCAAAGGAGTGTAAAGATAGAAACAAGAAGAAGAAGAAGACCCTGGTGTGTGTAGCCACCCGCTTCTACCCCGACCATGTCACGGTCTTCTGGCAAGTC
>39-5
CCAGGGAGAGTCGGCTAAGATGGAGTGTTCACATAGTATATCAAGCTATAATCGTATCCTCTGGTACAAGCAATCCAACTTCAGAGAATTGGTGCTACTAGGATACATGATAGCGACAGCTGGATATCCTGAGGCTGGATTTGGTATAGAAGGAGATGCTAATGCAGGTGGTACCAGCACCTTAACCATCAATCAACTAACTCCAAATAGCAGTGCTGTGTATTACTGTGCTGCCACGGGACACCGTACACGGATAAGGCAGAGTTTGGTCCAGGTACCAGACTCACTGTTCTAGATCCAAACATCAAAGTCACTGAACCCACAGTGGAAGTCCTAGCACCCTCGGCAAAGGAGTGTAAAGATAGAAACAAGAAGAAGAAGAAGACCCTGGTGTGTGTAGCCACCCGCTTCTACCCCGACCATGTCACGGTCTTCTGGCAAGTC
>40-5
CCAGGGAGAGTCGGCTAAGATGGAGTGTTCACATAGTATATCAGGCTACAATTATGTCCTCTGGTACAAGCAATCCAACTACAGAGAATTAGTGTTTCTCGGATACATGCAATTGAAAACTGGATTTCCTGAGGCTGGATTTGCTATAGAAGGAGATGCTAATGCAGGTGGTACCAGCACCTTAACCATCAATCAACTAACTCCAAATAGCAGTGCTGTGTATTACTGTGCTGCTAATCCAGGGGTCCTCGTACTCGGAGGCATATTTTGGAGCCGGCACCAAACTCACCGTTTTAGATCCAAACATCAAAGTCACTGAACCCACAGTGGAAGTCCTAGCACCCTCGGCAAAGGAGTGTAAAGATAGAAACAAGAAGAAGAAGAAGACCCTGGTGTGTGTAGCCACCCGCTTCTACCCCGACCATGTCACGGTCTTCTGGCAAGTC
>41-5
CCAGGGAGAGTCGGCTAAGATGGAGTGTTCACATAGTATATCAAGCTATAATCGTATCCTCTGGTACAAGCAATCCAACTTCAGAGAATTGGTGCTACTAGGATACATGATAGCGACAGCTGGATATCCTGAGGCTGGATTTGGTATAGAAGGAGATGCTAATGCAGGTGGTACCAGCACCTTAACCATCAATCAACTAACTCCAAATAGCAGTGCTGTGTATTACTGTGCTGCTAGTATACAGGGCCCCTATGAGGCACATTTTGGATCAGGCACCAAATTAACAGTTCTCGATCCAAACATCAAAGTCACTGAACCCACAGTGGAAGTCCTAGCACCCTCGGCAAAGGAGTGTAAAGATAGAAACAAGAAGAAGAAGAAGACCCTGGTGTGTGTAGCCACCCGCTTCTACCCCGACCATGTCACGGTCTTCTGGCAAGTC
>42-5
CCAGGGAGAGTCGGCTAAGATGGAGTGTTCACATAGTATATCAAGCTATAATCGTATCCTCTGGTACAAGCAATCCAACTTCAGAGAATTGGTGCTACTAGGATACATGATAGCGACAGCTGGATATCCTGAGGCTGGATTTGGTATAGAAGGAGATGCTAATGCAGGTGGTACCAGCACCTTAACCATCAATCAACTAACTCCAAATAGCAGTGCTGTGTATTACTGTGCTGAGGGGAGTACACGGATAAGGCAGAGTTTGGTCCAGGTACCAGACTCACTGTTCTAGATCCAAACATCAAAGTCACTGAACCCACAGTGGAAGTCCTAGCACCCTCGGCAAAGGAGTGTAAAGATAGAAACAAGAAGAAGAAGAAGACCCTGGTGTGTGTAGCCACCCGCTTCTACCCCGACCATGTCACGGTCTTCTGGCAAGTC
>43-5
CCAGGGAGAGTCGGCTAAGATGGAGTGTTCACATAGTATATCAAGCTATAATCGTATCCTCTGGTACAAGCAATCCAACTTCAGAGAATTGGTGCTACTAGGATACATGATAGCGACAGCTGGATATCCTGAGGCTGGATTTGGTATAGAAGGAGATGCTAATGCAGGTGGTACCAGCACCTTAACCATCAATCAACTAACTCCAAATAGCAGTGCTGTGTATTACTGTGCTGCTATGCGACAGGGGAGCTATGAGGCACATTTTGGATCAGGCACCAAATTAACAGTTCTCGATCCAAACATCAAAGTCACTGAACCCACAGTGGAAGTCCTAGCACCCTCGGCAAAGGAGTGTAAAGATAGAAACAAGAAGAAGAAGAAGACCCTGGTGTGTGTAGCCACCCGCTTCTACCCCGACCATGTCACGGTCTTCTGGCAAGTC
>44-5
CCAGGGAGAGTCGGCTAAGATGGAGTGTTCACATAGTATATCAAGCTATAATCGTATCCTCTGGTACAAGCAATCCAACTTCAGAGAATTGGTGCTACTAGGATACATGATAGCGACAGCTGGATATCCTGAGGCTGGATTTGGTATAGAAGGAGATGCTAATGCAGGTGGTACCAGCACCTTAACCATCAATCAACTAACTCCAAATAGCAGTGCTGTGTATTACTGTGCTGCTCGACAGGGGGCAAACTCGGAGGCATATTTTGGAGCCGGCACCAAACTCACCGTTTTAGATCCAAACATCAAAGTCACTGAACCCACAGTGGAAGTCCTAGCACCCTCGGCAAAGGAGTGTAAAGATAGAAACAAGAAGAAGAAGAAGACCCTGGTGTGTGTAGCCACCCGCTTCTACCCCGACCATGTCACGGTCTTCTGGCAAGTC
>45-5
CCAGGGAGAGTCGGCTAAGATGGAGTGTTCACATAGTATATCAAGCTATAATCGTATCCTCTGGTACAAGCAATCCAACTTCAGAGAATTGGTGCTACTAGGATACATGATAGCGACAGCTGGATATCCTGAGGCTGGATTTGGTATAGAAGGAGATGCTAATGCAGGTGGTACCAGCACCTTAACCATCAATCAACTAACTCCAAATAGCAGTGCTGTGTATTACTGTGCTGTCGGACAGGGGGTGAACTCGGAGGCATATTTTGGAGCCGGCACCAAACTCACCGTTTTAGATCCAAACATCAAAGTCACTGAACCCACAGTGGAAGTCCTAGCACCCTCGGCAAAGGAGTGTAAAGATAGAAACAAGAAGAAGAAGAAGACCCTGGTGTGTGTAGCCACCCGCTTCTACCCCGACCATGTCACGGTCTTCTGGCAAGTC
>46-5
CCAGGGAGAGTCGGCTAAGATGGAGTGTTCACATAGTATATCAGGCTACAATTATGTCCTCTGGTACAAGCAATCCAACTACAGAGAATTAGTGTTTCTCGGATACATGCAATTGAAAACTGGATTTCCTGAGGCTGGATTTGCTATAGAAGGAGATGCTAATGCAGGTGGTACCAGCACCTTAACCATCAATCAACTAACTCCAAATAGCAGTGCTGTGTATTACTGTGCTGCTAGAACAGGGGACCAGCCTTCTTTGGCAATGGAACGAAACTCACTGTTTTAGATCCAAACATCAAAGTCACTGAACCCACAGTGGAAGTCCTAGCACCCTCGGCAAAGGAGTGTAAAGATAGAAACAAGAAGAAGAAGAAGACCCTGGTGTGTGTAGCCACCCGCTTCTACCCCGACCATGTCACGGTCTTCTGGCAAGTC
>47-5
CCAGGGAGAGTCGGCTAAGATGGAGTGTTCACATAGTATATCAAGCTATAATCGTATCCTCTGGTACAAGCAATCCAACTTCAGAGAATTGGTGCTACTAGGATACATGATAGCGACAGCTGGATATCCTGAGGCTGGATTTGGTATAGAAGGAGATGCTAATGCAGGTGGTACCAGCACCTTAACCATCAATCAACTAACTCCAAATAGCAGTGCTGTGTATTACTGTGCTGCTAGGGACAGGGGGCGTTCACTCAACTATGAGGCACATTTTGGATCAGGCACCAAATTAACAGTTCTCGATCCAAACATCAAAGTCACTGAACCCACAGTGGAAGTCCTAGCACCCTCGGCAAAGGAGTGTAAAGATAGAAACAAGAAGAAGAAGAAGACCCTGGTGTGTGTAGCCACCCGCTTCTACCCCGACCATGTCACGGTCTTCTGGCAAGTC
>48-5
CCAGGGAGAGTCGGCTAAGATGGAGTGTTCACATAGTATATCAAGCTATAATCGTATCCTCTGGTACAAGCAATCCAACTTCAGAGAATTGGTGCTACTAGGATACATGATAGCGACAGCTGGATATCCTGAGGCTGGATTTGGTATAGAAGGAGATGCTAATGCAGGTGGTACCAGCACCTTAACCATCAATCAACTAACTCCAAATAGCAGTGCTGTGTATTACTGTGCTGCTAGTTTGCGGACAGGGGGGTTTGAGGCACATTTTGGATCAGGCACCAAATTAACAGTTCTCGATCCAAACATCAAAGTCACTGAACCCACAGTGGAAGTCCTAGCACCCTCGGCAAAGGAGTGTAAAGATAGAAACAAGAAGAAGAAGAAGACCCTGGTGTGTGTAGCCACCCGCTTCTACCCCGACCATGTCACGGTCTTCTGGCAAGTC
>49-5
CCAGGGAGAGTCGGCTAAGATCAAGTGTTCACATAGTATATCAAGCTATAATGTCATCCTCTGGTACAAGCAATCCAACTACAGAGAATTAGTGTTTCTAGGATACATGACAGCGAAAACTGCAAATCCTGAGGTTGGATTTGGTATAGAAGGAGATGCTAGTGCAGGTGGTACCAGCACCTTAACCATCAATCAACTAACTCCAAATAGCAGTGCTGTGTATTACTGTGCTGCTAACCAGGGAGAGGCACATTTTGGATCAGGCACCAAATTAACAGTTCTCGATCCAAACATCAAAGTCACTGAACCCACAGTGGAAGTCCTAGCACCCTCGGCAAAGGAGTGTAAAGATAGAAACAAGAAGAAGAAGAAGACCCTGGTGTGTGTAGCCACCCGCTTCTACCCCGACCATGTCACGGTCTTCTGGCAAGTC
>50-5
CCAGGGAGAGTCGGCTAAGATGGAGTGTTCACATAGTATATCAAGCTATAATCGTATCCTCTGGTACAAGCAATCCAACTTCAGAGAATTGGTGCTACTAGGATACATGATAGCGACAGCTGGATATCCTGAGGCTGGATTTGGTATAGAAGGAGATGCTAATGCAGGTGGTACCAGCACCTTAACCATCAATCAACTAACTCCAAATAGCAGTGCTGTGTATTACTGTGCTGGGCGGTACTCGGAGGCATATTTTGGAGCCGGCACCAAACTCACCGTTTTAGATCCAAACATCAAAGTCACTGAACCCACAGTGGAAGTCCTAGCACCCTCGGCAAAGGAGTGTAAAGATAGAAACAAGAAGAAGAAGAAGACCCTGGTGTGTGTAGCCACCCGCTTCTACCCCGACCATGTCACGGTCTTCTGGCAAGTC
>51-5
CCAGGGAGAGTCGGCTAAGATGGAGTGTTCACATAGTATATCAAGCTATAATCGTATCCTCTGGTACAAGCAATCCAACTTCAGAGAATTGGTGCTACTAGGATACATGATAGCGACAGCTGGATATCCTGAGGCTGGATTTGGTATAGAAGGAGATGCTAATGCAGGTGGTACCAGCACCTTAACCATCAATCAACTAACTCCAAATAGCAGTGCTGTGTATTACTGTGCTGCTAGACAGGGGGCGGAGGCAGAGTTTGGTCCAGGTACCAGACTCACTGTTCTAGATCCAAACATCAAAGTCACTGAACCCACAGTGGAAGTCCTAGCACCCTCGGCAAAGGAGTGTAAAGATAGAAACAAGAAGAAGAAGAAGACCCTGGTGTGTGTAGCCACCCGCTTCTACCCCGACCATGTCACGGTCTTCTGGCAAGTC
>52-5
CCAGGGAGAGTCGGCTAAGATGGAGTGTTCACATAGTATATCAAGCTATAATCGTATCCTCTGGTACAAGCAATCCAACTTCAGAGAATTGGTGCTACTAGGATACATGATAGCGACAGCTGGATATCCTGAGGCTGGATTTGGTATAGAAGGAGATGCTAATGCAGGTGGTACCAGCACCTTAACCATCAATCAACTAACTCCAAATAGCAGTGCTGTGTATTACTGTGCTGCTAGGCGGGGGAACACGGATAAGGCAGAGTTTGGTCCAGGTACCAGACTCACTGTTCTAGATCCAAACATCAAAGTCACTGAACCCACAGTGGAAGTCCTAGCACCCTCGGCAAAGGAGTGTAAAGATAGAAACAAGAAGAAGAAGAAGACCCTGGTGTGTGTAGCCACCCGCTTCTACCCCGACCATGTCACGGTCTTCTGGCAAGTC
>53-5
CCAGGGAGAGTCGGCTAAGATGGAGTGTTCACATAGTATATCAAGCTATAATCGTATCCTCTGGTACAAGCAATCCAACTTCAGAGAATTGGTGCTACTAGGATACATGATAGCGACAGCTGGATATCCTGAGGCTGGATTTGGTATAGAAGGAGATGCTAATGCAGGTGGTACCAGCACCTTAACCATCAATCAACTAACTCCAAATAGCAGTGCTGTGTATTACTGTGCTGCTGGGGCGCCTAACTATGAGGCACATTTTGGATCAGGCACCAAATTAACAGTTCTCGATCCAAACATCAAAGTCACTGAACCCACAGTGGAAGTCCTAGCACCCTCGGCAAAGGAGTGTAAAGATAGAAACAAGAAGAAGAAGAAGACCCTGGTGTGTGTAGCCACCCGCTTCTACCCCGACCATGTCACGGTCTTCTGGCAAGTC
>54-5
CCAGGGAGAGTCGGCTAAGATGGAGTGTTCACATAGTATATCAAGCTATAATCGTATCCTCTGGTACAAGCAATCCAACTTCAGAGAATTGGTGCTACTAGGATACATGATAGCGACAGCTGGATATCCTGAGGCTGGATTTGGTATAGAAGGAGATGCTAATGCAGGTGGTACCAGCACCTTAACCATCAATCAACTAACTCCAAATAGCAGTGCTGTGTATTACTGTGCTCCAAGACTCTCTGGTGGTTATGCTGCCTACTTTGGAGAGGGAACTAAGCTAACAGTTCTGGATCCAAACATCAAAGTCACTGAACCCACAGTGGAAGTCCTAGCACCCTCGGCAAAGGAGTGTAAAGATAGAAACAAGAAGAAGAAGAATACCCTGGTGTGTGTAGCCACCCGCTTCTACCCCGACCATGTCACGGTCTTCTGGCAAGTC
>55-5
CCAGGGAGAGTCGGCTAAGATAGTGTGTTCACATAGTATATCAGGGTATAATGTCATCCTCTGGTACAAGCAATCCAACTACAGAGAATTGGTGCTATTAGGATACATGATAGCGACAGCTGGATATCCTGAGGCTGGATTTGATATAGAAGGAGATGCTAATGCAGGTGGTACCAGCACCTTAACCATCAATCAACTAACTCCAAATAGCAGTGCTGTGTATTACTGTGCTGAGGTGGGGAGTACTCAAACTCAACCAGCCTTCTTTGGCAATGGAACGAAACTCACTGTTTTAGATCCAAACATCAAAGTCACTGAACCCACAGTGGAAGTCCTAGCACCCTCGGCAAAGGAGTGTAAAGATAGAAACAAGAAGAAGAAGAAGACCCTGGTGTGTGTAGCCACCCGCTTCTACCCCGACCATGTCACGGTCTTCTGGCAAGTC
>56-5
CCAGGGAGAGTCGGCTAAGATGGAGTGTTCACATAGTATATCAAGCTATAATCGTATCCTCTGGTACAAGCAATCCAACTTCAGAGAATTGGTGCTACTAGGATACATGATAGCGACAGCTGGATATCCTGAGGCTGGATTTGGTATAGAAGGAGATGCTAATGCAGGTGGTACCAGCACCTTAACCATCAATCAACTAACTCCAAATAGCAGTGCTGTGTATTACTGTGCTGCGGGCCATGGTGGTTATGCTGCCTACTTTGGAGAGGGAACTAAGCTAACAGTTCTGGATCCAAACATCAAAGTCACTGAACCCACAGTGGAAGTCCTAGCACCCTCGGCAAAGGAGTGTAAAGATAGAAACAAGAAGAAGAAGAAGACCCTGGTGTGTGTAGCCACCCGCTTCTACCCCGACCATGTCACGGTCTTCTGGCAAGTC
>57-5
CCAGGGAGAGTCGGCTAAGATCAAGTGTTCACATAGTATATCAAGCTATAATGTCATCCTCTGGTACAAGCAATCCAACTACAGAGAATTAGTGTTTCTAGGATACATGACAGCGAAAACTGCAAATCCTGAGGTTGGATTTGGTATAGAAGGAGATGCTAGTGCAGGTGGTACCAGCACCTTAACCATCAATCAACTAACTCCAAATAGCAGTGCTGTGTATTACTGTGCTGCTCGGACGTACTCGGAGGCATATTTTGGAGCCGGCACCAAACTCACCGTTTTAGATCCAAACATCAAAGTCACTGAACCCACAGTGGAAGTCCTAGCACCCTCGGCAAAGGAGTGTAAAGATAGAAACAAGAAGAAGAAGAAGACCCTGGTGTGTGTAGCCACCCGCTTCTACCCCGACCATGTCACGGTCTTCTGGCAAGTC
>58-5
CCAGGGAGAGTCGGCTAAGATCAAGTGTTCACATAGTATATCAAGCTATAATGTCATCCTCTGGTACAAGCAATCCAACTACAGAGAATTAGTGTTTCTAGGATACATGACAGCGAAAACTGCAAATCCTGAGGTTGGATTTGGTATAGAAGGAGATGCTAGTGCAGGTGGTACCAGCACCTTAACCATCAATCAACTAACTCCAAATAGCAGTGCTGTGTATTACTGTGCTGCTAGTTTAGGACAGGGCAGCAACCCGGCATTCTTCGGCAGTGGCACCAAACTCACAGTTCTAGATCCAAACATCAAAGTCACTGAACCCACAGTGGAAGTCCTAGCACCCTCGGCAAAGGAGTGTAAAGATAGAAACAAGAAGAAGAAGAAGACCCTGGTGTGTGTAGCCACCCGCTTCTACCCCGACCATGTCACGGTCTTCTGGCAAGTC
>59-5
CCAGGGAGAGTCGGCTAAGATGGAGTGTTCACATAGTATATCAAGCTATAATCGTATCCTCTGGTACAAGCAATCCAACTTCAGAGAATTGGTGCTACTAGGATACATGATAGCGACAGCTGGATATCCTGAGGCTGGATTTGGTATAGAAGGAGATGCTAATGCAGGTGGTACCAGCACCTTAACCATCAATCAACTAACTCCAAATAGCAGTGCTGTGTATTACTGTGCTGCTAGTTTCAAACAGCAAACTCAACCAGCCTTCTTTGGCAATGGAACGAAACTCACTGTTTTAGATCCAAACATCAAAGTCACTGAACCCACAGTGGAAGTCCTAGCACCCTCGGCAAAGGAGTGTAAAGATAGAAACAAGAAGAAGAAGAAGACCCTGGTGTGTGTAGCCACCCGCTTCTACCCCGACCATGTCACGGTCTTCTGGCAAGTC
>60-5
CCAGGGAGAGTCGGCTAAGATCAAGTGTTCACATAGTATATCAAGCTATAATGTCATCCTCTGGTACAAGCAATCCAACTACAGAGAATTAGTGTTTCTAGGATACATGACAGCGAAAACTGCAAATCCTGAGGTTGGATTTGGTATAGAAGGAGATGCTAGTGCAGGTGGTACCAGCACCTTAACCATCAATCAACTAACTCCAAATAGCAGTGCTGTGTATTACTGTGCTGCTAAGGGCAGCCTGTGGTGCCAGCCAGGCTTACTTCGGTGGAGGAACCAGGTTAACTGTTCTAGATCCAAACATCAAAGTCACTGAACCCACAGTGGAAGTCCTAGCACCCTCGGCAAAGGAGTGTAAAGATAGAAACAAGAAGAAGAAGAAGACCCTGGTGTGTGTAGCCACCCGCTTCTACCCCGACCATGTCACGGTCTTCTGGCAAGTC
>61-5
CCAGGGAGAGTCGGCTAAGATGGAGTGTTCACATAGTATATCAAGCTATAATCGTATCCTCTGGTACAAGCAATCCAACTTCAGAGAATTGGTGCTACTAGGATACATGATAGCGACAGCTGGATATCCTGAGGCTGGATTTGGTATAGAAGGAGATGCTAATGCAGGTGGTACCAGCACCTTAACCATCAATCAACTAACTCCAAATAGCAGTGCTGTGTATTACTGTGCTGCTAGTCACGGTGGTGCCAGCCAGGCTTACTTCGGTGGAGGAACCAGGTTAACTGTTCTAGATCCAAACATCAAAGTCACTGAACCCACAGTGGAAGTCCTAGCACCCTCGGCAAAGGAGTGTAAAGATAGAAACAAGAAGAAGAAGAAGACCCTGGTGTGTGTAGCCACCCGCTTCTACCCCGACCATGTCACGGTCTTCTGGCAAGTC
>62-4
CCAGGGAGAGTCGGCTAAGATGGAGTGTTCACATAGTATATCAAGCTATAATCGTATCCTCTGGTACAAGCAATCCAACTTCAGAGAATTGGTGCTACTAGGATACATGATAGCGACAGCTGGATATCCTGAGGCTGGATTTGGTATAGAAGGAGATGCTAATGCAGGTGGTACCAGCACCTTAACCATCAATCAACTAACTCCAAATAGCAGTGCTGTGTATTACTGTGCTGCTAGACAGGGCAACAACCCGGCATTCTTCGGCAGTGGCACCAAACTCACAGTTCTAGATCCAAACATCAAAGTCACTGAACCCACAGTGGAAGTCCTAGCACCCTCGGCAAAGGAGTGTAAAGATAGAAACAAGAAGAAGAAGAAGACCCTGGTGTGTGTAGCCACCCGCTTCTACCCCGACCATGTCACGGTCTTCTGGCAAGTC
>63-4
CCAGGGAGAGTCGGCTAAGATGGAGTGTTCACATAGTATATCAAGCTATAATCGTATCCTCTGGTACAAGCAATCCAACTTCAGAGAATTGGTGCTACTAGGATACATGATAGCGACAGCTGGATATCCTGAGGCTGGATTTGGTATAGAAGGAGATGCTAATGCAGGTGGTACCAGCACCTTAACCATCAATCAACTAACTCCAAATAGCAGTGCTGTGTATTACTGTGCTGCTAGGAACTCTACTCAAACTCAACCAGCCTTCTTTGGCAATGGAACGAAACTCACTGTTTTAGATCCAAACATCAAAGTCACTGAACCCACAGTGGAAGTCCTAGCACCCTCGGCAAAGGAGTGTAAAGATAGAAACAAGAAGAAGAAGAAGACCCTGGTGTGTGTAGCCACCCGCTTCTACCCCGACCATGTCACGGTCTTCTGGCAAGTC
>64-4
CCAGGGAGAGTCGGCTAAGATGGAGTGTTCACATAGTATATCAAGCTATAATCGTATCCTCTGGTACAAGCAATCCAACTTCAGAGAATTGGTGCTACTAGGATACATGATAGCGACAGCTGGATATCCTGAGGCTGGATTTGGTATAGAAGGAGATGCTAATGCAGGTGGTACCAGCACCTTAACCATCAATCAACTAACTCCAAATAGCAGTGCTGTGTATTACTGTGCTGCCGGACCGCCAACTATGAGGCACATTTTGGATCAGGCACCAAATTAACAGTTCTCGATCCAAACATCAAAGTCACTGAACCCACAGTGGAAGTCCTAGCACCCTCGGCAAAGGAGTGTAAAGATAGAAACAAGAAGAAGAAGAAGACCCTGGTGTGTGTAGCCACCCGCTTCTACCCCGACCATGTCACGGTCTTCTGGCAAGTC
>65-4
CCAGGGAGAGTCGGCTAAGATGGAGTGTTCACATAGTATATCAGGCTACAATTATGTCCTCTGGTACAAGCAATCCAACTACAGAGAATTAGTGTTTCTCGGATACATGCAATTGAAAACTGGATTTCCTGAGGCTGGATTTGCTATAGAAGGAGATGCTAATGCAGGTGGTACCAGCACCTTAACCATCAATCAACTAACTCCAAATAGCAGTGCTGTGTATTACTGTGCTGCAGGGGGCGACTGGAAGTGAGGCCTACTTTGGGAATGGAACCAAACTCACTGTTTTAGATCCAAACATCAAAGTCACTGAACCCACAGTGGAAGTCCTAGCACCCTCGGCAAAGGAGTGTAAAGATAGAAACAAGAAGAAGAAGAAGACCCTGGTGTGTGTAGCCACCCGCTTCTACCCCGACCATGTCACGGTCTTCTGGCAAGTC
>66-4
CCAGGGAGAGTCGGCTAAGATGGAGTGTTCACATAGTATATCAAGCTATAATCGTATCCTCTGGTACAAGCAATCCAACTTCAGAGAATTGGTGCTACTAGGATACATGATAGCGACAGCTGGATATCCTGAGGCTGGATTTGGTATAGAAGGAGATGCTAATGCAGGTGGTACCAGCACCTTAACCATCAATCAACTAACTCCAAATAGCAGTGCTGTGTATTACTGTGCTGCTAGTTTGAAGGGACGCAACTATGAGGCACATTTTGGATCAGGCACCAAATTAACAGTTCTCGATCCAAACATCAAAGTCACTGAACCCACAGTGGAAGTCCTAGCACCCTCGGCAAAGGAGTGTAAAGATAGAAACAAGAAGAAGAAGAAGACCCTGGTGTGTGTAGCCACCCGCTTCTACCCCGACCATGTCACGGTCTTCTGGCAAGTC
>67-4
CCAGGGAGAGTCGGCTAAGATGGAGTGTTCACATAGTATATCAAGCTATAATCGTATCCTCTGGTACAAGCAATCCAACTTCAGAGAATTGGTGCTACTAGGATACATGATAGCGACAGCTGGATATCCTGAGGCTGGATTTGGTATAGAAGGAGATGCTAATGCAGGTGGTACCAGCACCTTAACCATCAATCAACTAACTCCAAATAGCAGTGCTGTGTATTACTGTGCTGCTAGTAGGGGATTTGGAAGTGAGGCCTACTTTGGGAATGGAACCAAACTCACTGTTTTAGATCCAAACATCAAAGTCACTGAACCCACAGTGGAAGTCCTAGCACCCTCGGCAAAGGAGTGTAAAGATAGAAACAAGAAGAAGAAGAAGACCCTGGTGTGTGTAGCCACCCGCTTCTACCCCGACCATGTCACGGTCTTCTGGCAAGTC
>68-4
CCAGGGAGAGTCGGCTAAGATCAAGTGTTCACATAGTATATCAAGCTATAATGTCATCCTCTGGTACAAGCAATCCAACTACAGAGAATTAGTGTTTCTAGGATACATGACAGCGAAAACTGCAAATCCTGAGGTTGGATTTGGTATAGAAGGAGATGCTAGTGCAGGTGGTACCAGCACCTTAACCATCAATCAACTAACTCCAAATAGCAGTGCTGTGTATTACTGTGCTGCTAGTTTGGGGGGCGGCTATGATCCTGCATTCTTTGGAGCAGGGACCAAACTGAGTGTTCTGGATCCAAACATCAAAGTCACTGAACCCACAGTGGAAGTCCTAGCACCCTCGGCAAAGGAGTGTAAAGATAGAAACAAGAAGAAGAAGAAGACCCTGGTGTGTGTAGCCACCCGCTTCTACCCCGACCATGTCACGGTCTTCTGGCAAGTC
>69-4
CCAGGGAGAGTCGGCTAAGATGGAGTGTTCACATAGTATATCAAGCTATAATCGTATCCTCTGGTACAAGCAATCCAACTACCGAGAATTATTGCTATTAGGATACATGGTTGGGAAAACTGGATATCCTGAGGCTGGATTTGGTATAGAAGGAGATGCTAATGCAGGTGGTACCAGCACCTTAACCATCAATCAACTAACTCCAAATAGCAGTGCTGTGTATTACTGTGCTGCTAGTTTACAGGGGGCGAGGTACACTGGAAGTGAGGCCTACTTTGGGAATGGAACCAAACTCACTGTTTTAGATCCAAACATCAAAGTCACTGAACCCACAGTGGAAGTCCTAGCACCCTCGGCAAAGGAGTGTAAAGATAGAAACAAGAAGAAGAAGAAGACCCTGGTGTGTGTAGCCACCCGCTTCTACCCCGACCATGTCACGGTCTTCTGGCAAGTC
>70-4
CCAGGGAGAGTCGGCTAAGATCAAGTGTTCACATAGTATATCAAGCTATAATGTCATCCTCTGGTACAAGCAATCCAACTACAGAGAATTAGTGTTTCTAGGATACATGACAGCGAAAACTGCAAATCCTGAGGTTGGATTTGGTATAGAAGGAGATGCTAGTGCAGGTGGTACCAGCACCTTAACCATCAATCAACTAACTCCAAATAGCAGTGCTGTGTATTACTGTGCTGCTAGGTGACAAGCTCGTACTCGGAGGCATATTTTGGAGCCGGCACCAAACTCACCGTTTTAGATCCAAACATCAAAGTCACTGAACCCACAGTGGAAGTCCTAGCACCCTCGGCAAAGGAGTGTAAAGATAGAAACAAGAAGAAGAAGAAGACCCTGGTGTGTGTAGCCACCCGCTTCTACCCCGACCATGTCACGGTCTTCTGGCAAGTC
>71-4
CCAGGGAGAGTCGGCTAAGATGGAGTGTTCACATAGTATATCAAGCTATAATCGTATCCTCTGGTACAAGCAATCCAACTTCAGAGAATTGGTGCTACTAGGATACATGATAGCGACAGCTGGATATCCTGAGGCTGGATTTGGTATAGAAGGAGATGCTAATGCAGGTGGTACCAGCACCTTAACCATCAATCAACTAACTCCAAATAGCAGTGCTGTGTATTACTGTGCTGACGGACAGGGGGTTGAGGCACATTTTGGATCAGGCACCAAATTAACAGTTCTCGATCCAAACATCAAAGTCACTGAACCCACAGTGGAAGTCCTAGCACCCTCGGCAAAGGAGTGTAAAGATAGAAACAAGAAGAAGAAGAAGACCCTGGTGTGTGTAGCCACCCGCTTCTACCCCGACCATGTCACGGTCTTCTGGCAAGTC
>72-4
CCAGGGAGAGTCGGCTAAGATGGAGTGTTCACATAGTATATCAAGCTATAATCGTATCCTCTGGTACAAGCAATCCAACTTCAGAGAATTGGTGCTACTAGGATACATGATAGCGACAGCTGGATATCCTGAGGCTGGATTTGGTATAGAAGGAGATGCTAATGCAGGTGGTACCAGCACCTTAACCATCAATCAACTAACTCCAAATAGCAGTGCTGTGTATTACTGTGCTGCCGGAGGACAGGGGAAGTATGAGGCACATTTTGGATCAGGCACCAAATTAACAGTTCTCGATCCAAACATCAAAGTCACTGAACCCACAGTGGAAGTCCTAGCACCCTCGGCAAAGGAGTGTAAAGATAGAAACAAGAAGAAGAAGAAGACCCTGGTGTGTGTAGCCACCCGCTTCTACCCCGACCATGTCACGGTCTTCTGGCAAGTC
>73-4
CCAGGGAGAGTCGGCTAAGATCAAGTGTTCACATAGTATATCAAGCTATAATGTCATCCTCTGGTACAAGCAATCCAACTACAGAGAATTAGTGTTTCTAGGATACATGACAGCGAAAACTGCAAATCCTGAGGTTGGATTTGGTATAGAAGGAGATGCTAGTGCAGGTGGTACCAGCACCTTAACCATCAATCAACTAACTCCAAATAGCAGTGCTGTGTATTACTGTGCTGCTAGGGGGCGCGGATAAGGCAGAGTTTGGTCCAGGTACCAGACTCACTGTTCTAGATCCAAACATCAAAGTCACTGAACCCACAGTGGAAGTCCTAGCACCCTCGGCAAAGGAGTGTAAAGATAGAAACAAGAAGAAGAAGAAGACCCTGGTGTGTGTAGCCACCCGCTTCTACCCCGACCATGTCACGGTCTTCTGGCAAGTC
>74-4
CCAGGGAGAGTCGGCTAAGATGGAGTGTTCACATAGTATATCAGGCTACAATTATGTCCTCTGGTACAAGCAATCCAACTACAGAGAATTAGTGTTTCTCGGATACATGCAATTGAAAACTGGATTTCCTGAGGCTGGATTTGCTATAGAAGGAGATGCTAATGCAGGTGGTACCAGCACCTTAACCATCAATCAACTAACTCCAAATAGCAGTGCTGTGTATTACTGTGCTGCTAGTTTTTGGGACAGGGGCGTACACGGATAAGGCAGAGTTTGGTCCAGGTACCAGACTCACTGTTCTAGATCCAAACATCAAAGTCACTGAACCCACAGTGGAAGTCCTAGCACCCTCGGCAAAGGAGTGTAAAGATAGAAACAAGAAGAAGAAGAAGACCCTGGTGTGTGTAGCCACCCGCTTCTACCCCGACCATGTCACGGTCTTCTGGCAAGTC
>75-4
CCAGGGAGAGTCGGCTAAGATGGAGTGTTCACATAGTATATCAAGCTATAATCGTATCCTCTGGTACAAGCAATCCAACTTCAGAGAATTGGTGCTACTAGGATACATGATAGCGACAGCTGGATATCCTGAGGCTGGATTTGGTATAGAAGGAGATGCTAATGCAGGTGGTACCAGCACCTTAACCATCAATCAACTAACTCCAAATAGCAGTGCTGTGATTACTGTGCTGCTAGTTTTCGGGCTACTCAAACTCAACCAGCCTTCTTTGGCAATGGAACGAAACTCACTGTTTTAGATCCAAACATCAAAGTCACTGAACCCACAGTGGAAGTCCTAGCACCCTCGGCAAAGGAGTGTAAAGATAGAAACAAGAAGAAGAAGAAGACCCTGGTGTGTGTAGCCACCCGCTTCTACCCCGACCATGTCACGGTCTTCTGGCAAGTC
>76-4
CCAGGGAGAGTCGGCTAAGATCAAGTGTTCACATAGTATATCAAGCTATAATGTCATCCTCTGGTACAAGCAATCCAACTACAGAGAATTAGTGTTTCTAGGATACATGACAGCGAAAACTGCAAATCCTGAGGTTGGATTTGGTATAGAAGGAGATGCTAGTGCAGGTGGTACCAGCACCTTAACCATCAATCAACTAACTCCAAATAGCAGTGCTGTGTATTACTGTGCTGCTAGTTTAGGGACAGGGGGCTATGAGGCACATTTTGGATCAGGCACCAAATTAACAGTTCTCGATCCAAACATCAAAGTCACTGAACCCACAGTGGAAGTCCTAGCACCCTCGGCAAAGGAGTGTAAAGATAGAAACAAGAAGAAGAAGAAGACCCTGGTGTGTGTAGCCACCCGCTTCTACCCCGACCATGTCACGGTCTTCTGGCAAGTC
>77-4
CCAGGGAGAGTCGGCTAAGATCAAGTGTTCACATAGTATATCAAGCTATAATGTCATCCTCTGGTACAAGCAATCCAACTACAGAGAATTAGTGTTTCTAGGATACATGACAGCGAAAACTGCAAATCCTGAGGTTGGATTTGGTATAGAAGGAGATGCTAGTGCAGGTGGTACCAGCACCTTAACCATCAATCAACTAACTCCAAATAGCAGTGCTGTGTATTACTGTGCTGCTAGGGGAGGTCAAACTCAACCAGCCTTCTTTGGCAATGGAACGAAACTCACTGTTTTAGATCCAAACATCAAAGTCACTGAACCCACAGTGGAAGTCCTAGCACCCTCGGCAAAGGAGTGTAAAGATAGAAACAAGAAGAAGAAGAAGACCCTGGTGTGTGTAGCCACCCGCTTCTACCCCGACCATGTCACGGTCTTCTGGCAAGTC
>78-4
CCAGGGAGAGTCGGCTAAGATGGAGTGTTCACATAGTATATCAAGCTATAATCGTATCCTCTGGTACAAGCAATCCAACTTCAGAGAATTGGTGCTACTAGGATACATGATAGCGACAGCTGGATATCCTGAGGCTGGATTTGGTATAGAAGGAGATGCTAATGCAGGTGGTACCAGCACCTTAACCATCAATCAACTAACTCCAAATAGCAGTGCTGTGTATTACTGTGCTGCTAGTCCAGCGCCCTCGTACTCGGAGGCATATTTTGGAGCCGGCACCAAACTCACCGTTTTAGATCCAAACATCAAAGTCACTGAACCCACAGTGGAAGTCCTAGCACCCTCGGCAAAGGAGTGTAAAGATAGAAACAAGAAGAAGAAGAAGACCCTGGTGTGTGTAGCCACCCGCTTCTACCCCGACCATGTCACGGTCTTCTGGCAAGTC
>79-4
CCAGGGAGAGTCGGCTAAGATGGAGTGTTCACATAGTATATCAAGCTATAATCGTATCCTCTGGTACAAGCAATCCAACTTCAGAGAATTGGTGCTACTAGGATACATGATAGCGACAGCTGGATATCCTGAGGCTGGATTTGGTATAGAAGGAGATGCTAATGCAGGTGGTACCAGCACCTTAACCATCAATCAACTAACTCCAAATAGCAGTGCTGTGTATTACTGTGCTGCTACACAGGGTACAGGGGGTGCCAGCCAGGCTTACTTCGGTGGAGGAACCAGGTTAACTGTTCTAGATCCAAACATCAAAGTCACTGAACCCACAGTGGAAGTCCTAGCACCCTCGGCAAAGGAGTGTAAAGATAGAAACAAGAAGAAGAAGAAGACCCTGGTGTGTGTAGCCACCCGCTTCTACCCCGACCATGTCACGGTCTTCTGGCAAGTC
>80-4
CCAGGGAGAGTCGGCTAAGATCAAGTGTTCACATAGTATATCAAGCTATAATGTCATCCTCTGGTACAAGCAATCCAACTACAGAGAATTAGTGTTTCTAGGATACATGACAGCGAAAACTGCAAATCCTGAGGTTGGATTTGGTATAGAAGGAGATGCTAGTGCAGGTGGTACCAGCACCTTAACCATCAATCAACTAACTCCAAATAGCAGTGCTGTGTATTACTGTGCTGCTAGGCCGGACAGGGGGCGGTGGTTATGCTGCCTACTTTGGAGAGGGAACTAAGCTAACAGTTCTGGATCCAAACATCAAAGTCACTGAACCCACAGTGGAAGTCCTAGCACCCTCGGCAAAGGAGTGTAAAGATAGAAACAAGAAGAAGAAGAAGACCCTGGTGTGTGTAGCCACCCGCTTCTACCCCGACCATGTCACGGTCTTCTGGCAAGTC
>81-4
CCAGGGAGAGTCGGCTAAGATGGAGTGTTCACATAGTATATCAAGCTATAATCGTATCCTCTGGTACAAGCAATCCAACTTCAGAGAATTGGTGCTACTAGGATACATGATAGCGACAGCTGGATATCCTGAGGCTGGATTTGGTATAGAAGGAGATGCTAATGCAGGTGGTACCAGCACCTTAACCATCAATCAACTAACTCCAAATAGCAGTGCTGTGTATTACTGTGCTGCTAGTTTAGAGGATTTGGATAAGGCAGAGTTTGGTCCAGGTACCAGACTCACTGTTCTAGATCCAAACATCAAAGTCACTGAACCCACAGTGGAAGTCCTAGCACCCTCGGCAAAGGAGTGTAAAGATAGAAACAAGAAGAAGAAGAAGACCCTGGTGTGTGTAGCCACCCGCTTCTACCCCGACCATGTCACGGTCTTCTGGCAAGTC
>82-4
CCAGGGAGAGTCGGCTAAGATGGAGTGTTCACATAGTATATCAAGCTATAATCGTATCCTCTGGTACAAGCAATCCAACTTCAGAGAATTGGTGCTACTAGGATACATGATAGCGACAGCTGGATATCCTGAGGCTGGATTTGGTATAGAAGGAGATGCTAATGCAGGTGGTACCAGCACCTTAACCATCAATCAACTAACTCCAAATAGCAGTGCTGTGTATTACTGTGCTGCGGGGAGCTCGTACTCGGAGGCATATTTTGGAGCCGGCACCAAACTCACCGTTTTAGATCCAAACATCAAAGTCACTGAACCCACAGTGGAAGTCCTAGCACCCTCGGCAAAGGAGTGTAAAGATAGAAACAAGAAGAAGAAGAAGACCCTGGTGTGTGTAGCCACCCGCTTCTACCCCGACCATGTCACGGTCTTCTGGCAAGTC
>83-4
CCAGGGAGAGTCGGCTAAGATGGAGTGTTCACATAGTATATCAAGCTATAATCGTATCCTCTGGTACAAGCAATCCAACTTCAGAGAATTGGTGCTACTAGGATACATGATAGCGACAGCTGGATATCCTGAGGCTGGATTTGGTATAGAAGGAGATGCTAATGCAGGTGGTACCAGCACCTTAACCATCAATCAACTAACTCCAAATAGCAGTGCTGTGTATTACTGTGCTGGGACGGGAGTGTACACTGGAAGTGAGGCCTACTTTGGGAATGGAACCAAACTCACTGTTTTAGATCCAAACATCAAAGTCACTGAACCCACAGTGGAAGTCCTAGCACCCTCGGCAAAGGAGTGTAAAGATAGAAACAAGAAGAAGAAGAAGACCCTGGTGTGTGTAGCCACCCGCTTCTACCCCGACCATGTCACGGTCTTCTGGCAAGTC
>84-4
CCAGGGAGAGTCGGCTAAGATGGAGTGTTCACATAGTATATCAGGCTACAATTATGTCCTCTGGTACAAGCAATCCAACTACAGAGAATTAGTGTTTCTCGGATACATGCAATTGAAAACTGGATTTCCTGAGGCTGGATTTGCTATAGAAGGAGATGCTAATGCAGGTGGTACCAGCACCTTAACCATCAATCAACTAACTCCAAATAGCAGTGCTGTGTATTACTGTGCTGCTAGTTTATATCGACAAGACTCAACCAGCCTTCTTTGGCAATGGAACGAAACTCACTGTTTTAGATCCAAACATCAAAGTCACTGAACCCACAGTGGAAGTCCTAGCACCCTCGGCAAAGGAGTGTAAAGATAGAAACAAGAAGAAGAAGAAGACCCTGGTGTGTGTAGCCACCCGCTTCTACCCCGACCATGTCACGGTCTTCTGGCAAGTC
>85-4
CCAGGGAGAGTCGGCTAAGATAGTGTGTTCACATAGTATATCAGGGTATAATGTCATCCTCTGGTACAAGCAATCCAACTACAGAGAATTGGTGCTATTAGGATACATGATAGCGACAGCTGGATATCCTGAGGCTGGATTTGATATAGAAGGAGATGCTAATGCAGGTGGTACCAGCACCTTAACCATCAATCAACTAACTCCAAATAGCAGTGCTGTGTATTACTGTGCTGCTAGTTCGGGACAGAACTATGATCCTGCATTCTTTGGAGCAGGGACCAAACTGAGTGTTCTGGATCCAAACATCAAAGTCACTGAACCCACAGTGGAAGTCCTAGCACCCTCGGCAAAGGAGTGTAAAGATAGAAACAAGAAGAAGAAGAAGACCCTGGTGTGTGTAGCCACCCGCTTCTACCCCGACCATGTCACGGTCTTCTGGCAAGTC
>86-4
CCAGGGAGAGTCGGCTAAGATCAAGTGTTCACATAGTATATCAAGCTATAATGTCATCCTCTGGTACAAGCAATCCAACTACAGAGAATTAGTGTTTCTAGGATACATGACAGCGAAAACTGCAAATCCTGAGGTTGGATTTGGTATAGAAGGAGATGCTAGTGCAGGTGGTACCAGCACCTTAACCATCAATCAACTAACTCCAAATAGCAGTGCTGTGTATTACTGTGCTGCTAGTGGACAGAACTATGATCCTGCATTCTTTGGAGCAGGGACCAAACTGAGTGTTCTGGATCCAAACATCAAAGTCACTGAACCCACAGTGGAAGTCCTAGCACCCTCGGCAAAGGAGTGTAAAGATAGAAACAAGAAGAAGAAGAAGACCCTGGTGTGTGTAGCCACCCGCTTCTACCCCGACCATGTCACGGTCTTCTGGCAAGTC
>87-4
CCAGGGAGAGTCGGCTAAGATGGAGTGTTCACATAGTATATCAGGCTACAATTATGTCCTCTGGTACAAGCAATCCAACTACAGAGAATTAGTGTTTCTCGGATACATGCAATTGAAAACTGGATTTCCTGAGGCTGGATTTGCTATAGAAGGAGATGCTAATGCAGGTGGTACCAGCACCTTAACCATCAATCAACTAACTCCAAATAGCAGTGCTGTGTATTACTGTGCTGCTAGTTCGGACAGGGGACGACTCGTACTCGGAGGCATATTTTGGAGCCGGCACCAAACTCACCGTTTTAGATCCAAACATCAAAGTCACTGAACCCACAGTGGAAGTCCTAGCACCCTCGGCAAAGGAGTGTAAAGATAGAAACAAGAAGAAGAAGAAGACCCTGGTGTGTGTAGCCACCCGCTTCTACCCCGACCATGTCACGGTCTTCTGGCAAGTC
>88-4
CCAGGGAGAGTCGGCTAAGATCAAGTGTTCACATAGTATATCAAGCTATAATGTCATCCTCTGGTACAAGCAATCCAACTACAGAGAATTAGTGTTTCTAGGATACATGACAGCGAAAACTGCAAATCCTGAGGTTGGATTTGGTATAGAAGGAGATGCTAGTGCAGGTGGTACCAGCACCTTAACCATCAATCAACTAACTCCAAATAGCAGTGCTGTGTATTACTGTGCTGCAGGACAGGGGGACTATGATCCTGCATTCTTTGGAGCAGGGACCAAACTGAGTGTTCTGGATCCAAACATCAAAGTCACTGAACCCACAGTGGAAGTCCTAGCACCCTCGGCAAAGGAGTGTAAAGATAGAAACAAGAAGAAGAAGAAGACCCTGGTGTGTGTAGCCACCCGCTTCTACCCCGACCATGTCACGGTCTTCTGGCAAGTC
>89-4
CCAGGGAGAGTCGGCTAAGATCAAGTGTTCACATAGTATATCAAGCTATAATGTCATCCTCTGGTACAAGCAATCCAACTACAGAGAATTAGTGTTTCTAGGATACATGACAGCGAAAACTGCAAATCCTGAGGTTGGATTTGGTATAGAAGGAGATGCTAGTGCAGGTGGTACCAGCACCTTAACCATCAATCAACTAACTCCAAATAGCAGTGCTGTGTATTACTGTGCTCCCGGGGCCTCGTACTCGGAGGCATATTTTGGAGCCGGCACCAAACTCACCGTTTTAGATCCAAACATCAAAGTCACTGAACCCACAGTGGAAGTCCTAGCACCCTCGGCAAAGGAGTGTAAAGATAGAAACAAGAAGAAGAAGAAGACCCTGGTGTGTGTAGCCACCCGCTTCTACCCCGACCATGTCACGGTCTTCTGGCAAGTC
>90-4
CCAGGGAGAGTCGGCTAAGATGGAGTGTTCACATAGTATATCAAGCTATAATCGTATCCTCTGGTACAAGCAATCCAACTACCGAGAATTATTGCTATTAGGATACATGGTTGGGAAAACTGGATATCCTGAGGCTGGATTTGGTATAGAAGGAGATGCTAATGCAGGTGGTACCAGCACCTTAACCATCAATCAACTAACTCCAAATAGCAGTGCTGTGTATTACTGTGCTGCTAAGGGGTACACTGGAAGTGAGGCCTACTTTGGGAATGGAACCAAACTCACTGTTTTAGATCCAAACATCAAAGTCACTGAACCCACAGTGGAAGTCCTAGCACCCTCGGCAAAGGAGTGTAAAGATAGAAACAAGAAGAAGAAGAAGACCCTGGTGTGTGTAGCCACCCGCTTCTACCCCGACCATGTCACGGTCTTCTGGCAAGTC
>91-4
CCAGGGAGAGTCGGCTAAGATGGAGTGTTCACATAGTATATCAAGCTATAATCGTATCCTCTGGTACAAGCAATCCAACTTCAGAGAATTGGTGCTACTAGGATACATGATAGCGACAGCTGGATATCCTGAGGCTGGATTTGGTATAGAAGGAGATGCTAATGCAGGTGGTACCAGCACCTTAACCATCAATCAACTAACTCCAAATAGCAGTGCTGTGTATTACTGTGCTGCCGGGACAGGGAACAACCCGGCATTCTTCGGCAGTGGCACCAAACTCACAGTTCTAGATCCAAACATCAAAGTCACTGAACCCACAGTGGAAGTCCTAGCACCCTCGGCAAAGGAGTGTAAAGATAGAAACAAGAAGAAGAAGAAGACCCTGGTGTGTGTAGCCACCCGCTTCTACCCCGACCATGTCACGGTCTTCTGGCAAGTC
>92-4
CCAGGGAGAGTCGGCTAAGATGGAGTGTTCACATAGTATATCAAGCTATAATCGTATCCTCTGGTACAAGCAATCCAACTTCAGAGAATTGGTGCTACTAGGATACATGATAGCGACAGCTGGATATCCTGAGGCTGGATTTGGTATAGAAGGAGATGCTAATGCAGGTGGTACCAGCACCTTAACCATCAATCAACTAACTCCAAATAGCAGTGCTGTGTATTACTGTGCTGCTCGGACAGGGGGCACGGATAAGGCAGAGTTTGGTCCAGGTACCAGACTCACTGTTCTAGATCCAAACATCAAAGTCACTGAACCCACAGTGGAAGTCCTAGCACCCTCGGCAAAGGAGTGTAAAGATAGAAACAAGAAGAAGAAGAAGACCCTGGTGTGTGTAGCCACCCGCTTCTACCCCGACCATGTCACGGTCTTCTGGCAAGTC
>93-4
CCAGGGAGAGTCGGCTAAGATGGAGTGTTCACATAGTATATCAAGCTATAATCGTATCCTCTGGTACAAGCAATCCAACTTCAGAGAATTGGTGCTACTAGGATACATGATAGCGACAGCTGGATATCCTGAGGCTGGATTTGGTATAGAAGGAGATGCTAATGCAGGTGGTACCAGCACCTTAACCATCAATCAACTAACTCCAAATAGCAGTGCTGTGTATTACTGTGCTGCTAGTTTGGCAGGGGGCCGGGGACTATGATCCTGCATTCTTTGGAGCAGGGACCAAACTGAGTGTTCTGGATCCAAACATCAAAGTCACTGAACCCACAGTGGAAGTCCTAGCACCCTCGGCAAAGGAGTGTAAAGATAGAAACAAGAAGAAGAAGAAGACCCTGGTGTGTGTAGCCACCCGCTTCTACCCCGACCATGTCACGGTCTTCTGGCAAGTC
>94-4
CCAGGGAGAGTCGGCTAAGATGGAGTGTTCACATAGTATATCAAGCTATAATCGTATCCTCTGGTACAAGCAATCCAACTTCAGAGAATTGGTGCTACTAGGATACATGATAGCGACAGCTGGATATCCTGAGGCTGGATTTGGTATAGAAGGAGATGCTAATGCAGGTGGTACCAGCACCTTAACCATCAATCAACTAACTCCAAATAGCAGTGCTGTGTATTACTGTGCTGCGGGACAGGGGGCGGAGGCACATTTTGGATCAGGCACCAAATTAACAGTTCTCGATCCAAACATCAAAGTCACTGAACCCACAGTGGAAGTCCTAGCACCCTCGGCAAAGGAGTGTAAAGATAGAAACAAGAAGAAGAAGAAGACCCTGGTGTGTGTAGCCACCCGCTTCTACCCCGACCATGTCACGGTCTTCTGGCAAGTC
>95-4
CCAGGGAGAGTCGGCTAAGATGGAGTGTTCACATAGTATATCAGGCTACAATTATGTCCTCTGGTACAAGCAATCCAACTACAGAGAATTAGTGTTTCTCGGATACATGCAATTGAAAACTGGATTTCCTGAGGCTGGATTTGCTATAGAAGGAGATGCTAATGCAGGTGGTACCAGCACCTTAACCATCAATCAACTAACTCCAAATAGCAGTGCTGTGTATTACTGTGCTGCTAGTTTCTTCAGGGAGCAAATTAACAGTTCTCGATCCAAACATCAAAGTCACTGAACCCACAGTGGAAGTCCTAGCACCCTCGGCAAAGGAGTGTAAAGATAGAAACAAGAAGAAGAAGAAGACCCTGGTGTGTGTAGCCACCCGCTTCTACCCCGACCATGTCACGGTCTTCTGGCAAGTC
>96-4
CCAGGGAGAGTCGGCTAAGATGGAGTGTTCACATAGTATATCAAGCTATAATCGTATCCTCTGGTACAAGCAATCCAACTTCAGAGAATTGGTGCTACTAGGATACATGATAGCGACAGCTGGATATCCTGAGGCTGGATTTGGTATAGAAGGAGATGCTAATGCAGGTGGTACCAGCACCTTAACCATCAATCAACTAACTCCAAATAGCAGTGCTGTGTATTACTGTGCTGCCGGACGGGGACAGGGCACGGATAAGGCAGAGTTTGGTCCAGGTACCAGACTCACTGTTCTAGATCCAAACATCAAAGTCACTGAACCCACAGTGGAAGTCCTAGCACCCTCGGCAAAGGAGTGTAAAGATAGAAACAAGAAGAAGAAGAAGACCCTGGTGTGTGTAGCCACCCGCTTCTACCCCGACCATGTCACGGTCTTCTGGCAAGTC
>97-4
CCAGGGAGAGTCGGCTAAGATGGAGTGTTCACATAGTATATCAGGCTACAATTATGTCCTCTGGTACAAGCAATCCAACTACAGAGAATTAGTGTTTCTCGGATACATGCAATTGAAAACTGGATTTCCTGAGGCTGGATTTGCTATAGAAGGAGATGCTAATGCAATCCAAACATCAAAGTCACTGAACCCACAGTGGAAGTCCTAGCACCCTCGGCAAAGGAGTGTAAAGATAGAAACAAGAAGAAGAAGAAGACCCTGGTGTGTGTAGCCACCCGCTTCTACCCCGACCATGTCACGGTCTTCTGGCAAGTC
>98-4
CCAGGGAGAGTCGGCTAAGATGGAGTGTTCACATAGTATATCAAGCTATAATCGTATCCTCTGGTACAAGCAATCCAACTTCAGAGAATTGGTGCTACTAGGATACATGATAGCGACAGCTGGATATCCTGAGGCTGGATTTGGTATAGAAGGAGATGCTAATGCAGGTGGTACCAGCACCTTAACCATCAATCAACTAACTCCAAATAGCAGTGCTGTGTATTACTGTGCTGGGGCGAGGAGTGAGGCCTACTTTGGGAATGGAACCAAACTCACTGTTTTAGATCCAAACATCAAAGTCACTGAACCCACAGTGGAAGTCCTAGCACCCTCGGCAAAGGAGTGTAAAGATAGAAACAAGAAGAAGAAGAAGACCCTGGTGTGTGTAGCCACCCGCTTCTACCCCGACCATGTCACGGTCTTCTGGCAAGTC
>99-4
CCAGGGAGAGTCGGCTAAGATCAAGTGTTCACATAGTATATCAAGCTATAATGTCATCCTCTGGTACAAGCAATCCAACTACAGAGAATTAGTGTTTCTAGGATACATGACAGCGAAAACTGCAAATCCTGAGGTTGGATTTGGTATAGAAGGAGATGCTAGTGCAGGTGGTACCAGCACCTTAACCATCAATCAACTAACTCCAAATAGCAGTGCTGTGTATTACTGTGCTGCTAGTTTGGGACCTTATGATCCTGCATTCTTTGGAGCAGGGACCAAACTGAGTGTTCTGGATCCAAACATCAAAGTCACTGAACCCACAGTGGAAGTCCTAGCACCCTCGGCAAAGGAGTGTAAAGATAGAAACAAGAAGAAGAAGAAGACCCTGGTGTGTGTAGCCACCCGCTTCTACCCCGACCATGTCACGGTCTTCTGGCAAGTC
>100-4
CCAGGGAGAGTCGGCTAAGATGGAGTGTTCACATAGTATATCAAGCTATAATCGTATCCTCTGGTACAAGCAATCCAACTTCAGAGAATTGGTGCTACTAGGATACATGATAGCGACAGCTGGATATCCTGAGGCTGGATTTGGTATAGAAGGAGATGCTAATGCAGGTGGTACCAGCACCTTAACCATCAATCAACTAACTCCAAATAGCAGTGCTGTGTATTACTGTGCTGCTAGAGACAGGGGGCTCTCGTACTCGGAGGCATATTTTGGAGCCGGCACCAAACTCACCGTTTTAGATCCAAACATCAAAGTCACTGAACCCACAGTGGAAGTCCTAGCACCCTCGGCAAAGGAGTGTAAAGATAGAAACAAGAAGAAGAAGAAGACCCTGGTGTGTGTAGCCACCCGCTTCTACCCCGACCATGTCACGGTCTTCTGGCAAGTC
>101-4
CCAGGGAGAGTCGGCTAAGATCAAGTGTTCACATAGTATATCAAGCTATAATGTCATCCTCTGGTACAAGCAATCCAACTACAGAGAATTAGTGTTTCTAGGATACATGACAGCGAAAACTGCAAATCCTGAGGTTGGATTTGGTATAGAAGGAGATGCTAGTGCAGGTGGTACCAGCACCTTAACCATCAATCAACTAACTCCAAATAGCAGTGCTGTGTATTACTGTGCTGCTAGTTTGAGGGGAACACTGGAAGTGAGGCCTACTTTGGGAATGGAACCAAACTCACTGTTTTAGATCCAAACATCAAAGTCACTGAACCCACAGTGGAAGTCCTAGCACCCTCGGCAAAGGAGTGTAAAGATAGAAACAAGAAGAAGAAGAAGACCCTGGTGTGTGTAGCCACCCGCTTCTACCCCGACCATGTCACGGTCTTCTGGCAAGTC
>102-4
CCAGGGAGAGTCGGCTAAGATGGAGTGTTCACATAGTATATCAAGCTATAATCGTATCCTCTGGTACAAGCAATCCAACTTCAGAGAATTGGTGCTACTAGGATACATGATAGCGACAGCTGGATATCCTGAGGCTGGATTTGGTATAGAAGGAGATGCTAATGCAGGTGGTACCAGCACCTTAACCATCAATCAACTAACTCCAAATAGCAGTGCTGTGTATTACTGTGCTGCTAGTCGGGACAGGGGAAACTCGGAGGCATATTTTGGAGCCGGCACCAAACTCACCGTTTTAGATCCAAACATCAAAGTCACTGAACCCACAGTGGAAGTCCTAGCACCCTCGGCAAAGGAGTGTAAAGATAGAAACAAGAAGAAGAAGAAGACCCTGGTGTGTGTAGCCACCCGCTTCTACCCCGACCATGTCACGGTCTTCTGGCAAGTC
>103-4
CCAGGGAGAGTCGGCTAAGATCAAGTGTTCACATAGTATATCAAGCTATAATGTCATCCTCTGGTACAAGCAATCCAACTACAGAGAATTAGTGTTTCTAGGATACATGACAGCGAAAACTGCAAATCCTGAGGTTGGATTTGGTATAGAAGGAGATGCTAGTGCAGGTGGTACCAGCACCTTAACCATCAATCAACTAACTCCAAATAGCAGTGCTGTGTATTACTGTGCTGCTGGACAGGGAACTCAACCAGCCTTCTTTGGCAATGGAACGAAACTCACTGTTTTAGATCCAAACATCAAAGTCACTGAACCCACAGTGGAAGTCCTAGCACCCTCGGCAAAGGAGTGTAAAGATAGAAACAAGAAGAAGAAGAAGACCCTGGTGTGTGTAGCCACCCGCTTCTACCCCGACCATGTCACGGTCTTCTGGCAAGTC
>104-4
CCAGGGAGAGTCGGCTAAGATGGAGTGTTCACATAGTATATCAGGCTACAATTATGTCCTCTGGTACAAGCAATCCAACTACAGAGAATTAGTGTTTCTCGGATACATGCAATTGAAAACTGGATTTCCTGAGGCTGGATTTGCTATAGAAGGAGATGCTAATGCAGGTGGTACCAGCACCTTAACCATCAATCAACTAACTCCAAATAGCAGTGCTGTGTATTACTGTGCTGCCAAGGGTTTGGTGGTGCCAGCCAGGCTTACTTCGGTGGAGGAACCAGGTTAACTGTTCTAGATCCAAACATCAAAGTCACTGAACCCACAGTGGAAGTCCTAGCACCCTCGGCAAAGGAGTGTAAAGATAGAAACAAGAAGAAGAAGAAGACCCTGGTGTGTGTAGCCACCCGCTTCTACCCCGACCATGTCACGGTCTTCTGGCAAGTC
>105-4
CCAGGGAGAGTCGGCTAAGATGGAGTGTTCACATAGTATATCAAGCTATAATCGTATCCTCTGGTACAAGCAATCCAACTTCAGAGAATTGGTGCTACTAGGATACATGATAGCGACAGCTGGATATCCTGAGGCTGGATTTGGTATAGAAGGAGATGCTAATGCAGGTGGTACCAGCACCTTAACCATCAATCAACTAACTCCAAATAGCAGTGCTGTGTATTACTGTGCTGCTAGTTTAAGGACAGGGAGGCTATGATCCTGCATTCTTTGGAGCAGGGACCAAACTGAGTGTTCTGGATCCAAACATCAAAGTCACTGAACCCACAGTGGAAGTCCTAGCACCCTCGGCAAAGGAGTGTAAAGATAGAAACAAGAAGAAGAAGAAGACCCTGGTGTGTGTAGCCACCCGCTTCTACCCCGACCATGTCACGGTCTTCTGGCAAGTC
>106-4
CCAGGGAGAGTCGGCTAAGATGGAGTGTTCACATAGTATATCAGGCTACAATTATGTCCTCTGGTACAAGCAATCCAACTACAGAGAATTAGTGTTTCTCGGATACATGCAATTGAAAACTGGATTTCCTGAGGCTGGATTTGCTATAGAAGGAGATGCTAATGCAGGTGGTACCAGCACCTTAACCATCAATCAACTAACTCCAAATAGCAGTGCTGTGTATTACTGTGCTGCTAGTTGGACAGGGGGCGGACAACCCGGCATTCTTCGGCAGTGGCACCAAACTCACAGTTCTAGATCCAAACATCAAAGTCACTGAACCCACAGTGGAAGTCCTAGCACCCTCGGCAAAGGAGTGTAAAGATAGAAACAAGAAGAAGAAGAAGACCCTGGTGTGTGTAGCCACCCGCTTCTACCCCGACCATGTCACGGTCTTCTGGCAAGTC
>107-4
CCAGGGAGAGTCGGCTAAGATGGAGTGTTCACATAGTATATCAAGCTATAATCGTATCCTCTGGTACAAGCAATCCAACTTCAGAGAATTGGTGCTACTAGGATACATGATAGCGACAGCTGGATATCCTGAGGCTGGATTTGGTATAGAAGGAGATGCTAATGCAGGTGGTACCAGCACCTTAACCATCAATCAACTAACTCCAAATAGCAGTGCTGTGTATTACTGTGCTGCTCCGGACAGGCAAACTCAACCAGCCTTCTTTGGCAATGGAACGAAACTCACTGTTTTAGATCCAAACATCAAAGTCACTGAACCCACAGTGGAAGTCCTAGCACCCTCGGCAAAGGAGTGTAAAGATAGAAACAAGAAGAAGAAGAAGACCCTGGTGTGTGTAGCCACCCGCTTCTACCCCGACCATGTCACGGTCTTCTGGCAAGTC
>108-4
CCAGGGAGAGTCGGCTAAGATCAAGTGTTCACATAGTATATCAAGCTATAATGTCATCCTCTGGTACAAGCAATCCAACTACAGAGAATTAGTGTTTCTAGGATACATGACAGCGAAAACTGCAAATCCTGAGGTTGGATTTGGTATAGAAGGAGATGCTAGTGCAGGTGGTACCAGCACCTTAACCATCAATCAACTAACTCCAAATAGCAGTGCTGTGTATTACTGTGCTGACTCCGGGACACCAACTATGAGGCACATTTTGGATCAGGCACCAAATTAACAGTTCTCGATCCAAACATCAAAGTCACTGAACCCACAGTGGAAGTCCTAGCACCCTCGGCAAAGGAGTGTAAAGATAGAAACAAGAAGAAGAAGAAGACCCTGGTGTGTGTAGCCACCCGCTTCTACCCCGACCATGTCACGGTCTTCTGGCAAGTC
>109-4
CCAGGGAGAGTCGGCTAAGATGGAGTGTTCACATAGTATATCAAGCTATAATCGTATCCTCTGGTACAAGCAATCCAACTTCAGAGAATTGGTGCTACTAGGATACATGATAGCGACAGCTGGATATCCTGAGGCTGGATTTGGTATAGAAGGAGATGCTAATGCAGGTGGTACCAGCACCTTAACCATCAATCAACTAACTCCAAATAGCAGTGCTGTGTATTACTGTGCTGCTTCCGGGACAGCGACTCAACCAGCCTTCTTTGGCAATGGAACGAAACTCACTGTTTTAGATCCAAACATCAAAGTCACTGAACCCACAGTGGAAGTCCTAGCACCCTCGGCAAAGGAGTGTAAAGATAGAAACAAGAAGAAGAAGAAGACCCTGGTGTGTGTAGCCACCCGCTTCTACCCCGACCATGTCACGGTCTTCTGGCAAGTC
>110-4
CCAGGGAGAGTCGGCTAAGATCAAGTGTTCACATAGTATATCAAGCTATAATGTCATCCTCTGGTACAAGCAATCCAACTACAGAGAATTAGTGTTTCTAGGATACATGACAGCGAAAACTGCAAATCCTGAGGTTGGATTTGGTATAGAAGGAGATGCTAGTGCAGGTGGTACCAGCACCTTAACCATCAATCAACTAACTCCAAATAGCAGTGCTGTGTATTACTGTGCTGCTTTTAAGGTCAAACTCAACCAGCCTTCTTTGGCAATGGAACGAAACTCACTGTTTTAGATCCAAACATCAAAGTCACTGAACCCACAGTGGAAGTCCTAGCACCCTCGGCAAAGGAGTGTAAAGATAGAAACAAGAAGAAGAAGAAGACCCTGGTGTGTGTAGCCACCCGCTTCTACCCCGACCATGTCACGGTCTTCTGGCAAGTC
>111-4
CCAGGGAGAGTCGGCTAAGATCAAGTGTTCACATAGTATATCAAGCTATAATGTCATCCTCTGGTACAAGCAATCCAACTACAGAGAATTAGTGTTTCTAGGATACATGACAGCGAAAACTGCAAATCCTGAGGTTGGATTTGGTATAGAAGGAGATGCTAGTGCAGGTGGTACCAGCACCTTAACCATCAATCAACTAACTCCAAATAGCAGTGCTGTGTATTACTGTGCTGCTTAGACAGGGGATGCCAGCCAGGCTTACTTCGGTGGAGGAACCAGGTTAACTGTTCTAGATCCAAACATCAAAGTCACTGAACCCACAGTGGAAGTCCTAGCACCCTCGGCAAAGGAGTGTAAAGATAGAAACAAGAAGAAGAAGAAGACCCTGGTGTGTGTAGCCACCCGCTTCTACCCCGACCATGTCACGGTCTTCTGGCAAGTC
>112-4
CCAGGGAGAGTCGGCTAAGATGGAGTGTTCACATAGTATATCAAGCTATAATCGTATCCTCTGGTACAAGCAATCCAACTTCAGAGAATTGGTGCTACTAGGATACATGATAGCGACAGCTGGATATCCTGAGGCTGGATTTGGTATAGAAGGAGATGCTAATGCAGGTGGTACCAGCACCTTAACCATCAATCAACTAACTCCAAATAGCAGTGCTGTGTATTACTGTGCTGCTAGTTTTGACAGGGGATTTGGAAGTGAGGCCTACTTTGGGAATGGAACCAAACTCACTGTTTTAGATCCAAACATCAAAGTCACTGAACCCACAGTGGAAGTCCTAGCACCCTCGGCAAAGGAGTGTAAAGATAGAAACAAGAAGAAGAAGAAGACCCTGGTGTGTGTAGCCACCCGCTTCTACCCCGACCATGTCACGGTCTTCTGGCAAGTC
>113-4
CCAGGGAGAGTCGGCTAAGATCAAGTGTTCACATAGTATATCAAGCTATAATGTCATCCTCTGGTACAAGCAATCCAACTACAGAGAATTAGTGTTTCTAGGATACATGACAGCGAAAACTGCAAATCCTGAGGTTGGATTTGGTATAGAAGGAGATGCTAGTGCAGGTGGTACCAGCACCTTAACCATCAATCAACTAACTCCAAATAGCAGTGCTGTGTATTACTGTGCTGCTAGCTCGTACTCGGAGGCATATTTTGGAGCCGGCACCAAACTCACCGTTTTAGATCCAAACATCAAAGTCACTGAACCCACAGTGGAAGTCCTAGCACCCTCGGCAAAGGAGTGTAAAGATAGAAACAAGAAGAAGAAGAAGACCCTGGTGTGTGTAGCCACCCGCTTCTACCCCGACCATGTCACGGTCTTCTGGCAAGTC
>114-4
CCAGGGAGAGTCGGCTAAGATGGAGTGTTCACATAGTATATCAAGCTATAATCGTATCCTCTGGTACAAGCAATCCAACTTCAGAGAATTGGTGCTACTAGGATACATGATAGCGACAGCTGGATATCCTGAGGCTGGATTTGGTATAGAAGGAGATGCTAATGCAGGTGGTACCAGCACCTTAACCATCAATCAACTAACTCCAAATAGCAGTGCTGTGTATTACTGTGCTGCTAGTTTTGCCAGCCAGGCTTACTTCGGTGGAGGAACCAGGTTAACTGTTCTAGATCCAAACATCAAAGTCACTGAACCCACAGTGGAAGTCCTAGCACCCTCGGCAAAGGAGTGTAAAGATAGAAACAAGAAGAAGAAGAAGACCCTGGTGTGTGTAGCCACCCGCTTCTACCCCGACCATGTCACGGTCTTCTGGCAAGTC
>115-4
CCAGGGAGAGTCGGCTAAGATGGAGTGTTCACATAGTATATCAAGCTATAATCGTATCCTCTGGTACAAGCAATCCAACTTCAGAGAATTGGTGCTACTAGGATACATGATAGCGACAGCTGGATATCCTGAGGCTGGATTTGGTATAGAAGGAGATGCTAATGCAGGTGGTACCAGCACCTTAACCATCAATCAACTAACTCCAAATAGCAGTGCTGTGTATTACTGTGCTGCTAGTTTTGGCAGGGAGAGCTATGAGGCACATTTTGGATCAGGCACCAAATTAACAGTTCTCGATCCAAACATCAAAGTCACTGAACCCACAGTGGAAGTCCTAGCACCCTCGGCAAAGGAGTGTAAAGATAGAAACAAGAAGAAGAAGAAGACCCTGGTGTGTGTAGCCACCCGCTTCTACCCCGACCATGTCACGGTCTTCTGGCAAGTC
>116-4
CCAGGGAGAGTCGGCTAAGATCAAGTGTTCACATAGTATATCAAGCTATAATGTCATCCTCTGGTACAAGCAATCCAACTACAGAGAATTAGTGTTTCTAGGATACATGACAGCGAAAACTGCAAATCCTGAGGTTGGATTTGGTATAGAAGGAGATGCTAGTGCAGGTGGTACCAGCACCTTAACCATCAATCAACTAACTCCAAATAGCAGTGCTGTGTATTACTGTGCTGCTAGTTTTACCATACTCTCGTACTCGGAGGCATATTTTGGAGCCGGCACCAAACTCACCGTTTTAGATCCAAACATCAAAGTCACTGAACCCACAGTGGAAGTCCTAGCACCCTCGGCAAAGGAGTGTAAAGATAGAAACAAGAAGAAGAAGAAGACCCTGGTGTGTGTAGCCACCCGCTTCTACCCCGACCATGTCACGGTCTTCTGGCAAGTC
>117-4
CCAGGGAGAGTCGGCTAAGATGGAGTGTTCACATAGTATATCAAGCTATAATCGTATCCTCTGGTACAAGCAATCCAACTTCAGAGAATTGGTGCTACTAGGATACATGATAGCGACAGCTGGATATCCTGAGGCTGGATTTGGTATAGAAGGAGATGCTAATGCAGGTGGTACCAGCACCTTAACCATCAATCAACTAACTCCAAATAGCAGTGCTGTGTATTACTGTGCTGCCCCCGGGACAACGTACTCGGAGGCATATTTTGGAGCCGGCACCAAACTCACCGTTTTAGATCCAAACATCAAAGTCACTGAACCCACAGTGGAAGTCCTAGCACCCTCGGCAAAGGAGTGTAAAGATAGAAACAAGAAGAAGAAGAAGACCCTGGTGTGTGTAGCCACCCGCTTCTACCCCGACCATGTCACGGTCTTCTGGCAAGTC
>118-4
CCAGGGAGAGTCGGCTAAGATGGAGTGTTCACATAGTATATCAGGCTACAATTATGTCCTCTGGTACAAGCAATCCAACTACAGAGAATTAGTGTTTCTCGGATACATGCAATTGAAAACTGGATTTCCTGAGGCTGGATTTGCTATAGAAGGAGATGCTAATGCAGGTGGTACCAGCACCTTAACCATCAATCAACTAACTCCAAATAGCAGTGCTGTGTATTACTGTGCTGCAGGACAGGGAAGCTATGATCCTGCATTCTTTGGAGCAGGGACCAAACTGAGTGTTCTGGATCCAAACATCAAAGTCACTGAACCCACAGTGGAAGTCCTAGCACCCTCGGCAAAGGAGTGTAAAGATAGAAACAAGAAGAAGAAGAAGACCCTGGTGTGTGTAGCCACCCGCTTCTACCCCGACCATGTCACGGTCTTCTGGCAAGTC
>119-4
CCAGGGAGAGTCGGCTAAGATGGAGTGTTCACATAGTATATCAAGCTATAATCGTATCCTCTGGTACAAGCAATCCAACTTCAGAGAATTGGTGCTACTAGGATACATGATAGCGACAGCTGGATATCCTGAGGCTGGATTTGGTATAGAAGGAGATGCTAATGCAGGTGGTACCAGCACCTTAACCATCAATCAACTAACTCCAAATAGCAGTGCTGTGTATTACTGTGCTGCTAGGGACAGGTACTCGGAGGCATATTTTGGAGCCGGCACCAAACTCACCGTTTTAGATCCAAACATCAAAGTCACTGAACCCACAGTGGAAGTCCTAGCACCCTCGGCAAAGGAGTGTAAAGATAGAAACAAGAAGAAGAAGAAGACCCTGGTGTGTGTAGCCACCCGCTTCTACCCCGACCATGTCACGGTCTTCTGGCAAGTC
>120-4
CCAGGGAGAGTCGGCTAAGATGGAGTGTTCACATAGTATATCAAGCTATAATCGTATCCTCTGGTACAAGCAATCCAACTTCAGAGAATTGGTGCTACTAGGATACATGATAGCGACAGCTGGATATCCTGAGGCTGGATTTGGTATAGAAGGAGATGCTAATGCAGGTGGTACCAGCACCTTAACCATCAATCAACTAACTCCAAATAGCAGTGCTGTGTATTACTGTGCTGCTAGTTTAAGAAGCTCGTACTCGGAGGCATATTTTGGAGCCGGCACCAAACTCACCGTTTTAGATCCAAACATCAAAGTCACTGAACCCACAGTGGAAGTCCTAGCACCCTCGGCAAAGGAGTGTAAAGATAGAAACAAGAAGAAGAAGAAGACCCTGGTGTGTGTAGCCACCCGCTTCTACCCCGACCATGTCACGGTCTTCTGGCAAGTC
>121-4
CCAGGGAGAGTCGGCTAAGATCAAGTGTTCACATAGTATATCAAGCTATAATGTCATCCTCTGGTACAAGCAATCCAACTACAGAGAATTAGTGTTTCTAGGATACATGACAGCGAAAACTGCAAATCCTGAGGTTGGATTTGGTATAGAAGGAGATGCTAGTGCAGGTGGTACCAGCACCTTAACCATCAATCAACTAACTCCAAATAGCAGTGCTGTGTATTACTGTGCTGCTAGTTTCGACAGGGATGATCCTGCATTCTTTGGAGCAGGGACCAAACTGAGTGTTCTGGATCCAAACATCAAAGTCACTGAACCCACAGTGGAAGTCCTAGCACCCTCGGCAAAGGAGTGTAAAGATAGAAACAAGAAGAAGAAGAAGACCCTGGTGTGTGTAGCCACCCGCTTCTACCCCGACCATGTCACGGTCTTCTGGCAAGTC
>122-4
CCAGGGAGAGTCGGCTAAGATGGAGTGTTCACATAGTATATCAAGCTATAATCGTATCCTCTGGTACAAGCAATCCAACTTCAGAGAATTGGTGCTACTAGGATACATGATAGCGACAGCTGGATATCCTGAGGCTGGATTTGGTATAGAAGGAGATGCTAATGCAGGTGGTACCAGCACCTTAACCATCAATCAACTAACTCCAAATAGCAGTGCTGTGTATTACTGTGCTGCTAGGGGACGCTCTGGTGGTTATGCTGCCTACTTTGGAGAGGGAACTAAGCTAACAGTTCTGGATCCAAACATCAAAGTCACTGAACCCACAGTGGAAGTCCTAGCACCCTCGGCAAAGGAGTGTAAAGATAGAAACAAGAAGAAGAAGAAGACCCTGGTGTGTGTAGCCACCCGCTTCTACCCCGACCATGTCACGGTCTTCTGGCAAGTC
>123-4
CCAGGGAGAGTCGGCTAAGATCAAGTGTTCACATAGTATATCAAGCTATAATGTCATCCTCTGGTACAAGCAATCCAACTACAGAGAATTAGTGTTTCTAGGATACATGACAGCGAAAACTGCAAATCCTGAGGTTGGATTTGGTATAGAAGGAGATGCTAGTGCAGGTGGTACCAGCACCTTAACCATCAATCAACTAACTCCAAATAGCAGTGCTGTGTATTACTGTGCTGCTAGTTTAGACAGTTATGAGGCACATTTTGGATCAGGCACCAAATTAACAGTTCTCGATCCAAACATCAAAGTCACTGAACCCACAGTGGAAGTCCTAGCACCCTCGGCAAAGGAGTGTAAAGATAGAAACAAGAAGAAGAAGAAGACCCTGGTGTGTGTAGCCACCCGCTTCTACCCCGACCATGTCACGGTCTTCTGGCAAGTC
>124-4
CCAGGGAGAGTCGGCTAAGATGGAGTGTTCACATAGTATATCAAGCTATAATCGTATCCTCTGGTACAAGCAATCCAACTTCAGAGAATTGGTGCTACTAGGATACATGATAGCGACAGCTGGATATCCTGAGGCTGGATTTGGTATAGAAGGAGATGCTAATGCAGGTGGTACCAGCACCTTAACCATCAATCAACTAACTCCAAATAGCAGTGCTGTGTATTACTGTGCTGCTAGTCGGGACAGGTATGAGGCACATTTTGGATCAGGCACCAAATTAACAGTTCTCGATCCAAACATCAAAGTCACTGAACCCACAGTGGAAGTCCTAGCACCCTCGGCAAAGGAGTGTAAAGATAGAAACAAGAAGAAGAAGAAGACCCTGGTGTGTGTAGCCACCCGCTTCTACCCCGACCATGTCACGGTCTTCTGGCAAGTC
>125-4
CCAGGGAGAGTCGGCTAAGATCAAGTGTTCACATAGTATATCAAGCTATAATGTCATCCTCTGGTACAAGCAATCCAACTACAGAGAATTAGTGTTTCTAGGATACATGACAGCGAAAACTGCAAATCCTGAGGTTGGATTTGGTATAGAAGGAGATGCTAGTGCAGGTGGTACCAGCACCTTAACCATCAATCAACTAACTCCAAATAGCAGTGCTGTGTATTACTGTGCTGCTAGTTTCGGACAGGGGGGCAACTATGAGGCACATTTTGGATCAGGCACCAAATTAACAGTTCTCGATCCAAACATCAAAGTCACTGAACCCACAGTGGAAGTCCTAGCACCCTCGGCAAAGGAGTGTAAAGATAGAAACAAGAAGAAGAAGAAGACCCTGGTGTGTGTAGCCACCCGCTTCTACCCCGACCATGTCACGGTCTTCTGGCAAGTC
>126-4
CCAGGGAGAGTCGGCTAAGATGGAGTGTTCACATAGTATATCAAGCTATAATCGTATCCTCTGGTACAAGCAATCCAACTTCAGAGAATTGGTGCTACTAGGATACATGATAGCGACAGCTGGATATCCTGAGGCTGGATTTGGTATAGAAGGAGATGCTAATGCAGGTGGTACCAGCACCTTAACCATCAATCAACTAACTCCAAATAGCAGTGCTGTGTATTACTGTGCTGCCTGGGACCTCTCTGGTGGTTATGCTGCCTACTTTGGAGAGGGAACTAAGCTAACAGTTCTGGATCCAAACATCAAAGTCACTGAACCCACAGTGGAAGTCCTAGCACCCTCGGCAAAGGAGTGTAAAGATAGAAACAAGAAGAAGAAGAAGACCCTGGTGTGTGTAGCCACCCGCTTCTACCCCGACCATGTCACGGTCTTCTGGCAAGTC
>127-4
CCAGGGAGAGTCGGCTAAGATGGAGTGTTCACATAGTATATCAAGCTATAATCGTATCCTCTGGTACAAGCAATCCAACTTCAGAGAATTGGTGCTACTAGGATACATGATAGCGACAGCTGGATATCCTGAGGCTGGATTTGGTATAGAAGGAGATGCTAATGCAGGTGGTACCAGCACCTTAACCATCAATCAACTAACTCCAAATAGCAGTGCTGTGTATTACTGTGCTGCTAGGGACAGCGACTATGAGGCACATTTTGGATCAGGCACCAAATTAACAGTTCTCGATCCAAACATCAAAGTCACTGAACCCACAGTGGAAGTCCTAGCACCCTCGGCAAAGGAGTGTAAAGATAGAAACAAGAAGAAGAAGAAGACCCTGGTGTGTGTAGCCACCCGCTTCTACCCCGACCATGTCACGGTCTTCTGGCAAGTC
>128-4
CCAGGGAGAGTCGGCTAAGATGGAGTGTTCACATAGTATATCAGGCTACAATTATGTCCTCTGGTACAAGCAATCCAACTACAGAGAATTAGTGTTTCTCGGATACATGCAATTGAAAACTGGATTTCCTGAGGCTGGATTTGCTATAGAAGGAGATGCTAATGCAGGTGGTACCAGCACCTTAACCATCAATCAACTAACTCCAAATAGCAGTGCTGTGTATTACTGTGCTGCTAGTCGACAGGCCCAAACTCAACCAGCCTTCTTTGGCAATGGAACGAAACTCACTGTTTTAGATCCAAACATCAAAGTCACTGAACCCACAGTGGAAGTCCTAGCACCCTCGGCAAAGGAGTGTAAAGATAGAAACAAGAAGAAGAAGAAGACCCTGGTGTGTGTAGCCACCCGCTTCTACCCCGACCATGTCACGGTCTTCTGGCAAGTC
>129-4
CCAGGGAGAGTCGGCTAAGATGGAGTGTTCACATAGTATATCAAGCTATAATCGTATCCTCTGGTACAAGCAATCCAACTTCAGAGAATTGGTGCTACTAGGATACATGATAGCGACAGCTGGATATCCTGAGGCTGGATTTGGTATAGAAGGAGATGCTAATGCAGGTGGTACCAGCACCTTAACCATCAATCAACTAACTCCAAATAGCAGTGCTGTGTATTACTGTGCTGCTAGACAGGGGCCTATCTTAAAGGCCTACTTTGGGAATGGAACCAAACTCACTGTTTTAGATCCAAACATCAAAGTCACTGAACCCACAGTGGAAGTCCTAGCACCCTCGGCAAAGGAGTGTAAAGATAGAAACAAGAAGAAGAAGACCCTGGTGTGTGTAGCCACCCGCTTCTACCCCGACCATGTCACGGTCTTCTGGCAAGTC
>130-4
CCAGGGAGAGTCGGCTAAGATGGAGTGTTCACATAGTATATCAGGCTACAATTATGTCCTCTGGTACAAGCAATCCAACTACAGAGAATTAGTGTTTCTCGGATACATGCAATTGAAAACTGGATTTCCTGAGGCTGGATTTGCTATAGAAGGAGATGCTAATGCAGGTGGTACCAGCACCTTAACCATCAATCAACTAACTCCAAATAGCAGTGCTGTGTATTACTGTGCTGCTAGTCGCCGGACAGGGTGGTTATGCTGCCTACTTTGGAGAGGGAACTAAGCTAACAGTTCTGGATCCAAACATCAAAGTCACTGAACCCACAGTGGAAGTCCTAGCACCCTCGGCAAAGGAGTGTAAAGATAGAAACAAGAAGAAGAAGAAGACCCTGGTGTGTGTAGCCACCCGCTTCTACCCCGACCATGTCACGGTCTTCTGGCAAGTC
>131-4
CCAGGGAGAGTCGGCTAAGATCAAGTGTTCACATAGTATATCAAGCTATAATGTCATCCTCTGGTACAAGCAATCCAACTACAGAGAATTAGTGTTTCTAGGATACATGACAGCGAAAACTGCAAATCCTGAGGTTGGATTTGGTATAGAAGGAGATGCTAGTGCAGGTGGTACCAGCACCTTAACCATCAATCAACTAACTCCAAATAGCAGTGCTGTGTATTACTGTGCTGCTATGGGAACTCAAACTCAACCAGCCTTCTTTGGCAATGGAACGAAACTCACTGTTTTAGATCCAAACATCAAAGTCACTGAACCCACAGTGGAAGTCCTAGCACCCTCGGCAAAGGAGTGTAAAGATAGAAACAAGAAGAAGAAGAAGACCCTGGTGTGTGTAGCCACCCGCTTCTACCCCGACCATGTCACGGTCTTCTGGCAAGTC
>132-4
CCAGGGAGAGTCGGCTAAGATGGAGTGTTCACATAGTATATCAAGCTATAATCGTATCCTCTGGTACAAGCAATCCAACTTCAGAGAATTGGTGCTACTAGGATACATGATAGCGACAGCTGGATATCCTGAGGCTGGATTTGGTATAGAAGGAGATGCTAATGCAGGTGGTACCAGCACCTTAACCATCAATCAACTAACTCCAAATAGCAGTGCTGTGTATTACTGTGCTGCTAGTTTACCGGGGGGTGAGGCACATTTTGGATCAGGCACCAAATTAACAGTTCTCGATCCAAACATCAAAGTCACTGAACCCACAGTGGAAGTCCTAGCACCCTCGGCAAAGGAGTGTAAAGATAGAAACAAGAAGAAGAAGAAGACCCTGGTGTGTGTAGCCACCCGCTTCTACCCCGACCATGTCACGGTCTTCTGGCAAGTC
>133-4
CCAGGGAGAGTCGGCTAAGATGGAGTGTTCACATAGTATATCAGGCTACAATTATGTCCTCTGGTACAAGCAATCCAACTACAGAGAATTAGTGTTTCTCGGATACATGCAATTGAAAACTGGATTTCCTGAGGCTGGATTTGCTATAGAAGGAGATGCTAATGCAGGTGGTACCAGCACCTTAACCATCAATCAACTAACTCCAAATAGCAGTGCTGTGTATTACTGTGCTGTCGGACAGGGGAGCCCCTGCATTCTTTGGAGCAGGGACCAAACTGAGTGTTCTGGATCCAAACATCAAAGTCACTGAACCCACAGTGGAAGTCCTAGCACCCTCGGCAAAGGAGTGTAAAGATAGAAACAAGAAGAAGAAGAAGACCCTGGTGTGTGTAGCCACCCGCTTCTACCCCGACCATGTCACGGTCTTCTGGCAAGTC
>134-4
CCAGGGAGAGTCGGCTAAGATGGAGTGTTCACATAGTATATCAAGCTATAATCGTATCCTCTGGTACAAGCAATCCAACTTCAGAGAATTGGTGCTACTAGGATACATGATAGCGACAGCTGGATATCCTGAGGCTGGATTTGGTATAGAAGGAGATGCTAATGCAGGTGGTACCAGCACCTTAACCATCAATCAACTAACTCCAAATAGCAGTGCTGTGTATTACTGTGCTGCTAGAACAGGGGAGACTCAACCAGCCTTCTTTGGCAATGGAACGAAACTCACTGTTTTAGATCCAAACATCAAAGTCACTGAACCCACAGTGGAAGTCCTAGCACCCTCGGCAAAGGAGTGTAAAGATAGAAACAAGAAGAAGAAGAAGACCCTGGTGTGTGTAGCCACCCGCTTCTACCCCGACCATGTCACGGTCTTCTGGCAAGTC
>135-4
CCAGGGAGAGTCGGCTAAGATAGTGTGTTCACATAGTATATCAGGGTATAATGTCATCCTCTGGTACAAGCAATCCAACTACAGAGAATTGGTGCTATTAGGATACATGATAGCGACAGCTGGATATCCTGAGGCTGGATTTGATATAGAAGGAGATGCTAATGCAGGTGGTACCAGCACCTTAACCATCAATCAACTAACTCCAAATAGCAGTGCTGTGTATTACTGTGCTGCTAACGGACAGGGAAACTATGAGGCACATTTTGGATCAGGCACCAAATTAACAGTTCTCGATCCAAACATCAAAGTCACTGAACCCACAGTGGAAGTCCTAGCACCCTCGGCAAAGGAGTGTAAAGATAGAAACAAGAAGAAGAAGAAGACCCTGGTGTGTGTAGCCACCCGCTTCTACCCCGACCATGTCACGGTCTTCTGGCAAGTC
>136-4
CCAGGGAGAGTCGGCTAAGATCAAGTGTTCACATAGTATATCAAGCTATAATGTCATCCTCTGGTACAAGCAATCCAACTACAGAGAATTAGTGTTTCTAGGATACATGACAGCGAAAACTGCAAATCCTGAGGTTGGATTTGGTATAGAAGGAGATGCTAGTGCAGGTGGTACCAGCACCTTAACCATCAATCAACTAACTCCAAATAGCAGTGCTGTGTATTACTGTGCTGCTAGTTTATAGGGACAGGGGTAACAACAACCCGGCATTCTTCGGCAGTGGCACCAAACTCACAGTTCTAGATCCAAACATCAAAGTCACTGAACCCACAGTGGAAGTCCTAGCACCCTCGGCAAAGGAGTGTAAAGATAGAAACAAGAAGAAGAAGAAGACCCTGGTGTGTGTAGCCACCCGCTTCTACCCCGACCATGTCACGGTCTTCTGGCAAGTC
>137-4
CCAGGGAGAGTCGGCTAAGATGGAGTGTTCACATAGTATATCAAGCTATAATCGTATCCTCTGGTACAAGCAATCCAACTTCAGAGAATTGGTGCTACTAGGATACATGATAGCGACAGCTGGATATCCTGAGGCTGGATTTGGTATAGAAGGAGATGCTAATGCAGGTGGTACCAGCACCTTAACCATCAATCAACTAACTCCAAATAGCAGTGCTGTGTATTACTGTGCTCGGGCCGGCAACCCGGCATTCTTCGGCAGTGGCACCAAACTCACAGTTCTAGATCCAAACATCAAAGTCACTGAACCCACAGTGGAAGTCCTAGCACCCTCGGCAAAGGAGTGTAAAGATAGAAACAAGAAGAAGAAGAAGACCCTGGTGTGTGTAGCCACCCGCTTCTACCCCGACCATGTCACGGTCTTCTGGCAAGTC
>138-4
CCAGGGAGAGTCGGCTAAGATGGAGTGTTCACATAGTATATCAAGCTATAATCGTATCCTCTGGTACAAGCAATCCAACTTCAGAGAATTGGTGCTACTAGGATACATGATAGCGACAGCTGGATATCCTGAGGCTGGATTTGGTATAGAAGGAGATGCTAATGCAGGTGGTACCAGCACCTTAACCATCAATCAACTAACTCCAAATAGCAGTGCTGTGTATTACTGTGCTGCTAGTTTTAAGGCACAGAACACTGGAAGTGAGGCCTACTTTGGGAATGGAACCAAACTCACTGTTTTAGATCCAAACATCAAAGTCACTGAACCCACAGTGGAAGTCCTAGCACCCTCGGCAAAGGAGTGTAAAGATAGAAACAAGAAGAAGAAGAAGACCCTGGTGTGTGTAGCCACCCGCTTCTACCCCGACCATGTCACGGTCTTCTGGCAAGTC
>139-4
CCAGGGAGAGTCGGCTAAGATGGAGTGTTCACATAGTATATCAAGCTATAATCGTATCCTCTGGTACAAGCAATCCAACTTCAGAGAATTGGTGCTACTAGGATACATGATAGCGACAGCTGGATATCCTGAGGCTGGATTTGGTATAGAAGGAGATGCTAATGCAGGTGGTACCAGCACCTTAACCATCAATCAACTAACTCCAAATAGCAGTGCTGTGTATTACTGTGCTGAGGGGAACTATGAGGCACATTTTGGATCAGGCACCAAATTAACAGTTCTCGATCCAAACATCAAAGTCACTGAACCCACAGTGGAAGTCCTAGCACCCTCGGCAAAGGAGTGTAAAGATAGAAACAAGAAGAAGAAGAAGACCCTGGTGTGTGTAGCCACCCGCTTCTACCCCGACCATGTCACGGTCTTCTGGCAAGTC
>140-4
CCAGGGAGAGTCGGCTAAGATGGAGTGTTCACATAGTATATCAAGCTATAATCGTATCCTCTGGTACAAGCAATCCAACTTCAGAGAATTGGTGCTACTAGGATACATGATAGCGACAGCTGGATATCCTGAGGCTGGATTTGGTATAGAAGGAGATGCTAATGCAGGTGGTACCAGCACCTTAACCATCAATCAACTAACTCCAAATAGCAGTGCTGTGTATTACTGTGCTGCTAGACAGGGGACCTATGATCCTGCATTCTTTGGAGCAGGGACCAAACTGAGTGTTCTGGATCCAAACATCAAAGTCACTGAACCCACAGTGGAAGTCCTAGCACCCTCGGCAAAGGAGTGTAAAGATAGAAACAAGAAGAAGAAGAAGACCCTGGTGTGTGTAGCCACCCGCTTCTACCCCGACCATGTCACGGTCTTCTGGCAAGTC
>141-4
CCAGGGAGAGTCGGCTAAGATCAAGTGTTCACATAGTATATCAAGCTATAATGTCATCCTCTGGTACAAGCAATCCAACTACAGAGAATTAGTGTTTCTAGGATACATGACAGCGAAAACTGCAAATCCTGAGGTTGGATTTGGTATAGAAGGAGATGCTAGTGCAGGTGGTACCAGCACCTTAACCATCAATCAACTAACTCCAAATAGCAGTGCTGTGTATTACTGTGCTGCTAACAGAAACTATGAGGCACATTTTGGATCAGGCACCAAATTAACAGTTCTCGATCCAAACATCAAAGTCACTGAACCCACAGTGGAAGTCCTAGCACCCTCGGCAAAGGAGTGTAAAGATAGAAACAAGAAGAAGAAGAAGACCCTGGTGTGTGTAGCCACCCGCTTCTACCCCGACCATGTCACGGTCTTCTGGCAAGTC
>142-4
CCAGGGAGAGTCGGCTAAGATGGAGTGTTCACATAGTATATCAAGCTATAATCGTATCCTCTGGTACAAGCAATCCAACTTCAGAGAATTGGTGCTACTAGGATACATGATAGCGACAGCTGGATATCCTGAGGCTGGATTTGGTATAGAAGGAGATGCTAATGCAGGTGGTACCAGCACCTTAACCATCAATCAACTAACTCCAAATAGCAGTGCTGTGTATTACTGTGCTGCTAGGACAGAAACTCAACCAGCCTTCTTTGGCAATGGAACGAAACTCACTGTTTTAGATCCAAACATCAAAGTCACTGAACCCACAGTGGAAGTCCTAGCACCCTCGGCAAAGGAGTGTAAAGATAGAAACAAGAAGAAGAAGAAGACCCTGGTGTGTGTAGCCACCCGCTTCTACCCCGACCATGTCACGGTCTTCTGGCAAGTC
>143-4
CCAGGGAGAGTCGGCTAAGATCAAGTGTTCACATAGTATATCAAGCTATAATGTCATCCTCTGGTACAAGCAATCCAACTACAGAGAATTAGTGTTTCTAGGATACATGACAGCGAAAACTGCAAATCCTGAGGTTGGATTTGGTATAGAAGGAGATGCTAGTGCAGGTGGTACCAGCACCTTAACCATCAATCAACTAACTCCAAATAGCAGTGCTGTGTATTACTGTGCTGCTAGTTTACAACTCAACCAGCCTTCTTTGGCAATGGAACGAAACTCACTGTTTTAGATCCAAACATCAAAGTCACTGAACCCACAGTGGAAGTCCTAGCACCCTCGGCAAAGGAGTGTAAAGATAGAAACAAGAAGAAGAAGAAGACCCTGGTGTGTGTAGCCACCCGCTTCTACCCCGACCATGTCACGGTCTTCTGGCAAGTC
>144-4
CCAGGGAGAGTCGGCTAAGATGGAGTGTTCACATAGTATATCAAGCTATAATCGTATCCTCTGGTACAAGCAATCCAACTTCAGAGAATTGGTGCTACTAGGATACATGATAGCGACAGCTGGATATCCTGAGGCTGGATTTGGTATAGAAGGAGATGCTAATGCAGGTGGTACCAGCACCTTAACCATCAATCAACTAACTCCAAATAGCAGTGCTGTGTATTACTGTGCTGCCGGACAGGGGGACTATGATCCTGCATTCTTTGGAGCAGGGACCAAACTGAGTGTTCTGGATCCAAACATCAAAGTCACTGAACCCACAGTGGAAGTCCTAGCACCCTCGGCAAAGGAGTGTAAAGATAGAAACAAGAAGAAGAAGAAGACCCTGGTGTGTGTAGCCACCCGCTTCTACCCCGACCATGTCACGGTCTTCTGGCAAGTC
>145-4
CCAGGGAGAGTCGGCTAAGATGGAGTGTTCACATAGTATATCAAGCTATAATCGTATCCTCTGGTACAAGCAATCCAACTTCAGAGAATTGGTGCTACTAGGATACATGATAGCGACAGCTGGATATCCTGAGGCTGGATTTGGTATAGAAGGAGATGCTAATGCAGGTGGTACCAGCACCTTAACCATCAATCAACTAACTCCAAATAGCAGTGCTGTGTATTACTGTGCTGCTAAGACAGGGCTGTACTCGGAGGCATATTTTGGAGCCGGCACCAAACTCACCGTTTTAGATCCAAACATCAAAGTCACTGAACCCACAGTGGAAGTCCTAGCACCCTCGGCAAAGGAGTGTAAAGATAGAAACAAGAAGAAGAAGAAGACCCTGGTGTGTGTAGCCACCCGCTTCTACCCCGACCATGTCACGGTCTTCTGGCAAGTC
>146-4
CCAGGGAGAGTCGGCTAAGATGGAGTGTTCACATAGTATATCAAGCTATAATCGTATCCTCTGGTACAAGCAATCCAACTTCAGAGAATTGGTGCTACTAGGATACATGATAGCGACAGCTGGATATCCTGAGGCTGGATTTGGTATAGAAGGAGATGCTAATGCAGGTGGTACCAGCACCTTAACCATCAATCAACTAACTCCAAATAGCAGTGCTGTGTATTACTGTGCTGCTAGTTCCGGCAAGGGGCCGGCCAACTATGAGGCACATTTTGGATCAGGCACCAAATTAACAGTTCTCGATCCAAACATCAAAGTCACTGAACCCACAGTGGAAGTCCTAGCACCCTCGGCAAAGGAGTGTAAAGATAGAAACAAGAAGAAGAAGAAGACCCTGGTGTGTGTAGCCACCCGCTTCTACCCCGACCATGTCACGGTCTTCTGGCAAGTC
>147-4
CCAGGGAGAGTCGGCTAAGATGGAGTGTTCACATAGTATATCAAGCTATAATCGTATCCTCTGGTACAAGCAATCCAACTTCAGAGAATTGGTGCTACTAGGATACATGATAGCGACAGCTGGATATCCTGAGGCTGGATTTGGTATAGAAGGAGATGCTAATGCAGGTGGTACCAGCACCTTAACCATCAATCAACTAACTCCAAATAGCAGTGCTGTGTATTACTGTGCTGCTAGGCTCTGGTGGTTATGCTGCCTACTTTGGAGAGGGAACTAAGCTAACAGTTCTGGATCCAAACATCAAAGTCACTGAACCCACAGTGGAAGTCCTAGCACCCTCGGCAAAGGAGTGTAAAGATAGAAACAAGAAGAAGAAGAAGACCCTGGTGTGTGTAGCCACCCGCTTCTACCCCGACCATGTCACGGTCTTCTGGCAAGTC
>148-4
CCAGGGAGAGTCGGCTAAGATGGAGTGTTCACATAGTATATCAAGCTATAATCGTATCCTCTGGTACAAGCAATCCAACTTCAGAGAATTGGTGCTACTAGGATACATGATAGCGACAGCTGGATATCCTGAGGCTGGATTTGGTATAGAAGGAGATGCTAATGCAGGTGGTACCAGCACCTTAACCATCAATCAACTAACTCCAAATAGCAGTGCTGTGTATTACTGTGCTGCTAGTCCAGTCTCAACTCAACCAGCCTTCTTTGGCAATGGAACGAAACTCACTGTTTTAGATCCAAACATCAAAGTCACTGAACCCACAGTGGAAGTCCTAGCACCCTCGGCAAAGGAGTGTAAAGATAGAAACAAGAAGAAGAAGAAGACCCTGGTGTGTGTAGCCACCCGCTTCTACCCCGACCATGTCACGGTCTTCTGGCAAGTC
>149-4
CCAGGGAGAGTCGGCTAAGATCAAGTGTTCACATAGTATATCAAGCTATAATGTCATCCTCTGGTACAAGCAATCCAACTACAGAGAATTAGTGTTTCTAGGATACATGACAGCGAAAACTGCAAATCCTGAGGTTGGATTTGGTATAGAAGGAGATGCTAGTGCAGGTGGTACCAGCACCTTAACCATCAATCAACTAACTCCAAATAGCAGTGCTGTGTATTACTGTGCTGCTAGTTTCGACACCGGGACAGATAGACTATGAGGCACATTTTGGATCAGGCACCAAATTAACAGTTCTCGATCCAAACATCAAAGTCACTGAACCCACAGTGGAAGTCCTAGCACCCTCGGCAAAGGAGTGTAAAGATAGAAACAAGAAGAAGAAGAAGACCCTGGTGTGTGTAGCCACCCGCTTCTACCCCGACCATGTCACGGTCTTCTGGCAAGTC
>150-4
CCAGGGAGAGTCGGCTAAGATGGAGTGTTCACATAGTATATCAGGCTACAATTATGTCCTCTGGTACAAGCAATCCAACTACAGAGAATTAGTGTTTCTCGGATACATGCAATTGAAAACTGGATTTCCTGAGGCTGGATTTGCTATAGAAGGAGATGCTAATGCAGGTGGTACCAGCACCTTAACCATCAATCAACTAACTCCAAATAGCAGTGCTGTGTATTACTGTGCTGCTAGTTTATCAGGTGGTTATGCTGCCTACTTTGGAGAGGGAACTAAGCTAACAGTTCTGGATCCAAACATCAAAGTCACTGAACCCACAGTGGAAGTCCTAGCACCCTCGGCAAAGGAGTGTAAAGATAGAAACAAGAAGAAGAAGAAGACCCTGGTGTGTGTAGCCACCCGCTTCTACCCCGACCATGTCACGGTCTTCTGGCAAGTC
>151-4
CCAGGGAGAGTCGGCTAAGATGGAGTGTTCACATAGTATATCAAGCTATAATCGTATCCTCTGGTACAAGCAATCCAACTTCAGAGAATTGGTGCTACTAGGATACATGATAGCGACAGCTGGATATCCTGAGGCTGGATTTGGTATAGAAGGAGATGCTAATGCAGGTGGTACCAGCACCTTAACCATCAATCAACTAACTCCAAATAGCAGTGCTGTGTATTACTGTGCTGCTAGTTTATGGCAGGGCTATGAGGCACATTTTGGATCAGGCACCAAATTAACAGTTCTCGATCCAAACATCAAAGTCACTGAACCCACAGTGGAAGTCCTAGCACCCTCGGCAAAGGAGTGTAAAGATAGAAACAAGAAGAAGAAGAAGACCCTGGTGTGTGTAGCCACCCGCTTCTACCCCGACCATGTCACGGTCTTCTGGCAAGTC
>152-4
CCAGGGAGAGTCGGCTAAGATCAAGTGTTCACATAGTATATCAAGCTATAATGTCATCCTCTGGTACAAGCAATCCAACTACAGAGAATTAGTGTTTCTAGGATACATGACAGCGAAAACTGCAAATCCTGAGGTTGGATTTGGTATAGAAGGAGATGCTAGTGCAGGTGGTACCAGCACCTTAACCATCAATCAACTAACTCCAAATAGCAGTGCTGTGTATTACTGTGCTGCTAAGGGGGGGCTCGTACTCGGAGGCATATTTTGGAGCCGGCACCAAACTCACCGTTTTAGATCCAAACATCAAAGTCACTGAACCCACAGTGGAAGTCCTAGCACCCTCGGCAAAGGAGTGTAAAGATAGAAACAAGAAGAAGAAGAAGACCCTGGTGTGTGTAGCCACCCGCTTCTACCCCGACCATGTCACGGTCTTCTGGCAAGTC
>153-4
CCAGGGAGAGTCGGCTAAGATGGAGTGTTCACATAGTATATCAAGCTATAATCGTATCCTCTGGTACAAGCAATCCAACTTCAGAGAATTGGTGCTACTAGGATACATGATAGCGACAGCTGGATATCCTGAGGCTGGATTTGGTATAGAAGGAGATGCTAATGCAGGTGGTACCAGCACCTTAACCATCAATCAACTAACTCCAAATAGCAGTGCTGTGTATTACTGTGCTGCTAGTTTTAGGTATGAGGCACATTTTGGATCAGGCACCAAATTAACAGTTCTCGATCCAAACATCAAAGTCACTGAACCCACAGTGGAAGTCCTAGCACCCTCGGCAAAGGAGTGTAAAGATAGAAACAAGAAGAAGAAGAAGACCCTGGTGTGTGTAGCCACCCGCTTCTACCCCGACCATGTCACGGTCTTCTGGCAAGTC
>154-4
CCAGGGAGAGTCGGCTAAGATGGAGTGTTCACATAGTATATCAAGCTATAATCGTATCCTCTGGTACAAGCAATCCAACTTCAGAGAATTGGTGCTACTAGGATACATGATAGCGACAGCTGGATATCCTGAGGCTGGATTTGGTATAGAAGGAGATGCTAATGCAGGTGGTACCAGCACCTTAACCATCAATCAACTAACTCCAAATAGCAGTGCTGTGTATTACTGTGCTGCTAGTTTCAGGGGGCGTAAAACTCAACCAGCCTTCTTTGGCAATGGAACGAAACTCACTGTTTTAGATCCAAACATCAAAGTCACTGAACCCACAGTGGAAGTCCTAGCACCCTCGGCAAAGGAGTGTAAAGATAGAAACAAGAAGAAGAAGAAGACCCTGGTGTGTGTAGCCACCCGCTTCTACCCCGACCATGTCACGGTCTTCTGGCAAGTC
>155-4
CCAGGGAGAGTCGGCTAAGATGGAGTGTTCACATAGTATATCAAGCTATAATCGTATCCTCTGGTACAAGCAATCCAACTTCAGAGAATTGGTGCTACTAGGATACATGATAGCGACAGCTGGATATCCTGAGGCTGGATTTGGTATAGAAGGAGATGCTAATGCAGGTGGTACCAGCACCTTAACCATCAATCAACTAACTCCAAATAGCAGTGCTGTGTATTACTGTGCTGCTACGGACAGCTCGTACTCGGAGGCATATTTTGGAGCCGGCACCAAACTCACCGTTTTAGATCCAAACATCAAAGTCACTGAACCCACAGTGGAAGTCCTAGCACCCTCGGCAAAGGAGTGTAAAGATAGAAACAAGAAGAAGAAGAAGACCCTGGTGTGTGTAGCCACCCGCTTCTACCCCGACCATGTCACGGTCTTCTGGCAAGTC
>156-4
CCAGGGAGAGTCGGCTAAGATGGAGTGTTCACATAGTATATCAAGCTATAATCGTATCCTCTGGTACAAGCAATCCAACTTCAGAGAATTGGTGCTACTAGGATACATGATAGCGACAGCTGGATATCCTGAGGCTGGATTTGGTATAGAAGGAGATGCTAATGCAGGTGGTACCAGCACCTTAACCATCAATCAACTAACTCCAAATAGCAGTGCTGTGTATTACTGTGCTGCTAGTTTCGGGACAGATTATGAGGCACATTTTGGATCAGGCACCAAATTAACAGTTCTCGATCCAAACATCAAAGTCACTGAACCCACAGTGGAAGTCCTAGCACCCTCGGCAAAGGAGTGTAAAGATAGAAACAAGAAGAAGAAGAAGACCCTGGTGTGTGTAGCCACCCGCTTCTACCCCGACCATGTCACGGTCTTCTGGCAAGTC
>157-4
CCAGGGAGAGTCGGCTAAGATGGAGTGTTCACATAGTATATCAAGCTATAATCGTATCCTCTGGTACAAGCAATCCAACTTCAGAGAATTGGTGCTACTAGGATACATGATAGCGACAGCTGGATATCCTGAGGCTGGATTTGGTATAGAAGGAGATGCTAATGCAGGTGGTACCAGCACCTTAACCATCAATCAACTAACTCCAAATAGCAGTGCTGTGTATTACTGTGCTGCTAGCGGGACAAAACAGGGACTGGAAGTGAGGCCTACTTTGGGAATGGAACCAAACTCACTGTTTTAGATCCAAACATCAAAGTCACTGAACCCACAGTGGAAGTCCTAGCACCCTCGGCAAAGGAGTGTAAAGATAGAAACAAGAAGAAGAAGAAGACCCTGGTGTGTGTAGCCACCCGCTTCTACCCCGACCATGTCACGGTCTTCTGGCAAGTC
>158-4
CCAGGGAGAGTCGGCTAAGATGGAGTGTTCACATAGTATATCAAGCTATAATCGTATCCTCTGGTACAAGCAATCCAACTTCAGAGAATTGGTGCTACTAGGATACATGATAGCGACAGCTGGATATCCTGAGGCTGGATTTGGTATAGAAGGAGATGCTAATGCAGGTGGTACCAGCACCTTAACCATCAATCAACTAACTCCAAATAGCAGTGCTGTGTATTACTGTGCTGCTAGTTTACAGGGGGCGCAAACTCAACCAGCCTTCTTTGGCAATGGAACGAAACTCACTGTTTTAGATCCAAACATCAAAGTCACTGAACCCACAGTGGAAGTCCTAGCACCCTCGGCAAAGGAGTGTAAAGATAGAAACAAGAAGAAGAAGAAGACCCTGGTGTGTGTAGCCACCCGCTTCTACCCCGACCATGTCACGGTCTTCTGGCAAGTC
>159-4
CCAGGGAGAGTCGGCTAAGATGGAGTGTTCACATAGTATATCAAGCTATAATCGTATCCTCTGGTACAAGCAATCCAACTTCAGAGAATTGGTGCTACTAGGATACATGATAGCGACAGCTGGATATCCTGAGGCTGGATTTGGTATAGAAGGAGATGCTAATGCAGGTGGTACCAGCACCTTAACCATCAATCAACTAACTCCAAATAGCAGTGCTGTGTATTACTGTGCTGCTAGGGACAGGGGACAGGGTGAGGCACATTTTGGATCAGGCACCAAATTAACAGTTCTCGATCCAAACATCAAAGTCACTGAACCCACAGTGGAAGTCCTAGCACCCTCGGCAAAGGAGTGTAAAGATAGAAACAAGAAGAAGAAGAAGACCCTGGTGTGTGTAGCCACCCGCTTCTACCCCGACCATGTCACGGTCTTCTGGCAAGTC
>160-4
CCAGGGAGAGTCGGCTAAGATCAAGTGTTCACATAGTATATCAAGCTATAATGTCATCCTCTGGTACAAGCAATCCAACTACAGAGAATTAGTGTTTCTAGGATACATGACAGCGAAAACTGCAAATCCTGAGGTTGGATTTGGTATAGAAGGAGATGCTAGTGCAGGTGGTACCAGCACCTTAACCATCAATCAACTAACTCCAAATAGCAGTGCTGTGTATTACTGTGCTGCTAGAGGACAGAACAACAACCCGGCATTCTTCGGCAGTGGCACCAAACTCACAGTTCTAGATCCAAACATCAAAGTCACTGAACCCACAGTGGAAGTCCTAGCACCCTCGGCAAAGGAGTGTAAAGATAGAAACAAGAAGAAGAAGAAGACCCTGGTGTGTGTAGCCACCCGCTTCTACCCCGACCATGTCACGGTCTTCTGGCAAGTC
>161-4
CCAGGGAGAGTCGGCTAAGATCAAGTGTTCACATAGTATATCAAGCTATAATGTCATCCTCTGGTACAAGCAATCCAACTACAGAGAATTAGTGTTTCTAGGATACATGACAGCGAAAACTGCAAATCCTGAGGTTGGATTTGGTATAGAAGGAGATGCTAGTGCAGGTGGTACCAGCACCTTAACCATCAATCAACTAACTCCAAATAGCAGTGCTGTGTATTACTGTGCTGCTCGACAAGTACTCAAACTCAACCAGCCTTCTTTGGCAATGGAACGAAACTCACTGTTTTAGATCCAAACATCAAAGTCACTGAACCCACAGTGGAAGTCCTAGCACCCTCGGCAAAGGAGTGTAAAGATAGAAACAAGAAGAAGAAGAAGACCCTGGTGTGTGTAGCCACCCGCTTCTACCCCGACCATGTCACGGTCTTCTGGCAAGTC
>162-4
CCAGGGAGAGTCGGCTAAGATGGAGTGTTCACATAGTATATCAAGCTATAATCGTATCCTCTGGTACAAGCAATCCAACTTCAGAGAATTGGTGCTACTAGGATACATGATAGCGACAGCTGGATATCCTGAGGCTGGATTTGGTATAGAAGGAGATGCTAATGCAGGTGGTACCAGCACCTTAACCATCAATCAACTAACTCCAAATAGCAGTGCTGTGTATTACTGTGCTACCGGGACAGGGGACTATGAGGCACATTTTGGATCAGGCACCAAATTAACAGTTCTCGATCCAAACATCAAAGTCACTGAACCCACAGTGGAAGTCCTAGCACCCTCGGCAAAGGAGTGTAAAGATAGAAACAAGAAGAAGAAGAAGACCCTGGTGTGTGTAGCCACCCGCTTCTACCCCGACCATGTCACGGTCTTCTGGCAAGTC
>163-4
CCAGGGAGAGTCGGCTAAGATGGAGTGTTCACATAGTATATCAGGCTACAATTATGTCCTCTGGTACAAGCAATCCAACTACAGAGAATTAGTGTTTCTCGGATACATGCAATTGAAAACTGGATTTCCTGAGGCTGGATTTGCTATAGAAGGAGATGCTAATGCAGGTGGTACCAGCACCTTAACCATCAATCAACTAACTCCAAATAGCAGTGCTGTGTATTACTGTGCTGCTAGCACAGGGGACGAGGCACATTTTGGATCAGGCACCAAATTAACAGTTCTCGATCCAAACATCAAAGTCACTGAACCCACAGTGGAAGTCCTAGCACCCTCGGCAAAGGAGTGTAAAGATAGAAACAAGAAGAAGAAGAAGACCCTGGTGTGTGTAGCCACCCGCTTCTACCCCGACCATGTCACGGTCTTCTGGCAAGTC
>164-4
CCAGGGAGAGTCGGCTAAGATCAAGTGTTCACATAGTATATCAAGCTATAATGTCATCCTCTGGTACAAGCAATCCAACTACAGAGAATTAGTGTTTCTAGGATACATGACAGCGAAAACTGCAAATCCTGAGGTTGGATTTGGTATAGAAGGAGATGCTAGTGCAGGTGGTACCAGCACCTTAACCATCAATCAACTAACTCCAAATAGCAGTGCTGTGTATTACTGTGCTGCCTGACAGGGGGCTGAACTATGAGGCACATTTTGGATCAGGCACCAAATTAACAGTTCTCGATCCAAACATCAAAGTCACTGAACCCACAGTGGAAGTCCTAGCACCCTCGGCAAAGGAGTGTAAAGATAGAAACAAGAAGAAGAAGAAGACCCTGGTGTGTGTAGCCACCCGCTTCTACCCCGACCATGTCACGGTCTTCTGGCAAGTC
>165-4
CCAGGGAGAGTCGGCTAAGATGGAGTGTTCACATAGTATATCAAGCTATAATCGTATCCTCTGGTACAAGCAATCCAACTTCAGAGAATTGGTGCTACTAGGATACATGATAGCGACAGCTGGATATCCTGAGGCTGGATTTGGTATAGAAGGAGATGCTAATGCAGGTGGTACCAGCACCTTAACCATCAATCAACTAACTCCAAATAGCAGTGCTGTGTATTACTGTGCTGCTAGTACAGGGAGACAACTATGAGGCACATTTTGGATCAGGCACCAAATTAACAGTTCTCGATCCAAACATCAAAGTCACTGAACCCACAGTGGAAGTCCTAGCACCCTCGGCAAAGGAGTGTAAAGATAGAAACAAGAAGAAGAAGAAGACCCTGGTGTGTGTAGCCACCCGCTTCTACCCCGACCATGTCACGGTCTTCTGGCAAGTC
>166-4
CCAGGGAGAGTCGGCTAAGATGGAGTGTTCACATAGTATATCAAGCTATAATCGTATCCTCTGGTACAAGCAATCCAACTTCAGAGAATTGGTGCTACTAGGATACATGATAGCGACAGCTGGATATCCTGAGGCTGGATTTGGTATAGAAGGAGATGCTAATGCAGGTGGTACCAGCACCTTAACCATCAATCAACTAACTCCAAATAGCAGTGCTGTGTATTACTGTGCTGCTAGTTTCAACGCAGGGGACAACTCTGGTGGTTATGCTGCCTACTTTGGAGAAGGAACTAAGCTAACAGTTCTGGATCCAAACATCAAAGTCACTGAACCCACAGTGGAAGTCCTAGCACCCTCGGCAAAGGAGTGTAAAGATAGAAACAAGAAGAAGAAGAAGACCCTGGTGTGTGTAGCCACCCGCTTCTACCCCGACCATGTCACGGTCTTCTGGCAAGTC
>167-4
CCAGGGAGAGTCGGCTAAGATGGAGTGTTCACATAGTATATCAAGCTATAATCGTATCCTCTGGTACAAGCAATCCAACTTCAGAGAATTGGTGCTACTAGGATACATGATAGCGACAGCTGGATATCCTGAGGCTGGATTTGGTATAGAAGGAGATGCTAATGCAGGTGGTACCAGCACCTTAACCATCAATCAACTAACTCCAAATAGCAGTGCTGTGTATTACTGTGCTGCTAGTTTGGACAGATTAACAACAACCCGGCATTCTTCGGCAGTGGCACCAAACTCACAGTTCTAGATCCAAACATCAAAGTCACTGAACCCACAGTGGAAGTCCTAGCACCCTCGGCAAAGGAGTGTAAAGATAGAAACAAGAAGAAGAAGAAGACCCTGGTGTGTGTAGCCACCCGCTTCTACCCCGACCATGTCACGGTCTTCTGGCAAGTC
>168-4
CCAGGGAGAGTCGGCTAAGATCAAGTGTTCACATAGTATATCAAGCTATAATGTCATCCTCTGGTACAAGCAATCCAACTACAGAGAATTAGTGTTTCTAGGATACATGACAGCGAAAACTGCAAATCCTGAGGTTGGATTTGGTATAGAAGGAGATGCTAGTGCAGGTGGTACCAGCACCTTAACCATCAATCAACTAACTCCAAATAGCAGTGCTGTGTATTACTGTGCTGCTTATCAGGGTTTGGTGGTTATGCTGCCTACTTTGGAGAAGGAACTAAGCTAACAGTTCTGGATCCAAACATCAAAGTCACTGAACCCACAGTGGAAGTCCTAGCACCCTCGGCAAAGGAGTGTAAAGATAGAAACAAGAAGAAGAAGAAGACCCTGGTGTGTGTAGCCACCCGCTTCTACCCCGACCATGTCACGGTCTTCTGGCAAGTC
>169-4
CCAGGGAGAGTCGGCTAAGATGGAGTGTTCACATAGTATATCAAGCTATAATCGTATCCTCTGGTACAAGCAATCCAACTTCAGAGAATTGGTGCTACTAGGATACATGATAGCGACAGCTGGATATCCTGAGGCTGGATTTGGTATAGAAGGAGATGCTAATGCAGGTGGTACCAGCACCTTAACCATCAATCAACTAACTCCAAATAGCAGTGCTGTGTATTACTGTGCTGCTAGACAGGGGGAGAGCTCGTACTCGGAGGCATATTTTGGAGCCGGCACCAAACTCACCGTTTTAGATCCAAACATCAAAGTCACTGAACCCACAGTGGAAGTCCTAGCACCCTCGGCAAAGGAGTGTAAAGATAGAAACAAGAAGAAGAAGAAGACCCTGGTGTGTGTAGCCACCCGCTTCTACCCCGACCATGTCACGGTCTTCTGGCAAGTC
>170-4
CCAGGGAGAGTCGGCTAAGATCAAGTGTTCACATAGTATATCAAGCTATAATGTCATCCTCTGGTACAAGCAATCCAACTACAGAGAATTAGTGTTTCTAGGATACATGACAGCGAAAACTGCAAATCCTGAGGTTGGATTTGGTATAGAAGGAGATGCTAGTGCAGGTGGTACCAGCACCTTAACCATCAATCAACTAACTCCAAATAGCAGTGCTGTGTATTACTGTGCTGCTAGCGGGACAGCTCGTACTCGGAGGCATATTTTGGAGCCGGCACCAAACTCACCGTTTTAGATCCAAACATCAAAGTCACTGAACCCACAGTGGAAGTCCTAGCACCCTCGGCAAAGGAGTGTAAAGATAGAAACAAGAAGAAGAAGAAGACCCTGGTGTGTGTAGCCACCCGCTTCTACCCCGACCATGTCACGGTCTTCTGGCAAGTC
>171-4
CCAGGGAGAGTCGGCTAAGATAGTGTGTTCACATAGTATATCAGGGTATAATGTCATCCTCTGGTACAAGCAATCCAACTACAGAGAATTGGTGCTATTAGGATACATGATAGCGACAGCTGGATATCCTGAGGCTGGATTTGATATAGAAGGAGATGCTAATGCAGGTGGTACCAGCACCTTAACCATCAATCAACTAACTCCAAATAGCAGTGCTGTGTATTACTGTGCTGCTAGTTTTGGGACAGGGTCCTATGAGGCACATTTTGGATCAGGCACCAAATTAACAGTTCTCGATCCAAACATCAAAGTCACTGAACCCACAGTGGAAGTCCTAGCACCCTCGGCAAAGGAGTGTAAAGATAGAAACAAGAAGAAGAAGAAGACCCTGGTGTGTGTAGCCACCCGCTTCTACCCCGACCATGTCACGGTCTTCTGGCAAGTC
>172-3
CCAGGGAGAGTCGGCTAAGATGGAGTGTTCACATAGTATATCAAGCTATAATCGTATCCTCTGGTACAAGCAATCCAACTTCAGAGAATTGGTGCTACTAGGATACATGATAGCGACAGCTGGATATCCTGAGGCTGGATTTGGTATAGAAGGAGATGCTAATGCAGGTGGTACCAGCACCTTAACCATCAATCAACTAACTCCAAATAGCAGTGCTGTGTATTACTGTGCTGCTAGTCGGACAGGCTACTCTCGTACTCGGAGGCATATTTTGGAGCCGGCACCAAACTCACCGTTTTAGATCCAAACATCAAAGTCACTGAACCCACAGTGGAAGTCCTAGCACCCTCGGCAAAGGAGTGTAAAGATAGAAACAAGAAGAAGAAGAAGACCCTGGTGTGTGTAGCCACCCGCTTCTACCCCGACCATGTCACGGTCTTCTGGCAAGTC
>173-3
CCAGGGAGAGTCGGCTAAGATGGAGTGTTCACATAGTATATCAAGCTATAATCGTATCCTCTGGTACAAGCAATCCAACTTCAGAGAATTGGTGCTACTAGGATACATGATAGCGACAGCTGGATATCCTGAGGCTGGATTTGGTATAGAAGGAGATGCTAATGCAGGTGGTACCAGCACCTTAACCATCAATCAACTAACTCCAAATAGCAGTGCTGTGTATTACTGTGCTGTCGACAACAACTATGAGGCACATTTTGGATCAGGCACCAAATTAACAGTTCTCGATCCAAACATCAAAGTCACTGAACCCACAGTGGAAGTCCTAGCACCCTCGGCAAAGGAGTGTAAAGATAGAAACAAGAAGAAGAAGAAGACCCTGGTGTGTGTAGCCACCCGCTTCTACCCCGACCATGTCACGGTCTTCTGGCAAGTC
>174-3
CCAGGGAGAGTCGGCTAAGATGGAGTGTTCACATAGTATATCAAGCTATAATCGTATCCTCTGGTACAAGCAATCCAACTTCAGAGAATTGGTGCTACTAGGATACATGATAGCGACAGCTGGATATCCTGAGGCTGGATTTGGTATAGAAGGAGATGCTAATGCAGGTGGTACCAGCACCTTAACCATCAATCAACTAACTCCAAATAGCAGTGCTGTGTATTACTGTGCTGCTAAACAGGGGACGTACAACTATGATCCTGCATTCTTTGGAGCAGGGACCAAACTGAGTGTTCTGGATCCAAACATCAAAGTCACTGAACCCACAGTGGAAGTCCTAGCACCCTCGGCAAAGGAGTGTAAAGATAGAAACAAGAAGAAGAAGAAGACCCTGGTGTGTGTAGCCACCCGCTTCTACCCCGACCATGTCACGGTCTTCTGGCAAGTC
>175-3
CCAGGGAGAGTCGGCTAAGATCAAGTGTTCACATAGTATATCAAGCTATAATGTCATCCTCTGGTACAAGCAATCCAACTACAGAGAATTAGTGTTTCTAGGATACATGACAGCGAAAACTGCAAATCCTGAGGTTGGATTTGGTATAGAAGGAGATGCTAGTGCAGGTGGTACCAGCACCTTAACCATCAATCAACTAACTCCAAATAGCAGTGCTGTGTATTACTGTGCTGCTAGTTTGGAGGGACACCCGGCATTCTTCGGCAGTGGCACCAAACTCACAGTTCTAGATCCAAACATCAAAGTCACTGAACCCACAGTGGAAGTCCTAGCACCCTCGGCAAAGGAGTGTAAAGATAGAAACAAGAAGAAGAAGAAGACCCTGGTGTGTGTAGCCACCCGCTTCTACCCCGACCATGTCACGGTCTTCTGGCAAGTC
>176-3
CCAGGGAGAGTCGGCTAAGATGGAGTGTTCACATAGTATATCAAGCTATAATCGTATCCTCTGGTACAAGCAATCCAACTTCAGAGAATTGGTGCTACTAGGATACATGATAGCGACAGCTGGATATCCTGAGGCTGGATTTGGTATAGAAGGAGATGCTAATGCAGGTGGTACCAGCACCTTAACCATCAATCAACTAACTCCAAATAGCAGTGCTGTGTATTACTGTGCTGCCGGACAGGGCAACTATGAGGCACATTTTGGATCAGGCACCAAATTAACAGTTCTCGATCCAAACATCAAAGTCACTGAACCCACAGTGGAAGTCCTAGCACCCTCGGCAAAGGAGTGTAAAGATAGAAACAAGAAGAAGAAGAAGACCCTGGTGTGTGTAGCCACCCGCTTCTACCCCGACCATGTCACGGTCTTCTGGCAAGTC
>177-3
CCAGGGAGAGTCGGCTAAGATCAAGTGTTCACATAGTATATCAAGCTATAATGTCATCCTCTGGTACAAGCAATCCAACTACAGAGAATTAGTGTTTCTAGGATACATGACAGCGAAAACTGCAAATCCTGAGGTTGGATTTGGTATAGAAGGAGATGCTAGTGCAGGTGGTACCAGCACCTTAACCATCAATCAACTAACTCCAAATAGCAGTGCTGTGTATTACTGTGCTGCGGACACCGAGCTCTGGTGGTTATGCTGCCTACTTTGGAGAAGGAACTAAGCTAACAGTTCTGGATCCAAACATCAAAGTCACTGAACCCACAGTGGAAGTCCTAGCACCCTCGGCAAAGGAGTGTAAAGATAGAAACAAGAAGAAGAAGAAGACCCTGGTGTGTGTAGCCACCCGCTTCTACCCCGACCATGTCACGGTCTTCTGGCAAGTC
>178-3
CCAGGGAGAGTCGGCTAAGATGGAGTGTTCACATAGTATATCAAGCTATAATCGTATCCTCTGGTACAAGCAATCCAACTTCAGAGAATTGGTGCTACTAGGATACATGATAGCGACAGCTGGATATCCTGAGGCTGGATTTGGTATAGAAGGAGATGCTAATGCAGGTGGTACCAGCACCTTAACCATCAATCAACTAACTCCAAATAGCAGTGCTGTGTATTACTGTGCTGGGACAGGGATTACTCAAACTCAACCAGCCTTCTTTGGCAATGGAACGAAACTCACTGTTTTAGATCCAAACATCAAAGTCACTGAACCCACAGTGGAAGTCCTAGCACCCTCGGCAAAGGAGTGTAAAGATAGAAACAAGAAGAAGAAGAAGACCCTGGTGTGTGTAGCCACCCGCTTCTACCCCGACCATGTCACGGTCTTCTGGCAAGTC
>179-3
CCAGGGAGAGTCGGCTAAGATGGAGTGTTCACATAGTATATCAAGCTATAATCGTATCCTCTGGTACAAGCAATCCAACTACCGAGAATTATTGCTATTAGGATACATGGTTGGGAAAACTGGATATCCTGAGGCTGGATTTGGTATAGAAGGAGATGCTAATGCAGGTGGTACCAGCACCTTAACCATCAATCAACTAACTCCAAATAGCAGTGCTGTGTATTACTGTGCTGCTAGCGGACAGTATGAGGCACATTTTGGATCAGGCACCAAATTAACAGTTCTCGATCCAAACATCAAAGTCACTGAACCCACAGTGGAAGTCCTAGCACCCTCGGCAAAGGAGTGTAAAGATAGAAACAAGAAGAAGAAGAAGACCCTGGTGTGTGTAGCCACCCGCTTCTACCCCGACCATGTCACGGTCTTCTGGCAAGTC
>180-3
CCAGGGAGAGTCGGCTAAGATCAAGTGTTCACATAGTATATCAAGCTATAATGTCATCCTCTGGTACAAGCAATCCAACTACAGAGAATTAGTGTTTCTAGGATACATGACAGCGAAAACTGCAAATCCTGAGGTTGGATTTGGTATAGAAGGAGATGCTAGTGCAGGTGGTACCAGCACCTTAACCATCAATCAACTAACTCCAAATAGCAGTGCTGTGTATTACTGTGCTGCTAGTTTCGGGTACACGGATAAGGCAGAGTTTGGTCCAGGTACCAGACTCACTGTTCTAGATCCAAACATCAAAGTCACTGAACCCACAGTGGAAGTCCTAGCACCCTCGGCAAAGGAGTGTAAAGATAGAAACAAGAAGAAGAAGAAGACCCTGGTGTGTGTAGCCACCCGCTTCTACCCCGACCATGTCACGGTCTTCTGGCAAGTC
>181-3
CCAGGGAGAGTCGGCTAAGATGGAGTGTTCACATAGTATATCAGGCTACAATTATGTCCTCTGGTACAAGCAATCCAACTACAGAGAATTAGTGTTTCTCGGATACATGCAATTGAAAACTGGATTTCCTGAGGCTGGATTTGCTATAGAAGGAGATGCTAATGCAGGTGGTACCAGCACCTTAACCATCAATCAACTAACTCCAAATAGCAGTGCTGTGTATTACTGTGCTGCTAGTTTTGTTCAGCTCTGGTGGTTATGCTGCCTACTTTGGAGAAGGAACTAAGCTAACAGTTCTGGATCCAAACATCAAAGTCACTGAACCCACAGTGGAAGTCCTAGCACCCTCGGCAAAGGAGTGTAAAGATAGAAACAAGAAGAAGAAGAAGACCCTGGTGTGTGTAGCCACCCGCTTCTACCCCGACCATGTCACGGTCTTCTGGCAAGTC
>182-3
CCAGGGAGAGTCGGCTAAGATGGAGTGTTCACATAGTATATCAGGCTACAATTATGTCCTCTGGTACAAGCAATCCAACTACAGAGAATTAGTGTTTCTCGGATACATGCAATTGAAAACTGGATTTCCTGAGGCTGGATTTGCTATAGAAGGAGATGCTAATGCAGGTGGTACCAGCACCTTAACCATCAATCAACTAACTCCAAATAGCAGTGCTGTGTATTACTGTGCTGCTAAGGACGGAGCTCGTACTCGGAGGCATATTTTGGAGCCGGCACCAAACTCACCGTTTTAGATCCAAACATCAAAGTCACTGAACCCACAGTGGAAGTCCTAGCACCCTCGGCAAAGGAGTGTAAAGATAGAAACAAGAAGAAGAAGAAGACCCTGGTGTGTGTAGCCACCCGCTTCTACCCCGACCATGTCACGGTCTTCTGGCAAGTC
>183-3
CCAGGGAGAGTCGGCTAAGATGGAGTGTTCACATAGTATATCAAGCTATAATCGTATCCTCTGGTACAAGCAATCCAACTTCAGAGAATTGGTGCTACTAGGATACATGATAGCGACAGCTGGATATCCTGAGGCTGGATTTGGTATAGAAGGAGATGCTAATGCAGGTGGTACCAGCACCTTAACCATCAATCAACTAACTCCAAATAGCAGTGCTGTGTATTACTGTGCTGCTAGTTTCGGACAGGGGGCTCGTACTCGGAGGCATATTTTGGAGCCGGCACCAAACTCACCGTTTTAGATCCAAACATCAAAGTCACTGAACCCACAGTGGAAGTCCTAGCACCCTCGGCAAAGGAGTGTAAAGATAGAAACAAGAAGAAGAAGAAGACCCTGGTGTGTGTAGCCACCCGCTTCTACCCCGACCATGTCACGGTCTTCTGGCAAGTC
>184-3
CCAGGGAGAGTCGGCTAAGATGGAGTGTTCACATAGTATATCAAGCTATAATCGTATCCTCTGGTACAAGCAATCCAACTTCAGAGAATTGGTGCTACTAGGATACATGATAGCGACAGCTGGATATCCTGAGGCTGGATTTGGTATAGAAGGAGATGCTAATGCAGGTGGTACCAGCACCTTAACCATCAATCAACTAACTCCAAATAGCAGTGCTGTGTATTACTGTGCTGCTAGTCCTAGTGGTGCCAGCCAGGCTTACTTCGGTGGAGGAACCAGGTTAACTGTTCTAGATCCAAACATCAAAGTCACTGAACCCACAGTGGAAGTCCTAGCACCCTCGGCAAAGGAGTGTAAAGATAGAAACAAGAAGAAGAAGAAGACCCTGGTGTGTGTAGCCACCCGCTTCTACCCCGACCATGTCACGGTCTTCTGGCAAGTC
>185-3
CCAGGGAGAGTCGGCTAAGATGGAGTGTTCACATAGTATATCAAGCTATAATCGTATCCTCTGGTACAAGCAATCCAACTTCAGAGAATTGGTGCTACTAGGATACATGATAGCGACAGCTGGATATCCTGAGGCTGGATTTGGTATAGAAGGAGATGCTAATGCAGGTGGTACCAGCACCTTAACCATCAATCAACTAACTCCAAATAGCAGTGCTGTGTATTACTGTGCTGCTAGTTTTTGACAGGGAGGGTTTTCTATGAGGCACATTTTGGATCAGGCACCAAATTAACAGTTCTCGATCCAAACATCAAAGTCACTGAACCCACAGTGGAAGTCCTAGCACCCTCGGCAAAGGAGTGTAAAGATAGAAACAAGAAGAAGAAGAAGACCCTGGTGTGTGTAGCCACCCGCTTCTACCCCGACCATGTCACGGTCTTCTGGCAAGTC
>186-3
CCAGGGAGAGTCGGCTAAGATGGAGTGTTCACATAGTATATCAAGCTATAATCGTATCCTCTGGTACAAGCAATCCAACTTCAGAGAATTGGTGCTACTAGGATACATGATAGCGACAGCTGGATATCCTGAGGCTGGATTTGGTATAGAAGGAGATGCTAATGCAGGTGGTACCAGCACCTTAACCATCAATCAACTAACTCCAAATAGCAGTGCTGTGTATTACTGTGCTGCTAGTCGGGACAGCCAAACTCAACCAGCCTTCTTTGGCAATGGAACGAAACTCACTGTTTTAGATCCAAACATCAAAGTCACTGAACCCACAGTGGAAGTCCTAGCACCCTCGGCAAAGGAGTGTAAAGATAGAAACAAGAAGAAGAAGAAGACCCTGGTGTGTGTAGCCACCCGCTTCTACCCCGACCATGTCACGGTCTTCTGGCAAGTC
>187-3
CCAGGGAGAGTCGGCTAAGATGGAGTGTTCACATAGTATATCAAGCTATAATCGTATCCTCTGGTACAAGCAATCCAACTTCAGAGAATTGGTGCTACTAGGATACATGATAGCGACAGCTGGATATCCTGAGGCTGGATTTGGTATAGAAGGAGATGCTAATGCAGGTGGTACCAGCACCTTAACCATCAATCAACTAACTCCAAATAGCAGTGCTGTGTATTACTGTGCTGCTACGACGTATGAGGCACATTTTGGATCAGGCACCAAATTAACAGTTCTCGATCCAAACATCAAAGTCACTGAACCCACAGTGGAAGTCCTAGCACCCTCGGCAAAGGAGTGTAAAGATAGAAACAAGAAGAAGAAGAAGACCCTGGTGTGTGTAGCCACCCGCTTCTACCCCGACCATGTCACGGTCTTCTGGCAAGTC
>188-3
CCAGGGAGAGTCGGCTAAGATGGAGTGTTCACATAGTATATCAAGCTATAATCGTATCCTCTGGTACAAGCAATCCAACTTCAGAGAATTGGTGCTACTAGGATACATGATAGCGACAGCTGGATATCCTGAGGCTGGATTTGGTATAGAAGGAGATGCTAATGCAGGTGGTACCAGCACCTTAACCATCAATCAACTAACTCCAAATAGCAGTGCTGTGTATTACTGTGCTGCTAGTTTCGCAGGACAGGCTGAGGCACATTTTGGATCAGGCACCAAATTAACAGTTCTCGATCCAAACATCAAAGTCACTGAACCCACAGTGGAAGTCCTAGCACCCTCGGCAAAGGAGTGTAAAGATAGAAACAAGAAGAAGAAGAAGACCCTGGTGTGTGTAGCCACCCGCTTCTACCCCGACCATGTCACGGTCTTCTGGCAAGTC
>189-3
CCAGGGAGAGTCGGCTAAGATGGAGTGTTCACATAGTATATCAAGCTATAATCGTATCCTCTGGTACAAGCAATCCAACTTCAGAGAATTGGTGCTACTAGGATACATGATAGCGACAGCTGGATATCCTGAGGCTGGATTTGGTATAGAAGGAGATGCTAATGCAGGTGGTACCAGCACCTTAACCATCAATCAACTAACTCCAAATAGCAGTGCTGTGTATTACTGTGCTGCTACGGCAGGGGTCAACTATGAGGCACATTTTGGATCAGGCACCAAATTAACAGTTCTCGATCCAAACATCAAAGTCACTGAACCCACAGTGGAAGTCCTAGCACCCTCGGCAAAGGAGTGTAAAGATAGAAACAAGAAGAAGAAGAAGACCCTGGTGTGTGTAGCCACCCGCTTCTACCCCGACCATGTCACGGTCTTCTGGCAAGTC
>190-3
CCAGGGAGAGTCGGCTAAGATGGAGTGTTCACATAGTATATCAAGCTATAATCGTATCCTCTGGTACAAGCAATCCAACTTCAGAGAATTGGTGCTACTAGGATACATGATAGCGACAGCTGGATATCCTGAGGCTGGATTTGGTATAGAAGGAGATGCTAATGCAGGTGGTACCAGCACCTTAACCATCAATCAACTAACTCCAAATAGCAGTGCTGTGTATTACTGTGCTGCTAGTCGGGACAGATATGATCCTGCATTCTTTGGAGCAGGGACCAAACTGAGTGTTCTGGATCCAAACATCAAAGTCACTGAACCCACAGTGGAAGTCCTAGCACCCTCGGCAAAGGAGTGTAAAGATAGAAACAAGAAGAAGAAGAAGACCCTGGTGTGTGTAGCCACCCGCTTCTACCCCGACCATGTCACGGTCTTCTGGCAAGTC
>191-3
CCAGGGAGAGTCGGCTAAGATGGAGTGTTCACATAGTATATCAAGCTATAATCGTATCCTCTGGTACAAGCAATCCAACTTCAGAGAATTGGTGCTACTAGGATACATGATAGCGACAGCTGGATATCCTGAGGCTGGATTTGGTATAGAAGGAGATGCTAATGCAGGTGGTACCAGCACCTTAACCATCAATCAACTAACTCCAAATAGCAGTGCTGTGTATTACTGTGCTGCTAGGGGGGACTATGAGGCACATTTTGGATCAGGCACCAAATTAACAGTTCTCGATCCAAACATCAAAGTCACTGAACCCACAGTGGAAGTCCTAGCACCCTCGGCAAAGGAGTGTAAAGATAGAAACAAGAAGAAGAAGAAGACCCTGGTGTGTGTAGCCACCCGCTTCTACCCCGACCATGTCACGGTCTTCTGGCAAGTC
>192-3
CCAGGGAGAGTCGGCTAAGATGGAGTGTTCACATAGTATATCAAGCTATAATCGTATCCTCTGGTACAAGCAATCCAACTTCAGAGAATTGGTGCTACTAGGATACATGATAGCGACAGCTGGATATCCTGAGGCTGGATTTGGTATAGAAGGAGATGCTAATGCAGGTGGTACCAGCACCTTAACCATCAATCAACTAACTCCAAATAGCAGTGCTGTGTATTACTGTGCTGCTAGTTACAAACACTGGAAGTGAGGCCTACTTTGGGAATGGAACCAAACTCACTGTTTTAGATCCAAACATCAAAGTCACTGAACCCACAGTGGAAGTCCTAGCACCCTCGGCAAAGGAGTGTAAAGATAGAAACAAGAAGAAGAAGAAGACCCTGGTGTGTGTAGCCACCCGCTTCTACCCCGACCATGTCACGGTCTTCTGGCAAGTC
>193-3
CCAGGGAGAGTCGGCTAAGATGGAGTGTTCACATAGTATATCAGGCTACAATTATGTCCTCTGGTACAAGCAATCCAACTACAGAGAATTAGTGTTTCTCGGATACATGCAATTGAAAACTGGATTTCCTGAGGCTGGATTTGCTATAGAAGGAGATGCTAATGCAGGTGGTACCAGCACCTTAACCATCAATCAACTAACTCCAAATAGCAGTGCTGTGTATTACTGTGCTGCTGGGACAGGGGAGAGGACAGACTCTGGTGGTTATGCTGCCTACTTTGGAGAAGGAACTAAGCTAACAGTTCTGGATCCAAACATCAAAGTCACTGAACCCACAGTGGAAGTCCTAGCACCCTCGGCAAAGGAGTGTAAAGATAGAAACAAGAAGAAGAAGAAGACCCTGGTGTGTGTAGCCACCCGCTTCTACCCCGACCATGTCACGGTCTTCTGGCAAGTC
>194-3
CCAGGGAGAGTCGGCTAAGATGGAGTGTTCACATAGTATATCAAGCTATAATCGTATCCTCTGGTACAAGCAATCCAACTTCAGAGAATTGGTGCTACTAGGATACATGATAGCGACAGCTGGATATCCTGAGGCTGGATTTGGTATAGAAGGAGATGCTAATGCAGGTGGTACCAGCACCTTAACCATCAATCAACTAACTCCAAATAGCAGTGCTGTGTATTACTGTGCTGTCCCGGGACAGGGGTCCTATGAGGCACATTTTGGATCAGGCACCAAATTAACAGTTCTCGATCCAAACATCAAAGTCACTGAACCCACAGTGGAAGTCCTAGCACCCTCGGCAAAGGAGTGTAAAGATAGAAACAAGAAGAAGAAGAAGACCCTGGTGTGTGTAGCCACCCGCTTCTACCCCGACCATGTCACGGTCTTCTGGCAAGTC
>195-3
CCAGGGAGAGTCGGCTAAGATGGAGTGTTCACATAGTATATCAAGCTATAATCGTATCCTCTGGTACAAGCAATCCAACTTCAGAGAATTGGTGCTACTAGGATACATGATAGCGACAGCTGGATATCCTGAGGCTGGATTTGGTATAGAAGGAGATGCTAATGCAGGTGGTACCAGCACCTTAACCATCAATCAACTAACTCCAAATAGCAGTGCTGTGTATTACTGTGCTGCTAGCCGGGACAGGGCCTATGAGGCACATTTTGGATCAGGCACCAAATTAACAGTTCTCGATCCAAACATCAAAGTCACTGAACCCACAGTGGAAGTCCTAGCACCCTCGGCAAAGGAGTGTAAAGATAGAAACAAGAAGAAGAAGAAGACCCTGGTGTGTGTAGCCACCCGCTTCTACCCCGACCATGTCACGGTCTTCTGGCAAGTC
>196-3
CCAGGGAGAGTCGGCTAAGATGGAGTGTTCACATAGTATATCAAGCTATAATCGTATCCTCTGGTACAAGCAATCCAACTTCAGAGAATTGGTGCTACTAGGATACATGATAGCGACAGCTGGATATCCTGAGGCTGGATTTGGTATAGAAGGAGATGCTAATGCAGGTGGTACCAGCACCTTAACCATCAATCAACTAACTCCAAATAGCAGTGCTGTGTATTACTGTGCTGCTAGTTTTAAGATCCAAACTCAACCAGCCTTCTTTGGCAATGGAACGAAACTCACTGTTTTAGATCCAAACATCAAAGTCACTGAACCCACAGTGGAAGTCCTAGCACCCTCGGCAAAGGAGTGTAAAGATAGAAACAAGAAGAAGAAGAAGACCCTGGTGTGTGTAGCCACCCGCTTCTACCCCGACCATGTCACGGTCTTCTGGCAAGTC
>197-3
CCAGGGAGAGTCGGCTAAGATGGAGTGTTCACATAGTATATCAAGCTATAATCGTATCCTCTGGTACAAGCAATCCAACTTCAGAGAATTGGTGCTACTAGGATACATGATAGCGACAGCTGGATATCCTGAGGCTGGATTTGGTATAGAAGGAGATGCTAATGCAGGTGGTACCAGCACCTTAACCATCAATCAACTAACTCCAAATAGCAGTGCTGTGTATTACTGTGCTGCTAGTGTACAGGGGAGACAACCCGGCATTCTTCGGCAGTGGCACCAAACTCACAGTTCTAGATCCAAACATCAAAGTCACTGAACCCACAGTGGAAGTCCTAGCACCCTCGGCAAAGGAGTGTAAAGATAGAAACAAGAAGAAGAAGAAGACCCTGGTGTGTGTAGCCACCCGCTTCTACCCCGACCATGTCACGGTCTTCTGGCAAGTC
>198-3
CCAGGGAGAGTCGGCTAAGATGGAGTGTTCACATAGTATATCAAGCTATAATCGTATCCTCTGGTACAAGCAATCCAACTTCAGAGAATTGGTGCTACTAGGATACATGATAGCGACAGCTGGATATCCTGAGGCTGGATTTGGTATAGAAGGAGATGCTAATGCAGGTGGTACCAGCACCTTAACCATCAATCAACTAACTCCAAATAGCAGTGCTGTGTATTACTGTGCTGCTAGTTCAGGGTACACGGATAAGGCAGAGTTTGGTCCAGGTACCAGACTCACTGTTCTAGATCCAAACATCAAAGTCACTGAACCCACAGTGGAAGTCCTAGCACCCTCGGCAAAGGAGTGTAAAGATAGAAACAAGAAGAAGAAGAAGACCCTGGTGTGTGTAGCCACCCGCTTCTACCCCGACCATGTCACGGTCTTCTGGCAAGTC
>199-3
CCAGGGAGAGTCGGCTAAGATGGAGTGTTCACATAGTATATCAAGCTATAATCGTATCCTCTGGTACAAGCAATCCAACTTCAGAGAATTGGTGCTACTAGGATACATGATAGCGACAGCTGGATATCCTGAGGCTGGATTTGGTATAGAAGGAGATGCTAATGCAGGTGGTACCAGCACCTTAACCATCAATCAACTAACTCCAAATAGCAGTGCTGTGTATTACTGTGCTGCTAGCTGGGACAGGGAACACTATGATCCTGCATTCTTTGGAGCAGGGACCAAACTGAGTGTTCTGGATCCAAACATCAAAGTCACTGAACCCACAGTGGAAGTCCTAGCACCCTCGGCAAAGGAGTGTAAAGATAGAAACAAGAAGAAGAAGAAGACCCTGGTGTGTGTAGCCACCCGCTTCTACCCCGACCATGTCACGGTCTTCTGGCAAGTC
>200-3
CCAGGGAGAGTCGGCTAAGATGGAGTGTTCACATAGTATATCAGGCTACAATTATGTCCTCTGGTACAAGCAATCCAACTACAGAGAATTAGTGTTTCTCGGATACATGCAATTGAAAACTGGATTTCCTGAGGCTGGATTTGCTATAGAAGGAGATGCTAATGCAGGTGGTACCAGCACCTTAACCATCAATCAACTAACTCCAAATAGCAGTGCTGTGTATTACTGTGCCCCGGGGCCTCAAACTCAACCAGCCTTCTTTGGCAATGGAACGAAACTCACTGTTTTAGATCCAAACATCAAAGTCACTGAACCCACAGTGGAAGTCCTAGCACCCTCGGCAAAGGAGTGTAAAGATAGAAACAAGAAGAAGAAGAAGACCCTGGTGTGTGTAGCCACCCGCTTCTACCCCGACCATGTCACGGTCTTCTGGCAAGTC
>201-3
CCAGGGAGAGTCGGCTAAGATGGAGTGTTCACATAGTATATCAGGCTACAATTATGTCCTCTGGTACAAGCAATCCAACTACAGAGAATTAGTGTTTCTCGGATACATGCAATTGAAAACTGGATTTCCTGAGGCTGGATTTGCTATAGAAGGAGATGCTAATGCAGGTGGTACCAGCACCTTAACCATCAATCAACTAACTCCAAATAGCAGTGCTGTGTATTACTGTGCTGCTAGAGAACAGGGGGAACTATGAGGCACATTTTGGATCAGGCACCAAATTAACAGTTCTCGATCCAAACATCAAAGTCACTGAACCCACAGTGGAAGTCCTAGCACCCTCGGCAAAGGAGTGTAAAGATAGAAACAAGAAGAAGAAGAAGACCCTGGTGTGTGTAGCCACCCGCTTCTACCCCGACCATGTCACGGTCTTCTGGCAAGTC
>202-3
CCAGGGAGAGTCGGCTAAGATGGAGTGTTCACATAGTATATCAAGCTATAATCGTATCCTCTGGTACAAGCAATCCAACTTCAGAGAATTGGTGCTACTAGGATACATGATAGCGACAGCTGGATATCCTGAGGCTGGATTTGGTATAGAAGGAGATGCTAATGCAGGTGGTACCAGCACCTTAACCATCAATCAACTAACTCCAAATAGCAGTGCTGTGTATTACTGTGCTGCTAGGGACAGTACTCAAACTCAACCAGCCTTCTTTGGCAATGGAACGAAACTCACTGTTTTAGATCCAAACATCAAAGTCACTGAACCCACAGTGGAAGTCCTAGCACCCTCGGCAAAGGAGTGTAAAGATAGAAACAAGAAGAAGAAGAAGACCCTGGTGTGTGTAGCCACCCGCTTCTACCCCGACCATGTCACGGTCTTCTGGCAAGTC
>203-3
CCAGGGAGAGTCGGCTAAGATGGAGTGTTCACATAGTATATCAAGCTATAATCGTATCCTCTGGTACAAGCAATCCAACTTCAGAGAATTGGTGCTACTAGGATACATGATAGCGACAGCTGGATATCCTGAGGCTGGATTTGGTATAGAAGGAGATGCTAATGCAGGTGGTACCAGCACCTTAACCATCAATCAACTAACTCCAAATAGCAGTGCTGTGTATTACTGTGCTGCTAGTTTACAGGGGGCTCAAACTCAACCAGCCTTCTTTGGCAATGGAACGAAACTCACTGTTTTAGATCCAAACATCAAAGTCACTGAACCCACAGTGGAAGTCCTAGCACCCTCGGCAAAGGAGTGTAAAGATAGAAACAAGAAGAAGAAGAAGACCCTGGTGTGTGTAGCCACCCGCTTCTACCCCGACCATGTCACGGTCTTCTGGCAAGTC
>204-3
CCAGGGAGAGTCGGCTAAGATGGAGTGTTCACATAGTATATCAAGCTATAATCGTATCCTCTGGTACAAGCAATCCAACTTCAGAGAATTTGTGCTACTAGGATACATGATAGCGACAGCTGGATATCCTGAGGCTGGATTTGGTATAGAAGGAGATGCTAATGCAGGTGGTACCAGCACCTTAACCATCAATCAACTAACTCCAAATAGCAGTGCTGTGTATTACTGTGCTGCTAGTTCGACAGGGGGCTATGATCCTGCATTCTTTGGAGCAGGGACCAAACTGAGTGTTCTGGATCCAAACATCAAAGTCACTGAACCCACAGTGGAAGTCCTAGCACCCTCGGCAAAGGAGTGTAAAGATAGAAACAAGAAGAAGAAGAAGACCCTGGTGTGTGTAGCCACCCGCTTCTACCCCGACCATGTCACGGTCTTCTGGCAAGTC
>205-3
CCAGGGAGAGTCGGCTAAGATCAAGTGTTCACATAGTATATCAAGCTATAATGTCATCCTCTGGTACAAGCAATCCAACTACAGAGAATTAGTGTTTCTAGGATACATGACAGCGAAAACTGCAAATCCTGAGGTTGGATTTGGTATAGAAGGAGATGCTAGTGCAGGTGGTACCAGCACCTTAACCATCAATCAACTAACTCCAAATAGCAGTGCTGTGTATTACTGTGCTGCTACGTGGACAGGGAACTCGGAGGCATATTTTGGAGCCGGCACCAAACTCACCGTTTTAGATCCAAACATCAAAGTCACTGAACCCACAGTGGAAGTCCTAGCACCCTCGGCAAAGGAGTGTAAAGATAGAAACAAGAAGAAGAAGAAGACCCTGGTGTGTGTAGCCACCCGCTTCTACCCCGACCATGTCACGGTCTTCTGGCAAGTC
>206-3
CCAGGGAGAGTCGGCTAAGATGGAGTGTTCACATAGTATATCAAGCTATAATCGTATCCTCTGGTACAAGCAATCCAACTTCAGAGAATTGGTGCTACTAGGATACATGATAGCGACAGCTGGATATCCTGAGGCTGGATTTGGTATAGAAGGAGATGCTAATGCAGGTGGTACCAGCACCTTAACCATCAATCAACTAACTCCAAATAGCAGTGCTGTGTATTACTGTGCTGAGGGACAGGGGTACACTGGAAGTGAGGCCTACTTTGGGAATGGAACCAAACTCACTGTTTTAGATCCAAACATCAAAGTCACTGAACCCACAGTGGAAGTCCTAGCACCCTCGGCAAAGGAGTGTAAAGATAGAAACAAGAAGAAGAAGAAGACCCTGGTGTGTGTAGCCACCCGCTTCTACCCCGACCATGTCACGGTCTTCTGGCAAGTC
>207-3
CCAGGGAGAGTCGGCTAAGATCAAGTGTTCACATAGTATATCAAGCTATAATGTCATCCTCTGGTACAAGCAATCCAACTACAGAGAATTAGTGTTTCTAGGATACATGACAGCGAAAACTGCAAATCCTGAGGTTGGATTTGGTATAGAAGGAGATGCTAGTGCAGGTGGTACCAGCACCTTAACCATCAATCAACTAACTCCAAATAGCAGTGCTGTGTATTACTGTGCTGCTAGTTTGGGCGATGAGGCACATTTTGGATCAGGCACCAAATTAACAGTTCTCGATCCAAACATCAAAGTCACTGAACCCACAGTGGAAGTCCTAGCACCCTCGGCAAAGGAGTGTAAAGATAGAAACAAGAAGAAGAAGAAGACCCTGGTGTGTGTAGCCACCCGCTTCTACCCCGACCATGTCACGGTCTTCTGGCAAGTC
>208-3
CCAGGGAGAGTCGGCTAAGATGGAGTGTTCACATAGTATATCAAGCTATAATCGTATCCTCTGGTACAAGCAATCCAACTTCAGAGAATTGGTGCTACTAGGATACATGATAGCGACAGCTGGATATCCTGAGGCTGGATTTGGTATAGAAGGAGATGCTAATGCAGGTGGTACCAGCACCTTAACCATCAATCAACTAACTCCAAATAGCAGTGCTGTGTATTACTGTGCTGCTAAAAGGACAGGGTCTTATGAGGCACATTTTGGATCAGGCACCAAATTAACAGTTCTCGATCCAAACATCAAAGTCACTGAACCCACAGTGGAAGTCCTAGCACCCTCGGCAAAGGAGTGTAAAGATAGAAACAAGAAGAAGAAGAAGACCCTGGTGTGTGTAGCCACCCGCTTCTACCCCGACCATGTCACGGTCTTCTGGCAAGTC
>209-3
CCAGGGAGAGTCGGCTAAGATCAAGTGTTCACATAGTATATCAAGCTATAATGTCATCCTCTGGTACAAGCAATCCAACTACAGAGAATTAGTGTTTCTAGGATACATGACAGCGAAAACTGCAAATCCTGAGGTTGGATTTGGTATAGAAGGAGATGCTAGTGCAGGTGGTACCAGCACCTTAACCATCAATCAACTAACTCCAAATAGCAGTGCTGTGTATTACTGTGCTGCTAGTTTATCGGGGGCCTATGATCCTGCATTCTTTGGAGCAGGGACCAAACTGAGTGTTCTGGATCCAAACATCAAAGTCACTGAACCCACAGTGGAAGTCCTAGCACCCTCGGCAAAGGAGTGTAAAGATAGAAACAAGAAGAAGAAGAAGACCCTGGTGTGTGTAGCCACCCGCTTCTACCCCGACCATGTCACGGTCTTCTGGCAAGTC
>210-3
CCAGGGAGAGTCGGCTAAGATGGAGTGTTCACATAGTATATCAAGCTATAATCGTATCCTCTGGTACAAGCAATCCAACTTCAGAGAATTGGTGCTACTAGGATACATGATAGCGACAGCTGGATATCCTGAGGCTGGATTTGGTATAGAAGGAGATGCTAATGCAGGTGGTACCAGCACCTTAACCATCAATCAACTAACTCCAAATAGCAGTGCTGTGTATTACTGTGCTGCTAGTTTAGGACAGATCAACCCGGCATTCTTCGGCAGTGGCACCAAACTCACAGTTCTAGATCCAAACATCAAAGTCACTGAACCCACAGTGGAAGTCCTAGCACCCTCGGCAAAGGAGTGTAAAGATAGAAACAAGAAGAAGAAGAAGACCCTGGTGTGTGTAGCCACCCGCTTCTACCCCGACCATGTCACGGTCTTCTGGCAAGTC
>211-3
CCAGGGAGAGTCGGCTAAGATGGAGTGTTCACATAGTATATCAAGCTATAATCGTATCCTCTGGTACAAGCAATCCAACTTCAGAGAATTGGTGCTACTAGGATACATGATAGCGACAGCTGGATATCCTGAGGCTGGATTTGGTATAGAAGGAGATGCTAATGCAGGTGGTACCAGCACCTTAACCATCAATCAACTAACTCCAAATAGCAGTGCTGTGTATTACTGTGCTGCTAGTACTCAAACTCAACCAGCCTTCTTTGGCAATGGAACGAAACTCACTGTTTTAGATCCAAACATCAAAGTCACTGAACCCACAGTGGAAGTCCTAGCACCCTCGGCAAAGGAGTGTAAAGATAGAAACAAGAAGAAGAAGAAGACCCTGGTGTGTGTAGCCACCCGCTTCTACCCCGACCATGTCACGGTCTTCTGGCAAGTC
>212-3
CCAGGGAGAGTCGGCTAAGATCAAGTGTTCACATAGTATATCAAGCTATAATGTCATCCTCTGGTACAAGCAATCCAACTACAGAGAATTAGTGTTTCTAGGATACATGACAGCGAAAACTGCAAATCCTGAGGTTGGATTTGGTATAGAAGGAGATGCTAGTGCAGGTGGTACCAGCACCTTAACCATCAATCAACTAACTCCAAATAGCAGTGCTGTGTATTACTGTGCTGCCGACAGGGGGGACTATGATCCTGCATTCTTTGGAGCAGGGACCAAACTGAGTGTTCTGGATCCAAACATCAAAGTCACTGAACCCACAGTGGAAGTCCTAGCACCCTCGGCAAAGGAGTGTAAAGATAGAAACAAGAAGAAGAAGAAGACCCTGGTGTGTGTAGCCACCCGCTTCTACCCCGACCATGTCACGGTCTTCTGGCAAGTC
>213-3
CCAGGGAGAGTCGGCTAAGATGGAGTGTTCACATAGTATATCAAGCTATAATCGTATCCTCTGGTACAAGCAATCCAACTTCAGAGAATTGGTGCTACTAGGATACATGATAGCGACAGCTGGATATCCTGAGGCTGGATTTGGTATAGAAGGAGATGCTAATGCAGGTGGTACCAGCACCTTAACCATCAATCAACTAACTCCAAATAGCAGTGCTGTGTATTACTGTGCTGCTAGTTTTGGACAAACTCAACCAGCCTTCTTTGGCAATGGAACGAAACTCACTGTTTTAGATCCAAACATCAAAGTCACTGAACCCACAGTGGAAGTCCTAGCACCCTCGGCAAAGGAGTGTAAAGATAGAAACAAGAAGAAGAAGAAGACCCTGGTGTGTGTAGCCACCCGCTTCTACCCCGACCATGTCACGGTCTTCTGGCAAGTC
>214-3
CCAGGGAGAGTCGGCTAAGATGGAGTGTTCACATAGTATATCAAGCTATAATCGTATCCTCTGGTACAAGCAATCCAACTTCAGAGAATTGGTGCTACTAGGATACATGATAGCGACAGCTGGATATCCTGAGGCTGGATTTGGTATAGAAGGAGATGCTAATGCAGGTGGTACCAGCACCTTAACCATCAATCAACTAACTCCAAATAGCAGTGCTGTGTATTACTGTGCTGCTAGCGGACAGGGGGCGTACACGGATAAGGCAGAGTTTGGTCCAGGTACCAGACTCACTGTTCTAGATCCAAACATCAAAGTCACTGAACCCACAGTGGAAGTCCTAGCACCCTCGGCAAAGGAGTGTAAAGATAGAAACAAGAAGAAGAAGAAGACCCTGGTGTGTGTAGCCACCCGCTTCTACCCCGACCATGTCACGGTCTTCTGGCAAGTC
>215-3
CCAGGGAGAGTCGGCTAAGATGGAGTGTTCACATAGTATATCAAGCTATAATCGTATCCTCTGGTACAAGCAATCCAACTTCAGAGAATTGGTGCTACTAGGATACATGATAGCGACAGCTGGATATCCTGAGGCTGGATTTGGTATAGAAGGAGATGCTAATGCAGGTGGTACCAGCACCTTAACCATCAATCAACTAACTCCAAATAGCAGTGCTGTGTATTACTGTGCTGCTAAAACAGGGGAATATGAGGCACATTTTGGATCAGGCACCAAATTAACAGTTCTCGATCCAAACATCAAAGTCACTGAACCCACAGTGGAAGTCCTAGCACCCTCGGCAAAGGAGTGTAAAGATAGAAACAAGAAGAAGAAGAAGACCCTGGTGTGTGTAGCCACCCGCTTCTACCCCGACCATGTCACGGTCTTCTGGCAAGTC
>216-3
CCAGGGAGAGTCGGCTAAGATGGAGTGTTCACATAGTATATCAAGCTATAATCGTATCCTCTGGTACAAGCAATCCAACTTCAGAGAATTGGTGCTACTAGGATACATGATAGCGACAGCTGGATATCCTGAGGCTGGATTTGGTATAGAAGGAGATGCTAATGCAGGTGGTACCAGCACCTTAACCATCAATCAACTAACTCCAAATAGCAGTGCTGTGTATTACTGTGCTGCTAGTTTTAGTACTCAAACTCAACCAGCCTTCTTTGGCAATGGAACGAAACTCACTGTTTTAGATCCAAACATCAAAGTCACTGAACCCACAGTGGAAGTCCTAGCACCCTCGGCAAAGGAGTGTAAAGATAGAAACAAGAAGAAGAAGAAGACCCTGGTGTGTGTAGCCACCCGCTTCTACCCCGACCATGTCACGGTCTTCTGGCAAGTC
>217-3
CCAGGGAGAGTCGGCTAAGATGGAGTGTTCACATAGTATATCAAGCTATAATCGTATCCTCTGGTACAAGCAATCCAACTTCAGAGAATTGGTGCTACTAGGATACATGATAGCGACAGCTGGATATCCTGAGGCTGGATTTGGTATAGAAGGAGATGCTAATGCAGGTGGTACCAGCACCTTAACCATCAATCAACTAACTCCAAATAGCAGTGCTGTGTATTACTGTGCTGGACAGGGGTGCTCGGAGGCATATTTTGGAGCCGGCACCAAACTCACCGTTTTAGATCCAAACATCAAAGTCACTGAACCCACAGTGGAAGTCCTAGCACCCTCGGCAAAGGAGTGTAAAGATAGAAACAAGAAGAAGAAGAAGACCCTGGTGTGTGTAGCCACCCGCTTCTACCCCGACCATGTCACGGTCTTCTGGCAAGTC
>218-3
CCAGGGAGAGTCGGCTAAGATCAAGTGTTCACATAGTATATCAAGCTATAATGTCATCCTCTGGTACAAGCAATCCAACTACAGAGAATTAGTGTTTCTAGGATACATGACAGCGAAAACTGCAAATCCTGAGGTTGGATTTGGTATAGAAGGAGATGCTAGTGCAGGTGGTACCAGCACCTTAACCATCAATCAACTAACTCCAAATAGCAGTGCTGTGTATTACTGTGCTGCTAGCGGACAGGGTGGTGCCAGCCAGGCTTACTTCGGTGGAGGAACCAGGTTAACTGTTCTAGATCCAAACATCAAAGTCACTGAACCCACAGTGGAAGTCCTAGCACCCTCGGCAAAGGAGTGTAAAGATAGAAACAAGAAGAAGAAGAAGACCCTGGTGTGTGTAGCCACCCGCTTCTACCCCGACCATGTCACGGTCTTCTGGCAAGTC
>219-3
CCAGGGAGAGTCGGCTAAGATGGAGTGTTCACATAGTATATCAAGCTATAATCGTATCCTCTGGTACAAGCAATCCAACTTCAGAGAATTGGTGCTACTAGGATACATGATAGCGACAGCTGGATATCCTGAGGCTGGATTTGGTATAGAAGGAGATGCTAATGCAGGTGGTACCAGCACCTTAACCATCAATCAACTAACTCCAAATAGCAGTGCTGTGTATTACTGTGCTGCTAGCGTACGGGTTCAAACTCAACCAGCCTTCTTTGGCAATGGAACGAAACTCACTGTTTTAGATCCAAACATCAAAGTCACTGAACCCACAGTGGAAGTCCTAGCACCCTCGGCAAAGGAGTGTAAAGATAGAAACAAGAAGAAGAAGAAGACCCTGGTGTGTGTAGCCACCCGCTTCTACCCCGACCATGTCACGGTCTTCTGGCAAGTC
>220-3
CCAGGGAGAGTCGGCTAAGATGGAGTGTTCACATAGTATATCAAGCTATAATCGTATCCTCTGGTACAAGCAATCCAACTTCAGAGAATTGGTGCTACTAGGATACATGATAGCGACAGCTGGATATCCTGAGGCTGGATTTGGTATAGAAGGAGATGCTAATGCAGGTGGTACCAGCACCTTAACCATCAATCAACTAACTCCAAATAGCAGTGCTGTGTATTACTGTGCTGCTTGGACAGCCTCGTACTCGGAGGCATATTTTGGAGCCGGCACCAAACTCACCGTTTTAGATCCAAACATCAAAGTCACTGAACCCACAGTGGAAGTCCTAGCACCCTCGGCAAAGGAGTGTAAAGATAGAAACAAGAAGAAGAAGAAGACCCTGGTGTGTGTAGCCACCCGCTTCTACCCCGACCATGTCACGGTCTTCTGGCAAGTC
>221-3
CCAGGGAGAGTCGGCTAAGATGGAGTGTTCACATAGTATATCAAGCTATAATCGTATCCTCTGGTACAAGCAATCCAACTTCAGAGAATTGGTGCTACTAGGATACATGATAGCGACAGCTGGATATCCTGAGGCTGGATTTGGTATAGAAGGAGATGCTAATGCAGGTGGTACCAGCACCTTAACCATCAATCAACTAACTCCAAATAGCAGTGCTGTGTATTACTGTGCTGCCGGGACAGGGGACTATGATCCTGCATTCTTTGGAGCAGGGACCAAACTGAGTGTTCTGGATCCAAACATCAAAGTCACTGAACCCACAGTGGAAGTCCTAGCACCCTCGGCAAAGGAGTGTAAAGATAGAAACAAGAAGAAGAAGAAGACCCTGGTGTGTGTAGCCACCCGCTTCTACCCCGACCATGTCACGGTCTTCTGGCAAGTC
>222-3
CCAGGGAGAGTCGGCTAAGATAGTGTGTTCACATAGTATATCAGGGTATAATGTCATCCTCTGGTACAAGCAATCCAACTACAGAGAATTGGTGCTATTAGGATACATGATAGCGACAGCTGGATATCCTGAGGCTGGATTTGATATAGAAGGAGATGCTAATGCAGGTGGTACCAGCACCTTAACCATCAATCAACTAACTCCAAATAGCAGTGCTGTGTATTACTGTGCGGGGACAGGCAACTATGAGGCACATTTTGGATCAGGCACCAAATTAACAGTTCTCGATCCAAACATCAAAGTCACTGAACCCACAGTGGAAGTCCTAGCACCCTCGGCAAAGGAGTGTAAAGATAGAAACAAGAAGAAGAAGAAGACCCTGGTGTGTGTAGCCACCCGCTTCTACCCCGACCATGTCACGGTCTTCTGGCAAGTC
>223-3
CCAGGGAGAGTCGGCTAAGATGGAGTGTTCACATAGTATATCAAGCTATAATCGTATCCTCTGGTACAAGCAATCCAACTTCAGAGAATTGGTGCTACTAGGATACATGATAGCGACAGCTGGATATCCTGAGGCTGGATTTGGTATAGAAGGAGATGCTAATGCAGGTGGTACCAGCACCTTAACCATCAATCAACTAACTCCAAATAGCAGTGCTGTGTATTACTGTGCTGCTAGTTCATACAACTATGATCCTGCATTCTTTGGAGCAGGGACCAAACTGAGTGTTCTGGATCCAAACATCAAAGTCACTGAACCCACAGTGGAAGTCCTAGCACCCTCGGCAAAGGAGTATAAAGATAGAAACAAGAAGAAGAAGAAGACCCTGGTGTGTGTAGCCACCCGCTTCTACCCCGACCATGTCACGGTCTTCTGGCAAGTC
>224-3
CCAGGGAGAGTCGGCTAAGATGGAGTGTTCACATAGTATATCAAGCTATAATCGTATCCTCTGGTACAAGCAATCCAACTTCAGAGAATTGGTGCTACTAGGATACATGATAGCGACAGCTGGATATCCTGAGGCTGGATTTGGTATAGAAGGAGATGCTAATGCAGGTGGTACCAGCACCTTAACCATCAATCAACTAACTCCAAATAGCAGTGCTGTGTATTACTGTGCTGCCGGGACAGGGGGGTACTCGGAGGCATATTTTGGAGCCGGCACCAAACTCACCGTTTTAGATCCAAACATCAAAGTCACTGAACCCACAGTGGAAGTCCTAGCACCCTCGGCAAAGGAGTGTAAAGATAGAAACAAGAAGAAGAAGAAGACCCTGGTGTGTGTAGCCACCCGCTTCTACCCCGACCATGTCACGGTCTTCTGGCAAGTC
>225-3
CCAGGGAGAGTCGGCTAAGATGGAGTGTTCACATAGTATATCAAGCTATAATCGTATCCTCTGGTACAAGCAATCCAACTTCAGAGAATTGGTGCTACTAGGATACATGATAGCGACAGCTGGATATCCTGAGGCTGGATTTGGTATAGAAGGAGATGCTAATGCAGGTGGTACCAGCACCTTAACCATCAATCAACTAACTCCAAATAGCAGTGCTGTGTATTACTGTGCTGCTAGTTTAGGGACTTCAACTCAACCAGCCTTCTTTGGCAATGGAACGAAACTCACTGTTTTAGATCCAAACATCAAAGTCACTGAACCCACAGTGGAAGTCCTAGCACCCTCGGCAAAGGAGTGTAAAGATAGAAACAAGAAGAAGAAGAAGACCCTGGTGTGTGTAGCCACCCGCTTCTACCCCGACCATGTCACGGTCTTCTGGCAAGTC
>226-3
CCAGGGAGAGTCGGCTAAGATCAAGTGTTCACATAGTATATCAAGCTATAATGTCATCCTCTGGTACAAGCAATCCAACTACAGAGAATTAGTGTTTCTAGGATACATGACAGCGAAAACTGCAAATCCTGAGGTTGGATTTGGTATAGAAGGAGATGCTAGTGCAGGTGGTACCAGCACCTTAACCATCAATCAACTAACTCCAAATAGCAGTGCTGTGTATTACTGTGCTGCAACAACTCAAACTCAACCAGCCTTCTTTGGCAATGGAACGAAACTCACTGTTTTAGATCCAAACATCAAAGTCACTGAACCCACAGTGGAAGTCCTAGCACCCTCGGCAAAGGAGTGTAAAGATAGAAACAAGAAGAAGAAGAAGACCCTGGTGTGTGTAGCCACCCGCTTCTACCCCGACCATGTCACGGTCTTCTGGCAAGTC
>227-3
CCAGGGAGAGTCGGCTAAGATGGAGTGTTCACATAGTATATCAGGCTACAATTATGTCCTCTGGTACAAGCAATCCAACTACAGAGAATTAGTGTTTCTCGGATACATGCAATTGAAAACTGGATTTCCTGAGGCTGGATTTGCTATAGAAGGAGATGCTAATGCAGGTGGTACCAGCACCTTAACCATCAATCAACTAACTCCAAATAGCAGTGCTGTGTATTATCGGACAGGTACACGGATAAGGCAGAGTTTGGTCCAGGTACCAGACTCACTGTTCTAGATCCAAACATCAAAGTCACTGAACCCACAGTGGAAGTCCTAGCACCCTCGGCAAAGGAGTGTAAAGATAGAAACAAGAAGAAGAAGAAGACCCTGGTGTGTGTAGCCACCCGCTTCTACCCCGACCATGTCACGGTCTTCTGGCAAGTC
>228-3
CCAGGGAGAGTCGGCTAAGATGGAGTGTTCACATAGTATATCAAGCTATAATCGTATCCTCTGGTACAAGCAATCCAACTTCAGAGAATTGGTGCTACTAGGATACATGATAGCGACAGCTGGATATCCTGAGGCTGGATTTGGTATAGAAGGAGATGCTAATGCAGGTGGTACCAGCACCTTAACCATCAATCAACTAACTCCAAATAGCAGTGCTGTGTATTACTGTGCTGCCGGACAGGGGATCAACTATGAGGCACATTTTGGATCAGGCACCAAATTAACAGTTCTCGATCCAAACATCAAAGTCACTGAACCCACAGTGGAAGTCCTAGCACCCTCGGCAAAGGAGTGTAAAGATAGAAACAAGAAGAAGAAGAAGACCCTGGTGTGTGTAGCCACCCGCTTCTACCCCGACCATGTCACGGTCTTCTGGCAAGTC
>229-3
CCAGGGAGAGTCGGCTAAGATGGAGTGTTCACATAGTATATCAAGCTATAATCGTATCCTCTGGTACAAGCAATCCAACTACCGAGAATTATTGCTATTAGGATACATGGTTGGGAAAACTGGATATCCTGAGGCTGGATTTGGTATAGAAGGAGATGCTAATGCAGGTGGTACCAGCACCTTAACCATCAATCAACTAACTCCAAATAGCAGTGCTGTGTATTACTGTGCTGCTAGACAGGGGGCGCGCTCGGAGGCATATTTTGGAGCCGGCACCAAACTCACCGTTTTAGATCCAAACATCAAAGTCACTGAACCCACAGTGGAAGTCCTAGCACCCTCGGCAAAGGAGTGTAAAGATAGAAACAAGAAGAAGAAGAAGACCCTGGTGTGTGTAGCCACCCGCTTCTACCCCGACCATGTCACGGTCTTCTGGCAAGTC
>230-3
CCAGGGAGAGTCGGCTAAGATGGAGTGTTCACATAGTATATCAAGCTATAATCGTATCCTCTGGTACAAGCAATCCAACTTCAGAGAATTGGTGCTACTAGGATACATGATAGCGACAGCTGGATATCCTGAGGCTGGATTTGGTATAGAAGGAGATGCTAATGCAGGTGGTACCAGCACCTTAACCATCAATCAACTAACTCCAAATAGCAGTGCTGTGTATTACTGTGCTGCTAGGACAGGGAGCAACAACCCGGCATTCTTCGGCAGTGGCACCAAACTCACAGTTCTAGATCCAAACATCAAAGTCACTGAACCCACAGTGGAAGTCCTAGCACCCTCGGCAAAGGAGTGTAAAGATAGAAACAAGAAGAAGAAGAAGACCCTGGTGTGTGTAGCCACCCGCTTCTACCCCGACCATGTCACGGTCTTCTGGCAAGTC
>231-3
CCAGGGAGAGTCGGCTAAGATCAAGTGTTCACATAGTATATCAAGCTATAATGTCATCCTCTGGTACAAGCAATCCAACTACAGAGAATTAGTGTTTCTAGGATACATGACAGCGAAAACTGCAAATCCTGAGGTTGGATTTGGTATAGAAGGAGATGCTAGTGCAGGTGGTACCAGCACCTTAACCATCAATCAACTAACTCCAAATAGCAGTGCTGTGTATTACTGTGCTGCTAACATTGGTGGTGCCAGCCAGGCTTACTTCGGTGGAGGAACCAGGTTAACTGTTCTAGATCCAAACATCAAAGTCACTGAACCCACAGTGGAAGTCCTAGCACCCTCGGCAAAGGAGTGTAAAGATAGAAACAAGAAGAAGAAGAAGACCCTGGTGTGTGTAGCCACCCGCTTCTACCCCGACCATGTCACGGTCTTCTGGCAAGTC
>232-3
CCAGGGAGAGTCGGCTAAGATGGAGTGTTCACATAGTATATCAAGCTATAATCGTATCCTCTGGTACAAGCAATCCAACTTCAGAGAATTGGTGCTACTAGGATACATGATAGCGACAGCTGGATATCCTGAGGCTGGATTTGGTATAGAAGGAGATGCTAATGCAGGTGGTACCAGCACCTTAACCATCAATCAACTAACTCCAAATAGCAGTGCTGTGTATTACTGTGCTGCTAGTTTATGGGGGGTCACGGATAAGGCAGAGTTTGGTCCAGGTACCAGACTCACTGTTCTAGATCCAAACATCAAAGTCACTGAACCCACAGTGGAAGTCCTAGCACCCTCGGCAAAGGAGTGTAAAGATAGAAACAAGAAGAAGAAGAAGACCCTGGTGTGTGTAGCCACCCGCTTCTACCCCGACCATGTCACGGTCTTCTGGCAAGTC
>233-3
CCAGGGAGAGTCGGCTAAGATAGTGTGTTCACATAGTATATCAGGGTATAATGTCATCCTCTGGTACAAGCAATCCAACTACAGAGAATTGGTGCTATTAGGATACATGATAGCGACAGCTGGATATCCTGAGGCTGGATTTGATATAGAAGGAGATGCTAATGCAGGTGGTACCAGCACCTTAACCATCAATCAACTAACTCCAAATAGCAGTGCTGTGTATTACTGTGCTGCGGGACAGGGGTATGAGGCACATTTTGGATCAGGCACCAAATTAACAGTTCTCGATCCAAACATCAAAGTCACTGAACCCACAGTGGAAGTCCTAGCACCCTCGGCAAAGGAGTGTAAAGATAGAAACAAGAAGAAGAAGAAGACCCTGGTGTGTGTAGCCACCCGCTTCTACCCCGACCATGTCACGGTCTTCTGGCAAGTC
>234-3
CCAGGGAGAGTCGGCTAAGATGGAGTGTTCACATAGTATATCAAGCTATAATCGTATCCTCTGGTACAAGCAATCCAACTACCGAGAATTATTGCTATTAGGATACATGGTTGGGAAAACTGGATATCCTGAGGCTGGATTTGGTATAGAAGGAGATGCTAATGCAGGTGGTACCAGCACCTTAACCATCAATCAACTAACTCCAAATAGCAGTGCTGTGTATTACTGTGCTGCGGGACAGGGCGGCAACCCGGCATTCTTCGGCAGTGGCACCAAACTCACAGTTCTAGATCCAAACATCAAAGTCACTGAACCCACAGTGGAAGTCCTAGCACCCTCGGCAAAGGAGTGTAAAGATAGAAACAAGAAGAAGAAGAAGACCCTGGTGTGTGTAGCCACCCGCTTCTACCCCGACCATGTCACGGTCTTCTGGCAAGTC
>235-3
CCAGGGAGAGTCGGCTAAGATCAAGTGTTCACATAGTATATCAAGCTATAATGTCATCCTCTGGTACAAGCAATCCAACTACAGAGAATTAGTGTTTCTAGGATACATGACAGCGAAAACTGCAAATCCTGAGGTTGGATTTGGTATAGAAGGAGATGCTAGTGCAGGTGGTACCAGCACCTTAACCATCAATCAACTAACTCCAAATAGCAGTGCTGTGTATTACTGTGCTGCTACAGGGGGAACTCAAACTCAACCAGCCTTCTTTGGCAATGGAACGAAACTCACTGTTTTAGATCCAAACATCAAAGTCACTGAACCCACAGTGGAAGTCCTAGCACCCTCGGCAAAGGAGTGTAAAGATAGAAACAAGAAGAAGAAGAAGACCCTGGTGTGTGTAGCCACCCGCTTCTACCCCGACCATGTCACGGTCTTCTGGCAAGTC
>236-3
CCAGGGAGAGTCGGCTAAGATCAAGTGTTCACATAGTATATCAAGCTATAATGTCATCCTCTGGTACAAGCAATCCAACTACAGAGAATTAGTGTTTCTAGGATACATGACAGCGAAAACTGCAAATCCTGAGGTTGGATTTGGTATAGAAGGAGATGCTAGTGCAGGTGGTACCAGCACCTTAACCATCAATCAACTAACTCCAAATAGCAGTGCTGTGTATTACTGTGCTGCCGACAGGGAACGGTATGAGGCACATTTTGGATCAGGCACCAAATTAACAGTTCTCGATCCAAACATCAAAGTCACTGAACCCACAGTGGAAGTCCTAGCACCCTCGGCAAAGGAGTGTAAAGATAGAAACAAGAAGAAGAAGAAGACCCTGGTGTGTGTAGCCACCCGCTTCTACCCCGACCATGTCACGGTCTTCTGGCAAGTC
>237-3
CCAGGGAGAGTCGGCTAAGATGGAGTGTTCACATAGTATATCAGGCTACAATTATGTCCTCTGGTACAAGCAATCCAACTACAGAGAATTAGTGTTTCTCGGATACATGCAATTGAAAACTGGATTTCCTGAGGCTGGATTTGCTATAGAAGGAGATGCTAATGCAGGTGGTACCAGCACCTTAACCATCAATCAACTAACTCCAAATAGCAGTGCTGTGTATTACTGTGCTGGGGCGGACAGCTCTGGTGGTTATGCTGCCTACTTTGGAGAGGGAACTAAGCTAACAGTTCTGGATCCAAACATCAAAGTCACTGAACCCACAGTGGAAGTCCTAGCACCCTCGGCAAAGGAGTGTAAAGATAGAAACAAGAAGAAGAAGAAGACCCTGGTGTGTGTAGCCACCCGCTTCTACCCCGACCATGTCACGGTCTTCTGGCAAGTC
>238-3
CCAGGGAGAGTCGGCTAAGATGGAGTGTTCACATAGTATATCAAGCTATAATCGTATCCTCTGGTACAAGCAATCCAACTTCAGAGAATTGGTGCTACTAGGATACATGATAGCGACAGCTGGATATCCTGAGGCTGGATTTGGTATAGAAGGAGATGCTAATGCAGGTGGTACCAGCACCTTAACCATCAATCAACTAACTCCAAATAGCAGTGCTGTGTATTACTGTGCTGCCGGGACAGGGGGCAACTATGAGGCACATTTTGGATCAGGCACCAAATTAACAGTTCTCGATCCAAACATCAAAGTCACTGAACCCACAGTGGAAGTCCTAGCACCCTCGGCAAAGGAGTGTAAAGATAGAAACAAGAAGAAGAAGAAGACCCTGGTGTGTGTAGCCACCCGCTTCTACCCCGACCATGTCACGGTCTTCTGGCAAGTC
>239-3
CCAGGGAGAGTCGGCTAAGATGGAGTGTTCACATAGTATATCAAGCTATAATCGTATCCTCTGGTACAAGCAATCCAACTTCAGAGAATTGGTGCTACTAGGATACATGATAGCGACAGCTGGATATCCTGAGGCTGGATTTGGTATAGAAGGAGATGCTAATGCAGGTGGTACCAGCACCTTAACCATCAATCAACTAACTCCAAATAGCAGTGCTGTGTATTACTGCGCCGGGACAGACGACTATGAGGCACATTTTGGATCAGGCACCAAATTAACAGTTCTCGATCCAAACATCAAAGTCACTGAACCCACAGTGGAAGTCCTAGCACCCTCGGCAAAGGAGTGTAAAGATAGAAACAAGAAGAAGAAGAAGACCCTGGTGTGTGTAGCCACCCGCTTCTACCCCGACCATGTCACGGTCTTCTGGCAAGTC
>240-3
CCAGGGAGAGTCGGCTAAGATGGAGTGTTCACATAGTATATCAAGCTATAATCGTATCCTCTGGTACAAGCAATCCAACTTCAGAGAATTGGTGCTACTAGGATACATGATAGCGACAGCTGGATATCCTGAGGCTGGATTTGGTATAGAAGGAGATGCTAATGCAGGTGGTACCAGCACCTTAACCATCAATCAACTAACTCCAAATAGCAGTGCTGTGTATTACTGTGCTGCTAGAACTAGTACACGGATAAGGCAGAGTTTGGTCCAGGTACCAGACTCACTGTTCTAGATCCAAACATCAAAGTCACTGAACCCACAGTGGAAGTCCTAGCACCCTCGGCAAAGGAGTGTAAAGATAGAAACAAGAAGAAGAAGAAGACCCTGGTGTGTGTAGCCACCCGCTTCTACCCCGACCATGTCACGGTCTTCTGGCAAGTC
>241-3
CCAGGGAGAGTCGGCTAAGATGGAGTGTTCACATAGTATATCAAGCTATAATCGTATCCTCTGGTACAAGCAATCCAACTTCAGAGAATTGGTGCTACTAGGATACATGATAGCGACAGCTGGATATCCTGAGGCTGGATTTGGTATAGAAGGAGATGCTAATGCAGGTGGTACCAGCACCTTAACCATCAATCAACTAACTCCAAATAGCAGTGCTGTGTATTACTGTGCTGCTAGAACAGGGGCGTACTCGGAGGCATATTTTGGAGCCGGCACCAAACTCACCGTTTTAGATCCAAACATCAAAGTCACTGAACCCACAGTGGAAGTCCTAGCACCCTCGGCAAAGGAGTGTAAAGATAGAAACAAGAAGAAGAAGAAGACCCTGGTGTGTGTAGCCACCCGCTTCTACCCCGACCATGTCACGGTCTTCTGGCAAGTC
>242-3
CCAGGGAGAGTCGGCTAAGATGGAGTGTTCACATAGTATATCAAGCTATAATCGTATCCTCTGGTACAAGCAATCCAACTTCAGAGAATTGGTGCTACTAGGATACATGATAGCGACAGCTGGATATCCTGAGGCTGGATTTGGTATAGAAGGAGATGCTAATGCAGGTGGTACCAGCACCTTAACCATCAATCAACTAACTCCAAATAGCAGTGCTGTGTATTACTGTGCTGCTAGTCGGGACAGGGGATGATCCTGCATTCTTTGGAGCAGGGACCAAACTGAGTGTTCTGGATCCAAACATCAAAGTCACTGAACCCACAGTGGAAGTCCTAGCACCCTCGGCAAAGGAGTGTAAAGATAGAAACAAGAAGAAGAAGAAGACCCTGGTGTGTGTAGCCACCCGCTTCTACCCCGACCATGTCACGGTCTTCTGGCAAGTC
>243-3
CCAGGGAGAGTCGGCTAAGATGGAGTGTTCACATAGTATATCAAGCTATAATCGTATCCTCTGGTACAAGCAATCCAACTTCAGAGAATTGGTGCTACTAGGATACATGATAGCGACAGCTGGATATCCTGAGGCTGGATTTGGTATAGAAGGAGATGCTAATGCAGGTGGTACCAGCACCTTAACCATCAATCAACTAACTCCAAATAGCAGTGCTGTGTATTACTGTGCTGCTACGACCTATGAGGCACATTTTGGATCAGGCACCAAATTAACAGTTCTCGATCCAAACATCAAAGTCACTGAACCCACAGTGGAAGTCCTAGCACCCTCGGCAAAGGAGTGTAAAGATAGAAACAAGAAGAAGAAGAAGACCCTGGTGTGTGTAGCCACCCGCTTCTACCCCGACCATGTCACGGTCTTCTGGCAAGTC
>244-3
CCAGGGAGAGTCGGCTAAGATGGAGTGTTCACATAGTATATCAAGCTATAATCGTATCCTCTGGTACAAGCAATCCAACTTCAGAGAATTGGTGCTACTAGGATACATGATAGCGACAGCTGGATATCCTGAGGCTGGATTTGGTATAGAAGGAGATGCTAATGCAGGTGGTACCAGCACCTTAACCATCAATCAACTAACTCCAAATAGCAGTGCTGTGTATTACTGTGCTGCTAGTTTACAGGGAGCTCAAACTCAACCAGCCTTCTTTGGCAATGGAACGAAACTCACTGTTTTAGATCCAAACATCAAAGTCACTGAACCCACAGTGGAAGTCCTAGCACCCTCGGCAAAGGAGTGTAAAGATAGAAACAAGAAGAAGAAGAAGACCCTGGTGTGTGTAGCCACCCGCTTCTACCCCGACCATGTCACGGTCTTCTGGCAAGTC
>245-3
CCAGGGAGAGTCGGCTAAGATGGAGTGTTCACATAGTATATCAAGCTATAATCGTATCCTCTGGTACAAGCAATCCAACTTCAGAGAATTGGTGCTACTAGGATACATGATAGCGACAGCTGGATATCCTGAGGCTGGATTTGGTATAGAAGGAGATGCTAATGCAGGTGGTACCAGCACCTTAACCATCAATCAACTAACTCCAAATAGCAGTGCTGTGTATTACTGTGCTGCTAGTTTATTAGGGTCAACTCAACCAGCCTTCTTTGGCAATGGAACGAAACTCACTGTTTTAGATCCAAACATCAAAGTCACTGAACCCACAGTGGAAGTCCTAGCACCCTCGGCAAAGGAGTGTAAAGATAGAAACAAGAAGAAGAAGAAGACCCTGGTGTGTGTAGCCACCCGCTTCTACCCCGACCATGTCACGGTCTTCTGGCAAGTC
>246-3
CCAGGGAGAGTCGGCTAAGATGAAGTGTTCACATAGTATATCAGGGTATAATGTCATCCTCTGGTACAAGCAATCCAACTACAGAGAATTAGTGCTATTAGGATACATGATCGGGACATCTGGATATCCTGAGGCTGGATTTGATATAGAAGGAGATGCTAATGCAGGTGGTACCAGCACCTTAACCATCAATCAACTAACTCCAAATAGCAGTGCTGTGTATTACTGTGCTGCTATTAGGGGTTTCAAACTCAACCAGCCTTCTTTGGCAATGGAACGAAACTCACTGTTTTAGATCCAAACATCAAAGTCACTGAACCCACAGTGGAAGTCCTAGCACCCTCGGCAAAGGAGTGTAAAGATAGAAACAAGAAGAAGAAGAAGACCCTGGTGTGTGTAGCCACCCGCTTCTACCCCGACCATGTCACGGTCTTCTGGCAAGTC
>247-3
CCAGGGAGAGTCGGCTAAGATCAAGTGTTCACATAGTATATCAAGCTATAATGTCATCCTCTGGTACAAGCAATCCAACTACAGAGAATTAGTGTTTCTAGGATACATGACAGCGAAAACTGCAAATCCTGAGGTTGGATTTGGTATAGAAGGAGATGCTAGTGCAGGTGGTACCAGCACCTTAACCATCAATCAACTAACTCCAAATAGCAGTGCTGTGTATTACTGTGCTGGACGGGACAGGGGCCAACTATGAGGCACATTTTGGATCAGGCACCAAATTAACAGTTCTCGATCCAAACATCAAAGTCACTGAACCCACAGTGGAAGTCCTAGCACCCTCGGCAAAGGAGTGTAAAGATAGAAACAAGAAGAAGAAGAAGACCCTGGTGTGTGTAGCCACCCGCTTCTACCCCGACCATGTCACGGTCTTCTGGCAAGTC
>248-3
CCAGGGAGAGTCGGCTAAGATCAAGTGTTCACATAGTATATCAAGCTATAATGTCATCCTCTGGTACAAGCAATCCAACTACAGAGAATTAGTGTTTCTAGGATACATGACAGCGAAAACTGCAAATCCTGAGGTTGGATTTGGTATAGAAGGAGATGCTAGTGCAGGTGGTACCAGCACCTTAACCATCAATCAACTAACTCCAAATAGCAGTGCTGTGTATTACTGTGCTGCTAGCGGGACAGGGTTTTATGAGGCACATTTTGGATCAGGCACCAAATTAACAGTTCTCGATCCAAACATCAAAGTCACTGAACCCACAGTGGAAGTCCTAGCACCCTCGGCAAAGGAGTGTAAAGATAGAAACAAGAAGAAGAAGAAGACCCTGGTGTGTGTAGCCACCCGCTTCTACCCCGACCATGTCACGGTCTTCTGGCAAGTC
>249-3
CCAGGGAGAGTCGGCTAAGATGGAGTGTTCACATAGTATATCAAGCTATAATCGTATCCTCTGGTACAAGCAATCCAACTTCAGAGAATTGGTGCTACTAGGATACATGATAGCGACAGCTGGATATCCTGAGGCTGGATTTGGTATAGAAGGAGATGCTAATGCAGGTGGTACCAGCACCTTAACCATCAATCAACTAACTCCAAATAGCAGTGCTGTGTATTACTGTGCTGCTAGTTTATATAACGCCGGGACAGGGTTTGGTGAGGCCTACTTTGGGAATGGAACCAAACTCACTGTTTTAGATCCAAACATCAAAGTCACTGAACCCACAGTGGAAGTCCTAGCACCCTCGGCAAAGGAGTGTAAAGATAGAAACAAGAAGAAGAAGAAGACCCTGGTGTGTGTAGCCACCCGCTTCTACCCCGACCATGTCACGGTCTTCTGGCAAGTC
>250-3
CCAGGGAGAGTCGGCTAAGATCAAGTGTTCACATAGTATATCAAGCTATAATGTCATCCTCTGGTACAAGCAATCCAACTACAGAGAATTAGTGTTTCTAGGATACATGACAGCGAAAACTGCAAATCCTGAGGTTGGATTTGGTATAGAAGGAGATGCTAGTGCAGGTGGTACCAGCACCTTAACCATCAATCAACTAACTCCAAATAGCAGTGCTGTGTATTACTGTGCTGCTACGACAGGGGCTCAACCAGCCTTCTTTGGCAATGGAACGAAACTCACTGTTTTAGATCCAAACATCAAAGTCACTGAACCCACAGTGGAAGTCCTAGCACCCTCGGCAAAGGAGTGTAAAGATAGAAACAAGAAGAAGAAGAAGACCCTGGTGTGTGTAGCCACCCGCTTCTACCCCGACCATGTCACGGTCTTCTGGCAAGTC
>251-3
CCAGGGAGAGTCGGCTAAGATGGAGTGTTCACATAGTATATCAAGCTATAATCGTATCCTCTGGTACAAGCAATCCAACTTCAGAGAATTGGTGCTACTAGGATACATGATAGCGACAGCTGGATATCCTGAGGCTGGATTTGGTATAGAAGGAGATGCTAATGCAGGTGGTACCAGCACCTTAACCATCAATCAACTAACTCCAAATAGCAGTGCTGTGTATTACTGTGCTCTCTAGGCCGGTGGTTATGCTGCCTACTTTGGAGAAGGAACTAAGCTAACAGTTCTGGATCCAAACATCAAAGTCACTGAACCCACAGTGGAAGTCCTAGCACCCTCGGCAAAGGAGTGTAAAGATAGAAACAAGAAGAAGAAGAAGACCCTGGTGTGTGTAGCCACCCGCTTCTACCCCGACCATGTCACGGTCTTCTGGCAAGTC
>252-3
CCAGGGAGAGTCGGCTAAGATAGTGTGTTCACATAGTATATCAGGGTATAATGTCATCCTCTGGTACAAGCAATCCAACTACAGAGAATTGGTGCTATTAGGATACATGATAGCGACAGCTGGATATCCTGAGGCTGGATTTGATATAGAAGGAGATGCTAATGCAGGTGGTACCAGCACCTTAACCATCAATCAACTAACTCCAAATAGCAGTGCTGTGTATTACTGTGCTGCTAGTCGGGGTGGTGCCAGCCAGGCTTACTTCGGTGGAGGAACCAGGTTAACTGTTCTAGATCCAAACATCAAAGTCACTGAACCCACAGTGGAAGTCCTAGCACCCTCGGCAAAGGAGTGTAAAGATAGAAACAAGAAGAAGAAGAAGACCCTGGTGTGTGTAGCCACCCGCTTCTACCCCGACCATGTCACGGTCTTCTGGCAAGTC
>253-3
CCAGGGAGAGTCGGCTAAGATGGAGTGTTCACATAGTATATCAAGCTATAATCGTATCCTCTGGTACAAGCAATCCAACTTCAGAGAATTGGTGCTACTAGGATACATGATAGCGACAGCTGGATATCCTGAGGCTGGATTTGGTATAGAAGGAGATGCTAATGCAGGTGGTACCAGCACCTTAACCATCAATCAACTAACTCCAAATAGCAGTGCTGTGTATTACTGTGCTGCTAGGGTCCGGGACAACACGGATAAGGCAGAGTTTGGTCCAGGTACCAGACTCACTGTTCTAGATCCAAACATCAAAGTCACTGAACCCACAGTGGAAGTCCTAGCACCCTCGGCAAAGGAGTGTAAAGATAGAAACAAGAAGAAGAAGAAGACCCTGGTGTGTGTAGCCACCCGCTTCTACCCCGACCATGTCACGGTCTTCTGGCAAGTC
>254-3
CCAGGGAGAGTCGGCTAAGATGGAGTGTTCACATAGTATATCAAGCTATAATCGTATCCTCTGGTACAAGCAATCCAACTTCAGAGAATTGGTGCTACTAGGATACATGATAGCGACAGCTGGATATCCTGAGGCTGGATTTGGTATAGAAGGAGATGCTAATGCAGGTGGTACCAGCACCTTAACCATCAATCAACTAACTCCAAATAGCAGTGCTGTGTATTACTGTGCTGCTAGTTTAGGGAACAGAACAACAACCCGGCATTCTTCGGCAGTGGCACCAAACTCACAGTTCTAGATCCAAACATCAAAGTCACTGAACCCACAGTGGAAGTCCTAGCACCCTCGGCAAAGGAGTGTAAAGATAGAAACAAGAAGAAGAAGAAGACCCTGGTGTGTGTAGCCACCCGCTTCTACCCCGACCATGTCACGGTCTTCTGGCAAGTC
>255-3
CCAGGGAGAGTCGGCTAAGATGGAGTGTTCACATAGTATATCAAGCTATAATCGTATCCTCTGGTACAAGCAATCCAACTACCGAGAATTATTGCTATTAGGATACATGGTTGGGAAAACTGGATATCCTGAGGCTGGATTTGGTATAGAAGGAGATGCTAATGCAGGTGGTACCAGCACCTTAACCATCAATCAACTAACTCCAAATAGCAGTGCTGTGTATTACTGTGCTGCTAGGACAGGGAGCAACTATGAGGCACATTTTGGATCAGGCACCAAATTAACAGTTCTCGATCCAAACATCAAAGTCACTGAACCCACAGTGGAAGTCCTAGCACCCTCGGCAAAGGAGTGTAAAGATAGAAACAAGAAGAAGAAGAAGACCCTGGTGTGTGTAGCCACCCGCTTCTACCCCGACCATGTCACGGTCTTCTGGCAAGTC
>256-3
CCAGGGAGAGTCGGCTAAGATCAAGTGTTCACATAGTATATCAAGCTATAATGTCATCCTCTGGTACAAGCAATCCAACTACAGAGAATTAGTGTTTCTAGGATACATGACAGCGAAAACTGCAAATCCTGAGGTTGGATTTGGTATAGAAGGAGATGCTAGTGCAGGTGGTACCAGCACCTTAACCATCAATCAACTAACTCCAAATAGCAGTGCTGTGTATTACTGTGCTGCTAGGACAGGGAGCTCGTACTCGGAGGCATATTTTGGAGCCGGCACCAAACTCACCGTTTTAGATCCAAACATCAAAGTCACTGAACCCACAGTGGAAGTCCTAGCACCCTCGGCAAAGGAGTGTAAAGATAGAAACAAGAAGAAGAAGAAGACCCTGGTGTGTGTAGCCACCCGCTTCTACCCCGACCATGTCACGGTCTTCTGGCAAGTC
>257-3
CCAGGGAGAGTCGGCTAAGATCAAGTGTTCACATAGTATATCAAGCTATAATGTCATCCTCTGGTACAAGCAATCCAACTACAGAGAATTAGTGTTTCTAGGATACATGACAGCGAAAACTGCAAATCCTGAGGTTGGATTTGGTATAGAAGGAGATGCTAGTGCAGGTGGTACCAGCACCTTAACCATCAATCAACTAACTCCAAATAGCAGTGCTGTGTATTACTGTGCTGCTCGACAGGGAGGGTACTCGGAGGCATATTTTGGAGCCGGCACCAAACTCACCGTTTTAGATCCAAACATCAAAGTCACTGAACCCACAGTGGAAGTCCTAGCACCCTCGGCAAAGGAGTGTAAAGATAGAAACAAGAAGAAGAAGAAGACCCTGGTGTGTGTAGCCACCCGCTTCTACCCCGACCATGTCACGGTCTTCTGGCAAGTC
>258-3
CCAGGGAGAGTCGGCTAAGATGGAGTGTTCACATAGTATATCAAGCTATAATCGTATCCTCTGGTACAAGCAATCCAACTTCAGAGAATTGGTGCTACTAGGATACATGATAGCGACAGCTGGATATCCTGAGGCTGGATTTGGTATAGAAGGAGATGCTAATGCAGGTGGTACCAGCACCTTAACCATCAATCAACTAACTCCAAATAGCAGTGCTGTGTATTACTGTGCTGCTTCGGACAGGGGGACTCGGAGGCATATTTTGGAGCCGGCACCAAACTCACCGTTTTAGATCCAAACATCAAAGTCACTGAACCCACAGTGGAAGTCCTAGCACCCTCGGCAAAGGAGTGTAAAGATAGAAACAAGAAGAAGAAGAAGACCCTGGTGTGTGTAGCCACCCGCTTCTACCCCGACCATGTCACGGTCTTCTGGCAAGTC
>259-3
CCAGGGAGAGTCGGCTAAGATGGAGTGTTCACATAGTATATCAAGCTATAATCGTATCCTCTGGTACAAGCAATCCAACTTCAGAGAATTGGTGCTACTAGGATACATGATAGCGACAGCTGGATATCCTGAGGCTGGATTTGGTATAGAAGGAGATGCTAATGCAGGTGGTACCAGCACCTTAACCATCAATCAACTAACTCCAAATAGCAGTGCTGTGTATTACTGTGCTGCTAAGGGACAGGGAGCTCAAACTCAACCAGCCTTCTTTGGCAATGGAACGAAACTCACTGTTTTAGATCCAAACATCAAAGTCACTGAACCCACAGTGGAAGTCCTAGCACCCTCGGCAAAGGAGTGTAAAGATAGAAACAAGAAGAAGAAGAAGACCCTGGTGTGTGTAGCCACCCGCTTCTACCCCGACCATGTCACGGTCTTCTGGCAAGTC
>260-3
CCAGGGAGAGTCGGCTAAGATGGAGTGTTCACATAGTATATCAAGCTATAATCGTATCCTCTGGTACAAGCAATCCAACTTCAGAGAATTGGTGCTACTAGGATACATGATAGCGACAGCTGGATATCCTGAGGCTGGATTTGGTATAGAAGGAGATGCTAATGCAGGTGGTACCAGCACCTTAACCATCAATCAACTAACTCCAAATAGCAGTGCTGTGTATTACTGTGCTGAGGACAGGGGGCCTCAACCCGGCATTCTTCGGCAGTGGCACCAAACTCACAGTTCTAGATCCAAACATCAAAGTCACTGAACCCACAGTGGAAGTCCTAGCACCCTCGGCAAAGGAGTGTAAAGATAGAAACAAGAAGAAGAAGAAGACCCTGGTGTGTGTAGCCACCCGCTTCTACCCCGACCATGTCACGGTCTTCTGGCAAGTC
>261-3
CCAGGGAGAGTCGGCTAAGATGGAGTGTTCACATAGTATATCAAGCTATAATCGTATCCTCTGGTACAAGCAATCCAACTTCAGAGAATTGGTGCTACTAGGATACATGATAGCGACAGCTGGATATCCTGAGGCTGGATTTGGTATAGAAGGAGATGCTAATGCAGGTGGTACCAGCACCTTAACCATCAATCAACTAACTCCAAATAGCAGTGCTGTGTATTACTGTGCTGCTAGTTCGGGACAGGGAGGATATGAGGCACATTTTGGATCAGGCACCAAATTAACAGTTCTCGATCCAAACATCAAAGTCACTGAACCCACAGTGGAAGTCCTAGCACCCTCGGCAAAGGAGTGTAAAGATAGAAACAAGAAGAAGAAGAAGACCCTGGTGTGTGTAGCCACCCGCTTCTACCCCGACCATGTCACGGTCTTCTGGCAAGTC
>262-3
CCAGGGAGAGTCGGCTAAGATGGAGTGTTCACATAGTATATCAAGCTATAATCGTATCCTCTGGTACAAGCAATCCAACTTCAGAGAATTGGTGCTACTAGGATACATGATAGCGACAGCTGGATATCCTGAGGCTGGATTTGGTATAGAAGGAGATGCTAATGCAGGTGGTACCAGCACCTTAACCATCAATCAACTAACTCCAAATAGCAGTGCTGTGTATTACTGTGCTGCTAGTTTACGGACAGCCTATGAGGCACATTTTGGATCAGGCACCAAATTAACAGTTCTCGATCCAAACATCAAAGTCACTGAACCCACAGTGGAAGTCCTAGCACCCTCGGCAAAGGAGTGTAAAGATAGAAACAAGAAGAAGAAGAAGACCCTGGTGTGTGTAGCCACCCGCTTCTACCCCGACCATGTCACGGTCTTCTGGCAAGTC
>263-3
CCAGGGAGAGTCGGCTAAGATGGAGTGTTCACATAGTATATCAAGCTATAATCGTATCCTCTGGTACAAGCAATCCAACTTCAGAGAATTGGTGCTACTAGGATACATGATAGCGACAGCTGGATATCCTGAGGCTGGATTTGGTATAGAAGGAGATGCTAATGCAGGTGGTACCAGCACCTTAACCATCAATCAACTAACTCCAAATAGCAGTGCTGTGTATTACTGTGCTGCGGCAGACTCGGAGGCATATTTTGGAGCCGGCACCAAACTCACCGTTTTAGATCCAAACATCAAAGTCACTGAACCCACAGTGGAAGTCCTAGCACCCTCGGCAAAGGAGTGTAAAGATAGAAACAAGAAGAAGAAGAAGACCCTGGTGTGTGTAGCCACCCGCTTCTACCCCGACCATGTCACGGTCTTCTGGCAAGTC
>264-3
CCAGGGAGAGTCGGCTAAGATGGAGTGTTCACATAGTATATCAAGCTATAATCGTATCCTCTGGTACAAGCAATCCAACTTCAGAGAATTGGTGCTACTAGGATACATGATAGCGACAGCTGGATATCCTGAGGCTGGATTTGGTATAGAAGGAGATGCTAATGCAGGTGGTACCAGCACCTTAACCATCAATCAACTAACTCCAAATAGCAGTGCTGTGTATTACTGTGCTGCTGGGGGACAGGGAAACTATGAGGCACATTTTGGATCAGGCACCAAATTAACAGTTCTCGATCCAAACATCAAAGTCACTGAACCCACAGTGGAAGTCCTAGCACCCTCGGCAAAGGAGTGTAAAGATAGAAACAAGAAGAAGAAGAAGACCCTGGTGTGTGTAGCCACCCGCTTCTACCCCGACCATGTCACGGTCTTCTGGCAAGTC
>265-3
CCAGGGAGAGTCGGCTAAGATCAAGTGTTCACATAGTATATCAAGCTATAATGTCATCCTCTGGTACAAGCAATCCAACTACAGAGAATTAGTGTTTCTAGGATACATGACAGCGAAAACTGCAAATCCTGAGGTTGGATTTGGTATAGAAGGAGATGCTAGTGCAGGTGGTACCAGCACCTTAACCATCAATCAACTAACTCCAAATAGCAGTGCTGTGTATTACTGTGCTGCTAGTTTAAGGGGTTGGAAGTGAGGCCTACTTTGGGAATGGAACCAAACTCACTGTTTTAGATCCAAACATCAAAGTCACTGAACCCACAGTGGAAGTCCTAGCACCCTCGGCAAAGGAGTGTAAAGATAGAAACAAGAAGAAGAAGAAGACCCTGGTGTGTGTAGCCACCCGCTTCTACCCCGACCATGTCACGGTCTTCTGGCAAGTC
>266-3
CCAGGGAGAGTCGGCTAAGATGGAGTGTTCACATAGTATATCAAGCTATAATCGTATCCTCTGGTACAAGCAATCCAACTACCGAGAATTATTGCTATTAGGATACATGGTTGGGAAAACTGGATATCCTGAGGCTGGATTTGGTATAGAAGGAGATGCTAATGCAGGTGGTACCAGCACCTTAACCATCAATCAACTAACTCCAAATAGCAGTGCTGTGTATTACTGTGCTGCTAGGGGAGGGCCGTACACGGATAAGGCAGAGTTTGGTCCAGGTACCAGACTCACTGTTCTAGATCCAAACATCAAAGTCACTGAACCCACAGTGGAAGTCCTAGCACCCTCGGCAAAGGAGTGTAAAGATAGAAACAAGAAGAAGAAGAAGACCCTGGTGTGTGTAGCCACCCGCTTCTACCCCGACCATGTCACGGTCTTCTGGCAAGTC
>267-3
CCAGGGAGAGTCGGCTAAGATGGAGTGTTCACATAGTATATCAAGCTATAATCGTATCCTCTGGTACAAGCAATCCAACTTCAGAGAATTGGTGCTACTAGGATACATGATAGCGACAGCTGGATATCCTGAGGCTGGATTTGGTATAGAAGGAGATGCTAATGCAGGTGGTACCAGCACCTTAACCATCAATCAACTAACTCCAAATAGCAGTGCTGTGTATTACTGTGCTGCTAGTTTAACTCAAACTCAACCAGCCTTCTTTGGCAATGGAACGAAACTCACTGTTTTAGATCCAAACATCAAAGTCACTGAACCCACAGTGGAAGTCCTAGCACCCTCGGCAAAGGAGTGTAAAGATAGAAACAAGAAGAAGAAGAAGACCCTGGTGTGTGTAGCCACCCGCTTCTACCCCGACCATGTCACGGTCTTCTGGCAAGTC
>268-3
CCAGGGAGAGTCGGCTAAGATCAAGTGTTCACATAGTATATCAAGCTATAATGTCATCCTCTGGTACAAGCAATCCAACTACAGAGAATTAGTGTTTCTAGGATACATGACAGCGAAAACTGCAAATCCTGAGGTTGGATTTGGTATAGAAGGAGATGCTAGTGCAGGTGGTACCAGCACCTTAACCATCAATCAACTAACTCCAAATAGCAGTGCTGTGTATTACTGTGCTGCTGGCAGGGGCGACTATGAGGCACATTTTGGATCAGGCACCAAATTAACAGTTCTCGATCCAAACATCAAAGTCACTGAACCCACAGTGGAAGTCCTAGCACCCTCGGCAAAGGAGTGTAAAGATAGAAACAAGAAGAAGAAGAAGACCCTGGTGTGTGTAGCCACCCGCTTCTACCCCGACCATGTCACGGTCTTCTGGCAAGTC
>269-3
CCAGGGAGAGTCGGCTAAGATGGAGTGTTCACATAGTATATCAAGCTATAATCGTATCCTCTGGTACAAGCAATCCAACTTCAGAGAATTGGTGCTACTAGGATACATGATAGCGACAGCTGGATATCCTGAGGCTGGATTTGGTATAGAAGGAGATGCTAATGCAGGTGGTACCAGCACCTTAACCATCAATCAACTAACTCCAAATAGCAGTGCTGTGTATTACTGTGCTGCTAGTTTGACAGGGAATGATCCTGCATTCTTTGGAGCAGGGACCAAACTGAGTGTTCTGGATCCAAACATCAAAGTCACTGAACCCACAGTGGAAGTCCTAGCACCCTCGGCAAAGGAGTGTAAAGATAGAAACAAGAAGAAGAAGAAGACCCTGGTGTGTGTAGCCACCCGCTTCTACCCCGACCATGTCACGGTCTTCTGGCAAGTC
>270-3
CCAGGGAGAGTCGGCTAAGATGGAGTGTTCACATAGTATATCAAGCTATAATCGTATCCTCTGGTACAAGCAATCCAACTTCAGAGAATTGGTGCTACTAGGATACATGATAGCGACAGCTGGATATCCTGAGGCTGGATTTGGTATAGAAGGAGATGCTAATGCAGGTGGTACCAGCACCTTAACCATCAATCAACTAACTCCAAATAGCAGTGCTGTGTATTACTGTGCTACAGGGACGAGTGAGGCCTACTTTGGGAATGGAACCAAACTCACTGTTTTAGATCCAAACATCAAAGTCACTGAACCCACAGTGGAAGTCCTAGCACCCTCGGCAAAGGAGTGTAAAGATAGAAACAAGAAGAAGAAGAAGACCCTGGTGTGTGTAGCCACCCGCTTCTACCCCGACCATGTCACGGTCTTCTGGCAAGTC
>271-3
CCAGGGAGAGTCGGCTAAGATGGAGTGTTCACATAGTATATCAAGCTATAATCGTATCCTCTGGTACAAGCAATCCAACTTCAGAGAATTGGTGCTACTAGGATACATGATAGCGACAGCTGGATATCCTGAGGCTGGATTTGGTATAGAAGGAGATGCTAATGCAGGTGGTACCAGCACCTTAACCATCAATCAACTAACTCCAAATAGCAGTGCTGTGTATTACTGTGCTGTTAGGACAGGTACTCAAACTCAACCAGCCTTCTTTGGCAATGGAACGAAACTCACTGTTTTAGATCCAAACATCAAAGTCACTGAACCCACAGTGGAAGTCCTAGCACCCTCGGCAAAGGAGTGTAAAGATAGAAACAAGAAGAAGAAGAAGACCCTGGTGTGTGTAGCCACCCGCTTCTACCCCGACCATGTCACGGTCTTCTGGCAAGTC
>272-3
CCAGGGAGAGTCGGCTAAGATGGAGTGTTCACATAGTATATCAAGCTATAATCGTATCCTCTGGTACAAGCAATCCAACTTCAGAGAATTGGTGCTACTAGGATACATGATAGCGACAGCTGGATATCCTGAGGCTGGATTTGGTATAGAAGGAGATGCTAATGCAGGTGGTACCAGCACCTTAACCATCAATCAACTAACTCCAAATAGCAGTGCTGTGTATTACTGTGCTGCTAGGCCAGGGGGCGCGTCCGACTATGAGGCACATTTTGGATCAGGCACCAAATTAACAGTTCTCGATCCAAACATCAAAGTCACTGAACCCACAGTGGAAGTCCTAGCACCCTCGGCAAAGGAGTGTAAAGATAGAAACAAGAAGAAGAAGAAGACCCTGGTGTGTGTAGCCACCCGCTTCTACCCCGACCATGTCACGGTCTTCTGGCAAGTC
>273-3
CCAGGGAGAGTCGGCTAAGATGGAGTGTTCACATAGTATATCAAGCTATAATCGTATCCTCTGGTACAAGCAATCCAACTTCAGAGAATTGGTGCTACTAGGATACATGATAGCGACAGCTGGATATCCTGAGGCTGGATTTGGTATAGAAGGAGATGCTAATGCAGGTGGTACCAGCACCTTAACCATCAATCAACTAACTCCAAATAGCAGTGCTGTGTATTACTGTGCTGCGGACAGGGACACTGGAAGTGAGGCCTACTTTGGGAATGGAACCAAACTCACTGTTTTAGATCCAAACATCAAAGTCACTGAACCCACAGTGGAAGTCCTAGCACCCTCGGCAAAGGAGTGTAAAGATAGAAACAAGAAGAAGAAGAAGACCCTGGTGTGTGTAGCCACCCGCTTCTACCCCGACCATGTCACGGTCTTCTGGCAAGTC
>274-3
CCAGGGAGAGTCGGCTAAGATAGTGTGTTCACATAGTATATCAGGGTATAATGTCATCCTCTGGTACAAGCAATCCAACTACAGAGAATTGGTGCTATTAGGATACATGATAGCGACAGCTGGATATCCTGAGGCTGGATTTGATATAGAAGGAGATGCTAATGCAGGTGGTACCAGCACCTTAACCATCAATCAACTAACTCCAAATAGCAGTGCTGTGTATTACTGTGCTGCCCGGGACAACCCGGCATTCTTCGGCAGTGGCACCAAACTCACAGTTCTAGATCCAAACATCAAAGTCACTGAACCCACAGTGGAAGTCCTAGCACCCTCGGCAAAGGAGTGTAAAGATAGAAACAAGAAGAAGAAGAAGACCCTGGTGTGTGTAGCCACCCGCTTCTACCCCGACCATGTCACGGTCTTCTGGCAAGTC
>275-3
CCAGGGAGAGTCGGCTAAGATGGAGTGTTCACATAGTATATCAAGCTATAATCGTATCCTCTGGTACAAGCAATCCAACTTCAGAGAATTGGTGCTACTAGGATACATGATAGCGACAGCTGGATATCCTGAGGCTGGATTTGGTATAGAAGGAGATGCTAATGCAGGTGGTACCAGCACCTTAACCATCAATCAACTAACTCCAAATAGCAGTGCTGTGTATTACTGTGCTGCTAGTTACACCAACTATGAGGCACATTTTGGATCAGGCACCAAATTAACAGTTCTCGATCCAAACATCAAAGTCACTGAACCCACAGTGGAAGTCCTAGCACCCTCGGCAAAGGAGTGTAAAGATAGAAACAAGAAGAAGAAGAAGACCCTGGTGTGTGTAGCCACCCGCTTCTACCCCGACCATGTCACGGTCTTCTGGCAAGTC
>276-3
CCAGGGAGAGTCGGCTAAGATGGAGTGTTCACATAGTATATCAGGGTATAATGTCATCCTCTGGTACAAGCAATCCAATACAGAGAATTGGTGTTTTTAGGATACATGATCGGGACATCTGGATTTCCTGAGGCTGGATTTGATTTAGAAGGAGATGCTAATGCAGGTGGTACAGCACCTTAACCATCAATCAACTAACTCCAAATAGCAGTTCTGTGTATTACTGTGCTGCTAGTTTCAATACTCAAACTCAACCAGCCTTCTTTGGCAATGGAACGAAACTCACTGTTTTAGATCCAAACATCAAAGTCACTGAACCCACAGTGGAAGTCCTAGCACCCTCGGCAAAGGAGTGTAAAGATAGAAACAAGAAGAAGAAGAAGACCCTGGTGTGTGTAGCCACCCGCTTCTACCCCGACCATGTCACGGTCTTCTGGCAAGTC
>277-3
CCAGGGAGAGTCGGCTAAGATGGAGTGTTCACATAGTATATCAGGCTACAATTATGTCCTCTGGTACAAGCAATCCAACTACAGAGAATTAGTGTTTCTCGGATACATGCAATTGAAAACTGGATTTCCTGAGGCTGGATTTGCTATAGAAGGAGATGCTAATGCAGGTGGTACCAGCACCTTAACCATCAATCAACTAACTCCAAATAGCAGTGCTGTGTATTACTGTGCTGCCGGGACAGAAACTCAACCAGCCTTCTTTGGCAATGGAACGAAACTCACTGTTTTAGATCCAAACATCAAAGTCACTGAACCCACAGTGGAAGTCCTAGCACCCTCGGCAAAGGAGTGTAAAGATAGAAACAAGAAGAAGAAGAAGACCCTGGTGTGTGTAGCCACCCGCTTCTACCCCGACCATGTCACGGTCTTCTGGCAAGTC
>278-3
CCAGGGAGAGTCGGCTAAGATCAAGTGTTCACATAGTATATCAAGCTATAATGTCATCCTCTGGTACAAGCAATCCAACTACAGAGAATTAGTGTTTCTAGGATACATGACAGCGAAAACTGCAAATCCTGAGGTTGGATTTGGTATAGAAGGAGATGCTAGTGCAGGTGGTACCAGCACCTTAACCATCAATCAACTAACTCCAAATAGCAGTGCTGTGTATTACTGTGCTGGGAGGACAACCAACTATGAGGCACATTTTGGATCAGGCACCAAATTAACAGTTCTCGATCCAAACATCAAAGTCACTGAACCCACAGTGGAAGTCCTAGCACCCTCGGCAAAGGAGTGTAAAGATAGAAACAAGAAGAAGAAGAAGACCCTGGTGTGTGTAGCCACCCGCTTCTACCCCGACCATGTCACGGTCTTCTGGCAAGTC
>279-3
CCAGGGAGAGTCGGCTAAGATCAAGTGTTCACATAGTATATCAAGCTATAATGTCATCCTCTGGTACAAGCAATCCAACTACAGAGAATTAGTGTTTCTAGGATACATGACAGCGAAAACTGCAAATCCTGAGGTTGGATTTGGTATAGAAGGAGATGCTAGTGCAGGTGGTACCAGCACCTTAACCATCAATCAACTAACTCCAAATAGCAGTGCTGTGTATTACTGTGCTGCTAGTTTTTTCGGCGGACAGGGGGGCTGGAAGTGAGGCCTACTTTGGGAATGGAACCAAACTCACTGTTTTAGATCCAAACATCAAAGTCACTGAACCCACAGTGGAAGTCCTAGCACCCTCGGCAAAGGAGTGTAAAGATAGAAACAAGAAGAAGAAGAAGACCCTGGTGTGTGTAGCCACCCGCTTCTACCCCGACCATGTCACGGTCTTCTGGCAAGTC
>280-3
CCAGGGAGAGTCGGCTAAGATCAAGTGTTCACATAGTATATCAAGCTATAATGTCATCCTCTGGTACAAGCAATCCAACTACAGAGAATTAGTGTTTCTAGGATACATGACAGCGAAAACTGCAAATCCTGAGGTTGGATTTGGTATAGAAGGAGATGCTAGTGCAGGTGGTACCAGCACCTTAACCATCAATCAACTAACTCCAAATAGCAGTGCTGTGTATTACTGTGCTGCTAGAAGACTGGAAGTGAGGCCTACTTTGGGAATGGAACCAAACTCACTGTTTTAGATCCAAACATCAAAGTCACTGAACCCACAGTGGAAGTCCTAGCACCCTCGGCAAAGGAGTGTAAAGATAGAAACAAGAAGAAGAAGAAGACCCTGGTGTGTGTAGCCACCCGCTTCTACCCCGACCATGTCACGGTCTTCTGGCAAGTC
>281-3
CCAGGGAGAGTCGGCTAAGATGGAGTGTTCACATAGTATATCAAGCTATAATCGTATCCTCTGGTACAAGCAATCCAACTTCAGAGAATTGGTGCTACTAGGATACATGATAGCGACAGCTGGATATCCTGAGGCTGGATTTGGTATAGAAGGAGATGCTAATGCAGGTGGTACCAGCACCTTAACCATCAATCAACTAACTCCAAATAGCAGTGCTGTGTATTACTGTGCTGCTAGGCCGGGACAGGGCTACTCGGAGGCATATTTTGGAGCCGGCACCAAACTCACCGTTTTAGATCCAAACATCAAAGTCACTGAACCCACAGTGGAAGTCCTAGCACCCTCGGCAAAGGAGTGTAAAGATAGAAACAAGAAGAAGAAGAAGACCCTGGTGTGTGTAGCCACCCGCTTCTACCCCGACCATGTCACGGTCTTCTGGCAAGTC
>282-3
CCAGGGAGAGTCGGCTAAGATGGAGTGTTCACATAGTATATCAGGCTACAATTATGTCCTCTGGTACAAGCAATCCAACTACAGAGAATTAGTGTTTCTCGGATACATGCAATTGAAAACTGGATTTCCTGAGGCTGGATTTGCTATAGAAGGAGATGCTAATGCAGGTGGTACCAGCACCTTAACCATCAATCAACTAACTCCAAATAGCAGTGCTGTGTATTACTGTGCTGCTAGTGTCAGTAGACAGGGAGGTCTATGAGGCACATTTTGGATCAGGCACCAAATTAACAGTTCTCGATCCAAACATCAAAGTCACTGAACCCACAGTGGAAGTCCTAGCACCCTCGGCAAAGGAGTGTAAAGATAGAAACAAGAAGAAGAAGAAGACCCTGGTGTGTGTAGCCACCCGCTTCTACCCCGACCATGTCACGGTCTTCTGGCAAGTC
>283-3
CCAGGGAGAGTCGGCTAAGATGGAGTGTTCACATAGTATATCAAGCTATAATCGTATCCTCTGGTACAAGCAATCCAACTTCAGAGAATTGGTGCTACTAGGATACATGATAGCGACAGCTGGATATCCTGAGGCTGGATTTGGTATAGAAGGAGATGCTAATGCAGGTGGTACCAGCACCTTAACCATCAATCAACTAACTCCAAATAGCAGTGCTGTGTATTACTGTGCTGCTAGAACAGGGAGGTACTCGGAGGCATATTTTGGAGCCGGCACCAAACTCACCGTTTTAGATCCAAACATCAAAGTCACTGAACCCACAGTGGAAGTCCTAGCACCCTCGGCAAAGGAGTGTAAAGATAGAAACAAGAAGAAGAAGAAGACCCTGGTGTGTGTAGCCACCCGCTTCTACCCCGACCATGTCACGGTCTTCTGGCAAGTC
>284-3
CCAGGGAGAGTCGGCTAAGATCAAGTGTTCACATAGTATATCAAGCTATAATGTCATCCTCTGGTACAAGCAATCCAACTACAGAGAATTAGTGTTTCTAGGATACATGACAGCGAAAACTGCAAATCCTGAGGTTGGATTTGGTATAGAAGGAGATGCTAGTGCAGGTGGTACCAGCACCTTAACCATCAATCAACTAACTCCAAATAGCAGTGCTGTGTATTACTGTGCTGCTAACAGGGGGTACTCGGAGGCATATTTTGGAGCCGGCACCAAACTCACCGTTTTAGATCCAAACATCAAAGTCACTGAACCCACAGTGGAAGTCCTAGCACCCTCGGCAAAGGAGTGTAAAGATAGAAACAAGAAGAAGAAGAAGACCCTGGTGTGTGTAGCCACCCGCTTCTACCCCGACCATGTCACGGTCTTCTGGCAAGTC
>285-3
CCAGGGAGAGTCGGCTAAGATGGAGTGTTCACATAGTATATCAAGCTATAATCGTATCCTCTGGTACAAGCAATCCAACTTCAGAGAATTGGTGCTACTAGGATACATGATAGCGACAGCTGGATATCCTGAGGCTGGATTTGGTATAGAAGGAGATGCTAATGCAGGTGGTACCAGCACCTTAACCATCAATCAACTAACTCCAAATAGCAGTGCTGTGTATTACTGTGCTGCTAGGGGATCGTACTCGGAGGCATATTTTGGAGCCGGCACCAAACTCACCGTTTTAGATCCAAACATCAAAGTCACTGAACCCACAGTGGAAGTCCTAGCACCCTCGGCAAAGGAGTGTAAAGATAGAAACAAGAAGAAGAAGAAGACCCTGGTGTGTGTAGCCACCCGCTTCTACCCCGACCATGTCACGGTCTTCTGGCAAGTC
>286-3
CCAGGGAGAGTCGGCTAAGATGGAGTGTTCACATAGTATATCAAGCTATAATCGTATCCTCTGGTACAAGCAATCCAACTTCAGAGAATTGGTGCTACTAGGATACATGATAGCGACAGCTGGATATCCTGAGGCTGGATTTGGTATAGAAGGAGATGCTAATGCAGGTGGTACCAGCACCTTAACCATCAATCAACTAACTCCAAATAGCAGTGCTGTGTATTACTGTGCTGCTAGTTTCGGGAGTGAGGCACATTTTGGATCAGGCACCAAATTAACAGTTCTCGATCCAAACATCAAAGTCACTGAACCCACAGTGGAAGTCCTAGCACCCTCGGCAAAGGAGTGTAAAGATAGAAACAAGAAGAAGAAGAAGACCCTGGTGTGTGTAGCCACCCGCTTCTACCCCGACCATGTCACGGTCTTCTGGCAAGTC
>287-3
CCAGGGAGAGTCGGCTAAGATAGTGTGTTCACATAGTATATCAGGGTATAATGTCATCCTCTGGTACAAGCAATCCAACTACAGAGAATTGGTGCTATTAGGATACATGATAGCGACAGCTGGATATCCTGAGGCTGGATTTGATATAGAAGGAGATGCTAATGCAGGTGGTACCAGCACCTTAACCATCAATCAACTAACTCCAAATAGCAGTGCTGTGTATTACTGTGCTGCTAGTTTCTCCTATCCTGCATTCTTTGGAGCAGGGACCAAACTGAGTGTTCTGGATCCAAACATCAAAGTCACTGAACCCACAGTGGAAGTCCTAGCACCCTCGGCAAAGGAGTGTAAAGATAGAAACAAGAAGAAGAAGAAGACCCTGGTGTGTGTAGCCACCCGCTTCTACCCCGACCATGTCACGGTCTTCTGGCAAGTC
>288-3
CCAGGGAGAGTCGGCTAAGATCAAGTGTTCACATAGTATATCAAGCTATAATGTCATCCTCTGGTACAAGCAATCCAACTACAGAGAATTAGTGTTTCTAGGATACATGACAGCGAAAACTGCAAATCCTGAGGTTGGATTTGGTATAGAAGGAGATGCTAGTGCAGGTGGTACCAGCACCTTAACCATCAATCAACTAACTCCAAATAGCAGTGCTGTGTATTACTGTGCTGCTAGGAGGTGGTGCCAGCCAGGCTTACTTCGGTGGAGGAACCAGGTTAACTGTTCTAGATCCAAACATCAAAGTCACTGAACCCACAGTGGAAGTCCTAGCACCCTCGGCAAAGGAGTGTAAAGATAGAAACAAGAAGAAGAAGAAGACCCTGGTGTGTGTAGCCACCCGCTTCTACCCCGACCATGTCACGGTCTTCTGGCAAGTC
>289-3
CCAGGGAGAGTCGGCTAAGATGGAGTGTTCACATAGTATATCAAGCTATAATCGTATCCTCTGGTACAAGCAATCCAACTTCAGAGAATTGGTGCTACTAGGATACATGATAGCGACAGCTGGATATCCTGAGGCTGGATTTGGTATAGAAGGAGATGCTAATGCAGGTGGTACCAGCACCTTAACCATCAATCAACTAACTCCAAATAGCAGTGCTGTGTATTACTGTGCTGTGGACAGGGAGAGCACGGATAAGGCAGAGTTTGGTCCAGGTACCAGACTCACTGTTCTAGATCCAAACATCAAAGTCACTGAACCCACAGTGGAAGTCCTAGCACCCTCGGCAAAGGAGTGTAAAGATAGAAACAAGAAGAAGAAGAAGACCCTGGTGTGTGTAGCCACCCGCTTCTACCCCGACCATGTCACGGTCTTCTGGCAAGTC
>290-3
CCAGGGAGAGTCGGCTAAGATGGAGTGTTCACATAGTATATCAAGCTATAATCGTATCCTCTGGTACAAGCAATCCAACTTCAGAGAATTGGTGCTACTAGGATACATGATAGCGACAGCTGGATATCCTGAGGCTGGATTTGGTATAGAAGGAGATGCTAATGCAGGTGGTACCAGCACCTTAACCATCAATCAACTAACTCCAAATAGCAGTGCTGTGTATTACTGTGCTGCTAGCCTAGGGACAGGGGGCGAGTACTCGGAGGCATATTTTGGAGCCGGCACCAAACTCACCGTTTTAGATCCAAACATCAAAGTCACTGAACCCACAGTGGAAGTCCTAGCACCCTCGGCAAAGGAGTGTAAAGATAGAAACAAGAAGAAGAAGAAGACCCTGGTGTGTGTAGCCACCCGCTTCTACCCCGACCATGTCACGGTCTTCTGGCAAGTC
>291-3
CCAGGGAGAGTCGGCTAAGATGGAGTGTTCACATAGTATATCAGGCTACAATTATGTCCTCTGGTACAAGCAATCCAACTACAGAGAATTAGTGTTTCTCGGATACATGCAATTGAAAACTGGATTTCCTGAGGCTGGATTTGCTATAGAAGGAGATGCTAATGCAGGTGGTACCAGCACCTTAACCATCAATCAACTAACTCCAAATAGCAGTGCTGTGTATTACTGTGCTGGGACAACACTGGAAGTGAGGCCTACTTTGGGAATGGAACCAAACTCACTGTTTTAGATCCAAACATCAAAGTCACTGAACCCACAGTGGAAGTCCTAGCACCCTCGGCAAAGGAGTGTAAAGATAGAAACAAGAAGAAGAAGAAGACCCTGGTGTGTGTAGCCACCCGCTTCTACCCCGACCATGTCACGGTCTTCTGGCAAGTC
>292-3
CCAGGGAGAGTCGGCTAAGATCAAGTGTTCACATAGTATATCAAGCTATAATGTCATCCTCTGGTACAAGCAATCCAACTACAGAGAATTAGTGTTTCTAGGATACATGACAGCGAAAACTGCAAATCCTGAGGTTGGATTTGGTATAGAAGGAGATGCTAGTGCAGGTGGTACCAGCACCTTAACCATCAATCAACTAACTCCAAATAGCAGTGCTGTGTATTACTGTGCTGCTGTCGGGACAGGGGGGTACACTGGAAGTGAGGCCTACTTTGGGAATGGAACCAAACTCACTGTTTTAGATCCAAACATCAAAGTCACTGAACCCACAGTGGAAGTCCTAGCACCCTCGGCAAAGGAGTGTAAAGATAGAAACAAGAAGAAGAAGAAGACCCTGGTGTGTGTAGCCACCCGCTTCTACCCCGACCATGTCACGGTCTTCTGGCAAGTC
>293-3
CCAGGGAGAGTCGGCTAAGATCAAGTGTTCACATAGTATATCAAGCTATAATGTCATCCTCTGGTACAAGCAATCCAACTACAGAGAATTAGTGTTTCTAGGATACATGACAGCGAAAACTGCAAATCCTGAGGTTGGATTTGGTATAGAAGGAGATGCTAGTGCAGGTGGTACCAGCACCTTAACCATCAATCAACTAACTCCAAATAGCAGTGCTGTGTATTACTGTGCTGCTAGAGACAGGGGGCGCGGATAAGGCAGAGTTTGGTCCAGGTACCAGACTCACTGTTCTAGATCCAAACATCAAAGTCACTGAACCCACAGTGGAAGTCCTAGCACCCTCGGCAAAGGAGTGTAAAGATAGAAACAAGAAGAAGAAGAAGACCCTGGTGTGTGTAGCCACCCGCTTCTACCCCGACCATGTCACGGTCTTCTGGCAAGTC
>294-3
CCAGGGAGAGTCGGCTAAGATCAAGTGTTCACATAGTATATCAAGCTATAATGTCATCCTCTGGTACAAGCAATCCAACTACAGAGAATTAGTGTTTCTAGGATACATGACAGCGAAAACTGCAAATCCTGAGGTTGGATTTGGTATAGAAGGAGATGCTAGTGCAGGTGGTACCAGCACCTTAACCATCAATCAACTAACTCCAAATAGCAGTGCTGTGTATTACTGTGCTGCCCAGGGGGCTCTTCAAACTCAACCAGCCTTCTTTGGCAATGGAACGAAACTCACTGTTTTAGATCCAAACATCAAAGTCACTGAACCCACAGTGGAAGTCCTAGCACCCTCGGCAAAGGAGTGTAAAGATAGAAACAAGAAGAAGAAGAAGACCCTGGTGTGTGTAGCCACCCGCTTCTACCCCGACCATGTCACGGTCTTCTGGCAAGTC
>295-3
CCAGGGAGAGTCGGCTAAGATGGAGTGTTCACATAGTATATCAAGCTATAATCGTATCCTCTGGTACAAGCAATCCAACTTCAGAGAATTGGTGCTACTAGGATACATGATAGCGACAGCTGGATATCCTGAGGCTGGATTTGGTATAGAAGGAGATGCTAATGCAGGTGGTACCAGCACCTTAACCATCAATCAACTAACTCCAAATAGCAGTGCTGTGTATTACTGTGCTGCTAGTCGGACAGGGTTTGGAAGTGAGGCCTACTTTGGGAATGGAACCAAACTCACTGTTTTAGATCCAAACATCAAAGTCACTGAACCCACAGTGGAAGTCCTAGCACCCTCGGCAAAGGAGTGTAAAGATAGAAACAAGAAGAAGAAGAAGACCCTGGTGTGTGTAGCCACCCGCTTCTACCCCGACCATGTCACGGTCTTCTGGCAAGTC
>296-3
CCAGGGAGAGTCGGCTAAGATAGTGTGTTCACATAGTATATCAGGGTATAATGTCATCCTCTGGTACAAGCAATCCAACTACAGAGAATTGGTGCTATTAGGATACATGATAGCGACAGCTGGATATCCTGAGGCTGGATTTGATATAGAAGGAGATGCTAATGCAGGTGGTACCAGCACCTTAACCATCAATCAACTAACTCCAAATAGCAGTGCTGTGTATTACTGTGCTGCTAGGGCAGATTCAACTCAACCAGCCTTCTTTGGCAATGGAACGAAACTCACTGTTTTAGATCCAAACATCAAAGTCACTGAACCCACAGTGGAAGTCCTAGCACCCTCGGCAAAGGAGTGTAAAGATAGAAACAAGAAGAAGAAGAAGACCCTGGTGTGTGTAGCCACCCGCTTCTACCCCGACCATGTCACGGTCTTCTGGCAAGTC
>297-3
CCAGGGAGAGTCGGCTAAGATAGTGTGTTCACATAGTATATCAGGGTATAATGTCATCCTCTGGTACAAGCAATCCAACTACAGAGAATTGGTGCTATTAGGATACATGATAGCGACAGCTGGATATCCTGAGGCTGGATTTGATATAGAAGGAGATGCTAATGCAGGTGGTACCAGCACCTTAACCATCAATCAACTAACTCCAAATAGCAGTGCTGTGTATTACTGTGCTGCTAGCGGACAGGGGAGTGGTGCCAGCCAGGCTTACTTCGGTGGAGGAACCAGGTTAACTGTTCTAGATCCAAACATCAAAGTCACTGAACCCACAGTGGAAGTCCTAGCACCCTCGGCAAAGGAGTGTAAAGATAGAAACAAGAAGAAGAAGAAGACCCTGGTGTGTGTAGCCACCCGCTTCTACCCCGACCATGTCACGGTCTTCTGGCAAGTC
>298-3
CCAGGGAGAGTCGGCTAAGATGGAGTGTTCACATAGTATATCAAGCTATAATCGTATCCTCTGGTACAAGCAATCCAACTTCAGAGAATTGGTGCTACTAGGATACATGATAGCGACAGCTGGATATCCTGAGGCTGGATTTGGTATAGAAGGAGATGCTAATGCAGGTGGTACCAGCACCTTAACCATCAATCAACTAACTCCAAATAGCAGTGCTGTGTATTACTGTGCTGCTAGTTAAGTAACTATGATCCTGCATTCTTTGGAGCAGGGACCAAACTGAGTGTTCTGGATCCAAACATCAAAGTCACTGAACCCACAGTGGAAGTCCTAGCACCCTCGGCAAAGGAGTGTAAAGATAGAAACAAGAAGAAGAAGAAGACCCTGGTGTGTGTAGCCACCCGCTTCTACCCCGACCATGTCACGGTCTTCTGGCAAGTC
>299-3
CCAGGGAGAGTCGGCTAAGATCAAGTGTTCACATAGTATATCAAGCTATAATGTCATCCTCTGGTACAAGCAATCCAACTACAGAGAATTAGTGTTTCTAGGATACATGACAGCGAAAACTGCAAATCCTGAGGTTGGATTTGGTATAGAAGGAGATGCTAGTGCAGGTGGTACCAGCACCTTAACCATCAATCAACTAACTCCAAATAGCAGTGCTGTGTATTACTGTGCTGCTAGAAGGGAGGGTGCCAGCCAGGCTTACTTCGGTGGAGGAACCAGGTTAACTGTTCTAGATCCAAACATCAAAGTCACTGAACCCACAGTGGAAGTCCTAGCACCCTCGGCAAAGGAGTGTAAAGATAGAAACAAGAAGAAGAAGAAGACCCTGGTGTGTGTAGCCACCCGCTTCTACCCCGACCATGTCACGGTCTTCTGGCAAGTC
>300-3
CCAGGGAGAGTCGGCTAAGATGGAGTGTTCACATAGTATATCAGGCTATGATCGCATCCTCTGGTACAAGCAATCCAACTACAGAGAATTGGTGCTATTAGGATACCTGTATGGGAAAACTGGATATCCTGAGGCTGGATTTGGTATAGAAGGAGATGCTAATGCAGGTGGTACCAGCACCTTAACCATCAATCAACTAACTCCAAATAGCAGTGCTGTGTATTACTGTGCTGCTAGTTTAACAGGGGCTAGCTCTGGTGGTTATGCTGCCTACTTTGGAGAGGGAACTAAGCTAACAGTTCTGGATCCAAACATCAAAGTCACTGAACCCACAGTGGAAGTCCTAGCACCCTCGGCAAAGGAGTGTAAAGATAGAAACAAGAAGAAGAAGAAGACCCTGGTGTGTGTAGCCACCCGCTTCTACCCCGACCATGTCACGGTCTTCTGGCAAGTC
>301-3
CCAGGGAGAGTCGGCTAAGATGGAGTGTTCACATAGTATATCAAGCTATAATCGTATCCTCTGGTACAAGCAATCCAACTTCAGAGAATTGGTGCTACTAGGATACATGATAGCGACAGCTGGATATCCTGAGGCTGGATTTGGTATAGAAGGAGATGCTAATGCAGGTGGTACCAGCACCTTAACCATCAATCAACTAACTCCAAATAGCAGTGCTGTGTATTACTGTGCTGCTGGGACAGGGACTCAACCAGCCTTCTTTGGCAATGGAACGAAACTCACTGTTTTAGATCCAAACATCAAAGTCACTGAACCCACAGTGGAAGTCCTAGCACCCTCGGCAAAGGAGTGTAAAGATAGAAACAAGAAGAAGAAGAAGACCCTGGTGTGTGTAGCCACCCGCTTCTACCCCGACCATGTCACGGTCTTCTGGCAAGTC
>302-3
CCAGGGAGAGTCGGCTAAGATCAAGTGTTCACATAGTATATCAAGCTATAATGTCATCCTCTGGTACAAGCAATCCAACTACAGAGAATTAGTGTTTCTAGGATACATGACAGCGAAAACTGCAAATCCTGAGGTTGGATTTGGTATAGAAGGAGATGCTAGTGCAGGTGGTACCAGCACCTTAACCATCAATCAACTAACTCCAAATAGCAGTGCTGTGTATTACTGTGCTGCTACGCTATACTCGGAGGCATATTTTGGAGCCGGCACCAAACTCACCGTTTTAGATCCAAACATCAAAGTCACTGAACCCACAGTGGAAGTCCTAGCACCCTCGGCAAAGGAGTGTAAAGATAGAAACAAGAAGAAGAAGAAGACCCTGGTGTGTGTAGCCACCCGCTTCTACCCCGACCATGTCACGGTCTTCTGGCAAGTC
>303-3
CCAGGGAGAGTCGGCTAAGATGGAGTGTTCACATAGTATATCAGGCTACAATTATGTCCTCTGGTACAAGCAATCCAACTACAGAGAATTAGTGTTTCTCGGATACATGCAATTGAAAACTGGATTTCCTGAGGCTGGATTTGCTATAGAAGGAGATGCTAATGCAGATCCAAACATCAAAGTCACTGAACCCACAGTGGAAGTCCTAGCACCCTCGGCAAAGGAGTGTAAAGATAGAAACAAGAAGAAGAAGAAGACCCTGGTGTGTGTAGCCACCCGCTTCTACCCCGACCATGTCACGGTCTTCTGGCAAGTC
>304-3
CCAGGGAGAGTCGGCTAAGATCAAGTGTTCACATAGTATATCAAGCTATAATGTCATCCTCTGGTACAAGCAATCCAACTACAGAGAATTAGTGTTTCTAGGATACATGACAGCGAAAACTGCAAATCCTGAGGTTGGATTTGGTATAGAAGGAGATGCTAGTGCAGGTGGTACCAGCACCTTAACCATCAATCAACTAACTCCAAATAGCAGTGCTGTGTATTACTGTGCTGCCGGGACAGGGGGCAATGAGGCACATTTTGGATCAGGCACCAAATTAACAGTTCTCGATCCAAACATCAAAGTCACTGAACCCACAGTGGAAGTCCTAGCACCCTCGGCAAAGGAGTGTAAAGATAGAAACAAGAAGAAGAAGAAGACCCTGGTGTGTGTAGCCACCCGCTTCTACCCCGACCATGTCACGGTCTTCTGGCAAGTC
>305-3
CCAGGGAGAGTCGGCTAAGATGGAGTGTTCACATAGTATATCAAGCTATAATCGTATCCTCTGGTACAAGCAATCCAACTTCAGAGAATTGGTGCTACTAGGATACATGATAGCGACAGCTGGATATCCTGAGGCTGGATTTGGTATAGAAGGAGATGCTAATGCAGGTGGTACCAGCACCTTAACCATCAATCAACTAACTCCAAATAGCAGTGCTGTGTATTACTGTGCTGCTAGACAAATCTATGAGGCACATTTTGGATCAGGCACCAAATTAACAGTTCTCGATCCAAACATCAAAGTCACTGAACCCACAGTGGAAGTCCTAGCACCCTCGGCAAAGGAGTGTAAAGATAGAAACAAGAAGAAGAAGAAGACCCTGGTGTGTGTAGCCACCCGCTTCTACCCCGACCATGTCACGGTCTTCTGGCAAGTC
>306-3
CCAGGGAGAGTCGGCTAAGATGGAGTGTTCACATAGTATATCAAGCTATAATCGTATCCTCTGGTACAAGCAATCCAACTACCGAGAATTATTGCTATTAGGATACATGGTTGGGAAAACTGGATATCCTGAGGCTGGATTTGGTATAGAAGGAGATGCTAATGCAGGTGGTACCAGCACCTTAACCATCAATCAACTAACTCCAAATAGCAGTGCTGTGTATTACTGTGCTGCTAGTTTTGGGGGCGGTACTCGGAGGCATATTTTGGAGCCGGCACCAAACTCACCGTTTTAGATCCAAACATCAAAGTCACTGAACCCACAGTGGAAGTCCTAGCACCCTCGGCAAAGGAGTGTAAAGATAGAAACAAGAAGAAGAAGAAGACCCTGGTGTGTGTAGCCACCCGCTTCTACCCCGACCATGTCACGGTCTTCTGGCAAGTC
>307-3
CCAGGGAGAGTCGGCTAAGATCAAGTGTTCACATAGTATATCAAGCTATAATGTCATCCTCTGGTACAAGCAATCCAACTACAGAGAATTAGTGTTTCTAGGATACATGACAGCGAAAACTGCAAATCCTGAGGTTGGATTTGGTATAGAAGGAGATGCTAGTGCAGGTGGTACCAGCACCTTAACCATCAATCAACTAACTCCAAATAGCAGTGCTGTGTATTACTGTGCTGCTAGTTTTAGCGTTAACAACAACCCGGCATTCTTCGGCAGTGGCACCAAACTCACAGTTCTAGATCCAAACATCAAAGTCACTGAACCCACAGTGGAAGTCCTAGCACCCTCGGCAAAGGAGTGTAAAGATAGAAACAAGAAGAAGAAGAAGACCCTGGTGTGTGTAGCCACCCGCTTCTACCCCGACCATGTCACGGTCTTCTGGCAAGTC
>308-3
CCAGGGAGAGTCGGCTAAGATGGAGTGTTCACATAGTATATCAAGCTATAATCGTATCCTCTGGTACAAGCAATCCAACTTCAGAGAATTGGTGCTACTAGGATACATGATAGCGACAGCTGGATATCCTGAGGCTGGATTTGGTATAGAAGGAGATGCTAATGCAGGTGGTACCAGCACCTTAACCATCAATCAACTAACTCCAAATAGCAGTGCTGTGTATTACTGTGCTGCTAGTTTCGAGGGGTACACGGATAAGGCAGAGTTTGGTCCAGGTACCAGACTCACTGTTCTAGATCCAAACATCAAAGTCACTGAACCCACAGTGGAAGTCCTAGCACCCTCGGCAAAGGAGTGTAAAGATAGAAACAAGAAGAAGAAGAAGACCCTGGTGTGTGTAGCCACCCGCTTCTACCCCGACCATGTCACGGTCTTCTGGCAAGTC
>309-3
CCAGGGAGAGTCGGCTAAGATGGAGTGTTCACATAGTATATCAAGCTATAATCGTATCCTCTGGTACAAGCAATCCAACTTCAGAGAATTGGTGCTACTAGGATACATGATAGCGACAGCTGGATATCCTGAGGCTGGATTTGGTATAGAAGGAGATGCTAATGCAGGTGGTACCAGCACCTTAACCATCAATCAACTAACTCCAAATAGCAGTGCTGTGTATTACTGTGCTGCTAGTTTAGGACAGGGCGAGAATTTCTATGAGGCACATTTTGGATCAGGCACCAAATTAACAGTTCTCGATCCAAACATCAAAGTCACTGAACCCACAGTGGAAGTCCTAGCACCCTCGGCAAAGGAGTGTAAAGATAGAAACAAGAAGAAGAAGAAGACCCTGGTGTGTGTAGCCACCCGCTTCTACCCCGACCATGTCACGGTCTTCTGGCAAGTC
>310-3
CCAGGGAGAGTCGGCTAAGATGGAGTGTTCACATAGTATATCAAGCTATAATCGTATCCTCTGGTACAAGCAATCCAACTTCAGAGAATTGGTGCTACTAGGATACATGATAGCGACAGCTGGATATCCTGAGGCTGGATTTGGTATAGAAGGAGATGCTAATGCAGGTGGTACCAGCACCTTAACCATCAATCAACTAACTCCAAATAGCAGTGCTGTGTATTACTGTGCTGCTAGTTTTCAGGGGAGCTATGAGGCACATTTTGGATCAGGCACCAAATTAACAGTTCTCGATCCAAACATCAAAGTCACTGAACCCACAGTGGAAGTCCTAGCACCCTCGGCAAAGGAGTGTAAAGATAGAAACAAGAAGAAGAAGAAGACCCTGGTGTGTGTAGCCACCCGCTTCTACCCCGACCATGTCACGGTCTTCTGGCAAGTC
>311-3
CCAGGGAGAGTCGGCTAAGATCAAGTGTTCACATAGTATATCAAGCTATAATGTCATCCTCTGGTACAAGCAATCCAACTACAGAGAATTAGTGTTTCTAGGATACATGACAGCGAAAACTGCAAATCCTGAGGTTGGATTTGGTATAGAAGGAGATGCTAGTGCAGGTGGTACCAGCACCTTAACCATCAATCAACTAACTCCAAATAGCAGTGCTGTGTATTACTGTGCTGCTAGTTTAGGGTTCGCCAACTATGAGGCACATTTTGGATCAGGCACCAAATTAACAGTTCTCGATCCAAACATCAAAGTCACTGAACCCACAGTGGAAGTCCTAGCACCCTCGGCAAAGGAGTGTAAAGATAGAAACAAGAAGAAGAAGAAGACCCTGGTGTGTGTAGCCACCCGCTTCTACCCCGACCATGTCACGGTCTTCTGGCAAGTC
>312-3
CCAGGGAGAGTCGGCTAAGATGGAGTGTTCACATAGTATATCAAGCTATAATCGTATCCTCTGGTACAAGCAATCCAACTTCAGAGAATTGGTGCTACTAGGATACATGATAGCGACAGCTGGATATCCTGAGGCTGGATTTGGTATAGAAGGAGATGCTAATGCAGGTGGTACCAGCACCTTAACCATCAATCAACTAACTCCAAATAGCAGTGCTGTGTATTACTGTGCTGCTAGTCGACAGGGGGCGAACTATGAGGCACATTTTGGATCAGGCACCAAATTAACAGTTCTCGATCCAAACATCAAAGTCACTGAACCCACAGTGGAAGTCCTAGCACCCTCGGCAAAGGAGTGTAAAGATAGAAACAAGAAGAAGAAGAAGACCCTGGTGTGTGTAGCCACCCGCTTCTACCCCGACCATGTCACGGTCTTCTGGCAAGTC
>313-3
CCAGGGAGAGTCGGCTAAGATGGAGTGTTCACATAGTATATCAAGCTATAATCGTATCCTCTGGTACAAGCAATCCAACTTCAGAGAATTGGTGCTACTAGGATACATGATAGCGACAGCTGGATATCCTGAGGCTGGATTTGGTATAGAAGGAGATGCTAATGCAGGTGGTACCAGCACCTTAACCATCAATCAACTAACTCCAAATAGCAGTGCTGTGTATTACTGTGCTGCTAGTTTCAACAGGGGATACAACAACCCGGCATTCTTCGGCAGTGGCACCAAACTCACAGTTCTAGATCCAAACATCAAAGTCACTGAACCCACAGTGGAAGTCCTAGCACCCTCGGCAAAGGAGTGTAAAGATAGAAACAAGAAGAAGAAGAAGACCCTGGTGTGTGTAGCCACCCGCTTCTACCCCGACCATGTCACGGTCTTCTGGCAAGTC
>314-3
CCAGGGAGAGTCGGCTAAGATCAAGTGTTCACATAGTATATCAAGCTATAATGTCATCCTCTGGTACAAGCAATCCAACTACAGAGAATTAGTGTTTCTAGGATACATGACAGCGAAAACTGCAAATCCTGAGGTTGGATTTGGTATAGAAGGAGATGCTAGTGCAGGTGGTACCAGCACCTTAACCATCAATCAACTAACTCCAAATAGCAGTGCTGTGTATTACTGTGCTGCTCGTGGACAGGGACTTTTTCGACACTGGAAGTGAGGCCTACTTTGGGAATGGAACCAAACTCACTGTTTTAGATCCAAACATCAAAGTCACTGAACCCACAGTGGAAGTCCTAGCACCCTCGGCAAAGGAGTGTAAAGATAGAAACAAGAAGAAGAAGAAGACCCTGGTGTGTGTAGCCACCCGCTTCTACCCCGACCATGTCACGGTCTTCTGGCAAGTC
>315-3
CCAGGGAGAGTCGGCTAAGATCAAGTGTTCACATAGTATATCAAGCTATAATGTCATCCTCTGGTACAAGCAATCCAACTACAGAGAATTAGTGTTTCTAGGATACATGACAGCGAAAACTGCAAATCCTGAGGTTGGATTTGGTATAGAAGGAGATGCTAGTGCAGGTGGTACCAGCACCTTAACCATCAATCAACTAACTCCAAATAGCAGTGCTGTGTATTACTGTGCTGCTAGTCCGACAGGGGGCACTGGAAGTGAGGCCTACTTTGGGAATGGAACCAAACTCACTGTTTTAGATCCAAACATCAAAGTCACTGAACCCACAGTGGAAGTCCTAGCACCCTCGGCAAAGGAGTGTAAAGATAGAAACAAGAAGAAGAAGAAGACCCTGGTGTGTGTAGCCACCCGCTTCTACCCCGACCATGTCACGGTCTTCTGGCAAGTC
>316-3
CCAGGGAGAGTCGGCTAAGATAGTGTGTTCACATAGTATATCAGGGTATAATGTCATCCTCTGGTACAAGCAATCCAACTACAGAGAATTGGTGCTATTAGGATACATGATAGCGACAGCTGGATATCCTGAGGCTGGATTTGATATAGAAGGAGATGCTAATGCAGGTGGTACCAGCACCTTAACCATCAATCAACTAACTCCAAATAGCAGTGCTGTGTATTACTGTGCTGCTAGTTTAGGGTTCGAGGCACATTTTGGATCAGGCACCAAATTAACAGTTCTCGATCCAAACATCAAAGTCACTGAACCCACAGTGGAAGTCCTAGCACCCTCGGCAAAGGAGTGTAAAGATAGAAACAAGAAGAAGAAGAAGACCCTGGTGTGTGTAGCCACCCGCTTCTACCCCGACCATGTCACGGTCTTCTGGCAAGTC
>317-3
CCAGGGAGAGTCGGCTAAGATGGAGTGTTCACATAGTATATCAAGCTATAATCGTATCCTCTGGTACAAGCAATCCAACTTCAGAGAATTGGTGCTACTAGGATACATGATAGCGACAGCTGGATATCCTGAGGCTGGATTTGGTATAGAAGGAGATGCTAATGCAGGTGGTACCAGCACCTTAACCATCAATCAACTAACTCCAAATAGCAGTGCTGTGTATTACTGTGCTGCCGGGACAGGGGCTAGTGGTGCCAGCCAGGCTTACTTCGGTGGAGGAACCAGGTTAACTGTTCTAGATCCAAACATCAAAGTCACTGAACCCACAGTGGAAGTCCTAGCACCCTCGGCAAAGGAGTGTAAAGATAGAAACAAGAAGAAGAAGAAGACCCTGGTGTGTGTAGCCACCCGCTTCTACCCCGACCATGTCACGGTCTTCTGGCAAGTC
>318-3
CCAGGGAGAGTCGGCTAAGATGGAGTGTTCACATAGTATATCAAGCTATAATCGTATCCTCTGGTACAAGCAATCCAACTTCAGAGAATTGGTGCTACTAGGATACATGATAGCGACAGCTGGATATCCTGAGGCTGGATTTGGTATAGAAGGAGATGCTAATGCAGGTGGTACCAGCACCTTAACCATCAATCAACTAACTCCAAATAGCAGTGCTGTGTATTACTGTGCTGCGAGGACAGGGGCTGGAAGTGAGGCCTACTTTGGGAATGGAACCAAACTCACTGTTTTAGATCCAAACATCAAAGTCACTGAACCCACAGTGGAAGTCCTAGCACCCTCGGCAAAGGAGTGTAAAGATAGAAACAAGAAGAAGAAGAAGACCCTGGTGTGTGTAGCCACCCGCTTCTACCCCGACCATGTCACGGTCTTCTGGCAAGTC
>319-3
CCAGGGAGAGTCGGCTAAGATGGAGTGTTCACATAGTATATCAAGCTATAATCGTATCCTCTGGTACAAGCAATCCAACTTCAGAGAATTGGTGCTACTAGGATACATGATAGCGACAGCTGGATATCCTGAGGCTGGATTTGGTATAGAAGGAGATGCTAATGCAGGTGGTACCAGCACCTTAACCATCAATCAACTAACTCCAAATAGCAGTGCTGTGTATTACTGTGCTGCTAGTCGGACAGGGGGCTCGCAACCCGGCATTCTTCGGCAGTGGCACCAAACTCACAGTTCTAGATCCAAACATCAAAGTCACTGAACCCACAGTGGAAGTCCTAGCACCCTCGGCAAAGGAGTGTAAAGATAGAAACAAGAAGAAGAAGAAGACCCTGGTGTGTGTAGCCACCCGCTTCTACCCCGACCATGTCACGGTCTTCTGGCAAGTC
>320-3
CCAGGGAGAGTCGGCTAAGATGGAGTGTTCACATAGTATATCAAGCTATAATCGTATCCTCTGGTACAAGCAATCCAACTTCAGAGAATTGGTGCTACTAGGATACATGATAGCGACAGCTGGATATCCTGAGGCTGGATTTGGTATAGAAGGAGATGCTAATGCAGGTGGTACCAGCACCTTAACCATCAATCAACTAACTCCAAATAGCAGTGCTGTGTATTACTGTGCTTCGGGACTCTCGGAGGCATATTTTGGAGCCGGCACCAAACTCACCGTTTTAGATCCAAACATCAAAGTCACTGAACCCACAGTGGAAGTCCTAGCACCCTCGGCAAAGGAGTGTAAAGATAGAAACAAGAAGAAGAAGAAGACCCTGGTGTGTGTAGCCACCCGCTTCTACCCCGACCATGTCACGGTCTTCTGGCAAGTC
>321-3
CCAGGGAGAGTCGGCTAAGATGGAGTGTTCACATAGTATATCAAGCTATAATCGTATCCTCTGGTACAAACAATCCAACTTCAGAGAATTGGTGCTACTAGGATACATGATAGCGACAGCTGGATATCCTGAGGCTGGATTTGGTATAGAAGGAGATGCTAATGCAGGTGGTACCAGCACCTTAACCATCAATCAACTAACTCCAAATAGCAGTGCTGTGTATTACTGTGCTGTGGACAGGGAGAGCACGGATAAGGCAGAGTTTGGTCCAGGTACCAGACTCACTGTTCTAGATCCAAACATCAAAGTCACTGAACCCACAGTGGAAGTCCTAGCACCCTCGGCAAAGGAGTGTAAAGATAGAAACAAGAAGAAGAAGAAGACCCTGGTGTGTGTAGCCACCCGCTTCTACCCCGACCATGTCACGGTCTTCTGGCAAGTC
>322-3
CCAGGGAGAGTCGGCTAAGATGGAGTGTTCACATAGTATATCAAGCTATAATCGTATCCTCTGGTACAAGCAATCCAACTTCAGAGAATTGGTGCTACTAGGATACATGATAGCGACAGCTGGATATCCTGAGGCTGGATTTGGTATAGAAGGAGATGCTAATGCAGGTGGTACCAGCACCTTAACCATCAATCAACTAACTCCAAATAGCAGTGCTGTGTATTACTGTGCTGCTACACAGGGTTTGGCACATTTTGGATCAGGCACCAAATTAACAGTTCTCGATCCAAACATCAAAGTCACTGAACCCACAGTGGAAGTCCTAGCACCCTCGGCAAAGGAGTGTAAAGATAGAAACAAGAAGAAGAAGAAGACCCTGGTGTGTGTAGCCACCCGCTTCTACCCCGACCATGTCACGGTCTTCTGGCAAGTC
>323-3
CCAGGGAGAGTCGGCTAAGATGGAGTGTTCACATAGTATATCAAGCTATAATCGTATCCTCTGGTACAAGCAATCCAACTTCAGAGAATTGGTGCTACTAGGATACATGATAGCGACAGCTGGATATCCTGAGGCTGGATTTGGTATAGAAGGAGATGCTAATGCAGGTGGTACCAGCACCTTAACCATCAATCAACTAACTCCAAATAGCAGTGCTGTGTATTACTGTGCTGCTAGTCGCACTGGAAGTGAGGCCTACTTTGGGAATGGAACCAAACTCACTGTTTTAGATCCAAACATCAAAGTCACTGAACCCACAGTGGAAGTCCTAGCACCCTCGGCAAAGGAGTGTAAAGATAGAAACAAGAAGAAGAAGAAGACCCTGGTGTGTGTAGCCACCCGCTTCTACCCCGACCATGTCACGGTCTTCTGGCAAGTC
>324-3
CCAGGGAGAGTCGGCTAAGATGGAGTGTTCACATAGTATATCAGGCTACAATTATGTCCTCTGGTACAAGCAATCCAACTACAGAGAATTAGTGTTTCTCGGATACATGCAATTGAAAACTGGATTTCCTGAGGCTGGATTTGCTATAGAAGGAGATGCTAATGCAGGTGGTACCAGCACCTTAACCATCAATCAACTAACTCCAAATAGCAGTGCTGTGTATTACTGTGCTGCTAGTTTATAAAGGGCGTACTCAAACTCAACCAGCCTTCTTTGGCAATGGAACGAAACTCACTGTTTTAGATCCAAACATCAAAGTCACTGAACCCACAGTGGAAGTCCTAGCACCCTCGGCAAAGGAGTGTAAAGATAGAAACAAGAAGAAGAAGAAGACCCTGGTGTGTGTAGCCACCCGCTTCTACCCCGACCATGTCACGGTCTTCTGGCAAGTC
>325-3
CCAGGGAGAGTCGGCTAAGATGGAGTGTTCACATAGTATATCAGGCTACAATTATGTCCTCTGGTACAAGCAATCCAACTACAGAGAATTAGTGTTTCTCGGATACATGCAATTGAAAACTGGATTTCCTGAGGCTGGATTTGCTATAGAAGGAGATGCTAATGCAGGTGGTACCAGCACCTTAACCATCAATCAACTAACTCCAAATAGCAGTGCTGTGTATTACTGTGCTGCTCGGACAGGGCGTACTCGGAGGCATATTTTGGAGCCGGCACCAAACTCACCGTTTTAGATCCAAACATCAAAGTCACTGAACCCACAGTGGAAGTCCTAGCACCCTCGGCAAAGGAGTGTAAAGATAGAAACAAGAAGAAGAAGAAGACCCTGGTGTGTGTAGCCACCCGCTTCTACCCCGACCATGTCACGGTCTTCTGGCAAGTC
>326-3
CCAGGGAGAGTCGGCTAAGATGGAGTGTTCACATAGTATATCAGGCTACAATTATGTCCTCTGGTACAAGCAATCCAACTACAGAGAATTAGTGTTTCTCGGATACATGCAATTGAAAACTGGATTTCCTGAGGCTGGATTTGCTATAGAAGGAGATGCTAATGCAGGTGGTACCAGCACCTTAACCATCAATCAACTAACTCCAAATAGCAGTGCTGTGTATTACTGTGCTGCTAGTTTAGGAGGGTTAATGGAAGTGAGGCCTACTTTGGGAATGGAACCAAACTCACTGTTTTAGATCCAAACATCAAAGTCACTGAACCCACAGTGGAAGTCCTAGCACCCTCGGCAAAGGAGTGTAAAGATAGAAACAAGAAGAAGAAGAAGACCCTGGTGTGTGTAGCCACCCGCTTCTACCCCGACCATGTCACGGTCTTCTGGCAAGTC
>327-3
CCAGGGAGAGTCGGCTAAGATGGAGTGTTCACATAGTATATCAAGCTATAATCGTATCCTCTGGTACAAGCAATCCAACTTCAGAGAATTGGTGCTACTAGGATACATGATAGCGACAGCTGGATATCCTGAGGCTGGATTTGGTATAGAAGGAGATGCTAATGCAGGTGGTACCAGCACCTTAACCATCAATCAACTAACTCCAAATAGCAGTGCTGTGTATTACTGTGCTGCTAGTTTATCGACAGCGTACTCGGAGGCATATTTTGGAGCCGGCACCAAACTCACCGTTTTAGATCCAAACATCAAAGTCACTGAACCCACAGTGGAAGTCCTAGCACCCTCGGCAAAGGAGTGTAAAGATAGAAACAAGAAGAAGAAGAAGACCCTGGTGTGTGTAGCCACCCGCTTCTACCCCGACCATGTCACGGTCTTCTGGCAAGTC
>328-3
CCAGGGAGAGTCGGCTAAGATGGAGTGTTCACATAGTATATCAAGCTATAATCGTATCCTCTGGTACAAGCAATCCAACTTCAGAGAATTGGTGCTACTAGGATACATGATAGCGACAGCTGGATATCCTGAGGCTGGATTTGGTATAGAAGGAGATGCTAATGCAGGTGGTACCAGCACCTTAACCATCAATCAACTAACTCCAAATAGCAGTGCTGTGTATTACTGTGCTGCTAGGGACGGTTACTCGGAGGCATATTTTGGAGCCGGCACCAAACTCACCGTTTTAGATCCAAACATCAAAGTCACTGAACCCACAGTGGAAGTCCTAGCACCCTCGGCAAAGGAGTGTAAAGATAGAAACAAGAAGAAGAAGAAGACCCTGGTGTGTGTAGCCACCCGCTTCTACCCCGACCATGTCACGGTCTTCTGGCAAGTC
>329-3
CCAGGGAGAGTCGGCTAAGATCAAGTGTTCACATAGTATATCAAGCTATAATGTCATCCTCTGGTACAAGCAATCCAACTACAGAGAATTAGTGTTTCTAGGATACATGACAGCGAAAACTGCAAATCCTGAGGTTGGATTTGGTATAGAAGGAGATGCTAGTGCAGGTGGTACCAGCACCTTAACCATCAATCAACTAACTCCAAATAGCAGTGCTGTGTATTACTGTGCTGCCGACATCAACTATGAGGCACATTTTGGATCAGGCACCAAATTAACAGTTCTCGATCCAAACATCAAAGTCACTGAACCCACAGTGGAAGTCCTAGCACCCTCGGCAAAGGAGTGTAAAGATAGAAACAAGAAGAAGAAGAAGACCCTGGTGTGTGTAGCCACCCGCTTCTACCCCGACCATGTCACGGTCTTCTGGCAAGTC
>330-3
CCAGGGAGAGTCGGCTAAGATGGAGTGTTCACATAGTATATCAAGCTATAATCGTATCCTCTGGTACAAGCAATCCAACTTCAGAGAATTGGTGCTACTAGGATACATGATAGCGACAGCTGGATATCCTGAGGCTGGATTTGGTATAGAAGGAGATGCTAATGCAGGTGGTACCAGCACCTTAACCATCAATCAACTAACTCCAAATAGCAGTGCTGTGTATTACTGTGCTGCCGACAGGGGGGACAACAACCCGGCATTCTTCGGCAGTGGCACCAAACTCACAGTTCTAGATCCAAACATCAAAGTCACTGAACCCACAGTGGAAGTCCTAGCACCCTCGGCAAAGGAGTGTAAAGATAGAAACAAGAAGAAGAAGAAGACCCTGGTGTGTGTAGCCACCCGCTTCTACCCCGACCATGTCACGGTCTTCTGGCAAGTC
>331-3
CCAGGGAGAGTCGGCTAAGATGGAGTGTTCACATAGTATATCAAGCTATAATCGTATCCTCTGGTACAAGCAATCCAACTTCAGAGAATTGGTGCTACTAGGATACATGATAGCGACAGCTGGATATCCTGAGGCTGGATTTGGTATAGAAGGAGATGCTAATGCAGGTGGTACCAGCACCTTAACCATCAATCAACTAACTCCAAATAGCAGTGCTGTGTATTACTGTGCTGCTGGACAGAGCTCGTACTCGGAGGCATATTTTGGAGCCGGCACCAAACTCACCGTTTTAGATCCAAACATCAAAGTCACTGAACCCACAGTGGAAGTCCTAGCACCCTCGGCAAAGGAGTGTAAAGATAGAAACAAGAAGAAGAAGAAGACCCTGGTGTGTGTAGCCACCCGCTTCTACCCCGACCATGTCACGGTCTTCTGGCAAGTC
>332-3
CCAGGGAGAGTCGGCTAAGATGGAGTGTTCACATAGTATATCAAGCTATAATCGTATCCTCTGGTACAAGCAATCCAACTTCAGAGAATTGGTGCTACTAGGATACATGATAGCGACAGCTGGATATCCTGAGGCTGGATTTGGTATAGAAGGAGATGCTAATGCAGGTGGTACCAGCACCTTAACCATCAATCAACTAACTCCAAATAGCAGTGCTGTGTATTACTGTGCTGCCGGGACAGGGGGCGATGAGGCACATTTTGGATCAGGCACCAAATTAACAGTTCTCGATCCAAACATCAAAGTCACTGAACCCACAGTGGAAGTCCTAGCACCCTCGGCAAAGGAGTGTAAAGATAGAAACAAGAAGAAGAAGAAGACCCTGGTGTGTGTAGCCACCCGCTTCTACCCCGACCATGTCACGGTCTTCTGGCAAGTC
>333-3
CCAGGGAGAGTCGGCTAAGATGGAGTGTTCACATAGTATATCAAGCTATAATCGTATCCTCTGGTACAAGCAATCCAACTACCGAGAATTATTGCTATTAGGATACATGGTTGGGAAAACTGGATATCCTGAGGCTGGATTTGGTATAGAAGGAGATGCTAATGCAGGTGGTACCAGCACCTTAACCATCAATCAACTAACTCCAAATAGCAGTGCTGTGTATTACTGTGCTGCTAGTTTTTGGAACTATGAGGCACATTTTGGATCAGGCACCAAATTAACAGTTCTCGATCCAAACATCAAAGTCACTGAACCCACAGTGGAAGTCCTAGCACCCTCGGCAAAGGAGTGTAAAGATAGAAACAAGAAGAAGAAGAAGACCCTGGTGTGTGTAGCCACCCGCTTCTACCCCGACCATGTCACGGTCTTCTGGCAAGTC
>334-3
CCAGGGAGAGTCGGCTAAGATGGAGTGTTCACATAGTATATCAAGCTATAATCGTATCCTCTGGTACAAGCAATCCAACTACCGAGAATTATTGCTATTAGGATACATGGTTGGGAAAACTGGATATCCTGAGGCTGGATTTGGTATAGAAGGAGATGCTAATGCAGGTGGTACCAGCACCTTAACCATCAATCAACTAACTCCAAATAGCAGTGCTGTGTATTACTGTGCTGCTGGGACAGGGGCCCGGATAAGGCAGAGTTTGGTCCAGGTACCAGACTCACTGTTCTAGATCCAAACATCAAAGTCACTGAACCCACAGTGGAAGTCCTAGCACCCTCGGCAAAGGAGTGTAAAGATAGAAACAAGAAGAAGAAGAAGACCCTGGTGTGTGTAGCCACCCGCTTCTACCCCGACCATGTCACGGTCTTCTGGCAAGTC
>335-3
CCAGGGAGAGTCGGCTAAGATCAAGTGTTCACATAGTATATCAAGCTATAATGTCATCCTCTGGTACAAGCAATCCAACTACAGAGAATTAGTGTTTCTAGGATACATGACAGCGAAAACTGCAAATCCTGAGGTTGGATTTGGTATAGAAGGAGATGCTAGTGCAGGTGGTACCAGCACCTTAACCATCAATCAACTAACTCCAAATAGCAGTGCTGTGTATTACTGTGCTGCTAGTTTTACAGGATTCTCGTACTCGGAGGCATATTTTGGAGCCGGCACCAAACTCACCGTTTTAGATCCAAACATCAAAGTCACTGAACCCACAGTGGAAGTCCTAGCACCCTCGGCAAAGGAGTGTAAAGATAGAAACAAGAAGAAGAAGAAGACCCTGGTGTGTGTAGCCACCCGCTTCTACCCCGACCATGTCACGGTCTTCTGGCAAGTC
>336-3
CCAGGGAGAGTCGGCTAAGATGGAGTGTTCACATAGTATATCAAGCTATAATCGTATCCTCTGGTACAAGCAATCCAACTTCAGAGAATTGGTGCTACTAGGATACATGATAGCGACAGCTGGATATCCTGAGGCTGGATTTGGTATAGAAGGAGATGCTAATGCAGGTGGTACCAGCACCTTAACCATCAATCAACTAACTCCAAATAGCAGTGCTGTGTATTACTGTGCTGCTAGTCGGACAGATAGCTCGTACTCGGAGGCATATTTTGGAGCCGGCACCAAACTCACCGTTTTAGATCCAAACATCAAAGTCACTGAACCCACAGTGGAAGTCCTAGCACCCTCGGCAAAGGAGTGTAAAGATAGAAACAAGAAGAAGAAGAAGACCCTGGTGTGTGTAGCCACCCGCTTCTACCCCGACCATGTCACGGTCTTCTGGCAAGTC
>337-3
CCAGGGAGAGTCGGCTAAGATGGAGTGTTCACATAGTATATCAAGCTATAATCGTATCCTCTGGTACAAGCAATCCAACTACCGAGAATTATTGCTATTAGGATACATGGTTGGGAAAACTGGATATCCTGAGGCTGGATTTGGTATAGAAGGAGATGCTAATGCAGGTGGTACCAGCACCTTAACCATCAATCAACTAACTCCAAATAGCAGTGCTGTGTATTACTGTGCTGCTAGTTTCGGGACAGGGTTGGATCCTGCATTCTTTGGAGCAGGGACCAAACTGAGTGTTCTGGATCCAAACATCAAAGTCACTGAACCCACAGTGGAAGTCCTAGCACCCTCGGCAAAGGAGTGTAAAGATAGAAACAAGAAGAAGAAGAAGACCCTGGTGTGTGTAGCCACCCGCTTCTACCCCGACCATGTCACGGTCTTCTGGCAAGTC
>338-3
CCAGGGAGAGTCGGCTAAGATAGTGTGTTCACATAGTATATCAGGGTATAATGTCATCCTCTGGTACAAGCAATCCAACTACAGAGAATTGGTGCTATTAGGATACATGATAGCGACAGCTGGATATCCTGAGGCTGGATTTGATATAGAAGGAGATGCTAATGCAGGTGGTACCAGCACCTTAACCATCAATCAACTAACTCCAAATAGCAGTGCTGTGTATTACTGTGCTGCTTCGGGACAGGAATATGAGGCACATTTTGGATCAGGCACCAAATTAACAGTTCTCGATCCAAACATCAAAGTCACTGAACCCACAGTGGAAGTCCTAGCACCCTCGGCAAAGGAGTGTAAAGATAGAAACAAGAAGAAGAAGAAGACCCTGGTGTGTGTAGCCACCCGCTTCTACCCCGACCATGTCACGGTCTTCTGGCAAGTC
>339-3
CCAGGGAGAGTCGGCTAAGATCAAGTGTTCACATAGTATATCAAGCTATAATGTCATCCTCTGGTACAAGCAATCCAACTACAGAGAATTAGTGTTTCTAGGATACATGACAGCGAAAACTGCAAATCCTGAGGTTGGATTTGGTATAGAAGGAGATGCTAGTGCAGGTGGTACCAGCACCTTAACCATCAATCAACTAACTCCAAATAGCAGTGCTGTGTATTACTGTGCTGCTAGGGACAGGGCGTACACGGATAAGGCAGAGTTTGGTCCAGGTACCAGACTCACTGTTCTAGATCCAAACATCAAAGTCACTGAACCCACAGTGGAAGTCCTAGCACCCTCGGCAAAGGAGTGTAAAGATAGAAACAAGAAGAAGAAGAAGACCCTGGTGTGTGTAGCCACCCGCTTCTACCCCGACCATGTCACGGTCTTCTGGCAAGTC
>340-3
CCAGGGAGAGTCGGCTAAGATCAAGTGTTCACATAGTATATCAAGCTATAATGTCATCCTCTGGTACAAGCAATCCAACTACAGAGAATTAGTGTTTCTAGGATACATGACAGCGAAAACTGCAAATCCTGAGGTTGGATTTGGTATAGAAGGAGATGCTAGTGCAGGTGGTACCAGCACCTTAACCATCAATCAACTAACTCCAAATAGCAGTGCTGTGTATTACTGTGCTGCTAGGGGACAAACTCAACCAGCCTTCTTTGGCAATGGAACGAAACTCACTGTTTTAGATCCAAACATCAAAGTCACTGAACCCACAGTGGAAGTCCTAGCACCCTCGGCAAAGGAGTGTAAAGATAGAAACAAGAAGAAGAAGAAGACCCTGGTGTGTGTAGCCACCCGCTTCTACCCCGACCATGTCACGGTCTTCTGGCAAGTC
>341-3
CCAGGGAGAGTCGGCTAAGATGGAGTGTTCACATAGTATATCAGGCTACAATTATGTCCTCTGGTACAAGCAATCCAACTACAGAGAATTAGTGTTTCTCGGATACATGCAATTGAAAACTGGATTTCCTGAGGCTGGATTTGCTATAGAAGGAGATGCTAATGCAGGTGGTACCAGCACCTTAACCATCAATCAACTAACTCCAAATAGCAGTGCTGTGTATTACTGTGCTGCTCGGACAGAGCAACTATGAGGCACATTTTGGATCAGGCACCAAATTAACAGTTCTCGATCCAAACATCAAAGTCACTGAACCCACAGTGGAAGTCCTAGCACCCTCGGCAAAGGAGTGTAAAGATAGAAACAAGAAGAAGAAGAAGACCCTGGTGTGTGTAGCCACCCGCTTCTACCCCGACCATGTCACGGTCTTCTGGCAAGTC
>342-3
CCAGGGAGAGTCGGCTAAGATAGTGTGTTCACATAGTATATCAGGGTATAATGTCATCCTCTGGTACAAGCAATCCAACTACAGAGAATTGGTGCTATTAGGATACATGATAGCGACAGCTGGATATCCTGAGGCTGGATTTGATATAGAAGGAGATGCTAATGCAGGTGGTACCAGCACCTTAACCATCAATCAACTAACTCCAAATAGCAGTGCTGTGTATTACTGTGCTGCCGGACAGGGGGGCAACAACCCGGCATTCTTCGGCAGTGGCACCAAACTCACAGTTCTAGATCCAAACATCAAAGTCACTGAACCCACAGTGGAAGTCCTAGCACCCTCGGCAAAGGAGTGTAAAGATAGAAACAAGAAGAAGAAGAAGACCCTGGTGTGTGTAGCCACCCGCTTCTACCCCGACCATGTCACGGTCTTCTGGCAAGTC
>343-3
CCAGGGAGAGTCGGCTAAGATGGAGTGTTCACATAGTATATCAAGCTATAATCGTATCCTCTGGTACAAGCAATCCAACTTCAGAGAATTGGTGCTACTAGGATACATGATAGCGACAGCTGGATATCCTGAGGCTGGATTTGGTATAGAAGGAGATGCTAATGCAGGTGGTACCAGCACCTTAACCATCAATCAACTAACTCCAAATAGCAGTGCTGTGTATTACTGTGCTGCTAGTTTTCAGGGGACTATGAGGCACATTTTGGATCAGGCACCAAATTAACAGTTCTCGATCCAAACATCAAAGTCACTGAACCCACAGTGGAAGTCCTAGCACCCTCGGCAAAGGAGTGTAAAGATAGAAACAAGAAGAAGAAGAAGACCCTGGTGTGTGTAGCCACCCGCTTCTACCCCGACCATGTCACGGTCTTCTGGCAAGTC
>344-3
CCAGGGAGAGTCGGCTAAGATCAAGTGTTCACATAGTATATCAAGCTATAATGTCATCCTCTGGTACAAGCAATCCAACTACAGAGAATTAGTGTTTCTAGGATACATGACAGCGAAAACTGCAAATCCTGAGGTTGGATTTGGTATAGAAGGAGATGCTAGTGCAGGTGGTACCAGCACCTTAACCATCAATCAACTAACTCCAAATAGCAGTGCTGTGTATTACTGTGCTGCTAGGACAGGGAGTACTCAAACTCAACCAGCCTTCTTTGGCAATGGAACGAAACTCACTGTTTTAGATCCAAACATCAAAGTCACTGAACCCACAGTGGAAGTCCTAGCACCCTCGGCAAAGGAGTGTAAAGATAGAAACAAGAAGAAGAAGAAGACCCTGGTGTGTGTAGCCACCCGCTTCTACCCCGACCATGTCACGGTCTTCTGGCAAGTC
>345-3
CCAGGGAGAGTCGGCTAAGATGGAGTGTTCACATAGTATATCAAGCTATAATCGTATCCTCTGGTACAAGCAATCCAACTTCAGAGAATTGGTGCTACTAGGATACATGATAGCGACAGCTGGATATCCTGAGGCTGGATTTGGTATAGAAGGAGATGCTAATGCAGGTGGTACCAGCACCTTAACCATCAATCAACTAACTCCAAATAGCAGTGCTGTGTATTACTGTGCTGCTAGTTTCAAGGGGAGCACGGATAAGGCAGAGTTTGGTCCAGGTACCAGACTCACTGTTCTAGATCCAAACATCAAAGTCACTGAACCCACAGTGGAAGTCCTAGCACCCTCGGCAAAGGAGTGTAAAGATAGAAACAAGAAGAAGAAGAAGACCCTGGTGTGTGTAGCCACCCGCTTCTACCCCGACCATGTCACGGTCTTCTGGCAAGTC
>346-3
CCAGGGAGAGTCGGCTAAGATGGAGTGTTCACATAGTATATCAAGCTATAATCGTATCCTCTGGTACAAGCAATCCAACTTCAGAGAATTGGTGCTACTAGGATACATGATAGCGACAGCTGGATATCCTGAGGCTGGATTTGGTATAGAAGGAGATGCTAATGCAGGTGGTACCAGCACCTTAACCATCAATCAACTAACTCCAAATAGCAGTGCTGTGTATTACTGTGCTGCCCGGACAGGCTATGATCCTGCATTCTTTGGAGCAGGGACCAAACTGAGTGTTCTGGATCCAAACATCAAAGTCACTGAACCCACAGTGGAAGTCCTAGCACCCTCGGCAAAGGAGTGTAAAGATAGAAACAAGAAGAAGAAGAAGACCCTGGTGTGTGTAGCCACCCGCTTCTACCCCGACCATGTCACGGTCTTCTGGCAAGTC
>347-3
CCAGGGAGAGTCGGCTAAGATGGAGTGTTCACATAGTATATCAAGCTATAATCGTATCCTCTGGTACAAGCAATCCAACTTCAGAGAATTGGTGCTACTAGGATACATGATAGCGACAGCTGGATATCCTGAGGCTGGATTTGGTATAGAAGGAGATGCTAATGCAGGTGGTACCAGCACCTTAACCATCAATCAACTAACTCCAAATAGCAGTGCTGTGTATTACTGTGCTGCTAGTCGACAGGGGGCAGCAACCCGGCATTCTTCGGCAGTGGCACCAAACTCACAGTTCTAGATCCAAACATCAAAGTCACTGAACCCACAGTGGAAGTCCTAGCACCCTCGGCAAAGGAGTGTAAAGATAGAAACAAGAAGAAGAAGAAGACCCTGGTGTGTGTAGCCACCCGCTTCTACCCCGACCATGTCACGGTCTTCTGGCAAGTC
>348-3
CCAGGGAGAGTCGGCTAAGATCAAGTGTTCACATAGTATATCAAGCTATAATGTCATCCTCTGGTACAAGCAATCCAACTACAGAGAATTAGTGTTTCTAGGATACATGACAGCGAAAACTGCAAATCCTGAGGTTGGATTTGGTATAGAAGGAGATGCTAGTGCAGGTGGTACCAGCACCTTAACCATCAATCAACTAACTCCAAATAGCAGTGCTGTGTATTACTGTGCTGCTAGTGGGACTCAAACTCAACCAGCCTTCTTTGGCAATGGAACGAAACTCACTGTTTTAGATCCAAACATCAAAGTCACTGAACCCACAGTGGAAGTCCTAGCACCCTCGGCAAAGGAGTGTAAAGATAGAAACAAGAAGAAGAAGAAGACCCTGGTGTGTGTAGCCACCCGCTTCTACCCCGACCATGTCACGGTCTTCTGGCAAGTC
>349-3
CCAGGGAGAGTCGGCTAAGATGGAGTGTTCACATAGTATATCAAGCTATAATCGTATCCTCTGGTACAAGCAATCCAACTTCAGAGAATTGGTGCTACTAGGATACATGATAGCGACAGCTGGATATCCTGAGGCTGGATTTGGTATAGAAGGAGATGCTAATGCAGGTGGTACCAGCACCTTAACCATCAATCAACTAACTCCAAATAGCAGTGCTGTGTATTACTGTGCTGCTAGAATGACAGGGGGCGCGGATAAGGCAGAGTTTGGTCCAGGTACCAGACTCACTGTTCTAGATCCAAACATCAAAGTCACTGAACCCACAGTGGAAGTCCTAGCACCCTCGGCAAAGGAGTGTAAAGATAGAAACAAGAAGAAGAAGAAGACCCTGGTGTGTGTAGCCACCCGCTTCTACCCCGACCATGTCACGGTCTTCTGGCAAGTC
>350-3
CCAGGGAGAGTCGGCTAAGATGGAGTGTTCACATAGTATATCAAGCTATAATCGTATCCTCTGGTACAAGCAATCCAACTTCAGAGAATTGGTGCTACTAGGATACATGATAGCGACAGCTGGATATCCTGAGGCTGGATTTGGTATAGAAGGAGATGCTAATGCAGGTGGTACCAGCACCTTAACCATCAATCAACTAACTCCAAATAGCAGTGCTGTGTATTACTGTGCTGCTAGTCTGACAGGGGCGAAACTATGAGGCACATTTTGGATCAGGCACCAAATTAACAGTTCTCGATCCAAACATCAAAGTCACTGAACCCACAGTGGAAGTCCTAGCACCCTCGGCAAAGGAGTGTAAAGATAGAAACAAGAAGAAGAAGAAGACCCTGGTGTGTGTAGCCACCCGCTTCTACCCCGACCATGTCACGGTCTTCTGGCAAGTC
>351-3
CCAGGGAGAGTCGGCTAAGATAGTGTGTTCACATAGTATATCAGGGTATAATGTCATCCTCTGGTACAAGCAATCCAACTACAGAGAATTGGTGCTATTAGGATACATGATAGCGACAGCTGGATATCCTGAGGCTGGATTTGATATAGAAGGAGATGCTAATGCAGGTGGTACCAGCACCTTAACCATCAATCAACTAACTCCAAATAGCAGTGCTGTGTATTACTGTGCTGCCGGGACAGGAGCGGATAAGGCAGAGTTTGGTCCAGGTACCAGACTCACTGTTCTAGATCCAAACATCAAAGTCACTGAACCCACAGTGGAAGTCCTAGCACCCTCGGCAAAGGAGTGTAAAGATAGAAACAAGAAGAAGAAGAAGACCCTGGTGTGTGTAGCCACCCGCTTCTACCCCGACCATGTCACGGTCTTCTGGCAAGTC
>352-3
CCAGGGAGAGTCGGCTAAGATGGAGTGTTCACATAGTATATCAAGCTATAATCGTATCCTCTGGTACAAGCAATCCAACTTCAGAGAATTGGTGCTACTAGGATACATGATAGCGACAGCTGGATATCCTGAGGCTGGATTTGGTATAGAAGGAGATGCTAATGCAGGTGGTACCAGCACCTTAACCATCAATCAACTAACTCCAAATAGCAGTGCTGTGTATTACTGTGCTGCTGGACAGGGTTTCTCGTACTCGGAGGCATATTTTGGAGCCGGCACCAAACTCACCGTTTTAGATCCAAACATCAAAGTCACTGAACCCACAGTGGAAGTCCTAGCACCCTCGGCAAAGGAGTGTAAAGATAGAAACAAGAAGAAGAAGAAGACCCTGGTGTGTGTAGCCACCCGCTTCTACCCCGACCATGTCACGGTCTTCTGGCAAGTC
>353-3
CCAGGGAGAGTCGGCTAAGATGGAGTGTTCACATAGTATATCAGGCTATGATCGCATCCTCTGGTACAAGCAATCCAACTACAGAGAATTGGTGCTATTAGGATACCTGTATGGGAAAACTGGATATCCTGAGGCTGGATTTGGTATAGAAGGAGATGCTAATGCAGGTGGTACCAGCACCTTAACCATCAATCAACTAACTCCAAATAGCAGTGCTGTGTATTACTGTGCTGCTATTGGGACAGAAACTCAACCAGCCTTCTTTGGCAATGGAACGAAACTCACTGTTTTAGATCCAAACATCAAAGTCACTGAACCCACAGTGGAAGTCCTAGCACCCTCGGCAAAGGAGTGTAAAGATAGAAACAAGAAGAAGAAGAAGACCCTGGTGTGTGTAGCCACCCGCTTCTACCCCGACCATGTCACGGTCTTCTGGCAAGTC
>354-3
CCAGGGAGAGTCGGCTAAGATGGAGTGTTCACATAGTATATCAAGCTATAATCGTATCCTCTGGTACAAGCAATCCAACTTCAGAGAATTGGTGCTACTAGGATACATGATAGCGACAGCTGGATATCCTGAGGCTGGATTTGGTATAGAAGGAGATGCTAATGCAGGTGGTACCAGCACCTTAACCATCAATCAACTAACTCCAAATAGCAGTGCTGTGTATTACTGTGCTGCTAGGGACAGGGTACACTGGAAGTGAGGCCTACTTTGGGAATGGAACCAAACTCACTGTTTTAGATCCAAACATCAAAGTCACTGAACCCACAGTGGAAGTCCTAGCACCCTCGGCAAAGGAGTGTAAAGATAGAAACAAGAAGAAGAAGAAGACCCTGGTGTGTGTAGCCACCCGCTTCTACCCCGACCATGTCACGGTCTTCTGGCAAGTC
>355-3
CCAGGGAGAGTCGGCTAAGATCAAGTGTTCACATAGTATATCAAGCTATAATGTCATCCTCTGGTACAAGCAATCCAACTACAGAGAATTAGTGTTTCTAGGATACATGACAGCGAAAACTGCAAATCCTGAGGTTGGATTTGGTATAGAAGGAGATGCTAGTGCAGGTGGTACCAGCACCTTAACCATCAATCAACTAACTCCAAATAGCAGTGCTGTGTATTACTGTGCTGCTATTACAGCCAACTATGAGGCACATTTTGGATCAGGCACCAAATTAACAGTTCTCGATCCAAACATCAAAGTCACTGAACCCACAGTGGAAGTCCTAGCACCCTCGGCAAAGGAGTGTAAAGATAGAAACAAGAAGAAGAAGAAGACCCTGGTGTGTGTAGCCACCCGCTTCTACCCCGACCATGTCACGGTCTTCTGGCAAGTC
>356-3
CCAGGGAGAGTCGGCTAAGATGGAGTGTTCACATAGTATATCAAGCTATAATCGTATCCTCTGGTACAAGCAATCCAACTTCAGAGAATTGGTGCTACTAGGATACATGATAGCGACAGCTGGATATCCTGAGGCTGGATTTGGTATAGAAGGAGATGCTAATGCAGGTGGTACCAGCACCTTAACCATCAATCAACTAACTCCAAATAGCAGTGCTGTGTATTACTGTGCTGCTAGAGAAGGCTCGTACTCGGAGGCATATTTTGGAGCCGGCACCAAACTCACCGTTTTAGATCCAAACATCAAAGTCACTGAACCCACAGTGGAAGTCCTAGCACCCTCGGCAAAGGAGTGTAAAGATAGAAACAAGAAGAAGAAGAAGACCCTGGTGTGTGTAGCCACCCGCTTCTACCCCGACCATGTCACGGTCTTCTGGCAAGTC
>357-3
CCAGGGAGAGTCGGCTAAGATGGAGTGTTCACATAGTATATCAGGCTACAATTATGTCCTCTGGTACAAGCAATCCAACTACAGAGAATTAGTGTTTCTCGGATACATGCAATTGAAAACTGGATTTCCTGAGGCTGGATTTGCTATAGAAGGAGATGCTAATGCAGGTGGTACCAGCACCTTAACCATCAATCAACTAACTCCAAATAGCAGTGCTGTGTATTACTGTGCTGCTAGGGGGATTGAAGGGCGAATATGAGGCACATTTTGGATCAGGCACCAAATTAACAGTTCTCGATCCAAACATCAAAGTCACTGAACCCACAGTGGAAGTCCTAGCACCCTCGGCAAAGGAGTGTAAAGATAGAAACAAGAAGAAGAAGAAGACCCTGGTGTGTGTAGCCACCCGCTTCTACCCCGACCATGTCACGGTCTTCTGGCAAGTC
>358-3
CCAGGGAGAGTCGGCTAAGATGGAGTGTTCACATAGTATATCAGGCTACAATTATGTCCTCTGGTACAAGCAATCCAACTACAGAGAATTAGTGTTTCTCGGATACATGCAATTGAAAACTGGATTTCCTGAGGCTGGATTTGCTATAGAAGGAGATGCTAATGCAGGTGGTACCAGCACCTTAACCATCAATCAACTAACTCCAAATAGCAGTGCTGTGTATTACTGTGCTGGTAAAGCCGGGACAGGGGGCGGACTCGGAGGCATATTTTGGAGCCGGCACCAAACTCACCGTTTTAGATCCAAACATCAAAGTCACTGAACCCACAGTGGAAGTCCTAGCACCCTCGGCAAAGGAGTGTAAAGATAGAAACAAGAAGAAGAAGAAGACCCTGGTGTGTGTAGCCACCCGCTTCTACCCCGACCATGTCACGGTCTTCTGGCAAGTC
>359-3
CCAGGGAGAGTCGGCTAAGATCAAGTGTTCACATAGTATATCAAGCTATAATGTCATCCTCTGGTACAAGCAATCCAACTACAGAGAATTAGTGTTTCTAGGATACATGACAGCGAAAACTGCAAATCCTGAGGTTGGATTTGGTATAGAAGGAGATGCTAGTGCAGGTGGTACCAGCACCTTAACCATCAATCAACTAACTCCAAATAGCAGTGCTGTGTATTACTGTGCTGCTAGTTTCAGGGCTTCAACTCAACCAGCCTTCTTTGGCAATGGAACGAAACTCACTGTTTTAGATCCAAACATCAAAGTCACTGAACCCACAGTGGAAGTCCTAGCACCCTCGGCAAAGGAGTGTAAAGATAGAAACAAGAAGAAGAAGAAGACCCTGGTGTGTGTAGCCACCCGCTTCTACCCCGACCATGTCACGGTCTTCTGGCAAGTC
>360-3
CCAGGGAGAGTCGGCTAAGATGGAGTGTTCACATAGTATATCAAGCTATAATCGTATCCTCTGGTACAAGCAATCCAACTTCAGAGAATTGGTGCTACTAGGATACATGATAGCGACAGCTGGATATCCTGAGGCTGGATTTGGTATAGAAGGAGATGCTAATGCAGGTGGTACCAGCACCTTAACCATCAATCAACTAACTCCAAATAGCAGTGCTGTGTATTACTGTGCTGCAGGGAGGCGCTCGGAGGCATATTTTGGAGCCGGCACCAAACTCACCGTTTTAGATCCAAACATCAAAGTCACTGAACCCACAGTGGAAGTCCTAGCACCCTCGGCAAAGGAGTGTAAAGATAGAAACAAGAAGAAGAAGAAGACCCTGGTGTGTGTAGCCACCCGCTTCTACCCCGACCATGTCACGGTCTTCTGGCAAGTC
>361-3
CCAGGGAGAGTCGGCTAAGATCAAGTGTTCACATAGTATATCAAGCTATAATGTCATCCTCTGGTACAAGCAATCCAACTACAGAGAATTAGTGTTTCTAGGATACATGACAGCGAAAACTGCAAATCCTGAGGTTGGATTTGGTATAGAAGGAGATGCTAGTGCAGGTGGTACCAGCACCTTAACCATCAATCAACTAACTCCAAATAGCAGTGCTGTGTATTACTGTGCTGGACAGGGTGGTGCCAGCCAGGCTTACTTCGGTGGAGGAACCAGGTTAACTGTTCTAGATCCAAACATCAAAGTCACTGAACCCACAGTGGAAGTCCTAGCACCCTCGGCAAAGGAGTGTAAAGATAGAAACAAGAAGAAGAAGAAGACCCTGGTGTGTGTAGCCACCCGCTTCTACCCCGACCATGTCACGGTCTTCTGGCAAGTC
>362-3
CCAGGGAGAGTCGGCTAAGATGGAGTGTTCACATAGTATATCAAGCTATAATCGTATCCTCTGGTACAAGCAATCCAACTTCAGAGAATTGGTGCTACTAGGATACATGATAGCGACAGCTGGATATCCTGAGGCTGGATTTGGTATAGAAGGAGATGCTAATGCAGGTGGTACCAGCACCTTAACCATCAATCAACTAACTCCAAATAGCAGTGCTGTGTATTACTGTGCTGCTAGCGTATCGGGACACTACAACTATGATCCTGCATTCTTTGGAGCAGGGACCAAACTGAGTGTTCTGGATCCAAACATCAAAGTCACTGAACCCACAGTGGAAGTCCTAGCACCCTCGGCAAAGGAGTGTAAAGATAGAAACAAGAAGAAGAAGAAGACCCTGGTGTGTGTAGCCACCCGCTTCTACCCCGACCATGTCACGGTCTTCTGGCAAGTC
>363-3
CCAGGGAGAGTCGGCTAAGATGGAGTGTTCACATAGTATATCAAGCTATAATCGTATCCTCTGGTACAAGCAATCCAACTTCAGAGAATTGGTGCTACTAGGATACATGATAGCGACAGCTGGATATCCTGAGGCTGGATTTGGTATAGAAGGAGATGCTAATGCAGGTGGTACCAGCACCTTAACCATCAATCAACTAACTCCAAATAGCAGTGCTGTGTATTACTGTGCTGCTAGTCGGGACAGGGGGCACTATGATCCTGCATTCTTTGGAGCAGGGACCAAACTGAGTGTTCTGGATCCAAACATCAAAGTCACTGAACCCACAGTGGAAGTCCTAGCACCCTCGGCAAAGGAGTGTAAAGATAGAAACAAGAAGAAGAAGAAGACCCTGGTGTGTGTAGCCACCCGCTTCTACCCCGACCATGTCACGGTCTTCTGGCAAGTC
>364-3
CCAGGGAGAGTCGGCTAAGATGGAGTGTTCACATAGTATATCAAGCTATAATCGTATCCTCTGGTACAAGCAATCCAACTTCAGAGAATTGGTGCTACTAGGATACATGATAGCGACAGCTGGATATCCTGAGGCTGGATTTGGTATAGAAGGAGATGCTAATGCAGGTGGTACCAGCACCTTAACCATCAATCAACTAACTCCAAATAGCAGTGCTGTGTATTACTGTGCTGTCGGGACAGGGGCTGAGGCACATTTTGGATCAGGCACCAAATTAACAGTTCTCGATCCAAACATCAAAGTCACTGAACCCACAGTGGAAGTCCTAGCACCCTCGGCAAAGGAGTGTAAAGATAGAAACAAGAAGAAGAAGAAGACCCTGGTGTGTGTAGCCACCCGCTTCTACCCCGACCATGTCACGGTCTTCTGGCAAGTC
>365-3
CCAGGGAGAGTCGGCTAAGATGGAGTGTTCACATAGTATATCAGGCTATAATCAAATCCTCTGGTACAAGCAATTCAACTACAGAGAATTAGTGTTTTTAGGATACATGACCGGTACATCTGGATTTCCTGAGGCTGGATTTGATATAGAAGGAGATGCTAATACAGGTGGTACCAGCACCTTAACCATCAATCAACTAACTCCAAATAGCAGTGCTGTGTATTACTGTGCTGCTAGGACAGCTGGTGGTGCCAGCCAGGCTTACTTCGGTGGAGGAACCAGGTTAACTGTTCTAGATCCAAACATCAAAGTCACTGAACCCACAGTGGAAGTCCTAGCACCCTCGGCAAAGGAGTGTAAAGATAGAAACAAGAAGAAGAAGAAGACCCTGGTGTGTGTAGCCACCCGCTTCTACCCCGACCATGTCACGGTCTTCTGGCAAGTC
>366-3
CCAGGGAGAGTCGGCTAAGATGGAGTGTTCACATAGTATATCAAGCTATAATCGTATCCTCTGGTACAAGCAATCCAACTTCAGAGAATTGGTGCTACTAGGATACATGATAGCGACAGCTGGATATCCTGAGGCTGGATTTGGTATAGAAGGAGATGCTAATGCAGGTGGTACCAGCACCTTAACCATCAATCAACTAACTCCAAATAGCAGTGCTGTGTATTACTGTGCTGCTAGTTTACGACAGGGGAGCAACCCGGCATTCTTCGGCAGTGGCACCAAACTCACAGTTCTAGATCCAAACATCAAAGTCACTGAACCCACAGTGGAAGTCCTAGCACCCTCGGCAAAGGAGTGTAAAGATAGAAACAAGAAGAAGAAGAAGACCCTGGTGTGTGTAGCCACCCGCTTCTACCCCGACCATGTCACGGTCTTCTGGCAAGTC
>367-3
CCAGGGAGAGTCGGCTAAGATGGAGTGTTCACATAGTATATCAGGCTACAATTATGTCCTCTGGTACAAGCAATCCAACTACAGAGAATTAGTGTTTCTCGGATACATGCAATTGAAAACTGGATTTCCTGAGGCTGGATTTGCTATAGAAGGAGATGCTAATGCAGGTGGTACCAGCACCTTAACCATCAATCAACTAACTCCAAATAGCAGTGCTGTGTATTACTGTGCTGCTAGCTTCCCGGGACAGGGAGGGCAGGGGGCGGACTCGGAGGCATATTTTGGAGCCGGCACCAAACTCACCGTTTTAGATCCAAACATCAAAGTCACTGAACCCACAGTGGAAGTCCTAGCACCCTCGGCAAAGGAGTGTAAAGATAGAAACAAGAAGAAGAAGAAGACCCTGGTGTGTGTAGCCACCCGCTTCTACCCCGACCATGTCACGGTCTTCTGGCAAGTC
>368-3
CCAGGGAGAGTCGGCTAAGATGGAGTGTTCACATAGTATATCAAGCTATAATCGTATCCTCTGGTACAAGCAATCCAACTTCAGAGAATTGGTGCTACTAGGATACATGATAGCGACAGCTGGATATCCTGAGGCTGGATTTGGTATAGAAGGAGATGCTAATGCAGGTGGTACCAGCACCTTAACCATCAATCAACTAACTCCAAATAGCAGTGCTGTGTATTACTGTGCTGCTAAGCCAGGGGTTGGTGCCAGCCAGGCTTACTTCGGTGGAGGAACCAGGTTAACTGTTCTAGATCCAAACATCAAAGTCACTGAACCCACAGTGGAAGTCCTAGCACCCTCGGCAAAGGAGTGTAAAGATAGAAACAAGAAGAAGAAGAAGACCCTGGTGTGTGTAGCCACCCGCTTCTACCCCGACCATGTCACGGTCTTCTGGCAAGTC
>369-3
CCAGGGAGAGTCGGCTAAGATGGAGTGTTCACATAGTATATCAGGCTACAATTATGTCCTCTGGTACAAGCAATCCAACTACAGAGAATTAGTGTTTCTCGGATACATGCAATTGAAAACTGGATTTCCTGAGGCTGGATTTGCTATAGAAGGAGATGCTAATGCAGGTGGTACCAGCACCTTAACCATCAATCAACTAACTCCAAATAGCAGTGCTGTGTATTACTGTGCTGCTAGTCGGACAGGGGGGCAGTCTCTCTGGTGGTTATGCTGCCTACTTTGGAGAAGGAACTAAGCTAACAGTTCTGGATCCAAACATCAAAGTCACTGAACCCACAGTGGAAGTCCTAGCACCCTCGGCAAAGGAGTGTAAAGATAGAAACAAGAAGAAGAAGAAGACCCTGGTGTGTGTAGCCACCCGCTTCTACCCCGACCATGTCACGGTCTTCTGGCAAGTC
>370-3
CCAGGGAGAGTCGGCTAAGATGGAGTGTTCACATAGTATATCAGGCTACAATTATGTCCTCTGGTACAAGCAATCCAACTACAGAGAATTAGTGTTTCTCGGATACATGCAATTGAAAACTGGATTTCCTGAGGCTGGATTTGCTATAGAAGGAGATGCTAATGCAGGTGGTACCAGCACCTTAACCATCAATCAACTAACTCCAAATAGCAGTGCTGTGTATTACTGTGCTGCTAGAAAGACAGGGGAACTATGATCCTGCATTCTTTGGAGCAGGGACCAAACTGAGTGTTCTGGATCCAAACATCAAAGTCACTGAACCCACAGTGGAAGTCCTAGCACCCTCGGCAAAGGAGTGTAAAGATAGAAACAAGAAGAAGAAGAAGACCCTGGTGTGTGTAGCCACCCGCTTCTACCCCGACCATGTCACGGTCTTCTGGCAAGTC
>371-3
CCAGGGAGAGTCGGCTAAGATGGAGTGTTCACATAGTATATCAAGCTATAATCGTATCCTCTGGTACAAGCAATCCAACTTCAGAGAATTGGTGCTACTAGGATACATGATAGCGACAGCTGGATATCCTGAGGCTGGATTTGGTATAGAAGGAGATGCTAATGCAGGTGGTACCAGCACCTTAACCATCAATCAACTAACTCCAAATAGCAGTGCTGTGTATTACTGTGCTGCCGGACAGGGGTCTACTCAAACTCAACCAGCCTTCTTTGGCAATGGAACGAAACTCACTGTTTTAGATCCAAACATCAAAGTCACTGAACCCACAGTGGAAGTCCTAGCACCCTCGGCAAAGGAGTGTAAAGATAGAAACAAGAAGAAGAAGAAGACCCTGGTGTGTGTAGCCACCCGCTTCTACCCCGACCATGTCACGGTCTTCTGGCAAGTC
>372-3
CCAGGGAGAGTCGGCTAAGATGGAGTGTTCACATAGTATATCAAGCTATAATCGTATCCTCTGGTACAAGCAATCCAACTTCAGAGAATTGGTGCTACTAGGATACATGATAGCGACAGCTGGATATCCTGAGGCTGGATTTGGTATAGAAGGAGATGCTAATGCAGGTGGTACCAGCACCTTAACCATCAATCAACTAACTCCAAATAGCAGTGCTGTGTATTACTGTGCTGCTACAGGGGACACGGATAAGGCAGAGTTTGGTCCAGGTACCAGACTCACTGTTCTAGATCCAAACATCAAAGTCACTGAACCCACAGTGGAAGTCCTAGCACCCTCGGCAAAGGAGTGTAAAGATAGAAACAAGAAGAAGAAGAAGACCCTGGTGTGTGTAGCCACCCGCTTCTACCCCGACCATGTCACGGTCTTCTGGCAAGTC
>373-3
CCAGGGAGAGTCGGCTAAGATGGAGTGTTCACATAGTATATCAAGCTATAATCGTATCCTCTGGTACAAGCAATCCAACTTCAGAGAATTGGTGCTACTAGGATACATGATAGCGACAGCTGGATATCCTGAGGCTGGATTTGGTATAGAAGGAGATGCTAATGCAGGTGGTACCAGCACCTTAACCATCAATCAACTAACTCCAAATAGCAGTGCTGTGTATTACTGTGCTGCTAGCGCAGACTATGATCCTGCATTCTTTGGAGCAGGGACCAAACTGAGTGTTCTGGATCCAAACATCAAAGTCACTGAACCCACAGTGGAAGTCCTAGCACCCTCGGCAAAGGAGTGTAAAGATAGAAACAAGAAGAAGAAGAAGACCCTGGTGTGTGTAGCCACCCGCTTCTACCCCGACCATGTCACGGTCTTCTGGCAAGTC
>374-3
CCAGGGAGAGTCGGCTAAGATGGAGTGTTCACATAGTATATCAAGCTATAATCGTATCCTCTGGTACAAGCAATCCAACTTCAGAGAATTGGTGCTACTAGGATACATGATAGCGACAGCTGGATATCCTGAGGCTGGATTTGGTATAGAAGGAGATGCTAATGCAGGTGGTACCAGCACCTTAACCATCAATCAACTAACTCCAAATAGCAGTGCTGTGTATTACTGTGCTGCCGGACAGGGGAATGAGGCACATTTTGGATCAGGCACCAAATTAACAGTTCTCGATCCAAACATCAAAGTCACTGAACCCACAGTGGAAGTCCTAGCACCCTCGGCAAAGGAGTGTAAAGATAGAAACAAGAAGAAGAAGAAGACCCTGGTGTGTGTAGCCACCCGCTTCTACCCCGACCATGTCACGGTCTTCTGGCAAGTC
>375-3
CCAGGGAGAGTCGGCTAAGATGGAGTGTTCACATAGTATATCAAGCTATAATCGTATCCTCTGGTACAAGCAATCCAACTTCAGAGAATTGGTGCTACTAGGATACATGATAGCGACAGCTGGATATCCTGAGGCTGGATTTGGTATAGAAGGAGATGCTAATGCAGGTGGTACCAGCACCTTAACCATCAATCAACTAACTCCAAATAGCAGTGCTGTGTATTACTGTGCTGCCAACGGGACAGGGGGCTCGTACTCGGAGGCATATTTTGGAGCCGGCACCAAACTCACCGTTTTAGATCCAAACATCAAAGTCACTGAACCCACAGTGGAAGTCCTAGCACCCTCGGCAAAGGAGTGTAAAGATAGAAACAAGAAGAAGAAGAAGACCCTGGTGTGTGTAGCCACCCGCTTCTACCCCGACCATGTCACGGTCTTCTGGCAAGTC
>376-3
CCAGGGAGAGTCGGCTAAGATGGAGTGTTCACATAGTATATCAGGCTACAATTATGTCCTCTGGTACAAGCAATCCAACTACAGAGAATTAGTGTTTCTCGGATACATGCAATTGAAAACTGGATTTCCTGAGGCTGGATTTGCTATAGAAGGAGATGCTAATGCAGGTGGTACCAGCACCTTAACCATCAATCAACTAACTCCAAATAGCAGTGCTGTGTATTACTGTGCTGCTAGTTCCGGACAGGATAAGGCAGAGTTTGGTCCAGGTACCAGACTCACTGTTCTAGATCCAAACATCAAAGTCACTGAACCCACAGTGGAAGTCCTAGCACCCTCGGCAAAGGAGTGTAAAGATAGAAACAAGAAGAAGAAGAAGACCCTGGTGTGTGTAGCCACCCGCTTCTACCCCGACCATGTCACGGTCTTCTGGCAAGTC
>377-3
CCAGGGAGAGTCGGCTAAGATCAAGTGTTCACATAGTATATCAAGCTATAATGTCATCCTCTGGTACAAGCAATCCAACTACAGAGAATTAGTGTTTCTAGGATACATGACAGCGAAAACTGCAAATCCTGAGGTTGGATTTGGTATAGAAGGAGATGCTAGTGCAGGTGGTACCAGCACCTTAACCATCAATCAACTAACTCCAAATAGCAGTGCTGTGTATTACTGTGCTGCTAGGAGGGGGCGGGTGATCCTGCATTCTTTGGAGCAGGGACCAAACTGAGTGTTCTGGATCCAAACATCAAAGTCACTGAACCCACAGTGGAAGTCCTAGCACCCTCGGCAAAGGAGTGTAAAGATAGAAACAAGAAGAAGAAGAAGACCCTGGTGTGTGTAGCCACCCGCTTCTACCCCGACCATGTCACGGTCTTCTGGCAAGTC
>378-3
CCAGGGAGAGTCGGCTAAGATGGAGTGTTCACATAGTATATCAGGCTACAATTATGTCCTCTGGTACAAGCAATCCAACTACAGAGAATTAGTGTTTCTCGGATACATGCAATTGAAAACTGGATTTCCTGAGGCTGGATTTGCTATAGAAGGAGATGCTAATGCAGGTGGTACCAGCACCTTAACCATCAATCAACTAACTCCAAATAGCAGTGCTGTGTATTACTGTGCTGCTAGTTTCAGTACTGGAAGTGAGGCCTACTTTGGGAATGGAACCAAACTCACTGTTTTAGATCCAAACATCAAAGTCACTGAACCCACAGTGGAAGTCCTAGCACCCTCGGCAAAGGAGTGTAAAGATAGAAACAAGAAGAAGAAGAAGACCCTGGTGTGTGTAGCCACCCGCTTCTACCCCGACCATGTCACGGTCTTCTGGCAAGTC
>379-3
CCAGGGAGAGTCGGCTAAGATGGAGTGTTCACATAGTATATCAAGCTATAATCGTATCCTCTGGTACAAGCAATCCAACTTCAGAGAATTGGTGCTACTAGGATACATGATAGCGACAGCTGGATATCCTGAGGCTGGATTTGGTATAGAAGGAGATGCTAATGCAGGTGGTACCAGCACCTTAACCATCAATCAACTAACTCCAAATAGCAGTGCTGTGTATTACTGTGCTGCCGAAACTCAACCAGCCTTCTTTGGCAATGGAACGAAACTCACTGTTTTAGATCCAAACATCAAAGTCACTGAACCCACAGTGGAAGTCCTAGCACCCTCGGCAAAGGAGTGTAAAGATAGAAACAAGAAGAAGAAGAAGACCCTGGTGTGTGTAGCCACCCGCTTCTACCCCGACCATGTCACGGTCTTCTGGCAAGTC
>380-3
CCAGGGAGAGTCGGCTAAGATGGAGTGTTCACATAGTATATCAAGCTATAATCGTATCCTCTGGTACAAGCAATCCAACTTCAGAGAATTGGTGCTACTAGGATACATGATAGCGACAGCTGGATATCCTGAGGCTGGATTTGGTATAGAAGGAGATGCTAATGCAGGTGGTACCAGCACCTTAACCATCAATCAACTAACTCCAAATAGCAGTGCTGTGTATTACTGTGCTGCTAGTTTAACAGGGAACAACAACCCGGCATTCTTCGGCAGTGGCACCAAACTCACAGTTCTAGATCCAAACATCAAAGTCACTGAACCCACAGTGGAAGTCCTAGCACCCTCGGCAAAGGAGTGTAAAGATAGAAACAAGAAGAAGAAGAAGACCCTGGTGTGTGTAGCCACCCGCTTCTACCCCGACCATGTCACGGTCTTCTGGCAAGTC
>381-3
CCAGGGAGAGTCGGCTAAGATGGAGTGTTCACATAGTATATCAAGCTATAATCGTATCCTCTGGTACAAGCAATCCAACTTCAGAGAATTGGTGCTACTAGGATACATGATAGCGACAGCTGGATATCCTGAGGCTGGATTTGGTATAGAAGGAGATGCTAATGCAGGTGGTACCAGCACCTTAACCATCAATCAACTAACTCCAAATAGCAGTGCTGTGTATTACTGTGCTGCTCGACAGGGCAGGGGCGGTGCCAGCCAGGCTTACTTCGGTGGAGGAACCAGGTTAACTGTTCTAGATCCAAACATCAAAGTCACTGAACCCACAGTGGAAGTCCTAGCACCCTCGGCAAAGGAGTGTAAAGATAGAAACAAGAAGAAGAAGAAGACCCTGGTGTGTGTAGCCACCCGCTTCTACCCCGACCATGTCACGGTCTTCTGGCAAGTC
>382-2
CCAGGGAGAGTCGGCTAAGATGGAGTGTTCACATAGTATATCAGGCTACAATTATGTCCTCTGGTACAAGCAATCCAACTACAGAGAATTAGTGTTTCTCGGATACATGCAATTGAAAACTGGATTTCCTGAGGCTGGATTTGCTATAGAAGGAGATGCTAATGCAGGTGGTACCAGCACCTTAACCATCAATCAACTAACTCCAAATAGCAGTGCTGTGTATTACTGTGCTGCTAGCGGACAAACTATGAGGCACATTTTGGATCAGGCACCAAATTAACAGTTCTCGATCCAAACATCAAAGTCACTGAACCCACAGTGGAAGTCCTAGCACCCTCGGCAAAGGAGTGTAAAGATAGAAACAAGAAGAAGAAGAAGACCCTGGTGTGTGTAGCCACCCGCTTCTACCCCGACCATGTCACGGTCTTCTGGCAAGTC
>383-2
CCAGGGAGAGTCGGCTAAGATGGAGTGTTCACATAGTATATCAAGCTATAATCGTATCCTCTGGTACAAGCAATCCAACTTCAGAGAATTGGTGCTACTAGGATACATGATAGCGACAGCTGGATATCCTGAGGCTGGATTTGGTATAGAAGGAGATGCTAATGCAGGTGGTACCAGCACCTTAACCATCAATCAACTAACTCCAAATAGCAGTGCTGTGTATTACTGTGCTGCTAGTCGAGACAGGGGGCAGTACTCGGAGGCATATTTTGGAGCCGGCACCAAACTCACCGTTTTAGATCCAAACATCAAAGTCACTGAACCCACAGTGGAAGTCCTAGCACCCTCGGCAAAGGAGTGTAAAGATAGAAACAAGAAGAAGAAGAAGACCCTGGTGTGTGTAGCCACCCGCTTCTACCCCGACCATGTCACGGTCTTCTGGCAAGTC
>384-2
CCAGGGAGAGTCGGCTAAGATCAAGTGTTCACATAGTATATCAAGCTATAATGTCATCCTCTGGTACAAGCAATCCAACTACAGAGAATTAGTGTTTCTAGGATACATGACAGCGAAAACTGCAAATCCTGAGGTTGGATTTGGTATAGAAGGAGATGCTAGTGCAGGTGGTACCAGCACCTTAACCATCAATCAACTAACTCCAAATAGCAGTGCTGTGTATTACTGTGCTGCTGATTATGAGGCACATTTTGGATCAGGCACCAAATTAACAGTTCTCGATCCAAACATCAAAGTCACTGAACCCACAGTGGAAGTCCTAGCACCCTCGGCAAAGGAGTGTAAAGATAGAAACAAGAAGAAGAAGAAGACCCTGGTGTGTGTAGCCACCCGCTTCTACCCCGACCATGTCACGGTCTTCTGGCAAGTC
>385-2
CCAGGGAGAGTCGGCTAAGATGGAGTGTTCACATAGTATATCAGGCTATGATCGCATCCTCTGGTACAAGCAATCCAACTACAGAGAATTGGTGCTATTAGGATACCTGTATGGGAAAACTGGATATCCTGAGGCTGGATTTGGTATAGAAGGAGATGCTAATGCAGGTGGTACCAGCACCTTAACCATCAATCAACTAACTCCAAATAGCAGTGCTGTGTATTACTGTGCTGCTCGGACAGACAACTATGATCCTGCATTCTTTGGAGCAGGGACCAAACTGAGTGTTCTGGATCCAAACATCAAAGTCACTGAACCCACAGTGGAAGTCCTAGCACCCTCGGCAAAGGAGTGTAAAGATAGAAACAAGAAGAAGAAGAAGACCCTGGTGTGTGTAGCCACCCGCTTCTACCCCGACCATGTCACGGTCTTCTGGCAAGTC
>386-2
CCAGGGAGAGTCGGCTAAGATGGAGTGTTCACATAGTATATCAAGCTATAATCGTATCCTCTGGTACAAGCAATCCAACTTCAGAGAATTGGTGCTACTAGGATACATGATAGCGACAGCTGGATATCCTGAGGCTGGATTTGGTATAGAAGGAGATGCTAATGCAGGTGGTACCAGCACCTTAACCATCAATCAACTAACTCCAAATAGCAGTGCTGTGTATTACTGTGCTGCTAGTTTCGAGAGCTCGTACTCGGAGGCATATTTTGGAGCCGGCACCAAACTCACCGTTTAGATCCAAACATCAAAGTCACTGAACCCACAGTGGAAGTCCTAGCACCCTCGGCAAAGGAGTGTAAAGATAGAAACAAGAAGAAGAAGAAGACCCTGGTGTGTGTAGCCACCCGCTTCTACCCCGACCATGTCACGGTCTTCTGGCAAGTC
>387-2
CCAGGGAGAGTCGGCTAAGATGGAGTGTTCACATAGTATATCAAGCTATAATCGTATCCTCTGGTACAAGCAATCCAACTTCAGAGAATTGGTGCTACTAGGATACATGATAGCGACAGCTGGATATCCTGAGGCTGGATTTGGTATAGAAGGAGATGCTAATGCAGGTGGTACCAGCACCTTAACCATCAATCAACTAACTCCAAATAGCAGTGCTGTGTATTACTGTGCTGCGAGGGAGGGGGCGAGCTCGTACTCGGAGGCATATTTTGGAGCCGGCACCAAACTCACCGTTTTAGATCCAAACATCAAAGTCACTGAACCCACAGTGGAAGTCCTAGCACCCTCGGCAAAGGAGTGTAAAGATAGAAACAAGAAGAAGAAGAAGACCCTGGTGTGTGTAGCCACCCGCTTCTACCCCGACCATGTCACGGTCTTCTGGCAAGTC
>388-2
CCAGGGAGAGTCGGCTAAGATCAAGTGTTCACATAGTATATCAAGCTATAATGTCATCCTCTGGTACAAGCAATCCAACTACAGAGAATTAGTGTTTCTAGGATACATGACAGCGAAAACTGCAAATCCTGAGGTTGGATTTGGTATAGAAGGAGATGCTAGTGCAGGTGGTACCAGCACCTTAACCATCAATCAACTAACTCCAAATAGCAGTGCTGTGTATTACTGTGCTGCTAGCACAGGGGAGGACACCTTAACAACAACCCGGCATTCTTCGGCAGTGGCACCAAACTCACAGTTCTAGATCCAAACATCAAAGTCACTGAACCCACAGTGGAAGTCCTAGCACCCTCGGCAAAGGAGTGTAAAGATAGAAACAAGAAGAAGAAGAAGACCCTGGTGTGTGTAGCCACCCGCTTCTACCCCGACCATGTCACGGTCTTCTGGCAAGTC
>389-2
CCAGGGAGAGTCGGCTAAGATGGAGTGTTCACATAGTATATCAAGCTATAATCGTATCCTCTGGTACAAGCAATCCAACTACCGAGAATTATTGCTATTAGGATACATGGTTGGGAAAACTGGATATCCTGAGGCTGGATTTGGTATAGAAGGAGATGCTAATGCAGGTGGTACCAGCACCTTAACCATCAATCAACTAACTCCAAATAGCAGTGCTGTGTATTACTGTGCTGCCGGACAGGGGTATGATCCTGCATTCTTTGGAGCAGGGACCAAACTGAGTGTTCTGGATCCAAACATCAAAGTCACTGAACCCACAGTGGAAGTCCTAGCACCCTCGGCAAAGGAGTGTAAAGATAGAAACAAGAAGAAGAAGAAGACCCTGGTGTGTGTAGCCACCCGCTTCTACCCCGACCATGTCACGGTCTTCTGGCAAGTC
>390-2
CCAGGGAGAGTCGGCTAAGATGGAGTGTTCACATAGTATATCAAGCTATAATCGTATCCTCTGGTACAAGCAATCCAACTTCAGAGAATTGGTGCTACTAGGATACATGATAGCGACAGCTGGATATCCTGAGGCTGGATTTGGTATAGAAGGAGATGCTAATGCAGGTGGTACCAGCACCTTAACCATCAATCAACTAACTCCAAATAGCAGTGCTGTGTATTACTGTGCTGCTAGTTTTCAGAACAACCCGGCATTCTTCGGCAGTGGCACCAAACTCACAGTTCTAGATCCAAACATCAAAGTCACTGAACCCACAGTGGAAGTCCTAGCACCCTCGGCAAAGGAGTGTAAAGATAGAAACAAGAAGAAGAAGAAGACCCTGGTGTGTGTAGCCACCCGCTTCTACCCCGACCATGTCACGGTCTTCTGGCAAGTC
>391-2
CCAGGGAGAGTCGGCTAAGATGGAGTGTTCACATAGTATATCAAGCTATAATCGTATCCTCTGGTACAAGCAATCCAACTTCAGAGAATTGGTGCTACTAGGATACATGATAGCGACAGCTGGATATCCTGAGGCTGGATTTGGTATAGAAGGAGATGCTAATGCAGGTGGTACCAGCACCTTAACCATCAATCAACTAACTCCAAATAGCAGTGCTGTGTATTACTGTGCTGCTAGGGACAGGGGCTCTGGTGGTTATGCTGCCTACTTTGGAGAGGGAACTAAGCTAACAGTTCTGGATCCAAACATCAAAGTCACTGAACCCACAGTGGAAGTCCTAGCACCCTCGGCAAAGGAGTGTAAAGATAGAAACAAGAAGAAGAAGAAGACCCTGGTGTGTGTAGCCACCCGCTTCTACCCCGACCATGTCACGGTCTTCTGGCAAGTC
>392-2
CCAGGGAGAGTCGGCTAAGATCAAGTGTTCACATAGTATATCAAGCTATAATGTCATCCTCTGGTACAAGCAATCCAACTACAGAGAATTAGTGTTTCTAGGATACATGACAGCGAAAACTGCAAATCCTGAGGTTGGATTTGGTATAGAAGGAGATGCTAGTGCAGGTGGTACCAGCACCTTAACCATCAATCAACTAACTCCAAATAGCAGTGCTGTGTATTACTGTGCTGGTAGAGGGGGCGGCGGATAAGGCAGAGTTTGGTCCAGGTACCAGACTCACTGTTCTAGATCCAAACATCAAAGTCACTGAACCCACAGTGGAAGTCCTAGCACCCTCGGCAAAGGAGTGTAAAGATAGAAACAAGAAGAAGAAGAAGACCCTGGTGTGTGTAGCCACCCGCTTCTACCCCGACCATGTCACGGTCTTCTGGCAAGTC
>393-2
CCAGGGAGAGTCGGCTAAGATGGAGTGTTCACATAGTATATCAAGCTATAATCGTATCCTCTGGTACAAGCAATCCAACTTCAGAGAATTGGTGCTACTAGGATACATGATAGCGACAGCTGGATATCCTGAGGCTGGATTTGGTATAGAAGGAGATGCTAATGCAGGTGGTACCAGCACCTTAACCATCAATCAACTAACTCCAAATAGCAGTGCTGTGTATTACTGTGCTGCTAGTTTGGACAATATGAGGCACATTTTGGATCAGGCACCAAATTAACAGTTCTCGATCCAAACATCAAAGTCACTGAACCCACAGTGGAAGTCCTAGCACCCTCGGCAAAGGAGTGTAAAGATAGAAACAAGAAGAAGAAGAAGACCCTGGTGTGTGTAGCCACCCGCTTCTACCCCGACCATGTCACGGTCTTCTGGCAAGTC
>394-2
CCAGGGAGAGTCGGCTAAGATGGAGTGTTCACATAGTATATCAAGCTATAATCGTATCCTCTGGTACAAGCAATCCAACTTCAGAGAATTGGTGCTACTAGGATACATGATAGCGACAGCTGGATATCCTGAGGCTGGATTTGGTATAGAAGGAGATGCTAATGCAGGTGGTACCAGCACCTTAACCATCAATCAACTAACTCCAAATAGCAGTGCTGTGTATTACTGTGCTGCTAGTTTGACAGGGGTTGGTGCCAGCCAGGCTTACTTCGGTGGAGGAACCAGGTTAACTGTTCTAGATCCAAACATCAAAGTCACTGAACCCACAGTGGAAGTCCTAGCACCCTCGGCAAAGGAGTGTAAAGATAGAAACAAGAAGAAGAAGAAGACCCTGGTGTGTGTAGCCACCCGCTTCTACCCCGACCATGTCACGGTCTTCTGGCAAGTC
>395-2
CCAGGGAGAGTCGGCTAAGATGGAGTGTTCACATAGTATATCAAGCTATAATCGTATCCTCTGGTACAAGCAATCCAACTACCGAGAATTATTGCTATTAGGATACATGGTTGGGAAAACTGGATATCCTGAGGCTGGATTTGGTATAGAAGGAGATGCTAATGCAGGTGGTACCAGCACCTTAACCATCAATCAACTAACTCCAAATAGCAGTGCTGTGTATTACTGTGCTGCTAGTTTCCGACAGGGGGAGGAGGCACATTTTGGATCAGGCACCAAATTAACAGTTCTCGATCCAAACATCAAAGTCACTGAACCCACAGTGGAAGTCCTAGCACCCTCGGCAAAGGAGTGTAAAGATAGAAACAAGAAGAAGAAGAAGACCCTGGTGTGTGTAGCCACCCGCTTCTACCCCGACCATGTCACGGTCTTCTGGCAAGTC
>396-2
CCAGGGAGAGTCGGCTAAGATGGAGTGTTCACATAGTATATCAAGCTATAATCGTATCCTCTGGTACAAGCAATCCAACTTCAGAGAATTGGTGCTACTAGGATACATGATAGCGACAGCTGGATATCCTGAGGCTGGATTTGGTATAGAAGGAGATGCTAATGCAGGTGGTACCAGCACCTTAACCATCAATCAACTAACTCCAAATAGCAGTGCTGTGTATTACTGTGCTGCTAGGGGCGACTATGATCCTGCATTCTTTGGAGCAGGGACCAAACTGAGTGTTCTGAATCCAAACATCAAAGTCACTGAACCCACAGTGGAAGTCCTAGCACCCTCGGCAAAGGAGTGTAAAGATAGAAACAAGAAGAAGAAGAAGACCCTGGTGTGTGTAGCCACCCGCTTCTACCCCGACCATGTCACGGTCTTCTGGCAAGTC
>397-2
CCAGGGAGAGTCGGCTAAGATAGTGTGTTCACATAGTATATCAGGGTATAATGTCATCCTCTGGTACAAGCAATCCAACTACAGAGAATTGGTGCTATTAGGATACATGATAGCGACAGCTGGATATCCTGAGGCTGGATTTGATATAGAAGGAGATGCTAATGCAGGTGGTACCAGCACCTTAACCATCAATCAACTAACTCCAAATAGCAGTGCTGTGTATTACTGTGCTGCTAGTTTAGACAGGGGAAGTACACGGATAAGGCAGAGTTTGGTCCAGGTACCAGACTCACTGTTCTAGATCCAAACATCAAAGTCACTGAACCCACAGTGGAAGTCCTAGCACCCTCGGCAAAGGAGTGTAAAGATAGAAACAAGAAGAAGAAGAAGACCCTGGTGTGTGTAGCCACCCGCTTCTACCCCGACCATGTCACGGTCTTCTGGCAAGTC
>398-2
CCAGGGAGAGTCGGCTAAGATGGAGTGTTCACATAGTATATCAAGCTATAATCGTATCCTCTGGTACAAGCAATCCAACTTCAGAGAATTGGTGCTACTAGTATACATGATAGCGACAGCTGGATATCCTGAGGCTGGATTTGGTATAGAAGGAGATGCTAATGCAGGTGGTACCAGCACCTTAACCATCAATCAACTAACTCCAAATAGCAGTGCTGTGTATTACTGTGCTGCTAGTTTGAGGGGGGATGAGGCACATTTTGGATCAGGCACCAAATTAACAGTTCTCGATCCAAACATCAAAGTCACTGAACCCACAGTGGAAGTCCTAGCACCCTCGGCAAAGGAGTGTAAAGATAGAAACAAGAAGAAGAAGAAGACCCTGGTGTGTGTAGCCACCCGCTTCTACCCCGACCATGTCACGGTCTTCTGGCAAGTC
>399-2
CCAGGGAGAGTCGGCTAAGATCAAGTGTTCACATAGTATATCAAGCTATAATGTCATCCTCTGGTACAAGCAATCCAACTACAGAGAATTAGTGTTTCTAGGATACATGACAGCGAAAACTGCAAATCCTGAGGTTGGATTTGGTATAGAAGGAGATGCTAGTGCAGGTGGTACCAGCACCTTAACCATCAATCAACTAACTCCAAATAGCAGTGCTGTGTATTACTGTGCTGCTAGTTAGACAGGGGGCCCATGAGGCACATTTTGGATCAGGCACCAAATTAACAGTTCTCGATCCAAACATCAAAGTCACTGAACCCACAGTGGAAGTCCTAGCACCCTCGGCAAAGGAGTGTAAAGATAGAAACAAGAAGAAGAAGAAGACCCTGGTGTGTGTAGCCACCCGCTTCTACCCCGACCATGTCACGGTCTTCTGGCAAGTC
>400-2
CCAGGGAGAGTCGGCTAAGATCAAGTGTTCACATAGTATATCAAGCTATAATGTCATCCTCTGGTACAAGCAATCCAACTACAGAGAATTAGTGTTTCTAGGATACATGACAGCGAAAACTGCAAATCCTGAGGTTGGATTTGGTATAGAAGGAGATGCTAGTGCAGGTGGTACCAGCACCTTAACCATCAATCAACTAACTCCAAATAGCAGTGCTGTGTATTACTGTGCTGCTAGTTTATTAGAAAACTCAAACTCAACCAGCCTTCTTTGGCAATGGAACGAAACTCACTGTTTTAGATCCAAACATCAAAGTCACTGAACCCACAGTGGAAGTCCTAGCACCCTCGGCAAAGGAGTGTAAAGATAGAAACAAGAAGAAGAAGAAGACCCTGGTGTGTGTAGCCACCCGCTTCTACCCCGACCATGTCACGGTCTTCTGGCAAGTC
>401-2
CCAGGGAGAGTCGGCTAAGATGGAGTGTTCACATAGTATATCAAGCTATAATCGTATCCTCTGGTACAAGCAATCCAACTTCAGAGAATTGGTGCTACTAGGATACATGATAGCGACAGCTGGATATCCTGAGGCTGGATTTGGTATAGAAGGAGATGCTAATGCAGGTGGTACCAGCACCTTAACCATCAATCAACTAACTCCAAATAGCAGTGCTGTGTATTACTGTGCTGCTAGTTTACAGAGCTCGTACTCGGAGGCATATTTTGGAGCCGGCACCAAACTCACCGTTTTAGATCCAAACATCAAAGTCACTGAACCCACAGTGGAAGTCCTAGCACCCTCGGCAAAGGAGTGTAAAGATAGAAACAAGAAGAAGAAGACCCTGGTGTGTGTAGCCACCCGCTTCTACCCCGACCATGTCACGGTCTTCTGGCAAGTC
>402-2
CCAGGGAGAGTCGGCTAAGATAGTGTGTTCACATAGTATATCAGGGTATAATGTCATCCTCTGGTACAAGCAATCCAACTACAGAGAATTGGTGCTATTAGGATACATGATAGCGACAGCTGGATATCCTGAGGCTGGATTTGATATAGAAGGAGATGCTAATGCAGGTGGTACCAGCACCTTAACCATCAATCAACTAACTCCAAATAGCAGTGCTGTGTATTACTGTGCTGCTAGTTTTGGTTATGCTGCCTACTTTGGAGAGGGAACTAAGCTAACAGTTCTGGATCCAAACATCAAAGTCACTGAACCCACAGTGGAAGTCCTAGCACCCTCGGCAAAGGAGTGTAAAGATAGAAACAAGAAGAAGAAGAAGACCCTGGTGTGTGTAGCCACCCGCTTCTACCCCGACCATGTCACGGTCTTCTGGCAAGTC
>403-2
CCAGGGAGAGTCGGCTAAGATGGAGTGTTCACATAGTATATCAAGCTATAATCGTATCCTCTGGTACAAGCAATCCAACTTCAGAGAATTGGTGCTACTAGGATACATGATAGCGACAGCTGGATATCCTGAGGCTGGATTTGGTATAGAAGGAGATGCTAATGCAGGTGGTACCAGCACCTTAACCATCAATCAACTAACTCCAAATAGCAGTGCTGTGTATTACTGTGCTGCCGGCTTCACTGGAAGTGAGGCCTACTTTGGGAATGGAACCAAACTCACTGTTTTAGATCCAAACATCAAAGTCACTGAACCCACAGTGGAAGTCCTAGCACCCTCGGCAAAGGAGTGTAAAGATAGAAACAAGAAGAAGAAGAAGACCCTGGTGTGTGTAGCCACCCGCTTCTACCCCGACCATGTCACGGTCTTCTGGCAAGTC
>404-2
CCAGGGAGAGTCGGCTAAGATGGAGTGTTCACATAGTATATCAAGCTATAATCGTATCCTCTGGTACAAGCAATCCAACTTCAGAGAATTGGTGCTACTAGGATACATGATAGCGACAGCTGGATATCCTGAGGCTGGATTTGGTATAGAAGGAGATGCTAATGCAGGTGGTACCAGCACCTTAACCATCAATCAACTAACTCCAAATAGCAGTGCTGTGTATTACTGTGCTGCTAGTTTAAACAGCCTAACTCAACCAGCCTTCTTTGGCAATGGAACGAAACTCACTGTTTTAGATCCAAACATCAAAGTCACTGAACCCACAGTGGAAGTCCTAGCACCCTCGGCAAAGGAGTGTAAAGATAGAAACAAGAAGAAGAAGAAGACCCTGGTGTGTGTAGCCACCCGCTTCTACCCCGACCATGTCACGGTCTTCTGGCAAGTC
>405-2
CCAGGGAGAGTCGGCTAAGATAGTGTGTTCACATAGTATATCAGGGTATAATGTCATCCTCTGGTACAAGCAATCCAACTACAGAGAATTGGTGCTATTAGGATACATGATAGCGACAGCTGGATATCCTGAGGCTGGATTTGATATAGAAGGAGATGCTAATGCAGGTGGTACCAGCACCTTAACCATCAATCAACTAACTCCAAATAGCAGTGCTGTGTATTACTGTGCTGCTAGTTTGAACTCGGAGGCATATTTTGGAGCCGGCACCAAACTCACCGTTTTAGATCCAAACATCAAAGTCACTGAACCCACAGTGGAAGTCCTAGCACCCTCGGCAAAGGAGTGTAAAGATAGAAACAAGAAGAAGAAGAAGACCCTGGTGTGTGTAGCCACCCGCTTCTACCCCGACCATGTCACGGTCTTCTGGCAAGTC
>406-2
CCAGGGAGAGTCGGCTAAGATCAAGTGTTCACATAGTATATCAAGCTATAATGTCATCCTCTGGTACAAGCAATCCAACTACAGAGAATTAGTGTTTCTAGGATACATGACAGCGAAAACTGCAAATCCTGAGGTTGGATTTGGTATAGAAGGAGATGCTAGTGCAGGTGGTACCAGCACCTTAACCATCAATCAACTAACTCCAAATAGCAGTGCTGTGTATTACTGTGCTGGTTTCTCAGGGGAACAACCCGGCATTCTTCGGCAGTGGCACCAAACTCACAGTTCTAGATCCAAACATCAAAGTCACTGAACCCACAGTGGAAGTCCTAGCACCCTCGGCAAAGGAGTGTAAAGATAGAAACAAGAAGAAGAAGAAGACCCTGGTGTGTGTAGCCACCCGCTTCTACCCCGACCATGTCACGGTCTTCTGGCAAGTC
>407-2
CCAGGGAGAGTCGGCTAAGATCAAGTGTTCACATAGTATATCAAGCTATAATGTCATCCTCTGGTACAAGCAATCCAACTACAGAGAATTAGTGTTTCTAGGATACATGACAGCGAAAACTGCAAATCCTGAGGTTGGATTTGGTATAGAAGGAGATGCTAGTGCAGGTGGTACCAGCACCTTAACCATCAATCAACTAACTCCAAATAGCAGTGCTGTGTATTACTGTGCTGCCGGACAGGTGGTTATGCTGCCTACTTTGGAGAAGGAACTAAGCTAACAGTTCTGGATCCAAACATCAAAGTCACTGAACCCACAGTGGAAGTCCTAGCACCCTCGGCAAAGGAGTGTAAAGATAGAAACAAGAAGAAGAAGAAGACCCTGGTGTGTGTAGCCACCCGCTTCTACCCCGACCATGTCACGGTCTTCTGGCAAGTC
>408-2
CCAGGGAGAGTCGGCTAAGATCAAGTGTTCACATAGTATATCAAGCTATAATGTCATCCTCTGGTACAAGCAATCCAACTACAGAGAATTAGTGTTTCTAGGATACATGACAGCGAAAACTGCAAATCCTGAGGTTGGATTTGGTATAGAAGGAGATGCTAGTGCAGGTGGTACCAGCACCTTAACCATCAATCAACTAACTCCAAATAGCAGTGCTGTGTATTACTGTGCTGCTAGATGGACAGGGGAGGAAACAACCCGGCATTCTTCGGCAGTGGCACCAAACTCACAGTTCTAGATCCAAACATCAAAGTCACTGAACCCACAGTGGAAGTCCTAGCACCCTCGGCAAAGGAGTGTAAAGATAGAAACAAGAAGAAGAAGAAGACCCTGGTGTGTGTAGCCACCCGCTTCTACCCCGACCATGTCACGGTCTTCTGGCAAGTC
>409-2
CCAGGGAGAGTCGGCTAAGATGGAGTGTTCACATAGTATATCAAGCTATAATCGTATCCTCTGGTACAAGCAATCCAACTTCAGAGAATTGGTGCTACTAGGATACATGATAGCGACAGCTGGATATCCTGAGGCTGGATTTGGTATAGAAGGAGATGCTAATGCAGGTGGTACCAGCACCTTAACCATCAATCAACTAACTCCAAATAGCAGTGCTGTGTATTACTGTGCTGCTAGTTTAGGGCACCTTAACAACAACCCGGCATTCTTCGGCAGTGGCACCAAACTCACAGTTCTAGATCCAAACATCAAAGTCACTGAACCCACAGTGGAAGTCCTAGCACCCTCGGCAAAGGAGTGTAAAGATAGAAACAAGAAGAAGAAGAAGACCCTGGTGTGTGTAGCCACCCGCTTCTACCCCGACCATGTCACGGTCTTCTGGCAAGTC
>410-2
CCAGGGAGAGTCGGCTAAGATGGAGTGTTCACATAGTATATCAAGCTATAATCGTATCCTCTGGTACAAGCAATCCAACTTCAGAGAATTGGTGCTACTAGGATACATGATAGCGACAGCTGGATATCCTGAGGCTGGATTTGGTATAGAAGGAGATGCTAATGCAGGTGGTACCAGCACCTTAACCATCAATCAACTAACTCCAAATAGCAGTGCTGTGTATTACTGTGCTGCTCGACAGGGATTGGAAGTGAGGCCTACTTTGGGAATGGAACCAAACTCACTGTTTTAGATCCAAACATCAAAGTCACTGAACCCACAGTGGAAGTCCTAGCACCCTCGGCAAAGGAGTGTAAAGATAGAAACAAGAAGAAGAAGAAGACCCTGGTGTGTGTAGCCACCCGCTTCTACCCCGACCATGTCACGGTCTTCTGGCAAGTC
>411-2
CCAGGGAGAGTCGGCTAAGATGGAGTGTTCACATAGTATATCAGGCTACAATTATGTCCTCTGGTACAAGCAATCCAACTACAGAGAATTAGTGTTTCTCGGATACATGCAATTGAAAACTGGATTTCCTGAGGCTGGATTTGCTATAGAAGGAGATGCTAATGCAGGTGGTACCAGCACCTTAACCATCAATCAACTAACTCCAAATAGCAGTGCTGTGTATTACTGTGCTGCCGGACAGGACGATGATCCTGCATTCTTTGGAGCAGGGACCAAACTGAGTGTTCTGGATCCAAACATCAAAGTCACTGAACCCACAGTGGAAGTCCTAGCACCCTCGGCAAAGGAGTGTAAAGATAGAAACAAGAAGAAGAAGAAGACCCTGGTGTGTGTAGCCACCCGCTTCTACCCCGACCATGTCACGGTCTTCTGGCAAGTC
>412-2
CCAGGGAGAGTCGGCTAAGATCAAGTGTTCACATAGTATATCAAGCTATAATGTCATCCTCTGGTACAAGCAATCCAACTACAGAGAATTAGTGTTTCTAGGATACATGACAGCGAAAACTGCAAATCCTGAGGTTGGATTTGGTATAGAAGGAGATGCTAGTGCAGGTGGTACCAGCACCTTAACCATCAATCAACTAACTCCAAATAGCAGTGCTGTGTATTACTGTGCTGCTAGTGACAGGGGAGGCCGGATAAGGCAGAGTTTGGTCCAGGTACCAGACTCACTGTTCTAGATCCAAACATCAAAGTCACTGAACCCACAGTGGAAGTCCTAGCACCCTCGGCAAAGGAGTGTAAAGATAGAAACAAGAAGAAGAAGAAGACCCTGGTGTGTGTAGCCACCCGCTTCTACCCCGACCATGTCACGGTCTTCTGGCAAGTC
>413-2
CCAGGGAGAGTCGGCTAAGATGGAGTGTTCACATAGTATATCAAGCTATAATCATATCCTCTGGTACAAGCAATCCAACTTCAGAGAATTGGTGCTACTAGGATACATGATAGCGACAGCTGGATATCCTGAGGCTGGATTTGGTATAGAAGGAGATGCTAATGCAGGTGGTACCAGCACCTTAACCATCAATCAACTAACTCCAAATAGCAGTGCTGTGTATTACTGTGCTGCTAGTTTAAGGGGAGGCAACCCGGCATTCTTCGGCAGTGGCACCAAACTCACAGTTCTAGATCCAAACATCAAAGTCACTGAACCCACAGTGGAAGTCCTAGCACCCTCGGCAAAGGAGTGTAAAGATAGAAACAAGAAGAAGAAGAAGACCCTGGTGTGTGTAGCCACCCGCTTCTACCCCGACCATGTCACGGTCTTCTGGCAAGTC
>414-2
CCAGGGAGAGTCGGCTAAGATGGAGTGTTCACATAGTATATCAGGCTACAATTATGTCCTCTGGTACAAGCAATCCAACTACAGAGAATTAGTGTTTCTCGGATACATGCAATTGAAAACTGGATTTCCTGAGGCTGGATTTGCTATAGAAGGAGATGCTAATGCAGGTGGTACCAGCACCTTAACCATCAATCAACTAACTCCAAATAGCAGTGCTGTGTATTACTGTGCTGCTAGAGGGGAGCAACCCGGCATTCTTCGGCAGTGGCACCAAACTCACAGTTCTAGATCCAAACATCAAAGTCACTGAACCCACAGTGGAAGTCCTAGCACCCTCGGCAAAGGAGTGTAAAGATAGAAACAAGAAGAAGAAGAAGACCCTGGTGTGTGTAGCCACCCGCTTCTACCCCGACCATGTCACGGTCTTCTGGCAAGTC
>415-2
CCAGGGAGAGTCGGCTAAGATGGAGTGTTCACATAGTATATCAAGCTATAATCGTATCCTCTGGTACAAGCAATCCAACTTCAGAGAATTGGTGCTACTAGGATACATGATAGCGACAGCTGGATATCCTGAGGCTGGATTTGGTATAGAAGGAGATGCTAATGCAGGTGGTACCAGCACCTTAACCATCAATCAACTAACTCCAAATAGCAGTGCTGTGTATTACTGTGCTGCTAGGGTAAACTCGTACTCGGAGGCATATTTTGGAGCCGGCACCAAACTCACCGTTTTAGATCCAAACATCAAAGTCACTGAACCCACAGTGGAAGTCCTAGCACCCTCGGCAAAGGAGTGTAAAGATAGAAACAAGAAGAAGAAGAAGACCCTGGTGTGTGTAGCCACCCGCTTCTACCCCGACCATGTCACGGTCTTCTGGCAAGTC
>416-2
CCAGGGAGAGTCGGCTAAGATGGAGTGTTCACATAGTATATCAAGCTATAATCGTATCCTCTGGTACAAGCAATCCAACTTCAGAGAATTGGTGCTACTAGGATACATGATAGCGACAGCTGGATATCCTGAGGCTGGATTTGGTATAGAAGGAGATGCTAATGCAGGTGGTACCAGCACCTTAACCATCAATCAACTAACTCCAAATAGCAGTGCTGTGTATTACTGTGCTGCTAGTAGGACAGGGGGCGACAACCCGGCATTCTTCGGCAGTGGCACCAAACTCACAGTTCTAGATCCAAACATCAAAGTCACTGAACCCACAGTGGAAGTCCTAGCACCCTCGGCAAAGGAGTGTAAAGATAGAAACAAGAAGAAGAAGAAGACCCTGGTGTGTGTAGCCACCCGCTTCTACCCCGACCATGTCACGGTCTTCTGGCAAGTC
>417-2
CCAGGGAGAGTCGGCTAAGATCAAGTGTTCACATAGTATATCAAGCTATAATGTCATCCTCTGGTACAAGCAATCCAACTACAGAGAATTAGTGTTTCTAGGATACATGACAGCGAAAACTGCAAATCCTGAGGTTGGATTTGGTATAGAAGGAGATGCTAGTGCAGGTGGTACCAGCACCTTAACCATCAATCAACTAACTCCAAATAGCAGTGCTGTGTATTACTGTGCTGCTAGTCCGGACAACTATGAGGCACATTTTGGATCAGGCACCAAATTAACAGTTCTCGATCCAAACATCAAAGTCACTGAACCCACAGTGGAAGTCCTAGCACCCTCGGCAAAGGAGTGTAAAGATAGAAACAAGAAGAAGAAGAAGACCCTGGTGTGTGTAGCCACCCGCTTCTACCCCGACCATGTCACGGTCTTCTGGCAAGTC
>418-2
CCAGGGAGAGTCGGCTAAGATAGTGTGTTCACATAGTATACCAGGGTATAATGTCATCCTCTGGTACAAGCAATCCAACTACAGAGAATTGGTGCTATTAGGATACATGATAGCGACAGCTGGATATCCTGAGGCTGGATTTGATATAGAAGGAGATGCTAATGCAGGTGGTACCAGCACCTTAACCATCAATCAACTAACTCCAAATAGCAGTGCTGTGTATTACTGTGCTGCTAGGACAACTATGATCCTGCATTCTTTGGAGCAGGGACCAAACTGAGTGTTCTGGATCCAAACATCAAAGTCACTGAACCCACAGTGGAAGTCCTAGCACCCTCGGCAAAGGAGTGTAAAGATAGAAACAAGAAGAAGAAGAAGACCCTGGTGTGTGTAGCCACCCACTTCTACCCCGACCATGTCACGGTCTTCTGGCAAGTC
>419-2
CCAGGGAGAGTCGGCTAAGATGGAGTGTTCACATAGTATATCAAGCTATAATCGTATCCTCTGGTACAAGCAATCCAACTTCAGAGAATTGGTGCTACTAGGATACATGATAGCGACAGCTGGATATCCTGAGGCTGGATTTGGTATAGAAGGAGATGCTAATGCAGGTGGTACCAGCACCTTAACCATCAATCAACTAACTCCAAATAGCAGTGCTGTGTATTACTGTGCTGCTAGTTTTGCAGGGTACTCGTACTCGGAGGCATATTTTGGAGCCGGCACCAAACTCACCGTTTTAGATCCAAACATCAAAGTCACTGAACCCACAGTGGAAGTCCTAGCACCCTCGGCAAAGGAGTGTAAAGATAGAAACAAGAAGAAGAAGAAGACCCTGGTGTGTGTAGCCACCCGCTTCTACCCCGACCATGTCACGGTCTTCTGGCAAGTC
>420-2
CCAGGGAGAGTCGGCTAAGATCAAGTGTTCACATAGTATATCAAGCTATAATGTCATCCTCTGGTACAAGCAATCCAACTACAGAGAATTAGTGTTTCTAGGATACATGACAGCGAAAACTGCAAATCCTGAGGTTGGATTTGGTATAGAAGGAGATGCTAGTGCAGGTGGTACCAGCACCTTAACCATCAATCAACTAACTCCAAATAGCAGTGCTGTGTATTACTGTGCTGCTAGGGACAGCTCTGGTGGTTATGCTGCCTACTTTGGAGAAGGAACTAAGCTAACAGTTCTGGATCCAAACATCAAAGTCACTGAACCCACAGTGGAAGTCCTAGCACCCTCGGCAAAGGAGTGTAAAGATAGAAACAAGAAGAAGAAGAAGACCCTGGTGTGTGTAGCCACCCGCTTCTACCCCGACCATGTCACGGTCTTCTGGCAAGTC
>421-2
CCAGGGAGAGTCGGCTAAGATGGAGTGTTCACATAGTATATCAAGCTATAATCGTATCCTCTGGTACAAGCAATCCAACTTCAGAGAATTGGTGCTACTAGGATACATGATAGCGACAGCTGGATATCCTGAGGCTGGATTTGGTATAGAAGGAGATGCTAATGCAGGTGGTACCAGCACCTTAACCATCAATCAACTAACTCCAAATAGCAGTGCTGTGTATTACTGTGCTGCCGGACAGGGGAACTCGGAGGCATATTTTGGAGCCGGCACCAAACTCACCGTTTTAGATCCAAACATCAAAGTCACTGAACCCACAGTGGAAGTCCTAGCACCCTCGGCAAAGGAGTGTAAAGATAGAAACAAGAAGAAGAAGAAGACCCTGGTGTGTGTAGCCACCCGCTTCTACCCCGACCATGTCACGGTCTTCTGGCAAGTC
>422-2
CCAGGGAGAGTCGGCTAAGATGGAGTGTTCACATAGTATATCAAGCTATAATCGTATCCTCTGGTACAAGCAATCCAACTTCAGAGAATTGGTGCTACTAGGATACATGATAGCGACAGCTGGATATCCTGAGGCTGGATTTGGTATAGAAGGAGATGCTAATGCAGGTGGTACCAGCACCTTAACCATCAATCAACTAACTCCAAATAGCAGTGCTGTGTATTACTGTGCTCCGGGACAGGCAGCTGGTGGTGCCAGCCAGGCTTACTTCGGTGGAGGAACCAGGTTAACTGTTCTAGATCCAAACATCAAAGTCACTGAACCCACAGTGGAAGTCCTAGCACCCTCGGCAAAGGAGTGTAAAGATAGAAACAAGAAGAAGAAGAAGACCCTGGTGTGTGTAGCCACCCGCTTCTACCCCGACCATGTCACGGTCTTCTGGCAAGTC
>423-2
CCAGGGAGAGTCGGCTAAGATGGAGTGTTCACATAGTATATCAAGCTATAATCGTATCCTCTGGTACAAGCAATCCAACTTCAGAGAATTGGTGCTACTAGGATACATGATAGCGACAGCTGGATATCCTGAGGCTGGATTTGGTATAGAAGGAGATGCTAATGCAGGTGGTACCAGCACCTTAACCATCAATCAACTAACTCCAAATAGCAGTGCTGTGTATTACTGTGCTGCTAGGGAATATGAGGCACATTTTGGATCAGGCACCAAATTAACAGTTCTCGATCCAAACATCAAAGTCACTGAACCCACAGTGGAAGTCCTAGCACCCTCGGCAAAGGAGTGTAAAGATAGAAACAAGAAGAAGAAGAAGACCCTGGTGTGTGTAGCCACCCGCTTCTACCCCGACCATGTCACGGTCTTCTGGCAAGTC
>424-2
CCAGGGAGAGTCGGCTAAGATGGAGTGTTCACATAGTATATCAGGCTACAATTATGTCCTCTGGTACAAGCAATCCAACTACAGAGAATTAGTGTTTCTCGGATACATGCAATTGAAAACTGGATTTCCTGAGGCTGGATTTGCTATAGAAGGAGATGCTAATGCAGGTGGTACCAGCACCTTAACCATCAATCAACTAACTCCAAATAGCAGTGCTGTGTATTACTGTGCTGCTCGGACAGCTCTGGTGGTTATGCTGCCTACTTTGGAGAGGGAACTAAGCTAACAGTTCTGGATCCAAACATCAAAGTCACTGAACCCACAGTGGAAGTCCTAGCACCCTCGGCAAAGGAGTGTAAAGATAGAAACAAGAAGAAGAAGAAGACCCTGGTGTGTGTAGCCACCCGCTTCTACCCCGACCATGTCACGGTCTTCTGGCAAGTC
>425-2
CCAGGGAGAGTCGGCTAAGATGGAGTGTTCACATAGTATATCAAGCTATAATCGTATCCTCTGGTACAAGCAATCCAACTTCAGAGAATTGGTGCTACTAGGATACATGATAGCGACAGCTGGATATCCTGAGGCTGGATTTGGTATAGAAGGAGATGCTAATGCAGGTGGTACCAGCACCTTAACCATCAATCAACTAACTCCAAATAGCAGTGCTGTGTATTACTGTGCTGCTAGTTTTAAGAGCTCGTACTCGGAGGCATATTTTGGAGCCGGCACCAAACTCACCGTTTTAGATCCAAACATCAAAGTCACTGAACCCACAGTGGAAGTCCTAGCACCCTCGGCAAAGGAGTGTAAAGATAGAAACAAGAAGAAGAAGAAGACCCTGGTGTGTGTAGCCACCCGCTTCTACCCCGACCATGTCACGGTCTTCTGGCAAGTC
>426-2
CCAGGGAGAGTCGGCTAAGATGGAGTGTTCACATAGTATATCAAGCTATAATCGTATCCTCTGGTACAAGCAATCCAACTTCAGAGAATTGGTGCTACTAGGATACATGATAGCGACAGCTGGATATCCTGAGGCTGGATTTGGTATAGAAGGAGATGCTAATGCAGGTGGTACCAGCACCTTAACCATCAATCAACTAACTCCAAATAGCAGTGCTGTGTATTACTGTGCTGCTAGAGAGGGGAGCTCGTACTCGGAGGCATATTTTGGAGCCGGCACCAAACTCACCGTTTTAGATCCAAACATCAAAGTCACTGAACCCACAGTGGAAGTCCTAGCACCCTCGGCAAAGGAGTGTAAAGATAGAAACAAGAAGAAGAAGAAGACCCTGGTGTGTGTAGCCACCCGCTTCTACCCCGACCATGTCACGGTCTTCTGGCAAGTC
>427-2
CCAGGGAGAGTCGGCTAAGATGGAGTGTTCACATAGTATATCAAGCTATAATCGTATCCTCTGGTACAAGCAATCCAACTTCAGAGAATTGGTGCTACTAGGATACATGATAGCGACAGCTGGATATCCTGAGGCTGGATTTGGTATAGAAGGAGATGCTAATGCAGGTGGTACCAGCACCTTAACCATCAATCAACTAACTCCAAATAGCAGTGCTGTGTATTACTGTGCTGCCTGGGACAACAACTATGAGGCACATTTTGGATCAGGCACCAAATTAACAGTTCTCGATCCAAACATCAAAGTCACTGAACCCACAGTGGAAGTCCTAGCACCCTCGGCAAAGGAGTGTAAAGATAGAAACAAGAAGAAGAAGAAGACCCTGGTGTGTGTAGCCACCCGCTTCTACCCCGACCATGTCACGGTCTTCTGGCAAGTC
>428-2
CCAGGGAGAGTCGGCTAAGATGGAGTGTTCACATAGTATATCAAGCTATAATCGTATCCTCTGGTACAAGCAATCCAACTTCAGAGAATTGGTGCTACTAGGATACATGATAGCGACAGCTGGATATCCTGAGGCTGGATTTGGTATAGAAGGAGATGCTAATGCAGGTGGTACCAGCACCTTAACCATCAATCAACTAACTCCAAATAGCAGTGCTGTGTATTACTGTGCTGCTAGTTTACAGGGGACTCAAACTCAACCAGCCTTCTTTGGCAATGGAACGAAACTCACTGTTTTAGATCCAAACATCAAAGTCACTGAACCCACAGTGGAAGTCCTAGCACCCTCGGCAAAGGAGTGTAAAGATAGAAACAAGAAGAAGAAGAAGACCCTGGTGTGTGTAGCCACCCGCTTCTACCCCGACCATGTCACGGTCTTCTGGCAAGTC
>429-2
CCAGGGAGAGTCGGCTAAGATGGAGTGTTCACATAGTATATCAAGCTATAATCGTATCCTCTGGTACAAGCAATCCAACTTCAGAGAATTGGTGCTACTAGGATACATGATAGCGACAGCTGGATATCCTGAGGCTGGATTTGGTATAGAAGGAGATGCTAATGCAGGTGGTACCAGCACCTTAACCATCAATCAACTAACTCCAAATAGCAGTGCTGTGTATTACTGTGCTGCTAGTTTAAAGTACACGGATAAGGCAGAGTTTGGTCCAGGTACCAGACTCACTGTTCTAGATCCAAACATCAAAGTCACTGAACCCACAGTGGAAGTCCTAGCACCCTCGGCAAAGGAGTGTAAAGATAGAAACAAGAAGAAGAAGAAGACCCTGGTGTGTGTAGCCACCCGCTTCTACCCCGACCATGTCACGGTCTTCTGGCAAGTC
>430-2
CCAGGGAGAGTCGGCTAAGATGGAGTGTTCACATAGTATATCAAGCTATAATCGTATCCTCTGGTACAAGCAATCCAACTTCAGAGAATTGGTGCTACTAGGATACATGATAGCGACAGCTGGATATCCTGAGGCTGGATTTGGTATAGAAGGAGATGCTAATGCAGGTGGTACCAGCACCTTAACCATCAATCAACTAACTCCAAATAGCAGTGCTGTGTATTACTGTGCTGCTAGTTTAGACAGGGGAGGAGCAGGGACCAAACTGAGTGTTCTGGATCCAAACATCAAAGTCACTGAACCCACAGTGGAAGTCCTAGCACCCTCGGCAAAGGAGTGTAAAGATAGAAACAAGAAGAAGAAGAAGACCCTGGTGTGTGTAGCCACCCGCTTCTACCCCGACCATGTCACGGTCTTCTGGCAAGTC
>431-2
CCAGGGAGAGTCGGCTAAGATGGAGTGTTCACATAGTATATCAAGCTATAATCGTATCCTCTGGTACAAGCAATCCAACTTCAGAGAATTGGTGCTACTAGGATACATGATAGCGACAGCTGGATATCCTGAGGCTGGATTTGGTATAGAAGGAGATGCTAATGCAGGTGGTACCAGCACCTTAACCATCAATCAACTAACTCCAAATAGCAGTGCTGTGTATTACTGTGCTGCTAGGAGGGACATTGGTGGTTATGCTGCCTACTTTGGAGAGGGAACTAAGCTAACAGTTCTGGATCCAAACATCAAAGTCACTGAACCCACAGTGGAAGTCCTAGCACCCTCGGCAAAGGAGTGTAAAGATAGAAACAAGAAGAAGAAGAAGACCCTGGTGTGTGTAGCCACCCGCTTCTACCCCGACCATGTCACGGTCTTCTGGCAAGTC
>432-2
CCAGGGAGAGTCGGCTAAGATCAAGTGTTCACATAGTATATCAAGCTATAATGTCATCCTCTGGTACAAGCAATCCAACTACAGAGAATTAGTGTTTCTAGGATACATGACAGCGAAAACTGCAAATCCTGAGGTTGGATTTGGTATAGAAGGAGATGCTAGTGCAGGTGGTACCAGCACCTTAACCATCAATCAACTAACTCCAAATAGCAGTGCTGTGTATTACTGTGCTGCTAGGCAGGGGAAGGCACATTTTGGATCAGGCACCAAATTAACAGTTCTCGATCCAAACATCAAAGTCACTGAACCCACAGTGGAAGTCCTAGCACCCTCGGCAAAGGAGTGTAAAGATAGAAACAAGAAGAAGAAGAAGACCCTGGTGTGTGTAGCCACCCGCTTCTACCCCGACCATGTCACGGTCTTCTGGCAAGTC
>433-2
CCAGGGAGAGTCGGCTAAGATAGTGTGTTCACATAGTATATCAGGGTATAATGTCATCCTCTGGTACAAGCAATCCAACTACAGAGAATTGGTGCTATTAGGATACATGATAGCGACAGCTGGATATCCTGAGGCTGGATTTGATATAGAAGGAGATGCTAATGCAGGTGGTACCAGCACCTTAACCATCAATCAACTAACTCCAAATAGCAGTGCTGTGTATTACTGTGCTGCTAGTCGACAGGGGAACAACCCGGCATTCTTCGGCAGTGGCACCAAACTCACAGTTCTAGATCCAAACATCAAAGTCACTGAACCCACAGTGGAAGTCCTAGCACCCTCGGCAAAGGAGTGTAAAGATAGAAACAAGAAGAAGAAGAAGACCCTGGTGTGTGTAGCCACCCGCTTCTACCCCGACCATGTCACGGTCTTCTGGCAAGTC
>434-2
CCAGGGAGAGTCGGCTAAGATGGAGTGTTCACATAGTATATCAGGCTACAATTATGTCCTCTGGTACAAGCAATCCAACTACAGAGAATTAGTGTTTCTCGGATACATGCAATTGAAAACTGGATTTCCTGAGGCTGGATTTGCTATAGAAGGAGATGCTAATGCAGGTGGTACCAGCACCTTAACCATCAATCAACTAACTCCAAATAGCAGTGCTGTGTATTACTGTGCTGCCGGACAGGGGGCGACTCGGAGGCATATTTTGGAGCCGGCACCAAACTCACCGTTTTAGATCCAAACATCAAAGTCACTGAACCCACAGTGGAAGTCCTAGCACCCTCGGCAAAGGAGTGTAAAGATAGAAACAAGAAGAAGAAGAAGACCCTGGTGTGTGTAGCCACCCGCTTCTACCCCGACCATGTCACGGTCTTCTGGCAAGTC
>435-2
CCAGGGAGAGTCGGCTAAGATGGAGTGTTCACATAGTATATCAAGCTATAATCGTATCCTCTGGTACAAGCAATCCAACTTCAGAGAATTGGTGCTACTAGGATACATGATAGCGACAGCTGGATATCCTGAGGCTGGATTTGGTATAGAAGGAGATGCTAATGCAGGTGGTACCAGCACCTTAACCATCAATCAACTAACTCCAAATAGCAGTGCTGTGTATTACTGTGCTGCTAGTTTAGCAGGGGGGGCTATGAGGCACATTTTGGATCAGGCACCAAATTAACAGTTCTCGATCCAAACATCAAAGTCACTGAACCCACAGTGGAAGTCCTAGCACCCTCGGCAAAGGAGTGTAAAGATAGAAACAAGAAGAAGAAGAAGACCCTGGTGTGTGTAGCCACCCGCTTCTACCCCGACCATGTCACGGTCTTCTGGCAAGTC
>436-2
CCAGGGAGAGTCGGCTAAGATGGAGTGTTCACATAGTATATCAAGCTATAATCGTATCCTCTGGTACAAGCAATCCAACTTCAGAGAATTGGTGCTACTAGGATACATGATAGCGACAGCTGGATATCCTGAGGCTGGATTTGGTATAGAAGGAGATGCTAATGCAGGTGGTACCAGCACCTTAACCATCAATCAACTAACTCCAAATAGCAGTGCTGTGTATTACTGTGCTGCTAGAGGACAGATTGGTGGTGCCAGCCAGGCTTACTTCGGTGGAGGAACCAGGTTAACTGTTCTAGATCCAAACATCAAAGTCACTGAACCCACAGTGGAAGTCCTAGCACCCTCGGCAAAGGAGTGTAAAGATAGAAACAAGAAGAAGAAGAAGACCCTGGTGTGTGTAGCCACCCGCTTCTACCCCGACCATGTCACGGTCTTCTGGCAAGTC
>437-2
CCAGGGAGAGTCGGCTAAGATCAAGTGTTCACATAGTATATCAAGCTATAATGTCATCCTCTGGTACAAGCAATCCAACTACAGAGAATTAGTGTTTCTAGGATACATGACAGCGAAAACTGCAAATCCTGAGGTTGGATTTGGTATAGAAGGAGATGCTAGTGCAGGTGGTACCAGCACCTTAACCATCAATCAACTAACTCCAAATAGCAGTGCTGTGTATTACTGTGCTGCTAGTCGGTCCTCGTACTCGGAGGCATATTTTGGAGCCGGCACCAAACTCACCGTTTTAGATCCAAACATCAAAGTCACTGAACCCACAGTGGAAGTCCTAGCACCCTCGGCAAAGGAGTGTAAAGATAGAAACAAGAAGAAGAAGAAGACCCTGGTGTGTGTAGCCACCCGCTTCTACCCCGACCATGTCACGGTCTTCTGGCAAGTC
>438-2
CCAGGGAGAGTCGGCTAAGATGGAGTGTTCACATAGTATATCAGGCTACAATTATGTCCTCTGGTACAAGCAATCCAACTACAGAGAATTAGTGTTTCTCGGATACATGCAATTGAAAACTGGATTTCCTGAGGCTGGATTTGCTATAGAAGGAGATGCTAATGCAGGTGGTACCAGCACCTTAACCATCAATCAACTAACTCCAAATAGCAGTGCTGTGTATTACTGTGCTCGGACCTTTTACTCAAACTCAACCAGCCTTCTTTGGCAATGGAACGAAACTCACTGTTTTAGATCCAAACATCAAAGTCACTGAACCCACAGTGGAAGTCCTAGCACCCTCGGCAAAGGAGTGTAAAGATAGAAACAAGAAGAAGAAGAAGACCCTGGTGTGTGTAGCCACCCGCTTCTACCCCGACCATGTCACGGTCTTCTGGCAAGTC
>439-2
CCAGGGAGAGTCGGCTAAGATGGAGTGTTCACATAGTATATCAAGCTATAATCGTATCCTCTGGTACAAGCAATCCAACTTCAGAGAATTGGTGCTACTAGGATACATGATAGCGACAGCTGGATATCCTGAGGCTGGATTTGGTATAGAAGGAGATGCTAATGCAGGTGGTACCAGCACCTTAACCATCAATCAACTAACTCCAAATAGCAGTGCTGTGTATTACTGTGCTGAGGGGCCGTACTCGGAGGCATATTTTGGAGCCGGCACCAAACTCACCGTTTTAGATCCAAACATCAAAGTCACTGAACCCACAGTGGAAGTCCTAGCACCCTCGGCAAAGGAGTGTAAAGATAGAAACAAGAAGAAGAAGAAGACCCTGGTGTGTGTAGCCACCCGCTTCTACCCCGACCATGTCACGGTCTTCTGGCAAGTC
>440-2
CCAGGGAGAGTCGGCTAAGATGGAGTGTTCACATAGTATATCAGGCTACAATTATGTCCTCTGGTACAAGCAATCCAACTACAGAGAATTAGTGTTTCTCGGATACATGCAATTGAAAACTGGATTTCCTGAGGCTGGATTTGCTATAGAAGGAGATGCTAATGCAGGTGGTACCAGCACCTTAACCATCAATCAACTAACTCCAAATAGCAGTGCTGTGTATTACTGTGCTGCTAGTTCTACAGTGAGGCCTACTTTGGGAATGGAACCAAACTCACTGTTTTAGATCCAAACATCAAAGTCACTGAACCCACAGTGGAAGTCCTAGCACCCTCGGCAAAGGAGTGTAAAGATAGAAACAAGAAGAAGAAGAAGACCCTGGTGTGTGTAGCCACCCGCTTCTACCCCGACCATGTCACGGTCTTCTGGCAAGTC
>441-2
CCAGGGAGAGTCGGCTAAGATCAAGTGTTCACATAGTATATCAAGCTATAATGTCATCCTCTGGTACAAGCAATCCAACTACAGAGAATTAGTGTTTCTAGGATACATGACAGCGAAAACTGCAAATCCTGAGGTTGGATTTGGTATAGAAGGAGATGCTAGTGCAGGTGGTACCAGCACCTTAACCATCAATCAACTAACTCCAAATAGCAGTGCTGTGTATTACTGTGCTGCTAGTTTCGACAAGGGGCTTTGGTGGTGCCAGCCAGGCTTACTTCGGTGGAGGAACCAGGTTAACTGTTCTAGATCCAAACATCAAAGTCACTGAACCCACAGTGGAAGTCCTAGCACCCTCGGCAAAGGAGTGTAAAGATAGAAACAAGAAGAAGAAGAAGACCCTGGTGTGTGTAGCCACCCGCTTCTACCCCGACCATGTCACGGTCTTCTGGCAAGTC
>442-2
CCAGGGAGAGTCGGCTAAGATGGAGTGTTCACATAGTATATCAAGCTATAATCGTATCCTCTGGTACAAGCAATCCAACTTCAGAGAATTGGTGCTACTAGGATACATGATAGCGACAGCTGGATATCCTGAGGCTGGATTTGGTATAGAAGGAGATGCTAATGCAGGTGGTACCAGCACCTTAACCATCAATCAACTAACTCCAAATAGCAGTGCTGTGTATTACTGTGCTGCTAGTTTCGCCCGGGACAGGGTAGTTGAGGCACATTTTGGATCAGGCACCAAATTAACAGTTCTCGATCCAAACATCAAAGTCACTGAACCCACAGTGGAAGTCCTAGCACCCTCGGCAAAGGAGTGTAAAGATAGAAACAAGAAGAAGAAGAAGACCCTGGTGTGTGTAGCCACCCGCTTCTACCCCGACCATGTCACGGTCTTCTGGCAAGTC
>443-2
CCAGGGAGAGTCGGCTAAGATGGAGTGTTCACATAGTATATCAAGCTATAATCGTATCCTCTGGTACAAGCAATCCAACTTCAGAGAATTGGTGCTACTAGGATACATGATAGCGACAGCTGGATATCCTGAGGCTGGATTTGGTATAGAAGGAGATGCTAATGCAGGTGGTACCAGCACCTTAACCATCAATCAACTAACTCCAAATAGCAGTGCTGTGTATTACTGTGCTGTAAACAGGGGGGGCAACTATGAGGCACATTTTGGATCAGGCACCAAATTAACAGTTCTCGATCCAAACATCAAAGTCACTGAACCCACAGTGGAAGTCCTAGCACCCTCGGCAAAGGAGTGTAAAGATAGAAACAAGAAGAAGAAGAAGACCCTGGTGTGTGTAGCCACCCGCTTCTACCCCGACCATGTCACGGTCTTCTGGCAAGTC
>444-2
CCAGGGAGAGTCGGCTAAGATCAAGTGTTCACATAGTATATCAAGCTATAATGTCATCCTCTGGTACAAGCAATCCAACTACAGAGAATTAGTGTTTCTAGGATACATGACAGCGAAAACTGCAAATCCTGAGGTTGGATTTGGTATAGAAGGAGATGCTAGTGCAGGTGGTACCAGCACCTTAACCATCAATCAACTAACTCCAAATAGCAGTGCTGTGTATTACTGTGCTGCTAGTTTCCGCCGTACTCAAACTCAACCAGCCTTCTTTGGCAATGGAACGAAACTCACTGTTTTAGATCCAAACATCAAAGTCACTGAACCCACAGTGGAAGTCCTAGCACCCTCGGCAAAGGAGTGTAAAGATAGAAACAAGAAGAAGAAGAAGACCCTGGTGTGTGTAGCCACCCGCTTCTACCCCGACCATGTCACGGTCTTCTGGCAAGTC
>445-2
CCAGGGAGAGTCGGCTAAGATGGAGTGTTCACATAGTATATCAAGCTATAATCGTATCCTCTGGTACAAGCAATCCAACTTCAGAGAATTGGTGCTACTAGGATACATGATAGCGACAGCTGGATATCCTGAGGCTGGATTTGGTATAGAAGGAGATGCTAATGCAGGCTGAGTAAATCCACTGTGCTGGTGGTGCCAGCCAGGCTTACTTCGGTGGAGGAACCAGGTTAACTGTTCTAGATCCAAACATCAAAGTCACTGAACCCACAGTGGAAGTCCTAGCACCCTCGGCAAAGGAGTGTAAAGATAGAAACAAGAAGAAGAAGAAGACCCTGGTGTGTGTAGCCACCCGCTTCTACCCCGACCATGTCACGGTCTTCTGGCAAGTC
>446-2
CCAGGGAGAGTCGGCTAAGATGGAGTGTTCACATAGTATATCAAGCTATAATCGTATCCTCTGGTACAAGCAATCCAACTTCAGAGAATTGGTGCTACTAGGATACATGATAGCGACAGCTGGATATCCTGAGGCTGGATTTGGTATAGAAGGAGATGCTAATGCAGGTGGTACCAGCACCTTAACCATCAATCAACTAACTCCAAATAGCAGTGCTGTGTATTACTGTGCTGCCGGACAGGGTGACTATGAGGCACATTTTGGATCAGGCACCAAATTAACAGTTCTCGATCCAAACATCAAAGTCACTGAACCCACAGTGGAAGTCCTAGCACCCTCGGCAAAGGAGTGTAAAGATAGAAACAAGAAGAAGAAGAAGACCCTGGTGTGTGTAGCCACCCGCTTCTACCCCGACCATGTCACGGTCTTCTGGCAAGTC
>447-2
CCAGGGAGAGTCGGCTAAGATGGAGTGTTCACATAGTATATCAAGCTATAATCGTATCCTCTGGTACAAGCAATCCAACTTCAGAGAATTGGTGCTACTAGGATACATGATAGCGACAGCTGGATATCCTGAGGCTGGATTTGGTATAGAAGGAGATGCTAATGCAGGTGGTACCAGCACCTTAACCATCAATCAACTAACTCCAAATAGCAGTGCTGTGTATTACTGTGCTGCAGACAGGGGAGACTATGAGGCACATTTTGGATCAGGCACCAAATTAACAGTTCTCGATCCAAACATCAAAGTCACTGAACCCACAGTGGAAGTCCTAGCACCCTCGGCAAAGGAGTGTAAAGATAGAAACAAGAAGAAGAAGAAGACCCTGGTGTGTGTAGCCACCCGCTTCTACCCCGACCATGTCACGGTCTTCTGGCAAGTC
>448-2
CCAGGGAGAGTCGGCTAAGATGGAGTGTTCACATAGTATATCAGGCTACAATTATGTCCTCTGGTACAAGCAATCCAACTACAGAGAATTAGTGTTTCTCGGATACATGCAATTGAAAACTGGATTTCCTGAGGCTGGATTTGCTATAGAAGGAGATGCTAATGCAGGTGGTACCAGCACCTTAACCATCAATCAACTAACTCCAAATAGCAGTACTGTGTATTACTGTGCTGCTAGTTTAACAGGGGGCGTACTCAAACTCAACCAGCCTTCTTTGGCAATGGAACGAAACTCACTGTTTTAGATCCAAACATCAAAGTCACTGAACCCACAGTGGAAGTCCTAGCACCCTCGGCAAAGGAGTGTAAAGATAGAAACAAGAAGAAGAAGAAGACCCTGGTGTGTGTAGCCACCCGCTTCTACCCCGACCATGTCACGGTCTTCTGGCAAGTC
>449-2
CCAGGGAGAGTCGGCTAAGATAGTGTGTTCACATAGTATATCAGGGTATAATGTCATCCTCTGGTACAAGCAATCCAACTACAGAGAATTGGTGCTATTAGGATACATGATAGCGACAGCTGGATATCCTGAGGCTGGATTTGATATAGAAGGAGATGCTAATGCAGGTGGTACCAGCACCTTAACCATCAATCAACTAACTCCAAATAGCAGTGCTGTGTATTACTGTGCTGCTAGCCAAGATTCAACTCAACCAGCCTTCTTTGGCAATGGAACGAAACTCACTGTTTTAGATCCAAACATCAAAGTCACTGAACCCACAGTGGAAGTCCTAGCACCCTCGGCAAAGGAGTGTAAAGATAGAAACAAGAAGAAGAAGAAGACCCTGGTGTGTGTAGCCACCCGCTTCTACCCCGACCATGTCACGGTCTTCTGGCAAGTC
>450-2
CCAGGGAGAGTCGGCTAAGATCAAGTGTTCACATAGTATATCAAGCTATAATGTCATCCTCTGGTACAAGCAATCCAACTACAGAGAATTAGTGTTTCTAGGATACATGACAGCGAAAACTGCAAATCCTGAGGTTGGATTTGGTATAGAAGGAGATGCTAGTGCAGGTGGTACCAGCACCTTAACCATCAATCAACTAACTCCAAATAGCAGTGCTGTGTATTACTGTGCTGCCACCGGGACAGGGCGTACTCGGAGGCATATTTTGGAGCCGGCACCAAACTCACCGTTTTAGATCCAAACATCAAAGTCACTGAACCCACAGTGGAAGTCCTAGCACCCTCGGCAAAGGAGTGTAAAGATAGAAACAAGAAGAAGAAGAAGACCCTGGTGTGTGTAGCCACCCGCTTCTACCCCGACCATGTCACGGTCTTCTGGCAAGTC
>451-2
CCAGGGAGAGTCGGCTAAGATGGAGTGTTCACATAGTATATCAAGCTATAATCGTATCCTCTGGTACAAGCAATCCAACTTCAGAGAATTGGTGCTACTAGGATACATGATAGCGACAGCTGGATATCCTGAGGCTGGATTTGGTATAGAAGGAGATGCTAATGCAGGTGGTACCAGCACCTTAACCATCAATCAACTAACTCCAAATAGCAGTGCTGTGTATTACTGTGCTGCTAGGGCAAAACAACAACCCGGCATTCTTCGGCAGTGGCACCAAACTCACAGTTCTAGATCCAAACATCAAAGTCACTGAACCCACAGTGGAAGTCCTAGCACCCTCGGCAAAGGAGTGTAAAGATAGAAACAAGAAGAAGAAGAAGACCCTGGTGTGTGTAGCCACCCGCTTCTACCCCGACCATGTCACGGTCTTCTGGCAAGTC
>452-2
CCAGGGAGAGTCGGCTAAGATCAAGTGTTCACATAGTATATCAAGCTATAATGTCATCCTCTGGTACAAGCAATCCAACTACAGAGAATTAGTGTTTCTAGGATACATGACAGCGAAAACTGCAAATCCTGAGGTTGGATTTGGTATAGAAGGAGATGCTAGTGCAGGTGGTACCAGCACCTTAACCATCAATCAACTAACTCCAAATAGCAGTGCTGTGTATTACTGTGCTGCTAGTTTGGTCAGGGGGTACTCGGAGGCATATTTTGGAGCCGGCACCAAACTCACCGTTTTAGATCCAAACATCAAAGTCACTGAACCCACAGTGGAAGTCCTAGCACCCTCGGCAAGGAGTGTAAAGATAGAAACAAGAAGAAGAAGAAGACCCTGGTGTGTGTAGCCACCCGCTTCTACCCCGACCATGTCACGGTCTTCTGGCAAGTC
>453-2
CCAGGGAGAGTCGGCTAAGATAGTGTGTTCACATAGTATATCAGGGTATAATGTCATCCTCTGGTACAAGCAATCCAACTACAGAGAATTGGTGCTATTAGGATACATGATAGCGACAGCTGGATATCCTGAGGCTGGATTTGATATAGAAGGAGATGCTAATGCAGGTGGTACCAGCACCTTAACCATCAATCAACTAACTCCAAATAGCAGTGCTGTGTATTACTGTGCTGCTAGTTACTATGAGGCACATTTTGGATCAGGCACCAAATTAACAGTTCTCGATCCAAACATCAAAGTCACTGAACCCACAGTGGAAGTCCTAGCACCCTCGGCAAAGGAGTGTAAAGATAGAAACAAGAAGAAGAAGAAGACCCTGGTGTGTGTAGCCACCCGCTTCTACCCCGACCATGTCACGGTCTTCTGGCAAGTC
>454-2
CCAGGGAGAGTCGGCTAAGATGGAGTGTTCACATAGTATATCAAGCTATAATCGTATCCTCTGGTACAAGCAATCCAACTTCAGAGAATTGGTGCTACTAGGATACATGATAGCGACAGCTGGATATCCTGAGGCTGGATTTGGTATAGAAGGAGATGCTAATGCAGGTGGTACCAGCACCTTAACCATCAATCAACTAACTCCAAATAGCAGTGCTGTGTATTACTGTGCTGCGCCCGGGACAGGGGGCGCGTACTCGGAGGCATATTTTGGAGCCGGCACCAAACTCACCGTTTTAGATCCAAACATCAAAGTCACTGAACCCACAGTGGAAGTCCTAGCACCCTCGGCAAAGGAGTGTAAAGATAGAAACAAGAAGAAGAAGAAGACCCTGGTGTGTGTAGCCACCCGCTTCTACCCCGACCATGTCACGGTCTTCTGGCAAGTC
>455-2
CCAGGGAGAGTCGGCTAAGATCAAGTGTTCACATAGTATATCAAGCTATAATGTCATCCTCTGGTACAAGCAATCCAACTACAGAGAATTAGTGTTTCTAGGATACATGACAGCGAAAACTGCAAATCCTGAGGTTGGATTTGGTATAGAAGGAGATGCTAGTGCAGGTGGTACCAGCACCTTAACCATCAATCAACTAACTCCAAATAGCAGTGCTGTGTATTACTGTGCTGCTAGTTAAAGGGGGACTCAAACTCAACCAGCCTTCTTTGGCAATGGAACGAAACTCACTGTTTTAGATCCAAACATCAAAGTCACTGAACCCACAGTGGAAGTCCTAGCACCCTCGGCAAAGGAGTGTAAAGATAGAAACAAGAAGAAGAAGAAGACCCTGGTGTGTGTAGCCACCCGCTTCTACCCCGACCATGTCACGGTCTTCTGGCAAGTC
>456-2
CCAGGGAGAGTCGGCTAAGATGGAGTGTTCACATAGTATATCAAGCTATAATCGTATCCTCTGGTACAAGCAATCCAACTTCAGAGAATTGGTGCTACTAGGATACATGATAGCGACAGCTGGATATCCTGAGGCTGGATTTGGTATAGAAGGAGATGCTAATGCAGGTGGTACCAGCACCTTAACCATCAATCAACTAACTCCAAATAGCAGTGCTGTGTATTACTGTGCTGCTAGTTTCCTCAGGGGAGGCAACCCGGCATTCTTCGGCAGTGGCACCAAACTCACAGTTCTAGATCCAAACATCAAAGTCACTGAACCCACAGTGGAAGTCCTAGCACCCTCGGCAAAGGAGTGTAAAGATAGAAACAAGAAGAAGAAGAAGACCCTGGTGTGTGTAGCCACCCGCTTCTACCCCGACCATGTCACGGTCTTCTGGCAAGTC
>457-2
CCAGGGAGAGTCGGCTAAGATGGAGTGTTCACATAGTATATCAGGCTACAATTATGTCCTCTGGTACAAGCAATCCAACTACAGAGAATTAGTGTTTCTCGGATACATGCAATTGAAAACTGGATTTCCTGAGGCTGGATTTGCTATAGAAGGAGATGCTAATGCAGGTGGTACCAGCACCTTAACCATCAATCAACTAACTCCAAATAGCAGTGCTGTGTATTACTGTGCTGAGACAGGGATGGGTGGTTATGCTGCCTACTTTGGAGAGGGAACTAAGCTAACAGTTCTGGATCCAAACATCAAAGTCACTGAACCCACAGTGGAAGTCCTAGCACCCTCGGCAAAGGAGTGTAAAGATAGAAACAAGAAGAAGAAGAAGACCCTGGTGTGTGTAGCCACCCGCTTCTACCCCGACCATGTCACGGTCTTCTGGCAAGTC
>458-2
CCAGGGAGAGTCGGCTAAGATGGAGTGTTCACATAGTATATCAGGCTACAATTATGTCCTCTGGTACAAGCAATCCAACTACAGAGAATTAGTGTTTCTCGGATACATGCAATTGAAAACTGGATTTCCTGAGGCTGGATTTGCTATAGAAGGAGATGCTAATGCAGGTGGTACCAGCACCTTAACCATCAATCAACTAACTCCAAATAGCAGTGCTGTGTATTACTGTGCTGGACAGGGTGGTTATGCTGCCTACTTTGGAGAGGGAACTAAGCTAACAGTTCTGGATCCAAACATCAAAGTCACTGAACCCACAGTGGAAGTCCTAGCACCCTCGGCAAAGGAGTGTAAAGATAGAAACAAGAAGAAGAAGAAGACCCTGGTGTGTGTAGCCACCCGCTTCTACCCCGACCATGTCACGGTCTTCTGGCAAGTC
>459-2
CCAGGGAGAGTCGGCTAAGATGGAGTGTTCACATAGTATATCAAGCTATAATCGTATCCTCTGGTACAAGCAATCCAACTACCGAGAATTATTGCTATTAGGATACATGGTTGGGAAAACTGGATATCCTGAGGCTGGATTTGGTATAGAAGGAGATGCTAATGCAGGTGGTACCAGCACCTTAACCATCAATCAACTAACTCCAAATAGCAGTGCTGTGTATTACTGTGCTGCTAGGGACAGGAGATATGATCCTGCATTCTTTGGAGCAGGGACCAAACTGAGTGTTCTGGATCCAAACATCAAAGTCACTGAACCCACAGTGGAAGTCCTAGCACCCTCGGCAAAGGAGTGTAAAGATAGAAACAAGAAGAAGAAGAAGACCCTGGTGTGTGTAGCCACCCGCTTCTACCCCGACCATGTCACGGTCTTCTGGCAAGTC
>460-2
CCAGGGAGAGTCGGCTAAGATGGAGTGTTCACATAGTATATCAAGCTATAATCGTATCCTCTGGTACAAGCAATCCAACTTCAGAGAATTGGTGCTACTAGGATACATGATAGCGACAGCTGGATATCCTGAGGCTGGATTTGGTATAGAAGGAGATGCTAATGCAGGTGGTACCAGCACCTTAACCATCAATCAACTAACTCCAAATAGCAGTGCTGTGTATTACTGTGCTGCTAGTTTTCAGGGATCGTACTCGGAGGCATATTTTGGAGCCGGCACCAAACTCACCGTTTTAGATCCAAACATCAAAGTCACTGAACCCACAGTGGAAGTCCTAGCACCCTCGGCAAAGGAGTGTAAAGATAGAAACAAGAAGAAGAAGAAGACCCTGGTGTGTGTAGCCACCCGCTTCTACCCCGACCATGTCACGGTCTTCTGGCAAGTC
>461-2
CCAGGGAGAGTCGGCTAAGATGGAGTGTTCACATAGTATATCAAGCTATAATCGTATCCTCTGGTACAAGCAATCCAACTTCAGAGAATTGGTGCTACTAGGATACATGATAGCGACAGCTGGATATCCTGAGGCTGGATTTGGTATAGAAGGAGATGCTAATGCAGGTGGTACCAGCACCTTAACCATCAATCAACTAACTCCAAATAGCAGTGCTGTGTATTACTGTGCTGCTAGGTACAACTATGATCCTGCATTCTTTGGAGCAGGGACCAAACTGAGTGTTCTGGATCCAAACATCAAAGTCACTGAACCCACAGTGGAAGTCCTAGCACCCTCGGCAAAGGAGTGTAAAGATAGAAACAAGAAGAAGAAGAAGACCCTGGTGTGTGTAGCCACCCGCTTCTACCCCGACCATGTCACGGTCTTCTGGCAAGTC
>462-2
CCAGGGAGAGTCGGCTAAGATGGAGTGTTCACATAGTATATCAAGCTATAATCGTATCCTCTGGTACAAGCAATCCAACTTCAGAGAATTGGTGCTACTAGGATACATGATAGCGACAGCTGGATATCCTGAGGCTGGATTTGGTATAGAAGGAGATGCTAATGCAGGTGGTACCAGCACCTTAACCATCAATCAACTAACTCCAAATAGCAGTGCTGTGTATTACTGTGCTGCTAGTTTCGAGAGCTCGTACTCGGAGGCATATTTTGGAGCCGGCACCAAACTCACCGTTTTAGATCCAAACATCAAAGTCACTGAACCCACAGTGGAAGTCCTAGCACCCTCGGCAAAGGAGTGTAAAGATAGAAACAAGAAGAAGAAGAAGACCCTGGTGTGTGTAGCCACCCGCTTCTACCCCGACCATGTCACGGTCTTCTGGCAAGTC
>463-2
CCAGGGAGAGTCGGCTAAGATCAAGTGTTCACATAGTATATCAAGCTATAATGTCATCCTCTGGTACAAGCAATCCAACTACAGAGAATTAGTGTTTCTAGGATACATGACAGCGAAAACTGCAAATCCTGAGGTTGGATTTGGTATAGAAGGAGATGCTAGTGCAGGTGGTACCAGCACCTTAACCATCAATCAACTAACTCCAAATAGCAGTGCTGTGTATTACTGTGCTGCTGACAGGGGTACTCGGAGGCATATTTTGGAGCCGGCACCAAACTCACCGTTTTAGATCCAAACATCAAAGTCACTGAACCCACAGTGGAAGTCCTAGCACCCTCGGCAAAGGAGTGTAAAGATAGAAACAAGAAGAAGAAGAAGACCCTGGTGTGTGTAGCCACCCGCTTCTACCCCGACCATGTCACGGTCTTCTGGCAAGTC
>464-2
CCAGGGAGAGTCGGCTAAGATCAAGTGTTCACATAGTATATCAAGCTATAATGTCATCCTCTGGTACAAGCAATCCAACTACAGAGAATTAGTGTTTCTAGGATACATGACAGCGAAAACTGCAAATCCTGAGGTTGGATTTGGTATAGAAGGAGATGCTAGTGCAGGTGGTACCAGCACCTTAACCATCAATCAACTAACTCCAAATAGCAGTGCTGTGTATTACTGTGCTGCCGGGCAGGGGTACACGGATAAGGCAGAGTTTGGTCCAGGTACCAGACTCACTGTTCTAGATCCAAACATCAAAGTCACTGAACCCACAGTGGAAGTCCTAGCACCCTCGGCAAAGGAGGGTAAAGATAGAAACAAGAAGAAGAAGAAGACCCTGGTGTGTGTAGCCACCCGCTTCTACCCCGACCATGTCACGGTCTTCTGGCAAGTC
>465-2
CCAGGGAGAGTCGGCTAAGATGGAGTGTTCACATAGTATATCAAGCTATAATCGTATCCTCTGGTACAAGCAATCCAACTTCAGAGAATTGGTGCTACTAGGATACATGATAGCGACAGCTGGATATCCTGAGGCTGGATTTGGTATAGAAGGAGATGCTAATGCAGGTGGTACCAGCACCTTAACCATCAATCAACTAACTCCAAATAGCAGTGCTGTGTATTACTGTGCTGCTAGTTTATACGCGGGGGAGGCACATTTTGGATCAGGCACCAAATTAACAGTTCTCGATCCAAACATCAAAGTCACTGAACCCACAGTGGAAGTCCTAGCACCCTCGGCAAAGGAGTGTAAAGATAGAAACAAGAAGAAGAAGAAGACCCTGGTGTGTGTAGCCACCCGCTTCTACCCCGACCATGTCACGGTCTTCTGGCAAGTC
>466-2
CCAGGGAGAGTCGGCTAAGATGGAGTGTTCACATAGTATATCAAGCTATAATCGTATCCTCTGGTACAAGCAATCCAACTTCAGAGAATTGGTGCTACTAGGATACATGATAGCGACAGCTGGATATCCTGAGGCTGGATTTGGTATAGAAGGAGATGCTAATGCAGGTGGTACCAGCACCTTAACCATCAATCAACTAACTCCAAATAGCAGTGCTGTGTATTACTGTGCTGCGACAGGGAGCTCTGGTGGTTATGCTGCCTACTTTGGAGAGGGAACTAAGCTAACAGTTCTGGATCCAAACATCAAAGTCACTGAACCCACAGTGGAAGTCCTAGCACCCTCGGCAAAGGAGTGTAAAGATAGAAACAAGAAGAAGAAGAAGACCCTGGTGTGTGTAGCCACCCGCTTCTACCCCGACCATGTCACGGTCTTCTGGCAAGTC
>467-2
CCAGGGAGAGTCGGCTAAGATGGAGTGTTCACATAGTATATCAAGCTATAATCGTATCCTCTGGTACAAGCAATCCAACTTCAGAGAATTGGTGCTACTAGGATACATGATAGCGACAGCTGGATATCCTGAGGCTGGATTTGGTATAGAAGGAGATGCTAATGCAGGTGGTACCAGCACCTTAACCATCAATCAACTAACTCCAAATAGCAGTGCTGTGTATTACTGTGCTCCGGACAGGGAGAAAAGCTCGTACTCGGAGGCATATTTTGGAGCCGGCACCAAACTCACCGTTTTAGATCCAAACATCAAAGTCACTGAACCCACAGTGGAAGTCCTAGCACCCTCGGCAAAGGAGTGTAAAGATAGAAACAAGAAGAAGAAGAAGACCCTGGTGTGTGTAGCCACCCGCTTCTACCCCGACCATGTCACGGTCTTCTGGCAAGTC
>468-2
CCAGGGAGAGTCGGCTAAGATGGAGTGTTCACATAGTATATCAAGCTATAATCGTATCCTCTGGTACAAGCAATCCAACTTCAGAGAATTGGTGCTACTAGGATACATGATAGCGACAGCTGGATATCCTGAGGCTGGATTTGGTATAGAAGGAGATGCTAATGCAGGTGGTACCAGCACCTTAACCATCAATCAACTAACTCCAAATAGCAGTGCTGTGTATTACCGTGCTGCTAGTTACACCAACTATGAGGCACATTTTGGATCAGGCACCAAATTAACAGTTCTCGATCCAAACATCAAAGTCACTGAACCCACAGTGGAAGTCCTAGCACCCTCGGCAAAGGAGTGTAAAGATAGAAACAAGAAGAAGAAGAAGACCCTGGTGTGTGTAGCCACCCGCTTCTACCCCGACCATGTCACGGTCTTCTGGCAAGTC
>469-2
CCAGGGAGAGTCGGCTAAGATGGAGTGTTCACATAGTATATCAAGCTATAATCGTATCCTCTGGTACAAGCAATCCAACTTCAGAGAATTGGTGCTACTAGGATACATGATAGCGACAGCTGGATATCCTGAGGCTGGATTTGGTATAGAAGGAGATGCTAATGCAGGTGGTACCAGCACCTTAACCATCAATCAACTAACTCCAAATAGCAGTGCTGTGTATTACTGTGCTGCTAGTTTGAGACAGGGGGACTATGAGGCACATTTTGGATCAGGCACCAAATTAACAGTTCTCGATCCAAACATCAAAGTCACTGAACCCACAGTGGAAGTCCTAGCACCCTCGGCAAAGGAGTGTAAAGATAGAAACAAGAAGAAGAAGAAGACCCTGGTGTGTGTAGCCACCCGCTTCTACCCCGACCATGTCACGGTCTTCTGGCAAGTC
>470-2
CCAGGGAGAGTCGGCTAAGATGGAGTGTTCACATAGTATATCAGGCTATAATCAAATCCTCTGGTACAAGCAATTCAACTACAGAGAATTAGTGTTTTTAGGATACATGACCGGTACATCTGGATTTCCTGAGGCTGGATTTGATATAGAAGGAGATGCTAATACAGGTGGTACCAGCACCTTAACCATCAATCAACTAACTCCAAATAGCAGTGCTGTGTATTACTGTGCTGCTAGTTTGGGACTTGAGGCACATTTTGGATCAGGCACCAAATTAACAGTTCTCGATCCAAACATCAAAGTCACTGAACCCACAGTGGAAGTCCTAGCACCCTCGGCAAAGGAGTGTAAAGATAGAAACAAGAAGAATAAGAAGACCCTGGTGTGTGTAGCCACCCGCTTCTACCCCGACCATGTCACGGTCTTCTGGCAAGTC
>471-2
CCAGGGAGAGTCGGCTAAGATGGAGTGTTCACATAGTATATCAGGCTACAATTATGTCCTCTGGTACAAGCAATCCAACTACAGAGAATTAGTGTTTCTCGGATACATGCAATTGAAAACTGGATTTCCTGAGGCTGGATTTGCTATAGAAGGAGATGCTAATGCAGGTGGTACCAGCACCTTAACCATCAATCAACTAACTCCAAATAGCAGTGCTGTGTATTACTGTGCTGCTAGGGACAGGGGCGCTGGAAGTGAGGCCTACTTTGGGAATGGAACCAAACTCACTGTTTTAGATCCAAACATCAAAGTCACTGAACCCACAGTGGAAGTCCTAGCACCCTCGGCAAAGGAGTGTAAAGATAGAAACAAGAAGAAGAAGAAGACCCTGGTGTGTGTAGCCACCCGCTTCTACCCCGACCATGTCACGGTCTTCTGGCAAGTC
>472-2
CCAGGGAGAGTCGGCTAAGATAGTGTGTTCACATAGTATATCAGGGTATAATGTCATCCTCTGGTACAAGCAATCCAACTACAGAGAATTGGTGCTATTAGGATACATGATAGCGACAGCTGGATATCCTGAGGCTGGATTTGATATAGAAGGAGATGCTAATGCAGGTGGTACCAGCACCTTAACCATCAATCAACTAACTCCAAATAGCAGTGCTGTGTATTACTGTGCGAGCAGGGGGCGCACGGATAAGGCAGAGTTTGGTCCAGGTACCAGACTCACTGTTCTAGATCCAAACATCAAAGTCACTGAACCCACAGTGGAAGTCCTAGCACCCTCGGCAAAGGAGTGTAAAGATAGAAACAAGAAGAAGAAGAAGACCCTGGTGTGTGTAGCCACCCGCTTCTACCCCGACCATGTCACGGTCTTCTGGCAAGTC
>473-2
CCAGGGAGAGTCGGCTAAGATCAAGTGTTCACATAGTATATCAAGCTATAATGTCATCCTCTGGTACAAGCAATCCAACTACAGAGAATTAGTGTTTCTAGGATACATGACAGCGAAAACTGCAAATCCTGAGGTTGGATTTGGTATAGAAGGAGATGCTAGTGCAGGTGGTACCAGCACCTTAACCATCAATCAACTAACTCCAAATAGCAGTGCTGTGTATTACTGTGCTGCTATCCCGGGACAGGGTAAGGCAGAGTTTGGTCCAGGTACCAGACTCACTGTTCTAGATCCAAACATCAAAGTCACTGAACCCACAGTGGAAGTCCTAGCACCCTCGGCAAAGGAGTGTAAAGATAGAAACAAGAAGAAGAAGACCCTGGTGTGTGTAGCCACCCGCTTCTACCCCGACCATGTCACGGTCTTCTGGCAAGTC
>474-2
CCAGGGAGAGTCGGCTAAGATCAAGTGTTCACATAGTATATCAAGCTATAATGTCATCCTCTGGTACAAGCAATCCAACTACAGAGAATTAGTGTTTCTAGGATACATGACAGCGAAAACTGCAAATCCTGAGGTTGGATTTGGTATAGAAGGAGATGCTAGTGCAGGTGGTACCAGCACCTTAACCATCAATCAACTAACTCCAAATAGCAGTGCTGTGTATTACTGTGCTGCCCCGGGACAGAACACTGGAAGTGAGGCCTACTTTGGGAATGGAACCAAACTCACTGTTTTAGATCCAAACATCAAAGTCACTGAACCCACAGTGGAAGTCCTAGCACCCTCGGCAAAGGAGTGTAAAGATAGAAACAAGAAGAAGAAGAAGACCCTGGTGTGTGTAGCCACCCGCTTCTACCCCGACCATGTCACGGTCTTCTGGCAAGTC
>475-2
CCAGGGAGAGTCGGCTAAGATGGAGTGTTCACATAGTATATCAAGCTATAATCGTATCCTCTGGTACAAGCAATCCAACTTCAGAGAATTGGTGCTACTAGGATACATGATAGCGACAGCTGGATATCCTGAGGCTGGATTTGGTATAGAAGGAGATGCTAATGCAGGTGGTACCAGCACCTTAACCATCAATCAACTAACTCCAAATAGCAGTGCTGTGTATTACTGTGCTGCTAGGGGCACTCAAACTCAACCAGCCTTCTTTGGCAATGGAACGAAACTCACTGTTTTAGATCCAAACATCAAAGTCACTGAACCCACAGTGGAAGTCCTAGCACCCTCGGCAAAGGAGTGTAAAGATAGAAACAAGAAGAAGAAGAAGACCCTGGTGTGTGTAGCCACCCGCTTCTACCCCGACCATGTCACGGTCTTCTGGCAAGTC
>476-2
CCAGGGAGAGTCGGCTAAGATCAAGTGTTCACATAGTATATCAAGCTATAATGTCATCCTCTGGTACAAGCAATCCAACTACAGAGAATTAGTGTTTCTAGGATACATGACAGCGAAAACTGCAAATCCTGAGGTTGGATTTGGTATAGAAGGAGATGCTAGTGCAGGTGGTACCAGCACCTTAACCATCAATCAACTAACTCCAAATAGCAGTGCTGTGTATTACTGTGCTGCTAGTTTCGACAGGGTCAAACTCAACCAGCCTTCTTTGGCAATGGAACGAAACTCACTGTTTTAGATCCAAACATCAAAGTCACTGAACCCACAGTGGAAGTCCTAGCACCCTCGGCAAAGGAGTGTAAAGATAGAAACAAGAAGAAGAAGAAGACCCTGGTGTGTGTAGCCACCCGCTTCTACCCCGACCATGTCACGGTCTTCTGGCAAGTC
>477-2
CCAGGGAGAGTCGGCTAAGATGGAGTGTTCACATAGTATATCAAGCTATAATCGTATCCTCTGGTACAAGCAATCCAACTTCAGAGAATTGGTGCTACTAGGATACATGATAGCGACAGCTGGATATCCTGAGGCTGGATTTGGTATAGAAGGAGATGCTAATGCAGGTGGTACCAGCACCTTAACCATCAATCAACTAACTCCAAATAGCAGTGCTGTGTATTACTGTGCTGCTAGTTTAGTAGGACAGGGGCTATCTGGTGGTTATGCTGCCTACTTTGGAGAGGGAACTAAGCTAACAGTTCTGGATCCAAACATCAAAGTCACTGAACCCACAGTGGAAGTCCTAGCACCCTCGGCAAAGGAGTGTAAAGATAGAAACAAGAAGAAGAAGAAGACCCTGGTGTGTGTAGCCACCCGCTTCTACCCCGACCATGTCACGGTCTTCTGGCAAGTC
>478-2
CCAGGGAGAGTCGGCTAAGATGGAGTGTTCACATAGTATATCAAGCTATAATCGTATCCTCTGGTACAAGCAATCCAACTTCAGAGAATTGGTGCTACTAGGATACATGATAGCGACAGCTGGATATCCTGAGGCTGGATTTGGTATAGAAGGAGATGCTAATGCAGGTGGTACCAGCACCTTAACCATCAATCAACTAACTCCAAATAGCAGTGCTGTGTATTACTGTGCTGCCGGGACAGGTACTCAAACTCAACCAGCCTTCTTTGGCAATGGAACGAAACTCACTGTTTTAGATCCAAACATCAAAGTCACTGAACCCACAGTGGAAGTCCTAGCACCCTCGGCAAAGGAGTGTAAAGATAGAAACAAGAAGAAGAAGAAGACCCTGGTGTGTGTAGCCACCCGCTTCTACCCCGACCATGTCACGGTCTTCTGGCAAGTC
>479-2
CCAGGGAGAGTCGGCTAAGATGGAGTGTTCACATAGTATATCAAGCTATAATCGTATCCTCTGGTACAAGCAATCCACCTTCAGAGAATTGGTGCTACTAGGATACATGATAGCGACAGCTGGATATCCTGAGGCTGGATTTGGTATAGAAGGAGATGCTAATGCAGGTGGTACCAGCACCTTAACCATCAATCAACTAACTCCAAATAGCAGTGCTGTGTATTACTGTGCTCCTCGGGCAGATCCGCCTGGAAGTGAGGCCTACTTTGGGAATGGAACCAAACTCACTGTTTTAGATCCAAACATCAAAGTCACTGAACCCACAGTGGAAGTCCTAGCACCCTCGGCAAAGGAGTGTAAAGATAGAAACAAGAAGAAGAAGAAGACCCTGGTGTGTGTAGCCACCCGCTTCTACCCCGACCATGTCACGGTCTTCTGGCAAGTC
>480-2
CCAGGGAGAGTCGGCTAAGATGGAGTGTTCACATAGTATATCAAGCTATAATCGTATCCTCTGGTACAAGCAATCCAACTTCAGAGAATTGGTGCTACTAGGATACATGATAGCGACAGCTGGATATCCTGAGGCTGGATTTGGTATAGAAGGAGATGCTAATGCAGGTGGTACCAGCACCTTAACCATCAATCAACTAACTCCAAATAGCAGTGCTGTGTATTACTGTGCTGCTAGTTTAGGGGCTCAAACTCAACCAGCCTTCTTTGGCAATGGAACGAAACTCACTGTTTTAGATCCAAACATCAAAGTCACTGAACCCACAGTGGAAGTCCTAGCACCCTCGGCAAAGGAGTGTAAAGATAGAAACAAGAAGAAGAAGAAGACCCTGGTGTGTGTAGCCACCCGCTTCTACCCCGACCATGTCACGGTCTTCTGGCAAGTC
>481-2
CCAGGGAGAGTCGGCTAAGATGGAGTGTTCACATAGTATATCAAGCTATAATCGTATCCTCTGGTACAAGCAATCCAACTTCAGAGAATTGGTGCTACTAGGATACATGATAGCGACAGCTGGATATCCTGAGGCTGGATTTGGTATAGAAGGAGATGCTAATGCAGGTGGTACCAGCACCTTAACCATCAATCAACTAACTCCAAATAGCAGTGCTGTGTATTACTGTGCTTCGACAGGGAGGGAAACTCAACCAGCCTTCTTTGGCAATGGAACGAAACTCACTGTTTTAGATCCAAACATCAAAGTCACTGAACCCACAGTGGAAGTCCTAGCACCCTCGGCAAAGGAGTGTAAAGATAGAAACAAGAAGAAGAAGAAGACCCTGGTGTGTGTAGCCACCCGCTTCTACCCCGACCATGTCACGGTCTTCTGGCAAGTC
>482-2
CCAGGGAGAGTCGGCTAAGATCAAGTGTTCACATAGTATATCAAGCTATAATGTCATCCTCTGGTACAAGCAATCCAACTACAGAGAATTAGTGTTTCTAGGATACATGACAGCGAAAACTGCAAATCCTGAGGTTGGATTTGGTATAGAAGGAGATGCTAGTGCAGGTGGTACCAGCACCTTAACCATCAATCAACTAACTCCAAATAGCAGTGCTGTGTATTACTGTGCTGCTAGTAGGGGAGGGCTCGTACTCGGAGGCATATTTTGGAGCCGGCACCAAACTCACCGTTTTAGATCCAAACATCAAAGTCACTGAACCCACAGTGGAAGTCCTAGCACCCTCGGCAAAGGAGTGTAAAGATAGAAACAAGAAGAAGAAGAAGACCCTGGTGTGTGTAGCCACCCGCTTCTACCCCGACCATGTCACGGTCTTCTGGCAAGTC
>483-2
CCAGGGAGAGTCGGCTAAGATGGAGTGTTCACATAGTATATCAAGCTATAATCGTATCCTCTGGTACAAGCAATCCAACTTCAGAGAATTGGTGCTACTAGGATACATGATAGCGACAGCTGGATATCCTGAGGCTGGATTTGGTATAGAAGGAGATGCTAATGCAGGTGGTACCAGCACCTTAACCATCAATCAACTAACTCCAAATAGCAGTGCTGTGTATTACTGTGCTGCCGGGACAGGGTATGAGGCACATTTTGGATCAGGCACCAAATTAACAGTTCTCGATCCAAACATCAAAGTCACTGAACCCACAGTGGAAGTCCTAGCACCCTCGGCAAAGGAGTGTAAAGATAGAAACAAGAAGAAGAAGAAGACCCTGGTGTGTGTAGCCACCCGCTTCTACCCCGACCATGTCACGGTCTTCTGGCAAGTC
>484-2
CCAGGGAGAGTCGGCTAAGATCAAGTGTTCACATAGTATATCAAGCTATAATGTCATCCTCTGGTACAAGCAATCCAACTACAGAGAATTAGTGTTTCTAGGATACATGACAGCGAAAACTGCAAATCCTGAGGTTGGATTTGGTATAGAAGGAGATGCTAGTGCAGGTGGTACCAGCACCTTAACCATCAATCAACTAACTCCAAATAGCAGTGCTGTGTATTACTGTGCTGGTAACAGGGGGCGCGTACTCGGAGGCATATTTTGGAGCCGGCACCAAACTCACCGTTTTAGATCCAAACATCAAAGTCACTGAACCCACAGTGGAAGTCCTAGCACCCTCGGCAAAGGAGTGTAAAGATAGAAACAAGAAGAAGAAGAAGACCCTGGTGTGTGTAGCCACCCGCTTCTACCCCGACCATGTCACGGTCTTCTGGCAAGTC
>485-2
CCAGGGAGAGTCGGCTAAGATGGAGTGTTCACATAGTATATCAAGCTATAATCGTATCCTCTGGTACAAGCAATCCAACTTCAGAGAATTGGTGCTACTAGGATACATGATAGCGACAGCTGGATATCCTGAGGCTGGATTTGGTATAGAAGGAGATGCTAATGCAGGTGGTACCAGCACCTTAACCATCAATCAACTAACTCCAAATAGCAGTGCTGTGTATTACTGTGCTGCTAGCTACAGGGGAACTCAAACTCAACCAGCCTTCTTTGGCAATGGAACGAAACTCACTGTTTTAGATCCAAACATCAAAGTCACTGAACCCACAGTGGAAGTCCTAGCACCCTCGGCAAAGGAGTGTAAAGATAGAAACAAGAAGAAGAAGAAGACCCTGGTGTGTGTAGCCACCCGCTTCTACCCCGACCATGTCACGGTCTTCTGGCAAGTC
>486-2
CCAGGGAGAGTCGGCTAAGATCAAGTGTTCACATAGTATATCAAGCTATAATGTCATCCTCTGGTACAAGCAATCCAACTACAGAGAATTAGTGTTTCTAGGATACATGACAGCGAAAACTGCAAATCCTGAGGTTGGATTTGGTATAGAAGGAGATGCTAGTGCAGGTGGTACCAGCACCTTAACCATCAATCAACTAACTCCAAATAGCAGTGCTGTGTATTACTGTGCTGCTGGACAGGGGGCATATGAGGCACATTTTGGATCAGGCACCAAATTAACAGTTCTCGATCCAAACATCAAAGTCACTGAACCCACAGTGGAAGTCCTAGCACCCTCGGCAAAGGAGTGTAAAGATAGAAACAAGAAGAAGAAGAAGACCCTGGTGTGTGTAGCCACCCGCTTCTACCCCGACCATGTCACGGTCTTCTGGCAAGTC
>487-2
CCAGGGAGAGTCGGCTAAGATGGAGTGTTCACATAGTATATCAAGCTATAATCGTATCCTCTGGTACAAGCAATCCAACTTCAGAGAATTGGTGCTACTAGGATACATGATAGCGACAGCTGGATATCCTGAGGCTGGATTTGGTATAGAAGGAGATGCTAATGCAGGTGGTACCAGCACCTTAACCATCAATCAACTAACTCCAAATAGCAGTGCTGTGTATTACTGTGCTGCTAGTTTTATCGGGGAGGACTCGGAGGCATATTTTGGAGCCGGCACCAAACTCACCGTTTTAGATCCAAACATCAAAGTCACTGAACCCACAGTGGAAGTCCTAGCACCCTCGGCAAAGGAGTGTAAAGATAGAAACAAGAAGAAGAAGAAGACCCTGGTGTGTGTAGCCACCCGCTTCTACCCCGACCATGTCACGGTCTTCTGGCAAGTC
>488-2
CCAGGGAGAGTCGGCTAAGATGGAGTGTTCACATAGTATATCAAGCTATAATCGTATCCTCTGGTACAAGCAATCCAACTTCAGAGAATTGGTGCTACTAGGATACATGATAGCGACAGCTGGATATCCTGAGGCTGGATTTGGTATAGAAGGAGATGCTAATGCAGGTGGTACCAGCACCTTAACCATCAATCAACTAACTCCAAATAGCAGTGCTGTGTATTACTCGGACAGGGCTCAAACTCAACCAGCCTTCTTTGGCAATGGAACGAAACTCACTGTTTTAGATCCAAACATCAAAGTCACTGAACCCACAGTGGAAGTCCTAGCACCCTCGGCAAAGGAGTGTAAAGATAGAAACAAGAAGAAGAAGAAGACCCTGGTGTGTGTAGCCACCCGCTTCTACCCCGACCATGTCACGGTCTTCTGGCAAGTC
>489-2
CCAGGGAGAGTCGGCTAAGATGGAGTGTTCACATAGTATATCAAGCTATAATCGTATCCTCTGGTACAAGCAATCCAACTTCAGAGAATTGGTGCTACTAGGATACATGATAGCGACAGCTGGATATCCTGAGGCTGGATTTGGTATAGAAGGAGATGCTAATGCAGGTGGTACCAGCACCTTAACCATCAATCAACTAACTCCAAATAGCAGTGCTGTGTATTACTGTGCTGCTAAAGGGGCTCAAACTCAACCAGCCTTCTTTGGCAATGGAACGAAACTCACTGTTTTAGATCCAAACATCAAAGTCACTGAACCCACAGTGGAAGTCCTAGCACCCTCGGCAAAGGAGTGTAAAGATAGAAACAAGAAGAAGAAGAAGACCCTGGTGTGTGTAGCCACCCGCTTCTACCCCGACCATGTCACGGTCTTCTGGCAAGTC
>490-2
CCAGGGAGAGTCGGCTAAGATGGAGTGTTCACATAGTATATCAGGCTACAATTATGTCCTCTGGTACAAGCAATCCAACTACAGAGAATTAGTGTTTCTCGGATACATGCAATTGAAAACTGGATTTCCTGAGGCTGGATTTGCTATAGAAGGAGATGCTAATGCAGGTGGTACCAGCACCTTAACCATCAATCAACTAACTCCAAATAGCAGTGCTGTGTATTACTGTGCTGCTGACAGGGGGCTGGTGGTGCCAGCCAGGCTTACTTCGGTGGAGGAACCAGGTTAACTGTTCTAGATCCAAACATCAAAGTCACTGAACCCACAGTGGAAGTCCTAGCACCCTCGGCAAAGGAGTGTAAAGATAGAAACAAGAAGAAGAAGAAGACCCTGGTGTGTGTAGCCACCCGCTTCTACCCCGACCATGTCACGGTCTTCTGGCAAGTC
>491-2
CCAGGGAGAGTCGGCTAAGATGGAGTGTTCACATAGTATATCAGGCTACAATTATGTCCTCTGGTACAAGCAATCCAACTACAGAGAATTAGTGTTTCTCGGATACATGCAATTGAAAACTGGATTTCCTGAGGCTGGATTTGCTATAGAAGGAGATGCTAATGCAGGTGGTACCAGCACCTTAACCATCAATCAACTAACTCCAAATAGCAGTGCTGTGTATTACTGTGCTGCCCGGGACAGGGGTACTCGGAGGCATATTTTGGAGCCGGCACCAAACTCACCGTTTTAGATCCAAACATCAAAGTCACTGAACCCACAGTGGAAGTCCTAGCACCCTCGGCAAAGGAGTGTAAAGATAGAAACAAGAAGAAGAAGAAGACCCTGGTGTGTGTAGCCACCCGCTTCTACCCCGACCATGTCACGGTCTTCTGGCAAGTC
>492-2
CCAGGGAGAGTCGGCTAAGATGGAGTGTTCACATAGTATATCAGGCTACAATTATGTCCTCTGGTACAAGCAATCCAACTACAGAGAATTAGTGTTTCTCGGATACATGCAATTGAAAACTGGATTTCCTGAGGCTGGATTTGCTATAGAAGGAGATGCTAATGCAGGTGGTACCAGCACCTTAACCATCAATCAACTAACTCCAAATAGCAGTGCTGTGTATTACTGTGCGCCGGGACGGAAAACTCAACCAGCCTTCTTTGGCAATGGAACGAAACTCACTGTTTTAGATCCAAACATCAAAGTCACTGAACCCACAGTGGAAGTCCTAGCACCCTCGGCAAAGGAGTGTAAAGATAGAAACAAGAAGAAGAAGAAGACCCTGGTGTGTGTAGCCACCCGCTTCTACCCCGACCATGTCACGGTCTTCTGGCAAGTC
>493-2
CCAGGGAGAGTCGGCTAAGATGGAGTGTTCACATAGTATATCAGGCTACAATTATGTCCTCTGGTACAAGCAATCCAACTACAGAGAATTAGTGTTTCTCGGATACATGCAATTGAAAACTGGATTTCCTGAGGCTGGATTTGCTATAGAAGGAGATGCTAATGCAGGTGGTACCAGCACCTTAACCATCAATCAACTAACTCCAAATAGCAGTGCTGTGTATTACTGTGCTGCTAGTTTTAGGGGGAGTACTCGGAGGCATATTTTGGAGCCGGCACCAAACTCACCGTTTTAGATCCAAACATCAAAGTCACTGAACCCACAGTGGAAGTCCTAGCACCCTCGGCAAAGGAGTGTAAAGATAGAAACAAGAAGAAGAAGAAGACCCTGGTGTGTGTAGCCACCCGCTTCTACCCCGACCATGTCACGGTCTTCTGGCAAGTC
>494-2
CCAGGGAGAGTCGGCTAAGATGGAGTGTTCACATAGTATATCAAGCTATAATCGTATCCTCTGGTACAAGCAATCCAACTTCAGAGAATTGGTGCTACTAGGATACATGATAGCGACAGCTGGATATCCTGAGGCTGGATTTGGTATAGAAGGAGATGCTAATGCAGGTGGTACCAGCACCTTAACCATCAATCAACTAACTCCAAATAGCAGTGCTGTGTATTACTGTGCTGCTAGTTTCAAACAGGCGTATGATCCTGCATTCTTTGGAGCAGGGACCAAACTGAGTGTTCTGGATCCAAACATCAAAGTCACTGAACCCACAGTGGAAGTCCTAGCACCCTCGGCAAAGGAGTGTAAAGATAGAAACAAGAAGAAGAAGAAGACCCTGGTGTGTGTAGCCACCCGCTTCTACCCCGACCATGTCACGGTCTTCTGGCAAGTC
>495-2
CCAGGGAGAGTCGGCTAAGATGGAGTGTTCACATAGTATATCAGGCTACAATTATGTCCTCTGGTACAAGCAATCCAACTACAGAGAATTAGTGTTTCTCGGATACATGCAATTGAAAACTGGATTTCCTGAGGCTGGATTTGCTATAGAAGGAGATGCTAATGCAGGTGGTACCAGCACCTTAACCATCAATCAACTAACTCCAAATAGCAGTGCTGTGTATTACTGTGCTGCTAGTAACAGGGCCGGATAAGGCAGAGTTTGGTCCAGGTACCAGACTCACTGTTCTAGATCCAAACATCAAAGTCACTGAACCCACAGTGGAAGTCCTAGCACCCTCGGCAAAGGAGTGTAAAGATAGAAACAAGAAGAAGAAGAAGACCCTGGTGTGTGTAGCCACCCGCTTCTACCCCGACCATGTCACGGTCTTCTGGCAAGTC
>496-2
CCAGGGAGAGTCGGCTAAGATGGAGTGTTCACATAGTATATCAAGCTATAATCGTATCCTCTGGTACAAGCAATCCAACTTCAGAGAATTGGTGCTACTAGGATACATGATAGCGACAGCTGGATATCCTGAGGCTGGATTTGGTATAGAAGGAGATGCTAATGCAGGTGGTACCAGCACCTTAACCATCAATCAACTAACTCCAAATAGCAGTGCTGTGTATTACTGTGCTGCTAGTTTAAAGAAAACTCAACCAGCCTTCTTTGGCAATGGAACGAAACTCACTGTTTTAGATCCAAACATCAAAGTCACTGAACCCACAGTGGAAGTCCTAGCACCCTCGGCAAAGGAGTGTAAAGATAGAAACAAGAAGAAGAAGAAGACCCTGGTGTGTGTAGCCACCCGCTTCTACCCCGACCATGTCACGGTCTTCTGGCAAGTC
>497-2
CCAGGGAGAGTCGGCTAAGATAGTGTGTTCACATAGTATATCAGGGTATAATGTCATCCTCTGGTACAAGCAATCCAACTACAGAGAATTGGTGCTATTAGGATACATGATAGCGACAGCTGGATATCCTGAGGCTGGATTTGATATAGAAGGAGATGCTAATGCAGGTGGTACCAGCACCTTAACCATCAATCAACTAACTCCAAATAGCAGTGCTGTGTATTACTGTGCTGTCGACAGACTTTCAACTCAACCAGCCTTCTTTGGCAATGGAACGAAACTCACTGTTTTAGATCCAAACATCAAAGTCACTGAACCCACAGTGGAAGTCCTAGCACCCTCGGCAAAGGAGTGTAAAGATAGAAACAAGAAGAAGAAGAAGACCCTGGTGTGTGTAGCCACCCGCTTCTACCCCGACCATGTCACGGTCTTCTGGCAAGTC
>498-2
CCAGGGAGAGTCGGCTAAGATCAAGTGTTCACATAGTATATCAAGCTATAATGTCATCCTCTGGTACAAGCAATCCAACTACAGAGAATTAGTGTTTCTAGGATACATGACAGCGAAAACTGCAAATCCTGAGGTTGGATTTGGTATAGAAGGAGATGCTAGTGCAGGTGGTACCAGCACCTTAACCATCAATCAACTAACTCCAAATAGCAGTGCTGTGTATTAGGCCGCAGGGTTCAGCTATGAGGCACATTTTGGATCAGGCACCAAATTAACAGTTCTCGATCCAAACATCAAAGTCACTGAACCCACAGTGGAAGTCCTAGCACCCTCGGCAAAGGAGTGTAAAGATAGAAACAAGAAGAAGAAGAAGACCCTGGTGTGTGTAGCCACCCGCTTCTACCCCGACCATGTCACGGTCTTCTGGCAAGTC
>499-2
CCAGGGAGAGTCGGCTAAGATGGAGTGTTCACATAGTATATCAAGCTATAATCGTATCCTCTGGTACAAGCAATCCAACTTCAGAGAATTGGTGCTACTAGGATACATGATAGCGACAGCTGGATATCCTGAGGCTGGATTTGGTATAGAAGGAGATGCTAATGCAGGTGGTACCAGCACCTTAACCATCAATCAACTAACTCCAAATAGCAGTGCTGTGTATTACTGTGCTGCTAGGTCGGGACAGGGGAGCACGGATAAGGCAGAGTTTGGTCCAGGTACCAGACTCACTGTTCTAGATCCAAACATCAAAGTCACTGAACCCACAGTGGAAGTCCTAGCACCCTCGGCAAAGGAGTGTAAAGATAGAAACAAGAAGAAGAAGAAGACCCTGGTGTGTGTAGCCACCCGCTTCTACCCCGACCATGTCACGGTCTTCTGGCAAGTC
>500-2
CCAGGGAGAGTCGGCTAAGATCAAGTGTTCACATAGTATATCAAGCTATAATGTCATCCTCTGGTACAAGCAATCCAACTACAGAGAATTAGTGTTTCTAGGATACATGACAGCGAAAACTGCAAATCCTGAGGTTGGATTTGGTATAGAAGGAGATGCTAGTGCAGGTGGTACCAGCACCTTAACCATCAATCAACTAACTCCAAATAGCAGTGCTGTGTATTACTGTGCTGCTAGTTAGGCAGGGGACAACCCGGCATTCTTCGGCAGTGGCACCAAACTCACAGTTCTAGATCCAAACATCAAAGTCACTGAACCCACAGTGGAAGTCCTAGCACCCTCGGCAAAGGAGTGTAAAGATAGAAACAAGAAGAAGAAGAAGACCCTGGTGTGTGTAGCCACCCGCTTCTACCCCGACCATGTCACGGTCTTCTGGCAAGTC
>501-2
CCAGGGAGAGTCGGCTAAGATCAAGTGTTCACATAGTATATCAAGCTATAATGTCATCCTCTGGTACAAGCAATCCAACTACAGAGAATTAGTGTTTCTAGGATACATGACAGCGAAAACTGCAAATCCTGAGGTTGGATTTGGTATAGAAGGAGATGCTAGTGCAGGTGGTACCAGCACCTTAACCATCAATCAACTAACTCCAAATAGCAGTGCTGTGTATTACTGTGCTGCTAGGGACAGGGGGAGACTTCAACTCAACCAGCCTTCTTTGGCAATGGAACGAAACTCACTGTTTTAGATCCAAACATCAAAGTCACTGAACCCACAGTGGAAGTCCTAGCACCCTCGGCAAAGGAGTGTAAAGATAGAAACAAGAAGAAGAAGAAGACCCTGGTGTGTGTAGCCACCCGCTTCTACCCCGACCATGTCACGGTCTTCTGGCAAGTC
>502-2
CCAGGGAGAGTCGGCTAAGATGGAGTGTTCACATAGTATATCAAGCTATAATCGTATCCTCTGGTACAAGCAATCCAACTTCAGAGAATTGGTGCTACTAGGATACATGATAGCGACAGCTGGATATCCTGAGGCTGGATTTGGTATAGAAGGAGATGCTAATGCAGGTGGTACCAGCACCTTAACCATCAATCAACTAACTCCAAATAGCAGTGCTGTGTATTACTGTGCTGATCGGACCTCCTCTGGTGGTTATGCTGCCTACTTTGGAGAGGGAACTAAGCTAACAGTTCTGGATCCAAACATCAAAGTCACTGAACCCACAGTGGAAGTCCTAGCACCCTCGGCAAAGGAGTGTAAAGATAGAAACAAGAAGAAGAAGAAGACCCTGGTGTGTGTAGCCACCCGCTTCTACCCCGACCATGTCACGGTCTTCTGGCAAGTC
>503-2
CCAGGGAGAGTCGGCTAAGATGGAGTGTTCACATAGTATATCAGGCTACAATTATGTCCTCTGGTACAAGCAATCCAACTACAGAGAATTAGTGTTTCTCGGATACATGCAATTGAAAACTGGATTTCCTGAGGCTGGATTTGCTATAGAAGGAGATGCTAATGCAGGTGGTACCAGCACCTTAACCATCAATCAACTAACTCCAAATAGCAGTGCTGTGTATTACTGTGCTGCTAGTTTACCACAGGGGGGGCTATGAGGCACATTTTGGATCAGGCACCAAATTAACAGTTCTCGATCCAAACATCAAAGTCACTGAACCCACAGTGGAAGTCCTAGCACCCTCGGCAAAGGAGTGTAAAGATAGAAACAAGAAGAAGAAGAAGACCCTGGTGTGTGTAGCCACCCGCTTCTACCCCGACCATGTCACGGTCTTCTGGCAAGTC
>504-2
CCAGGGAGAGTCGGCTAAGATGGAGTGTTCACATAGTATATCAAGCTATAATCGTATCCTCTGGTACAAGCAATCCAACTTCAGAGAATTGGTGCTACTAGGATACATGATAGCGACAGCTGGATATCCTGAGGCTGGATTTGGTATAGAAGGAGATGCTAATGCAGGTGGTACCAGCACCTTAACCATCAATCAACTAACTCCAAATAGCAGTGCTGTGTATTACTGTGCTGCTAGCTCGACAGGGATTGAGGCACATTTTGGATCAGGCACCAAATTAACAGTTCTCGATCCAAACATCAAAGTCACTGAACCCACAGTGGAAGTCCTAGCACCCTCGGCAAAGGAGTGTAAAGATAGAAACAAGAAGAAGAAGAAGACCCTGGTGTGTGTAGCCACCCGCTTCTACCCCGACCATGTCACGGTCTTCTGGCAAGTC
>505-2
CCAGGGAGAGTCGGCTAAGATCAAGTGTTCACATAGTATATCAAGCTATAATGTCATCCTCTGGTACAAGCAATCCAACTACAGAGAATTAGTGTTTCTAGGATACATGACAGCGAAAACTGCAAATCCTGAGGTTGGATTTGGTATAGAAGGAGATGCTAGTGCAGGTGGTACCAGCACCTTAACCATCAATCAACTAACTCCAAATAGCAGTGCTGTGTATTACTGTGCTGCCCCGAGCCTTCTTTGGCAATGGAACGAAACTCACTGTTTTAGATCCAAACATCAAAGTCACTGAACCCACAGTGGAAGTCCTAGCACCCTCGGCAAAGGAGTGTAAAGATAGAAACAAGAAGAAGAAGAAGACCCTGGTGTGTGTAGCCACCCGCTTCTACCCCGACCATGTCACGGTCTTCTGGCAAGTC
>506-2
CCAGGGAGAGTCGGCTAAGATGGAGTGTTCACATAGTATATCAGGCTACAATTATGTCCTCTGGTACAAGCAATCCAACTACAGAGAATTAGTGTTTCTCGGATACATGCAATTGAAAACTGGATTTCCTGAGGCTGGATTTGCTATAGAAGGAGATGCTAATGCAGGTGGTACCAGCACCTTAACCATCAATCAACTAACTCCAAATAGCAGTGCTGTGTATTACTGTGCTGCTAGTTGGGGTTTTATGATCCTGCATTCTTTGGAGCAGGGACCAAACTGAGTGTTCTGGATCCAAACATCAAAGTCACTGAACCCACAGTGGAAGTCCTAGCACCCTCGGCAAAGGAGTGTAAAGATAGAAACAAGAAGAAGAAGAAGACCCTGGTGTGTGTAGCCACCCGCTTCTACCCCGACCATGTCACGGTCTTCTGGCAAGTC
>507-2
CCAGGGAGAGTCGGCTAAGATGGAGTGTTCACATAGTATATCAGGCTACAATTATGTCCTCTGGTACAAGCAATCCAACTACAGAGAATTAGTGTTTCTCGGATACATGCAATTGAAAACTGGATTTCCTGAGGCTGGATTTGCTATAGAAGGAGATGCTAATGCAGGTGGTACCAGCACCTTAACCATCAATCAACTAACTCCAAATAGCAGTGCTGTGTATTACTGTGCTGCTACGCGAAACTCAAACTCAACCAGCCTTCTTTGGCAATGGAACGAAACTCACTGTTTTAGATCCAAACATCAAAGTCACTGAACCCACAGTGGAAGTCCTAGCACCCTCGGCAAAGGAGTGTAAAGATAGAAACAAGAAGAAGAAGAAGACCCTGGTGTGTGTAGCCACCCGCTTCTACCCCGACCATGTCACGGTCTTCTGGCAAGTC
>508-2
CCAGGGAGAGTCGGCTAAGATGGAGTGTTCACATAGTATATCAAGCTATAATCGTATCCTCTGGTACAAGCAATCCAACTACCGAGAATTATTGCTATTAGGATACATGGTTGGGAAAACTGGATATCCTGAGGCTGGATTTGGTATAGAAGGAGATGCTAATGCAGGTGGTACCAGCACCTTAACCATCAATCAACTAACTCCAAATAGCAGTGCTGTGTATTACTGTGCTGGGAGACAGGGGAACAACCCGGCATTCTTCGGCAGTGGCACCAAACTCACAGTTCTAGATCCAAACATCAAAGTCACTGAACCCACAGTGGAAGTCCTAGCACCCTCGGCAAATGAGTGTAAAGATAGAAACAAGAAGAAGAAGACCCTGGTGTGTGTAGCCACCCGCTTCTACCCCGACCATGTCACGGTCTTCTGGCAAGTC
>509-2
CCAGGGAGAGTCGGCTAAGATCAAGTGTTCACATAGTATATCAAGCTATAATGTCATCCTCTGGTACAAGCAATCCAACTACAGAGAATTAGTGTTTCTAGGATACATGACAGCGAAAACTGCAAATCCTGAGGTTGGATTTGGTATAGAAGGAGATGCTAGTGCAGGTGGTACCAGCACCTTAACCATCAATCAACTAACTCCAAATAGCAGTGCTGTGTATTACTGTGCTGCTAGAACAGGGGGCAGATATGAGGCACATTTTGGATCAGGCACCAAATTAACAGTTCTCGATCCAAACATCAAAGTCACTGAACCCACAGTGGAAGTCCTAGCACCCTCGGCAAAGGAGTGTAAAGATAGAAACAAGAAGAAGAAGAAGACCCTGGTGTGTGTAGCCACCCGCTTCTACCCCGACCATGTCACGGTCTTCTGGCAAGTC
>510-2
CCAGGGAGAGTCGGCTAAGATGGAGTGTTCACATAGTATATCAAGCTATAATCGTATCCTCTGGTACAAGCAATCCAACTTCAGAGAATTGGTGCTACTAGGATACATGATAGCGACAGCTGGATATCCTGAGGCTGGATTTGGTATAGAAGGAGATGCTAATGCAGGTGGTACCAGCACCTTAACCATCAATCAACTAACTCCAAATAGCAGTGCTGTGTATTACTGTGCTGCTAGCCGACAGGGGGCTACTCAAACTCAACCAGCCTTCTTTGGCAATGGAACGAAACTCACTGTTTTAGATCCAAACATCAAAGTCACTGAACCCACAGTGGAAGTCCTAGCACCCTCGGCAAAGGAGTGTAAAGATAGAAACAAGAAGAAGAAGAAGACCCTGGTGTGTGTAGCCACCCGCTTCTACCCCGACCATGTCACGGTCTTCTGGCAAGTC
>511-2
CCAGGGAGAGTCGGCTAAGATCAAGTGTTCACATAGTATATCAAGCTATAATGTCATCCTCTGGTACAAGCAATCCAACTACAGAGAATTAGTGTTTCTAGGATACATGACAGCGAAAACTGCAAATCCTGAGGTTGGATTTGGTATAGAAGGAGATGCTAGTGCAGGTGGTACCAGCACCTTAACCATCAATCAACTAACTCCAAATAGCAGTGCTGTGTATTACTGTGCTGCCCCGGGACAGTATGAGGCACATTTTGGATCAGGCACCAAATTAACAGTTCTCGATCCAAACATCAAAGTCACTGAACCCACAGTGGAAGTCCTAGCACCCTCGGCAAAGGAGTGTAAAGATAGAAACAAGAAGAAGAAGAAGACCCTGGTGTGTGTAGCCACCCGCTTCTACCCCGACCATGTCACGGTCTTCTGGCAAGTC
>512-2
CCAGGGAGAGTCGGCTAAGATGGAGTGTTCACATAGTATATCAAGCTATAATCGTATCCTCTGGTACAAGCAATCCAACTTCAGAGAATTGGTGCTACTAGGATACATGATAGCGACAGCTGGATATCCTGAGGCTGGATTTGGTATAGAAGGAGATGCTAATGCAGGTGGTACCAGCACCTTAACCATCAATCAACTAACTCCAAATAGCAGTGCTGTGTATTACTGTGCTGCTAGTTTACAGGGTACTCAAACTCAACCAGCCTTCTTTGGCAATGGAACGAAACTCACTGTTTTAGATCCAAACATCAAAGTCACTGAACCCACAGTGGAAGTCCTAGCACCCTCGGCAAAGGAGTGTAAAGATAGAAACAAGAAGAAGAAGAAGACCCTGGTGTGTGTAGCCACCCGCTTCTACCCCGACCATGTCACGGTCTTCTGGCAAGTC
>513-2
CCAGGGAGAGTCGGCTAAGATCAAGTGTTCACATAGTATATCAAGCTATAATGTCATCCTCTGGTACAAGCAATCCAACTACAGAGAATTAGTGTTTCTAGGATACATGACAGCGAAAACTGCAAATCCTGAGGTTGGATTTGGTATAGAAGGAGATGCTAGTGCAGGTGGTACCAGCACCTTAACCATCAATCAACTAACTCCAAATAGCAGTGCTGTGTATTACTGTGCTGCTAGTTTACAGGGAAGAACAATCCCTATGAGGCACATTTTGGATCAGGCACCAAATTAACAGTTCTCGATCCAAACATCAAAGTCACTGAACCCACAGTGGAAGTCCTAGCACCCTCGGCAAAGGAGTGTAAAGATAGAAACAAGAAGAAGAAGAAGACCCTGGTGTGTGTAGCCACCCGCTTCTACCCCGACCATGTCACGGTCTTCTGGCAAGTC
>514-2
CCAGGGAGAGTCGGCTAAGATGGAGTGTTCACATAGTATATCAAGCTATAATCGTATCCTCTGGTACAAGCAATCCAACTTCAGAGAATTGGTGCTACTAGGATACATGATAGCGACAGCTGGATATCCTGAGGCTGGATTTGGTATAGAAGGAGATGCTAATGCAGGTGGTACCAGCACCTTAACCATCAATCAACTAACTCCAAATAGCAGTGCTGTGTATTACTGTGCTGCTAGCGGACAGGGGGCGAAAACTCAACCAGCCTTCTTTGGCAATGGAACGAAACTCACTGTTTTAGATCCAAACATCAAAGTCACTGAACCCACAGTGGAAGTCCTAGCACCCTCGGCAAAGGAGTGTAAAGATAGAAACAAGAAGAAGAAGAAGACCCTGGTGTGTGTAGCCACCCGCTTCTACCCCGACCATGTCACGGTCTTCTGGCAAGTC
>515-2
CCAGGGAGAGTCGGCTAAGATAGTGTGTTCACATAGTATATCAGGGTATAATGTCATCCTCTGGTACAAGCAATCCAACTACAGAGAATTGGTGCTATTAGGATACATGATAGCGACAGCTGGATATCCTGAGGCTGGATTTGATATAGAAGGAGATGCTAATGCAGGTGGTACCAGCACCTTAACCATCAATCAACTAACTCCAAATAGCAGTGCTGTGTATTACTGTGCTGCCGGACTAAGCTCGTACTCGGAGGCATATTTTGGAGCCGGCACCAAACTCACCGTTTTAGATCCAAACATCAAAGTCACTGAACCCACAGTGGAAGTCCTAGCACCCTCGGCAAAGGAGTGTAAAGATAGAAACAAGAAGAAGAAGAAGACCCTGGTGTGTGTAGCCACCCGCTTCTACCCCGACCATGTCACGGTCTTCTGGCAAGTC
>516-2
CCAGGGAGAGTCGGCTAAGATCAAGTGTTCACATAGTATATCAAGCTATAATGTCATCCTCTGGTACAAGCAATCCAACTACAGAGAATTAGTGTTTCTAGGATACATGACAGCGAAAACTGCAAATCCTGAGGTTGGATTTGGTATAGAAGGAGATGCTAGTGCAGGTGGTACCAGCACCTTAACCATCAATCAACTAACTCCAAATAGCAGTGCTGTGTATTACTGTGCTGCTAGCCTCGGGACAGGGTTTTCGGAGGCATATTTTGGAGCCGGCACCAAACTCACCGTTTTAGATCCAAACATCAAAGTCACTGAACCCACAGTGGAAGTCCTAGCACCCTCGGCAAAGGAGTGTAAAGATAGAAACAAGAAGAAGAAGAAGACCCTGGTGTGTGTAGCCACCCGCTTCTACCCCGACCATGTCACGGTCTTCTGGCAAGTC
>517-2
CCAGGGAGAGTCGGCTAAGATCAAGTGTTCACATAGTATATCAAGCTATAATGTCATCCTCTGGTACAAGCAATCCAACTACAGAGAATTAGTGTTTCTAGGATACATGACAGCGAAAACTGCAAATCCTGAGGTTGGATTTGGTATAGAAGGAGATGCTAGTGCAGGTGGTACCAGCACCTTAACCATCAATCAACTAACTCCAAATAGCAGTGCTGTGTATTACTGTGCTGCTAGTCGCTCGTACTCGGAGGCATATTTTGGAGCCGGCACCAAACTCACCGTTTTAGATCCAAACATCAAAGTCACTGAACCCACAGTGGAAGTCCTAGCACCCTCGGCAAAGGAGTGTAAAGATAGAAACAAGAAGAAGAAGAAGACCCTGGTGTGTGTAGCCACCCGCTTCTACCCCGACCATGTCACGGTCTTCTGGCAAGTC
>518-2
CCAGGGAGAGTCGGCTAAGATCAAGTGTTCACATAGTATATCAAGCTATAATGTCATCCTCTGGTACAAGCAATCCAACTACAGAGAATTAGTGTTTCTAGGATACATGACAGCGAAAACTGCAAATCCTGAGGTTGGATTTGGTATAGAAGGAGATGCTAGTGCAGGTGGTACCAGCACCTTAACCATCAATCAACTAACTCCAAATAGCAGTGCTGTGTATTACTGTGCTGCCAGGGGGCGCGGAACTATGATCCTGCATTCTTTGGAGCAGGGACCAAACTGAGTGTTCTGGATCCAAACATCAAAGTCACTGAACCCACAGTGGAAGTCCTAGCACCCTCGGCAAAGGAGTGTAAAGATAGAAACAAGAAGAAGAAGAAGACCCTGGTGTGTGTAGCCACCCGCTTCTACCCCGACCATGTCACGGTCTTCTGGCAAGTC
>519-2
CCAGGGAGAGTCGGCTAAGATGGAGTGTTCACATAGTATATCAAGCTATAATCGTATCCTCTGGTACAAGCAATCCAACTTCAGAGAATTGGTGCTACTAGGATACATGATAGCGACAGCTGGATATCCTGAGGCTGGATTTGGTATAGAAGGAGATGCTAATGCAGGTGGTACCAGCACCTTAACCATCAATCAACTAACTCCAAATAGCAGTGCTGTGTATTACTGTGCTGCTAGTTTAGGACAGGATGTCTCTGGTGGTTATGCTGCCTACTTTGGAGAGGGAACTAAGCTAACAGTTCTGGATCCAAACATCAAAGTCACTGAACCCACAGTGGAAGTCCTAGCACCCTCGGCAAAGGAGTGTAAAGATAGAAACAAGAAGAAGAAGAAGACCCTGGTGTGTGTAGCCACCCGCTTCTACCCCGACCATGTCACGGTCTTCTGGCAAGTC
>520-2
CCAGGGAGAGTCGGCTAAGATGGAGTGTTCACATAGTATATCAAGCTATAATCGTATCCTCTGGTACAAGCAATCCAACTTCAGAGAATTGGTGCTACTAGGATACATGATAGCGACAGCTGGATATCCTGAGGCTGGATTTGGTATAGAAGGAGATGCTAATGCAGGTGGTACCAGCACCTTAACCATCAATCAACTAACTCCAAATAGCAGTGCTGTGTATTACTGTGCTGCTAGTTTTGGAAGCTCGTACTCGGAGGCATATTTTGGAGCCGGCACCAAACTCACCGTTTTAGATCCAAACATCAAAGTCACTGAACCCACAGTGGAAGTCCTAGCACCCTCGGCAAAGGAGTGTAAAGATAGAAACAAGAAGAAGAAGAAGACCCTGGTGTGTGTAGCCACCCGCTTCTACCCCGACCATGTCACGGTCTTCTGGCAAGTC
>521-2
CCAGGGAGAGTCGGCTAAGATGGAGTGTTCACATAGTATATCAGGCTACAATTATGTCCTCTGGTACAAGCAATCCAACTACAGAGAATTAGTGTTTCTCGGATACATGCAATTGAAAACTGGATTTCCTGAGGCTGGATTTGCTATAGAAGGAGATGCTAATGCAGGTGGTACCAGCACCTTAACCATCAATCAACTAACTCCAAATAGCAGTGCTGTGTATTACTGTGCTGCTAGTTGGGACACTGGTGGTGCCAGCCAGGCTTACTTCGGTGGAGGAACCAGGTTAACTGTTCTAGATCCAAACATCAAAGTCACTGAACCCACAGTGGAAGTCCTAGCACCCTCGGCAAAGGAGTGTAAAGATAGAAACAAGAAGAAGAAGAAGACCCTGGTGTGTGTAGCCACCCGCTTCTACCCCGACCATGTCACGGTCTTCTGGCAAGTC
>522-2
CCAGGGAGAGTCGGCTAAGATCAAGTGTTCACATAGTATATCAAGCTATAATGTCATCCTCTGGTACAAGCAATCCAACTACAGAGAATTAGTGTTTCTAGGATACATGACAGCGAAAACTGCAAATCCTGAGGTTGGATTTGGTATAGAAGGAGATGCTAGTGCAGGTGGTACCAGCACCTTAACCATCAATCAACTAACTCCAAATAGCAGTGCTGTGTATTACTGTGCTGCTAGCTCGGACAGGGGGAATTATGAGGCACATTTTGGATCAGGCACCAAATTAACAGTTCTCGATCCAAACATCAAAGTCACTGAACCCACAGTGGAAGTCCTAGCACCCTCGGCAAAGGAGTGTAAAGATAGAAACAAGAAGAAGAAGAAGACCCTGGTGTGTGTAGCCACCCGCTTCTACCCCGACCATGTCACGGTCTTCTGGCAAGTC
>523-2
CCAGGGAGAGTCGGCTAAGATGGAGTGTTCACATAGTATATCAAGCTATAATCGTATCCTCTGGTACAAGCAATCCAACTTCAGAGAATTGGTGCTACTAGGATACATGATAGCGACAGCTGGATATCCTGAGGCTGGATTTGGTATAGAAGGAGATGCTAATGCAGGTGGTACCAGCACCTTAACCATCAATCAACTAACTCCAAATAGCAGTGCTGTGTATTACTGTGCTGCTAGGCGGGACAGTTATGAGGCACATTTTGGATCAGGCACCAAATTAACAGTTCTCGATCCAAACATCAAAGTCACTGAACCCACAGTGGAAGTCCTAGCACCCTCGGCAAAGGAGTGTAAAGATAGAAACAAGAAGAAGAAGAAGACCCTGGTGTGTGTAGCCACCCGCTTCTACCCCGACCATGTCACGGTCTTCTGGCAAGTC
>524-2
CCAGGGAGAGTCGGCTAAGATGGAGTGTTCACATAGTATATCAAGCTATAATCGTATCCTCTGGTACAAGCAATCCAACTTCAGAGAATTGGTGCTACTAGGATACATGATAGCGACAGCTGGATATCCTGAGGCTGGATTTGGTATAGAAGGAGATGCTAATGCAGGTGGTACCAGCACCTTAACCATCAATCAACTAACTCCAAATAGCAGTGCTGTGTATTACTGTGCTGCTAGGGACAGGGGATCAGGCACCAAATTAACAGTTCTCGATCCAAACATCAAAGTCACTGAACCCACAGTGGAAGTCCTAGCACCCTCGGCAAAGGAGTGTAAAGATAGAAACAAGAAGAAGAAGAAGACCCTGGTGTGTGTAGCCACCCGCTTCTACCCCGACCATGTCACGGTCTTCTGGCAAGTC
>525-2
CCAGGGAGAGTCGGCTAAGATGGAGTGTTCACATAGTATATCAAGCTATAATCGTATCCTCTGGTACAAGCAATCCAACTTCAGAGAATTGGTGCTACTAGGATACATGATAGCGACAGCTGGATATCCTGAGGCTGGATTTGGTATAGAAGGAGATGCTAATGCAGGTGGTACCAGCACCTTAACCATCAATCAACTAACTCCAAATAGCAGTGCTGTGTATTACTGTGCTGCTACGGGACAGGGGGCAACTCAAACTCAACCAGCCTTCTTTGGCAATGGAACGAAACTCACTGTTTTAGATCCAAACATCAAAGTCACTGAACCCACAGTGGAAGTCCTAGCACCCTCGGCAAAGGAGTGTAAAGATAGAAACAAGAAGAAGAAGAAGACCCTGGTGTGTGTAGCCACCCGCTTCTACCCCGACCATGTCACGGTCTTCTGGCAAGTC
>526-2
CCAGGGAGAGTCGGCTAAGATGGAGTGTTCACATAGTATATCAAGCTATAATCGTATCCTCTGGTACAAGCAATCCAACTTCAGAGAATTGGTGCTACTAGGATACATGATAGCGACAGCTGGATATCCTGAGGCTGGATTTGGTATAGAAGGAGATGCTAATGCAGGTGGTACCAGCACCTTAACCATCAATCAACTAACTCCAAATAGCAGTGCTGTGTATTACTGTGCTGGGGGACAGGGTGGTTATGCTGCCTACTTTGGAGAGGGAACTAAGCTAACAGTTCTGGATCCAAACATCAAAGTCACTGAACCCACAGTGGAAGTCCTAGCACCCTCGGCAAAGGAGTGTAAAGATAGAAACAAGAAGAAGAAGAAGACCCTGGTGTGTGTAGCCACCCGCTTCTACCCCGACCATGTCACGGTCTTCTGGCAAGTC
>527-2
CCAGGGAGAGTCGGCTAAGATGGAGTGTTCACATAGTATATCAAGCTATAATCGTATCCTCTGGTACAAGCAATCCAACTTCAGAGAATTGGTGCTACTAGGATACATGATAGCGACAGCTGGATATCCTGAGGCTGGATTTGGTATAGAAGGAGATGCTAATGCAGGTGGTACCAGCACCTTAACCATCAATCAACTAACTCCAAATAGCAGTGCTGTGTATTACTGTGCTGCTAGGGTGGGCTCGTACTCGGAGGCATATTTTGGAGCCGGCACCAAACTCACCGTTTTAGATCCAAACATCAAAGTCACTGAACCCACAGTGGAAGTCCTAGCACCCTCGGCAAAGGAGTGTAAAGATAGAAACAAGAAGAAGAAGAAGACCCTGGTGTGTGTAGCCACCCGCTTCTACCCCGACCATGTCACGGTCTTCTGGCAAGTC
>528-2
CCAGGGAGAGTCGGCTAAGATGGAGTGTTCACATAGTATATCAGGCTACAATTATGTCCTCTGGTACAAGCAATCCAACTACAGAGAATTAGTGTTTCTCGGATACATGCAATTGAAAACTGGATTTCCTGAGGCTGGATTTGCTATAGAAGGAGATGCTAATGCAGGTGGTACCAGCACCTTAACCATCAATCAACTAACTCCAAATAGCAGTGCTGTGTATTACTGTGCTGCTAGTTTAGAGGGACAGAATTATGAGGCACATTTTGGATCAGGCACCAAATTAACAGTTCTCGATCCAAACATCAAAGTCACTGAACCCACAGTGGAAGTCCTAGCACCCTCGGCAAAGGAGTGTAAAGATAGAAACAAGAAGAAGAAGAAGACCCTGGTGTGTGTAGCCACCCGCTTCTACCCCGACCATGTCACGGTCTTCTGGCAAGTC
>529-2
CCAGGGAGAGTCGGCTAAGATGGAGTGTTCACATAGTATATCAGGCTACAATTATGTCCTCTGGTACAAGCAATCCAACTACAGAGAATTAGTGTTTCTCGGATACATGCAATTGAAAACTGGATTTCCTGAGGCTGGATTTGCTATAGAAGGAGATGCTAATGCAGGTGGTACCAGCACCTTAACCATCAATCAACTAACTCCAAATAGCAGTGCTGTGTATTACTGTGCTGCGGAGGACAGGGTACTATGAGGCACATTTTGGATCAGGCACCAAATTAACAGTTCTCGATCCAAACATCAAAGTCACTGAACCCACAGTGGAAGTCCTAGCACCCTCGGCAAAGGAGTGTAAAGATAGAAACAAGAAGAAGAAGAAGACCCTGGTGTGTGTAGCCACCCGCTTCTACCCCGACCATGTCACGGTCTTCTGGCAAGTC
>530-2
CCAGGGAGAGTCGGCTAAGATCAAGTGTTCACATAGTATATCAAGCTATAATGTCATCCTCTGGTACAAGCAATCCAACTACAGAGAATTAGTGTTTCTAGGATACATGACAGCGAAAACTGCAAATCCTGAGGTTGGATTTGGTATAGAAGGAGATGCTAGTGCAGGTGGTACCAGCACCTTAACCATCAATCAACTAACTCCAAATAGCAGTGCTGTGTATTACTGTGCTGCTAGTCCGGACAGGGGGCAACACGGATAAGGCAGAGTTTGGTCCAGGTACCAGACTCACTGTTCTAGATCCAAACATCAAAGTCACTGAACCCACAGTGGAAGTCCTAGCACCCTCGGCAAAGGAGTGTAAAGATAGAAACAAGAAGAAGAAGAAGACCCTGGTGTGTGTAGCCACCCGCTTCTACCCCGACCATGTCACGGTCTTCTGGCAAGTC
>531-2
CCAGGGAGAGTCGGCTAAGATGGAGTGTTCACATAGTATATCAAGCTATAATCGTATCCTCTGGTACAAGCAATCCAACTTCAGAGAATTGGTGCTACTAGGATACATGATAGCGACAGCTGGATATCCTGAGGCTGGATTTGGTATAGAAGGAGATGCTAATGCAGGTGGTACCAGCACCTTAACCATCAATCAACTAACTCCAAATAGCAGTGCTGTGTATTACTGTGCTGCTAGAACAGGGGGCACGGATAAGGCAGAGTTTGGTCCAGGTACCAGACTCACTGTTCTAGATCCAAACATCAAAGTCACTGAACCCACAGTGGAAGTCCTAGCACCCTCGGCAAAGGAGTGTAAAGATAGAAACAAGAAGAAGAAGAAGACCCTGGTGTGTGTAGCCACCCGCTTCTACCCCGACCATGTCACGGTCTTCTGGCAAGTC
>532-2
CCAGGGAGAGTCGGCTAAGATGGAGTGTTCACATAGTATATCAAGCTATAATCGTATCCTCTGGTACAAGCAATCCAACTTCAGAGAATTGGTGCTACTAGGATACATGATAGCGACAGCTGGATATCCTGAGGCTGGATTTGGTATAGAAGGAGATGCTAATGCAGGTGGTACCAGCACCTTAACCATCAATCAACTAACTCCAAATAGCAGTGCTGTGTATTACTGTGCTGCTCGGACAGGGCCCAACTATGAGGCACATTTTGGATCAGGCACCAAATTAACAGTTCTCGATCCAAACATCAAAGTCACTGAACCCACAGTGGAAGTCCTAGCACCCTCGGCAAAGGAGTGTAAAGATAGAAACAAGAAGAAGAAGAAGACCCTGGTGTGTGTAGCCACCCGCTTCTACCCCGACCATGTCACGGTCTTCTGGCAAGTC
>533-2
CCAGGGAGAGTCGGCTAAGATCAAGTGTTCACATAGTATATCAAGCTATAATGTCATCCTCTGGTACAAGCAATCCAACTACAGAGAATTAGTGTTTCTAGGATACATGACAGCGAAAACTGCAAATCCTGAGGTTGGATTTGGTATAGAAGGAGATGCTAGTGCAGGTGGTACCAGCACCTTAACCATCAATCAACTAACTCCAAATAGCAGTGCTGTGTATTACTGTGCTGCTTTTCATTCGTACTCGGAGGCATATTTTGGAGCCGGCACCAAACTCACCGTTTTAGATCCAAACATCAAAGTCACTGAACCCACAGTGGAAGTCCTAGCACCCTCGGCAAAGGAGTGTAAAGATAGAAACAAGAAGAAGAAGAAGACCCTGGTGTGTGTAGCCACCCGCTTCTACCCCGACCATGTCACGGTCTTCTGGCAAGTC
>534-2
CCAGGGAGAGTCGGCTAAGATCAAGTGTTCACATAGTATATCAAGCTATAATGTCATCCTCTGGTACAAGCAATCCAACTACAGAGAATTAGTGTTTCTAGGATACATGACAGCGAAAACTGCAAATCCTGAGGTTGGATTTGGTATAGAAGGAGATGCTAGTGCAGGTGGTACCAGCACCTTAACCATCAATCAACTAACTCCAAATAGCAGTGCTGTGTATTACTGTGCTGCTAGTTTTGGCAGGGGGGCACATTTTGGATCAGGCACCAAATTAACAGTTCTCGATCCAAACATCAAAGTCACTGAACCCACAGTGGAAGTCCTAGCACCCTCGGCAAAGGAGTGTAAAGATAGAAACAAGAAGAAGAAGAAGACCCTGGTGTGTGTAGCCACCCGCTTCTACCCCGACCATGTCACGGTCTTCTGGCAAGTC
>535-2
CCAGGGAGAGTCGGCTAAGATCAAGTGTTCACATAGTATATCAAGCTATAATGTCATCCTCTGGTACAAGCAATCCAACTACAGAGAATTAGTGTTTCTAGGATACATGACAGCGAAAACTGCAAATCCTGAGGTTGGATTTGGTATAGAAGGAGATGCTAGTGCAGGTGGTACCAGCACCTTAACCATCAATCAACTAACTCCAAATAGCAGTGCTGTGTATTACTGTGCTGCCGGGACAGGGAGCTCCTCAAACTCAACCAGCCTTCTTTGGCAATGGAACGAAACTCACTGTTTTAGATCCAAACATCAAAGTCACTGAACCCACAGTGGAAGTCCTAGCACCCTCGGCAAAGGAGTGTAAAGATAGAAACAAGAAGAAGAAGAAGACCCTGGTGTGTGTAGCCACCCGCTTCTACCCCGACCATGTCACGGTCTTCTGGCAAGTC
>536-2
CCAGGGAGAGTCGGCTAAGATGGAGTGTTCACATAGTATATCAAGCTATAATCGTATCCTCTGGTACAAGCAATCCAACTTCAGAGAATTGGTGCTACTAGGATACATGATAGCGACAGCTGGATATCCTGAGGCTGGATTTGGTATAGAAGGAGATGCTAATGCAGGTGGTACCAGCACCTTAACCATCAATCAACTAACTCCAAATAGCAGTGCTGTGTATTACTGTGCTGCTACCGACAGGGGGCTCTGGTGGTTATGCTGCCTACTTTGGAGAGGGAACTAAGCTAACAGTTCTGGATCCAAACATCAAAGTCACTGAACCCACAGTGGAAGTCCTAGCACCCTCGGCAAAGGAGTGTAAAGATAGAAACAAGAAGAAGAAGAAGACCCTGGTGTGTGTAGCCACCCGCTTCTACCCCGACCATGTCACGGTCTTCTGGCAAGTC
>537-2
CCAGGGAGAGTCGGCTAAGATCAAGTGTTCACATAGTATATCAAGCTATAATGTCATCCTCTGGTACAAGCAATCCAACTACAGAGAATTAGTGTTTCTAGGATACATGACAGCGAAAACTGCAAATCCTGAGGTTGGATTTGGTATAGAAGGAGATGCTAGTGCAGGTGGTACCAGCACCTTAACCATCAATCAACTAACTCCAAATAGCAGTGCTGTGTATTACTGTGCTGCTAGTTTTCGGGTCTATGAGGCACATTTTGGATCAGGCACCAAATTAACAGTTCTCGATCCAAACATCAAAGTCACTGAACCCACAGTGGAAGTCCTAGCACCCTCGGCAAAGGAGTGTAAAGATAGAAACAAGAAGAAGAAGAAGACCCTGGTGTGTGTAGCCACCCGCTTCTACCCCGACCATGTCACGGTCTTCTGGCAAGTC
>538-2
CCAGGGAGAGTCGGCTAAGATGGAGTGTTCACATAGTATATCAAGCTATAATCGTATCCTCTGGTACAAGCAATCCAACTTCAGAGAATTGGTGCTACTAGGATACATGATAGCGACAGCTGGATATCCTGAGGCTGGATTTGGTATAGAAGGAGATGCTAATGCAGGTGGTACCAGCACCTTAACCATCAATCAACTAACTCCAAATAGCAGTGCTGTGTATTACTGTGCTGCTAGTTTAGGCAGCTCTGGTGGTTATGCTGCCTACTTTGGAGAGGGAACTAAGCTAACAGTTCTGGATCCAAACATCAAAGTCACTGAACCCACAGTGGAAGTCCTAGCACCCTCGGCAAAGGAGTGTAAAGATAGAAACAAGAAGAAGAAGAAGACCCTGGTGTGTGTAGCCACCCGCTTCTACCCCGACCATGTCACGGTCTTCTGGCAAGTC
>539-2
CCAGGGAGAGTCGGCTAAGATGGAGTGTTCACATAGTATATCAGGCTATAATCAAATCCTCTGGTACAAGCAATTCAACTACAGAGAATTAGTGTTTTTAGGATACATGACCGGTACATCTGGATTTCCTGAGGCTGGATTTGATATAGAAGGAGATGCTAATACAGGTGGTACCAGCACCTTAACCATCAATCAACTAACTCCAAATAGCAGTGCTGTGTATTACTGTGCTCGGATGCAAACTCAACCAGCCTTCTTTGGCAATGGAACGAAACTCACTGTTTTAGATCCAAACATCAAAGTCACTGAACCCACAGTGGAAGTCCTAGCACCCTCGGCAAAGGAGTGTAAAGATAGAAACAAGAAGAAGAAGAAGACCCTGGTGTGTGTAGCCACCCGCTTCTACCCCGACCATGTCACGGTCTTCTGGCAAGTC
>540-2
CCAGGGAGAGTCGGCTAAGATGGAGTGTTCACATAGTATATCAAGCTATAATCGTATCCTCTGGTACAAGCAATCCAACTTCAGAGAATTGGTGCTACTAGGATACATGATAGCGACAGCTGGATATCCTGAGGCTGGATTTGGTATAGAAGGAGATGCTAATGCAGGTGGTACCAGCACCTTAACCATCAATCAACTAACTCCAAATAGCAGTGCTGTGTATTACTGTGCTGCTAGTTTACTGGGACAGAACTATGAGGCACATTTTGGATCAGGCACCAAATTAACAGTTCTCGATCCAAACATCAAAGTCACTGAACCCACAGTGGAAGTCCTAGCACCCTCGGCAAAGGAGTGTAAAGATAGAAACAAGAAGAAGAAGAAGACCCTGGTGTGTGTAGCCACCCGCTTCTACCCCGACCATGTCACGGTCTTCTGGCAAGTC
>541-2
CCAGGGAGAGTCGGCTAAGATGGAGTGTTCACATAGTATATCAAGCTATAATCGTATCCTCTGGTACAAGCAATCCAACTTCAGAGAATTGGTGCTACTAGGATACATGATAGCGACAGCTGGATATCCTGAGGCTGGATTTGGTATAGAAGGAGATGCTAATGCAGGTGGTACCAGCACCTTAACCATCAATCAACTAACTCCAAATAGCAGTGCTGTGTATTACTGTGCTGCACAGATCTCGTACTCGGAGGCATATTTTGGAGCCGGCACCAAACTCACCGTTTTAGATCCAAACATCAAAGTCACTGAACCCACAGTGGAAGTCCTAGCACCCTCGGCAAAGGAGTGTAAAGATAGAAACAAGAAGAAGAAGAAGACCCTGGTGTGTGTAGCCACCCGCTTCTACCCCGACCATGTCACGGTCTTCTGGCAAGTC
>542-2
CCAGGGAGAGTCGGCTAAGATGGAGTGTTCACATAGTATATCAAGCTATAATCGTATCCTCTGGTACAAGCAATCCAACTTCAGAGAATTGGTGCTACTAGGATACATGATAGCGACAGCTGGATATCCTGAGGCTGGATTTGGTATAGAAGGAGATGCTAATGCAGGTGGTACCAGCACCTTAACCATCAATCAACTAACTCCAAATAGCAGTGCTGTGTATTACTGTGCTGCTAGTTTTAAGGGTCAGGGAACGTACTCGGAGGCATATTTTGGAGCCGGCACCAAACTCACCGTTTTAGATCCAAACATCAAAGTCACTGAACCCACAGTGGAAGTCCTAGCACCCTCGGCAAAGGAGTGTAAAGATAGAAACAAGAAGAAGAAGAAGACCCTGGTGTGTGTAGCCACCCGCTTCTACCCCGACCATGTCACGGTCTTCTGGCAAGTC
>543-2
CCAGGGAGAGTCGGCTAAGATCAAGTGTTCACATAGTATATCAAGCTATAATGTCATCCTCTGGTACAAGCAATCCAACTACAGAGAATTAGTGTTTCTAGGATACATGACAGCGAAAACTGCAAATCCTGAGGTTGGATTTGGTATAGAAGGAGATGCTAGTGCAGGTGGTACCAGCACCTTAACCATCAATCAACTAACTCCAAATAGCAGTGCTGTGTATTACTGTGCTGCTAGTTTTCGACATTATGATCCTGCATTCTTTGGAGCAGGGACCAAACTGAGTGTTCTGGATCCAAACATCAAAGTCACTGAACCCACAGTGGAAGTCCTAGCACCCTCGGCAAAGGAGTGTAAAGATAGAAACAAGAAGAAGAAGAAGACCCTGGTGTGTGTAGCCACCCGCTTCTACCCCGACCATGTCACGGTCTTCTGGCAAGTC
>544-2
CCAGGGAGAGTCGGCTAAGATGGAGTGTTCACATAGTATATCAAGCTATAATCGTATCCTCTGGTACAAGCAATCCAACTTCAGAGAATTGGTGCTACTAGGATACATGATAGCGACAGCTGGATATCCTGAGGCTGGATTTGGTATAGAAGGAGATGCTAATGCAGGTGGTACCAGCACCTTAACCATCAATCAACTAACTCCAAATAGCAGTGCTGTGTATTACTGTGCTGCGACAGGGCGCTCAACCAGCCTTCTTTGGCAATGGAACGAAACTCACTGTTTTAGATCCAAACATCAAAGTCACTGAACCCACAGTGGAAGTCCTAGCACCCTCGGCAAAGGAGTGTAAAGATAGAAACAAGAAGAAGAAGAAGACCCTGGTGTGTGTAGCCACCCGCTTCTACCCCGACCATGTCACGGTCTTCTGGCAAGTC
>545-2
CCAGGGAGAGTCGGCTAAGATGGAGTGTTCACATAGTATATCAAGCTATAATCGTATCCTCTGGTACAAGCAATCCAACTTCAGAGAATTGGTGCTACTAGGACACATGATAGCAACAGCTGGATATCCTGAGGCTGGATTTGGTATAGAAGGAGATGCTAATGCAGGTGGTACCAGCACCTTAACCATCAATCAACTAACTCCAAATAGCAGTGCTGTGTATTACTGTGCTGGGGTCAACACGGATAAGGCAGAGTTTGGTCCAGGTACCAGACTCACTGTTCTAGATCCAAACATCAAAGTCACTGAACCCACAGTGGAAGTCCTAGCACCCTCGGCAAAGGAGTGTAAAGATAGAAACAAGAAGAAGAAGAAGACCCTGGTGTGTGTAGCCACCCGCTTCTACCCCGACCATGTCACGGTCTTCTGGCAAGTC
>546-2
CCAGGGAGAGTCGGCTAAGATGGAGTGTTCACATAGTATATCAGGCTATAATCAAATCCTCTGGTACAAGCAATTCAACTACAGAGAATCAGTGTTTTTAGGATACATGACCGGTACATCTGGATTTCCTGAGGCTGGATTTGATATAGAAGGAGATGCTAATACAGGTGGTACCAGCACCTTAACCATCAATCAACTAACTCCAAATAGCAGTGCTGTGTATTACTGTGCTGGGACAGACACTGGAAGTGAGGCCTACTTTGGGAATGGAACCAAACTCACTGTTTTAGATCCAAACATCAAAGTCACTGAACCCACAGTGGAAGTCCTAGCACCCTCGGCAAAGGAGTGTAAAGATAGAAACAAGAAGAAGAAGAAGACCCTGGTGTGTGTAGCCACCCGCTTCTACCCCGACCATGTCACGGTCTTCTGGCAAGTC
>547-2
CCAGGGAGAGTCGGCTAAGATGGAGTGTTCACATAGTATATCAAGCTATAATCGTATCCTCTGGTACAAGCAATCCAACTTCAGAGAATTGGTGCTACTAGGATACATGATAGCGACAGCTGGATATCCTGAGGCTGGATTTGGTATAGAAGGAGATGCTAATGCAGGTGGTACCAGCACCTTAACCATCAATCAACTAACTCCAAATAGCAGTGCTGTGTATTACTGTGCTGGACAGAGAGCTGGTGGTGCCAGCCAGGCTTACTTCGGTGGAGGAACCAGGTTAACTGTTCTCGATCCAAACATCAAAGTCACTGAACCCACAGTGGAAGTCCTAGCACCCTCGGCAAAGGAGTGTAAAGATAGAAACAAGAAGAAGAAGAAGACCCTGGTGTGTGTAGCCACCCGCTTCTACCCCGACCATGTCACGGTCTTCTGGCAAGTC
>548-2
CCAGGGAGAGTCGGCTAAGATGGAGTGTTCACATAGTATATCAAGCTATAATCGTATCCTCTGGTACAAGCAATCCAACTTCAGAGAATTGGTGCTACTAGGATACATGATAGCGACAGCTGGATATCCTGAGGCTGGATTTGGTATAGAAGGAGATGCTAATGCAGGTGGTACCAGCACCTTAACCATCAATCAACTAACTCCAAATAGCAGTGCTGTGTATTACTGTGCTGTGGGACAGGGTGGTTATGCTGCCTACTTTGGAGAGGGAACTAAGCTAACAGTTCTGGATCCAAACATCAAAGTCACTGAACCCACAGTGGAAGTCCTAGCACCCTCGGCAAAGGAGTGTAAAGATAGAAACAAGAAGAAGAAGAAGACCCTGGTGTGTGTAGCCACCCGCTTCTACCCCGACCATGTCACGGTCTTCTGGCAAGTC
>549-2
CCAGGGAGAGTCGGCTAAGATGGAGTGTTCACATAGTATATCAAGCTATAATCGTATCCTCTGGTACAAGCAATCCAACTTCAGAGAATTGGTGCTACTAGGATACATGATAGCGACAGCTGGATATCCTGAGGCTGGATTTGGTATAGAAGGAGATGCTAATGCAGGTGGTACCAGCACCTTAACCATCAATCAACTAACTCCAAATAGCAGTGCTGTGTATTACTGTGCTGCCGGGACAGGGGGATTTGGTTATGCTGCCTACTTTGGAGAAGGAACTAAGCTAACAGTTCTGGATCCAAACATCAAAGTCACTGAACCCACAGTGGAAGTCCTAGCACCCTCGGCAAAGGAGTGTAAAGATAGAAACAAGAAGAAGAAGAAGACCCTGGTGTGTGTAGCCACCCGCTTCTACCCCGACCATGTCACGGTCTTCTGGCAAGTC
>550-2
CCAGGGAGAGTCGGCTAAGATGGAGTGTTCACATAGTATATCAAGCTATAATCGTATCCTCTGGTACAAGCAATCCAACTTCAGAGAATTGGTGCTACTAGGATACATGATAGCGACAGCTGGATATCCTGAGGCTGGATTTGGTATAGAAGGAGATGCTAATGCAGGTGGTACCAGCACCTTAACCATCAATCAACTAACTCCAAATAGCAGTGCTGTGTATTACTGTGCTGCTAGTTTCCGGACAGCTCAAACTCAACCAGCCTTCTTTGGCAATGGAACGAAACTCACTGTTTTAGATCCAAACATCAAAGTCACTGAACCCACAGTGGAAGTCCTAGCACCCTCGGCAAAGGAGTGTAAAGATAGAAACAAGAAGAAGAAGAAGACCCTGGTGTGTGTAGCCACCCGCTTCTACCCCGACCATGTCACGGTCTTCTGGCAAGTC
>551-2
CCAGGGAGAGTCGGCTAAGATGGAGTGTTCACATAGTATATCAAGCTATAATCGTATCCTCTGGTACAAGCAATCCAACTTCAGAGAATTGGTGCTACTAGGATACATGATAGCGACAGCTGGATATCCTGAGGCTGGATTTGGTATAGAAGGAGATGCTAATGCAGGTGGTACCAGCACCTTAACCATCAATCAACTAACTCCAAATAGCAGTGCTGTGTATTACTGTGCTGCTAGTTACAGGGGAGGTGGTGCCAGCCAGGCTTACTTCGGTGGAGGAACCAGGTTAACTGTTCTAGATCCAAACATCAAAGTCACTGAACCCACAGTGGAAGTCCTAGCACCCTCGGCAAAGGAGTGTAAAGATAGAAACAAGAAGAAGAAGAAGACCCTGGTGTGTGTAGCCACCCGCTTCTACCCCGACCATGTCACGGTCTTCTGGCAAGTC
>552-2
CCAGGGAGAGTCGGCTAAGATGGAGTGTTCACATAGTATATCAAGCTATAATCGTATCCTCTGGTACAAGCAATCCAACTTCAGAGAATTGGTGCTACTAGGATACATGATAGCGACAGCTGGATATCCTGAGGCTGGATTTGGTATAGAAGGAGATGCTAATGCAGGTGGTACCAGCACCTTAACCATCAATCAACTAACTCCAAATAGCAGTGCTGTGTATTACTGTGCTGCTAGTGACAGCTCGTACTCGGAGGCATATTTTGGAGCCGGCACCAAACTCACCGTTTTAGATCCAAACATCAAAGTCACTGAACCCACAGTGGAAGTCCTAGCACCCTCGGCAAAGGAGTGTAAAGATAGAAACAAGAAGAAGAAGAAGACCCTGGTGTGTGTAGCCACCCGCTTCTACCCCGACCATGTCACGGTCTTCTGGCAAGTC
>553-2
CCAGGGAGAGTCGGCTAAGATGGAGTGTTCACATAGTATATCAAGCTATAATCGTATCCTCTGGTACAAGCAATCCAACTTCAGAGAATTGGTGCTACTAGGATACATGATAGCGACAGCTGGATATCCTGAGGCTGGATTTGGTATAGAAGGAGATGCTAATGCAGGTGGTACCAGCACCTTAACCATCAATCAACTAACTCCAAATAGCAGTGCTGTGTATTACTGTGCTGCTAGTTTGGACAGCTCGTACTCGGAGGCATATTTTGGAGCCGGCACCAAACTCACCGTTTTAGATCCAAACATCAAAGTCACTGAACCCACAGTGGAAGTCCTAGCACCCTCGGCAAAGGAGTGTAAAGATAGAAACAAGAAGAAGAAGAAGACCCTGGTGTGTGTAGCCACCCGCTTCTACCCCGACCATGTCACGGTCTTCTGGCAAGTC
>554-2
CCAGGGAGAGTCGGCTAAGATGGAGTGTTCACATAGTATATCAGGCTACAATTATGTCCTCTGGTACAAGCAATCCAACTACAGAGAATTAGTGTTTCTCGGATACATGCAATTGAAAACTGGATTTCCTGAGGCTGGATTTGCTATAGAAGGAGATGCTAATGCAGGTGGTACCAGCACCTTAACCATCAATCAACTAACTCCAAATAGCAGTGCTGTGTATTACTGTGCTGCTAGTTCCGGACAGGCTCGTACTCGGAGGCATATTTTGGAGCCGGCACCAAACTCACCGTTTTAGATCCAAACATCAAAGTCACTGAACCCACAGTGGAAGTCCTAGCACCCTCGGCAAAGGAGTGTAAAGATAGAAACAAGAAGAAGAAGAAGACCCTGGTGTGTGTAGCCACCCGCTTCTACCCCGACCATGTCACGGTCTTCTGGCAAGTC
>555-2
CCAGGGAGAGTCGGCTAAGATGGAGTGTTCACATAGTATATCAAGCTATAATCGTATCCTCTGGTACAAGCAATCCAACTTCAGAGAATTGGTGCTACTAGGATACATGATAGCGACAGCTGGATATCCTGAGGCTGGATTTGGTATAGAAGGAGATGCTAATGCAGGTGGTACCAGCACCTTAACCATCAATCAACTAACTCCAAATAGCAGTGCTGTGTATTACTGTGCTGCTAGAGGACAGGCTCAAACTCAACCAGCCTTCTTTGGCAATGGAACGAAACTCACTGTTTTAGATCCAAACATCAAAGTCACTGAACCCACAGTGGAAGTCCTAGCACCCTCGGCAAAGGAGTGTAAAGATAGAAACAAGAAGAAGAAGAAGACCCTGGTGTGTGTAGCCACCCGCTGCTACCCCGACCATGTCACGGTCTTCTGGCAAGTC
>556-2
CCAGGGAGAGTCGGCTAAGATGGAGTGTTCACATAGTATATCAAGCTATAATCGTATCCTCTGGTACAAGCAATCCAACTTCAGAGAATTGGTGCTACTAGGATACATGATAGCGACAGCTGGATATCCTGAGGCTGGATTTGGTATAGAAGGAGATGCTAATGCAGGTGGTACCAGCACCTTAACCATCAATCAACTAACTCCAAATAGCAGTGCTGTGTATTACTGTGCTGTTAACTCTCAACCAGCCTTCTTTGGCAATGGAACGAAACTCACTGTTTTAGATCCAAACATCAAAGTCACTGAACCCACAGTGGAAGTCCTAGCACCCTCGGCAAAGGAGTGTAAAGATAGAAACAAGAAGAAGAAGAAGACCCTGGTGTGTGTAGCCACCCGCTTCTACCCCGACCATGTCACGGTCTTCTGGCAAGTC
>557-2
CCAGGGAGAGTCGGCTAAGATAGTGTGTTCACATAGTATATCAGGGTATAATGTCATCCTCTGGTACAAGCAATCCAACTACAGAGAATTGGTGCTATTAGGATACATGATAGCGACAGCTGGATATCCTGAGGCTGGATTTGATATAGAAGGAGATGCTAATGCAGGTGGTACCAGCACCTTAACCATCAATCAACTAACTCCAAATAGCAGTGCTGTGTATTACTGTGCTGCTAGTCTACAGGGGAACACGGATAAGGCAGAGTTTGGTCCAGGTACCAGACTCACTGTTCTAGATCCAAACATCAAAGTCACTGAACCCACAGTGGAAGTCCTAGCACCCTCGGCAAAGGAGTGTAAAGATAGAAACAAGAAGAAGAAGAAGACCCTGGTGTGTGTAGCCACCCGCTTCTACCCCGACCATGTCACGGTCTTCTGGCAAGTC
>558-2
CCAGGGAGAGTCGGCTAAGATGGAGTGTTCACATAGTATATCAAGCTATAATCGTATCCTCTGGTACAAGCAATCCAACTTCAGAGAATTGGTGCTACTAGGATACATGATAGCGACAGCTGGATATCCTGAGGCTGGATTTGGTATAGAAGGAGATGCTAATGCAGGTGGTACCAGCACCTTAACCATCAATCAACTAACTCCAAATAGCAGTGCTGTGTATTACTGTGCTGCTAGTTTGGACAGGGTAACTACAATCGTACTCGGAGGCATATTTTGGAGCCGGCACCAAACTCACCGTTTTAGATCCAAACATCAAAGTCACTGAACCCACAGTGGAAGTCCTAGCACCCTCGGCAAAGGAGTGTAAAGATAGAAACAAGAAGAAGAAGAAGACCCTGGTGTGTGTAGCCACCCGCTTCTACCCCGACCATGTCACGGTCTTCTGGCAAGTC
>559-2
CCAGGGAGAGTCGGCTAAGATGGAGTGTTCACATAGTATATCAGGCTACAATTATGTCCTCTGGTACAAGCAATCCAACTACAGAGAATTAGTGTTTCTCGGATACATGCAATTGAAAACTGGATTTCCTGAGGCTGGATTTGCTATAGAAGGAGATGCTAATGCAGGTGGTACCAGCACCTTAACCATCAATCAACTAACTCCAAATAGCAGTGCTGTGTATTACTGTGCTGCTAGTTTTTCGGACAAGTACTCAAACTCAACCAGCCTTCTTTGGCAATGGAACGAAACTCACTGTTTTAGATCCAAACATCAAAGTCACTGAACCCACAGTGGAAGTCCTAGCACCCTCGGCAAAGGAGTGTAAAGATAGAAACAAGAAGAAGAAGAAGACCCTGGTGTGTGTAGCCACCCGCTTCTACCCCGACCATGTCACGGTCTTCTGGCAAGTC
>560-2
CCAGGGAGAGTCGGCTAAGATGGAGTGTTCACATAGTATATCAAGCTATAATCGTATCCTCTGGTACAAGCAATCCAACTTCAGAGAATTGGTGCTACTAGGATACATGATAGCGACAGCTGGATATCCTGAGGCTGGATTTGGTATAGAAGGAGATGCTAATGCAGGTGGTACCAGCACCTTAACCATCAATCAACTAACTCCAAATAGCAGTGCTGTGTATTACTGTGCTGCGAAAACGACAGGGGGGTTCTCGGAGGCATATTTTGGAGCCGGCACCAAACTCACCGTTTTAGATCCAAACATCAAAGTCACTGAACCCACAGTGGAAGTCCTAGCACCCTCGGCAAAGGAGTGTAAAGATAGAAACAAGAAGAAGAAGAAGACCCTGGTGTGTGTAGCCACCCGCTTCTACCCCGACCATGTCACGGTCTTCTGGCAAGTC
>561-2
CCAGGGAGAGTCGGCTAAGATCAAGTGTTCACATAGTATATCAAGCTATAATGTCATCCTCTGGTACAAGCAATCCAACTACAGAGAATTAGTGTTTCTAGGATACATGACAGCGAAAACTGCAAATCCTGAGGTTGGATTTGGTATAGAAGGAGATGCTAGTGCAGGTGGTACCAGCACCTTAACCATCAATCAACTAACTCCAAATAGCAGTGCTGTGTATTACTGTGCTGCTAGTCGGGACCCACTGGAAGTGAGGCCTACTTTGGGAATGGAACCAAACTCACTGTTTTAGATCCAAACATCAAAGTCACTGAACCCACAGTGGAAGTCCTAGCACCCTCGGCAAAGGAGTGTAAAGATAGAAACAAGAAGAAGAAGAAGACCCTGGTGTGTGTAGCCACCCGCTTCTACCCCGACCATGTCACGGTCTTCTGGCAAGTC
>562-2
CCAGGGAGAGTCGGCTAAGATGGAGTGTTCACATAGTATATCAGGCTATGATCGCATCCTCTGGTACAAGCAATCCAACTACAGAGAATTGGTGCTATTAGGATACCTGTATGGGAAAACTGGATATCCTGAGGCTGGATTTGGTATAGAAGGAGATGCTAATGCAGGTGGTACCAGCACCTTAACCATCAATCAACTAACTCCAAATAGCAGTGCTGTGTATTACTGTGCTGCCGGACAGGGTGGTGCCAGCCAGGCTTACTTCGGTGGAGGAACCAGGTTAACTGTTCTAGATCCAAACATCAAAGTCACTGAACCCACAGTGGAAGTCCTAGCACCCTCGGCAAAGGAGTGTAAAGATAGAAACAAGAAGAAGAAGAAGACCCTGGTGTGTGTAGCCACCCGCTTCTACCCCGACCATGTCACGGTCTTCTGGCAAGTC
>563-2
CCAGGGAGAGTCGGCTAAGATGGAGTGTTCACATAGTATATCAAGCTATAATCGTATCCTCTGGTACAAGCAATCCAACTTCAGAGAATTGGTGCTACTAGGATACATGATAGCGACAGCTGGATATCCTGAGGCTGGATTTGGTATAGAAGGAGATGCTAATGCAGGTGGTACCAGCACCTTAACCATCAATCAACTAACTCCAAATAGCAGTGCTGTGTATTACTGTGCTGCTAGTCGGCAGTATGAGGCACATTTTGGATCAGGCACCAAATTAACAGTTCTCGATCCAAACATCAAAGTCACTGAACCCACAGTGGAAGTCCTAGCACCCTCGGCAAAGGAGTGTAAAGATAGAAACAAGAAGAAGAAGAAGACCCTGGTGTGTGTAGCCACCCGCTTCTACCCCGACCATGTCACGGTCTTCTGGCAAGTC
>564-2
CCAGGGAGAGTCGGCTAAGATGGAGTGTTCACATAGTATATCAAGCTATAATCGTATCCTCTGGTACAAGCAATCCAACTTCAGAGAATTGGTGCTACTAGGATACATGATAGCGACAGCTGGATATCCTGAGGCTGGATTTGGTATAGAAGGAGATGCTAATGCAGGTGGTACCAGCACCTTAACCATCAATCAACTAACTCCAAATAGCAGTGCTGTGTATTACTGTGCTGCTAGTCAGGGGGCTCAACCAGCCTTCTTTGGCAATGGAACGAAACTCACTGTTTTAGATCCAAACATCAAAGTCACTGAACCCACAGTGGAAGTCCTAGCACCCTCGGCAAAGGAGTGTAAAGATAGAAACAAGAAGAAGAAGAAGACCCTGGTGTGTGTAGCCACCCGCTTCTACCCCGACCATGTCACGGTCTTCTGGCAAGTC
>565-2
CCAGGGAGAGTCGGCTAAGATGGAGTGTTCACATAGTATATCAGGCTACAATTATGTCCTCTGGTACAAGCAATCCAACTACAGAGAATTAGTGTTTCTCGGATACATGCAATTGAAAACTGGATTTCCTGAGGCTGGATTTGCTATAGAAGGAGATGCTAATGCAGGTGGTACCAGCACCTTAACCATCAATCAACTAACTCCAAATAGCAGTGCTGTGTATTACTGTGCTGCTAGCCGACAGGGTCGGACTCAACCAGCCTTCTTTGGCAATGGAACGAAACTCACTGTTTTAGATCCAAACATCAAAGTCACTGAACCCACAGTGGAAGTCCTAGCACCCTCGGCAAAGGAGTGTAAAGATAGAAACAAGAAGAAGAAGAAGACCCTGGTGTGTGTAGCCACCCGCTTCTACCCCGACCATGTCACGGTCTTCTGGCAAGTC
>566-2
CCAGGGAGAGTCGGCTAAGATGGAGTGTTCACATAGTATATCAAGCTATAATCGTATCCTCTGGTACAAGCAATCCAACTTCAGAGAATTGGTGCTACTAGGATACATGATAGCGACAGCTGGATATCCTGAGGCTGGATTTGGTATAGAAGGAGATGCTAATGCAGGTGGTACCAGCACCTTAACCATCAATCAACTAACTCCAAATAGCAGTGCTGTGTATTACTGTGCTGCTATAGGGACAGGGGCCTATGAGGCACATTTTGGATCAGGCACCAAATTAACAGTTCTCGATCCAAACATCAAAGTCACTGAACCCACAGTGGAAGTCCTAGCACCCTCGGCAAAGGAGTGTAAAGATAGAAACAAGAAGAAGAAGAAGACCCTGGTGTGTGTAGCCACCCGCTTCTACCCCGACCATGTCACGGTCTTCTGGCAAGTC
>567-2
CCAGGGAGAGTCGGCTAAGATGGAGTGTTCACATAGTATATCAGGCTACAATTATGTCCTCTGGTACAAGCAATCCAACTACAGAGAATTAGTGTTTCTCGGATACATGCAATTGAAAACTGGATTTCCTGAGGCTGGATTTGCTATAGAAGGAGATGCTAATGCAGGTGGTACCAGCACCTTAACCATCAATCAACTAACTCCAAATAGCAGTGCTGTGTATTACTGTGCTGCTGGGACAGGGGGCTATGAGGCACATTTTGGATCAGGCACCAAATTAACAGTTCTCGATCCAAACATCAAAGTCACTGAACCCACAGTGGAAGTCCTAGCACCCTCGGCAAAGGAGTGTAAAGATAGAAACAAGAAGAAGAAGAAGACCCTGGTGTGTGTAGCCACCCGCTTCTACCCCGACCATGTCACGGTCTTCTGGCAAGTC
>568-2
CCAGGGAGAGTCGGCTAAGATGGAGTGTTCACATAGTATATCAAGCTATAATCGTATCCTCTGGTACAAGCAATCCAACTTCAGAGAATTGGTGCTACTAGGATACATGATAGCGACAGCTGGATATCCTGAGGCTGGATTTGGTATAGAAGGAGATGCTAATGCAGGTGGTACCAGCACCTTAACCATCAATCAACTAACTCCAAATAGCAGTGCTGTGTATTACTGTGCTGCTATTAGAGGGGAGGACTCGGAGGCATATTTTGGAGCCGGCACCAAACTCACCGTTTTAGATCCAAACATCAAAGTCACTGAACCCACAGTGGAAGTCCTAGCACCCTCGGCAAAGGAGTGTAAAGATAGAAACAAGAAGAAGAAGAAGACCCTGGTGTGTGTAGCCACCCGCTTCTACCCCGACCATGTCACGGTCTTCTGGCAAGTC
>569-2
CCAGGGAGAGTCGGCTAAGATGGAGTGTTCACATAGTATATCAAGCTATAATCGTATCCTCTGGTACAAGCAATCCAACTTCAGAGAATTGGTGCTACTAGGATACATGATAGCGACAGCTGGATATCCTGAGGCTGGATTTGGTATAGAAGGAGATGCTAATGCAGGTGGTACCAGCACCTTAACCATCAATCAACTAACTCCAAATAGCAGTGCTGTGTATTACTGTGCTGCTGATCGGGCCGAAGCTCGTACTCGGAGGCATATTTTGGAGCCGGCACCAAACTCACCGTTTTAGATCCAAACATCAAAGTCACTGAACCCACAGTGGAAGTCCTAGCACCCTCGGCAAAGGAGTGTAAAGATAGAAACAAGAAGAAGAAGAAGACCCTGGTGTGTGTAGCCACCCGCTTCTACCCCGACCATGTCACGGTCTTCTGGCAAGTC
>570-2
CCAGGGAGAGTCGGCTAAGATGGAGTGTTCACATAGTATATCAGGCTACAATTATGTCCTCTGGTACAAGCAATCCAACTACAGAGAATTAGTGTTTCTCGGATACATGCAATTGAAAACTGGATTTCCTGAGGCTGGATTTGCTATAGAAGGAGATGCTAATGCAGGTGGTACCAGCACCTTAACCATCAATCAACTAACTCCAAATAGCAGTGCTGTGTATTACTGTGCTGCTAGTTTCGGGATACTATGATCCTGCATTCTTTGGAGCAGGGACCAAACTGAGTGTTCTGGATCCAAACATCAAAGTCACTGAACCCACAGTGGAAGTCCTAGCACCCTCGGCAAAGGAGTGTAAAGATAGAAACAAGAAGAAGAAGAAGACCCTGGTGTGTGTAGCCACCCGCTTCTACCCCGACCATGTCACGGTCTTCTGGCAAGTC
>571-2
CCAGGGAGAGTCGGCTAAGATGGAGTGTTCACATAGTATATCAGGCTACAATTATGTCCTCTGGTACAAGCAATCCAACTACAGAGAATTAGTGTTTCTCGGATACATGCAATTGAAAACTGGATTTCCTGAGGCTGGATTTGCTATAGAAGGAGATGCTAATGCAGGTGGTACCAGCACCTTAACCATCAATCAACTAACTCCAAATAGCAGTGCTGTGTATTACTGTGCTGCTAGACGACAGGGGGCTACAACCCGGCATTCTTCGGCAGTGGCACCAAACTCACAGTTCTAGATCCAAACATCAAAGTCACTGAACCCACAGTGGAAGTCCTAGCACCCTCGGCAAAGGAGTGTAAAGATAGAAACAAGAAGAAGAAGAAGACCCTGGTGTGTGTAGCCACCCGCTTCTACCCCGACCATGTCACGGTCTTCTGGCAAGTC
>572-2
CCAGGGAGAGTCGGCTAAGATGGAGTGTTCACATAGTATATCAAGCTATAATCGTATCCTCTGGTACAAGCAATCCAACTTCAGAGAATTGGTGCTACTAGGATACATGATAGCGACAGCTGGATATCCTGAGGCTGGATTTGGTATAGAAGGAGATGCTAATGCAGGTGGTACCAGCACCTTAACCATCAATCAACTAACTCCAAATAGCAGTGCTGTGTATTACTGTGCTGCTAGTTTTTACGGCCAGGGGTACGGGACTCCCAACTATGAGGCACATTTTGGATCAGGCACCAAATTAACAGTTCTCGATCCAAACATCAAAGTCACTGAACCCACAGTGGAAGTCCTAGCACCCTCGGCAAAGGAGTGTAAAGATAGAAACAAGAAGAAGAAGAAGACCCTGGTGTGTGTAGCCACCCGCTTCTACCCCGACCATGTCACGGTCTTCTGGCAAGTC
>573-2
CCAGGGAGAGTCGGCTAAGATGGAGTGTTCACATAGTATATCAGGCTACAATTATGTCCTCTGGTACAAGCAATCCAACTACAGAGAATTAGTGTTTCTCGGATACATGCAATTGAAAACTGGATTTCCTGAGGCTGGATTTGCTATAGAAGGAGATGCTAATGCAGGTGGTACCAGCACCTTAACCATCAATCAACTAACTCCAAATAGCAGTGCTGTGTATTACTGTGCTGCTAGTTGGGGAGCTATGATCCTGCATTCTTTGGAGCAGGGACCAAACTGAGTGTTCTGGATCCAAACATCAAAGTCACTGAACCCACAGTGGAAGTCCTAGCACCCTCGGCAAAGGAGTGTAAAGATAGAAACAAGAAGAAGAAGAAGACCCTGGTGTGTGTAGCCACCCGCTTCTACCCCGACCATGTCACGGTCTTCTGGCAAGTC
>574-2
CCAGGGAGAGTCGGCTAAGATGGAGTGTTCACATAGTATATCAAGCTATAATCGTATCCTCTGGTACAAGCAATCCAACTTCAGAGAATTGGTGCTACTAGGATACATGATAGCGACAGCTGGATATCCTGAGGCTGGATTTGGTATAGAAGGAGATGCTAATGCAGGTGGTACCAGCACCTTAACCATCAATCAACTAACTCCAAATAGCAGTGCTGTGTATTACTGTGCTGCTAGTTTAAGGGGAGGCAACCCGGCATTCTTCGGCAGTGGCACCAAACTCACAGTTCTAGATCCAAACATCAAAGTCACTGAACCCACAGTGGAAGTCCTAGCACCCTCGGCAAAGGAGTGTAAAGATAGAAACAAGAAGAAGAAGAAGACCCTGGTGTGTGTAGCCACCCGCTTCTACCCCGACCATGTCACGGTCTTCTGGCAAGTC
>575-2
CCAGGGAGAGTCGGCTAAGATGGAGTGTTCACATAGTATATCAAGCTATAATCGTATCCTCTGGTACAAGCAATCCAACTTCAGAGAATTGGTGCTACTAGGATACATGATAGCGACAGCTGGATATCCTGAGGCTGGATTTGGTATAGAAGGAGATGCTAATGCAGGTGGTACCAGCACCTTAACCATCAATCAACTAACTCCAAATAGCAGTGCTGTGTATTACTGTGCTGAGGACAGGGGCTATGAGGCACATTTTGGATCAGGCACCAAATTAACAGTTCTCGATCCAAACATCAAAGTCACTGAACCCACAGTGGAAGTCCTAGCACCCTCGGCAAAGGAGTGTAAAGATAGAAACAAGAAGAAGAAGACCCTGGTGTGTGTAGCCACCCGCTTCTACCCCGACCATGTCACGGTCTTCTGGCAAGTC
>576-2
CCAGGGAGAGTCGGCTAAGATGGAGTGTTCACATAGTATATCAGGCTACAATTATGTCCTCTGGTACAAGCAATCCAACTACAGAGAATTAGTGTTTCTCGGATACATGCAATTGAAAACTGGATTTCCTGAGGCTGGATTTGCTATAGAAGGAGATGCTAATGCAGGTGGTACCAGCACCTTAACCATCAATCAACTAACTCCAAATAGCAGTGCTGTGTATTACTGTGCTGCCGGACAGGGAGATCTATGAGGCACATTTTGGATCAGGCACCAAATTAACAGTTCTCGATCCAAACATCAAAGTCACTGAACCCACAGTGGAAGTCCTAGCACCCTCGGCAAAGGAGTGTAAAGATAGAAACAAGAAGAAGAAGAAGACCCTGGTGTGTGTAGCCACCCGCTTCTACCCCGACCATGTCACGGTCTTCTGGCAAGTC
>577-2
CCAGGGAGAGTCGGCTAAGATGGAGTGTTCACATAGTATATCAGGCTATAATCAAATCCTCTGGTACAAGCAATTCAACTACAGAGAATTAGTGTTTTTAGGATACATGACCGGTACATCTGGATTTCCTGAGGCTGGATTTGATATAGAAGGAGATGCTAATACAGGTGGTACCAGCACCTTAACCATCAATCAACTAACTCCAAATAGCAGTGCTGTGTATTACTGTGCTGCTAGTGACAGGGCCCTACAACCCGGCATTCTTCGGCAGTGGCACCAAACTCACAGTTCTAGATCCAAACATCAAAGTCACTGAACCCACAGTGGAAGTCCTAGCACCCTCGGCAAAGGAGTGTAAAGATAGAAACAAGAAGAAGAAGAAGACCCTGGTGTGTGTAGCCACCCGCTTCTACCCCGACCATGTCACGGTCTTCTGGCAAGTC
>578-2
CCAGGGAGAGTCGGCTAAGATGGAGTGTTCACATAGTATATCAAGCTATAATCGTATCCTCTGGTACAAGCAATCCAACTTCAGAGAATTGGTGCTACTAGGATACATGATAGCGACAGCTGGATATCCTGAGGCTGGATTTGGTATAGAAGGAGATGCTAATGCAGGTGGTACCAGCACCTTAACCATCAATCAACTAACTCCAAATAGCAGTGCTGTGTATTACTGTGCTGCGCGGACAGGGGGCGTCTCGGAGGCATATTTTGGAGCCGGCACCAAACTCACCGTTTTAGATCCAAACATCAAAGTCACTGAACCCACAGTGGAAGTCCTAGCACCCTCGGCAAAGGAGTGTAAAGATAGAAACAAGAAGAAGAAGAAGACCCTGGTGTGTGTAGCCACCCGCTTCTACCCCGACCATGTCACGGTCTTCTGGCAAGTC
>579-2
CCAGGGAGAGTCGGCTAAGATGGAGTGTTCACATAGTATATCAAGCTATAATCGTATCCTCTGGTACAAGCAATCCAACTACCGAGAATTATTGCTATTAGGATACATGGTTGGGAAAACTGGATATCCTGAGGCTGGATTTGGTATAGAAGGAGATGCTAATGCAGGTGGTACCAGCACCTTAACCATCAATCAACTAACTCCAAATAGCAGTGCTGTGTATTACTGTGCTGCTAGTGTACAGGGGGGCAGGGAATGAGGCACATTTTGGATCAGGCACCAAATTAACAGTTCTCGATCCAAACATCAAAGTCACTGAACCCACAGTGGAAGTCCTAGCACCCTCGGCAAAGGAGTGTAAAGATAGAAACAAGAAGAAGAAGAAGACCCTGGTGTGTGTAGCCACCCGCTTCTACCCCGACCATGTCACGGTCTTCTGGCAAGTC
>580-2
CCAGGGAGAGTCGGCTAAGATCAAGTGTTCACATAGTATATCAAGCTATAATGTCATCCTCTGGTACAAGCAATCCAACTACAGAGAATTAGTGTTTCTAGGATACATGACAGCGAAAACTGCAAATCCTGAGGTTGGATTTGGTATAGAAGGAGATGCTAGTGCAGGTGGTACCAGCACCTTAACCATCAATCAACTAACTCCAAATAGCAGTGCTGTGTATTACTGTGCTGCTAGGACACTCAACCAGCCTTCTTTGGCAATGGAACGAAACTCACTGTTTTAGATCCAAACATCAAAGTCACTGAACCCACAGTGGAAGTCCTAGCACCCTCGGCAAAGGAGTGTAAAGATAGAAACAAGAAGAAGAAGAAGACCCTGGTGTGTGTAGCCACCCGCTTCTACCCCGACCATGTCACGGTCTTCTGGCAAGTC
>581-2
CCAGGGAGAGTCGGCTAAGATCAAGTGTTCACATAGTATATCAAGCTATAATGTCATCCTCTGGTACAAGCAATCCAACTACAGAGAATTAGTGTTTCTAGGATACATGACAGCGAAAACTGCAAATCCTGAGGTTGGATTTGGTATAGAAGGAGATGCTAGTGCAGGTGGTACCAGCACCTTAACCATCAATCAACTAACTCCAAATAGCAGTGCTGTGTATTACTGTGCTGCTAGCGGACAGGCGACGTACACGGATAAGGCAGAGTTTGGTCCAGGTACCAGACTCACTGTTCTAGATCCAAACATCAAAGTCACTGAACCCACAGTGGAAGTCCTAGCACCCTCGGCAAAGGAGTGTAAAGATAGAAACAAGAAGAAGAAGAAGACCCTGGTGTGTGTAGCCACCCGCTTCTACCCCGACCATGTCACGGTCTTCTGGCAAGTC
>582-2
CCAGGGAGAGTCGGCTAAGATGGAGTGTTCACATAGTATATCAAGCTATAATCGTATCCTCTGGTACAAGCAATCCAACTTCAGAGAATTGGTGCTACTAGGATACATGATAGCGACAGCTGGATATCCTGAGGCTGGATTTGGTATAGAAGGAGATGCTAATGCAGGTGGTACCAGCACCTTAACCATCAATCAACTAACTCCAAATAGCAGTGCTGTGTATTACTGTGCTGCTAGTTTAGAGGGGAAGTACTCGGAGGCATATTTTGGAGCCGGCACCAAACTCACCGTTTTAGATCCAAACATCAAAGTCACTGAACCCACAGTGGAAGTCCTAGCACCCTCGGCAAAGGAGTGTAAAGATAGAAACAAGAAGAAGAAGAAGACCCTGGTGTGTGTAGCCACCCGCTTCTACCCCGACCATGTCACGGTCTTCTGGCAAGTC
>583-2
CCAGGGAGAGTCGGCTAAGATCAAGTGTTCACATAGTATATCAAGCTATAATGTCATCCTCTGGTACAAGCAATCCAACTACAGAGAATTAGTGTTTCTAGGATACATGACAGCGAAAACTGCAAATCCTGAGGTTGGATTTGGTATAGAAGGAGATGCTAGTGCAGGTGGTACCAGCACCTTAACCATCAATCAACTAACTCCAAATAGCAGTGCTGTGTATTACTGTGCTGCTAGTTTAGGGACAGCGTACTCGGAGGCATATTTTGGAGCCGGCACCAAACTCACCGTTTTAGATCCAAACATCAAAGTCACTGAACCCACAGTGGAAGTCCTAGCACCCTCGGCAAAGGAGTGTAAAGATAGAAACAAGAAGAAGAAGAAGACCCTGGTGTGTGTAGCCACCCGCTTCTACCCCGACCATGTCACGGTCTTCTGGCAAGTC
>584-2
CCAGGGAGAGTCGGCTAAGATGGAGTGTTCACATAGTATATCAAGCTATAATCGTATCCTCTGGTACAAGCAATCCAACTTCAGAGAATTGGTGCTACTAGGATACATGATAGCGACAGCTGGATATCCTGAGGCTGGATTTGGTATAGAAGGAGATGCTAATGCAGGTGGTACCAGCACCTTAACCATCAATCAACTAACTCCAAATAGCAGTGCTGTGTATTACTGTGCTGCTAGTTTGACACCGTACACGGATAAGGCAGAGTTTGGTCCAGGTACCAGACTCACTGTTCTAGATCCAAACATCAAAGTCACTGAACCCACAGTGGAAGTCCTAGCACCCTCGGCAAAGGAGTGTAAAGATAGAAACAAGAAGAAGAAGAAGACCCTGGTGTGTGTAGCCACCCGCTTCTACCCCGACCATGTCACGGTCTTCTGGCAAGTC
>585-2
CCAGGGAGAGTCGGCTAAGATGGAGTGTTCACATAGTATATCAGGCTACAATTATGTCCTCTGGTACAAGCAATCCAACTACAGAGAATTAGTGTTTCTCGGATACATGCAATTGAAAACTGGATTTCCTGAGGCTGGATTTGCTATAGAAGGAGATGCTAATGCAGGTGGTACCAGCACCTTAACCATCAATCAACTAACTCCAAATAGCAGTGCTGTGTATTACTGTGGGGCTCTACACGGATAAGGCAGAGTTTGGTCCAGGTACCAGACTCACTGTTCTAGATCCAAACATCAAAGTCACTGAACCCACAGTGGAAGTCCTAGCACCCTCGGCAAAGGAGTGTAAAGATAGAAACAAGAAGAAGAAGAAGACCCTGGTGTGTGTAGCCACCCGCTTCTACCCCGACCATGTCACGGTCTTCTGGCAAGTC
>586-2
CCAGGGAGAGTCGGCTAAGATGGAGTGTTCACATAGTATATCAAGCTATAATCGTATCCTCTGGTACAAGCAATCCAACTTCAGAGAATTGGTGCTACAAGGATACATGATAGCGACAGCTGGATATCCTGAGGCTGGATTTGGTATAGAAGGAGATGCTAATGCAGGTGGTACCAGCACCTTAACCATCAATCAACTAACTCCAAATAGCAGTGCTGTGTATTACTGTGCTGCTACCGACAGGGGGCTCTGGTGGTTATGCTGCCTACTTTGGAGAGGGAACTAAGCTAACAGTTCTGGATCCAAACATCAAAGTCACTGAACCCACAGTGGAAGTCCTAGCACCCTCGGCAAAGGAGTGTAAAGATAGAAACAAGAAGAAGAAGAAGACCCTGGTGTGTGTAGCCACCCGCTGCTACCCCGACCATGTCACGGTCTTCTGGCAAGTC
>587-2
CCAGGGAGAGTCGGCTAAGATGGAGTGTTCACATAGTATATCAAGCTATAATCGTATCCTCTGGTACAAGCAATCCAACTTCAGAGAATTGGTGCTACTAGGATACATGATAGCGACAGCTGGATATCCTGAGGCTGGATTTGGTATAGAAGGAGATGCTAATGCAGGTGGTACCAGCACCTTAACCATCAATCAACTAACTCCAAATAGCAGTGCTGTGTATTACTGTGCTGCCCAGGGGAGCTATGAGGCACATTTTGGATCAGGCACCAAATTAACAGTTCTCGATCCAAACATCAAAGTCACTGAACCCACAGTGGAAGTCCTAGCACCCTCGGCAAAGGAGTGTAAAGATAGAAACAAGAAGAAGAAGAAGACCCTGGTGTGTGTAGCCACCCGCTTCTACCCCGACCATGTCACGGTCTTCTGGCAAGTC
>588-2
CCAGGGAGAGTCGGCTAAGATGGAGTGTTCACATAGTATATCAAGCTATAATCGTATCCTCTGGTACAAGCAATCCAACTTCAGAGAATTGGTGCTACTAGGATACATGATAGCGACAGCTGGATATCCTGAGGCTGGATTTGGTATAGAAGGAGATGCTAATGCAGGTGGTACCAGCACCTTAACCATCAATCAACTAACTCCAAATAGCAGTGCTGTGTATTACTGTGCTGCTAGTTTCCGGACAGTTCAAACTCAACCAGCCTTCTTTGGCAATGGAACGAAACTCACTGTTTTAGATCCAAACATCAAAGTCACTGAACCCACAGTGGAAGTCCTAGCACCCTCGGCAAAGGAGTGTAAAGATAGAAACAAGAAGAAGAAGACCCTGGTGTGTGTAGCCACCCGCTTCTACCCCGACCATGTCACGGTCTTCTGGCAAGTC
>589-2
CCAGGGAGAGTCGGCTAAGATCAAGTGTTCACATAGTATATCAAGCTATAATGTCATCCTCTGGTACAAGCAATCCAACTACAGAGAATTAGTGTTTCTAGGATACATGACAGCGAAAACTGCAAATCCTGAGGTTGGATTTGGTATAGAAGGAGATGCTAGTGCAGGTGGTACCAGCACCTTAACCATCAATCAACTAACTCCAAATAGCAGTGCTGTGTATTACTGTGCTGCTCGGGACAGGGTTCCCGTACACGGATAAGGCAGAGTTTGGTCCAGGTACCAGACTCACTGTTCTAGATCCAAACATCAAAGTCACTGAACCCACAGTGGAAGTCCTAGCACCCTCGGCAAAGGAGTGTAAAGATAGAAACAAGAAGAAGAAGAAGACCCTGGTGTGTGTAGCCACCCGCTTCTACCCCGACCATGTCACGGTCTTCTGGCAAGTC
>590-2
CCAGGGAGAGTCGGCTAAGATCAAGTGTTCACATAGTATATCAAGCTATAATGTCATCCTCTGGTACAAGCAATCCAACTACAGAGAATTAGTGTTTCTAGGATACATGACAGCGAAAACTGCAAATCCTGAGGTTGGATTTGGTATAGAAGGAGATGCTAGTGCAGGTGGTACCAGCACCTTAACCATCAATCAACTAACTCCAAATAGCAGTGCTGTGTATTACTGTGCTGCTAGTTTATTAAGCAGGGGAGACTCAACCAGCCTTCTTTGGCAATGGAACGAAACTCACTGTTTTAGATCCAAACATCAAAGTCACTGAACCCACAGTGGAAGTCCTAGCACCCTCGGCAAAGGAGTGTAAAGATAGAAACAAGAAGAAGAAGAAGACCCTGGTGTGTGTAGCCACCCGCTTCTACCCCGACCATGTCACGGTCTTCTGGCAAGTC
>591-2
CCAGGGAGAGTCGGCTAAGATGGAGTGTTCACATAGTATATCAAGCTATAATCGTATCCTCTGGTACAAGCAATCCAACTTCAGAGAATTGGTGCTACTAGGATACATGATAGCGACAGCTGGATATCCTGAGGCTGGATTTGGTATAGAAGGAGATGCTAATGCAGGTGGTACCAGCACCTTAACCATCAATCAACTAACTCCAAATAGCAGTGCTGTGTATTACTGTGCTGCTAGTTCGGGACCGAGCTCTGGTGGTTATGCTGCCTACTTTGGAGAAGGAACTAAGCTAACAGTTCTGGATCCAAACATCAAAGTCACTGAACCCACAGTGGAAGTCCTAGCACCCTCGGCAAAGGAGTGTAAAGATAGAAACAAGAAGAAGAAGAAGACCCTGGTGTGTGTAGCCACCCGCTTCTACCCCGACCATGTCACGGTCTTCTGGCAAGTC
>592-2
CCAGGGAGAGTCGGCTAAGATGGAGTGTTCACATAGTATATCAAGCTATAATCGTATCCTCTGGTACAAGCAATCCAACTTCAGAGAATTGGTGCTACTAGGATACATGATAGCGACAGCTGGATATCCTGAGGCTGGATTTGGTATAGAAGGAGATGCTAATGCAGGTGGTACCAGCACCTTAACCATCAATCAACTAACTCCAAATAGCAGTGCTGTGTATTACTGTGCTGCCCGGGTCTCGTACTCGGAGGCATATTTTGGAGCCGGCACCAAACTCACCGTTTTAGATCCAAACATCAAAGTCACTGAACCCACAGTGGAAGTCCTAGCACCCTCGGCAAAGGAGTGTAAAGATAGAAACAAGAAGAAGAAGAAGACCCTGGTGTGTGTAGCCACCCGCTTCTACCCCGACCATGTCACGGTCTTCTGGCAAGTC
>593-2
CCAGGGAGAGTCGGCTAAGATCAAGTGTTCACATAGTATATCAAGCTATAATGTCATCCTCTGGTACAAGCAATCCAACTACAGAGAATTAGTGTTTCTAGGATACATGACAGCGAAAACTGCAAATCCTGAGGTTGGATTTGGTATAGAAGGAGATGCTAGTGCAGGTGGTACCAGCACCTTAACCATCAATCAACTAACTCCAAATAGCAGTGCTGTGTATTACTGTGCTGCTAGAAGACTGGAAGTGAGGCCTACTTTGGGAATGGAACCAAACTCACTGTTTTAGATCCAAACATCAAAGTCACTGAACCCACAGTGGAAGTCCTAGCACCCTCGGCAAAGGAGTGTAAAGATAGAAACAAGAAGAAGAAGACCCTGGTGTGTGTAGCCACCCGCTTCTACCCCGACCATGTCACGGTCTTCTGGCAAGTC
>594-2
CCAGGGAGAGTCGGCTAAGATGGAGTGTTCACATAGTATATCAAGCTATAATCGTATCCTCTGGTACAAGCAATCCAACTACCGAGAATTATTGCTATTAGGATACATGGTTGGGAAAACTGGATATCCTGAGGCTGGATTTGGTATAGAAGGAGATGCTAATGCAGGTGGTACCAGCACCTTAACCATCAATCAACTAACTCCAAATAGCAGTGCTGTGTATTACTGTGCTGCTAGCACAGGGGAGAGCTATGAGGCACATTTTGGATCAGGCACCAAATTAACAGTTCTCGATCCAAACATCAAAGTCACTGAACCCACAGTGGAAGTCCTAGCACCCTCGGCAAAGGAGTGTAAAGATAGAAACAAGAAGAAGAAGAAGACCCTGGTGTGTGTAGCCACCCGCTTCTACCCCGACCATGTCACGGTCTTCTGGCAAGTC
>595-2
CCAGGGAGAGTCGGCTAAGATGGAGTGTTCACATAGTATATCAAGCTATAATCGTATCCTCTGGTACAAGCAATCCAACTTCAGAGAATTGGTGCTACTAGGATACATGATAGCGACAGCTGGATATCCTGAGGCTGGATTTGGTATAGAAGGAGATGCTAATGCAGGTGGTACCAGCACCTTAACCATCAATCAACTAACTCCAAATAGCAGTGCTGTGTATTACTGTGCTGCTAGTTTAAGCTCGTACTCGGAGGCATATTTTGGAGCCGGCACCAAACTCACCGTTTTAGATCCAAACATCAAAGTCACTGAACCCACAGTGGAAGTCCTAGCACCCTCGGCAAAGGAGTGTAAAGATAGAAACAAGAAGAAGAAGAAGACCCTGGTGTGTGTAGCCACCCGCTTCTACCCCGACCATGTCACGGTCTTCTGGCAAGTC
>596-2
CCAGGGAGAGTCGGCTAAGATGGAGTGTTCACATAGTATATCAGGCTATAATCAAATCCTCTGGTACAAGCAATTCAACTACAGAGAATTAGTGTTTTTAGGATACATGACCGGTACATCTGGATTTCCTGAGGCTGGATTTGATATAGAAGGAGATGCTAATACAGGTGGTACCAGCACCTTAACCATCAATCAACTAACTCCAAATAGCAGTGCTGTGTATTACTGTGCTGCTAGACAGGGAACTCAACCAGCCTTCTTTGGCAATGGAACGAAACTCACTGTTTTAGATCCAAACATCAAAGTCACTGAACCCACAGTGGAAGTCCTAGCACCCTCGGCAAAGGAGTGTAAAGATAGAAACAAGAAGAAGAAGAAGACCCTGGTGTGTGTAGCCACCCGCTTCTACCCCGACCATGTCACGGTCTTCTGGCAAGTC
>597-2
CCAGGGAGAGTCGGCTAAGATGGAGTGTTCACATAGTATATCAAGCTATAATCGTATCCTCTGGTACAAGCAATCCAACTTCAGAGAATTGGTGCTACTAGGATACATGATAGCGACAGCTGGATATCCTGAGGCTGGATTTGGTATAGAAGGAGATGCTAATGCAGGTGGTACCAGCACCTTAACCATCAATCAACTAACTCCAAATAGCAGTGCTGTGTATTACTGTGCTGCTAGGACAGGGAGTACTCAAACTCAACCAGCCTTCTTTGGCAATGGAACGAAACTCACTGTTTTAGATCCAAACATCAAAGTCACTGAACCCACAGTGGAAGTCCTAGCACCCTCGGCAAAGGAGTGTAAAGATAGAAACAAGAAGAAGAAGAAGACCCTGGTGTGTGTAGCCACCCGCTTCTACCCCGACCATGTCACGGTCTTCTGGCAAGTC
>598-2
CCAGGGAGAGTCGGCTAAGATGGAGTGTTCACATAGTATATCAAGCTATAATCGTATCCTCTGGTACAAGCAATCCAACTTCAGAGAATTGGTGCTACTAGGATACATGATAGCGACAGCTGGATATCCTGAGGCTGGATTTGGTATAGAAGGAGATGCTAATGCAGGTGGTACCAGCACCTTAACCATCAATCAACTAACTCCAAATAGCAGTGCTGTGTATTACTGTGCTGCTCAGTCGTACTCGGAGGCATATTTTGGAGCCGGCACCAAACTCACCGTTTTAGATCCAAACATCAAAGTCACTGAACCCACAGTGGAAGTCCTAGCACCCTCGGCAAAGGAGTGTAAAGATAGAAACAAGAAGAAGAAGAAGACCCTGGTGTGTGTAGCCACCCGCTTCTACCCCGACCATGTCACGGTCTTCTGGCAAGTC
>599-2
CCAGGGAGAGTCGGCTAAGATCAAGTGTTCACATAGTATATCAAGCTATAATGTCATCCTCTGGTACAAGCAATCCAACTACAGAGAATTAGTGTTTCTAGGATACATGACAGCGAAAACTGCAAATCCTGAGGTTGGATTTGGTATAGAAGGAGATGCTAGTGCAGGTGGTACCAGCACCTTAACCATCAATCAACTAACTCCAAATAGCAGTGCTGTGTATTACTGTGCTGCTAGTTATGACAGTACTCAAACTCAACCAGCCTTCTTTGGCAATGGAACGAAACTCACTGTTTTAGATCCAAACATCAAAGTCACTGAACCCACAGTGGAAGTCCTAGCACCCTCGGCAAAGGAGTGTAAAGATAGAAACAAGAAGAAGAAGAAGACCCTGGTGTGTGTAGCCACCCGCTTCTACCCCGACCATGTCACGGTCTTCTGGCAAGTC
>600-2
CCAGGGAGAGTCGGCTAAGATGGAGTGTTCACATAGTATATCAGGCTACAATTATGTCCTCTGGTACAAGCAATCCAACTACAGAGAATTAGTGTTTCTCGGATACATGCAATTGAAAACTGGATTTCCTGAGGCTGGATTTGCTATAGAAGGAGATGCTAATGCAGGTGGTACCAGCACCTTAACCATCAATCAACTAACTCCAAATAGCAGTGCTGTGTATTACTGTGCTGCTAGGGTCGGACAGTAGGACAACCCGGCATTCTTCGGCAGTGGCACCAAACTCACAGTTCTAGATCCAAACATCAAAGTCACTGAACCCACAGTGGAAGTCCTAGCACCCTCGGCAAAGGAGTGTAAAGATAGAAACAAGAAGAAGAAGAAGACCCTGGTGTGTGTAGCCACCCGCTTCTACCCCGACCATGTCACGGTCTTCTGGCAAGTC
>601-2
CCAGGGAGAGTCGGCTAAGATGGAGTGTTCACATAGTATATCAAGCTATAATCGTATCCTCTGGTACAAGCAATCCAACTTCAGAGAATTGGTGCTACTAGGATACATGATAGCGACAGCTGGATATCCTGAGGCTGGATTTGGTATAGAAGGAGATGCTAATGCAGGTGGTACCAGCACCTTAACCATCAATCAACTAACTCCAAATAGCAGTGCTGTGTATTACTGTGCTGCTAGTTACATCAACTATGAGGCACATTTTGGATCAGGCACCAAATTAACAGTTCTCGATCCAAACATCAAAGTCACTGAACCCACAGTGGAAGTCCTAGCACCCTCGGCAAAGGAGTGTAAAGATAGAAACAAGAAGAAGAAGAAGACCCTGGTGTGTGTAGCCACCCGCTTCTACCCCGACCATGTCACGGTCTTCTGGCAAGTC
>602-2
CCAGGGAGAGTCGGCTAAGATGGAGTGTTCACATAGTATATCAAGCTATAATCGTATCCTCTGGTACAAGCAATCCAACTTCAGAGAATTGGTGCTACTAGGATACATGATAGCGACAGCTGGATATCCTGAGGCTGGATTTGGTATAGAAGGAGATGCTAATGCAGGTGGTACCAGCACCTTAACCATCAATCAACTAACTCCAAATAGCAGTGCTGTGTATTACTGTGCCGGACAGGGGGAGTCGGAGGCATATTTTGGAGCCGGCACCAAACTCACCGTTTTAGATCCAAACATCAAAGTCACTGAACCCACAGTGGAAGTCCTAGCACCCTCGGCAAAGGAGTGTAAAGATAGAAACAAGAAGAAGAAGAAGACCCTGGTGTGTGTAGCCACCCGCTTCTACCCCGACCATGTCACGGTCTTCTGGCAAGTC
>603-2
CCAGGGAGAGTCGGCTAAGATGGAGTGTTTACATAGTATATCAGGCTACAATTATGTCCTCTGGTACAAGCAATCCAACTACAGAGAATTAGTGTTTCTCGGATACATGCAATTGAAAACTGGATTTCCTGAGGCTGGATTTGCTATAGAAGGAGATGCTAATGCAGGTGGTACCAGCACCTTAACCATCAATCAACTAACTCCAAATAGCAGTGCTGTGTATTACTGTGCTGCTGGGACAGGGGGCTATGAGGCACATTTTGGATCAGGCACCAAATTAACAGTTCTCGATCCAAACATCAAAGTCACTGAACCCACAGTGGAAGTCCTAGCACCCTCGGCAAAGGAGTGTAAAGATAGAAACAAGAAGAAGAAGAAGACCCTGGTGTGTGTAGCCACCCGCTTCTACCCCGACCATGTCACGGTCTTCTGGCAAGTC
>604-2
CCAGGGAGAGTCGGCTAAGATCAAGTGTTCACATAGTATATCAAGCTATAATGTCATCCTCTGGTACAAGCAATCCAACTACAGAGAATTAGTGTTTCTAGGATACATGACAGCGAAAACTGCAAATCCTGAGGTTGGATTTGGTATAGAAGGAGATGCTAGTGCAGGTGGTACCAGCACCTTAACCATCAATCAACTAACTCCAAATAGCAGTGCTGTGTATTACTGTGCTGCTAGCCGGACAGCCAACAACCCGGCATTCTTCGGCAGTGGCACCAAACTCACAGTTCTAGATCCAAACATCAAAGTCACTGAACCCACAGTGGAAGTCCTAGCACCCTCGGCAAAGGAGTGTAAAGATAGAAACAAGAAGAAGAAGAAGACCCTGGTGTGTGTAGCCACCCGCTTCTACCCCGACCATGTCACGGTCTTCTGGCAAGTC
>605-2
CCAGGGAGAGTCGGCTAAGATGGAGTGTTCACATAGTATATCAAGCTATAATCGTATCCTCTGGTACAAGCAATCCAACTTCAGAGAATTGGTGCTACTAGGATACATGATAGCGACAGCTGGATATCCTGAGGCTGGATTTGGTATAGAAGGAGATGCTAATGCAGGTGGTACCAGCACCTTAACCATCAATCAACTAACTCCAAATAGCAGTGCTGTGTATTACTGTGCTGCTCCGGACAGCTCGTACTCGGAGGCATATTTTGGAGCCGGCACCAAACTCACCGTTTTAGATCCAAACATCAAAGTCACTGAACCCACAGTGGAAGTCCTAGCACCCTCGGCAAAGGAGTGTAAAGATAGAAACAAGAAGAAGAAGAAGACCCTGGTGTGTGTAGCCACCCGCTTCTACCCCGACCATGTCACGGTCTTCTGGCAAGTC
>606-2
CCAGGGAGAGTCGGCTAAGATGGAGTGTTCACATAGTATATCAAGCTATAATCGTATCCTCTGGTACAAGCAATCCAACTTCAGAGAATTGGTGCTACTAGGATACATGATAGCGACAGCTGGATATCCTGAGGCTGGATTTGGTATAGAAGGAGATGCTAATGCAGGTGGTACCAGCACCTTAACCATCAATCAACTAACTCCAAATAGCAGTGCTGTGTATTACTGTGCTGCCTCGGGACAGAGTGGTTATGCTGCCTACTTTGGAGAGGGAACTAAGCTAACAGTTCTGGATCCAAACATCAAAGTCACTGAACCCACAGTGGAAGTCCTAGCACCCTCGGCAAAGGAGTGTAAAGATAGAAACAAGAAGAAGAAGAAGACCCTGGTGTGTGTAGCCACCCGCTTCTACCCCGACCATGTCACGGTCTTCTGGCAAGTC
>607-2
CCAGGGAGAGTCGGCTAAGATGGAGTGTTCACATAGTATATCAGGCTACAATTATGTCCTCTGGTACAAGCAATCCAACTACAGAGAATTAGTGTTTCTCGGATACATGCAATTGAAAACTGGATTTCCTGAGGCTGGATTTGCTATAGAAGGAGATGCTAATGCAGGTGGTACCAGCACCTTAACCATCAATCAACTAACTCCAAATAGCAGTGCTGTGTATTACTGTGCTGCTAGGAACAGGCAGCTCGTACTCGGAGGCATATTTTGGAGCCGGCACCAAACTCACCGTTTTAGATCCAAACATCAAAGTCACTGAACCCACAGTGGAAGTCCTAGCACCCTCGGCAAAGGAGTGTAAAGATAGAAACAAGAAGAAGAAGAAGACCCTGGTGTGTGTAGCCACCCGCTTCTACCCCGACCATGTCACGGTCTTCTGGCAAGTC
>608-2
CCAGGGAGAGTCGGCTAAGATGGAGTGTTCACATAGTATATCAGGCTACAATTATGTCCTCTGGTACAAGCAATCCAACTACAGAGAATTAGTGTTTCTCGGATACATGCAATTGAAAACTGGATTTCCTGAGGCTGGATTTGCTATAGAAGGAGATGCTAATGCAGGTGGTACCAGCACCTTAACCATCAATCAACTAACTCCAAATAGCAGTGCTGTGTATTACTGTGCTGGAGGGGGCGAACTCAAACTCAACCAGCCTTCTTTGGCAATGGAACGAAACTCACTGTTTTAGATCCAAACATCAAAGTCACTGAACCCACAGTGGAAGTCCTAGCACCCTCGGCAAAGGAGTGTAAAGATAGAAACAAGAAGAAGAAGAAGACCCTGGTGTGTGTAGCCACCCGCTTCTACCCCGACCATGTCACGGTCTTCTGGCAAGTC
>609-2
CCAGGGAGAGTCGGCTAAGATGGAGTGTTCACATAGTATATCAAGCTATAATCGTATCCTCTGGTACAAGCAATCCAACTTCAGAGAATTGGTGCTACTAGGATACATGATAGCGACAGCTGGATATCCTGAGGCTGGATTTGGTATAGAAGGAGATGCTAATGCAGGTGGTACCAGCACCTTAACCATCAATCAACTAACTCCAAATAGCAGTGCTGTGTATTACTGTGCTGCTAGGGACACGAACTATGAGGCACATTTTGGATCAGGCACCAAATTAACAGTTCTCGATCCAAACATCAAAGTCACTGAACCCACAGTGGAAGTCCTAGCACCCTCGGCAAAGGAGTGTAAAGATAGAAACAAGAAGAAGAAGAAGACCCTGGTGTGTGTAGCCACCCGCTTCTACCCCGACCATGTCACGGTCTTCTGGCAAGTC
>610-2
CCAGGGAGAGTCGGCTAAGATGGAGTGTTCACATAGTATATCAAGCTATAATCGTATCCTCTGGTACAAGCAATCCAACTTCAGAGAATTGGTGCTACTAGGATACATGATAGCGACAGCTGGATATCCTGAGGCTGGATTTGGTATAGAAGGAGATGCTAATGCAGGTGGTACCAGCACCTTAACCATCAATCAACTAACTCCAAATAGCAGTGCTGTGTATTACTGTGCTGCTCATAATCTCGTACTCGGAGGCATATTTTGGAGCCGGCACCAAACTCACCGTTTTAGATCCAAACATCAAAGTCACTGAACCCACAGTGGAAGTCCTAGCACCCTCGGCAAAGGAGTGTAAAGATAGAAACAAGAAGAAGAAGAAGACCCTGGTGTGTGTAGCCACCCGCTTCTACCCCGACCATGTCACGGTCTTCTGGCAAGTC
>611-2
CCAGGGAGAGTCGGCTAAGATGGAGTGTTCACATAGTATATCAGGCTACAATTATGTCCTCTGGTACAAGCAATCCAACTACAGAGAATTAGTGTTTCTCGGATACATGCAATTGAAAACTGGATTTCCTGAGGCTGGATTTGCTATAGAAGGAGATGCTAATGCAGGTGGTACCAGCACCTTAACCATCAATCAACTAACTCCAAATAGCAGTGCTGTGTATTACTGTGCTGCTGAGACTCAAACTCAACCAGCCTTCTTTGGCAATGGAACGAAACTCACTGTTTTAGATCCAAACATCAAAGTCACTGAACCCACAGTGGAAGTCCTAGCACCCTCGGCAAAGGAGTGTAAAGATAGAAACAAGAAGAAGAAGAAGACCCTGGTGTGTGTAGCCACCCGCTTCTACCCCGACCATGTCACGGTCTTCTGGCAAGTC
>612-2
CCAGGGAGAGTCGGCTAAGATCAAGTGTTCACATAGTATATCAAGCTATAATGTCATCCTCTGGTACAAGCAATCCAACTACAGAGAATTAGTGTTTCTAGGATACATGACAGCGAAAACTGCAAATCCTGAGGTTGGATTTGGTATAGAAGGAGATGCTAGTGCAGGTGGTACCAGCACCTTAACCATCAATCAACTAACTCCAAATAGCAGTGCTGTGTATTACTGTGCTGCTAGGCCGGGTGCCAGCCAGGCTTACTTCGGTGGAGGAACCAGGTTAACTGTTCTAGATCCAAACATCAAAGTCACTGAACCCACAGTGGAAGTCCTAGCACCCTCGGCAAAGGAGTGTAAAGATAGAAACAAGAAGAAGAAGAAGACCCTGGTGTGTGTAGCCACCCGCTTCTACCCCGACCATGTCACGGTCTTCTGGCAAGTC
>613-2
CCAGGGAGAGTCGGCTAAGATCAAGTGTTCACATAGTATATCAAGCTATAATGTCATCCTCTGGTACAAGCAATCCAACTACAGAGAATTAGTGTTTCTAGGATACATGACAGCGAAAACTGCAAATCCTGAGGTTGGATTTGGTATAGAAGGAGATGCTAGTGCAGGTGGTACCAGCACCTTAACCATCAATCAACTAACTCCAAATAGCAGTGCTGTGTATTACTGTGCTGCTAGTTTAGGCAGCAACTATGAGGCACATTTTGGATCAGGCACCAAATTAACAGTTCTCGATCCAAACATCAAAGTCACTGAACCCACAGTGGAAGTCCTAGCACCCTCGGCAAAGGAGTGTAAAGATAGAAACAAGAAGAAGAAGAAGACCCTGGTGTGTGTAGCCACCCGCTTCTACCCCGACCATGTCACGGTCTTCTGGCAAGTC
>614-2
CCAGGGAGAGTCGGCTAAGATGGAGTGTTCACATAGTATATCAGGCTATGATCGCATCCTCTGGTACAAGCAATCCAACTACAGAGAATTGGTGCTATTAGGATACCTGTATGGGAAAACTGGATATCCTGAGGCTGGATTTGGTATAGAAGGAGATGCTAATGCAGGTGGTACCAGCACCTTAACCATCAATCAACTAACTCCAAATAGCAGTGCTGTGTATTACTGTGCTGCTGCGGGACAGGGGAGTGAGGCACATTTTGGATCAGGCACCAAATTAACAGTTCTCGATCCAAACATCAAAGTCACTGAACCCACAGTGGAAGTCCTAGCACCCTCGGCAAAGGAGTGTAAAGATAGAAACAAGAAGAAGAAGAAGACCCTGGTGTGTGTAGCCACCCGCTTCTACCCCGACCATGTCACGGTCTTCTGGCAAGTC
>615-2
CCAGGGAGAGTCGGCTAAGATGGAGTGTTCACATAGTATATCAGGCTACAATTATGTCCTCTGGTACAAGCAATCCAACTACAGAGAATTAGTGTTTCTCGGATACATGCAATTGAAAACTGGATTTCCTGAGGCTGGATTTGCTATAGAAGGAGATGCTAATGCAGGTGGTACCAGCACCTTAACCATCAATCAACTAACTCCAAATAGCAGTGCTGTGTATTACTGTGCTGCTATGGACAAACTATGAGGCACATTTTGGATCAGGCACCAAATTAACAGTTCTCGATCCAAACATCAAAGTCACTGAACCCACAGTGGAAGTCCTAGCACCCTCGGCAAAGGAGTGTAAAGATAGAAACAAGAAGAAGAAGAAGACCCTGGTGTGTGTAGCCACCCGCTTCTACCCCGACCATGTCACGGTCTTCTGGCAAGTC
>616-2
CCAGGGAGAGTCGGCTAAGATGGAGTGTTCACATAGTATATCAAGCTATAATCGTATCCTCTGGTACAAGCAATCCAACTTCAGAGAATTGGTGCTACTAGGATACATGATAGCGACAGCTGGATATCCTGAGGCTGGATTTGGTATAGAAGGAGATGCTAATGCAGGTGGTACCAGCACCTTAACCATCAATCAACTAACTCCAAATAGCAGTGCTGTGTATTACTGTGCTGCTAGGGACAGGGTTGGTCCTGCATTCTTTGGAGCAGGGACCAAACTGAGTGTTCTGGATCCAAACATCAAAGTCACTGAACCCACAGTGGAAGTCCTAGCACCCTCGGCAAAGGAGTGTAAAGATAGAAACAAGAAGAAGAAGAAGACCCTGGTGTGTGTAGCCACCCGCTTCTACCCCGACCATGTCACGGTCTTCTGGCAAGTC
>617-2
CCAGGGAGAGTCGGCTAAGATGGAGTGTTCACATAGTATATCAAGCTATAATCGTATCCTCTGGTACAAGCAATCCAACTACCGAGAATTATTGCTATTAGGATACATGGTTGGGAAAACTGGATATCCTGAGGCTGGATTTGGTATAGAAGGAGATGCTAATGCAGGTGGTACCAGCACCTTAACCATCAATCAACTAACTCCAAATAGCAGTGCTGTGTATTACTGTGCTGACAGGCCGCTAGTGGTGCCAGCCAGGCTTACTTCGGTGGAGGAACCAGGTAACTGTTCTAGATCCAAACATCAAAGTCACTGAACCCACAGTGGAAGTCCTAGCACCCTCGGCAAAGGAGTGTAAAGATAGAAACAAGAAGAAGAAGAAGACCCTGGTGTGTGTAGCCACCCGCTTCTACCCCGACCATGTCACGGTCTTCTGGCAAGTC
>618-2
CCAGGGAGAGTCGGCTAAGATCAAGTGTTCACATAGTATATCAAGCTATAATGTCATCCTCTGGTACAAGCAATCCAACTACAGAGAATTAGTGTTTCTAGGATACATGACAGCGAAAACTGCAAATCCTGAGGTTGGATTTGGTATAGAAGGAGATGCTAGTGCAGGTGGTACCAGCACCTTAACCATCAATCAACTAACTCCAAATAGCAGTGCTGTGTATTACTGTGCTGCTAGTGGACAGAACTATGATCCTGCATTCTTTGGAGCAGGGACCAAACTGAGTGTTCTGGATCCAAACATCAAAGTCACTGAACCCACAGTGGAAGTCCTAGCACCCTCGGCAAAGGAGTGTAAAGATAGAAACAAGAAGAAGAAGAAGACCCTGGTGTGTGTAGCCACCCGCTGCTACCCCGACCATGTCACGGTCTTCTGGCAAGTC
>619-2
CCAGGGAGAGTCGGCTAAGATGGAGTGTTCACATAGTATATCAAGCTATAATCGTATCCTCTGGTACAAGCAATCCAACTTCAGAGAATTGGTGCTACTAGGATACATGATAGCGACAGCTGGATATCCTGAGGCTGGATTTGGTATAGAAGGAGATGCTAATGCAGGTGGTACCAGCACCTTAACCATCAATCAACTAACTCCAAATAGCAGTGCTGTGTATTACTGTGCTGCTAGTCGACAGGGGGCATATTTTGGAGCCGGCACCAAACTCACCGTTTTAGATCCAAACATCAAAGTCACTGAACCCACAGTGGAAGTCCTAGCACCCTCGGCAAAGGAGTGTAAAGATAGAAACAAGAAGAAGAAGAAGACCCTGGTGTGTGTAGCCACCCGCTTCTACCCCGACCATGTCACGGTCTTCTGGCAAGTC
>620-2
CCAGGGAGAGTCGGCTAAGATGGAGTGTTCACATAGTATATCAAGCTATAATCGTATCCTCTGGTACAAGCAATCCAACTTCAGAGAATTGGTGCTACTAGGATACATGATAGCGACAGCTGGATATCCTGAGGCTGGATTTGGTATAGAAGGAGATGCTAATGCAGGTGGTACCAGCACCTTAACCATCAATCAACTAACTCCAAATAGCAGTGCTGTGTATTACTGTGCTGCTATGGAACTATGAGGCACATTTTGGATCAGGCACCAAATTAACAGTTCTCGATCCAAACATCAAAGTCACTGAACCCACAGTGGAAGTCCTAGCACCCTCGGCAAAGGAGTGTAAAGATAGAAACAAGAAGAAGAAGAAGACCCTGGTGTGTGTAGCCACCCGCTTCTACCCCGACCATGTCACGGTCTTCTGGCAAGTC
>621-2
CCAGGGAGAGTCGGCTAAGATCAAGTGTTCACATAGTATATCAAGCTATAATGTCATCCTCTGGTACAAGCAATCCAACTACAGAGAATTAGTGTTTCTAGGATACATGACAGCGAAAACTGCAAATCCTGAGGTTGGATTTGGTATAGAAGGAGATGCTAGTGCAGGTGGTACCAGCACCTTAACCATCAATCAACTAACTCCAAATAGCAGTGCTGTGTATTACTGTGCTGCTAGTTTAGGCAGGGCTCACTGGAAGTGAGGCCTACTTTGGGAATGGAACCAAACTCACTGTTTTAGATCCAAACATCAAAGTCACTGAACCCACAGTGGAAGTCCTAGCACCCTCGGCAAAGGAGTGTAAAGATAGAAACAAGAAGAAGAAGAAGACCCTGGTGTGTGTAGCCACCCGCTTCTACCCCGACCATGTCACGGTCTTCTGGCAAGTC
>622-2
CCAGGGAGAGTCGGCTAAGATCAAGTGTTCACATAGTATATCAAGCTATAATGTCATCCTCTGGTACAAGCAATCCAACTACAGAGAATTAGTGTTTCTAGGATACATGACAGCGAAAACTGCAAATCCTGAGGTTGGATTTGGTATAGAAGGAGATGCTAGTGCAGGTGGTACCAGCACCTTAACCATCAATCAACTAACTCCAAATAGCAGTGCTGTGTATTACTGTGCTGTTAGGGAGACTCAAACTCAACCAGCCTTCTTTGGCAATGGAACGAAACTCACTGTTTTAGATCCAAACATCAAAGTCACTGAACCCACAGTGGAAGTCCTAGCACCCTCGGCAAAGGAGTGTAAAGATAGAAACAAGAAGAAGAAGAAGACCCTGGTGTGTGTAGCCACCCGCTTCTACCCCGACCATGTCACGGTCTTCTGGCAAGTC
>623-2
CCAGGGAGAGTCGGCTAAGATGGAGTGTTCACATAGTATATCAAGCTATAATCGTATCCTCTGGTACAAGCAATCCAACTTCAGAGAATTGGTGCTACTAGGATACATGATAGCGACAGCTGGATATCCTGAGGCTGGATTTGGTATAGAAGGAGATGCTAATGCAGGTGGTACCAGCACCTTAACCATCAATCAACTAACTCCAAATAGCAGTGCTGTGTATTACTGTGCTGCTAGTTTAGACAGAAAAGTACTTCAACTCAACCAGCCTTCTTTGGCAATGGAACGAAACTCACTGTTTTAGATCCAAACATCAAAGTCACTGAACCCACAGTGGAAGTCCTAGCACCCTCGGCAAAGGAGTGTAAAGATAGAAACAAGAAGAAGAAGAAGACCCTGGTGTGTGTAGCCACCCGCTTCTACCCCGACCATGTCACGGTCTTCTGGCAAGTC
>624-2
CCAGGGAGAGTCGGCTAAGATGGAGTGTTCACATAGTATATCAAGCTATAATCGTATCCTCTGGTACAAGCAATCCAACTTCAGAGAATTGGTGCTACTAGGATACATGATAGCGACAGCTGGATATCCTGAGGCTGGATTTGGTATAGAAGGAGATGCTAATGCAGGTGGTACCAGCACCTTAACCATCAATCAACTAACTCCAAATAGCAGTGCTGTGTATTACTGTGCTGCTAGTTTAACAGGGAACTATGAGGCACATTTTGGATCAGGCACCAAATTAACAGTTCTCGATCCAAACATCAAAGTCACTGAACCCACAGTGGAAGTCCTAGCACCCTCGGCAAAGGAGTGTAAAGATAGAAACAAGAAGAAGAAGAAGACCCTGGTGTGTGTAGCCACCCGCTTCTACCCCGACCATGTCACGGTCTTCTGGCAAGTC
>625-2
CCAGGGAGAGTCGGCTAAGATAGTGTGTTCACATAGTATATCAGGGTATAATGTCATCCTCTGGTACAAGCAATCCAACTACAGAGAATTGGTGCTATTAGGATACATGATAGCGACAGCTGGATATCCTGAGGCTGGATTTGATATAGAAGGAGATGCTAATGCAGGTGGTACCAGCACCTTAACCATCAATCAACTAACTCCAAATAGCAGTGCTGTGTATTACTGTGCTGCTAGGACATCGTACTCGGAGGCATATTTTGGAGCCGGCACCAAACTCACCGTTTTAGATCCAAACATCAAAGTCACTGAACCCACAGTGGAAGTCCTAGCACCCTCGGCAAAGGAGTGTAAAGATAGAAACAAGAAGAAGAAGAAGACCCTGGTGTGTGTAGCCACCCGCTTCTACCCCGACCATGTCACGGTCTTCTGGCAAGTC
>626-2
CCAGGGAGAGTCGGCTAAGATGGAGTGTTCACATAGTATATCAAGCTATAATCGTATCCTCTGGTACAAGCAATCCAACTTCAGAGAATTGGTGCTACTAGGATACATGATAGCGACAGCTGGATATCCTGAGGCTGGATTTGGTATAGAAGGAGATGCTAATGCAGGTGGTACCAGCACCTTAACCATCAATCAACTAACTCCAAATAGCAGTGCTGTGTATTACTGTGCTGCTAGTTTCGGGGAAAACTATGATCCTGCATTCTTTGGAGCAGGGACCAAACTGAGTGTTCTGGATCCAAACATCAAAGTCACTGAACCCACAGTGGAAGTCCTAGCACCCTCGGCAAAGGAGTGTAAAGATAGAAACAAGAAGAAGAAGAAGACCCTGGTGTGTGTAGCCACCCGCTTCTACCCCGACCATGTCACGGTCTTCTGGCAAGTC
>627-2
CCAGGGAGAGTCGGCTAAGATGGAGTGTTCACATAGTATATCAAGCTATAATCGTATCCTCTGGTACAAGCAATCCAACTTCAGAGAATTGGTGCTACTAGGATACATGATAGCGACAGCTGGATATCCTGAGGCTGGATTTGGTATAGAAGGAGATGCTAATGCAGGTGGTACCAGCACCTTAACCATCAATCAACTAACTCCAAATAGCAGTGCTGTGTATTACTGTGCTGCTAGTTTCGGGCCTAACAACTATGATCCTGCATTCTTTGGAGCAGGGACCAAACTGAGTGTTCTGGATCCAAACATCAAAGTCACTGAACCCACAGTGGAAGTCCTAGCACCCTCGGCAAAGGAGTGTAAAGATAGAAACAAGAAGAAGAAGAAGACCCTGGTGTGTGTAGCCACCCGCTTCTACCCCGACCATGTCACGGTCTTCTGGCAAGTC
>628-2
CCAGGGAGAGTCGGCTAAGATGGAGTGTTCACATAGTATATCAAGCTATAATCGTATCCTCTGGTACAAGCAATCCAACTTCAGAGAATTGGTGCTACTAGGATACATGATAGCGACAGCTGGATATCCTGAGGCTGGATTTGGTATAGAAGGAGATGCTAATGCAGGTGGTACCAGCACCTTAACCATCAATCAACTAACTCCAAATAGCAGTGCTGTGTATTACTGTGCTGCCGGACAGGCCAACTATGAGGCACATTTTGGATCAGGCACCAAATTAACAGTTCTCGATCCAAACATCAAAGTCACTGAACCCACAGTGGAAGTCCTAGCACCCTCGGCAAAGGAGTGTAAAGATAGAAACAAGAAGAAGAAGAAGACCCTGGTGTGTGTAGCCACCCGCTTCTACCCCGACCATGTCACGGTCTTCTGGCAAGTC
>629-2
CCAGGGAGAGTCGGCTAAGATGGAGTGTTCACATAGTATATCAAGCTATAATCGTATCCTCTGGTACAAGCAATCCAACTTCAGAGAATTGGTGCTACTAGGATACATGATAGCGACAGCTGGATATCCTGAGGCTGGATTTGGTATAGAAGGAGATGCTAATGCAGGTGGTACCAGCACCTTAACCATCAATCAACTAACTCCAAATAGCAGTGCTGTGTATTACTGTGCTGCTACAGGGGGCGGTGGTGCCAGCCAGGCTTACTTCGGTGGAGGAACCAGGTTAACTGTTCTAGATCCAAACATCAAAGTCACTGAACCCACAGTGGAAGTCCTAGCACCCTCGGCAAAGGAGTGTAAAGATAGAAACAAGAAGAAGAAGAAGACCCTGGTGTGTGTAGCCACCCGCTTCTACCCCGACCATGTCACGGTCTTCTGGCAAGTC
>630-2
CCAGGGAGAGTCGGCTAAGATGGAGTGTTCACATAGTATATCAGGCTACAATTATGTCCTCTGGTACAAGCAATCCAACTACAGAGAATTAGTGTTTCTCGGATACATGCAATTGAAAACTGGATTTCCTGAGGCTGGATTTGCTATAGAAGGAGATGCTAATGCAGGTGGTACCAGCACCTTAACCATCAATCAACTAACTCCAAATAGCAGTGCTGTGTATTACTGTGCTGCTACGGCGGCACTGGAAGTGAGGCCTACTTTGGGAATGGAACCAAACTCACTGTTTTAGATCCAAACATCAAAGTCACTGAACCCACAGTGGAAGTCCTAGCACCCTCGGCAAAGGAGTGTAAAGATAGAAACAAGAAGAAGAAGAAGACCCTGGTGTGTGTAGCCACCCGCTTCTACCCCGACCATGTCACGGTCTTCTGGCAAGTC
>631-2
CCAGGGAGAGTCGGCTAAGATGGAGTGTTCACATAGTATATCAAGCTATAATCGTATCCTCTGGTACAAGCAATCCAACTTCAGAGAATTGGTGCTACTAGGATACATGATAGCGACAGCTGGATATCCTGAGGCTGGATTTGGTATAGAAGGAGATGCTAATGCAGGTGGTACCAGCACCTTAACCATCAATCAACTAACTCCAAATAGCAGTGCTGTGTATTACTGTGCTGCTAGTCGGACAGGAACTCAAACTCAACCAGCCTTCTTTGGCAATGGAACGAAACTCACTGTTTTAGATCCAAACATCAAAGTCACTGAACCCACAGTGGAAGTCCTAGCACCCTCGGCAAAGGAGTGTAAAGATAGAAACAAGAAGAAGAAGAAGACCCTGGTGTGTGTAGCCACCCGCTTCTACCCCGACCATGTCACGGTCTTCTGGCAAGTC
>632-2
CCAGGGAGAGTCGGCTAAGATGGAGTGTTCACATAGTATATCAAGCTATAATCGTATCCTCTGGTACAAGCAATCCAACTTCAGAGAATTGGTGCTACTAGGATACATGATAGCGACAGCTGGATATCCTGAGGCTGGATTTGGTATAGAAGGAGATGCTAATGCAGGTGGTACCAGCACCTTAACCATCAATCAACTAACTCCAAATAGCAGTGCTGTGTATTACTGTGCTGCTAGTTTAGGGACAGGGGGCACTCAAACTCAACCAGCCTTCTTTGGCAATGGAACGAAACTCACTGTTTTAGATCCAAACATCAAAGTCACTGAACCCACAGTGGAAGTCCTAGCACCCTCGGCAAAGGAGTGTAAAGATAGAAACAAGAAGAAGAAGAAGACCCTGGTGTGTGTAGCCACCCGCTTCTACCCCGACCATGTCACGGTCTTCTGGCAAGTC
>633-2
CCAGGGAGAGTCGGCTAAGATGGAGTGTTCACATAGTATATCAAGCTATAATCGTATCCTCTGGTACAAGCAATCCAACTTCAGAGAATTGGTGCTACTAGGATACATGATAGCGACAGCTGGATATCCTGAGGCTGGATTTGGTATAGAAGGAGATGCTAATGCAGGTGGTACCAGCACCTTAACCATCAATCAACTAACTCCAAATAGCAGTGCTGTGTATTACTGTGCTGCTAGTTTAACAAGTACACGGATAAGGCAGAGTTTGGTCCAGGTACCAGACTCACTGTTCTAGATCCAAACATCAAAGTCACTGAACCCACAGTGGAAGTCCTAGCACCCTCGGCAAAGGAGTGTAAAGATAGAAACAAGAAGAAGAAGAAGACCCTGGTGTGTGTAGCCACCCGCTTCTACCCCGACCATGTCACGGTCTTCTGGCAAGTC
>634-2
CCAGGGAGAGTCGGCTAAGATGGAGTGTTCACATAGTATATCAAGCTATAATCGTATCCTCTGGTACAAGCAATCCAACTTCAGAGAATTGGTGCTACTAGGATACATGATAGCGACAGCTGGATATCCTGAGGCTGGATTTGGTATAGAAGGAGATGCTAATGCAGGTGGTACCAGCACCTTAACCATCAATCAACTAACTCCAAATAGCAGTGCTGTGTATTACTGTGCTGCCGGACAATATGATCCTGCATTCTTTGGAGCAGGGACCAAACTGAGTGTTCTGGATCCAAACATCAAAGTCACTGAACCCACAGTGGAAGTCCTAGCACCCTCGGCAAAGGAGTGTAAAGATAGAAACAAGAAGAAGAAGAAGACCCTGGTGTGTGTAGCCACCCGCTTCTACCCCGACCATGTCACGGTCTTCTGGCAAGTC
>635-2
CCAGGGAGAGTCGGCTAAGATGGAGTGTTCACATAGTATATCAAGCTATAATCGTATCCTCTGGTACAAGCAATCCAACTTCAGAGAATTGGTGCTACTAGGATACATGATAGCGACAGCTGGATATCCTGAGGCTGGATTTGGTATAGAAGGAGATGCTAATGCAGGTGGTACCAGCACCTTAACCATCAATCAACTAACTCCAAATAGCAGTGCTGTGTATTACTGTGCTGCTAGTTTTGAATATGATCCTGCATTCTTTGGAGCAGGGACCAAACTGAGTGTTCTGGATCCAAACATCAAAGTCACTGAACCCACAGTGGAAGTCCTAGCACCCTCGGCAAAGGAGTGTAAAGATAGAAACAAGAAGAAGAAGAAGACCCTGGTGTGTGTAGCCACCCGCTTCTACCCCGACCATGTCACGGTCTTCTGGCAAGTC
>636-2
CCAGGGAGAGTCGGCTAAGATGGAGTGTTCACATAGTATATCAAGCTATAATCGTATCCTCTGGTACAAGCAATCCAACTTCAGAGAATTGGTGCTACTAGGATACATGATAGCGACAGCTGGATATCCTGAGGCTGGATTTGGTATAGAAGGAGATGCTAATGCAGGTGGTACCAGCACCTTAACCATCAATCAACTAACTCCAAATAGCAGTGCTGTGTATTACTGTGCTGCTAGTCGATATGAGGCACATTTTGGATCAGGCACCAAATTAACAGTTCTCGATCCAAACATCAAAGTCACTGAACCCACAGTGGAAGTCCTAGCACCCTCGGCAAAGGAGTGTAAAGATAGAAACAAGAAGAAGAAGAAGACCCTGGTGTGTGTAGCCACCCGCTTCTACCCCGACCATGTCACGGTCTTCTGGCAAGTC
>637-2
CCAGGGAGAGTCGGCTAAGATGGAGTGTTCACATAGTATATCAAGCTATAATCGTATCCTCTGGTACAAGCAATCCAACTTCAGAGAATTGGTGCTACTAGGATACATGATAGCGACAGCTGGATATCCTGAGGCTGGATTTGGTATAGAAGGAGATGCTAATGCAGGTGGTACCAGCACCTTAACCATCAATCAACTAACTCCAAATAGCAGTGCTGTGTATTACTGTGCTGCTAGGCATAACTATGATCCTGCATTCTTTGGAGCAGGGACCAAACTGAGTGTTCTGGATCCAAACATCAAAGTCACTGAACCCACAGTGGAAGTCCTAGCACCCTCGGCAAAGGAGTGTAAAGATAGAAACAAGAAGAAGAAGAAGACCCTGGTGTGTGTAGCCACCCGCTTCTACCCCGACCATGTCACGGTCTTCTGGCAAGTC
>638-2
CCAGGGAGAGTCGGCTAAGATAGTGTGTTCACATAGTATATCAGGGTATAATGTCATCCTCTGGTACAAGCAATCCAACTACAGAGAATTGGTGCTATTAGGATACATGATAGCGACAGCTGGATATCCTGAGGCTGGATTTGATATAGAAGGAGATGCTAATGCAGGTGGTACCAGCACCTTAACCATCAATCAACTAACTCCAAATAGCAGTGCTGTGTATTACTGTGCTGCTAGTTCGAGTACACGGATAAGGCAGAGTTTGGTCCAGGTACCAGACTCACTGTTCTAGATCCAAACATCAAAGTCACTGAACCCACAGTGGAAGTCCTAGCACCCTCGGCAAAGGAGTGTAAAGATAGAAACAAGAAGAAGAAGAAGACCCTGGTGTGTGTAGCCACCCGCTTCTACCCCGACCATGTCACGGTCTTCTGGCAAGTC
>639-2
CCAGGGAGAGTCGGCTAAGATGGAGTGTTCACATAGTATATCAAGCTATAATCGTATCCTCTGGTACAAGCAATCCAACTTCAGAGAATTGGTGCTACTAGGATACATGATAGCGACAGCTGGATATCCTGAGGCTGGATTTGGTATAGAAGGAGATGCTAATGCAGGTGGTACCAGCACCTTAACCATCAATCAACTAACTCCAAATAGCAGTGCTGTGTATTACTGTGCTGCTAGTTCCGGACAGGGTTCAACTCAACCAGCCTTCTTTGGCAATGGAACGAAACTCACTGTTTTAGATCCAAACATCAAAGTCACTGAACCCACAGTGGAAGTCCTAGCACCCTCGGCAAAGGAGTGTAAAGATAGAAACAAGAAGAAGAAGAAGACCCTGGTGTGTGTAGCCACCCGCTTCTACCCCGACCATGTCACGGTCTTCTGGCAAGTC
>640-2
CCAGGGAGAGTCGGCTAAGATGGAGTGTTCACATAGTATATCAAGCTATAATCGTATCCTCTGGTACAAGCAATCCAACTTCAGAGAATTGGTGCTACTAGGATACATGATAGCGACAGCTGGATATCCTGAGGCTGGATTTGGTATAGAAGGAGATGCTAATGCAGGTGGTACCAGCACCTTAACCATCAATCAACTAACTCCAAATAGCAGTGCTGTGTATTACTGTGCTGCTAGTTTCCATACGGGAGGGGCTGGAAGTGAGGCCTACTTTGGGAATGGAACCAAACTCACTGTTTTAGATCCAAACATCAAAGTCACTGAACCCACAGTGGAAGTCCTAGCACCCTCGGCAAAGGAGTGTAAAGATAGAAACAAGAAGAAGAAGAAGACCCTGGTGTGTGTAGCCACCCGCTTCTACCCCGACCATGTCACGGTCTTCTGGCAAGTC
>641-2
CCAGGGAGAGTCGGCTAAGATGGAGTGTTCACATAGTATATCAAGCTATAATCGTATCCTCTGGTACAAGCAATCCAACTTCAGAGAATTGGTGCTACTAGGATACATGATAGCGACAGCTGGATATCCTGAGGCTGGATTTGGTATAGAAGGAGATGCTAATGCAGGTGGTACCAGCACCTTAACCATCAATCAACTAACTCCAAATAGCAGTGCTGTGTATTACTGTGCTGCTAGTTTATGGACAGGTACTCAAACTCAACCAGCCTTCTTTGGCAATGGAACGAAACTCACTGTTTTAGATCCAAACATCAAAGTCACTGAACCCACAGTGGAAGTCCTAGCACCCTCGGCAAAGGAGTGTAAAGATAGAAACAAGAAGAAGAAGAAGACCCTGGTGTGTGTAGCCACCCGCTTCTACCCCGACCATGTCACGGTCTTCTGGCAAGTC
>642-2
CCAGGGAGAGTCGGCTAAGATCAAGTGTTCACATAGTATATCAAGCTATAATGTCATCCTCTGGTACAAGCAATCCAACTACAGAGAATTAGTGTTTCTAGGATACATGACAGCGAAAACTGCAAATCCTGAGGTTGGATTTGGTATAGAAGGAGATGCTAGTGCAGGTGGTACCAGCACCTTAACCATCAATCAACTAACTCCAAATAGCAGTGCTGTGTATTACTGTGCTCCTCGGACAGGGGGCGCGGGTGGTTATGCTGCCTACTTTGGAGAAGGAACTAAGCTAACAGTTCTGGATCCAAACATCAAAGTCACTGAACCCACAGTGGAAGTCCTAGCACCCTCGGCAAAGGAGTGTAAAGATAGAAACAAGAAGAAGAAGAAGACCCTGGTGTGTGTAGCCACCCGCTTCTACCCCGACCATGTCACGGTCTTCTGGCAAGTC
>643-2
CCAGGGAGAGTCGGCTAAGATGGAGTGTTCACATAGTATATCAAGCTATAATCGTATCCTCTGGTACAAGCAATCCAACTTCAGAGAATTGGTGCTACTAGGATACATGATAGCGACAGCTGGATATCCTGAGGCTGGATTTGGTATAGAAGGAGATGCTAATGCAGGTGGTACCAGCACCTTAACCATCAATCAACTAACTCCAAATAGCAGTGCTGTGTATTACTGTCGGACAGGGGCGTACTCGGAGGCATATTTTGGAGCCGGCACCAAACTCACCGTTTTAGATCCAAACATCAAAGTCACTGAACCCACAGTGGAAGTCCTAGCACCCTCGGCAAAGGAGTGTAAAGATAGAAACAAGAAGAAGAAGAAGACCCTGGTGTGTGTAGCCACCCGCTTCTACCCCGACCATGTCACGGTCTTCTGGCAAGTC
>644-2
CCAGGGAGAGTCGGCTAAGATGGAGTGTTCACATAGTATATCAGGCTACAATTATGTCCTCTGGTACAAGCAATCCAACTACAGAGAATTAGTGTTTCTCGGATACATGCAATTGAAAACTGGATTTCCTGAGGCTGGATTTGCTATAGAAGGAGATGCTAATGCAGGTGGTACCAGCACCTTAACCATCAATCAACTAACTCCAAATAGCAGTGCTGTGTATTACTGTGCTGCCACGGACAGGGCGGGCTCAACCAGCCTTCTTTGGCAATGGAACGAAACTCACTGTTTTAGATCCAAACATCAAAGTCACTGAACCCACAGTGGAAGTCCTAGCACCCTCGGCAAAGGAGTGTAAAGATAGAAACAAGAAGAAGAAGAAGACCCTGGTGTGTGTAGCCACCCGCTTCTACCCCGACCATGTCACGGTCTTCTGGCAAGTC
>645-2
CCAGGGAGAGTCGGCTAAGATGGAGTGTTCACATAGTATATCAAGCTATAATCGTATCCTCTGGTACAAGCAATCCAACTTCAGAGAATTGGTGCTACTAGGATACATGATAGCGACAGCTGGATATCCTGAGGCTGGATTTGGTATAGAAGGAGATGCTAATGCAGGTGGTACCAGCACCTTAACCATCAATCAACTAACTCCAAATAGCAGTGCTGTGTATTACTGTGCTGCTAGAACTCAAACTCAACCAGCCTTCTTTGGCAATGGAACGAAACTCACTGTTTTAGATCCAAACATCAAAGTCACTGAACCCACAGTGGAAGTCCTAGCACCCTCGGCAAAGGAGTGTAAAGATAGAAACAAGAAGAAGAAGAAGACCCTGGTGTGTGTAGCCACCCGCTTCTACCCCGACCATGTCACGGTCTTCTGGCAAGTC
>646-2
CCAGGGAGAGTCGGCTAAGATGGAGTGTTCACATAGTATATCAGGCTACAATTATGTCCTCTGGTACAAGCAATCCAACTACAGAGAATTAGTGTTTCTCGGATACATGCAATTGAAAACTGGATTTCCTGAGGCTGGATTTGCTATAGAAGGAGATGCTAATGCAGGTGGTACCAGCACCTTAACCATCAATCAACTAACTCCAAATAGCAGTGCTGTGTATTACTGTGCTGCTAGTTTAACAGGGGGCGTACTCAAACTCAACCAGCCTTCTTTGGCAATGGAACGAAACTCACTGTTTTAGATCCAAACATCAAAGTCACTGAACCCACAGTGGAAGTCCTAGCACCCTCGGCAAAGGAGTGTAAAGATAGAAACAAGAAGAAGAAGAAGACCCTGGTGTGTGTAGCCACCCGCTTCTACCCCGACCATGTCACGGTCTTCTGGCAAGTC
>647-2
CCAGGGAGAGTCGGCTAAGATAGTGTGTTCACATAGTATATCAGGGTATAATGTCATCCTCTGGTACAAGCAATCCAACTACAGAGAATTGGTGCTATTAGGATACATGATAGCGACAGCTGGATATCCTGAGGCTGGATTTGATATAGAAGGAGATGCTAATGCAGGTGGTACCAGCACCTTAACCATCAATCAACTAACTCCAAATAGCAGTGCTGTGTATTACTGTGCTGCTAGTTGGGACAACTATGATCCTGCATTCTTTGGAGCAGGGACCAAACTGAGTGTTCTGGATCCAAACATCAAAGTCACTGAACCCACAGTGGAAGTCCTAGCACCCTCGGCAAAGGAGTGTAAAGATAGAAACAAGAAGAAGAAGAAGACCCTGGTGTGTGTAGCCACCCGCTTCTACCCCGACCATGTCACGGTCTTCTGGCAAGTC
>648-2
CCAGGGAGAGTCGGCTAAGATGGAGTGTTCACATAGTATATCAAGCTATAATCGTATCCTCTGGTACAAGCAATCCAACTTCAGAGAATTGGTGCTACTAGGATACATGATAGCGACAGCTGGATATCCTGAGGCTGGATTTGGTATAGAAGGAGATGCTAATGCAGGTGGTACCAGCACCTTAACCATCAATCAACTAACTCCAAATAGCAGTGCTGTGTATTACTGTGCTGCTAGTTTTAAGGGGTTTAACTCGGAGGCATATTTTGGAGCCGGCACCAAACTCACCGTTTTAGATCCAAACATCAAAGTCACTGAACCCACAGTGGAAGTCCTAGCACCCTCGGCAAAGGAGTGTAAAGATAGAAACAAGAAGAAGAAGAAGACCCTGGTGTGTGTAGCCACCCGCTTCTACCCCGACCATGTCACGGTCTTCTGGCAAGTC
>649-2
CCAGGGAGAGTCGGCTAAGATGGAGTGTTCACATAGTATATCAAGCTATAATCGTATCCTCTGGTACAAGCAATCCAACTTCAGAGAATTGGTGCTACTAGGATACATGATAGCGACAGCTGGATATCCTGAGGCTGGATTTGGTATAGAAGGAGATGCTAATGCAGGTGGTACCAGCACCTTAACCATCAATCAACTAACTCCAAATAGCAGTGCTGTGTATTACTGTGCTGCTAGGACAGGGGACTCGTACTCGGAGGCATATTTTGGAGCCGGCACCAAACTCACCGTTTTAGATCCAAACATCAAAGTCACTGAACCCACAGTGGAAGTCCTAGCACCCTCGGCAAAGGAGTGTAAAGATAGAAACAAGAAGAAGAAGAAGACCCTGGTGTGTGTAGCCACCCGCTTCTACCCCGACCATGTCACGGTCTTCTGGCAAGTC
>650-2
CCAGGGAGAGTCGGCTAAGATGGAGTGTTCACATAGTATATCAAGCTATAATCGTATCCTCTGGTACAAGCAATCCAACTTCAGAGAATTGGTGCTACTAGGATACATGATAGCGACAGCTGGATATCCTGAGGCTGGATTTGGTATAGAAGGAGATGCTAATGCAGGTGGTACCAGCACCTTAACCATCAATCAACTAACTCCAAATAGCAGTGCTGTGTATTACTGTGCTGCTAGTCCGACAGTGTACACGGATAAGGCAGAGTTTGGTCCAGGTACCAGACTCACTGTTCTAGATCCAAACATCAAAGTCACTGAACCCACAGTGGAAGTCCTAGCACCCTCGGCAAAGGAGTGTAAAGATAGAAACAAGAAGAAGAAGAAGACCCTGGTGTGTGTAGCCACCCGCTTCTACCCCGACCATGTCACGGTCTTCTGGCAAGTC
>651-2
CCAGGGAGAGTCGGCTAAGATCAAGTGTTCACATAGTATATCAAGCTATAATGTCATCCTCTGGTACAAGCAATCCAACTACAGAGAATTAGTGTTTCTAGGATACATGACAGCGAAAACTGCAAATCCTGAGGTTGGATTTGGTATAGAAGGAGATGCTAGTGCAGGTGGTACCAGCACCTTAACCATCAATCAACTAACTCCAAATAGCAGTGCTGTGTATTACTGTGCTGCTAGTTTCGAGGGAGCTCGTACTCGGAGGCATATTTTGGAGCCGGCACCAAACTCACCGTTTTAGATCCAAACATCAAAGTCACTGAACCCACAGTGGAAGTCCTAGCACCCTCGGCAAAGGAGTGTAAAGATAGAAACAAGAAGAAGAAGAAGACCCTGGTGTGTGTAGCCACCCGCTTCTACCCCGACCATGTCACGGTCTTCTGGCAAGTC
>652-2
CCAGGGAGAGTCGGCTAAGATCAAGTGTTCACATAGTATATCAAGCTATAATGTCATCCTCTGGTACAAGCAATCCAACTACAGAGAATTAGTGTTTCTAGGATACATGACAGCGAAAACTGCAAATCCTGAGGTTGGATTTGGTATAGAAGGAGATGCTAGTGCAGGTGGTACCAGCACCTTAACCATCAATCAACTAACTCCAAATAGCAGTGCTGTGTATTACTGTGCTGCTAGTTTGGGGGGCGAGCTCGGAGGCATATTTTGGAGCCGGCACCAAACTCACCGTTTTAGATCCAAACATCAAAGTCACTGAACCCACAGTGGAAGTCCTAGCACCCTCGGCAAAGGAGTGTAAAGATAGAAACAAGAAGAAGAAGAAGACCCTGGTGTGTGTAGCCACCCGCTTCTACCCCGACCATGTCACGGTCTTCTGGCAAGTC
>653-2
CCAGGGAGAGTCGGCTAAGATGGAGTGTTCACATAGTATATCAAGCTATAATCGTATCCTCTGGTACAAGCAATCCAACTTCAGAGAATTGGTGCTACTAGGATACATGATAGCGACAGCTGGATATCCTGAGGCTGGATTTGGTATAGAAGGAGATGCTAATGCAGGTGGTACCAGCACCTTAACCATCAATCAACTAACTCCAAATAGCAGTGCTGTGTATTACTGTGCTGCGAAGGGACAGGGGGACTATGAGGCACATTTTGGATCAGGCACCAAATTAACAGTTCTCGATCCAAACATCAAAGTCACTGAACCCACAGTGGAAGTCCTAGCACCCTCGGCAAAGGAGTGTAAAGATAGAAACAAGAAGAAGAAGAAGACCCTGGTGTGTGTAGCCACCCGCTTCTACCCCGACCATGTCACGGTCTTCTGGCAAGTC
>654-2
CCAGGGAGAGTCGGCTAAGATGGAGTGTTCACATAGTATATCAAGCTATAATCGTATCCTCTGGTACAAGCAATCCAACTTCAGAGAATTGGTGCTACTAGGATACATGATAGCGACAGCTGGATATCCTGAGGCTGGATTTGGTATAGAAGGAGATGCTAATGCAGGTGGTACCAGCACCTTAACCATCAATCAACTAACTCCAAATAGCAGTGCTGTGTATTACTGTGCTGGGGACAGGGGTTATGAGGCACATTTTGGATCAGGCACCAAATTAACAGTTCTCGATCCAAACATCAAAGTCACTGAACCCACAGTGGAAGTCCTAGCACCCTCGGCAAAGGAGTGTAAAGATAGAAACAAGAAGAAGAAGAAGACCCTGGTGTGTGTAGCCACCCGCTTCTACCCCGACCATGTCACGGTCTTCTGGCAAGTC
>655-2
CCAGGGAGAGTCGGCTAAGATGGAGTGTTCACATAGTATATCAAGCTATAATCGTATCCTCTGGTACAAGCAATCCAACTTCAGAGAATTGGTGCTACTAGGATACATGATAGCGACAGCTGGATATCCTGAGGCTGGATTTGGTATAGAAGGAGATGCTAATGCAGGTGGTACCAGCACCTTAACCATCAATCAACTAACTCCAAATAGCAGTGCTGTGTATTACTGTGCTGCTAGTTTAAGGGGCGCGACTCAACCAGCCTTCTTTGGCAATGGAACGAAACTCACTGTTTTAGATCCAAACATCAAAGTCACTGAACCCACAGTGGAAGTCCTAGCACCCTCGGCAAAGGAGTGTAAAGATAGAAACAAGAAGAAGAAGAAGACCCTGGTGTGTGTAGCCACCCGCTTCTACCCCGACCATGTCACGGTCTTCTGGCAAGTC
>656-2
CCAGGGAGAGTCGGCTAAGATCAAGTGTTCACATAGTATATCAAGCTATAATGTCATCCTCTGGTACAAGCAATCCAACTACAGAGAATTAGTGTTTCTAGGATACATGACAGCGAAAACTGCAAATCCTGAGGTTGGATTTGGTATAGAAGGAGATGCTAGTGCAGGTGGTACCAGCACCTTAACCATCAATCAACTAACTCCAAATAGCAGTGCTGTGTATTACTGTGCTGCTATTGGTGGTGCCAGCCAGGCTTACTTCGGTGGAGGAACCAGGTTAACTGTTCTAGATCCAAACATCAAAGTCACTGAACCCACAGTGGAAGTCCTAGCACCCTCGGCAAAGGAGTGTAAAGATAGAAACAAGAAGAAGAAGAAGACCCTGGTGTGTGTAGCCACCCGCTTCTACCCCGACCATGTCACGGTCTTCTGGCAAGTC
>657-2
CCAGGGAGAGTCGGCTAAGATGGAGTGTTCACATAGTATATCAAGCTATAATCGTATCCTCTGGTACAAGCAATCCAACTTCAGAGAATTGGTGCTACTAGGATACATGATAGCGACAGCTGGATATCCTGAGGCTGGATTTGGTATAGAAGGAGATGCTAATGCAGGTGGTACCAGCACCTTAACCATCAATCAACTAACTCCAAATAGCAGTGCTGTGTATTACTGTGCTGCTAGGCCAGGGGGCGCGTCCGACTATGAGGCACATTTTGGATCAGGCACCAAATTAACAGTTCTCGATCCAAACATCAAAGTCACTGAACCCATAGTGGAAGTCCTAGCACCCTCGGCAAAGGAGTGTAAAGATAGAAACAAGAAGAAGAAGAAGACCCTGGTGTGTGTAGCCACCCGCTTCTACCCCGACCATGTCACGGTCTTCTGGCAAGTC
>658-2
CCAGGGAGAGTCGGCTAAGATGGAGTGTTCACATAGTATATCAAGCTATAATCGTATCCTCTGGTACAAGCAATCCAACTTCAGAGAATTGGTGCTACTAGGATACATGATAGCGACAGCTGGATATCCTGAGGCTGGATTTGGTATAGAAGGAGATGCTAATGCAGGTGGTACCAGCACCTTAACCATCAATCAACTAACTCCAAATAGCAGTGCTGTGTATTACTGTGCTGCTAGTTTAGGACAGGGTGAGGCCTACTTTGGGAATGGAACCAAACTCACTGTTTTAGATCCAAACATCAAAGTCACTGAACCCACAGTGGAAGTCCTAGCACCCTCGGCAAAGGAGTGTAAAGATAGAAACAAGAAGAAGAAGAAGACCCTGGTGTGTGTAGCCACCCGCTTCTACCCCGACCATGTCACGGTCTTCTGGCAAGTC
>659-2
CCAGGGAGAGTCGGCTAAGATGGAGTGTTCACATAGTATATCAGGCTACAATTATGTCCTCTGGTACAAGCAATCCAACTACAGAGAATTAGTGTTTCTCGGATACATGCAATTGAAAACTGGATTTCCTGAGGCTGGATTTGCTATAGAAGGAGATGCTAATGCAGGTGGTACCAGCACCTTAACCATCAATCAACTAACTCCAAATAGCAGTGCTGTGTATTACTGTGCTGCTAGGTTAGAGGGACAGGGGCGTCTAACTCAAACTCAACCAGCCTTCTTTGGCAATGGAACGAAACTCACTGTTTTAGATCCAAACATCAAAGTCACTGAACCCACAGTGGAAGTCCTAGCACCCTCGGCAAAGGAGTGTAAAGATAGAAACAAGAAGAAGAAGAAGACCCTGGTGTGTGTAGCCACCCGCTTCTACCCCGACCATGTCACGGTCTTCTGGCAAGTC
>660-2
CCAGGGAGAGTCGGCTAAGATGGAGTGTTCACATAGTATATCAAGCTATAATCGTATCCTCTGGTACAAGCAATCCAACTTCAGAGAATTGGTGCTACTAGGATACATGATAGCGACAGCTGGATATCCTGAGGCTGGATTTGGTATAGAAGGAGATGCTAATGCAGGTGGTACCAGCACCTTAACCATCAATCAACTAACTCCAAATAGCAGTGCTGTGTATTACTGTGCTACTCAGGGACAGGGGGCGGCTCAACCAGCCTTCTTTGGCAATGGAACGAAACTCACTGTTTTAGATCCAAACATCAAAGTCACTGAACCCACAGTGGAAGTCCTAGCACCCTCGGCAAAGGAGTGTAAAGATAGAAACAAGAAGAAGAAGAAGACCCTGGTGTGTGTAGCCACCCGCTTCTACCCCGACCATGTCACGGTCTTCTGGCAAGTC
>661-2
CCAGGGAGAGTCGGCTAAGATGGAGTGTTCACATAGTATATCAAGCTATAATCGTATCCTCTGGTACAAGCAATCCAACTTCAGAGAATTGGTGCTACTAGGATACATGATAGCGACAGCTGGATATCCTGAGGCTGGATTTGGTATAGAAGGAGATGCTAATGCAGGTGGTACCAGCACCTTAACCATCAATCAACTAACTCCAAATAGCAGTGCTGTGTATTACTGTGCTGCTAGTTTTAAAGGGAGTGGTGGTGCCAGCCAGGCTTACTTCGGTGGAGGAACCAGGTTAACTGTTCTAGATCCAAACATCAAAGTCACTGAACCCACAGTGGAAGTCCTAGCACCCTCGGCAAAGGAGTGTAAAGATAGAAACAAGAAGAAGAAGAAGACCCTGGTGTGTGTAGCCACCCGCTTCTACCCCGACCATGTCACGGTCTTCTGGCAAGTC
>662-2
CCAGGGAGAGTCGGCTAAGATAGTGTGTTCACATAGTATATCAGGGTATAATGTCATCCTCTGGTACAAGCAATCCAACTACAGAGAATTGGTGCTATTAGGATACATGATAGCGACAGCTGGATATCCTGAGGCTGGATTTGATATAGAAGGAGATGCTAATGCAGGTGGTACCAGCACCTTAACCATCAATCAACTAACTCCAAATAGCAGTGCTGTGTATTACTGTGCTGGGACAGGGAACTATGAGGCACATTTTGGATCAGGCACCAAATTAACAGTTCTCGATCCAAACATCAAAGTCACTGAACCCACAGTGGAAGTCCTAGCACCCTCGGCAAAGGAGTGTAAAGATAGAAACAAGAAGAAGAAGAAGACCCTGGTGTGTGTAGCCACCCGCTTCTACCCCGACCATGTCACGGTCTTCTGGCAAGTC
>663-2
CCAGGGAGAGTCGGCTAAGATGGAGTGTTCACATAGTATATCAGGCTACAATTATGTCCTCTGGTACAAGCAATCCAACTACAGAGAATTAGTGTTTCTCGGATACATGCAATTGAAAACTGGATTTCCTGAGGCTGGATTTGCTATAGAAGGAGATGCTAATGCAGGTGGTACCAGCACCTTAACCATCAATCAACTAACTCCAAATAGCAGTGCTGTGTATTACTGTGCTGCTAGTTCCGGGACAGGGGGCGATTATGATCCTGCATTCTTTGGAGCAGGGACCAAACTGAGTGTTCTGGATCCAAACATCAAAGTCACTGAACCCACAGTGGAAGTCCTAGCACCCTCGGCAAAGGAGTGTAAAGATAGAAACAAGAAGAAGAAGAAGACCCTGGTGTGTGTAGCCACCCGCTTCTACCCCGACCATGTCACGGTCTTCTGGCAAGTC
>664-2
CCAGGGAGAGTCGGCTAAGATGGAGTGTTCACATAGTATATCAGGCTACAATTATGTCCTCTGGTACAAGCAATCCAACTACAGAGAATTAGTGTTTCTCGGATACATGCAATTGAAAACTGGATTTCCTGAGGCTGGATTTGCTATAGAAGGAGATGCTAATGCAGGTGGTACCAGCACCTTAACCATCAATCAACTAACTCCAAATAGCAGTGCTGTGTATTACTGTGCTGCCGGGACAGGGGAGTGGTTATGCTGCCTACTTTGGAGAGGGAACTAAGCTAACAGTTCTGGATCCAAACATCAAAGTCACTGAACCCACAGTGGAAGTCCTAGCACCCTCGGCAAAGGAGTGTAAAGATAGAAACAAGAAGAAGAAGAAGACCCTGGTGTGTGTAGCCACCCGCTTCTACCCCGACCATGTCACGGTCTTCTGGCAAGTC
>665-2
CCAGGGAGAGTCGGCTAAGATGGAGTGTTCACATAGTATATCAAGCTATAATCGTATCCTCTGGTACAAGCAATCCAACTTCAGAGAATTGGTGCTACTAGGATACATGATAGCGACAGCTGGATATCCTGAGGCTGGATTTGGTATAGAAGGAGATGCTAATGCAGGTGGTACCAGCACCTTAACCATCAATCAACTAACTCCAAATAGCAGTGCTGTGTATTACTGTGCTGCTAGAGCAGGGGGCGGTGGTTATGCTGCCTACTTTGGAGAGGGAACTAAGCTAACAGTTCTGGATCCAAACATCAAAGTCACTGAACCCACAGTGGAAGTCCTAGCACCCTCGGCAAAGGAGTGTAAAGATAGAAACAAGAAGAAGAAGAAGACCCTGGTGTGTGTAGCCACCCGCTTCTACCCCGACCATGTCACGGTCTTCTGGCAAGTC
>666-2
CCAGGGAGAGTCGGCTAAGATGGAGTGTTCACATAGTATATCAAGCTATAATCGTATCCTCTGGTACAAGCAATCCAACTACCGAGAATTATTGCTATTAGGATACATGGTTGGGAAAACTGGATATCCTGAGGCTGGATTTGGTATAGAAGGAGATGCTAATGCAGGTGGTACCAGCACCTTAACCATCAATCAACTAACTCCAAATAGCAGTGCTGTGTATTACTGTGCTGCTAGGACAGGGGATGGTTATGCTGCCTACTTTGGAGAAGGAACTAAGCTAACAGTTCTGGATCCAAACATCAAAGTCACTGAACCCACAGTGGAAGTCCTAGCACCCTCGGCAAAGGAGTGTAAAGATAGAAACAAGAAGAAGAAGAAGACCCTGGTGTGTGTAGCCACCCGCTTCTACCCCGACCATGTCACGGTCTTCTGGCAAGTC
>667-2
CCAGGGAGAGTCGGCTAAGATAGTGTGTTCACATAGTATATCAGGGTATAATGTCATCCTCTGGTACAAGCAATCCAACTACAGAGAATTGGTGCTATTAGGATACATGATAGCGACAGCTGGATATCCTGAGGCTGGATTTGATATAGAAGGAGATGCTAATGCAGGTGGTACCAGCACCTTAACCATCAATCAACTAACTCCAAATAGCAGTGCTGTGTATTACTGTGCTAGGGGGACAGGGGGCGCGGATAAGGCAGAGTTTGGTCCAGGTACCAGACTCACTGTTCTAGATCCAAACATCAAAGTCACTGAACCCACAGTGGAAGTCCTAGCACCCTCGGCAAAGGAGTGTAAAGATAGAAACAAGAAGAAGAAGAAGACCCTGGTGTGTGTAGCCACCCGCTTCTACCCCGACCATGTCACGGTCTTCTGGCAAGTC
>668-2
CCAGGGAGAGTCGGCTAAGATCAAGTGTTCACATAGTATATCAAGCTATAATGTCATCCTCTGGTACAAGCAATCCAACTACAGAGAATTAGTGTTTCTAGGATACATGACAGCGAAAACTGCAAATCCTGAGGTTGGATTTGGTATAGAAGGAGATGCTAGTGCAGGTGGTACCAGCACCTTAACCATCAATCAACTAACTCCAAATAGCAGTGCTGTGTATTACTGTGCTGCTAGGACAGGGGGTACTCAAACTCAACCAGCCTTCTTTGGCAATGGAACGAAACTCACTGTTTTAGATCCAAACATCAAAGTCACTGAACCCACAGTGGAAGTCCTAGCACCCTCGGCAAAGGAGTGTAAAGATAGAAACAAGAAGAAGAAGAAGACCCTGGTGTGTGTAGCCACCCGCTTCTACCCCGACCATGTCACGGTCTTCTGGCAAGTC
>669-2
CCAGGGAGAGTCGGCTAAGATGGAGTGTTCACATAGTATATCAAGCTATAATCGTATCCTCTGGTACAAGCAATCCAACTTCAGAGAATTGGTGCTACTAGGATACATGATAGCGACAGCTGGATATCCTGAGGCTGGATTTGGTATAGAAGGAGATGCTAATGCAGGTGGTACCAGCACCTTAACCATCAATCAACTAACTCCAAATAGCAGTGCTGTGTATTACTGTGCTGCTAGGACGTACTCGGAGGCATATTTTGGAGCCGGCACCAAACTCACCGTTTTAGATCCAAACATCAAAGTCACTGAACCCACAGTGGAAGTCCTAGCACCCTCGGCAAAGGAGTGTAAAGATAGAAACAAGAAGAAGAAGAAGACCCTGGTGTGTGTAGCCACCCGCTTCTACCCCGACCATGTCACGGTCTTCTGGCAAGTC
>670-2
CCAGGGAGAGTCGGCTAAGATCAAGTGTTCACATAGTATATCAAGCTATAATGTCATCCTCTGGTACAAGCAATCCAACTACAGAGAATTAGTGTTTCTAGGATACATGACAGCGAAAACTGCAAATCCTGAGGTTGGATTTGGTATAGAAGGAGATGCTAGTGCAGGTGGTACCAGCACCTTAACCATCAATCAACTAACTCCAAATAGCAGTGCTGTGTATTACTGTGCTGCTAGTTTAGGACAGGGGGACTATGAGGCACATTTTGGATCAGGCACCAAATTAACAGTTCTCGATCCAAACATCAAAGTCACTGAACCCACAGTGGAAGTCCTAGCACCCTCGGCAAAGGAGTGTAAAGATAGAAACAAGAAGAAGAAGAAGACCCTGGTGTGTGTAGCCACCCGCTTCTACCCCGACCATGTCACGGTCTTCTGGCAAGTC
>671-2
CCAGGGAGAGTCGGCTAAGATGGAGTGTTCACATAGTATATCAAGCTATAATCGTATCCTCTGGTACAAGCAATCCAACTTCAGAGAATTGGTGCTACTAGGATACATGATAGCGACAGCTGGATATCCTGAGGCTGGATTTGGTATAGAAGGAGATGCTAATGCAGGTGGTACCAGCACCTTAACCATCAATCAACTAACTCCAAATAGCAGTGCTGTGTATTACTGTGCTGCCGCGCGGGACTCGTACTCGGAGGCATATTTTGGAGCCGGCACCAAACTCACCGTTTTAGATCCAAACATCAAAGTCACTGAACCCACAGTGGAAGTCCTAGCACCCTCGGCAAAGGAGTGTAAAGATAGAAACAAGAAGAAGAAGAAGACCCTGGTGTGTGTAGCCACCCGCTTCTACCCCGACCATGTCACGGTCTTCTGGCAAGTC
>672-2
CCAGGGAGAGTCGGCTAAGATGGAGTGTTCACATAGTATATCAAGCTATAATCGTATCCTCTGGTACAAGCAATCCAACTTCAGAGAATTGGTGCTACTAGGATACATGATAGCGACAGCTGGATATCCTGAGGCTGGATTTGGTATAGAAGGAGATGCTAATGCAGGTGGTACCAGCACCTTAACCATCAATCAACTAACTCCAAATAGCAGTGCTGTGTATTACTGTGCTGCTAGGCGCGACGGCTCGTACTCGGAGGCATATTTTGGAGCCGGCACCAAACTCACCGTTTTAGATCCAAACATCAAAGTCACTGAACCCACAGTGGAAGTCCTAGCACCCTCGGCAAAGGAGTGTAAAGATAGAAACAAGAAGAAGAAGAAGACCCTGGTGTGTGTAGCCACCCGCTTCTACCCCGACCATGTCACGGTCTTCTGGCAAGTC
>673-2
CCAGGGAGAGTCGGCTAAGATGGAGTGTTCACATAGTATATCAAGCTATAATCGTATCCTCTGGTACAAGCAATCCAACTTCAGAGAATTGGTGCTACTAGGATACATGATAGCGACAGCTGGATATCCTGAGGCTGGATTTGGTATAGAAGGAGATGCTAATGCAGGTGGTACCAGCACCTTAACCATCAATCAACTAACTCCAAATAGCAGTGCTGTGTATTACTGTGCTGCTAGGCAGGGCCGGGCACATTTTGGATCAGGCACCAAATTAACAGTTCTCGATCCAAACATCAAAGTCACTGAACCCACAGTGGAAGTCCTAGCACCCTCGGCAAAGGAGTGTAAAGATAGAAACAAGAAGAAGAAGAAGACCCTGGTGTGTGTAGCCACCCGCTTCTACCCCGACCATGTCACGGTCTTCTGGCAAGTC
>674-2
CCAGGGAGAGTCGGCTAAGATGGAGTGTTCACATAGTATATCAAGCTATAATCGTATCCTCTGGTACAAGCAATCCAACTTCAGAGAATTGGTGCTACTAGGATACATGATAGCGACAGCTGGATATCCTGAGGCTGGATTTGGTATAGAAGGAGATGCTAATGCAGGTGGTACCAGCACCTTAACCATCAATCAACTAACTCCAAATAGCAGTGCTGTGTATTACTGTGCTGCTAGTTTGGGGGGCTCGTACTCGGAGGCATATTTTGGAGCCGGCACCAAACTCACCGTTTTAGATCCAAACATCAAAGTCACTGAACCCACAGTGGAAGTCCTAGCACCCTCGGCAAAGGAGTGTAAAGATAGAAACAAGAAGAAGAAGAAGACCCTGGTGTGTGTAGCCACCCGCTTCTACCCCGACCATGTCACGGTCTTCTGGCAAGTC
>675-2
CCAGGGAGAGTCGGCTAAGATGGAGTGTTCACATAGTATATCAAGCTATAATCGTATCCTCTGGTACAAGCAATCCAACTTCAGAGAATTGGTGCTACTAGGATACATGATAGCGACAGCTGGATATCCTGAGGCTGGATTTGGTATAGAAGGAGATGCTAATGCAGGTGGTACCAGCACCTTAACCATCAATCAACTAACTCCAAATAGCAGTGCTGTGTATTACTGTGCTGCAGGACAGAGGCTCAAACTCAACCAGCCTTCTTTGGCAATGGAACGAAACTCACTGTTTTAGATCCAAACATCAAAGTCACTGAACCCACAGTGGAAGTCCTAGCACCCTCGGCAAAGGAGTGTAAAGATAGAAACAAGAAGAAGAAGAAGACCCTGGTGTGTGTAGCCACCCGCTTCTACCCCGACCATGTCACGGTCTTCTGGCAAGTC
>676-2
CCAGGGAGAGTCGGCTAAGATGGAGTGTTCACATAGTATATCAAGCTATAATCGTATCCTCTGGTACAAGCAATCCAACTTCAGAGAATTGGTGCTACTAGGATACATGATAGCGACAGCTGGATATCCTGAGGCTGGATTTGGTATAGAAGGAGATGCTAATGCAGGTGGTACCAGCACCTTAACCATCAATCAACTAACTCCAAATAGCAGTGCTGTGTATTACTGTGCTGTCGGACAGGGGTATGATCCTGCATTCTTTGGAGCAGGGACCAAACTGAGTGTTCTGGATCCAAACATCAAAGTCACTGAACCCACAGTGGAAGTCCTAGCACCCTCGGCAAAGGAGTGTAAAGATAGAAACAAGAAGAAGAAGAAGACCCTGGTGTGTGTAGCCACCCGCTTCTACCCCGACCATGTCACGGTCTTCTGGCAAGTC
>677-2
CCAGGGAGAGTCGGCTAAGATGGAGTGTTCACATAGTATATCAAGCTATAATCGTATCCTCTGGTACAAGCAATCCAACTTCAGAGAATTGGTGCTACTAGGATACATGATAGCGACAGCTGGATATCCTGAGGCTGGATTTGGTATAGAAGGAGATGCTAATGCAGGTGGTACCAGCACCTTAACCATCAATCAACTAACTCCAAATAGCAGTGCTGTGTATTACTGTGCTGCGGCGTACTCGGAGGCATATTTTGGAGCCGGCACCAAACTCACCGTTTTAGATCCAAACATCAAAGTCACTGAACCCACAGTGGAAGTCCTAGCACCCTCGGCAAAGGAGTGTAAAGATAGAAACAAGAAGAAGAAGAAGACCCTGGTGTGTGTAGCCACCCGCTTCTACCCCGACCATGTCACGGTCTTCTGGCAAGTC
>678-2
CCAGGGAGAGTCGGCTAAGATGGAGTGTTCACATAGTATATCAAGCTATAATCGTATCCTCTGGTACAAGCAATCCAACTTCAGAGAATTGGTGCTACTAGGATACATGATAGCGACAGCTGGATATCCTGAGGCTGGATTTGGTATAGAAGGAGATGCTAATGCAGGTGGTACCAGCACCTTAACCATCAATCAACTAACTCCAAATAGCAGTGCTGTGTATTACTGTGCTGCTAGAACAGGGGGGAACTATGAGGCACATTTTGGATCAGGCACCAAATTAACAGTTCTCGATCCAAACATCAAAGTCACTGAACCCACAGTGGAAGTCCTAGCACCCTCGGCAAAGGAGTGTAAAGATAGAAACAAGAAGAAGAAGAAGACCCTGGTGTGTGTAGCCACCCGCTTCTACCCCGACCATGTCACGGTCTTCTGGCAAGTC
>679-2
CCAGGGAGAGTCGGCTAAGATGGAGTGTTCACATAGTATATCAAGCTATAATCGTATCCTCTGGTACAAGCAATCCAACTTCAGAGAATTGGTGCTACTAGGATACATGATAGCGACAGCTGGATATCCTGAGGCTGGATTTGGTATAGAAGGAGATGCTAATGCAGGTGGTACCAGCACCTTAACCATCAATCAACTAACTCCAAATAGCAGTGCTGTGTATTACTGTGCTGCTAGCCCGACAGGGACTGGAAGTGAGGCCTACTTTGGGAATGGAACCAAACTCACTGTTTTAGATCCAAACATCAAAGTCACTGAACCCACAGTGGAAGTCCTAGCACCCTCGGCAAAGGAGTGTAAAGATAGAAACAAGAAGAAGAAGAAGACCCTGGTGTGTGTAGCCACCCGCTTCTACCCCGACCATGTCACGGTCTTCTGGCAAGTC
>680-2
CCAGGGAGAGTCGGCTAAGATGGAGTGTTCACATAGTATATCAAGCTATAATCGTATCCTCTGGTACAAGCAATCCAACTTCAGAGAATTGGTGCTACTAGGATACATGATAGCGACAGCTGGATATCCTGAGGCTGGATTTGGTATAGAAGGAGATGCTAATGCAGGTGGTACCAGCACCTTAACCATCAATCAACTAACTCCAAATAGCAGTGCTGTGTATTACTGTGCTGCTAGTTGGACAGGGGGCAACCCGGCATTCTTCGGCAGTGGCACCAAACTCACAGTTCTAGATCCAAACATCAAAGTCACTGAACCCACAGTGGAAGTCCTAGCACCCTCGGCAAAGGAGTGTAAAGATAGAAACAAGAAGAAGAAGAAGACCCTGGTGTGTGTAGCCACCCGCTTCTACCCCGACCATGTCACGGTCTTCTGGCAAGTC
>681-2
CCAGGGAGAGTCGGCTAAGATGGAGTGTTCACATAGTATATCAGGCTATAATCAAATCCTCTGGTACAAGCAATTCAACTACAGAGAATTAGTGTTTTTAGGATACATGACCGGTACATCTGGATTTCCTGAGGCTGGATTTGATATAGAAGGAGATGCTAATACAGGTGGTACCAGCACCTTAACCATCAATCAACTAACTCCAAATAGCAGTGCTGTGTATTACTGTGCTGGACAGGGGGCGCGTGGTGCCAGCCAGGCTTACTTCGGTGGAGGAACCAGGTTAACTGTTCTAGATCCAAACATCAAAGTCACTGAACCCACAGTGGAAGTCCTAGCACCCTCGGCAAAGGAGTGTAAAGATAGAAACAAGAAGAAGAAGAAGACCCTGGTGTGTGTAGCCACCCGCTTCTACCCCGACCATGTCACGGTCTTCTGGCAAGTC
>682-2
CCAGGGAGAGTCGGCTAAGATAGTGTGTTCACATAGTATATCAGGGTATAATGTCATCCTCTGGTACAAGCAATCCAACTACAGAGAATTGGTGCTATTAGGATACATGATAGCGACAGCTGGATATCCTGAGGCTGGATTTGATATAGAAGGAGATGCTAATGCAGGTGGTACCAGCACCTTAACCATCAATCAACTAACTCCAAATAGCAGTGCTGTGTATTACTGTGCTGCTAGTTTACAAGGGTACACTGGAAGTGAGGCCTACTTTGGGAATGGAACCAAACTCACTGTTTTAGATCCAAACATCAAAGTCACTGAACCCACAGTGGAAGTCCTAGCACCCTCGGCAAAGGAGTGTAAAGATAGAAACAAGAAGAAGAAGAAGACCCTGGTGTGTGTAGCCACCCGCTTCTACCCCGACCATGTCACGGTCTTCTGGCAAGTC
>683-2
CCAGGGAGAGTCGGCTAAGATGGAGTGTTCACATAGTATATCAAGCTATAATCGTATCCTCTGGTACAAGCAATCCAACTTCAGAGAATTGGTGCTACTAGGATACATGATAGCGACAGCTGGATATCCTGAGGCTGGATTTGGTATAGAAGGAGATGCTAATGCAGGTGGTACCAGCACCTTAACCATCAATCAACTAACTCCAAATAGCAGTGCTGTGTATTACTGTGCTGCTAGTTTATTCGGACAGGGACTCAAACTCAACCAGCCTTCTTTGGCAATGGAACGAAACTCACTGTTTTAGATCCAAACATCAAAGTCACTGAACCCACAGTGGAAGTCCTAGCACCCTCGGCAAAGGAGTGTAAAGATAGAAACAAGAAGAAGAAGAAGACCCTGGTGTGTGTAGCCACCCGCTTCTACCCCGACCATGTCACGGTCTTCTGGCAAGTC
>684-2
CCAGGGAGAGTCGGCTAAGATGGAGTGTTCACATAGTATATCAAGCTATAATCGTATCCTCTGGTACAAGCAATCCAACTTCAGAGAATTGGTGCTACTAGGATACATGATAGCGACAGCTGGATATCCTGAGGCTGGATTTGGTATAGAAGGAGATGCTAATGCAGGTGGTACCAGCACCTTAACCATCAATCAACTAACTCCAAATAGCAGTGCTGTGTATTACTGTGCTGCTAGTTTAACCAGGGGGTATCAAACTCAACCAGCCTTCTTTGGCAATGGAACGAAACTCACTGTTTTAGATCCAAACATCAAAGTCACTGAACCCACAGTGGAAGTCCTAGCACCCTCGGCAAAGGAGTGTAAAGATAGAAACAAGAAGAAGAAGAAGACCCTGGTGTGTGTAGCCACCCGCTTCTACCCCGACCATGTCACGGTCTTCTGGCAAGTC
>685-2
CCAGGGAGAGTCGGCTAAGATGGAGTGTTCACATAGTATATCAAGCTATAATCGTATCCTCTGGTACAAGCAATCCAACTTCAGAGAATTGGTGCTACTAGGATACATGATAGCGACAGCTGGATATCCTGAGGCTGGATTTGGTATAGAAGGAGATGCTAATGCAGGTGGTACCAGCACCTTAACCATCAATCAACTAACTCCAAATAGCAGTGCTGTGTATTACTGTGCTGCTAGTTTAGACAGGGATGGAAGTGAGGCCTACTTTGGGAATGGAACCAAACTCACTGTTTTAGATCCAAACATCAAAGTCACTGAACCCACAGTGGAAGTCCTAGCACCCTCGGCAAAGGAGTGTAAAGATAGAAACAAGAAGAAGAAGAAGACCCTGGTGTGTGTAGCCACCCGCTTCTACCCCGACCATGTCACGGTCTTCTGGCAAGTC
>686-2
CCAGGGAGAGTCGGCTAAGATCAAGTGTTCACATAGTATATCAAGCTATAATGTCATCCTCTGGTACAAGCAATCCAACTACAGAGAATTAGTGTTTCTAGGATACATGACAGCGAAAACTGCAAATCCTGAGGTTGGATTTGGTATAGAAGGAGATGCTAGTGCAGGTGGTACCAGCACCTTAACCATCAATCAACTAACTCCAAATAGCAGTGCTGTGTATTACTGTGCTGCTAGTTAGGGACAGGGGGCCGTACTCGGAGGCATATTTTGGAGCCGGCACCAAACTCACCGTTTTAGATCCAAACATCAAAGTCACTGAACCCACAGTGGAAGTCCTAGCACCCTCGGCAAAGGAGTGTAAAGATAGAAACAAGAAGAAGAAGAAGACCCTGGTGTGTGTAGCCACCCGCTTCTACCCCGACCATGTCACGGTCTTCTGGCAAGTC
>687-2
CCAGGGAGAGTCGGCTAAGATGGAGTGTTCACATAGTATATCAAGCTATAATCGTATCCTCTGGTACAAGCAATCCAACTTCAGAGAATTGGTGCTACTAGGATACATGATAGCGACAGCTGGATATCCTGAGGCTGGATTTGGTATAGAAGGAGATGCTAATGCAGGTGGTACCAGCACCTTAACCATCAATCAACTAACTCCAAATAGCAGTGCTGTGTATTACTGTGCTGCTAGTTACAGGGGAACTCAACCAGCCTTCTTTGGCAATGGAACGAAACTCACTGTTTTAGATCCAAACATCAAAGTCACTGAACCCACAGTGGAAGTCCTAGCACCCTCGGCAAAGGAGTGTAAAGATAGAAACAAGAAGAAGAAGAAGACCCTGGTGTGTGTAGCCACCCGCTTCTACCCCGACCATGTCACGGTCTTCTGGCAAGTC
>688-2
CCAGGGAGAGTCGGCTAAGATGGAGTGTTCACATAGTATATCAAGCTATAATCGTATCCTCTGGTACAAGCAATCCAACTTCAGAGAATTGGTGCTACTAGGATACATGATAGCGACAGCTGGATATCCTGAGGCTGGATTTGGTATAGAAGGAGATGCTAATGCAGGTGGTACCAGCACCTTAACCATCAATCAACTAACTCCAAATAGCAGTGCTGTGTATTACTGTGCTGCTAGTTTCCAGGGGGGCTCGTACTCGGAGGCATATTTTGGAGCCGGCACCAAACTCACCGTTTTAGATCCAAACATCAAAGTCACTGAACCCACAGTGGAAGTCCTAGCACCCTCGGCAAAGGAGTGTAAAGATAGAAACAAGAAGAAGAAGAAGACCCTGGTGTGTGTAGCCACCCGCTTCTACCCCGACCATGTCACGGTCTTCTGGCAAGTC
>689-2
CCAGGGAGAGTCGGCTAAGATCAAGTGTTCACATAGTATATCAAGCTATAATGTCATCCTCTGGTACAAGCAATCCAACTACAGAGAATTAGTGTTTCTAGGATACATGACAGCGAAAACTGCAAATCCTGAGGTTGGATTTGGTATAGAAGGAGATGCTAGTGCAGGTGGTACCAGCACCTTAACCATCAATCAACTAACTCCAAATAGCAGTGCTGTGTATTACTGTGCTGGACGAGGACAGGGAAGGTACTCGGAGGCATATTTTGGAGCCGGCACCAAACTCACCGTTTTAGATCCAAACATCAAAGTCACTGAACCCACAGTGGAAGTCCTAGCACCCTCGGCAAAGGAGTGTAAAGATAGAAACAAGAAGAAGAAGAAGACCCTGGTGTGTGTAGCCACCCGCTTCTACCCCGACCATGTCACGGTCTTCTGGCAAGTC
>690-2
CCAGGGAGAGTCGGCTAAGATCAAGTGTTCACATAGTATATCAAGCTATAATGTCATCCTCTGGTACAAGCAATCCAACTACAGAGAATTAGTGTTTCTAGGATACATGACAGCGAAAACTGCAAATCCTGAGGTTGGATTTGGTATAGAAGGAGATGCTAGTGCAGGTGGTACCAGCACCTTAACCATCAATCAACTAACTCCAAATAGCAGTGCTGTGTATTACTGTGCTGCTCTGACAGGGCAAACTCAACCAGCCTTCTTTGGCAATGGAACGAAACTCACTGTTTTAGATCCAAACATCAAAGTCACTGAACCCACAGTGGAAGTCCTAGCACCCTCGGCAAAGGAGTGTAAAGATAGAAACAAGAAGAAGAAGAAGACCCTGGTGTGTGTAGCCACCCGCTTCTACCCCGACCATGTCACGGTCTTCTGGCAAGTC
>691-2
CCAGGGAGAGTCGGCTAAGATGGAGTGTTCACATAGTATATCAAGCTATAATCGTATCCTCTGGTACAAGCAATCCAACTTCAGAGAATTGGTGCTACTAGGATACATGATAGCGACAGCTGGATATCCTGAGGCTGGATTTGGTATAGAAGGAGATGCTAATGCAGGTGGTACCAGCACCTTAACCATCAATCAACTAACTCCAAATAGCAGTGCTGTGTATTACTGTGCTGCTCTTAGCTCTGGTGGTTATGCTGCCTACTTTGGAGAGGGAACTAAGCTAACAGTTCTGGATCCAAACATCAAAGTCACTGAACCCACAGTGGAAGTCCTAGCACCCTCGGCAAAGGAGTGTAAAGATAGAAACAAGAAGAAGAAGAAGACCCTGGTGTGTGTAGCCACCCGCTTCTACCCCGACCATGTCACGGTCTTCTGGCAAGTC
>692-2
CCAGGGAGAGTCGGCTAAGATCAAGTGTTCACATAGTATATCAAGCTATAATGTCATCCTCTGGTACAAGCAATCCAACTACAGAGAATTAGTGTTTCTAGGATACATGACAGCGAAAACTGCAAATCCTGAGGTTGGATTTGGTATAGAAGGAGATGCTAGTGCAGGTGGTACCAGCACCTTAACCATCAATCAACTAACTCCAAATAGCAGTGCTGTGTATTACTGTGCTGCTAGTCCGACAGGGGGCACTGGAAGTGAGGCCTACTTTGGGAATGGAACCAAACTCACTGTTTTAGATCCAAACATCAAAGTCACTGAACCCACAGTGGAAGTCCTAGCACCCTCGGCAAAGGAGTGTAAAGATAGAAACAAGAAGAAGAAGACCCTGGTGTGTGTAGCCACCCGCTTCTACCCCGACCATGTCACGGTCTTCTGGCAAGTC
>693-2
CCAGGGAGAGTCGGCTAAGATGGAGTGTTCACATAGTATATCAAGCTATAATCGTATCCTCTGGTACAAGCAATCCAACTTCAGAGAATTGGTGCTACTAGGATACATGATAGCGACAGCTGGATATCCTGAGGCTGGATTTGGTATAGAAGGAGATGCTAATGCAGGTGGTACCAGCACCTTAACCATCAATCAACTAACTCCAAATAGCAGTGCTGTGTATTACTGTGCTGCTAGCACCGGGACAGGGACTATGAGGCACATTTTGGATCAGGCACCAAATTAACAGTTCTCGATCCAAACATCAAAGTCACTGAACCCACAGTGGAAGTCCTAGCACCCTCGGCAAAGGAGTGTAAAGATAGAAACAAGAAGAAGAAGAAGACCCTGGTGTGTGTAGCCACCCGCTTCTACCCCGACCATGTCACGGTCTTCTGGCAAGTC
>694-2
CCAGGGAGAGTCGGCTAAGATAGTGTGTTCACATAGTATATCAGGGTATAATGTCATCCTCTGGTACAAGCAATCCAACTACAGAGAATTGGTGCTATTAGGATACATGATAGCGACAGCTGGATATCCTGAGGCTGGATTTGATATAGAAGGAGATGCTAATGCAGGTGGTACCAGCACCTTAACCATCAATCAACTAACTCCAAATAGCAGTGCTGTGTATTACTGTGCTGCTAGTCGGACAGGATACTCGGAGGCATATTTTGGAGCCGGCACCAAACTCACCGTTTTAGATCCAAACATCAAAGTCACTGAACCCACAGTGGAAGTCCTAGCACCCTCGGCAAAGGAGTGTAAAGATAGAAACAAGAAGAAGAAGAAGACCCTGGTGTGTGTAGCCACCCGCTTCTACCCCGACCATGTCACGGTCTTCTGGCAAGTC
>695-2
CCAGGGAGAGTCGGCTAAGATGGAGTGTTCACATAGTATATCAAGCTATAATCGTATCCTCTGGTACAAGCAATCCAACTTCAGAGAATTGGTGCTACTAGGATACATGATAGCGACAGCTGGATATCCTGAGGCTGGATTTGGTATAGAAGGAGATGCTAATGCAGGTGGTACCAGCACCTTAACCATCAATCAACTAACTCCAAATAGCAGTGCTGTGTATTACTGTGCTGGGGACAGGGCCAACTATGAGGCACATTTTGGATCAGGCACCAAATTAACAGTTCTCGATCCAAACATCAAAGTCACTGAACCCACAGTGGAAGTCCTAGCACCCTCGGCAAAGGAGTGTAAAGATAGAAACAAGAAGAAGAAGAAGACCCTGGTGTGTGTAGCCACCCGCTTCTACCCCGACCATGTCACGGTCTTCTGGCAAGTC
>696-2
CCAGGGAGAGTCGGCTAAGATGGAGTGTTCACATAGTATATCAAGCTATAATCGTATCCTCTGGTACAAGCAATCCAACTTCAGAGAATTGGTGCTACTAGGATACATGATAGCGACAGCTGGATATCCTGAGGCTGGATTTGGTATAGAAGGAGATGCTAATGCAGGTGGTACCAGCACCTTAACCATCAATCAACTAACTCCAAATAGCAGTGCTGTGTATTACCCCGGGTACGAGAGTTCCTCGTACTCGGAGGCATATTTTGGAGCCGGCACCAAACTCACCGTTTTAGATCCAAACATCAAAGTCACTGAACCCACAGTGGAAGTCCTAGCACCCTCGGCAAAGGAGTGTAAAGATAGAAACAAGAAGAAGAAGAAGACCCTGGTGTGTGTAGCCACCCGCTTCTACCCCGACCATGTCACGGTCTTCTGGCAAGTC
>697-2
CCAGGGAGAGTCGGCTAAGATGGAGTGTTCACATAGTATATCAAGCTATAATCGTATCCTCTGGTACAAGCAATCCAACTTCAGAGAATTGGTGCTACTAGGATACATGATAGCGACAGCTGGATATCCTGAGGCTGGATTTGGTATAGAAGGAGATGCTAATGCAGGTGGTACCAGCACCTTAACCATCAATCAACTAACTCCAAATAGCAGTGCTGTGTATTACTGTGCTGCTAGTTTCCGGGGCGAGTACTCGGAGGCATATTTTGGAGCCGGCACCAAACTCACCGTTTTAGATCCAAACATCAAAGTCACTGAACCCACAGTGGAAGTCCTAGCACCCTCGGCAAAGGAGTGTAAAGATAGAAACAAGAAGAAGAAGAAGACCCTGGTGTGTGTAGCCACCCGCTTCTACCCCGACCATGTCACGGTCTTCTGGCAAGTC
>698-2
CCAGGGAGAGTCGGCTAAGATCAAGTGTTCACATAGTATATCAAGCTATAATGTCATCCTCTGGTACAAGCAATCCAACTACAGAGAATTAGTGTTTCTAGGATACATGACAGCGAAAACTGCAAATCCTGAGGTTGGATTTGGTATAGAAGGAGATGCTAGTGCAGGTGGTACCAGCACCTTAACCATCAATCAACTAACTCCAAATAGCAGTGCTGTGTATTACTGTGCTGCTAGTTGGACAATACTCAAACTCAACCAGCCTTCTTTGGCAATGGAACGAAACTCACTGTTTTAGATCCAAACATCAAAGTCACTGAACCCACAGTGGAAGTCCTAGCACCCTCGGCAAAGGAGTGTAAAGATAGAAACAAGAAGAAGAAGAAGACCCTGGTGTGTGTAGCCACCCGCTTCTACCCCGACCATGTCACGGTCTTCTGGCAAGTC
>699-2
CCAGGGAGAGTCGGCTAAGATCAAGTGTTCACATAGTATATCAAGCTATAATGTCATCCTCTGGTACAAGCAATCCAACTACAGAGAATTAGTGTTTCTAGGATACATGACAGCGAAAACTGCAAATCCTGAGGTTGGATTTGGTATAGAAGGAGATGCTAGTGCAGGTGGTACCAGCACCTTAACCATCAATCAACTAACTCCAAATAGCAGTGCTGTGTATTACTGTGCTGCTATCCCGGGACAGGGTAAGGCAGAGTTTGGTCCAGGTACCAGACTCACTGTTCTAGATCCAAACATCAAAGTCACTGAACCCACAGTGGAAGTCCTAGCACCCTCGGCAAAGGAGTGTAAAGATAGAAACAAGAAGAAGAAGAAGACCCTGGTGTGTGTAGCCACCCGCTTCTACCCCGACCATGTCACGGTCTTCTGGCAAGTC
>700-2
CCAGGGAGAGTCGGCTAAGATCAAGTGTTCACATAGTATATCAAGCTATAATGTCATCCTCTGGTACAAGCAATCCAACTACAGAGAATTAGTGTTTCTAGGATACATGACAGCGAAAACTGCAAATCCTGAGGTTGGATTTGGTATAGAAGGAGATGCTAGTGCAGGTGGTACCAGCACCTTAACCATCAATCAACTAACTCCAAATAGCAGTGCTGTGTATTACTGTGCTGCTAGCGACGACGGGACTATTTACGCCTTCTTTGGCAATGGAACGAAACTCACTGTTTTAGATCCAAACATCAAAGTCACTGAACCCACAGTGGAAGTCCTAGCACCCTCGGCAAAGGAGTGTAAAGATAGAAACAAGAAGAAGAAGAAGACCCTGGTGTGTGTAGCCACCCGCTTCTACCCCGACCATGTCACGGTCTTCTGGCAAGTC
>701-2
CCAGGGAGAGTCGGCTAAGATGGAGTGTTCACATAGTATATCAAGCTATAATCGTATCCTCTGGTACAAGCAATCCAACTTCAGAGAATTGGTGCTACTAGGATACATGATAGCGACAGCTGGATATCCTGAGGCTGGATTTGGTATAGAAGGAGATGCTAATGCAGGTGGTACCAGCACCTTAACCATCAATCAACTAACTCCAAATAGCAGTGCTGTGTATTACTGTGCTGCGGACAGGGGACGCTATGAGGCACATTTTGGATCAGGCACCAAATTAACAGTTCTCGATCCAAACATCAAAGTCACTGAACCCACAGTGGAAGTCCTAGCACCCTCGGCAAAGGAGTGTAAAGATAGAAACAAGAAGAAGAAGAAGACCCTGGTGTGTGTAGCCACCCGCTGCTACCCCGACCATGTCACGGTCTTCTGGCAAGTC
>702-2
CCAGGGAGAGTCGGCTAAGATAGTGTGTTCACATAGTATATCAGGGTATAATGTCATCCTCTGGTACAAGCAATCCAACTACAGAGAATTGGTGCTATTAGGATACATGATAGCGACAGCTGGATATCCTGAGGCTGGATTTGATATAGAAGGAGATGCTAATGCAGGTGGTACCAGCACCTTAACCATCAATCAACTAACTCCAAATAGCAGTGCTGTGTATTACTGTGCTGCTAGTTGGTGGTTATGCTGCCTACTTTGGAGAAGGAACTAAGCTAACAGTTCTGGATCCAAACATCAAAGTCACTGAACCCACAGTGGAAGTCCTAGCACCCTCGGCAAAGGAGTGTAAAGATAGAAACAAGAAGAAGAAGAAGACCCTGGTGTGTGTAGCCACCCGCTTCTACCCCGACCATGTCACGGTCTTCTGGCAAGTC
>703-2
CCAGGGAGAGTCGGCTAAGATCAAGTGTTCACATAGTATATCAAGCTATAATGTCATCCTCTGGTACAAGCAATCCAACTACAGAGAATTAGTGTTTCTAGGATACATGACAGCGAAAACTGCAAATCCTGAGGTTGGATTTGGTATAGAAGGAGATGCTAGTGCAGGTGGTACCAGCACCTTAACCATCAATCAACTAACTCCAAATAGCAGTGCTGTGTATTACTGTGCTGCTAGTTTATAGAGCTCGTACTCGGAGGCATATTTTGGAGCCGGCACCAAACTCACCGTTTTAGATCCAAACATCAAAGTCACTGAACCCACAGTGGAAGTCCTAGCACCCTCGGCAAAGGAGTGTAAAGATAGAAACAAGAAGAAGAAGAAGACCCTGGTGTGTGTAGCCACCCGCTTCTACCCCGACCATGTCACGGTCTTCTGGCAAGTC
>704-2
CCAGGGAGAGTCGGCTAAGATGGAGTGTTCACATAGTATATCAAGCTATAATCGTATCCTCTGGTACAAGCAATCCAACTTCAGAGAATTGGTGCTACTAGGATACATGATAGCGACAGCTGGATATCCTGAGGCTGGATTTGGTATAGAAGGAGATGCTAATGCAGGTGGTACCAGCACCTTAACCATCAATCAACTAACTCCAAATAGCAGTGCTGTGTATTACTGTGCTGCTAAAACGACAGGTGCCAGCCAGGCTTACTTCGGTGGAGGAACCAGGTTAACTGTTCTAGATCCAAACATCAAAGTCACTGAACCCACAGTGGAAGTCCTAGCACCCTCGGCAAAGGAGTGTAAAGATAGAAACAAGAAGAAGAAGAAGACCCTGGTGTGTGTAGCCACCCGCTTCTACCCCGACCATGTCACGGTCTTCTGGCAAGTC
>705-2
CCAGGGAGAGTCGGCTAAGATGGAGTGTTCACATAGTATATCAAGCTATAATCGTATCCTCTGGTACAAGCAATCCAACTTCAGAGAATTGGTGCTACTAGGATACATGATAGCGACAGCTGGATATCCTGAGGCTGGATTTGGTATAGAAGGAGATGCTAATGCAGGTGGTACCAGCACCTTAACCATCAATCAACTAACTCCAAATAGCAGTGCTGTGTATTACTGTGCTGCTGGACAATCGTACTCGGAGGCATATTTTGGAGCCGGCACCAAACTCACCGTTTTAGATCCAAACATCAAAGTCACTGAACCCACAGTGGAAGTCCTAGCACCCTCGGCAAAGGAGTGTAAAGATAGAAACAAGAAGAAGAAGAAGACCCTGGTGTGTGTAGCCACCCGCTTCTACCCCGACCATGTCACGGTCTTCTGGCAAGTC
>706-2
CCAGGGAGAGTCGGCTAAGATGGAGTGTTCACATAGTATATCAAGCTATAATCGTATCCTCTGGTACAAGCAATCCAACTTCAGAGAATTGGTGCTACTAGGATACATGATAGCGACAGCTGGATATCCTGAGGCTGGATTTGGTATAGAAGGAGATGCTAATGCAGGTGGTACCAGCACCTTAACCATCAATCAACTAACTCCAAATAGCAGTGCTGTGTATTACTGTGCTGGGGGACAGGCCAACTATGAGGCACATTTTGGATCAGGCACCAAATTAACAGTTCTCGATCCAAACATCAAAGTCACTGAACCCACAGTGGAAGTCCTAGCACCCTCGGCAAAGGAGTGTAAAGATAGAAACAAGAAGAAGAAGAAGACCCTGGTGTGTGTAGCCACCCGCTTCTACCCCGACCATGTCACGGTCTTCTGGCAAGTC
>707-2
CCAGGGAGAGTCGGCTAAGATGGAGTGTTCACATAGTATATCAAGCTATAATCGTATCCTCTGGTACAAGCAATCCAACTTCAGAGAATTGGTGCTACTAGGATACATGATAGCGACAGCTGGATATCCTGAGGCTGGATTTGGTATAGAAGGAGATGCTAATGCAGGTGGTACCAGCACCTTAACCATCAATCAACTAACTCCAAATAGCAGTGCTGTGTATTACTGTGCTGAGAAAACTCAACCAGCCTTCTTTGGCAATGGAACGAAACTCACTGTTTTAGATCCAAACATCAAAGTCACTGAACCCACAGTGGAAGTCCTAGCACCCTCGGCAAAGGAGTGTAAAGATAGAAACAAGAAGAAGAAGAAGACCCTGGTGTGTGTAGCCACCCGCTTCTACCCCGACCATGTCACGGTCTTCTGGCAAGTC
>708-2
CCAGGGAGAGTCGGCTAAGATCAAGTGTTCACATAGTATATCAAGCTATAATGTCATCCTCTGGTACAAGCAATCCAACTACAGAGAATTAGTGTTTCTAGGATACATGACAGCGAAAACTGCAAATCCTGAGGTTGGATTTGGTATAGAAGGAGATGCTAGTGCAGGTGGTACCAGCACCTTAACCATCAATCAACTAACTCCAAATAGCAGTGCTGTGTATTACTGTGCTGCTAGTTTAAGGACAGCCGAGCTCTGGTGGTTATGCTGCCTACTTTGGAGAAGGAACTAAGCTAACAGTTCTGGATCCAAACATCAAAGTCACTGAACCCACAGTGGAAGTCCTAGCACCCTCGGCAAAGGAGTGTAAAGATAGAAACAAGAAGAAGAAGAAGACCCTGGTGTGTGTAGCCACCCGCTTCTACCCCGACCATGTCACGGTCTTCTGGCAAGTC
>709-2
CCAGGGAGAGTCGGCTAAGATGGAGTGTTCACATAGTATATCAGGCTACAATTATGTCCTCTGGTACAAGCAATCCAACTACAGAGAATTAGTGTTTCTCGGATACATGCAATTGAAAACTGGATTTCCTGAGGCTGGATTTGCTATAGAAGGAGATGCTAATGCAGGTGGTACCAGCACCTTAACCATCAATCAACTAACTCCAAATAGCAGTGCTGTGTATTACTGTGCTGCTAAACGACAGGAAGCTCGTACTCGGAGGCATATTTTGGAGCCGGCACCAAACTCACCGTTTTAGATCCAAACATCAAAGTCACTGAACCCACAGTGGAAGTCCTAGCACCCTCGGCAAAGGAGTGTAAAGATAGAAACAAGAAGAAGAAGAAGACCCTGGTGTGTGTAGCCACCCGCTTCTACCCCGACCATGTCACGGTCTTCTGGCAAGTC
>710-2
CCAGGGAGAGTCGGCTAAGATGGAGTGTTCACATAGTATATCAGGCTACAATTATGTCCTCTGGTACAAGCAATCCAACTACAGAGAATTAGTGTTTCTCGGATACATGCAATTGAAAACTGGATTTCCTGAGGCTGGATTTGCTATAGAAGGAGATGTTAATGCAGGTGGTACCAGCACCTTAACCATCAATCAACTAACTCCAAATAGCAGTGCTGTGTATTACTGTGCTGCTAGTTTATTCGACAGCTCGTACTCGGAGGCATATTTTGGAGCCGGCACCAAACTCACCGTTTTAGATCCAAACATCAAAGTCACTGAACCCACAGTGGAAGTCCTAGCACCCTCGGCAAAGGAGTGTAAAGATAGAAACAAGAAGAAGAAGAAGACCCTGGTGTGTGTAGCCACCCGCTTCTACCCCGACCATGTCACGGTCTTCTGGCAAGTC
>711-2
CCAGGGAGAGTCGGCTAAGATGGAGTGTTCACATAGTATATCAAGCTATAATCGTATCCTCTGGTACAAGCAATCCAACTACCGAGAATTATTGCTATTAGGATACATGGTTGGGAAAACTGGATATCCTGAGGCTGGATTTGGTATAGAAGGAGATGCTAATGCAGGTGGTACCAGCACCTTAACCATCAATCAACTAACTCCAAATAGCAGTGCTGTGTATTACTGTGCTGCTAGTTTCGGACAGGGGGATCCTGCATTCTTTGGAGCAGGGACCAAACTGAGTGTTCTGGATCCAAACATCAAAGTCACTGAACCCACAGTGGAAGTCCTAGCACCCTCGGCAAAGGAGTGTAAAGATAGAAACAAGAAGAAGAAGAAGACCCTGGTGTGTGTAGCCACCCGCTTCTACCCCGACCATGTCACGGTCTTCTGGCAAGTC
>712-2
CCAGGGAGAGTCGGCTAAGATGGAGTGTTCACATAGTATATCAAGCTATAATCGTATCCTCTGGTACAAGCAATCCAACTTCAGAGAATTGGTGCTACTAGGATACATGATAGCGACAGCTGGATATCCTGAGGCTGGATTTGGTATAGAAGGAGATGCTAATGCAGGTGGTACCAGCACCTTAACCATCAATCAACTAACTCCAAATAGCAGTGCTGTGTATTACTGTGCTAGAACAACCCGGCATTCTTCGGCAGTGGCACCAAACTCACAGTTCTAGATCCAAACATCAAAGTCACTGAACCCACAGTGGAAGTCCTAGCACCCTCGGCAAAGGAGTGTAAAGATAGAAACAAGAAGAAGAAGAAGACCCTGGTGTGTGTAGCCACCCGCTTCTACCCCGACCATGTCACGGTCTTCTGGCAAGTC
>713-2
CCAGGGAGAGTCGGCTAAGATGGAGTGTTCACATAGTATATCAAGCTATAATCGTATCCTCTGGTACAAGCAATCCAACTTCAGAGAATTGGTGCTACTAGGATACATGATAGCGACAGCTGGATATCCTGAGGCTGGATTTGGTATAGAAGGAGATGCTAATGCAGGTGGTACCAGCACCTTAACCATCAATCAACTAACTCCAAATAGCAGTGCTGTGTATTACTGTGCTGCTAGTCTGACAGGGCCTGAGGCACATTTTGGATCAGGCACCAAATTAACAGTTCTCGATCCAAACATCAAAGTCACTGAACCCACAGTGGAAGTCCTAGCACCCTCGGCAAAGGAGTGTAAAGATAGAAACAAGAAGAAGAAGAAGACCCTGGTGTGTGTAGCCACCCGCTTCTACCCCGACCATGTCACGGTCTTCTGGCAAGTC
>714-2
CCAGGGAGAGTCGGCTAAGATCAAGTGTTCACATAGTATATCAAGCTATAATGTCATCCTCTGGTACAAGCAATCCAACTACAGAGAATTAGTGTTTCTAGGATACATGACAGCGAAAACTGCAAATCCTGAGGTTGGATTTGGTATAGAAGGAGATGCTAGTGCAGGTGGTACCAGCACCTTAACCATCAATCAACTAACTCCAAATAGCAGTGCTGTGTATTACTGTGCTGCCGGGACAGGGGCCTATGAGGCACATTTTGGATCAGGCACCAAATTAACAGTTCTCGATCCAAACATCAAAGTCACTGAACCCACAGTGGAAGTCCTAGCACCCTCGGCAAAGGAGTGTAAAGATAGAAACAAGAAGAAGAAGAAGACCCTGGTGTGTGTAGCCACCCGCTTCTACCCCGACCATGTCACGGTCTTCTGGCAAGTC
>715-2
CCAGGGAGAGTCGGCTAAGATGGAGTGTTCACATAGTATATCAAGCTATAATCGTATCCTCTGGTACAAGCAATCCAACTTCAGAGAATTGGTGCTACTAGGATACATGATAGCGACAGCTGGATATCCTGAGGCTGGATTTGGTATAGAAGGAGATGCTAATGCAGGTGGTACCAGCACCTTAACCATCAATCAACTAACTCCAAATAGCAGTGCTGTGTATTACTGTGCTGCTAGGGATGATCCTGCATTCTTTGGAGCAGGGACCAAACTGAGTGTTCTGGATCCAAACATCAAAGTCACTGAACCCACAGTGGAAGTCCTAGCACCCTCGGCAAAGGAGTGTAAAGATAGAAACAAGAAGAAGAAGAAGACCCTGGTGTGTGTAGCCACCCGCTTCTACCCCGACCATGTCACGGTCTTCTGGCAAGTC
>716-2
CCAGGGAGAGTCGGCTAAGATGGAGTGTTCACATAGTATATCAAGCTATAATCGTATCCTCTGGTACAAGCAATCCAACTTCAGAGAATTGGTGCTACTAGGATACATGATAGCGACAGCTGGATATCCTGAGGCTGGATTTGGTATAGAAGGAGATGCTAATGCAGGTGGTACCAGCACCTTAACCATCAATCAACTAACTCCAAATAGCAGTGCTGTGTATTACTGTGCTGCTAGTTTATCAGGTGGTTATGCTGCCTACTTTGGAGAGGGAACTAAGCTAACAGTTCTGGATCCAAACATCAAAGTCACTGAACCCACAGTGGAAGTCCTAGCACCCTCGGCAAAGGAGTGTAAAGATAGAAACAAGAAGAAGAAGAAGACCCTGGTGTGTGTAGCCACCCGCTTCTACCCCGACCATGTCACGGTCTTCTGGCAAGTC
>717-2
CCAGGGAGAGTCGGCTAAGATGGAGTGTTCACATAGTATATCAGGCTACAATTATGTCCTCTGGTACAAGCAATCCAACTACAGAGAATTAGTGTTTCTCGGATACATGCAATTGAAAACTGGATTTCCTGAGGCTGGATTTGCTATAGAAGGAGATGCTAATGCAGGTGGTACCAGCACCTTAACCATCAATCAACTAACTCCAAATAGCAGTGCTGTGTATTACTGTGCTGTCCTCTCGTACTCGGAGGCATATTTTGGAGCCGGCACCAAACTCACCGTTTTAGATCCAAACATCAAAGTCACTGAACCCACAGTGGAAGTCCTAGCACCCTCGGCAAAGGAGTGTAAAGATAGAAACAAGAAGAAGAAGAAGACCCTGGTGTGTGTAGCCACCCGCTTCTACCCCGACCATGTCACGGTCTTCTGGCAAGTC
>718-2
CCAGGGAGAGTCGGCTAAGATGGAGTGTTCACATAGTATATCAAGCTATAATCGTATCCTCTGGTACAAGCAATCCAACTTCAGAGAATTGGTGCTACTAGGATACATGATAGCGACAGCTGGATATCCTGAGGCTGGATTTGGTATAGAAGGAGATGCTAATGCAGGTGGTACCAGCACCTTAACCATCAATCAACTAACTCCAAATAGCAGTGCTGTGTATTACTGTGCTGCTAGTTTAAGGTATGAGGCACATTTTGGATCAGGCACCAAATTAACAGTTCTCGATCCAAACATCAAAGTCACTGAACCCACAGTGGAAGTCCTAGCACCCTCGGCAAAGGAGTGTAAAGATAGAAACAAGAAGAAGAAGAAGACCCTGGTGTGTGTAGCCACCCGCTTCTACCCCGACCATGTCACGGTCTTCTGGCAAGTC
>719-2
CCAGGGAGAGTCGGCTAAGATGGAGTGTTCACATAGTATATCAAGCTATAATCGTATCCTCTGGTACAAGCAATCCAACTTCAGAGAATTGGTGCTACTAGGATACATGATAGCGACAGCTGGATATCCTGAGGCTGGATTTGGTATAGAAGGAGATGCTAATGCAGGTGGTACCAGCACCTTAACCATCAATCAACTAACTCCAAATAGCAGTGCTGTGTATTACTGTGCTGCTAGTCCAGGGGGCTCAAACTCAACCAGCCTTCTTTGGCAATGGAACGAAACTCACTGTTTTAGATCCAAACATCAAAGTCACTGAACCCACAGTGGAAGTCCTAGCACCCTCGGCAAAGGAGTGTAAAGATAGAAACAAGAAGAAGAAGAAGACCCTGGTGTGTGTAGCCACCCGCTTCTACCCCGACCATGTCACGGTCTTCTGGCAAGTC
>720-2
CCAGGGAGAGTCGGCTAAGATGGAGTGTTCACATAGTATATCAAGCTATAATCGTATCCTCTGGTACAAGCAATCCAACTTCAGAGAATTGGTGCTACTAGGATACATGATAGCGACAGCTGGATATCCTGAGGCTGGATTTGGTATAGAAGGAGATGCTAATGCAGGTGGTACCAGCACCTTAACCATCAATCAACTAACTCCAAATAGCAGTGCTGTGTATTACTGTGCTGCTAGTTTGGACAGGGGCAACTATGAGGCACATTTTGGATCAGGCACCAAATTAACAGTTCTCGATCCAAACATCAAAGTCACTGAACCCACAGTGGAAGTCCTAGCACCCTCGGCAAAGGAGTGTAAAGATAGAAACAAGAAGAAGAAGAAGACCCTGGTGTGTGTAGCCACCCGCTTCTACCCCGACCATGTCACGGTCTTCTGGCAAGTC
>721-2
CCAGGGAGAGTCGGCTAAGATGGAGTGTTCACATAGTATATCAAGCTATAATCGTATCCTCTGGTACAAGCAATCCAACTTCAGAGAATTGGTGCTACTAGGATACATGATAGCGACAGCTGGATATCCTGAGGCTGGATTTGGTATAGAAGGAGATGCTAATGCAGGTGGTACCAGCACCTTAACCATCAATCAACTAACTCCAAATAGCAGTGCTGTGTATTACTGTGCTGCGCGACAGAGCTCGTACTCGGAGGCATATTTTGGAGCCGGCACCAAACTCACCGTTTTAGATCCAAACATCAAAGTCACTGAACCCACAGTGGAAGTCCTAGCACCCTCGGCAAAGGAGTGTAAAGATAGAAACAAGAAGAAGAAGAAGACCCTGGTGTGTGTAGCCACCCGCTTCTACCCCGACCATGTCACGGTCTTCTGGCAAGTC
>722-2
CCAGGGAGAGTCGGCTAAGATGGAGTGTTCACATAGTATATCAAGCTATAATCGTATCCTCTGGTACAAGCAATCCAACTTCAGAGAATTGGTGCTACTAGGATACATGATAGCGACAGCTGGATATCCTGAGGCTGGATTTGGTATAGAAGGAGATGCTAATGCAGGTGGTACCAGCACCTTAACCATCAATCAACTAACTCCAAATAGCAGTGCTGTGTATTACTGTGCTGCTAGTTTAGAGGGGAGCTCGTACTCGGAGGCATATTTTGGAGCCGGCACCAAACTCACCGTTTTAGATCCAAACATCAAAGTCACTGAACCCACAGTGGAAGTCCTAGCACCCTCGGCAAAGGAGTGTAAAGATAGAAACAAGAAGAAGAAGAAGACCCTGGTGTGTGTAGCCACCCGCTTCTACCCCGACCATGTCACGGTCTTCTGGCAAGTC
>723-2
CCAGGGAGAGTCGGCTAAGATCAAGTGTTCACATAGTATATCAAGCTATAATGTCATCCTCTGGTACAAGCAATCCAACTACAGAGAATTAGTGTTTCTAGGATACATGACAGCGAAAACTGCAAATCCTGAGGTTGGATTTGGTATAGAAGGAGATGCTAGTGCAGGTGGTACCAGCACCTTAACCATCAATCAACTAACTCCAAATAGCAGTGCTGTGTATTACTGTGCTGCCGGGACAGGGTACTCGGAGGCATATTTTGGAGCCGGCACCAAACTCACCGTTTTAGATCCAAACATCAAAGTCACTGAACCCACAGTGGAAGTCCTAGCACCCTCGGCAAAGGAGTGTAAAGATAGAAACAAGAAGAAGAAGAAGACCCTGGTGTGTGTAGCCACCCGCTTCTACCCCGACCATGTCACGGTCTTCTGGCAAGTC
>724-2
CCAGGGAGAGTCGGCTAAGATGGAGTGTTCACATAGTATATCAAGCTATAATCGTATCCTCTGGTACAAGCAATCCAACTTCAGAGAATTGGTGCTACTAGGATACATGATAGCGACAGCTGGATATCCTGAGGCTGGATTTGGTATAGAAGGAGATGCTAATGCAGGTGGTACCAGCACCTTAACCATCAATCAACTAACTCCAAATAGCAGTGCTGTGTATTACTGTGCTGCTAGGGACAGGGGTACACGGATAAGGCAGAGTTTGGTCCAGGTACCAGACTCACTGTTCTAGATCCAAACATCAAAGTCACTGAACCCACAGTGGAAGTCCTAGCACCCTCGGCAAAGGAGTGTAAAGATAGAAACAAGAAGAAGAAGAAGACCCTGGTGTGTGTAGCCACCCGCTTCTACCCCGACCATGTCACGGTCTTCTGGCAAGTC
>725-2
CCAGGGAGAGTCGGCTAAGATGGAGTGTTCACATAGTATATCAAGCTATAATCGTATCCTCTGGTACAAGCAATCCAACTTCAGAGAATTGGTGCTACTAGGATACATGATAGCGACAGCTGGATATCCTGAGGCTGGATTTGGTATAGAAGGAGATGCTAATGCAGGTGGTACCAGCACCTTAACCATCAATCAACTAACTCCAAATAGCAGTGCTGTGTATTACTGTGCTGCTAGGGACTCGTACTCGGAGGCATATTTTGGAGCCGGCACCAAACTCACCGTTTTAGATCCAAACATCAAAGTCACTGAACCCACAGTGGAAGTCCTAGCACCCTCGGCAAAGGAGTGTAAAGATAGAAACAAGAAGAAGAAGAAGACCCTGGTGTGTGTAGCCACCCGCTTCTACCCCGACCATGTCACGGTCTTCTGGCAAGTC
>726-2
CCAGGGAGAGTCGGCTAAGATCAAGTGTTCACATAGTATATCAAGCTATAATGTCATCCTCTGGTACAAGCAATCCAACTACAGAGAATTAGTGTTTCTAGGATACATGACAGCGAAAACTGCAAATCCTGAGGTTGGATTTGGTATAGAAGGAGATGCTAGTGCAGGTGGTACCAGCACCTTAACCATCAATCAACTAACTCCAAATAGCAGTGCTGTGTATTACTGTGCTGCGGACAGGGCGTACTCGGAGGCATATTTTGGAGCCGGCACCAAACTCACCGTTTTAGATCCAAACATCAAAGTCACTGAACCCACAGTGGAAGTCCTAGCACCCTCGGCAAAGGAGTGTAAAGATAGAAACAAGAAGAAGAAGAAGACCCTGGTGTGTGTAGCCACCCGCTTCTACCCCGACCATGTCACGGTCTTCTGGCAAGTC
>727-2
CCAGGGAGAGTCGGCTAAGATGGAGTGTTCACATAGTATATCAAGCTATAATCGTATCCTCTGGTACAAGCAATCCAACTTCAGAGAATTGGTGCTACTAGGATACATGATAGCGACAGCTGGATATCCTGAGACTGGATTTGGTATAGAAGGAGATGCTAATGCAGGTGGTACCAGCACCTTAACCATCAATCAACTAACTCCAAATAGCAGTGCTGTGTATTACTGTGCTGTTGGACGTGGTGCCAGCCAGGCTTACTTCGGTGGAGGAACCAGGTTAACTGTTCTAGATCCAAACATCAAAGTCACTGAACCCACAGTGGAAGTCCTAGCACCCTCGGCAAAGGAGTGTAAAGATAGAAACAAGAAGAAGAAGAAGACCCTGGTGTGTGTAGCCACCCGCTTCTACCCCGACCATGTCACGGTCTTCTGGCAAGTC
>728-2
CCAGGGAGAGTCGGCTAAGATCAAGTGTTCACATAGTATATCAAGCTATAATGTCATCCTCTGGTACAAGCAATCCAACTACAGAGAATTAGTGTTTCTAGGATACATGACAGCGAAAACTGCAAATCCTGAGGTTGGATTTGGTATAGAAGGAGATGCTAGTGCAGGTGGTACCAGCACCTTAACCATCAATCAACTAACTCCAAATAGCAGTGCTGTGTATTACTGTGCTGCTAGACAGGGGCACAACTATGAGGCACATTTTGGATCAGGCACCAAATTAACAGTTCTCGATCCAAACATCAAAGTCACTGAACCCACAGTGGAAGTCCTAGCACCCTCGGCAAAGGAGTGTAAAGATAGAAACAAGAAGAAGAAGAAGACCCTGGTGTGTGTAGCCACCCGCTTCTACCCCGACCATGTCACGGTCTTCTGGCAAGTC
>729-2
CCAGGGAGAGTCGGCTAAGATGGAGTGTTCACATAGTATATCAAGCTATAATCGTATCCTCTGGTACAAGCAATCCAACTTCAGAGAATTGGTGCTACTAGGATACATGATAGCGACAGCTGGATATCCTGAGGCTGGATTTGGTATAGAAGGAGATGCTAATGCAGGTGGTACCAGCACCTTAACCATCAATCAACTAACTCCAAATAGCAGTGCTGTGTATTACTGTGCTGCTAGTCGACAGGGGGCACATTTTGGATCAGGCACCAAATTAACAGTTCTCGATCCAAACATCAAAGTCACTGAACCCACAGTGGAAGTCCTAGCACCCTCGGCAAAGGAGTGTAAAGATAGAAACAAGAAGAAGAAGAAGACCCTGGTGTGTGTAGCCACCCGCTTCTACCCCGACCATGTCACGGTCTTCTGGCAAGTC
>730-2
CCAGGGAGAGTCGGCTAAGATGGAGTGTTCACATAGTATATCAAGCTATAATCGTATCCTCTGGTACAAGCAATCCAACTTCAGAGAATTGGTGCTACTAGGATACATGATAGCGACAGCTGGATATCCTGAGGCTGGATTTGGTATAGAAGGAGATGCTAATGCAGGTGGTACCAGCACCTTAACCATCAATCAACTAACTCCAAATAGCAGTGCTGTGTATTACTGTGCTGCTAGGGGGGACAACCCGGCATTCTTCGGCAGTGGCACCAAACTCACAGTTCTAGATCCAAACATCAAAGTCACTGAACCCACAGTGGAAGTCCTAGCACCCTCGGCAAAGGAGTGTAAAGATAGAAACAAGAAGAAGAAGAAGACCCTGGTGTGTGTAGCCACCCGCTTCTACCCCGACCATGTCACGGTCTTCTGGCAAGTC
>731-2
CCAGGGAGAGTCGGCTAAGATGGAGTGTTCACATAGTATATCAAGCTATAATCGTATCCTCTGGTACAAGCAATCCAACTTCAGAGAATTGGTGCTACTAGGATACATGATAGCGACAGCTGGATATCCTGAGGCTGGATTTGGTATAGAAGGAGATGCTAATGCAGGTGGTACCAGCACCTTAACCATCAATCAACTAACTCCAAATAGCAGTGCTGTGTATTACTGTGCTGCTAGTAGCTCGTACTCGGAGGCATATTTTGGAGCCGGCACCAAACTCACCGTTTTAGATCCAAACATCAAAGTCACTGAACCCACAGTGGAAGTCCTAGCACCCTCGGCAAAGGAGTGTAAAGATAGAAACAAGAAGAAGAAGAAGACCCTGGTGTGTGTAGCCACCCGCTTCTACCCCGACCATGTCACGGTCTTCTGGCAAGTC
>732-2
CCAGGGAGAGTCGGCTAAGATGGAGTGTTCACATAGTATATCAAGCTATAATCGTATCCTCTGGTACAAGCAATCCAACTTCAGAGAATTGGTGCTACTAGGATACATGATAGCGACAGCTGGATATCCTGAGGCTGGATTTGGTATAGAAGGAGATGCTAATGCAGGTGGTACCAGCACCTTAACCATCAATCAACTAACTCCAAATAGCAGTGCTGTGTATTACTGTGCTGCTGGGACATCTGGAAGTGAGGCCTACTTTGGGAATGGAACCAAACTCACTGTTTTAGATCCAAACATCAAAGTCACTGAACCCACAGTGGAAGTCCTAGCACCCTCGGCAAAGGAGTGTAAAGATAGAAACAAGAAGAAGAAGAAGACCCTGGTGTGTGTAGCCACCCGCTTCTACCCCGACCATGTCACGGTCTTCTGGCAAGTC
>733-2
CCAGGGAGAGTCGGCTAAGATGGAGTGTTCACATAGTATATCAAGCTATAATCGTATCCTCTGGTACAAGCAATCCAACTTCAGAGAATTGGTGCTACTAGGATACATGATAGCGACAGCTGGATATCCTGAGGCTGGATTTGGTATAGAAGGAGATGCTAATGCAGGTGGTACCAGCACCTTAACCATCAATCAACTAACTCCAAATAGCAGTGCTGTGTATTACTGTGCTGCTAACCAGGGGACTCAACCAGCCTTCTTTGGCAATGGAACGAAACTCACTGTTTTAGATCCAAACATCAAAGTCACTGAACCCACAGTGGAAGTCCTAGCACCCTCGGCAAAGGAGTGTAAAGATAGAAACAAGAAGAAGAAGAAGACCCTGGTGTGTGTAGCCACCCGCTTCTACCCCGACCATGTCACGGTCTTCTGGCAAGTC
>734-2
CCAGGGAGAGTCGGCTAAGATGGAGTGTTCACATAGTATATCAGGCTACAATTATGTCCTCTGGTACAAGCAATCCAACTACAGAGAATTAGTGTTTCTCGGATACATGCAATTGAAAACTGGATTTCCTGAGGCTGGATTTGCTATAGAAGGAGATGCTAATGCAGGTGGTACCAGCACCTTAACCATCAATCAACTAACTCCAAATAGCAGTGCTGTGTATTACTGTGCTGCGGGACAGGGAGGCTATGAGGCACATTTTGGATCAGGCACCAAATTAACAGTTCTCGATCCAAACATCAAAGTCACTGAACCCACAGTGGAAGTCCTAGCACCCTCGGCAAAGGAGTGTAAAGATAGAAACAAGAAGAAGAAGAAGACCCTGGTGTGTGTAGCCACCCGCTTCTACCCCGACCATGTCACGGTCTTCTGGCAAGTC
>735-2
CCAGGGAGAGTCGGCTAAGATGGAGTGTTCACATAGTATATCAAGCTATAATCGTATCCTCTGGTACAAGCAATCCAACTTCAGAGAATTGGTGCTACTAGGATACATGATAGCGACAGCTGGATATCCTGAGGCTGGATTTGGTATAGAAGGAGATGCTAATGCAGGTGGTACCAGCACCTTAACCATCAATCAACTAACTCCAAATAGCAGTGCTGTGTATTACTGTGCTGCTAGTTTACGGGGGGCGAACTCGGAGGCATATTTTGGAGCCGGCACCAAACTCACCGTTTTAGATCCAAACATCAAAGTCACTGAACCCACAGTGGAAGTCCTAGCACCCTCGGCAAAGGAGTGTAAAGATAGAAACAAGAAGAAGAAGAAGACCCTGGTGTGTGTAGCCACCCGCTTCTACCCCGACCATGTCACGGTCTTCTGGCAAGTC
>736-2
CCAGGGAGAGTCGGCTAAGATGGAGTGTTCACATAGTATATCAAGCTATAATCGTATCCTCTGGTACAAGCAATCCAACTTCAGAGAATTGGTGCTACTAGGATACATGATAGCGACAGCTGGATATCCTGAGGCTGGATTTGGTATAGAAGGAGATGCTAATGCAGGTGGTACCAGCACCTTAACCATCAATCAACTAACTCCAAATAGCAGTGCTGTGTATTACTGTGCTGCTAGTTTAAACGGCAGGGGTCTCGTACTCGGAGGCATATTTTGGAGCCGGCACCAAACTCACCGTTTTAGATCCAAACATCAAAGTCACTGAACCCACAGTGGAAGTCCTAGCACCCTCGGCAAAGGAGTGTAAAGATAGAAACAAGAAGAAGAAGAAGACCCTGGTGTGTGTAGCCACCCGCTTCTACCCCGACCATGTCACGGTCTTCTGGCAAGTC
>737-2
CCAGGGAGAGTCGGCTAAGATCAAGTGTTCACATAGTATATCAAGCTATAATGTCATCCTCTGGTACAAGCAATCCAACTACAGAGAATTAGTGTTTCTAGGATACATGACAGCGAAAACTGCAAATCCTGAGGTTGGATTTGGTATAGAAGGAGATGCTAGTGCAGGTGGTACCAGCACCTTAACCATCAATCAACTAACTCCAAATAGCAGTGCTGTGTATTACTGTGCTGCCGGGACAGGGGGTACTCGGAGGCATATTTTGGAGCCGGCACCAAACTCACCGTTTTAGATCCAAACATCAAAGTCACTGAACCCACAGTGGAAGTCCTAGCACCCTCGGCAAAGGAGTGTAAAGATAGAAACAAGAAGAAGAAGAAGACCCTGGTGTGTGTAGCCACCCGCTTCTACCCCGACCATGTCACGGTCTTCTGGCAAGTC
>738-2
CCAGGGAGAGTCGGCTAAGATCAAGTGTTCACATAGTATATCAAGCTATAATGTCATCCTCTGGTACAAGCAATCCAACTACAGAGAATTAGTGTTTCTAGGATACATGACAGCGAAAACTGCAAATCCTGAGGTTGGATTTGGTATAGAAGGAGATGCTAGTGCAGGTGGTACCAGCACCTTAACCATCAATCAACTAACTCCAAATAGCAGTGCTGTGTATTACTGTGCTGCTAGTTTATTACAGGGGGCGTACTCGGAGGCATATTTTGGAGCCGGCACCAAACTCACCGTTTTAGATCCAAACATCAAAGTCACTGAACCCACAGTGGAAGTCCTAGCACCCTCGGCAAAGGAGTGTAAAGATAGAAACAAGAAGAAGAAGAAGACCCTGGTGTGTGTAGCCACCCGCTTCTACCCCGACCATGTCACGGTCTTCTGGCAAGTC
>739-2
CCAGGGAGAGTCGGCTAAGATGGAGTGTTCACATAGTATATCAAGCTATAATCGTATCCTCTGGTACAAGCAATCCAACTTCAGAGAATTGGTGCTACTAGGATACATGATAGCGACAGCTGGATATCCTGAGGCTGGATTTGGTATAGAAGGAGATGCTAATGCAGGTGGTACCAGCACCTTAACCATCAATCAACTAACTCCAAATTGCAGTGCTGTGTATTACTGCGCCGGGACAGACGACTATGAGGCACATTTTGGATCAGGCACCAAATTAACAGTTCTCGATCCAAACATCAAAGTCACTGAACCCACAGTGGAAGTCCTAGCACCCTCGGCAAAGGAGTGTAAAGATAGAAACAAGAAGAAGAAGAAGACCCTGGTGTGTGTAGCCACCCGCTTCTACCCCGACCATGTCACGGTCTTCTGGCAAGTC
>740-2
CCAGGGAGAGTCGGCTAAGATGGAGTGTTCACATAGTATATCAGGCTACAATTATGTCCTCTGGTACAAGCAATCCAACTACAGAGAATTAGTGTTTCTCGGATACATGCAATTGAAAACTGGATTTCCTGAGGCTGGATTTGCTATAGAAGGAGATGCTAATGCAGGTGGTACCAGCACCTTAACCATCAATCAACTAACTCCAAATAGCAGTGCTGTGTATTACTGTGCTGCTAGCTCCGGGACAGGGGGCTATGAGGCACATTTTGGATCAGGCACCAAATTAACAGTTCTCGATCCAAACATCAAAGTCACTGAACCCACAGTGGAAGTCCTAGCACCCTCGGCAAAGGAGTGTAAAGATAGAAACAAGAAGAAGAAGAAGACCCTGGTGTGTGTAGCCACCCGCTTCTACCCCGACCATGTCACGGTCTTCTGGCAAGTC
>741-2
CCAGGGAGAGTCGGCTAAGATGGAGTGTTCACATAGTATATCAGGCTACAATTATGTCCTCTGGTTCAAGCAATCCAACTACAGAGAATTAGTGTTTCTCGGATACATGCAATTGAAAACTGGATTTCCTGAGGCTGGATTTGCTATAGAAGGAGATGCTAATGCAGGTGGTACCAGCACCTTAACCATCAATCAACTAACTCCAAATAGCAGTGCTGTGTATTACTGTGCTGCTAGTTTAGACTGGTGGTGCCAGCCAGGCTTACTTCGGTGGAGGAACCAGGTTAACTGTTCTAGATCCAAACATCAAAGTCACTGAACCCACAGTGGAAGTCCTAGCACCCTCGGCAAAGGAGTGTAAAGATAGAAACAAGAAGAAGAAGAAGACCCTGGTGTGTGTAGCCACCCGCTTCTACCCCGACCATGTCACGGTCTTCTGGCAAGTC
>742-2
CCAGGGAGAGTCGGCTAAGATCAAGTGTTCACATAGTATATCAAGCTATAATGTCATCCTCTGGTACAAGCAATCCAACTACAGAGAATTAGTGTTTCTAGGATACATGACAGCGAAAACTGCAAATCCTGAGGTTGGATTTGGTATAGAAGGAGATGCTAGTGCAGGTGGTACCAGCACCTTAACCATCAATCAACTAACTCCAAATAGCAGTGCTGTGTATTACTGTGCTGCTAGTTTTCAGGGAGACTATGAGGCACATTTTGGATCAGGCACCAAATTAACAGTTCTCGATCCAAACATCAAAGTCACTGAACCCACAGTGGAAGTCCTAGCACCCTCGGCAAAGGAGTGTAAAGATAGAAACAAGAAGAAGAAGAAGACCCTGGTGTGTGTAGCCACCCGCTTCTACCCCGACCATGTCACGGTCTTCTGGCAAGTC
>743-2
CCAGGGAGAGTCGGCTAAGATGGAGTGTTCACATAGTATATCAAGCTATAATCGTATCCTCTGGTACAAGCAATCCAACTTCAGAGAATTGGTGCTACTAGGATACATGATAGCGACAGCTGGATATCCTGAGGCTGGATTTGGTATAGAAGGAGATGCTAATGCAGGTGGTACCAGCACCTTAACCATCAATCAACTAACTCCAAATAGCAGTGCTGTGTATTACTGTGCTGCTAGTTTTAAAGGGGCCAACTATGAGGCACATTTTGGATCAGGCACCAAATTAACAGTTCTCGATCCAAACATCAAAGTCACTGAACCCACAGTGGAAGTCCTAGCACCCTCGGCAAAGGAGTGTAAAGATAGAAACAAGAAGAAGAAGAAGACCCTGGTGTGTGTAGCCACCCGCTTCTACCCCGACCATGTCACGGTCTTCTGGCAAGTC
>744-2
CCAGGGAGAGTCGGCTAAGATGGAGTGTTCACATAGTATATCAAGCTATAATCGTATCCTCTGGTACAAGCAATCCAACTTCAGAGAATTGGTGCTACTAGGATACATGATAGCGACAGCTGGATATCCTGAGGCTGGATTTGGTATAGAAGGAGATGCTAATGCAGGTGGTACCAGCACCTTAACCATCAATCAACTAACTCCAAATAGCAGTGCTGTGTATTACTGTGCTGGTCGGACAGTCTCGTACTCGGAGGCATATTTTGGAGCCGGCACCAAACTCACCGTTTTAGATCCAAACATCAAAGTCACTGAACCCACAGTGGAAGTCCTAGCACCCTCGGCAAAGGAGTGTAAAGATAGAAACAAGAAGAAGAAGAAGACCCTGGTGTGTGTAGCCACCCGCTTCTACCCCGACCATGTCACGGTCTTCTGGCAAGTC
>745-2
CCAGGGAGAGTCGGCTAAGATCAAGTGTTCACATAGTATATCAAGCTATAATGTCATCCTCTGGTACAAGCAATCCAACTACAGAGAATTAGTGTTTCTAGGATACATGACAGCGAAAACTGCAAATCCTGAGGTTGGATTTGGTATAGAAGGAGATGCTAGTGCAGGTGGTACCAGCACCTTAACCATCAATCAACTAACTCCAAATAGCAGTGCTGTGTATTACTGTGCTGCTAGACAAAACTATGAGGCACATTTTGGATCAGGCACCAAATTAACAGTTCTCGATCCAAACATCAAAGTCACTGAACCCACAGTGGAAGTCCTAGCACCCTCGGCAAAGGAGTGTAAAGATAGAAACAAGAAGAAGAAGAAGACCCTGGTGTGTGTAGCCACCCGCTTCTACCCCGACCATGTCACGGTCTTCTGGCAAGTC
>746-2
CCAGGGAGAGTCGGCTAAGATGGAGTGTTCACATAGTATATCAAGCTATAATCGTATCCTCTGGTACAAGCAATCCAACTTCAGAGAATTGGTGCTACTAGGATACATGATAGCGACAGCTGGATATCCTGAGGCTGGATTTGGTATAGAAGGAGATGCTAATGCAGGTGGTACCAGCACCTTAACCATCAATCAACTAACTCCAAATAGCAGTGCTGTGTATTACTGTGCTGCGGGGACAGCCAACTATGAGGCACATTTTGGATCAGGCACCAAATTAACAGTTCTCGATCCAAACATCAAAGTCACTGAACCCACAGTGGAAGTCCTAGCACCCTCGGCAAAGGAGTGTAAAGATAGAAACAAGAAGAAGAAGAAGACCCTGGTGTGTGTAGCCACCCGCTTCTACCCCGACCATGTCACGGTCTTCTGGCAAGTC
>747-2
CCAGGGAGAGTCGGCTAAGATCAAGTGTTCACATAGTATATCAAGCTATAATGTCATCCTCTGGTACAAGCAATCCAACTACAGAGAATTAGTGTTTCTAGGATACATGACAGCGAAAACTGCAAATCCTGAGGTTGGATTTGGTATAGAAGGAGATGCTAGTGCAGGTGGTACCAGCACCTTAACCATCAATCAACTAACTCCAAATAGCAGTGCTGTGTATTACTGTGCTGCTAGAGGACAGGGGTGGTTATGCTGCCTACTTTGGAGAAGGAACTAAGCTAACAGTTCTGGATCCAAACATCAAAGTCACTGAACCCACAGTGGAAGTCCTAGCACCCTCGGCAAAGGAGTGTAAAGATAGAAACAAGAAGAAGAAGAAGACCCTGGTGTGTGTAGCCACCCGCTTCTACCCCGACCATGTCACGGTCTTCTGGCAAGTC
>748-2
CCAGGGAGAGTCGGCTAAGATGGAGTGTTCACATAGTATATCAAGCTATAATCGTATCCTCTGGTACAAGCAATCCAACTTCAGAGAATTGGTGCTACTAGGATACATGATAGCGACAGCTGGATATCCTGAGGCTGGATTTGGTATAGAAGGAGATGCTAATGCAGGTGGTACCAGCACCTTAACCATCAATCAACTAACTCCAAATAGCAGTGCTGTGTATTACTGTGCTGCTAGAGAGGGGAGCTCGTACTCGGAGGCATATTTTGGAGCCGGCACCAAACTCACCGTTTTAGATCCAAACATCAAAGTCACTGAACCCACAGTGGAAGTCCTAGCACCCTCGGCAAAGGAGTGTAAAGATAGAAACAAGAAGAAGAAGACCCTGGTGTGTGTAGCCACCCGCTTCTACCCCGACCATGTCACGGTCTTCTGGCAAGTC
>749-2
CCAGGGAGAGTCGGCTAAGATGGAGTGTTCACATAGTATATCAAGCTATAATCGTATCCTCTGGTACAAGCAATCCAACTTCAGAGAATTGGTGCTACTAGGATACATGATAGCGACAGCTGGATATCCTGAGGCTGGATTTGGTATAGAAGGAGATGCTAATGCAGGTGGTACCAGCACCTTAACCATCAATCAACTAACTCCAAATAGCAGTGCTGTGTATTACTGTGCTGCTAGAGACAGGGAATACTCGGAGGCATATTTTGGAGCCGGCACCAAACTCACCGTTTTAGATCCAAACATCAAAGTCACTGAACCCACAGTGGAAGTCCTAGCACCCTCGGCAAAGGAGTGTAAAGATAGAAACAAGAAGAAGAAGAAGACCCTGGTGTGTGTAGCCACCCGCTTCTACCCCGACCATGTCACGGTCTTCTGGCAAGTC
>750-2
CCAGGGAGAGTCGGCTAAGATGGAGTGTTCACATAGTATATCAAGCTATAATCGTATCCTCTGGTACAAGCAATCCAACTTCAGAGAATTGGTGCTACTAGGATACATGATAGCGACAGCTGGATATCCTGAGGCTGGATTTGGTATAGAAGGAGATGCTAATGCAGGTGGTACCAGCACCTTAACCATCAATCAACTAACTCCAAATAGCAGTGCTGTGTATTACTGCCGGGGACAGGGACAACTTACTCAAACTCAACCAGCCTTCTTTGGCAATGGAACGAAACTCACTGTTTTAGATCCAAACATCAAAGTCACTGAACCCACAGTGGAAGTCCTAGCACCCTCGGCAAAGGAGTGTAAAGATAGAAACAAGAAGAAGAAGAAGACCCTGGTGTGTGTAGCCACCCGCTTCTACCCCGACCATGTCACGGTCTTCTGGCAAGTC
>751-2
CCAGGGAGAGTCGGCTAAGATGGAGTGTTCACATAGTATATCAAGCTATAATCGTATCCTCTGGTACAAGCAATCCAACTTCAGAGAATTGGTGCTACTAGGATACATGATAGCGACAGCTGGATATCCTGAGGCTGGATTTGGTATAGAAGGAGATGCTAATGCAGGTGGTACCAGCACCTTAACCATCAATCAACTAACTCCAAATAGCAGTGCTGTGTATTACTGTGCTGCTAGTTTATAACCTCGACAGGGGCTCTCTGGTGGTTATGCTGCCTACTTTGGAGAGGGAACTAAGCTAACAGTTCTGGATCCAAACATCAAAGTCACTGAACCCACAGTGGAAGTCCTAGCACCCTCGGCAAAGGAGTGTAAAGATAGAAACAAGAAGAAGAAGAAGACCCTGGTGTGTGTAGCCACCCGCTTCTACCCCGACCATGTCACGGTCTTCTGGCAAGTC
>752-2
CCAGGGAGAGTCGGCTAAGATCAAGTGTTCACATAGTATATCAAGCTATAATGTCATCCTCTGGTACAAGCAATCCAACTACAGAGAATTAGTGTTTCTAGGATACATGACAGCGAAAACTGCAAATCCTGAGGTTGGATTTGGTATAGAAGGAGATGCTAGTGCAGGTGGTACCAGCACCTTAACCATCAATCAACTAACTCCAAATAGCAGTGCTGTGTATTACTGTGCTGCCCGGACAGGGTCCTCGTACTCGGAGGCATATTTTGGAGCCGGCACCAAACTCACCGTTTTAGATCCAAACATCAAAGTCACTGAACCCACAGTGGAAGTCCTAGCACCCTCGGCAAAGGAGTGTAAAGATAGAAACAAGAAGAAGAAGAAGACCCTGGTGTGTGTAGCCACCCGCTTCTACCCCGACCATGTCACGGTCTTCTGGCAAGTC
>753-2
CCAGGGAGAGTCGGCTAAGATGGAGTGTTCACATAGTATATCAAGCTATAATCGTATCCTCTGGTACAAGCAATCCAACTTCAGAGAATTGGTGCTACTAGGATACATGATAGCGACAGCTGGATATCCTGAGGCTGGATTTGGTATAGAAGGAGATGCTAATGCAGGTGGTACCAGCACCTTAACCATCAATCAACTAACTCCAAATAGCAGTGCTGTGTATTACTGTGCTGCTAGTTTACAGAGCTCGTACTCGGAGGCATATTTTGGAGCCGGCACCAAACTCACCGTTTTAGATCCAAACATCAAAGTCACTGAACCCACAGTGGAAGTCCTAGCACCCTCGGCAAAGGAGTGTAAAGATAGAAACAAGAAGAAGAAGAAGACCCTGGTGTGTGTAGCCACCCGCTTCTACCCCGACCATGTCACGGTCTTCTGGCAAGTC
>754-2
CCAGGGAGAGTCGGCTAAGATGGGGTGTTCACATAGTATATCAAGCTATAATCGTATCCTCTGGTACAAGCAATCCAACTTCAGAGAATTGGTGCTACTAGGATACATGATAGCGACAGCTGGATATCCTGAGGCTGGATTTGGTATAGAAGGAGATGCTAATGCAGGTGGTACCAGCACCTTAACCATCAATCAACTAACTCCAAATAGCAGTGCTGTGTATTACTGTGCTGCTAGTTCGACACGAAACTATGAGGCACATTTTGGATCAGGCACCAAATTAACAGTTCTCGATCCAAACATCAAAGTCACTGAACCCACAGTGGAAGTCCTAGCACCCTCGGCAAAGGAGTGTAAAGATAGAAACAAGAAGAAGAAGAAGACCCTGGTGTGTGTAGCCACCCGCTTCTACCCCGACCATGTCACGGTCTTCTGGCAAGTC
>755-2
CCAGGGAGAGTCGGCTAAGATGGAGTGTTCACATAGTATATCAAGCTATAATCGTATCCTCTGGTACAAGCAATCCAACTTCAGAGAATTGGTGCTACTAGGATACATGATAGCGACAGCTGGATATCCTGAGGCTGGATTTGGTATAGAAGGAGATGCTAATGCAGGTGGTACCAGCACCTTAACCATCAATCAACTAACTCCAAATAGCAGTGCTGTGTATTACTGTGCTGCTAGTAGGGGGCGATATTTTGGAGCCGGCACCAAACTCACCGTTTTAGATCCAAACATCAAAGTCACTGAACCCACAGTGGAAGTCCTAGCACCCTCGGCAAAGGAGTGTAAAGATAGAAACAAGAAGAAGAAGAAGACCCTGGTGTGTGTAGCCACCCGCTTCTACCCCGACCATGTCACGGTCTTCTGGCAAGTC
>756-2
CCAGGGAGAGTCGGCTAAGATGGAGTGTTCACATAGTATATCAAGCTATAATCGTATCCTCTGGTACAAGCAATCCAACTTCAGAGAATTGGTGCTACTAGGATACATGATAGCGACAGCTGGATATCCTGAGGCTGGATTTGGTATAGAAGGAGATGCTAATGCAGGTGGTACCAGCACCTTAACCATCAATCAACTAACTCCAAATAGCAGTGCTGTGTATTACTGTGCTGCTAGTTTAGGGTACACGGATAAGGCAGAGTTTGGTCCAGGTACCAGACTCACTGTTCTAGATCCAAACATCAAAGTCACTGAACCCACAGTGGAAGTCCTAGCACCCTCGGCAAAGGAGTGTAAAGATAGAAACAAGAAGAAGAAGAAGACCCTGGTGTGTGTAGCCACCCGCTTCTACCCCGACCATGTCACGGTCTTCTGGCAAGTC
>757-2
CCAGGGAGAGTCGGCTAAGATCAAGTGTTCACATAGTATATCAAGCTATAATGTCATCCTCTGGTACAAGCAATCCAACTACAGAGAATTAGTGTTTCTAGGATACATGACAGCGAAAACTGCAAATCCTGAGGTTGGATTTGGTATAGAAGGAGATGCTAGTGCAGGTGGTACCAGCACCTTAACCATCAATCAACTAACTCCAAATAGCAGTGCTGTGTATTACTGTGCTGCTACGGACAGATCAAACTATGAGGCACATTTTGGATCAGGCACCAAATTAACAGTTCTCGATCCAAACATCAAAGTCACTGAACCCACAGTGGAAGTCCTAGCACCCTCGGCAAAGGAGTGTAAAGATAGAAACAAGAAGAAGAAGAAGACCCTGGTGTGTGTAGCCACCCGCTTCTACCCCGACCATGTCACGGTCTTCTGGCAAGTC
>758-2
CCAGGGAGAGTCGGCTAAGATGGAGTGTTCACATAGTATATCAAGCTATAATCGTATCCTCTGGTACAAGCAATCCAACTTCAGAGAATTGGTGCTACTAGGATACATGATAGCGACAGCTGGATATCCTGAGGCTGGATTTGGTATAGAAGGAGATGCTAATGCAGGTGGTACCAGCACCTTAACCATCAATCAACTAACTCCAAATAGCAGTGCTGTGTATTACTGTGCTGCGCGGACAGGGGAGGGTGGTTATGCTGCCTACTTTGGAGAGGGAACTAAGCTAACAGTTCTGGATCCAAACATCAAAGTCACTGAACCCACAGTGGAAGTCCTAGCACCCTCGGCAAAGGAGTGTAAAGATAGAAACAAGAAGAAGAAGAAGACCCTGGTGTGTGTAGCCACCCGCTTCTACCCCGACCATGTCACGGTCTTCTGGCAAGTC
>759-2
CCAGGGAGAGTCGGCTAAGATGGAGTGTTCACATAGTATATCAGGCTACAATTATGTCCTCTGGTACAAGCAATCCAACTACAGAGAATTAGTGTTTCTCGGATACATGCAATTGAAAACTGGATTTCCTGAGGCTGGATTTGCTATAGAAGGAGATGCTAATGCAGGTGGTACCAGCACCTTAACCATCAATCAACTAACTCCAAATAGCAGTGCTGTGTATTACTGTGCTGCGGGCGACAACCCGGCATTCTTCGGCAGTGGCACCAAACTCACAGTTCTAGATCCAAACATCAAAGTCACTGAACCCACAGTGGAAGTCCTAGCACCCTCGGCAAAGGAGTGTAAAGATAGAAACAAGAAGAAGAAGAAGACCCTGGTGTGTGTAGCCACCCGCTTCTACCCCGACCATGTCACGGTCTTCTGGCAAGTC
>760-2
CCAGGGAGAGTCGGCTAAGATAGTGTGTTCACATAGTATATCAGGGTATAATGTCATCCTCTGGTACAAGCAATCCAACTACAGAGAATTGGTGCTATTAGGATACATGATAGCGACAGCTGGATATCCTGAGGCTGGATTTGATATAGAAGGAGATGCTAATGCAGGTGGTACCAGCACCTTAACCATCAATCAACTAACTCCAAATAGCAGTGCTGTGTATTACTGTGCTGCTAGTTTATGCCCGACAAAACTCAAACTCAACCAGCCTTCTTTGGCAATGGAACGAAACTCACTGTTTTAGATCCAAACATCAAAGTCACTGAACCCACAGTGGAAGTCCTAGCACCCTCGGCAAAGGAGTGTAAAGATAGAAACAAGAAGAAGAAGAAGACCCTGGTGTGTGTAGCCACCCGCTTCTACCCCGACCATGTCACGGTCTTCTGGCAAGTC
>761-2
CCAGGGAGAGTCGGCTAAGATGGAGTGTTCACATAGTATATCAAGCTATAATCGTATCCTCTGGTACAAGCAATCCAACTACCGAGAATTATTGCTATTAGGATACATGGTTGGGAAAACTGGATATCCTGAGGCTGGATTTGGTATAGAAGGAGATGCTAATGCAGGTGGTACCAGCACCTTAACCATCAATCAACTAACTCCAAATAGCAGTGCTGTGTATTACTGTGCTGCTGACAGGGGTACTCAAACTCAACCAGCCTTCTTTGGCAATGGAACGAAACTCACTGTTTTAGATCCAAACATCAAAGTCACTGAACCCACAGTGGAAGTCCTAGCACCCTCGGCAAAGGAGTGTAAAGATAGAAACAAGAAGAAGAAGAAGACCCTGGTGTGTGTAGCCACCCGCTTCTACCCCGACCATGTCACGGTCTTCTGGCAAGTC
>762-2
CCAGGGAGAGTCGGCTAAGATCAAGTGTTCACATAGTATATCAAGCTATAATGTCATCCTCTGGTACAAGCAATCCAACTACAGAGAATTAGTGTTTCTAGGATACATGACAGCGAAAACTGCAAATCCTGAGGTTGGATTTGGTATAGAAGGAGATGCTAGTGCAGGTGGTACCAGCACCTTAACCATCAATCAACTAACTCCAAATAGCAGTGCTGTGTATTACTGTGCTGCTAGTCTCGGACAGGGGACACGGATAAGGCAGAGTTTGGTCCAGGTACCAGACTCACTGTTCTAGATCCAAACATCAAAGTCACTGAACCCACAGTGGAAGTCCTAGCACCCTCGGCAAAGGAGTGTAAAGATAGAAACAAGAAGAAGAAGAAGACCCTGGTGTGTGTAGCCACCCGCTTCTACCCCGACCATGTCACGGTCTTCTGGCAAGTC
>763-2
CCAGGGAGAGTCGGCTAAGATGGAGTGTTCACATAGTATATCAAGCTATAATCGTATCCTCTGGTACAAGCAATCCAACTTCAGAGAATTGGTGCTACTAGGATACATGATAGCGACAGCTGGATATCCTGAGGCTGGATTTGGTATAGAAGGAGATGCTAATGCAGGTGGTACCAGCACCTTAACCATCAATCAACTAACTCCAAATAGCAGTGCTGTGTATTACTGTGCTGCTAGTCCAGGGAGCGGGGATAAGGCAGAGTTTGGTCCAGGTACCAGACTCACTGTTCTAGATCCAAACATCAAAGTCACTGAACCCACAGTGGAAGTCCTAGCACCCTCGGCAAAGGAGTGTAAAGATAGAAACAAGAAGAAGAAGAAGACCCTGGTGTGTGTAGCCACCCGCTTCTACCCCGACCATGTCACGGTCTTCTGGCAAGTC
>764-2
CCAGGGAGAGTCGGCTAAGATCAAGTGTTCACATAGTATATCAAGCTATAATGTCATCCTCTGGTACAAGCAATCCAACTACAGAGAATTAGTGTTTCTAGGATACATGACAGCGAAAACTGCAAATCCTGAGGTTGGATTTGGTATAGAAGGAGATGCTAGTGCAGGTGGTACCAGCACCTTAACCATCAATCAACTAACTCCAAATAGCAGTGCTGTGTATTACTGTGCTGCTAGTTTAAGGGTCTCGTACTCGGAGGCATATTTTGGAGCCGGCACCAAACTCACCGTTTTAGATCCAAACATCAAAGTCACTGAACCCACAGTGGAAGTCCTAGCACCCTCGGCAAAGGAGTGTAAAGATAGAAACAAGAAGAAGAAGAAGACCCTGGTGTGTGTAGCCACCCGCTTCTACCCCGACCATGTCACGGTCTTCTGGCAAGTC
>765-2
CCAGGGAGAGTCGGCTAAGATGGAGTGTTCACATAGTATATCAAGCTATAATCGTATCCTCTGGTACAAGCAATCCAACTTCAGAGAATTGGTGCTACTAGGATACATGATAGCGACAGCTGGATATCCTGAGGCTGGATTTGGTATAGAAGGAGATGCTAATGCAGGTGGTACCAGCACCTTAACCATCAATCAACTAACTCCAAATAGCAGTGCTGTGTATTACTGTGCTGCTAGTTTATCGGACAGTACTCAAACTCAACCAGCCTTCTTTGGCAATGGAACGAAACTCACTGTTTTAGATCCAAACATCAAAGTCACTGAACCCACAGTGGAAGTCCTAGCACCCTCGGCAAAGGAGTGTAAAGATAGAAACAAGAAGAAGAAGAAGACCCTGGTGTGTGTAGCCACCCGCTTCTACCCCGACCATGTCACGGTCTTCTGGCAAGTC
>766-2
CCAGGGAGAGTCGGCTAAGATGGAGTGTTCACATAGTATATCAAGCTATAATCGTATCCTCTGGTACAAGCAATCCAACTTCAGAGAATTGGTGCTACTAGGATACATGATAGCGACAGCTGGATATCCTGAGGCTGGATTTGGTATAGAAGGAGATGCTAATGCAGGTGGTACCAGCACCTTAACCATCAATCAACTAACTCCAAATAGCAGTGCTGTGTATTACTGTGCTGCTAAAGGGACATACAACTATGAGGCACATTTTGGATCAGGCACCAAATTAACAGTTCTCGATCCAAACATCAAAGTCACTGAACCCACAGTGGAAGTCCTAGCACCCTCGGCAAAGGAGTGTAAAGATAGAAACAAGAAGAAGAAGAAGACCCTGGTGTGTGTAGCCACCCGCTTCTACCCCGACCATGTCACGGTCTTCTGGCAAGTC
>767-2
CCAGGGAGAGTCGGCTAAGATAGTGTGTTCACATAGTATATCAGGGTATAATGTCATCCTCTGGTACAAGCAATCCAACTACAGAGAATTGGTGCTATTAGGATACATGATAGCGACAGCTGGATATCCTGAGGCTGGATTTGATATAGAAGGAGATGCTAATGCAGGTGGTACCAGCACCTTAACCATCAATCAACTAACTCCAAATAGCAGTGCTGTGTATTACTGTGCTGCCGCGGGGCAATACACGGATAAGGCAGAGTTTGGTCCAGGTACCAGACTCACTGTTCTAGATCCAAACATCAAAGTCACTGAACCCACAGTGGAAGTCCTAGCACCCTCGGCAAAGGAGTGTAAAGATAGAAACAAGAAGAAGAAGAAGACCCTGGTGTGTGTAGCCACCCGCTTCTACCCCGACCATGTCACGGTCTTCTGGCAAGTC
>768-2
CCAGGGAGAGTCGGCTAAGATGGAGTGTTCACATAGTATATCAAGCTATAATCGTATCCTCTGGTACAAGCAATCCAACTTCAGAGAATTGGTGCTACTAGGATACATGATAGCGACAGCTGGATATCCTGAGGCTGGATTTGGTATAGAAGGAGATGCTAATGCAGGTGGTACCAGCACCTTAACCATCAATCAACTAACTCCAAATAGCAGTGCTGTGTATTACTGTGCTGCTACAAGCAACTATGAGGCACATTTTGGATCAGGCACCAAATTAACAGTTCTCGATCCAAACATCAAAGTCACTGAACCCACAGTGGAAGTCCTAGCACCCTCGGCAAAGGAGTGTAAAGATAGAAACAAGAAGAAGAAGAAGACCCTGGTGTGTGTAGCCACCCGCTTCTACCCCGACCATGTCACGGTCTTCTGGCAAGTC
>769-2
CCAGGGAGAGTCGGCTAAGATCAAGTGTTCACATAGTATATCAAGCTATAATGTCATCCTCTGGTACAAGCAATCCAACTACAGAGAATTAGTGTTTCTAGGATACATGACAGCGAAAACTGCAAATCCTGAGGTTGGATTTGGTATAGAAGGAGATGCTAGTGCAGGTGGTACCAGCACCTTAACCATCAATCAACTAACTCCAAATAGCAGTGCTGTGTATTACTGTGCTGCTAGTTTCAGGACAGGGGGCGACTCGGAGGCATATTTTGGAGCCGGCACCAAACTCACCGTTTTAGATCCAAACATCAAAGTCACTGAACCCACAGTGGAAGTCCTAGCACCCTCGGCAAAGGAGTGTAAAGATAGAAACAAGAAGAAGAAGAAGACCCTGGTGTGTGTAGCCACCCGCTTCTACCCCGACCATGTCACGGTCTTCTGGCAAGTC
>770-2
CCAGGGAGAGTCGGCTAAGATGGAGTGTTCACATAGTATATCAGGCTATAATCAAATCCTCTGGTACAAGCAATTCAACTACAGAGAATTAGTGTTTTTAGGATACATGACCGGTACATCTGGATTTCCTGAGGCTGGATTTGATATAGAAGGAGATGCTAATACAGGTGGTACCAGCACCTTAACCATCAATCAACTAACTCCAAATAGCAGTGCTGTGTATTACTGTGCTGCTAGGGACAGCTCGTACTCGGAGGCATATTTTGGAGCCGGCACCAAACTCACCGTTTTAGATCCAAACATCAAAGTCACTGAACCCACAGTGGAAGTCCTAGCACCCTCGGCAAAGGAGTGTAAAGATAGAAACAAGAAGAAGAAGAAGACCCTGGTGTGTGTAGCCACCCGCTTCTACCCCGACCATGTCACGGTCTTCTGGCAAGTC
>771-2
CCAGGGAGAGTCGGCTAAGATAGTGTGTTCACATAGTATATCAGGGTATAATGTCATCCTCTGGTACAAGCAATCCAACTACAGAGAATTGGTGCTATTAGGATACATGATAGCGACAGCTGGATATCCTGAGGCTGGATTTGATATAGAAGGAGATGCTAATGCAGGTGGTACCAGCACCTTAACCATCAATCAACTAACTCCAAATAGCAGTGCTGTGTATTACTGTGCTGCTAGTCTAACAGGGGTACACAACCCGGCATTCTTCGGCAGTGGCACCAAACTCACAGTTCTAGATCCAAACATCAAAGTCACTGAACCCACAGTGGAAGTCCTAGCACCCTCGGCAAAGGAGTGTAAAGATAGAAACAAGAAGAAGAAGAAGACCCTGGTGTGTGTAGCCACCCGCTTCTACCCCGACCATGTCACGGTCTTCTGGCAAGTC
>772-2
CCAGGGAGAGTCGGCTAAGATCAAGTGTTCACATAGTATATCAAGCTATAATGTCATCCTCTGGTACAAGCAATCCAACTACAGAGAATTAGTGTTTCTAGGATACATGACAGCGAAAACTGCAAATCCTGAGGTTGGATTTGGTATAGAAGGAGATGCTAGTGCAGGTGGTACCAGCACCTTAACCATCAATCAACTAACTCCAAATAGCAGTGCTGTGTATTACTGTGCTGCCGACAGGGGGGACTATGATCCTGCATTCTTTGGAGCAGGGACCAAACTGAGTGTTCTGGATCCAAACATCAAAGTCACTGAACCCACAGTGGAAGTCCTAGCACCCTCGGCAAAGGAGTGTAAAGATAGAAACAAGAAGAAGAAGAAGACCCTGGTGTGTGTAGCCACCCGCTGCTACCCCGACCATGTCACGGTCTTCTGGCAAGTC
>773-2
CCAGGGAGAGTCGGCTAAGATCAAGTGTTCACATAGTATATCAAGCTATAATGTCATCCTCTGGTACAAGCAATCCAACTACAGAGAATTAGTGTTTCTAGGATACATGACAGCGAAAACTGCAAATCCTGAGGTTGGATTTGGTATAGAAGGAGATGCTAGTGCAGGTGGTACCAGCACCTTAACCATCAATCAACTAACTCCAAATAGCAGTGCTGTGTATTACTGTGCTGCTAGGAGGGGGCACATTTTGGATCAGGCACCAAATTAACAGTTCTCGATCCAAACATCAAAGTCACTGAACCCACAGTGGAAGTCCTAGCACCCTCGGCAAAGGAGTGTAAAGATAGAAACAAGAAGAAGAAGAAGACCCTGGTGTGTGTAGCCACCCGCTTCTACCCCGACCATGTCACGGTCTTCTGGCAAGTC
>774-2
CCAGGGAGAGTCGGCTAAGATGGAGTGTTCACATAGTATATCAAGCTATAATCGTATCCTCTGGTACAAGCAATCCAACTTCAGAGAATTGGTGCTACTAGGATACATGATAGCGACAGCTGGATATCCTGAGGCTGGATTTGGTATAGAAGGAGATGCTAATGCAGGTGGTACCAGCACCTTAACCATCAATCAACTAACTCCAAATAGCAGTGCTGTGTATTACTGTGCTGCTCGGACAGGGGACAACCCGGCATTCTTCGGCAGTGGCACCAAACTCACAGTTCTAGATCCAAACATCAAAGTCACTGAACCCACAGTGGAAGTCCTAGCACCCTCGGCAAAGGAGTGTAAAGATAGAAACAAGAAGAAGAAGAAGACCCTGGTGTGTGTAGCCACCCGCTTCTACCCCGACCATGTCACGGTCTTCTGGCAAGTC
>775-2
CCAGGGAGAGTCGGCTAAGATGGAGTGTTCACATAGTATATCAGGCTACAATTATGTCCTCTGGTACAAGCAATCCAACTACAGAGAATTAGTGTTTCTCGGATACATGCAATTGAAAACTGGATTTCCTGAGGCTGGATTTGCTATAGAAGGAGATGCTAATGCAGGTGGTACCAGCACCTTAACCATCAATCAACTAACTCCAAATAGCAGTGCTGTGTATTACTGTGCTGCTAGGATGGCAGGGGAGGAACTCAACCAGCCTTCTTTGGCAATGGAACGAAACTCACTGTTTTAGATCCAAACATCAAAGTCACTGAACCCACAGTGGAAGTCCTAGCACCCTCGGCAAAGGAGTGTAAAGATAGAAACAAGAAGAAGAAGAAGACCCTGGTGTGTGTAGCCACCCGCTTCTACCCCGACCATGTCACGGTCTTCTGGCAAGTC
>776-2
CCAGGGAGAGTCGGCTAAGATCAAGTGTTCACATAGTATATCAAGCTATAATGTCATCCTCTGGTACAAGCAATCCAACTACAGAGAATTAGTGTTTCTAGGATACATGACAGCGAAAACTGCAAATCCTGAGGTTGGATTTGGTATAGAAGGAGATGCTAGTGCAGGTGGTACCAGCACCTTAACCATCAATCAACTAACTCCAAATAGCAGTGCTGTGTATTACTGTGCTGCTAGTACAGGGTACTCGGAGGCATATTTTGGAGCCGGCACCAAACTCACCGTTTTAGATCCAAACATCAAAGTCACTGAACCCACAGTGGAAGTCCTAGCACCCTCGGCAAAGGAGTGTAAAGATAGAAACAAGAAGAAGAAGAAGACCCTGGTGTGTGTAGCCACCCGCTTCTACCCCGACCATGTCACGGTCTTCTGGCAAGTC
>777-2
CCAGGGAGAGTCGGCTAAGATCAAGTGTTCACATAGTATATCAAGCTATAATGTCATCCTCTGGTACAAGCAATCCAACTACAGAGAATTAGTGTTTCTAGGATACATGACAGCGAAAACTGCAAATCCTGAGGTTGGATTTGGTATAGAAGGAGATGCTAGTGCAGGTGGTACCAGCACCTTAACCATCAATCAACTAACTCCAAATAGCAGTGCTGTGTATTACTGTGCTGGGACAGGCCGTACTCAAACTCAACCAGCCTTCTTTGGCAATGGAACGAAACTCACTGTTTTAGATCCAAACATCAAAGTCACTGAACCCACAGTGGAAGTCCTAGCACCCTCGGCAAAGGAGTGTAAAGATAGAAACAAGAAGAAGAAGAAGACCCTGGTGTGTGTAGCCACCCGCTTCTACCCCGACCATGTCACGGTCTTCTGGCAAGTC
>778-2
CCAGGGAGAGTCGGCTAAGATGGAGTGTTCACATAGTATATCAAGCTATAATCGTATCCTCTGGTACAAGCAATCCAACTTCAGAGAATTGGTGCTACTAGGATACATGATAGCGACAGCTGGATATCCTGAGGCTGGATTTGGTATAGAAGGAGATGCTAATGCAGGTGGTACCAGCACCTTAACCATCAATCAACTAACTCCAAATAGCAGTGCTGTGTATTACTGTGCTGCTAGTGCCAGCCAGGCTTACTTCGGTGGAGGAACCAGGTTAACTGTTCTAGATCCAAACATCAAAGTCACTGAACCCACAGTGGAAGTCCTAGCACCCTCGGCAAAGGAGTGTAAAGATAGAAACAAGAAGAAGAAGAAGACCCTGGTGTGTGTAGCCACCCGCTTCTACCCCGACCATGTCACGGTCTTCTGGCAAGTC
>779-2
CCAGGGAGAGTCGGCTAAGATGGAGTGTTCACATAGTATATCAAGCTATAATCGTATCCTCTGGTACAAGCAATCCAACTTCAGAGAATTGGTGCTACTAGGATACATGATAGCGACAGCTGGATATCCTGAGGCTGGATTTGGTATAGAAGGAGATGCTAATGCAGGTGGTACCAGCACCTTAACCATCAATCAACTAACTCCAAATAGCAGTGCTGTGTATTACTGTGCTGCTAGTTGCGGACAGGGAGCTCAAACTCAACCAGCCTTCTTTGGCAATGGAACGAAACTCACTGTTTTAGATCCAAACATCAAAGTCACTGAACCCACAGTGGAAGTCCTAGCACCCTCGGCAAAGGAGTGTAAAGATAGAAACAAGAAGAAGAAGAAGACCCTGGTGTGTGTAGCCACCCGCTTCTACCCCGACCATGTCACGGTCTTCTGGCAAGTC
>780-2
CCAGGGAGAGTCGGCTAAGATGGAGTGTTCACATAGTATATCAAGCTATAATCGTATCCTCTGGTACAAGCAATCCAACTTCAGAGAATTGGTGCTACTAGGATACATGATAGCGACAGCTGGATATCCTGAGGCTGGATTTGGTATAGAAGGAGATGCTAATGCAGGTGGTACCAGCACCTTAACCATCAATCAACTAACTCCAAATAGCAGTGCTGTGTATTACTGTGCTGCGTCGGACAGGGGAGTCTATGAGGCACATTTTGGATCAGGCACCAAATTAACAGTTCTCGATCCAAACATCAAAGTCACTGAACCCACAGTGGAAGTCCTAGCACCCTCGGCAAAGGAGTGTAAAGATAGAAACAAGAAGAAGAAGAAGACCCTGGTGTGTGTAGCCACCCGCTTCTACCCCGACCATGTCACGGTCTTCTGGCAAGTC
>781-2
CCAGGGAGAGTCGGCTAAGATAGTGTGTTCACATAGTATATCAGGGTATAATGTCATCCTCTGGTACAAGCAATCCAACTACAGAGAATTGGTGCTATTAGGATACATGATAGCGACAGCTGGATATCCTGAGGCTGGATTTGATATAGAAGGAGATGCTAATGCAGGTGGTACCAGCACCTTAACCATCAATCAACTAACTCCAAATAGCAGTGCTGTGTATTACTGTGCTGAGGGACAGGGGGCCGGTGGTGCCAGCCAGGCTTACTTCGGTGGAGGAACCAGGTTAACTGTTCTAGATCCAAACATCAAAGTCACTGAACCCACAGTGGAAGTCCTAGCACCCTCGGCAAAGGAGTGTAAAGATAGAAACAAGAAGAAGAAGAAGACCCTGGTGTGTGTAGCCACCCGCTTCTACCCCGACCATGTCACGGTCTTCTGGCAAGTC
>782-2
CCAGGGAGAGTCGGCTAAGATCAAGTGTTCACATAGTATATCAAGCTATAATGTCATCCTCTGGTACAGGCAATCCAACTACAGAGAATTAGTGTTTCTAGGATACATGACAGCGAAAACTGCAAATCCTGAGGTTGGATTTGGTATAGAAGGAGATGCTAGTGCAGGTGGTACCAGCACCTTAACCATCAATCAACTAACTCCAAATAGCAGTGCTGTGTATTACTGTGCTGCTAGTTTTCTCTTTGGCAATGGAACGAAACTCACTGGTTTAGATCCAAACATCAAAGTCACTGAACCCACAGTGGAAGTCCTAGCACCCTCGGCAAAGGAGTGTAAAGATAGAAACAAGAAGAAGAAGAAGACCCTGGTGTGTGTAGCCACCCGCTTCTACCCCGACCATGTCACGGTCTTCTGGCAAGTC
>783-2
CCAGGGAGAGTCGGCTAAGATGGAGTGTTCACATAGTATATCAAGCTATAATCGTATCCTCTGGTACAAGCAATCCAACTTCAGAGAATTGGTGCTACTAGGATACATGATAGCGACAGCTGGATATCCTGAGGCTGGATTTGGTATAGAAGGAGATGCTAATGCAGGTGGTACCAGCACCTTAACCATCAATCAACTAACTCCAAATAGCAGTGCTGTGTATTACTGTGCTGCTAGTACCTATGATCCTGCATTCTTTGGAGCAGGGACCAAACTGAGTGTTCTGGATCCAAACATCAAAGTCACTGAACCCACAGTGGAAGTCCTAGCACCCTCGGCAAAGGAGTGTAAAGATAGAAACAAGAAGAAGAAGAAGACCCTGGTGTGTGTAGCCACCCGCTTCTACCCCGACCATGTCACGGTCTTCTGGCAAGTC
>784-2
CCAGGGAGAGTCGGCTAAGATGGAGTGTTCACATAGTATATCAAGCTATAATCGTATCCTCTGGTACAAGCAATCCAACTTCAGAGAATTGGTGCTACTAGGATACATGATAGCGACAGCTGGATATCCTGAGGCTGGATTTGGTATAGAAGGAGATGCTAATGCAGGTGGTACCAGCACCTTAACCATCAATCAACTAACTCCAAATAGCAGTGCTGTGTATTACTGTGCTGCTAGTTACGGGACAGGGGCAAACTCAACCAGCCTTCTTTGGCAATGGAACGAAACTCACTGTTTTAGATCCAAACATCAAAGTCACTGAACCCACAGTGGAAGTCCTAGCACCCTCGGCAAAGGAGTGTAAAGATAGAAACAAGAAGAAGAAGAAGACCCTGGTGTGTGTAGCCACCCGCTTCTACCCCGACCATGTCACGGTCTTCTGGCAAGTC
>785-2
CCAGGGAGAGTCGGCTAAGATGGAGTGTTCACATAGTATATCAGGCTACAATTATGTCCTCTGGTACAAGCAATCCAACTACAGAGAATTAGTGTTTCTCGGATACATGCAATTGAAAACTGGATTTCCTGAGGCTGGATTTGCTATAGAAGGAGATGCTAATGCAGGTGGTACCAGCACCTTAACCATCAATCAACTAACTCCAAATAGCAGTGCTGTGTATTACTGTGCTGCTAGTTGGGACAGAAATTATGAGGCACATTTTGGATCAGGCACCAAATTAACAGTTCTCGATCCAAACATCAAAGTCACTGAACCCACAGTGGAAGTCCTAGCACCCTCGGCAAAGGAGTGTAAAGATAGAAACAAGAAGAAGAAGAAGACCCTGGTGTGTGTAGCCACCCGCTTCTACCCCGACCATGTCACGGTCTTCTGGCAAGTC
>786-2
CCAGGGAGAGTCGGCTAAGATGGAGTGTTCACATAGTATATCAAGCTATAATCGTATCCTCTGGTACAAGCAATCCAACTTCAGAGAATTGGTGCTACTAGGATACATGATAGCGACAGCTGGATATCCTGAGGCTGGATTTGGTATAGAAGGAGATGCTAATGCAGGTGGTACCAGCACCTTAACCATCAATCAACTAACTCCAAATAGCAGTGCTGTGTATTACTGTGCTGCTAGTTTGACAGGGAAGTACTCGGAGGCATATTTTGGAGCCGGCACCAAACTCACCGTTTTAGATCCAAACATCAAAGTCACTGAACCCACAGTGGAAGTCCTAGCACCCTCGGCAAAGGAGTGTAAAGATAGAAACAAGAAGAAGAAGAAGACCCTGGTGTGTGTAGCCACCCGCTTCTACCCCGACCATGTCACGGTCTTCTGGCAAGTC
>787-2
CCAGGGAGAGTCGGCTAAGATGGAGTGTTCACATAGTATATCAGGCTATAATCAAATCCTCTGGTACAAGCAATTCAACTACAGAGAATTAGTGTTTTTAGGATACATGACCGGTACATCTGGATTTCCTGAGGCTGGATTTGATATAGAAGGAGATGCTAATACAGGTGGTACCAGCACCTTAACCATCAATCAACTAACTCCAAATAGCAGTGCTGTGTATTACTGTGCTGAGGACAGCTCGTACTCGGAGGCATATTTTGGAGCCGGCACCAAACTCACCGTTTTAGATCCAAACATCAAAGTCACTGAACCCACAGTGGAAGTCCTAGCACCCTCGGCAAAGGAGTGTAAAGATAGAAACAAGAAGAAGAAGAAGACCCTGGTGTGTGTAGCCACCCGCTTCTACCCCGACCATGTCACGGTCTTCTGGCAAGTC
>788-2
CCAGGGAGAGTCGGCTAAGATCAAGTGTTCACATAGTATATCAAGCTATAATGTCATCCTCTGGTACAAGCAATCCAACTACAGAGAATTAGTGTTTCTAGGATACATGACAGCGAAAACTGCAAATCCTGAGGTTGGATTTGGTATAGAAGGAGATGCTAGTGCAGGTGGTACCAGCACCTTAACCATCAATCAACTAACTCCAAATAGCAGTGCTGTGTATTACTGTGCTGCTAGGGACCGGGACACCCACGGATAAGGCAGAGTTTGGTCCAGGTACCAGACTCACTGTTCTAGATCCAAACATCAAAGTCACTGAACCCACAGTGGAAGTCCTAGCACCCTCGGCAAAGGAGTGTAAAGATAGAAACAAGAAGAAGAAGAAGACCCTGGTGTGTGTAGCCACCCGCTTCTACCCCGACCATGTCACGGTCTTCTGGCAAGTC
>789-2
CCAGGGAGAGTCGGCTAAGATGGAGTGTTCACATAGTATATCAAGCTATAATCGTATCCTCTGGTACAAGCAATCCAACTTCAGAGAATTGGTGCTACTAGGATACATGATAGCGACAGCTGGATATCCTGAGGCTGGATTTGGTATAGAAGGAGATGCTAATGCAGGTGGTACCAGCACCTTAACCATCAATCAACTAACTCCAAATAGCAGTGCTGTGTATTACTGTGCTGCCTCAGGGACGCAAACTCAACCAGCCTTCTTTGGCAATGGAACGAAACTCACTGTTTTAGATCCAAACATCAAAGTCACTGAACCCACAGTGGAAGTCCTAGCACCCTCGGCAAAGGAGTGTAAAGATAGAAACAAGAAGAAGAAGAAGACCCTGGTGTGTGTAGCCACCCGCTTCTACCCCGACCATGTCACGGTCTTCTGGCAAGTC
>790-2
CCAGGGAGAGTCGGCTAAGATCAAGTGTTCACATAGTATATCAAGCTATAATGTCATCCTCTGGTACAAGCAATCCAACTACAGAGAATTAGTGTTTCTAGGATACATGACAGCGAAAACTGCAAATCCTGAGGTTGGATTTGGTATAGAAGGAGATGCTAGTGCAGGTGGTACCAGCACCTTAACCATCAATCAACTAACTCCAAATAGCAGTGCTGTGTATTACTGTGCTGCCGGACAGAGCTCGTACTCGGAGGCATATTTTGGAGCCGGCACCAAACTCACCGTTTTAGATCCAAACATCAAAGTCACTGAACCCTCAGTGGAAGTCCTAGCACCCTCGGCAAAGGAGTGTAAAGATAGAAACAAGAAGAAGAAGAAGACCCTGGTGTGTGTAGCCACCCGCTTCTACCCCGACCATGTCACGGTCTTCTGGCAAGTC
>791-2
CCAGGGAGAGTCGGCTAAGATCAAGTGTTCACATAGTATATCAAGCTATAATGTCATCCTCTGGTACAAGCAATCCAACTACAGAGAATTAGTGTTTCTAGGATACATGACAGCGAAAACTGCAAATCCTGAGGTTGGATTTGGTATAGAAGGAGATGCTAGTGCAGGTGGTACCAGCACCTTAACCATCAATCAACTAACTCCAAATAGCAGTGCTGTGTATTACTGTGCTGCTAGTCGACAGAACCCGGCATTCTTCGGCAGTGGCACCAAACTCACAGTTCTAGATCCAAACATCAAAGTCACTGAACCCACAGTGGAAGTCCTAGCACCCTCGGCAAAGGAGTGTAAAGATAGAAACAAGAAGAAGAAGAAGACCCTGGTGTGTGTAGCCACCCGCTTCTACCCCGACCATGTCACGGTCTTCTGGCAAGTC
>792-2
CCAGGGAGAGTCGGCTAAGATGGAGTGTTCACATAGTATATCAGGCTACAATTATGTCCTCTGGTACAAGCAATCCAACTACAGAGAATTAGTGTTTCTCGGATACATGCAATTGAAAACTGGATTTCCTGAGGCTGGATTTGCTATAGAAGGAGATGCTAATGCAGGTGGTACCAGCACCTTAACCATCAATCAACTAACTCCAAATAGCAGTGCTGTGTATTACTGTGCTGCTCGGACAGGGCGCTGAGCTCTGGTGGTTATGCTGCCTACTTTGGAGAAGGAACTAAGCTAACAGTTCTGGATCCAAACATCAAAGTCACTGAACCCACAGTGGAAGTCCTAGCACCCTCGGCAAAGGAGTGTAAAGATAGAAACAAGAAGAAGAAGAAGACCCTGGTGTGTGTAGCCACCCGCTTCTACCCCGACCATGTCACGGTCTTCTGGCAAGTC
>793-2
CCAGGGAGAGTCGGCTAAGATGGAGTGTTCACATAGTATATCAAGCTATAATCGTATCCTCTGGTACAAGCAATCCAACTTCAGAGAATTGGTGCTACTAGGATACATGATAGCGACAGCTGGATATCCTGAGGCTGGATTTGGTATAGAAGGAGATGCTAATGCAGGTGGTACCAGCACCTTAACCATCAATCAACTAACCCCAAATAGCAGTGCTGTGTATTACTGTGCTGCTAGTCGGACAGATCCAAACATCAAAGTCACTGAACCCACAGTGGAAGTCCTAGCACCCTCGGCAAAGGAGTGTAAAGATAGAAACAAGAAGAAGAAGAAGACCCTGGTGTGTGTAGCCACCCGCTTCTACCCCGACCATGTCACGGTCTTCTGGCAAGTC
>794-2
CCAGGGAGAGTCGGCTAAGATGGAGTGTTCACATAGTATATCAAGCTATAATCGTATCCTCTGGTACAAGCAATCCAACTTCAGAGAATTGGTGCTACTAGGATACATGATAGCGACAGCTGGATATCCTGAGGCTGGATTTGGTATAGAAGGAGATGCTAATGCAGGTGGTACCAGCACCTTAACCATCAATCAACTAACTCCAAATAGCAGTGCTGTGTATTACTGTGCTGCTAGTCGGACAACGGATAAGGCAGAGTTTGGTCCAGGTACCAGACTCACTGTTCTAGATCCAAACATCAAAGTCACTGAACCCACAGTGGAAGTCCTAGCACCCTCGGCAAAGGAGTGTAAAGATAGAAACAAGAAGAAGAAGAAGACCCTGGTGTGTGTAGCCACCCGCTTCTACCCCGACCATGTCACGGTCTTCTGGCAAGTC
>795-2
CCAGGGAGAGTCGGCTAAGATGGAGTGTTCACATAGTATATCAGGCTACAATTATGTCCTCTGGTACAAGCAATCCAACTACAGAGAATTAGTGTTTCTCGGATACATGCAATTGAAAACTGGATTTCCTGAGGCTGGATTTGCTATAGAAGGAGATGCTAATGCAGGTGGTACCAGCACCTTAACCATCAATCAACTAACTCCAAATAGCAGTGCTGTGTATTACTGTTTAGGGGGCACTGGAAGTGAGGCCTACTTTGGGAATGGAACCAAACTCACTGTTTTAGATCCAAACATCAAAGTCACTGAACCCACAGTGGAAGTCCTAGCACCCTCGGCAAAGGAGTGTAAAGATAGAAACAAGAAGAAGAAGAAGACCCTGGTGTGTGTAGCCACCCGCTTCTACCCCGACCATGTCACGGTCTTCTGGCAAGTC
>796-2
CCAGGGAGAGTCGGCTAAGATGGAGTGTTCACATAGTATATCAGGCTACAATTATGTCCTCTGGTACAAGCAATCCAACTACAGAGAATTAGTGTTTCTCGGATACATGCAATTGAAAACTGGATTTCCTGAGGCTGGATTTGCTATAGAAGGAGATGCTAATGCAGGTGGTACCAGCACCTTAACCATCAATCAACTAACTCCAAATAGCAGTGCTGTGTATTACTGTGCTGCCGGGCAGGGTGGTTATGCTGCCTACTTTGGAGAGGGAACTAAGCTAACAGTTCTGGATCCAAACATCAAAGTCACTGAACCCACAGTGGAAGTCCTAGCACCCTCGGCAAAGGAGTGTAAAGATAGAAACAAGAAGAAGAAGAAGACCCTGGTGTGTGTAGCCACCCGCTTCTACCCCGACCATGTCACGGTCTTCTGGCAAGTC
>797-2
CCAGGGAGAGTCGGCTAAGATGGAGTGTTCACATAGTATATCAAGCTATAATCGTATCCTCTGGTACAAGCAATCCAACTTCAGAGAATTGGTGCTACTAGGATACATGATAGCGACAGCTGGATATCCTGAGGCTGGATTTGGTATAGAAGGAGATGCTAATGCAGGTGGTACCAGCACCTTAACCATCAATCAACTAACTCCAAATAGCAGTGCTGTGTATTACTGTGCTGCTAGCTACAATACTCAAACTCAACCAGCCTTCTTTGGCAATGGAACGAAACTCACTGTTTTAGATCCAAACATCAAAGTCACTGAACCCACAGTGGAAGTCCTAGCACCCTCGGCAAAGGAGTGTAAAGATAGAAACAAGAAGAAGAAGAAGACCCTGGTGTGTGTAGCCACCCGCTTCTACCCCGACCATGTCACGGTCTTCTGGCAAGTC
>798-1
CCAGGGAGAGTCGGCTAAGATGGAGTGTTCACATAGTATATCAGGCTATGATCGCATCCTCTGGTACAAGCAATCCAACTACAGAGAATTGGTGCTATTAGGATACCTGTATGGGAAAACTGGATATCCTGAGGCTGGATTTGGTATAGAAGGAGATGCTAATGCAGGTGGTACCAGCACCTTAACCATCAATCAACTAACTCCAAATAGCAGTGCTGTGTATTACTGTGCTGCCGACAGGGGTAACTATGATCCTGCATTCTTTGGAGCAGGGACCAAACTGAGTGTTCTGGATCCAAACATCAAAGTCACTGAACCCACAGTGGAAGTCCTAGCACCCTCGGCAAAGGAGTGTAAAGATAGAAACAAGAAGAAGAAGAAGACCCTGGTGTGTGTAGCCACCCGCTTCTACCCCGACCATGTCACGGTCTTCTGGCAAGTC
>799-1
CCAGGGAGAGTCGGCTAAGATCAAGTGTTCACATAGTATATCAAGCTATAATGTCATCCTCTGGTACAAGCAATCCAACTACAGAGAATTATTGTTTCTAGGATACATGACAGCGAAAACTGCAAATCCTGAGGTTGGATTTGGTATAGAAGGAGATGCTAGTGCAGGTGGTACCAGCACCTTAACCATCAATCAACTAACTCCAAATAGCAGTGCTGTGTATTACTGTGCTGCTTATCAGGGTTTGGTGGTTATGCTGCCTACTTTGGAGAAGGAACTAAGCTAACAGTTCTGGATCCAAACATCAAAGTCACTGAACCCACAGTGGAAGTCCTAGCACCCTCGGCAAAGGAGTGTAAAGATAGAAACAAGAAGAAGAAGAAGACCCTGGTGTGTGTAGCCACCCGCTTCTACCCCGACCATGTCACGGTCTTCTGGCAAGTC
>800-1
CCAGGGAGAGTCGGCTAAGATGGAGTGTTCACATAGTATATCAGGCTACAATTATGTCCTCTGGTACAAGCAATCCAACTACAGAGAATTAGTGTTTCTCGGATACATGCAATTGAAAACTGGATTTCCTGAGGCTGGATTTGCTATAGAAGGAGATGCTAATGCAGGTGGTACCAGCACCTTAACCATCAATCAACTAACTCCAAATAGCAGTGCTGTGTATTACTGTGCTACTAGAGGGACAGGGGGCCCTATGAGGCACATTTTGGATCAGGCACCAAATTAACAGTTCTCGATCCAAACATCAAAGTCACTGAACCCACAGTGGAAGTCCTAGCACCCTCGGCAAAGGAGTGTAAAGATAGAAACAAGAAGAAGAAGAAGCCCCTGGTGTGTGTAGCCATCCGCTGCTACCCCGACCATGTCACGGTCTTCTGGCAAGTC
>801-1
CCAGGGAGAGTCGGCTAAGATCAAGTGTTCACATAGTATATCAAGCTATAATGTCATCCTCTGGTACAAGCAATCCAACTACAGAGAATTAGTGTTTCTAGGATACATGACAGCGAAAACTGCAAATCCTGAGGTTGGATTTGGTATAGAAGGAGATGCTAGTGCAGGTGGTACCAGCACCTTAACCATCAATCAACTAACTCCAAATAGCAGTGCTGTGTATTACTGTGCTGCTGGACAAACACTGGAAGTGAGGCCTACTTTGGGAATGGAACCAAACTCACTGTTTTAGATCCAAACATCAAAGTCACTGAACCCACAGTGGAAGTCCTAGCACCCTCGGCAAAGGAGTGTAAAGATAGAAACAAGAAGAAGAAGAAGACCCTGGTGTGTGTAGCCACCCGCTTCTACCCCGACCATGTCACGGTCTTCTGGCAAGTC
>802-1
CCAGGGAGAGTCGGCTAAGATGGAGTGTTCACATAGTATATCAAGCTATAATCGTATCCTCTGGTACAAGCAATCCAACTTCAGAGAATTGGTGCCACTAGGATACATGATAGCGACAGCTGGATATCCTGAGGCTGGATTTGGTATAGAAGGAGATGCTAATGCAGGTGGTACCAGCACCTTAACCATCAATCAACTAACTCCAAATAGCAGTGCTGTGTATTACTGTGCTGCTAGTTTTGGGACAGGGGGCGATGAGGCACATTTTGGATCAGGCACCAAATTAACAGTTCTCGATCCAAACATCAAAGTCACTGAACCCACAGTGGAAGTCCTAGCACCCTCGGCAAAGGAGTGTAAAGATAGAAACAAGAAGAAGAAGAAGACCCTGGTGTGTGTAGCCACCCGCTTCTACCCCGACCATGTCACGGTCTTCTGGCAAGTC
>803-1
CCAGGGAGAGTCGGCTAAGATGGAGTGTTCACATAGTATATCAAGCTATAATCGTATCCTCTGGTACAAGCAATCCAACTTCAGAGAATTGGTGCTACTAGGATACATGATAGCGACAGCTGGATATCCTGAGGCTGGATTTGGTATAGAAGGAGATGCTAATGCAGGTGGTACCAGCACCTTAACCATCAATCAACTAACTCCAAATAGCAGTGCTGTGTATTACTGTGCTGCTAGCCGTACTCAAACTCAACCAGCCTTCTTTGGCAATGGAACGAAACTCACTGTTTTAGATCCAAACATCAAAGTCACTGAACCCACAGTGGAAGTCCTAGCACCCTCGGCAAAGGAGTGTAAAGATAGAAACAAGAAGAAGAAGAAGACCCTGGTGTGTGTAGCCACCCGCTTCTACCCCGACCATGTCACGGTCTTCTGGCAAGTC
>804-1
CCAGGGAGAGTCGGCTAAGATCAAGTGTTCACATAGTATATCAAGCTATAATGTCATCCTCTGGTACAAGCAATCCAACTACAGAGAATTAGTGTTTCTAGGATACATGACAGCGAAAACTGCAAATCCTGAGGTTGGATTTGGTATAGAAGGAGATGCTAGTGCAGGTGGTACCAGCACCTTAACCATCAATCAACTAACTCCAAATAGCAGTGCTGTGTATTACTGTGCTGCTAGTTTAGGGGAACGGATAAGGCAGAGTTTGGTCCAGGTACCAGACTCACTGTTCTAGATCCAAACATCAAAGTCACTGAACCCACAGTGGAAGTCCTAGCACCCTCGGCAAAGGAGTGTAAAGATAGAAACAAGAAGAAGAAGAAGACCCTGGTGTGTGTAGCCACCCGCTTCTACCCCGAACATGTCACGGTCTTCTGGCAAGTC
>805-1
CCAGGGAGAGTCGGCTAAGATGGAGTGTTCACATAGTATATCAAGCTATAATCGTATCCTCTGGTACAAGCAATCCAACTTCAGAGAATTTGTGCTACTAGGATACATGATAGCGACAGCTGGATATCCTGAGGCTGGATTTGGTATAGAAGGAGATGCTAATGCAGGTGGTACCAGCACCTTAACCATCAATCAACTAACTCCAAATAGCAGTGCTGTGTATTACTGTGCTGCTAGTTCGACAGGGGGCTATGATCCTGCATTCTTTGGAGCAGGGACCAAACTGAGTGTTCTGGATCCAAACATCAAAGTCACTGAACCCACAGTGGAAGTCCTGGCGCCCTCGGCAAAGGAGTGTAAAGATAGAAACAAGAAGAAGAAGACCCTGGTGTGTGTAGCCACCCGCTTCTACCCCGACCATGTCACGGTCTTCTGGCAAGTC
>806-1
CCAGGGAGAGTCGGCTAAGATAGTGTGTTCACATAGTATATCAGGGTATAATGTCATCCTCTGGTACAAGCAATCCAACTACAGAGAATTGGTGCTATTAGGATACATGATAGCGACAGCTGGATATCCTGAGGCTGGATTTGATATAGAAGGAGATGCTAATGCAGGTGGTACCAGCACCTTAACCATCAATCAACTAACTCCAAATAGCAGTGCTGTGTATTACTGTGCTGCTAGGCAGGGAAACTTCAACTCAACCAGCCTTCTTTGGCAATGGAACGAAACTCACTGTTTTAGATCCAAACATCAAAGTCACTGAACCCACAGTGGAAGTCCTAGCACCCTCGGCAAAGGAGTGTAAAGATAGAAACAAGAAGAAGAAGAAGTCCCTGGTGTGTGTAGCCACCCGCTTCTACCCCGACCATGTCACGGTCTTCTGGCAAGTC
>807-1
CCAGGGAGAGTCGGCTAAGATGGAGTGTTCACATAGTATATCAGGCTACAATTATGTCCTCTGGTACAAGCAATCCAACTACAGAGAATTAGTGTTTCTCGGATACATGCAATTGAAAACTGGATTTCCTGAGGCTGGATTTGCTATAGAAGGAGATGCTAATGCAGGTGGTACCAGCACCTTAACCATCAATCAACTAACTCCAAATAGCAGTGCTGTAGGGGAATACTCGGAGGCATATTTTGGAGCCGGCACCAAACTCACCGTTTTAGATCCAAACATCAAAGTCACTGAACCCACAGTGGAAGTCCTAGCACCCTCGGCAAAGGAGTGTAAAGATAGAAACAAGAAGAAGAAGAAGACCCTGGTGTGTGTAGCCACCCGCTTCTACCCCGACCATGTCACGGTCTTCTGGCAAGTC
>808-1
CCAGGGAGAGTCGGCTAAGATGGAGTGTTCACATAGTATATCAAGCTATAATCGTATCCTCTGGTACAAGCAATCCAACTTCAGAGAATTGGTGCTACTAGGATACATGATAGCGACAGCTGGATATCCTGAGGCTGGATTTGGTATAGAAGGAGATGCTAATGCAGGTGGTACCAGCACCTTAACCATCAATCAACTAACTCCAAATAGCAGTGCTGTGTATTACTGTGCTGCTAGTTTGGACAGGGCTCAAACTCAACCAGCCTTCTTTGGCAATGGAACGAAACTCACTGTTTTAGATCCAAACATCAAAGTCACTGAACCCACAGTGGAAGTCCTAGCACCCTCGGCAAAGGAGTGTAAAGATAGAAACAAGAAGAAGAAGAAGACCCTGGTGTGTGTAGCCACCCGCTTCTACCCCGACCATGTCACGGTCTTCTGGCAAGTC
>809-1
CCAGGGAGAGTCGGCTAAGATGGAGTGTTCACATAGTATATCAAGCTATAATCGTATCCTCTGGTACAAGCAATCCAACTTCAGAGAATTGGTGCTACTAGGATACATGATAGCGACAGCTGGATATCCTGAGGCTGGATTTGGTATAGAAGGAGATGCTAATGCAGGTGGTACCAGCACCTTAACCATCAATCAACTAACTCCAAATAGCAGTGCTGTGTATTACTGTGCTGCGACAGGGGCTGGTGGTGCCAGCCAGGCTTACTTCGGTGGAGGAACCAGGTTAACTGTTCTAGATCCAAACATCAAAGTCACTGAACCCACAGTGGAAGTCCTAGCACCCTCGGCAAAGGAGTGTAAAGATAGAAACAAGAAGAAGAAGAAGACCCTGGTGTGTGTAGCCACCCGCTTCTACCCCGACCATGTCACGGTCTTCTGGCAAGTC
>810-1
CCAGGGAGAGTCGGCTAAGATCAAGTGTTCACATAGTATCTCAAGCTATAATGTCATCCTCTGGTACAAGCAATCCACCTACAGAGAATTAGTGTTTCTAGGATACATGACAGCGAAAACTGCAAATCCTGAGGTTGGATTTGGTATAGAAGGAGATGCTAGTGCAGGTGGTACCAGCACCTTAACCATCAATCAACTAACTCCAAATAGCAGTGCTGTGTATTACTGTGCTGCTAGTTTCCAGACACTGGAAGTGAGGCCTACTTTGGGAATGGAACCAAACTCACTGTTTTAGATCCAAACATCAAAGTCACTGAACCCACAGTGGAAGTCCTAGCACCCTCGGCAAAGGAGTGTAAAGATAGAAACAAGAAGAAGAAGAAGACCCTGGTGTGTGTAGCCACCCGCTTCTACCCCGACCATGTCACGGTCTTCTGGCAAGTC
>811-1
CCAGGGAGAGTCGGCTAAGATGGAGTGTTCACATAGTATATCAAGCTATAATCGTATCCTCTGGTACAAGCAATCCAACTTCAGAGAATTGGTGCTACTAGGATACGTGATAGCGACAGCTGGATATCCTGAGGCTGGATTTGGTATAGAAGGAGATGCTAATGCAGGTGGTACCAGCACCTTAACCATCAATCAACTAACTCCAAATAGCAGTGCTGTGTATTACTGTGCTGCTACGGACAGGCGATATGAGGCACATTTTGGATCAGGCACCAAATTAACAGTTCTCGATCCAAACATCAAAGTCACTGAACCCACAGTGGAAGTCCTAGCACCCTCGGCAAAGGAGTGTAAAGATAGAAACAAGAAGAAGAAGAAGACCCTGGTGTGTGTAGCCACCCGCTTCTACCCCGACCATGTCACGGTCTTCTGGCAAGTC
>812-1
CCAGGGAGAGTCGGCTAAGATGGAGTGTTCACATAGTATATCAAGCTATAATCGTATCCTCTGGTACAAGCAATCCAACTTCAGAGAATTGGTGCTACTAGGATACATGATAGCGACAGCTGGATATCCTGAGGCTGGATTTGGTATAGAAGGAGATGCTAATGCAGGTGGTACCAGCACCTTAACCATCAATCAACTAACTCCAAATAGCAGTGCTGTGTATTACTGTGCTGCCAGGACAGGGGGCGGTTATAGTGTTGCCAGCCAGGCTTACTTCGGTGGAGGAACCAGGTTAACTGTTCTAGATCCAAACATCAAAGTCACTGAACCCACAGTGGAAGTCCTAGCACCCTCGGCAAAGGAGTGTAAAGATAGAAACAAGAAGAAGAAGAAGACCCTGGTGTGTGTAGCCACCCGCTTCTACCCCGACCATGTCACGGTCTTCTGGCAAGTC
>813-1
CCAGGGAGAGTCGGCTAAGATGGAGTGTTCACATAGTATATCAAGCTATAATCGTATCCTCTGGTACAAGCAATCCAACTTCAGAGAATTGGTGCTACTAGGATACATGATAGCGACAGCTGGATATCCTGAGGCTGGATTTGGTATAGAAGGAGATGCTAATGCAGGTGGTACCAGCACCTTAACCATCAATCAACTAACTCCAAATAGCAGTGCTGTGTATTACTGTGCTGCTAGTTTTACAGGGGGCGGCAACCCGGCATTCTTCGGCAGTGGCACCAAACTCACAGTTCTAGATCCAAACATCAAAGTCACTGAACCCACAGTGGAAGTCCTAGCACCCTCGGCAAAGGAGTGTAAAGATAGAAACAAGAAGAAGAAGAAGACCCTGGTGTGTGTAGCCACCCGCTTCTACCCCGACCATGTCACGGTCTTCTGGCAAGTC
>814-1
CCAGGGAGAGTCGGCTAAGATGGAGTGTTCACATAGTATATCAAGCTATAATCGTATCCTCTGGTACAAGCAATCCAACTACCGAGAATTATTGCTATTAGGATACATGGTTGGGAAAACTGGATATCCTGAGGCTGGATTTGGTATAGAAGGAGATGCTAATGCAGGTGGTACCAGCACCTTAACCATCAATCAACTAACTCCAAATAGCAGTGCTGTGTATTACTGTGCTGCTAAAGACAAATATGAGGCACATTTTGGATCAGGCACCAAATTAACAGTTCTCGATCCAAACATCAAAGTCACTGAACCCACAGTGGAAGTCCTAGCACCCTCGGCAAAGGAGTGTAAAGATAGAAACAAGAAGAAGAAGAAGACCCTGGTGTGTGTAGCCACCCGCTGCTACCCCGACCATGTCACGGTCTTCTGGCAAGTC
>815-1
CCAGGGAGAGTCGGCTAAGATGGAGTGTTCACATAGTATATCAAGCTATAATCGTATCCTCTGGTACAAGCAATCCAACTTCAGAGAATTGGTGCTACTAGGATACATGATAGCGACAGCTGGATATCCTGAGGCTGGATTTGGTATAGAAGGAGATGCTAATGCAGGTGGTACCAGCACCTTAACCATCAATCAACTAACTCCAAATAGCAGTGCTGTGTATTACTGTGCTGCGGGACAGGCGGCCAACTATGAGGCACATTTTGGATCAGGCACCAAATTAACAGTTCTCGATCCAAACATCAAAGTCACTGAACCCACAGTGGAAGTCCTAGCACCCTCGGCAAAGGAGTGTAAAGATAGAAACAAGAAGAAGAAGAAGACCCTGGTGTGTGTAGCCACCCGCTTCTACCCCGACCATGTCACGGTCTTCTGGCAAGTC
>816-1
CCAGGGAGAGTCGGCTAAGATGGAGTGTTCACATAGTATATCAAGCTATAATCGTATCCTCTGGTACAAGCAATCCAACTACCGAGAATTATTGCTATTAGGATACATGGTTGGGAAAACTGGATATCCTGAGGCTGGATTTGGTATAGAAGGAGATGCTAATGCAGGTGGTACCAGCACCTTAACCATCAATCAACTAACTCCAAATAGCAGTGCTGTGTATTACTGTGCTGCTAGTTTATACGGACAGTACAACTATGATCCTGCATTCTTTGGAGCAGGGACCAAACTGAGTGTTCTGGATCCAAACATCAAAGTCACTGAACCCACAGTGGAAGTCCTAGCACCCTCGGCAAAGGAGTGTAAAGATAGAAACAAGAAGAAGAAGAAGACCCTGGTGTGTGTAGCCACCCGCTTCTACCCCGACCATGTCACGGTCTTCTGGCAAGTC
>817-1
CCAGGGAGAGTCGGCTAAGATGGAGTGTTCACATAGTATATCAAGCTATAATCGTATCCTCTGGTACAAGCAATCCAACTTCAGAGAATTGGTGCTACTAGGATACATGATAGCGACAGCTGGATATCCTGAGGCTGGATTTGGTATAGAAGGAGATGCTAATGCAGGTGGTACCAGCACCTTAACCATCAATCAACTAACTCCAAATAGCAGTGCTGTGTATTACTGTGCTGCTAGACAGGGGCCTATCTTAAAGGCCTACTTTGGGAATGGAACCAAACTCACTGTTTTAGATCCAAACATCAAAGTCACTGAACCCACAGTGGAAGTCCTAGCACCCTCGGCAAAGGAGTGTAAAGATAGAAACAAGAAGAAGAAGAAGACCCTGGTGTGTGTAGCCACCCGCTTCTACCCTGACCATGTCACGGTCTTCTGGCAAGTC
>818-1
CCAGGGAGAGTCGGCTAAGATCAAGTGTTCACATAGTATATCAAGCTATAATGTCATCCTCTGGTACAAGCAATCCAACTACAGAGAATTAGTGTTTCTAGGATACATGACAGCGAAAACTGCAAATCCTGAGGTTGGATTTGGTATAGAAGGAGATGCTAGTGCAGGTGGTACCAGCACCTTAACCATCAATCAACTAACTCCAAATAGCAGTGCTGTGTATTACTGTGCTGCAACAACTCAAACTCAACCAGCCTTCTTTGGCAATGGAACGAAACTCACTGTTTTAGATCCAAACATCAAAGTCACTGAACCCACAGTGGAAGTCCTAGCACCCTCGGCAAAGGAGTGTAAAGATAGAAACAAGAAGAAGAAGAAGACCCTGGTGTGTGTAGCCACGCGCTTCTACCCCGACCATGTCACGGTCTTCTGGCAAGTC
>819-1
CCAGGGAGAGTCGGCTAAGATCAAGTGTTCACATAGTATATCAAGCTATAATGTCATCCTCTGGTACAAGCAATCCAACTACAGAGAATTAGTGTTTCTAGGATACATGACAGCGAAAACTGCAAATCCTGAGGTTGGATTTGGTATAGAAGGAGATGCTAGTGCAGGTGGTACCAGCACCTTAACCATCAATCAACTAACTCCAAATAGCAGTGCTGTGTATTACTGTGCTGCTAAACAGGAAGTACTCAAACTCAACCAGCCTTCTTTGGCAATGGAACGAAACTCACTGTTTTAGATCCAAACATCAAAGTCACTGAACCCACAGTGGAAGTCCTAGCACCCTCGGCAAAGGAGTGTAAAGATAGAAACAAGAAGAAGAAGACCCTGGTGTGTGTAGCCACCCGCTTCTACCCCGACCATGTCACGGTCTTCTGGCAAGTC
>820-1
CCAGGGAGAGTCGGCTAAGATGGAGTGTTCACATAGTATATCAGGCTATGATCGCATCCTCTGGTACAAGCAATCCAACTACAGAGAATTGGTGCTATTAGGATACCTGTATGGGAAAACTGGATATCCTGAGGCTGGATTTGGTATAGAAGGAGATGCTAATGCAGGTGGTACCAGCACCTTAACCATCAATCAACTAACTCCAAATAGCAGTGCTGTGTATTACTGTGCTGCTAAACAGGGGGCGATTGGTGCCAGCCAGGCTTACTTCGGTGGAGGAACCAGGTTAACTGTTCTAGATCCAAACATCAAAGTCACTGAACCCACAGTGGAAGTCCTAGCACCCTCGGCAAAGGAGTGTAAAGATAGAAACAAGAAGAAGAAGAAGACCCTGGTGTGTGTAGCCACCCGCTTCTACCCCGACCATGTCACGGTCTTCTGGCAAGTC
>821-1
CCAGGGAGAGTCGGCTAAGATAGTGTGTTCACATAGTATATCAGGGTATAATGTCATCCTCTGGTACAAGCAATCCAACTACAGAGAATTGGTGCTATTAGGATACATGATAGCGACAGCTGGATATCCTGAGGCTGGATTTGATATAGAAGGAGATGCTAATGCAGGTGGTACCAGCACCTTAACCATCAATCAACTAACTCCAAATAGCAGTGCTGTGTATTACTGTGCTGCTAGCGGGACACGAGTGGTGCCAGCCAGGCTTACTTCGGTGGAGGAACCAGGTTAACTGTTCTAGATCCAAACATCAAAGTCACTGAACCCACAGTGGAAGTCCTAGCACCCTCGGCAAAGGAGTGTAAAGATAGAAACGAGAAGAAGAAGAAGACCCTGGTGTGTGTAGCCACCCGCTTCTACCCCGACCATGTCACGGTCTTCTGGCAAGTC
>822-1
CCAGGGAGAGTCGGCTAAGATGGAGTGTTCACATAGTATATCAGGCTACAATTATGTCCTCTGGTACAAGCAATCCAACTACAGAGAATTAGTGTTTCTCGGATACATGCAATTGAAAACTGGATTTCCTGAGGCTGGATTTGCTATAGAAGGAGATGCTAATGCAGGTGGTACCAGCACCTTAACCATCAATCAACTAACTCCAAATAGCAGTGCTGTGTATTACTGTGCTGCTAGTTTATCCAGGGGGGGAACAACCCGGCATTCTTTGGCAGTGGACCCAAACTCACAGTTCTAGATCCAAACATCAAAGTCACTGAACCCACAGTGGAAGTCCTAGCACCCTCGGCAAAGGAGTGTAAAGATAGAAACAAGAAGAAGAAGAAGACCCTGGTGTGGGTAGCCAACCGATGCTACCCCGACCATGTCACGGTCTTCTGGCAAGTC
>823-1
CCAGGGAGAGTCGGCTAAGATGGAGTGTTCACATAGTATATCAAGCTATAATCGTATCCTCTGGTACAAGCAATCCAACTTCAGAGAATTGGTGCTACTATGATACATGATAGCGACAGCTGGATATCCTGAGGCTGGATTTGGTATAGAAGGAGATGCTAATGCAGGTGGTACCAGCACCTTAACCATCAATCAACTAACTCCAAATAGCAGTGCTGTGTATTACTGTGCTGCCGGGACAGGGGGCAACTATGAGGCACATTTTGGATCAGGCACCAAATTAACAGTTCTCGATCCAAACATCAAAGTCACTGAACCCACAGTGGAAGTCCTAGCACCCTCGGCAAAGGAGTGTAAAGATAGAAACAAGAAGAAGAAGAAGACCCTGGTGTGTGTAGCCACCCGCTTCTACCCCGACCATGTCACGGTCTTCTGGCAAGTC
>824-1
CCAGGGAGAGTCGGCTAAGATGGAGTGTTCACATAGTATATCAAGCTATAATCGTATCCTCTGGTACAAGCAATCCAACTTCAGAGAATTGGTGCTACTAGGATACATGATAGCGACAGCTGGATATCCTGAGGCTGGATTTGGTATAGAAGGAGATGCTAATGCAGGTGGTACCAGCACCTTAACCATCAATCAACTAACTCCAAATAGCAGTGCTGTGTATTACTGTGCTGCTAGGCAGGGGAACTCGGAGGCATATTTTGGAGCCGGCACCAAACTCACCGTTTTAGATCCAAACATCAAAGTCACTGAACCCACAGTGGAAGTCCTAGCACCCTCGGCAAAGGAGTGTAAAGATAGAAACAAGAAGAAGAAGAAGACCCTGGTGTGTGTAGCCACCCGCTTCTACCCCGACCATGTCACGGTCTTCTGGCAAGTC
>825-1
CCAGGGAGAGTCGGCTAAGATGGAGTGTTCACATAGTATATCAAGCTATAATCGTATCCTCTGGTACAAGCAATCCAACTACCGAGAATTATTGCTATTAGGATACATGGTTGGGAAAACTGGATATCCTGAGGCTGGATTTGGTATAGAAGGAGATGCTAATGCAGGTGGTACCAGCACCTTAACCATCAATCAACTAACTCCAAATAGCAGTGCTGTGTATTACTGTGCTGCTAGTTTTTGGGGGGAGGCACATTTTGGATCAGGCACCAAATTAACAGTTCTCGATCCAAACATCAAAGTCACTGAACCCACAGTGGAAGTCCTAGCACCCTCGGCAAAGGAGTGTAAAGATAGAAACAAGAAGAAGAAGAAGACCCTGGTGTGTGTAGCCACCCGCTGCTACCCCGACCATGTCACGGTCTTCTGGCAAGTC
>826-1
CCAGGGAGAGTCGGCTAAGATGGAGTGTTCACATAGTATATCAAGCTATAATCGTATCCTCTGGTACAAGCAATCCAACTTCAGAGAATTGGTGCTACTAGGATACATGATAGCGACAGCTGGATATCCTGAGGCTGGATTTGGTATAGAAGGAGATGCTAATGCAGGTGGTACCAGCACCTTAACCATCAATCAACTAACTCCAAATAGCAGTGCTGTGTATTACTGTGCTGCTAGTTTATCTCGACAGAGTTATGAGGCACATTTTGGATCAGGCACCAAATTAACAGTTCTCGATCCAAACATCAAAGTCACTGAACCCACAGTGGAAGTCCTAGCACCCTCGGCAAAGGAGTGTAAAGATAGAAACAAGAAGAAGAAGACCCTGGTGTGTGTAGCCACCCGCTTCTACCCCGACCATGTCACGGTCTTCTGGCAAGTC
>827-1
CCAGGGAGAGTCGGCTAAGATGGAGTGTTCACATAGTATATCAAGCTATAATCGTATCCTCTGGTACAAGCAATCCAACTTCAGAGAATTGGTGCTACTAGGATACATGATAGCGACAGCTGGATATCCTGAGGCTGGATTTGGTATAGAAGGAGATGCTAATGCAGGTGGTACCAGCACCTTAACCATCAATCAACTAACTCCAAATAGCAGTGCTGTGTATTACTGTGCTGCTAGACAGGGGAACTATGATCCTGCATTCTTTGGAGCAGGGACCAAACTGAGTGTTCTGGATCCAAACATCAAAGTCACTGAACCCACAGTGGAAGTCCTAGCACCCTCGGCAAAGGAGTGTAAAGATAGAAACAAGAAGAAGAAGAAGACCCTGGTGTGTGTAGCCACCCGCTTCTACCCCGACCATGTCACGGTCTTCTGGCAAGTC
>828-1
CCAGGGAGAGTCGGCTAAGATGGAGTGTTCACATAGTATATCAAGCTATAATCGTATCCTCTGGTACAAGCAATCCAACTTCAGAGAATTGGTGCTACTAGGATACATGATAGCGACAGCTGGATATCCTGAGGCTGGATTTGGTATAGAAGGAGATGCTAATGCAGGTGGTACCAGCACCTTAACCATCAATCAACTAACTCCAAATAGCAGTGCTGTGTATTACTGTGCTGCTAGTACAATTCTCTGGTGGTTATGCTGCCTACTTTGGAGAGGGAACTAAGCTAACAGTTCTGGATCCAAACATCAAAGTCACTGAACCCACAGTGGAAGTCCTAGCACCCTCGGCAAAGGAGTGTAAAGATAGAAACAAGAAGAAGAAGAAGACCCTGGTGTGTGTAGCCACCCGCTTCTACCCCGACCATGTCACGGTCTTCTGGCAAGTC
>829-1
CCAGGGAGAGTCGGCTAAGATGGAGTGTTCACATAGTATATCAGGCTACAATTATGTCCTCTGGTACAAGCAATCCAACTACAGAGAATTAGTGTTTCTCGGATACATGCAATTGAAAACTGGATTTCCTGAGGCTGGATTTGCTATAGAAGGAGATGCTAATGCAGGTGGTACCAGCACCTTAACCATCAATCAACTAACTCCAAATAGCAGTGCTGTGTATTACTGTGCTGCCCGACAGTCCTGGTGGTGCCAGCCAGGCTTACTTCGGTGGAGGAACCAGGTTAACTGTTCTAGATCCAAACATCAAAGTCACTGAACCCACAGTGGAAGTCCTAGCACCCTCGGCAAAGGAGTGTAAAGATAGAAACAAGAAGAAGAAGAAGACCCTGGTGTGTGTAGCCACCCGCTGCTACCCCGACCATGTCACGGTCTTCTGGCAAGTC
>830-1
CCAGGGAGAGTCGGCTAAGATGGAGTGTTCACATAGTATATCAAGCTATAATCGTATCCTCTGGTACAAGCAATCCAACTACCGAGAATTATTGCTATTAGGATACATGGTTGGGAAAACTGGATATCCTGAGGCTGGATTTGGTATAGAAGGAGATGCTAATGCAGGTGGTACCAGCACCTTAACCATCAATCAACTAACTCCAAATAGCAGTGCTGTGTATTACTGTGCTGCTAAAGACAAATATGAGGCACATTTTGGATCAGGCACCAAATCAACAGTTCTCGATCCAAACATCAAAGTCACTGAACCCACAGTGGAAGTCCTAGCACCCTCGGCAAAGGAGTGTAAAGATAGAAACAAGAAGAAGAAGAAGACCCTGGTGTGTGTAGCCACCCGCTTCTACCCCGACCATGTCACGGTCTTCTGGCAAGTC
>831-1
CCAGGGAGAGTCGGCTAAGATGGAGTGTTCACATAGTATATCAGGCTACAATTATGTCCTCTGGTACAAGCAATCCAACTACAGAGAATTAGTGTTTCTCGGATACATGCAATTGAAAACTGGATTTCCTGAGGCTGGATTTGCTATAGAAGGAGATGCTAATGCAGGTGGTACCAGCACCTTAACCATCAATCAACTAACTCCAAATAGCAGAGCTGTGTATTACTGTGCTGCTAGTTTGGGACAGGGAACTCAACCAGCCTTCTTTGGCAATGGAACGAAACTCACTGTTTTAGATCCAAACATCAAAGTCACTGAACCCACAGTGGAAGTCCTAGCACCCTCGGCAAAGGAGTGTAAAGATAGAAACAAGAAGAAGAAGAAGACCCTGGTGTGTGTAGCCACCCGCTTCTACCCCGACCATGTCACGGTCTTCTGGCAAGTC
>832-1
CCAGGGAGAGTCGGCTAAGATGGAGTGTTCACATAGTATATCAAGCTATAATCGTATCCTCTGGTACAAGCAATCCAACTTCAGAGAATTGGTGCTACTAGGATACATGATAGCGACAGCTGGATATCCTGAGGCTGGATTTGGTATAGAAGGAGATGCTAATGCAGGTGGTACCAGCACCTTAACCATCAATCAACTAACTCCAAATAGCAGTGCTGTGTATTACTGTGCTGCTACCGGACCGAGCTCTGGTGGTTATGCTGCCTACTTTGGAGAGGGAACTAAGCTAACAGTTCTGGATCCAAACATCAAAGTCACTGAACCCACAGTGGAAGTCCTAGCACCCTCGGCAAAGGAGTGTAAAGATAGAAACAAGAAGAAGAAGAAGACCCTGGTGTGTGTAGCCACCCGCTTCTACCCCGACCATGTCACGGTCTTCTGGCAAGTC
>833-1
CCAGGGAGAGTCGGCTAAGATGGAGTGTTCACATAGTATATCAAGCTATAATCGTATCCTCTGGTACAAGCAATCCAACTACCGAGAATTATTGCTATTAGGATACATGGTTGGGAAAACTGGATATCCTGAGGCTGGATTTGGTATAGAAGGAGATGCTAATGCAGGTGGTACCAGCACCTTAACCATCAATCAACTAACTCCAAATAGCAGTGCTGTGTATTACTGTGCTGCTAGTTTACAAGGGGCGCCCTATGATCCTGCATTCTTTGGAGCAGGGACCAAACTGAGTGTTCTGGATCCAATCATCAAAGTCACTGAACCCACAGTGGAAGTCCTAGCACCCTCGGCAAAGGAGTGTAAAGATAGAAACAAGAAGAAGAAGAAGACCCTGGTGTGTGTAGCCACCCGCTTCTACCCCGACCATGTCACGGTCTTCTGGCAAGTC
>834-1
CCAGGGAGAGTCGGCTAAGATGGAGTGTTCACATAGTATATCAAGCTATAATCGTATCCTCTGGTACAAGCAATCCAACTTCAGAGAATTGGTGCTACTAGTATACATGATAGCGACAGCTGGATATCCTGAGGCTGGATTTGGTATAGAAGGAGATGCTAATGCAGGTGGTACCAGCACCTTAACCATCAATCAACTAACTCCAAATAGCAGTGCTGTGTATTACTGTGCTGCTAGTCTGACAGGGCCTGAGGCACATTTTGGATCAGGCACCAAATTAACAGTTCTCGATCCAAACATCAAAGTCACTGAACCCACAGTGGAAGTCCTAGCACCCTCGGCAAAGGAGTGTAAAGATAGAAACAAGAAGAAGAAGAAGACCCTGGTGTGTGTAGCCACCCGCTTCTACCCCGACCATGTCACGGTCTTCTGGCAAGTC
>835-1
CCAGGGAGAGTCGGCTAAGATGGAGTGTTCACATAGTATATCAAGCTATAATCGTATCCTCTGGTACAAGCAATCCAACTTCAGAGAATTGGTGCTACTAGAATACATGATAGCGACAGCTGGATATCCTGAGGCTGGATTTGGTATAGAAGGAGATGCTAATGCAGGTGGTACCAGCACCTTAACCATCAATCAACTAACTCCAAATAGCAGTGCTGTGTATTACTGTGCTGCTATCCCCGCTCAAACTCAACCAGCCTTCTTTGGCAATGGAACGAAACTCACTGTTTTAGATCCAAACATCAAAGTCACTGAACCCACAGTGGAAGTCCTAGCACCCTCGGCAAAGGAGTGTAAAGATAGAAACAAGAAGAAGAAGAAGACCCTGGTGTGTGTAGCCACCCGCTTCTACCCCGACCATGTCACGGTCTTCTGGCAAGTC
>836-1
CCAGGGAGAGTCGGCTAAGATCAAGTGTTCACATAGTATATCAAGCTATAATGTCATCCTCTGGTACAAGCAATCCAACTACAGAGAATTAGTGTTTCTAGGATACATGACAGCGAAAACTGCAAATCCTGAGGTTGGATTTGGTATAGAAGGAGATGCTAGTGCAGGTGGTACCAGCACCTTAACCATCAATCAACTAACTCCAAATAGCAGTGCTGTGTATTACTGTGCTGCTAGGTCGGGACAGAGCACTGGAAGTGAGGCCTACTTTGGGAATGGAACCAAACTCACTGTTTTAGATCCAAACATCAAAGTCACTGAACCCACAGTGGAAGTCCTAGCACCCTCGGCAAAGGAGTGTAAAGATAGAAACAAGAAGAAGAAGAAGACCCTGGTGTGTGTAGCCACCCGCTTCTACCCCGACCATGTCACGGTCTTCTGGCAAGTC
>837-1
CCAGGGAGAGTCGGCTAAGATGGAGTGTTCACATAGTATATCAAGCTATAATCGTATCCTCTGGTACAAGCAATCCAACTTCAGAGAATTGGTGCTACTAGGATACATGATAGCGACAGCTGGATATCCTGAGGCTGGATTTGGTATAGAAGGAGATGCTAATGCAGGTGGTACCAGCACCTTAACCATCAATCAACTAACTCCAAATAGCAGTGCTGTGTATTACTGTGCTGCTAGTTTTCCGGGACAGGGGTCGTACTCGGAGGCATATTTTGGAGCCGGCACCAAACTCACCGTTTTAGATCCAAACATCAAAATCACTGAACCCACAGTGGAAGTCCTAGCACCCTCGGCAAAGGAGTGTAAAGATAGAAACAAGAAGAAGAAGAAGACCCTGGTGTGTGTAGCCACCCGCTTCTACCCCGACCATGTCACGGTCTTCTGGCAAGTC
>838-1
CCAGGGAGAGTCGGCTAAGATGGAGTTTTCACATAGTATATCAAGCTATAATCGTATCCTCTGGTACCAGCAATCCACCTTCAGAGACTTGGTGCTACTAGGATACATGATAGCGACCGCTGGATATCCTTAGGCTGGATTTGGTATAGAAGGAGATGCTAATGCAGGTGGTACCAGCACCTTAACCATCAATCAACTAACTCCAAATAGCAGTGCTGTGTATTACTGTGCTGCTAGTTTAATCCAGGGGTCGTACTCGGAGGCATATTTTGGAGCCGGCACCAAACTCACCGTTTTAGATCCAAACATCAAAGTCACTGAACCCACAGTGGAAGTCCTAGCACCCTCGGCAAAGGAGTGTAAAGATAGAAACAAGAAGAAGAAGAAGACCCTGGTGTGTGTAGCCACCCGCTTCTACACCGAACATGTCACGGTCTTCTGGCAAGTC
>839-1
CCAGGGAGAGTCGGCTAAGATGGAGTGTTCACATAGTATATCAAGCTATAATCGTATCCTCTGGTACAAGCAATCCAACTTCAGAGAATTGGTGCTACTAGGATACATGATAGCGACAGCTGGATATCCTGAGGCTGGATTTGGTATAGAAGGAGATGCTAATGCAGGTGGTACCAGCACCTTAACCATCAATCAACTAACTCCAAATAGCAGTGCTGTGTATTACTGTGCTGCTAGTTTAGCCTCTGGTGGTTATGCTGCCTACTTTGGAGAAGGAACTAAGCTAACAGTTCTGGATCCAAACATCAAAGTCACTGAACCCACAGTGGAAGTCCTAGCACCCTCGGCAAAGGAGTGTAAAGATAGAAACAAGAAGAAGAAGAAGACCCTGGTGTGTGTAGCCACCCGCTTCTACCCCGACCATGTCACGGTCTTCTGGCAAGTC
>840-1
CCAGGGAGAGTCGGCTAAGATAGTGTGTTCACATAGTATATCAGGGTATAATGTCATCCTCTGGTACAAGCAATCCAACTACAGAGAATTGTTGCTATTAGGATACATGATAGCGACAGCTGGATATCCTGAGGCTGGATTTGATATAGAAGGAGATGCTAATGCAGGTGGTACCAGCACCTTAACCATCAATCAACTAACTCCAAAATAGCAGTGCTGTGTATTACTGTGCTGCTAGTTTTCGTACTCAAACTCAACCAGCCTTCTTTGGCAATGGAACGAAACTCACTGTTTTAGATCCAAACATCAAAGTCACTGAACCCACAGTGGAAGTCCTAGCACCCTCGGCAAAGGAGTGTAAAGATAGAAACAAGAAGAAGAAGAAGACCCTGGTGTGTGTAGCCACCCGCGTCTACCCCGACCATGTCACGGTCTTCTGGCAAGTC
>841-1
CCAGGGAGAGTCGGCTAAGATGGAGTGTTCACATAGTATATCAAGCTATAATCGTATCCTCTGGTACAAGCAATCCAACTTCCGAGAATTGGTGCTACTAGGATACATGATAGCGACAGCTGGATATCCTGAGGCTGGATTTGGTATAGAAGGAGATGCTAATGCAGGTGGTACCAGCACCTTAACCATCAATCAACTAACTCCAAATAGCAGTGCTGTGTATTACTGTGCTGCTAGACAGGGGCCTATCTTAAAGGCCTACTTTGGGAATGGAACCAAACTCACTGTTTTAGATCCAAACATCAAAGTCACTGAACCCACAGTGGAAGTCCTAGCACCCTCGGCAAAGGAGTGTAAAGATAGAAACAAGAAGAAGAAGACCCTGGTGTGTGTAGCCACCCGCTTCTACCCCGACCATGTCACGGTCTTCTGGCAAGTC
>842-1
CCAGGGAGAGTCGGCTAAGATCAAGTGTTCGAATAGTATATCAAGCTATAGTGTCATCCTCTGGTACAAGCAATCCAACTAGAGAGAATTAGGGTTTCTAGGATACATGACAGCGAAAACTGCAAATCCTGAGGTTGGATTTGGTATAGAAGGAGATGCTAGTGCAGGTGGTACCAGCACCTTAACCATCAATCAACTAACTCCAAATAGCAGTGCTGTGTATTACTGTGCTGCTAGAAGCATTATGAGGCACATTTTGGATCAGGCACCAAATTAACAGTTCTCGATCCAAACATCAAAGTCACTGAACCCACAGTGGAAGTCCTAGCACCCTCGGCAAAGGAGTGTAAAGATAGAAACAAGAAGAAGAAGAAGACCCTGGTGTGTGTCGCCGCCCGCTTCTACCCCGACCATGTCACGGTCTTCTGGCAAGTC
>843-1
CCAGGGAGAGTCGGCTAAGATGGAGTGTTCACATAGTATATCAGGCTACAATTATGTCCTCTGGTACAAGCAATCCAACTACAGAGAATTAGTGTTTCTCGGATACATGCAATTGAAAACTGGATTTCCTGAGGCTGGATTTGGTATAGAAGGAGATGCTAATGCAGGTGGTACCAGCACCTTAACCATCAATCAACTAACTCCAAATAGCAGTGCTGTGTATTACTGTGCTGCTAGGGGACAGGCTCGTACTCGGAGGCATATTTTGGAGCCGGCACCAAACTCACCGTTTTAGATCCAAACATCAAAGTCACTGAACCCACAGTGGAAGTCCTAGCACCCTCGGCAAAGGAGTGTAAAGATAGAAACAAGAAGAAGAAGAAGACCCTGGTGTGTGTAGCCACCCGCTGCTACCCCGACCATGTCACGGTCTTCTGGCAAGTC
>844-1
CCAGGGAGAGTCGGCTAAGATCAAGTGTTCACATAGTATATCAAGCTATAATCGTATCCTCTGGTACAAGCAATCCAACTTCAGAGAATTGGTGCTACTAGGATACATGATAGCGACAGCTGGATATCCTGAGGCTGGATTTGGTATAGAAGGAGATGCTAATGCAGGTGGTACCAGCACCTTAACCATCAATCAACTAACTCCAAATAGCAGTGCTGTGTATTACTGTGCTGCTAGTTTTTACGGCCAGGGGTACGGGACTCCCAACTATGAGGCACATTTTGGATCAGGCACCAAATTAACAGTTCTCGATCCAAACATCAAAGTCACTGAACCCACAGTGGAAGTCCTAGCACCCTCGGCAAAGGAGTGTAAAGATAGAAACAAGAAGAAGAAGAAGACCCTGGTGTGTGTAGCCACCCGCTTCTACCCCGACCATGTCACGGTCTTCTGGCAAGTC
>845-1
CCAGGGAGAGTCGGCTAAGATCAAGTGTTCACATAGTATATCAAGCTATAATGTCATCCTCTGGTACAAGCAATCCAACTACAGAGAATTAGTGTTTCTAGGATACATGACAGCGAAAACTGCAAATCCTGAGGTTGGATTTGGTATAGAAGAAGATGCTAGTGCAGGTGGTACCAGCACCTTAACCATCAATCAACTAACTCCAAATAGCAGTGCTGTGTATTACTGTGCTGCTAGTTTTGACAGGGTCGGCTATGAGGCACATTTTGGATCAGGCACCAAATTAACAGTTCTCGATCCAAACATCAAAGTCACTGAACCCACAGTGGAAGTCCTAGCACCCTCGGCAAAGGAGTGTAAAGATAGAAACAAGAAGAAGAAGAAGACCCTGGTGTGTGTAGCCACCCGCTTCTACCCCGACCATGTCACGGTCTTCTGGCAAGTC
>846-1
CCAGGGAGAGTCGGCTAAGATCAAGTGTTCACATAGTATCTCAAGCTCTAATGTCATCCTCTGGTACAAGCAATCCAACTACAGAGAATTCGTGTTTCTAGGATACATGACAGCGACAACTGCACATCCTGAGGTTGGATTTGGTATAGAAGGAGATGCTAGTGCAGGTGGTACCAGCACCTTAACCATCAATCAACTAACTCCAAATAGCAGTGCTGTGTATTACTGTGCTGGGACAGGGGGCTTTGAGGCACATTTTGGATCAGGCACCAAATTAACAGTGCTCGATCCAAACATCAAAGTCACTGAACCCACAGTGGAAGTCCTAGCACCCTCGGCAAAGGAGTGTAAAGATAGAAACAAGAAGAAGAAGAAGACCCTGGTGTGTGTAGCCACCCGCTTCTACCCCGACCATGTCACGGTCTTCTGGCAAGTC
>847-1
CCAGGGAGAGTCGGCTAAGATGGAGTGTTCACATAGTATATCAAGCTATAATCGTATCCTCTGGTACAAGCAATCCAACTTCAGAGAATTGGTGCTACTAGGATACATGATAGCGACAGCTGGATATCCTGAGGCTGGATTTGGTATAGAAGGAGATGCTAATGCAGGTGGTACCAGCACCTTAACCATCAATCAACTAACTCCAAATAGCAGTGCTGTGTATTACTGTGCTGGGACAGGGGGCATAGCTCAACCAGCCTTCTTTGGCAATGGAACGAAACTCACTGTTTTAGATCCAAACATCAAAGTCACTGAACCCACAGTGGAAGTCCTAGCACCCTCGGCAAAGGAGTGTAAAGATAGAAACAAGAAGAAGAAGAAGACCCTGGTGTGTGTAGCCACCCGCTGCTACCCCGACCATGTCACGGTCTTCTGGCAAGTC
>848-1
CCAGGGAGAGTCGGCTAAGATGGAGTGTTCACATAGTATATCAAGCTATAATCGTATCCTCTGGTACAAGCAATCCAACTTCAGAGAATTGGTGCTACTAGGATACATGATAGCGACAGCTGGATATCCTGAGGCTGGATTTGGTATAGAAGGAGATGCTAATGCAGGTGGTACCAGCACCTTAACCATCAATCAACTAACTCCAAATAGCAGTGCTGTGTATTACTGTGCTGGACAGGGCTCGTACTCGGAGGCATATTTTGGAGCCGGCACCAAACTCACCGTTTTAGATCCAAACATCAAAGTCACTGAACCCACAGTGGAAGTCCTAGCACCCTCGGCAAAGGAGTGTAAAGATAGAAACAAGAAGAAGAAGAAGACCCTGGTGTGTGTAGCCACCCGCTTCTACCCCGACCATGTCACGGTCTTCTGGCAAGTC
>849-1
CCAGGGAGAGTCGGCTAAGATGGAGTGTTCACATAGTATATCAGGGTATAATGTCATCCTCTGGTACAAGCAATCCAATACAGAGAATTGGTGTTTTTAGGATACATGATCGGGACATCTGGATTTCCTGAGGCTGGATTTGATTTAGAAGGAGATGCTAATGCAGGTGGTACAGCACCTTAACCATCAATCAACTAACTCCAAATAGCAGTTCTGTGTATTACTGTGCTGCTAGGGACAACAACAACCCGGCATTCTTCGGCAGTGGCACCAAACTCACAGTTCTAGATCCAAACATCAAAGTCACTGAACCCACAGTGGAAGTCCTAGCACCCTCGGCAAAGGAGTGTAAAGATAGAAACAAGAAGAAGAAGAAGACCCTGGTGTGTGTAGCCACCCGCTTCTACCCCGACCATGTCACGGTCTTCTGGCAAGTC
>850-1
CCAGGGAGAGTCGGCTAAGATCAAGTGTTCACATAGTATATCAAGCTATAATGTCATCCTCTGGTACAAGCAATCCAACTACAGAGAATTAGTGTTTCTAGGATACATGACAGCGAAAACTGCAAATCCTGAGGTTGGATTTGGTATAGAAGGAGATGCTAGTGCAGGTGGTACCAGCACCTTAACCATCAATCAACTAACTCCAAATAGCAGTGCTGTGTATTACTGTGCTGTGGACAGGGGGTACTCGGAGGCATATTTTGGAGCCGGCACCAAACTCACCGTTTTAGATCCAAACATCAAAGTCACTGAACCCACAGTGGAAGTCCTAGCACCCTCGGCAAAGGAGTGTAAAGATAGAAACAAGAAGAAGAAGACCCTGGTGTGTGTAGCCACCCGCTGCTACCCCGACCATGTCACGGTCTTCTGGCAAGTC
>851-1
CCAGGGAGAGTCGGCTAAGATGGAGTGTTCACATAGTATATCAAGCTATAATCGTATCCTCTGGTACAAGCAATCCAACTTCAGAGAATTGGTGCTACTAGGATACATGATAGCGACAGCTGGATATCCTGAGGCTGGATTTGGTATAGAAGGAGATGCTAATGCAGGTGGTACCAGCACCTTAACCATCAATCAACTAACTCCAAATAGCAGTGCTGTGTATTACTGTGCTGCTACCGACAGGGGGCTCTGGTGGTTATGCTGCCTACTTTGGAGAGGGAACTAAGCTAACAGTTCTGGATCCAAACATCAAAGTCACTGAACCCACAGTGGAAGTCCTAGCACCCTCGGCAAAGGAGTGTAAAGATAGAAACAAGAAGAAGAAGAAGACCCTGGTGTGTGTAGCCACACGCTTCTACCCCGACCATGTCACGGTCTTCTGGCAAGTC
>852-1
CCAGGGAGAGTCGGCTAAGATGGAGTGTTCCCATAGTATATCAAGCTATAATCGTATCCTCTGGTACAAGCAATCCAACTACAGAGAATTAGTGCTATTAGGATACATGGTGGTGAAAACTGGATATCCTGAGGCTGGATTTGGTATAGAAGGAGATGCTAATGCAGGTGGTACCAGCACCTTAACCATCAATCAACTAACTCCAAATAGCAGTGCTGTGTATTACTGTGCTGCTAGCACAGGGGAGAGCTATGAGGCACATTTTGGATCAGGCACCAAATTAACAGTTCTCGATCCAAACATCAAAGTCACTGAACCCACAGTGGAAGTCCTAGCACCCTCGGCAAAGGAGTGTAAAGATAGAAACAAGAAGAAGAAGAAGACCCTGGTGTGTGTAGCCACCCGCTTCTACCCCGACCATGTCACGGTCTTCTGGCAAGTC
>853-1
CCAGGGAGAGTCGGCTAAGATGGAGTGTTCACATAGTATATCAAGCTATAATCGTATCCTCTGGTACAAGCAATCCAACTTCAGAGAATTGGTGCTACTAGGATACATGATAGCGACAGCTGGATATCCTGAGGCTGGATTTGGTATAGAAGGAGATGCTAATGCAGGTGGTACCAGCACCTTAACCATCAATCAACTAACTCCAAATAGCAGTGCTGTGTATTACTGTGCTGCTAGGGAGGACAGGGCTCAAACTCAACCAGCCTTCTTTGGCAATGGAACGAAACTCACTGTTTTAGATCCAAACATCAAAGTCACTGAACCCACAGTGGAAGTCCTAGCACCCTCGGCAAAGGAGTGTAAAGATAGAAACAAGAAGAAGAAGAAGACCCTGGTGTGTGTAGCCACCCGCTTCTACCCCGAACATGTCACGGTCTTCTGGCAAGTC
>854-1
CCAGGGAGAGTCGGCTAAGATGGAGTGTTCACATAGTATATCAGGCTACAATTATGTCCTCTGGTACAAGCAATCCAACTACAGAGAATTAGTGTTTCTCGGATACATGCAATTGAAAACTGGATTTCCTGAGGCTGGATTTGCTATAGAAGGAGATGCTAATGCAGGTGGTACCAGCACCTTAACCATCAATCAACTAACTCCAAATAGCAGTGCTGTGTATTACTGTGCTGCTAGTGTCAGTAGACAGGGAGGTCTATGAGGCACATTTTGGATCAGGCACCAAATTAACAGTTCTCGATCCAAACATCAAAGTCACTGAACCCACAGTGGAAGTCCTAGCACCCTCGGCAAAGGAGTGTAAAGATAGAAACAAAAAGAAGAAGAAGACCCTGGTGTGTGTAGCCACCCGCTTCTACCCCGACCATGTCACGGTCTTCTGGCAAGTC
>855-1
CCAGGGAGAGTCGGCTAAGATGGAGTGTTCACATAGTATATCAGGCTACAATTATGTCCTCTGGTACAAGCAATCCAACTACAGAGAATCAGTGTTTCTCGGATACATGCAATTGAAAACTGGATTTCCTGAGGCTGGATTTGCTATAGAAGGAGATGCTAATGCAGGTGGTACCAGCACCTTAACCATCAATCAACTAACTCCAAATAGCAGTGCTGTGTATTACTGTGCTGCTAGTTGGGACAGAAATTATGAGGCACATTTTGGATCAGGCACCAAATTAACAGTTCTCGATCCAAACATCAAAGTCACTGAACCCACAGTGGAAGTCCTAGCACCCTCGGCAAAGGAGTGTAAAGATAGAAACAAGAAGAAGAAGAAGACCCTGGTGTGTGTAGCCACCCGCTTCTACCCCGACCATGTCACGGTCTTCTGGCAAGTC
>856-1
CCAGGGAGAGTCGGCTAAGATGGAGTGTTCACATAGTATATCAAGCTATAATCGTATCCTCTGGTCCCAGCAATCCAACTTCAGAGAATTGGTGCTACTAGGATACATGATAGCGACAGCTGGATATCCTGAGGCTGGATTTGTTATAGAAGGAGATGCTAATGCAGGTGGTACCAGCACCTTAACCATCAATCAACTAACTCCAAATAGCAGTGCTGTGTATTACTGTGCTGCTAGGGCAAAACAACAACCCGGCATTCTTCGGCAGTGGCACCAAACTCACAGTTCTAGATCCAAACATCAAAGTCACTGAACCCACAGTGGAAGTCCTAGCACCCTCGGCAAAGGAGTGTAAAGATAGAAACAAGAAGAAGAAGAAGACCCTGGTGTGTGTAGCCACCCGCTTCTACCCCGAACATGTCACGGTCTTCTGGCAAGTC
>857-1
CCAGGGAGAGTCGGCTAAGATCAAGTGTTCACATAGTATATCAAGCTATAATGTCATCCTCTGGTACAAGCAATCCAACTACAGAGAATTAGTGTTTCTAGGATACATGACAGCGAAAACTGCAAATCCTGAGGTTGGATTTGGTATAGAAGGAGATGCTAGTGCAGGTGGTACCAGCACCTTAACCATCAATCAACTAACTCCAAATAGCAGTGCTGTGTATTACTGTGCTGCTAGTTAACAGGGACAACAACCCGGCATTCTTCGGCAGTGGCACCAAACTCACAGTTCTAGATCCAAACATCAAAGTCACTGAACCCACAATGGAAGTCCTAGCACCCTCGGCAAAGGAGTGTAAAGATAGAAACAAGAAGAAGAAGAAGACCCTGGTGTGTGTAGCCACCCGCTTCTACCCCGACCATGTCACGGTCTTCTGGCAAGTC
>858-1
CCAGGGAGAGTCGGCTAAGATGGAGTGTTCACATAGTATATCAAGCTATAATCGTATCCTCTGGTACAAGCAATCCAACTTCAGAGAATTGGTGCTACTAGGCTACATGATAGCGACAGCTGGATATCCTGAGGCTGGATTTGGTATAGACGGAGATGCTAATGCAGGTGGTACCAGCACCTTCACCATCAATCAACTAACTCCAAATAGCAGTGCTGTGTATTACTGTGCTGCGGGCCATGGTGGTTATGCTGCCTACTTTGGAGAGGGAACTAAGCTAACAGTTCTGGATCCAAACATCAAAGTCACTGAACCCACAGTGGAAGTCCTAGCACCCTCGGCAAAGGAGTGTAAAGATAGAAACAAGAAGAAGAAGAAGACCCTGGTGTGTGTAGCCACCAGCGTCTACCCCGACCATGTCACGGTCTTCTGGCAAGTC
>859-1
CCAGGGAGAGTCGGCTAAGATGGAGTGTTCACATAGTATATCAAGCTATAATCGTATCCTCTGGTACAAGCAATCCAACTTCAGAGAATTGGTGCTACTAGGATACATGATAGCGACAGCTGGATATCCTGAGGCTGGATTTGGTATAGAAGGAGATGCTAATGCAGGTGGTACCAGCACCTTAACCATCAATCAACTAACTCCAAATAGCAGTGCTGTGTATTACTGTGCTGCTAGTTTATGGACAGGGGTAAACTATGAGGCACATTTTGGATCAGGCACCAAATTAACAGTTCTCGATCCAAACATCAAAGTCACTGAACCCACAGTGGAAGTCCTAGCACCCTCGGCAAAGGAGTGTAAAGATAGAAACAAGAAGAAGAAGAAGACCCTGGTGTGTGTAGCCACCCGCTTCTACCCCGACCATGTCACGGTCTTCTGGCAAGTC
>860-1
CCAGGGAGAGTCGGCTAAGATGGAGTGTTCACATAGTATATCAAGCTATAATCGTATCCTCTGGTACAAGCAATCCAACTTCAGAGAATTGGTGCTACTAGGATACATGATAGCGACAGCTGGATATCCTGAGGCTGGATTTGGTATAGAAGGAGATGCTAATGCAGGTGGTACCAGCACCTTAACCATCAATCAACTAACTCCAAATAGCAGTGCTGTGTATTACTGTGCTGCTAGCGGACAAGGTACACGGATAAGGCAGAGTTTGGTCCAGGTACCAGACTCACTGTTCTAGATCCAAACATCAAAGTCACTGAACCCACAGTGGAAGTCCTAGCACCCTCGGCAAAGGAGTGTAAAGATAGAAACAAGAAGAAGAAGAAGACCCTGGTGTGTGTAGCCACCCGCTTCTACCCCGACCATGTCACGGTCTTCTGGCAAGTC
>861-1
CCAGGGAGAGTCGGCTAAGATGGAGTGTTCACATAGTATATCAAGCTATAATCGTATCCTCTGGTACAAGCAATCCAACTTCAGAGAATTGGTGCTACTAGTATACATGATAGCGACAGCTGGATATCCTGAGGCTGGATTTGGTATAGAAGGAGATGCTAATGCAGGTGGTACCAGCACCTTAACCATCAATCAACTAACTCCAAATAGCAGTGCTGTGTATTACTGTGCTGCTATCGGGCTCTCGTACTCGGAGGCATATTTTGGAGCCGGCACCAAACTCACCGTTTTAGATCCAAACATCAAAGTCACTGAACCCACAGTGGAAGTCCTAGCACCCTCGGCAAAGGAGTGTAAAGATAGAAACAAGAAGAAGAAGAAGACCCTGGTGTGTGTAGCCACCCGCTGCTACCCCGACCATGTCACGGTCTTCTGGCAAGTC
>862-1
CCAGGGAGAGTCGGCTAAGATGGAGTGTTCACATAGTATATCAAGCTATAATCGTATCCTCTGGTACAAGCAATCCAACTTCAGAGAATTGGTGCTACTAGGATACATGATAGCGACAGCTGGATATCCTGAGGCTGGATTTGGTATAGAAGGAGATGCTAATGCAGGTGGTACCAGCACCTTAACCATCAATCAACTAACTCCAAATAGCAGTGCTGTGTATTACTGTGCTGTTATTTCGACAGTCTCGGAGGCATATTTGGAGCCGGCACCAAACTCACCGTTTTAGATCCAAACATCAAAGTCACTGAACCCACAGTGGAAGTCCTAGCACCCTCGGCAAAGGAGTGTAAAGATAGAAACAAGAAGAAGAAGAAGACCCTGGTGTGTGTAGCCACCCGCTTCTACCCCGACCATGTCACGGTCTTCTGGCAAGTC
>863-1
CCAGGGAGAGTCGGCTAAGATCAAGTGTTCACATAGTATATCAAGCTATAATGTCATCCTCTGGTACAAGCAATCCAACTACAGAGAATTAGTGTTTCTAGGATACATGACAGCGAAAACTGCAAATCCTGAGGTTGGATTTGGTATAGAAGGAGATGCTAGTGCAGGTGGTACCAGCACCTTAACCATCAATCAACTAACTCCAAATAGCAGTGCTGTGTATTACTGTGCTGCTAGTTTAAGGGGCGGGTGCCAGCCAGGCTTACTTCGGTGGAGGAACCAGGTTAACTGTTCTAGATCCAAACATCAAAGTCACTGAACCCACAGTGGAAGTCCTAGCACCCTCGGCAAAGGAGTGTAAAGATAGAAACAAGAAGAAGAAGAAGACCCTGGTGTGTGTAGCCACCCGCTTCTACCCCGACCATGTCACGGTCTTCTGGCAAGTC
>864-1
CCAGGGAGAGTCGGCTAAGATGGAGTGTTCACATAGTATATCAAGCTATAATCGTATCCTCTGGTACAAGCAATCCAACTTCAGAGAATTGGTGCTACTAGGATACATGATAGCGACAGCTGGATATCCTGAGGCTGGATTTGGTATAGAAGGAGATGCTAATGCAGGTGGTACCAGCACCTTAACCATCAATCAACTAACTCCAAATAGCAGTGCTGTGTATTACTGTGCTACTCGGACAGGGGACAACCCGGCATTCTTCGGCAGTGGCACCAAACTCACAGTTCTAGATCCAAACATCAAAGTCACTGAACCCACAGTGGAAGTCCTAGCACCCTCGGCAAAGGAGTGTAAAGATAGAAACAAGAAGAAGAAGAAGACCCTGGTGTGTGTAGCCACCCGCTTCTACCCCGACCATGTCACGGTCTTCTGGCAAGTC
>865-1
CCAGGGAGAGTCGGCTAAGATGGAGTGTTCACATAGTATATCAAGCTATAATCGTATCCTCTGGTACAAGCAATCCAACTTCAGAGAATTGGTGCTACTAGGATACATGATAGCGACAGCTGGATATCCTGAGGCTGGATTTGGTATAGAAGGAGATGCTAATGCAGGTGGTACCAGCACCTTAACCATCAATCAACTAACTCCAAATAGCAGTGCTGTGTATTACTGCCGGGGACAGGGACAACTTACTCAAACTCAACCAGCCTTCTTTGGCAATGGAACGAAACTCACTGTTTTAGATCCAAACATCAAAGTCACTGAACCCACAGTGGAAGGCCTAGCACCCTCGGCAAAGGAGTGTAAAGATAGAAACAAGAAGAAGAAGAAGACCCTGGTGTGTGTAGCCACCCGCTTCTACCCCGACCATGTCACGGTCTTCTGGCAAGTC
>866-1
CCAGGGAGAGTCGGCTAAGATCAAGTGTTCACATAGTATATCAAGCTATAATGTCATCCTCTGGTCCAAGCAATCCACCTACAGAGACTTAGTGTTTCTAGGATACATGACAGCGACAACTGCAAATCCTGAGGTTGGATTTGGTATAGAAGGAGATGCTAGTGCAGGTGGTACCAGCACCTTAACCATCAATCAACTAACTCCAAATAGCAGTGCTGTGTATTACTGTGCTGCTAGTTTCGGACAGGGGGGCAACTATGAGGCACATTTTGGATCAGGCACCAAATTAACAGTTCTCGATCCAAACATCAAAGTCACTGAACCCACAGTGGAAATCCTAGCACCCTCGGCAAAGGAGTGTAAAGATAGAAACAAGAAGAAGAAGAAGACCCTGGTGTGTGTAGCCACCCGCTTCTACCCCGACCATGTCACGGTCTTCTGGCAAGTC
>867-1
CCAGGGAGAGTCGGCTAAGATCAAGTGTTCACATAGTATATCAAGCTATAATGTCACCCTCTGGTACAAGCAATCCAACTACAGAGAATTAGTGTTTCTAGGATACATGACAGCGAAAACTGCAAATCCTGAGGTTGGATTTGGTATAGAAGGAGATGCTAGTGCAGGTGGTACCAGCACCTTAACCATCAATCAACTAACTCCAAATAGCAGTGCTGTGTATTACTGTGCTGCTAGTTTTGGGACAGGGGCTATGAGGCACATTTTGGATCAGGCACCAAATTAACAGTTCTCGATCCAAACATCAAAGTCACTGAACCCACAGTGGAAGTCCTAGCACCCTCGGCAAAGGAGTGTAAAGATAGAAACAAGAAGAAGAAGAAGACCCTGGTGTGTGTAGCCACCCGCTTCTACCCCGACCATGTCACGGTCTTCTGGCAAGTC
>868-1
CCAGGGAGAGTCGGCTAAGATGGAGTGTTCACATAGTATATCAAGCTATAATCGTATCCTCTGGTACAAGCAATCCAACTTCAGAGAATTGGTGCTACTAGGATACATGATAGCGACAGCTGGATATCCTGAGGCTGGATTTGGTATAGAAGGAGATGCTAATGCAGGTGGTACCAGCACCTTAACCATCAATCAACTAACTCCAAATAGCAGTGCTGTGTATTACTGTGCTGCTAGTTTACGACAGGGGATCAACCCGGCATTCTTCGGCAGTGGCACCAAACTCACAGTTCTAGATCCAAACATCAAAGTCACTGAACCCACAGTGGAAGTCCTAGCACCCTCGGCAAAGGAGTGTAAAGATAGAAACAAGAAGAAGAAGAAGACCCTGTTGTGTGTAGCCACCCGCTTCTACCCCGACCATGTCACGGTCTTCTGGCAAGTC
>869-1
CCAGGGAGAGTCGGCTAAGATGGAGTGTTCACATAGTATATCAGGCTACAATTATGTCCTCCGGTACAAGCAATCCAACTACAGAGAATTAGTGTTTCTCGGATACATGCAATTGAAAACTGGATTTCCTGAGGCTGGATTTGCTATAGAAGGAGATGCTAATGCAGGTGGTACCAACACCTTAACCATCAATCAACTAACTCCAAATAGCAGTGCTGTGTATTACTGTGCTGCTAGGGACAGGGGCGCTGGAAGTGAGGCCTACTTTGGGAATGGAACCAAACTCACTGTTTTAGATCCAAACATCAAAGTCACTGAACCCACAGTGGAAGTCCTAGCACCCTCGGCAAAGGAGTGTAAAGATAGAAACAAGAAGAAGAAGAAGACCCTGGTGTGTGTAGCCACCCGCTTCTACCCCGACCATGTCACGGTCTTCTGGCAAGTC
>870-1
CCAGGGAGAGTCGGCTAAGATCAAGTGTTCACATAGTATCTCAAGCTATAATGTCATCCTCTGGTCCAAGCAATCCAACTACAGAGAATTAGTGTTTCTAGGATACATGACAGCGACCACTGCAAATCCTGAGGTTGGATTTGGTATAGAAGGAGATGCTAGTGCAGGTGGTACCAGCACCTTAACCATCAATCAACTAACTCCAAATAGCAGTGCTGTGTATTACTGTGCTGCCCAGGGGGCTCTTCAAACTCAACCAGCCTTCTTTGGCAATGGAACGAAACTCACTGTTTTAGATCCAAACATCAAAGTCACTGAACCCACAGTGGAAGTCCTAGCACCCTCGGCAAAGGAGTGTAAAGATAGAAACAAGAAGAAGAAGAAGACCCTGGTGTGTGTAGCCACCCGCTTCTACCCCGACCATGTCACGGTCTTCTGGCAAGTC
>871-1
CCAGGGAGAGTCGGCTAAGATGGAGTGTTCACATAGTATATCAAGCTATAATCGTATCCTCTGGTACAAGCAATCCAACTTCAGAGAATTGGTGCTACTAGGATACATGATAGCGACAGCTGGATATCCTGAGGCTGGATTTGGTATAGAAGGAGATGCTAATGCAGGTGGTACCAGCACCTTAACCATCAATCAACTAACTCCAAATAGCAGTGCTGTGTATTACTGTGCTGCTAGTCCCAACTATGAGGCACATTTTGGATCAGGCACCAAATTAACAGTTCTCGATCCAAACATCAAAGTCACTGAACCCACAGTGGAAGTCCTAGCACCCTCGGCAAAGGAGTGTAAAGATAGAAACAAGAAGAAGAAGAAGACCCTGGTGTGTGTAGCCACCCGCTTCTACCCCGACCATGTCACGGTCTTCTGGCAAGTC
>872-1
CCAGGGAGAGTCGGCTAAGATGGAGTGTTCACATAGTATATCAAGCTATAATCGTATCCTCTGGTACAAGCAATCCAACTTCAGAGAATTGGTGCTACTAGGATACATGATAGCGACAGCTGGATATCCTGAGGCTGGATTTGGTATAGAAGGAGATGCTAATGCAGGTGGTACCAGCACCTTAACCATCAATCAACTAACTCCAAATAGCAGTGCTGTGTATTACTGTGCTGCTAGTACCTATGATCCTGCATTCTTTGGAGCAGGGACCAAACTGAGTGTTCTGGATCTAAACATCAAAGTCACTGAACCCACAGTGGAAGTCCTAGCACCCTCGGCAAAGGAGTGTAAAGATAGAAACAAGAAGAAGAAGAAGACCCTGGTGTGTGTAGCCACCCGCTTCTACCCCGACCATGTCACGGTCTTCTGGCAAGTC
>873-1
CCAGGGAGAGTCGGCTAAGATGGAGTGTTCACATAGTATATCAGGCTATAATCAAATCCTCTGGTACAAGCAATTCAACTACAGAGAATTAGTGTTTTTAGGATACATGACCGGTACATCTGGATTTCCTGAGGCTGGATTTGATATAGAAGGAGATGCTAATACAGGTGGTACCAGCACCTTAACCATCAATCAACTAACTCCAAATAGCAGTGCTGTGTATTACTGTGCTGCCGGGACAGGGAGGGAGGCATATTTTGGAGCCGGCACCAAACTCACCGTTTTAGATCCAAACATCAAAGTCACTGAACCCACAGTGGAAGTCCTAGCACCCTCGGCAAAGGAGTGTAAAGATAGAAACAAGAAGAAGAAGAAGACCCTGGTGTGTGTAGCCACCCGCTTCTACCCCGACCATGTCACGGTCTTCTGGCAAGTC
>874-1
CCAGGGAGAGTCGGCTAAGATCAAGTGTTCACATAGTATATCAAGCTATAATGTCATCCTCTGGTACAAGCAATCCAACTACAGAGAATTAGTGTTTCTAGGATACATGACAGCGAAAACTGCAAATCCTGAGGTTGGATTTGGTATAGAAGGAGATGCTAGTGCAGGTGGTACCAGCACCTTAACCATCAATCAACTAACTCCAAATAGCAGTGCTGTGTATTACTGTGCTGCTAGTTTTAATGAGGCACATTTTGGATCAGGCACCAAATTAACAGTTCTCGATCCAAACATCAAAGTCACTGAACCCACAGTGGAAGTCCTAGCACCCTCGGCAAAGGAGTGTAAAGATAGAAACAAGAAGAAGAAGAAGACCCTGGTGTGTGTAGCCACCCGCTTCTACCCCGACCATGTCACGGTCTTCTGGCAAGTC
>875-1
CCAGGGAGAGTCGGCTAAGATGGAGTGTTCACATAGTATATCAAGCTATAATCGTATCCTCTGGTACAAGCAATCCAACTTCAGAGAATTGGTGCTACTAGGATACATGATAGCGACAGCTGGATATCCTGAGGCTGGATTTGGTATAGAAGGAGATGCTAATGCAGGTGGTACCAGCACCTTAACCATCAATCAACTAACTCCAAATAGCAGTGCTGTGTATTACTGTGCTGCTAGGGACACGTACTCGGAGGCATATTTTGGAGCCGGCACCAAACTCACCGTTTTAGATCCAAACATCAAAGTCACTGAACCCACAGTGGAAGTCCTAGCACCCTCGGCAAAGGAGTGTAAAGATAGAAACAAGAAGAAGAAGAAGACCCTGGTGTGTGTAGCCACCCGCTTCTACCCCGACCATGTCACGGTCTTCTGGCAAGTC
>876-1
CCAGGGAGAGTCGGCTAAGATGGAGTGTTCACATAGTATATCAAGCTATAATCGTATCCTCTGGTACAAGCAATCCAACTTCAGAGAATTGGTGCTACTAGGATACATGATAGCGACAGCTGGATATCCTGAGGCTGGATTTGGTATAGAAGGAGATGCTAATGCAGGTGGTACCAGCACCTTAACCATCAATCAACTAACTCCAAATAGCAGTGCTGTGTATTACTGTGCTGCTAGTACAGGGAACAACTATGATCCTGCATTCTTTGGAGCAGGGACCAAACTGAGTGTTCTGGATCCAAACATCAAAGTCACTGAACCCACAGTGGAAGTCCTAGCACCCTCGGCAAAGGAGTGTAAAGATAGAAACAAGAAGAAGAAGAAGACCCTGGTGTGTGTAGCCACCCGCTTCTACCCCGACCATGTCACGGTCTTCTGGCAAGTC
>877-1
CCAGGGAGAGTCGGCTAAGATCAAGTGTTCACATAGTATATCAAGCTATAAAGTCATCCTCTGGTACAAGCAATCCAACTACAGAGAATTAGTGTTTCTAGGATACATGACAGCGAAAACTGCAAATCCTGAGGTTGGATTTGGTATAGAAGGAGATGCTAGTGCAGGTGGTACCAGCACCTTAACCATCAATCAACTAACTCCAAATAGCAGTGCTGTGTATTACTGTGCTGCTAGTTTAGGACAGGGGGACTATGAGGCACATTTTGGATCAGGCACCAAATTAACAGTTCTCGATCCAAACATCAAAGTCACTGAACCCACAGTGGAAGTCCTAGCACCCTCGGCAAAGGAGTGTAAAGATAGAAACAAGAAGAAGAAGAAGACCCTGGTGTGTGTAGCCACCCGCTTCTACCCCGACCATGTCACGGTCTTCTGGCAAGTC
>878-1
CCAGGGAGAGTCGGCTAAGATGGAGTGTTCACATAGTATATCAAGCTATAATCGTATCCTCTGGTACAAGCAATCCAACTTCAGAGAATTGGTGCTACTAGGATACATGATAGCGACAGCTGGATATCCTGAGGCTGGATTTGGTATAGAAGGAGATGCTAATGCAGGTGGTACCAGCACCTTAACCATCAATCAACTAACTCCAAATAGCAGTGCTGTGTATTACTGTGCTGCTACGGACAGCTCGTACTCGGAGGCATATTTTGGAGCCGGCACCAAACTCACCGTTTTAGATCCAAACATCAAAGTCACTGAACCCACAGTGGAAGTCCTAGCACCCTCGGCAAAGGAGTGTAAAGATAGAAACAAGAAGAAGAAGAAGACCCTGGTGTGTGTAGCCACACGCTTCTACCCCGACCATGTCACGGTCTTCTGGCAAGTC
>879-1
CCAGGGAGAGTCGGCTAAGATCAAGTGTTCACATAGTATATCAAGCTATAATGTCATCCTCTGGTACAAGCAATCCACCTACAGAGACTTAGTGTTTCTAGGATACATGACAGCGAAAACTGCAAATCCTGAGGTTGGATTTGGTATAGAAGGAGATGCTAGTGCAGGTGGTACCAGCACCTTAACCATCAATCAACTAACTCCAAATAGCAGTGCTGTGTATTACTGTGCTGCCCCGAGCCTTCTTTGGCAATGGAACGAAACTCACTGTTTTAGATCCAAACATCAAAGTCACTGAACCCACAGTGGAAGTCCTAGCACCCTCGGCAAAGGAGTGTAAAGATAGAAACAAGAAGAAGAAGAAGACCCTGGTGTGTGTAGCCACCCGCTTCTACCCCGACCATGTCACGGTCTTCTGGCAAGTC
>880-1
CCAGGGAGAGTCGGCTAAGATGGAGTGTTCACATAGTATATCAAGCTATAATCGTATCCTCTGGTACAAGCAATCCACCTTCAGAGAATTGGTGCTACTAGGATACATGATAGCGACAGCTGGATATCCTGAGGCTGGATTTGGTATAGAAGGAGATGCTAATGCAGGTGGTACCAGCACCTTAACCATCAATCAACTAACTCCAAATAGCAGTGCTGTGTATTACTGTGCTGCTAGTTTTTGTCAGACTATGAGGCACATTTTGGATCAGGCACCAAATTAACAGTTCTCGATCCAAACATCAAAGTCACTGAACCCACAGTGGAAGTCCTAGCACCCTCGGCAAAGGAGTGTAAAGATAGAAACAAGAAGAAGAAGAAGACCCTGGTGTGTGTAGCCACCCGCTTCTACCCCGACCATGTCACGGTCTTCTGGCAAGTC
>881-1
CCAGGGAGAGTCGGCTAAGATGGAGTGTTCACATAGTATATCAAGCTATAATCGTATCCTCTGGTACAAGCAATCCAACTTCAGAGAATTGGTGCTACTAGGATACATGATAGCGACAGCTGGATATCCTGAGGCTGGATTTGGTATAGAAGGAGATGCTAATGCAGGTGGTACCAGCACCTTAACCATCAATCAACTAACTCCAAATAGCAGTGCTGTGTATTACTGTGCTGCTAGTTTATGGGGGGTCACGGATAAGGCAGAGTTTGGTCCAGGTACCAGACTCACTGTTCTAGATCCAAACATCAAAGTCACTGAACCCACAGTGGAAGTCATAGCACCCTCGGCAAAGGAGTGTAAAGATAGAAACAAGAAGAAGAAGAAGACCCTGGTGTGTGTAGCCACCCGCTGCTACACCGACCATGTCACGGTCTTCTGGCAAGTC
>882-1
CCAGGGAGAGTCGGCTAAGATGGAGTGTTCACATAGTATATCAAGCTATAATCGTATCCTCTGGTACAAGCAATCCAACTTCAGAGAATTGGTGCTACTAGTATACATGATAGCGACAGCTGGATATCCTGAGGCTGGATTTGGTATAGAAGGAGATGCTAATGCAGGTGGTACCAGCACCTTAACCATCAATCAACTAACTCCAAATAGCAGTGCTGTGTATTACTGTGCTGCTAGGGGCACTCAAACTCAACCAGCCTTCTTTGGCAATGGAACGAAACTCACTGTTTTAGATCCAAACATCGAAGTCACTGAACCCACAGTGGAAGTCCTAGCACCCTCGGCAAAGGAGTGTAAAGATAGAAACAAGAAGAAGAAGAAGACCCTGGTGTGTGTAGCCACCCGCTGCTACCCCGACCATGTCACGGTCTTCTGGCAAGTC
>883-1
CCAGGGAGAGTCGGCTAAGATGGAGTGTTCACATAGTATATCAAGCTATAATCGTATCCTCTGGTACAAGCAATCCAACTTCAGAGAATTGGTGCTACTAGGATACATGATAGCGACAGCTGGATATCCTGAGGCTGGATTTGGTATAGAAGGAGATGCTAATGCAGGTGGTACCAGCACCTTAACCATCAATCAACTAACTCCAAATAGCAGTGCTGTGTATTACTGTGCTGCCCGGGACAATTCGTACTCGGAGGCATATTTTGGAGCCGGCACCAAACTCACCGTTTTAGATCCAAACATCAAAGTCACTGAACCCACAGTGGAAGTCCTAGCACCCTCGGCAAAGGAGTGTAAAGATAGAAACAAGAAGAAGAAGAAGACCCTGGTGTGTGTAGCCACCCGCTGCTACCCCGACCATGTCACGGTCTTCTGGCAAGTC
>884-1
CCAGGGAGAGTCGGCTAAGATGGCGTTTTCACATAGTATCTCAAGCTATAATCGTATCCTCTGGTCCCAGCAATCCACCTTCAGAGACTTGGTGCTACTAGGATACATGATAGCTACCGCTGGATATCCTGATGCTGGATTTTGTATAGAAGGAGATGCTAATGCAGGTGGTACCAGCACCTTAACCATCAATCAACTAACTCCAAATAGCAGTGCTGTGTATTACTGTGCTGCTAGGACAGGGGGCACGGATAAGGCAGAGTTTGGTCCAGGTACCAGACTCACTGTTCTAGATCCAAACATCAAAGTCACTGAACCCACAGTGGAAGTCCTAGCACCCTCGGCAAAGGAGTGTAAAGATAGAAACAAGAAGAAGAAGAAGACCCTGGTGTGTGTAGCCACCCGCTTCTACCCCGACCATGTCACGGTCTTCTGGCAAGTC
>885-1
CCAGGGAGAGTCGGCTAAGATGGAGTGTTCACATAGTATATCAAGCTATAATCGTATCCTCTGGTACAAGCAATCCAACTTCAGAGAATTGGTGCTACTAGGATACATGATAGCGACAGCTGGATATCCTGAGGCTGGATTTGGTATAGAAGGAGATGCTAATGCAGGTGGTACCAGCACCTTAACCATCAATCAACTAACTCCAAATAGCAGTGCTGTGTATTACTGTGCTGCTAAGGACAGATCGTACTCGGAGGCATATTTTGGAGCCGGCACCAAACTCACCGTTTTAGATCCAAACATCAAAGTCACTGAACCCACAGTGGAAGGCCTAGCACCCTCGGCAAAGGAGTGTAAAGATAGAAACAAGAAGAAGAAGACCCTGGTGTGTGTAGCCACCCGCTTCTACCCCGACCATGTCACGGTCTTCTGGCAAGTC
>886-1
CCAGGGAGAGTCGGCTAAGATCAAGTGTTCACATAGTATATCAAGCTATAATGTCATCCTCTGGTACAAGCAATCCAACTACAGAGAATTAGTGTTTCTAGGATACATGACAGCGAAAACTGCAAATCCTGAGGTTGGATTTGGTATAGAAGGAGATGCTAGTGCAGGTGGTACCAGCACCTTAACCATCAATCAACTAACTCCAAATAGCAGTGCTGTGTATTACTGTGCTGCCGGACAGGGGGCGTACTCGGAGGCATATTTTGGAGCCGGCACCAAACTCACCGTTTTAGATCCAAACATCAAAGTCACTGAACCCACAGTGGAAGTCCTAGCACCCTCGGCAAAGGAGTGTAAAGATAGAAACAAGAAGAAGAAGAAGACCCTGGTGTGTGTAGCCACCCGCTTCTACCCCGACCATGTCACGGTCTTCTGGCAAGTC
>887-1
CCAGGGAGAGTCGGCTAAGATGGAGTGTTCACATAGTATATCAAGCTATAATGGTATCCTCTGGTACAAGCAATCCAACTCCAGAGAATTGGTGCTTCTAGGATACATGATAGCGACAGCTGTATATCCTGAGGCTGGATTTGGTATAGAAGGAGATGCTAATGCAGGTGGTACCAGCACCTTAACCATCAATCAACTAACTCCAAATAGCAGTGCTGTGTATTACTGTGCTGCTAGGGGACAGGCTCGTACTCGGAGGCATATTTTGGAGCCGGCACCAAACTCACCGTTTTAGATCCAAACATCAAAGTCACTGAACCCACAGTGGAAGTCCTAGCACCCTCGGCAAAGGAGTGTAAAGATAGAAACAAGAAGAAGAAGAAGACCCTGGTGTGTGTAGCCACCCGCTTCTACCCCGACCATGTCACGGTCTTCTGGCAAGTC
>888-1
CCAGGGAGAGTCGGCTAAGATGGAGTGTTCACATAGTATATCAAGCTATAATCGTATCCTCTGGTACAAGCAATCCAACTTCAGAGAATTGGTGCTACTAGGATACATGATAGCGACAGCTGGATATCCTGAGGCTGGATTTGGTATAGAAGGAGATGCTAATGCAGGTGGTACCAGCACCTTAACCATCAATCAACTAACTCCAAATAGCAGTGCTGTGTATTACTGTGCTGCTAGTTTACAGGGACAGGGAGGAAGTGAGGCCTACTTTGGGAATGGAACCAAACTCACTGTTTTAGATCCAAACATCAAAGTCACTGAACCCACAGTGGAAGTCCTAGCACCCTCGGCAAAGGAGTGTAAAGATAGAAACAAGAAGAAGAAGAAGACCCTGGTGTGTGTAGCCACCCGCTTCTACCCCGACCATGTCACGGTCTTCTGGCAAGTC
>889-1
CCAGGGAGAGTCGGCTAAGATGGAGTGTTCACATAGTATATCAAGCTATAATCGTATCCTCTGGTACAAGCAATCCAACTACCGAGAATTATTGCTATTAGGATACATGGTTGGGAAAACTGGATATCCTGAGGCTGGATTTGGTATAGAAGGAGATGCTAATGCAGGTGGTACCAGCACCTTAACCATCAATCAACTAACTCCAAATAGCAGTGCTGTGTATTACTGTGCTGCGGACAGCGATGAGGCACATTTTGGATCAGGCACCAAATTAACAGTTCTCGATCCAAACATCAAAGTCACTGAACCCACAGTGGAAGTCCTAGCACCCTCGGCAAAGGAGTGTAAAGATAGAAACAAGAAGAAGAAGAAGACCCTGGTGTGTGTAGCCACCCGCTTCTACCCCGACCATGTCACGGTCTTCTGGCAAGTC
>890-1
[truncated: 866,522 more chars]
