# Supplementary material for: Tetraploid Ancestry Provided Atlantic Salmon With Two Paralogue Functional T Cell Receptor Beta Regions Whereof One Is Completely Novel
Source: Front Immunol. 2022 Jun 17;13:930312. doi: 10.3389/fimmu.2022.930312 (PMC9247247; doi:10.3389/fimmu.2022.930312)
Supplement: Supplementary file 3 [file DataSheet_3.zip › Supplementary file 3 (SF3) Collapsed data/Run2_6.VB11F_TRB01R1.collapsed.fa]

>1-416
TCAACTCACCTGCAGCCATACTATTCAAAACTACATTATGATACTATGGTACCAACAGTCAACAGGTGACACTGCTGTGAACCTCATTGGTTATGCACAATACAAGTCAATAACCATGGAGAAATCATTTGAAAAGCACTTCAGTGTGAGTGGAGATGGTTCGAAAGAGGCTTATCTTCATCTACTGAGTCTGAGAGCACCTGAAGACAGTGCAGTGTATTACTGTGCAGCCAGCGACAACAACTATGAGGCACATTTTGGTTCAGGCACCAAATTAACAGTTCTCGAGCCAGACATCCCTGTCACTCCACCCAAAGTCAAAGTCCTTCCACCCTCCACTAAGGAGTGTGAAGATAGAAACAAGAAGAAGAAGAAGACGTTGGTGTGTGTGGCCACCGACTTCTACCCCGACCACGTCACTGTGTTCTGGCAGTTAAATGGAGGCGCCAACATCACCGATGGAGTTGGGACCGACAAC
>2-380
TCAACTCACCTGCAGCCATACTATTCAAAACTACAATATGATACTATGGTACCAACAGTCAACAGGAGACACTGCTATGAACCTCATTGGTTATGCATATACCACGTCAATAACCATGGAGAAATCATTTGAAAAGCACTTCAATGTGAGTGGAGACGGTAGGAAAGAGGCTTATCTTCATCTACTGAGTCTGAGAGCACCTGAAGACAGTGCAGTGTATTACTGTGCAGCCAGCAACACTGGAAGTGTGCCCTACTTTGGAAATGGAACAAAGCTCACTGTTTTAGAGCCAGACATCCCTGTCACTCCACCCAAAGTCAAAGTCCTTCCACCCTCCACTAAGGAGTGTGAAGATAGAAACAAGAAGAAGAAGAAGACGTTGGTGTGTGTGGCCACCGACTTCTACCCCGACCACGTCACTGTGTTCTGGCAGTTAAATGGAGGCGCCAACATCACCGATGGAGTTGGGACCGACAAC
>3-371
TCAACTCACCTGCAGCCATACTATTCAAAACTACAATATGATACTATGGTACCAACAGTCAACAGGAGACACTGCTATGAACCTCATTGGTTATGCATTTACCAAGTCAATAACCATGGAGAAATCATTTGAAAAGCACTTCAATGTGAGTGGAGATGGTTCGAAAGAGGCTTATCTTCATCTACTGAGTCTGAGAGCACCTGAAGACAGTGCAGTGTATTACTGTGCAGTCGGGAGGGAAGAGGCACATTTTGGTTCAGGCACCAAATTAACAGTTCTCGAGCCAGACATCCCTGTCACTCCACCCAAAGTCAAAGTCCTTCCACCCTCCACTAAGGAGTGTGAAGATAGAAACAAGAAGAAGAAGAAGACGTTGGTGTGTGTGGCCACCGACTTCTACCCCGACCACGTCACTGTGTTCTGGCAGTTAAATGGAGGCGCCAACATCACCGATGGAGTTGGGACCGACAAC
>4-311
TCAACTCACCTGCAGCCATACTATTCAAAGCTACTATGTGATACTATGGTACCAACAGTCAACAGGTGACACTGCTGTGAACCTCATTGGTTATGCACAATACAAGTCAATAACCATGGAGAAATCATTTGAAAAGCACTTCAGTGTGAGTGGAGATGGTTCGAAAGAGGCTTATCTTCATCTACTGAGTCTGAGAGCACCTGAAGACAGTGCAGTGTATTACTGTGCAGCCAGACAGGGGGCGCTCAACTATGAGGCACATTTTGGTTCAGGCACCAAATTAACAGTTCTCGAGCCAGACATCCCTGTCACTCCACCCAAAGTCAAAGTCCTTCCACCCTCCACTAAGGAGTGTGAAGATAGAAACAAGAAGAAGAAGAAGACGTTGGTGTGTGTGGCCACCGACTTCTACCCCGACCACGTCACTGTGTTCTGGCAGTTAAATGGAGGCGCCAACATCACCGATGGAGTTGGGACCGACAAC
>5-300
TCAACTCACCTGCAGCCATACTATTCAAAACTACAATGTGATACTATGGTACCAACAGTCAACAGGAGACACTGCTATGAACCTCATTGGTTATGCATATACCACGTCAATAACCATGGAGAAATCATTTGAAAAGCACTTCAATGTGAGCGGAGATGGTTCGAAAGAGGCTTATCTTCATCTACTGAGTGTTAGAGCACCTGAAGACAGTGCAGTGTATTACTGTGCAGCCAGCAACACTGGAAGTGTGCCCTACTTTGGAAATGGAACAAAGCTCACTGTTTTAGAGCCAGACATCCCTGTCACTCCACCCAAAGTCAAAGTCCTTCCACCCTCCACTAAGGAGTGTGAAGATAGAAACAAGAAGAAGAAGAAGACGTTGGTGTGTGTGGCCACCGACTTCTACCCCGACCACGTCACTGTGTTCTGGCAGTTAAATGGAGGCGCCAACATCACCGATGGAGTTGGGACCGACAAC
>6-273
TCAACTCACCTGCAGCCATACTATTCAAAACTACAATATGATACTATGGTACCAACAGTCAACAGGAGACACTGCTATGAACCTCATTGGTTATGCATATACCACGTCAATAACCATGGAGAAATCATTTGAAAAGCACTTCAATGTGAGTGGAGACGGTAGGAAAGAGGCTTATCTTCATCTACTGAGTCTGAGAGCACCTGAAGACAGTGCAGTGTATTACTGTGCAGCCAAGACAGGGAGTGGAAGTGTGCCCTACTTTGGAAATGGAACAAAGCTCACTGTTTTAGAGCCAGACATCCCTGTCACTCCACCCAAAGTCAAAGTCCTTCCACCCTCCACTAAGGAGTGTGAAGATAGAAACAAGAAGAAGAAGAAGACGTTGGTGTGTGTGGCCACCGACTTCTACCCCGACCACGTCACTGTGTTCTGGCAGTTAAATGGAGGCGCCAACATCACCGATGGAGTTGGGACCGACAAC
>7-269
TCAACTCACCTGCAGCCATACTATTCAAAACTACAATATGATACTATGGTACCAACAGTCAACAGGAGACACTGCTATGAACCTCATTGGTTATGCATATACCACGTCAATAACCATGGAGAAATCATTTGAAAAGCACTTCAATGTGAGTGGAGACGGTAGGAAAGAGGCTTATCTTCATCTACTGAGTCTGAGAGCACCTGAAGACAGTGCAGTGTATTACTGTGCAGCCAGCCGGGACAACAACTATGAGGCACATTTTGGTTCAGGCACCAAATTAACAGTTCTCGAGCCAGACATCCCTGTCACTCCACCCAAAGTCAAAGTCCTTCCACCCTCCACTAAGGAGTGTGAAGATAGAAACAAGAAGAAGAAGAAGACGTTGGTGTGTGTGGCCACCGACTTCTACCCCGACCACGTCACTGTGTTCTGGCAGTTAAATGGAGGCGCCAACATCACCGATGGAGTTGGGACCGACAAC
>8-267
TCAACTCACCTGCAGCCATACTATTCAAGGCTACACTATGATACTATGGTACCAACAGTCAACAGAGCCAGACATCCCTGTCACTCCACCCAAAGTCAAAGTCCTTCCACCCTCCACTAAGGAGTGTGAAGATAGAAACAAGAAGAAGAAGAAGACGTTGGTGTGTGTGGCCACCGACTTCTACCCCGACCACGTCACTGTGTTCTGGCAGTTAAATGGAGGCGCCAACATCACCGATGGAGTTGGGACCGACAAC
>9-260
TCAACTCACCTGCAGCCATACTATTCCTACCTACAACAGGATACTGTGGTACCAGCAGTCAGCGCAAAACACTGCTCTGAAACTCATTGGAGCCAGACATCCCTGTCACTCCACCCAAAGTCAAAGTCCTTCCACCCTCCACTAAGGAGTGTGAAGATAGAAACAAGAAGAAGAAGAAGACGTTGGTGTGTGTGGCCACCGACTTCTACCCCGACCACGTCACTGTGTTCTGGCAGTTAAATGGAGGCGCCAACATCACCGATGGAGTTGGGACCGACAAC
>10-257
TCAACTCACCTGCAGCCATACTATTCAAAGCTACTATGTGATACTATGGTACCAACAGTCAACAGGTGACACTGCTGTGAACCTCATTGGTTATGCACAATACAAGTCAATAACCATGGAGAAATCATTTGAAAAGCACTTCAGTGTGAGTGGAGATGGTTCGAAAGAGGCTTATCTTCATCTACTGAGTCTGAGAGCACCTGAAGACAGTGCAGTGTATTACTGTGCAGCCAGCCGGGGGGCGGACTCGGAAGCATACTTTGGAGCCGGCACCAAACTCACCGTTTTAGAGCCAGACATCCCTGTCACTCCACCCAAAGTCAAAGTCCTTCCACCCTCCACTAAGGAGTGTGAAGATAGAAACAAGAAGAAGAAGAAGACGTTGGTGTGTGTGGCCACCGACTTCTACCCCGACCACGTCACTGTGTTCTGGCAGTTAAATGGAGGCGCCAACATCACCGATGGAGTTGGGACCGACAAC
>11-256
TCAACTCACCTGCAGCCATACTATTCAAGGCTACACTATGATACTATGGTACCAACAGTCAACAGGTGACACTGCTGTGAACCTCATAGGTTATGCATATACCACGTCAATAACCATGGAGAAATCGTTTGAAAAGCACTTCAGTGTGAGTGGAGATGGTTCGAAAGAGGCTTATCTTCATCTACTGAGTCTGAGAGCACCTGAAGACAGTGCAGTGTATTACTGTGCAGCCAGGGACACTGGAAGTGTGCCCTACTTTGGAAATGGAACAAAGCTCACTGTTTTAGAGCCAGACATCCCTGTCACTCCACCCAAAGTCAAAGTCCTTCCACCCTCCACTAAGGAGTGTGAAGATAGAAACAAGAAGAAGAAGAAGACGTTGGTGTGTGTGGCCACCGACTTCTACCCCGACCACGTCACTGTGTTCTGGCAGTTAAATGGAGGCGCCAACATCACCGATGGAGTTGGGACCGACAAC
>12-250
TCAACTCACCTGCAGCCATACTATTCAAAACTACAATGTGATACTATGGTACCAACAGTCAACAGGAGACACTGCTATGAACCTCATTGGTTATGCATATACCACGTCAATAACCATGGAGAAATCATTTGAAAAGCACTTCAATGTGAGCGGAGATGGTTCGAAAGAGGCTTATCTTCATCTACTGAGTGTTAGAGCACCTGAAGACAGTGCAGTGTATTACTGTGCAGCCAGACAGATCACTGGAAGTGTGCCCTACTTTGGAAATGGAACAAAGCTCACTGTTTTAGAGCCAGACATCCCTGTCACTCCACCCAAAGTCAAAGTCCTTCCACCCTCCACTAAGGAGTGTGAAGATAGAAACAAGAAGAAGAAGAAGACGTTGGTGTGTGTGGCCACCGACTTCTACCCCGACCACGTCACTGTGTTCTGGCAGTTAAATGGAGGCGCCAACATCACCGATGGAGTTGGGACCGACAAC
>13-232
TCAACTCACCTGCAGCCATACTATTCAAAACTACATTATGATACTATGGTACCAACAGTCAACAGAGCCAGACATCCCTGTCACTCCACCCAAAGTCAAAGTCCTTCCACCCTCCACTAAGGAGTGTGAAGATAGAAACAAGAAGAAGAAGAAGACGTTGGTGTGTGTGGCCACCGACTTCTACCCCGACCACGTCACTGTGTTCTGGCAGTTAAATGGAGGCGCCAACATCACCGATGGAGTTGGGACCGACAAC
>14-225
TCAACTCACCTGCAGCCATACTATTCAAAACTACATTATGATACTATGGTACCAACAGTCAACAGGTGACACTGCTGTGAACCTCATTGGTTATGCACAATACAAGTCAATAACCATGGAGAAATCATTTGAAAAGCACTTCAGTGTGAGTGGAGATGGTTCGAAAGAGGCTTATCTTCATCTACTGAGTCTGAGAGCACCTGAAGACAGTGCAGTGTATTACTGTGCAGCCAGCGGACAGGGGAACTATGAGGCACATTTTGGTTCAGGCACCAAATTAACAGTTCTCGAGCCAGACATCCCTGTCACTCCACCCAAAGTCAAAGTCCTTCCACCCTCCACTAAGGAGTGTGAAGATAGAAACAAGAAGAAGAAGAAGACGTTGGTGTGTGTGGCCACCGACTTCTACCCCGACCACGTCACTGTGTTCTGGCAGTTAAATGGAGGCGCCAACATCACCGATGGAGTTGGGACCGACAAC
>15-212
TCAACTCACCTGCAGCCATACTATTCAAAACTACAATGTGATACTATGGTACCAACAGTCAACAGGAGACACTGCTATGAACCTCATTGGTTATGCATATACCACGTCAATAACCATGGAGAAATCATTTGAAAAGCACTTCAATGTGAGCGGAGATGGTTCGAAAGAGGCTTATCTTCATCTACTGAGTGTTAGAGCACCTGAAGACAGTGCAGTGTATTACTGTGCAGCCAGCCAGAGCTCGTACTCGGAAGCATACTTTGGAGCCGGCACCAAACTCACCGTTTTAGAGCCAGACATCCCTGTCACTCCACCCAAAGTCAAAGTCCTTCCACCCTCCACTAAGGAGTGTGAAGATAGAAACAAGAAGAAGAAGAAGACGTTGGTGTGTGTGGCCACCGACTTCTACCCCGACCACGTCACTGTGTTCTGGCAGTTAAATGGAGGCGCCAACATCACCGATGGAGTTGGGACCGACAAC
>16-206
TCAACTCACCTGCAGCCATACTATTCAAAGCTACTATGTGATACTATGGTACCAACAGTCAACAGGTGACACTGCTGTGAACCTCATTGGTTATGCACAATACAAGTCAATAACCATGGAGAAATCATTTGAAAAGCACTTCAGTGTGAGTGGAGATGGTTCGAAAGAGGCTTATCTTCATCTACTGAGTCTGAGAGCACCTGAAGACAGTGCAGTGTATTACTGTGCATCGGGACAGGGAGAGTATGAGGCACATTTTGGTTCAGGCACCAAATTAACAGTTCTCGAGCCAGACATCCCTGTCACTCCACCCAAAGTCAAAGTCCTTCCACCCTCCACTAAGGAGTGTGAAGATAGAAACAAGAAGAAGAAGAAGACGTTGGTGTGTGTGGCCACCGACTTCTACCCCGACCACGTCACTGTGTTCTGGCAGTTAAATGGAGGCGCCAACATCACCGATGGAGTTGGGACCGACAAC
>17-189
TCAACTCACCTGCAGCCATACTATTCAAAACTACATTATGATACTATGGTACCAACAGTCAACAGGTGACACTGCTGTGAACCTCATTGGTTATGCACAATACAAGTCAATAACCATGGAGAAATCATTTGAAAAGCACTTCAGTGTGAGTGGAGATGGTTCGAAAGAGGCTTATCTTCATCTACTGAGTCTGAGAGCACCTGAAGACAGTGCAGTGTATTACTGTGCAGCCAGAGGGACAGGGGGCGGGTACTCGGAAGCATACTTTGGAGCCGGCACCAAACTCACCGTTTTAGAGCCAGACATCCCTGTCACTCCACCCAAAGTCAAAGTCCTTCCACCCTCCACTAAGGAGTGTGAAGATAGAAACAAGAAGAAGAAGAAGACGTTGGTGTGTGTGGCCACCGACTTCTACCCCGACCACGTCACTGTGTTCTGGCAGTTAAATGGAGGCGCCAACATCACCGATGGAGTTGGGACCGACAAC
>18-185
TCAACTCACCTGCAGCCATACTATTCCAAGCTACAACATTATACTGTGGTATCAGCAGTCAGCACAAAACACTGCTCTGAAACTCATTGGGTATGTGAGATTCACCAGTCCAACCGTGGAAGATTCCTTTAAAGAGCGTTTTACTGTGAGTGGAGATGCTGCAACTGGGAAAATGGCATATCTACATATTCCTAAACTGAGAGGAACTGAAGACAGTGCAGTGTATTTCTGTGCTGCTAGACAGAGCTCGTACTCGGAAGCATACTTTGGAGCCGGCACCAAACTCACCGTTTTAGAGCCAGACATCCCTGTCACTCCACCCAAAGTCAAAGTCCTTCCACCCTCCACTAAGGAGTGTGAAGATAGAAACAAGAAGAAGAAGAAGACGTTGGTGTGTGTGGCCACCGACTTCTACCCCGACCACGTCACTGTGTTCTGGCAGTTAAATGGAGGCGCCAACATCACCGATGGAGTTGGGACCGACAAC
>19-178
TCAACTCACCTGCAGCCATACTATTCAAAACTACATTATGATACTATGGTACCAACAGTCAACAGGTGACACTGCTGTGAACCTCATTGGTTATGCACAATACAAGTCAATAACCATGGAGAAATCATTTGAAAAGCACTTCAGTGTGAGTGGAGATGGTTCGAAAGAGGCTTATCTTCATCTACTGAGTCTGAGAGCACCTGAAGACAGTGCAGTGTATTACTGTGCAGCCAGCCGGGACAGATATGAGGCACATTTTGGTTCAGGCACCAAATTAACAGTTCTCGAGCCAGACATCCCTGTCACTCCACCCAAAGTCAAAGTCCTTCCACCCTCCACTAAGGAGTGTGAAGATAGAAACAAGAAGAAGAAGAAGACGTTGGTGTGTGTGGCCACCGACTTCTACCCCGACCACGTCACTGTGTTCTGGCAGTTAAATGGAGGCGCCAACATCACCGATGGAGTTGGGACCGACAAC
>20-167
TCAACTCACCTGCAGCCATACTATTCAAAACTACATTATGATACTATGGTACCAACAGTCAACAGGTGACACTGCTGTGAACCTCATTGGTTATGCACAATACAAGTCAATAACCATGGAGAAATCATTTGAAAAGCACTTCAGTGTGAGTGGAGATGGTTCGAAAGAGGCTTATCTTCATCTACTGAGTCTGAGAGCACCTGAAGACAGTGCAGTGTATTACTGTGCAGCCAGCCAACGGGACTATGAGGCACATTTTGGTTCAGGCACCAAATTAACAGTTCTCGAGCCAGACATCCCTGTCACTCCACCCAAAGTCAAAGTCCTTCCACCCTCCACTAAGGAGTGTGAAGATAGAAACAAGAAGAAGAAGAAGACGTTGGTGTGTGTGGCCACCGACTTCTACCCCGACCACGTCACTGTGTTCTGGCAGTTAAATGGAGGCGCCAACATCACCGATGGAGTTGGGACCGACAAC
>21-161
TCAACTCACCTGCAGCCATACTATTCAAAACTACAATGTGATACTATGGTACCAACAGTCAACAGGAGACACTGCTATGAACCTCATTGGTTATGCATATACCACGTCAATAACCATGGAGAAATCATTTGAAAAGCACTTCAATGTGAGCGGAGATGGTTCGAAAGAGGCTTATCTTCATCTACTGAGTGTTAGAGCACCTGAAGACAGTGCAGTGTATTACTGTGCAGCCAGCTCAGGTGCTTATCCTGCCTACTTTGGAGAGGGAACTAAGCTAACAGTTCTGGAGCCAGACATCCCTGTCACTCCACCCAAAGTCAAAGTCCTTCCACCCTCCACTAAGGAGTGTGAAGATAGAAACAAGAAGAAGAAGAAGACGTTGGTGTGTGTGGCCACCGACTTCTACCCCGACCACGTCACTGTGTTCTGGCAGTTAAATGGAGGCGCCAACATCACCGATGGAGTTGGGACCGACAAC
>22-158
TCAACTCACCTGCAGCCATACTATTCCTACCTACAACAGGATACTGTGGTACCAGCAGTCAGCGCAAAACACTGCTCTGAAACTCATTGGAGCCAGACATCCCTGTCACTCCACCCAAAGTCAAAGTCCTTCCACCCTCCACTAAGGAGTGTGAAGATAGAAACAAGAAGAAGAAGAAGACGTTGGTGTGTGTGGCCACCGACTTCTACCCCGACCACGTCACTGTGTTCTGGCAGTTAAATGAAGGCGCCAACATCACCGATGGAGTTGGGACCGACAAC
>23-158
TCAACTCACCTGCAGCCATACTATTCAAAACTACAATATGATACTATGGTACCAACAGTCAACAGGAGACACTGCTATGAACCTCATTGGTTATGCATATACCACGTCAATAACCATGGAGAAATCATTTGAAAAGCACTTCAATGTGAGTGGAGACGGTAGGAAAGAGGCTTATCTTCATCTACTGAGTCTGAGAGCACCTGAAGACAGTGCAGTGTATTACTGTGCAGTCGGGAACACTGGAAGTGTGCCCTACTTTGGAAATGGAACAAAGCTCACTGTTTTAGAGCCAGACATCCCTGTCACTCCACCCAAAGTCAAAGTCCTTCCACCCTCCACTAAGGAGTGTGAAGATAGAAACAAGAAGAAGAAGAAGACGTTGGTGTGTGTGGCCACCGACTTCTACCCCGACCACGTCACTGTGTTCTGGCAGTTAAATGGAGGCGCCAACATCACCGATGGAGTTGGGACCGACAAC
>24-153
TCAACTCACCTGCAGCCATACTATTCAAAACTACAATATGATACTATGGTACCAACAGTCAACAGGAGACACTGCTATGAACCTCATTGGTTATGCATTTACCAAGTCAATAACCATGGAGAAATCATTTGAAAAGCACTTCAATGTGAGTGGAGATGGTTCGAAAGAGGCTTATCTTCATCTACTGAGTCTGAGAGCACCTGAAGACAGTGCAGTGTATTACTGTGCAGCCAGACAGGGGACCCCGGAGAAGGCAGAGTTTGGTCAAGGAACCAGACTCACTGTTCTAGAGCCAGACATCCCTGTCACTCCACCCAAAGTCAAAGTCCTTCCACCCTCCACTAAGGAGTGTGAAGATAGAAACAAGAAGAAGAAGAAGACGTTGGTGTGTGTGGCCACCGACTTCTACCCCGACCACGTCACTGTGTTCTGGCAGTTAAATGGAGGCGCCAACATCACCGATGGAGTTGGGACCGACAAC
>25-152
TCAACTCACCTGCAGCCATACTATTCAAAGCTACTATGTGATACTATGGTACCAACAGTCAACAGGTGACACTGCTGTGAACCTCATTGGTTATGCACAATACAAGTCAATAACCATGGAGAAATCATTTGAAAAGCACTTCAGTGTGAGTGGAGATGGTTCGAAAGAGGCTTATCTTCATCTACTGAGTCTGAGAGCACCTGAAGACAGTGCAGTGTATTACTGTGCAGCCAGCCAGGGCTCGTACTCGGAAGCATACTTTGGAGCCGGCACCAAACTCACCGTTTTAGAGCCAGACATCCCTGTCACTCCACCCAAAGTCAAAGTCCTTCCACCCTCCACTAAGGAGTGTGAAGATAGAAACAAGAAGAAGAAGAAGACGTTGGTGTGTGTGGCCACCGACTTCTACCCCGACCACGTCACTGTGTTCTGGCAGTTAAATGGAGGCGCCAACATCACCGATGGAGTTGGGACCGACAAC
>26-151
TCAACTCACCTGCAGCCATACTATTCAAAACTACAATGTGATACTATGGTACCAACAGTCAACAGGAGACACTGCTATGAACCTCATTGGTTATGCATATTACAAGTCAATAACCATGGAGAAATCGTTTGAAAAGCACTTCAATGTGAGCGGAGATGGTTCGAAAGAGGCTTATCTTCATCTACTGAGTGTTAGAGCACCTGAAGACAGTGCAGTGTATTACTGTGCAGCCAGGGACAACAACTATGAGGCACATTTTGGTTCAGGCACCAAATTAACAGTTCTCGAGCCAGACATCCCTGTCACTCCACCCAAAGTCAAAGTCCTTCCACCCTCCACTAAGGAGTGTGAAGATAGAAACAAGAAGAAGAAGAAGACGTTGGTGTGTGTGGCCACCGACTTCTACCCCGACCACGTCACTGTGTTCTGGCAGTTAAATGGAGGCGCCAACATCACCGATGGAGTTGGGACCGACAAC
>27-149
TCAACTCACCTGCAGCCATACTATTCAAAACTACAATGTGATACTATGGTACCAACAGTCAACAGGAGACACTGCTATGAACCTCATTGGTTATGCATATACCACGTCAATAACCATGGAGAAATCATTTGAAAAGCACTTCAATGTGAGCGGAGATGGTTCGAAAGAGGCTTATCTTCATCTACTGAGTGTTAGAGCACCTGAAGACAGTGCAGTGTATTACTGTGCAGCCAGCCCCACAGGGGGCTATGAGGCACATTTTGGTTCAGGCACCAAATTAACAGTTCTCGAGCCAGACATCCCTGTCACTCCACCCAAAGTCAAAGTCCTTCCACCCTCCACTAAGGAGTGTGAAGATAGAAACAAGAAGAAGAAGAAGACGTTGGTGTGTGTGGCCACCGACTTCTACCCCGACCACGTCACTGTGTTCTGGCAGTTAAATGGAGGCGCCAACATCACCGATGGAGTTGGGACCGACAAC
>28-148
TCAACTCACCTGCAGCCATACTATTCAAAGCTACTATGTGATACTATGGTACCAACAGTCAACAGGTGACACTGCTGTGAACCTCATTGGTTATGCACAATACAAGTCAATAACCATGGAGAAATCATTTGAAAAGCACTTCAGTGTGAGTGGAGATGGTTCGAAAGAGGCTTATCTTCATCTACTGAGTCTGAGAGCACCTGAAGACAGTGCAGTGTATTACTGTGCAGCCAGCCAACAGGGACATGAGGCACATTTTGGTTCAGGCACCAAATTAACAGTTCTCGAGCCAGACATCCCTGTCACTCCACCCAAAGTCAAAGTCCTTCCACCCTCCACTAAGGAGTGTGAAGATAGAAACAAGAAGAAGAAGAAGACGTTGGTGTGTGTGGCCACCGACTTCTACCCCGACCACGTCACTGTGTTCTGGCAGTTAAATGGAGGCGCCAACATCACCGATGGAGTTGGGACCGACAAC
>29-146
TCAACTCACCTGCAGCCATACTATTCAAGGCTACACTATGATACTATGGTACCAACAGTCAACAGGAGACACTGCTATGAACCTCATTGGTTATGCATATTACAAGTCAATAACCATGGAGAAATCGTTTGAAAAGCACTTCAATGTGAGCGGAGATGGTTCGAAAGAGGCTTATCTTCATCTACTGAGTGTTAGAGCACCTGAAGACAGTGCAGTGTATTACTGTGCAGCCAGCCGGACAGGGAACCAACCAGCCTTCTTTGGCAATGGAACCAAACTCACTGTTTTAGAGCCAGACATCCCTGTCACTCCACCCAAAGTCAAAGTCCTTCCACCCTCCACTAAGGAGTGTGAAGATAGAAACAAGAAGAAGAAGAAGACGTTGGTGTGTGTGGCCACCGACTTCTACCCCGACCACGTCACTGTGTTCTGGCAGTTAAATGGAGGCGCCAACATCACCGATGGAGTTGGGACCGACAAC
>30-146
TCAACTCACCTGCAGCCATACTATTCAAAACTACAATATGATACTATGGTACCAACAGTCAACAGGAGACACTGCTATGAACCTCATTGGTTATGCATATACCACGTCAATAACCATGGAGAAATCATTTGAAAAGCACTTCAATGTGAGTGGAGACGGTAGGAAAGAGGCTTATCTTCATCTACTGAGTCTGAGAGCACCTGAAGACAGTGCAGTGTATTACTGTGCAGCCGACAACACTGGAAGTGTGCCCTACTTTGGAAATGGAACAAAGCTCACTGTTTTAGAGCCAGACATCCCTGTCACTCCACCCAAAGTCAAAGTCCTTCCACCCTCCACTAAGGAGTGTGAAGATAGAAACAAGAAGAAGAAGAAGACGTTGGTGTGTGTGGCCACCGACTTCTACCCCGACCACGTCACTGTGTTCTGGCAGTTAAATGGAGGCGCCAACATCACCGATGGAGTTGGGACCGACAAC
>31-142
TCAACTCACCTGCAGCCATACTATTCAAAGCTACTATGTGATACTATGGTACCAACAGTCAACAGGTGACACTGCTGTGAACCTCATTGGTTATGCACAATACAAGTCAATAACCATGGAGAAATCATTTGAAAAGCACTTCAGTGTGAGTGGAGATGGTTCGAAAGAGGCTTATCTTCATCTACTGAGTCTGAGAGCACCTGAAGACAGTGCAGTGTATTACTGTGCAGCCAGCCGCAGCGACTATGAGGCACATTTTGGTTCAGGCACCAAATTAACAGTTCTCGAGCCAGACATCCCTGTCACTCCACCCAAAGTCAAAGTCCTTCCACCCTCCACTAAGGAGTGTGAAGATAGAAACAAGAAGAAGAAGAAGACGTTGGTGTGTGTGGCCACCGACTTCTACCCCGACCACGTCACTGTGTTCTGGCAGTTAAATGGAGGCGCCAACATCACCGATGGAGTTGGGACCGACAAC
>32-140
TCAACTCACCTGCAGCCATACTATTCAAGGCTACACTATGATACTATGGTACCAACAGTCAACAGGTGACACTGCTGTGAACCTCATAGGTTATGCATATACCACGTCAATAACCATGGAGAAATCGTTTGAAAAGCACTTCAGTGTGAGTGGAGATGGTTCGAAAGAGGCTTATCTTCATCTACTGAGTCTGAGAGCACCTGAAGACAGTGCAGTGTATTACTGTGCAGCCAGCCAGGGGTATGAGGCACATTTTGGTTCAGGCACCAAATTAACAGTTCTCGAGCCAGACATCCCTGTCACTCCACCCAAAGTCAAAGTCCTTCCACCCTCCACTAAGGAGTGTGAAGATAGAAACAAGAAGAAGAAGAAGACGTTGGTGTGTGTGGCCACCGACTTCTACCCCGACCACGTCACTGTGTTCTGGCAGTTAAATGGAGGCGCCAACATCACCGATGGAGTTGGGACCGACAAC
>33-138
TCAACTCACCTGCAGCCATACTATTCAAAACTACAATATGATACTATGGTACCAACAGTCAACAGGAGACACTGCTATGAACCTCATTGGTTATGCATTTACCAAGTCAATAACCATGGAGAAATCATTTGAAAAGCACTTCAATGTGAGTGGAGATGGTTCGAAAGAGGCTTATCTTCATCTACTGAGTCTGAGAGCACCTGAAGACAGTGCAGTGTATTACTGTGCAGCCAGGACAGGGGCGTCAAACCAACCAGCCTTCTTTGGCAATGGAACCAAACTCACTGTTTTAGAGCCAGACATCCCTGTCACTCCACCCAAAGTCAAAGTCCTTCCACCCTCCACTAAGGAGTGTGAAGATAGAAACAAGAAGAAGAAGAAGACGTTGGTGTGTGTGGCCACCGACTTCTACCCCGACCACGTCACTGTGTTCTGGCAGTTAAATGGAGGCGCCAACATCACCGATGGAGTTGGGACCGACAAC
>34-134
TCAACTCACCTGCAGCCATACTATTCAAAACTACAATATGATACTATGGTACCAACAGTCAACAGGAGACACTGCTATGAACCTCATTGGTTATGCATATACCACGTCAATAACCATGGAGAAATCATTTGAAAAGCACTTCAATGTGAGTGGAGACGGTAGGAAAGAGGCTTATCTTCATCTACTGAGTCTGAGAGCACCTGAAGACAGTGCAGTGTATTACTGTGCAGCCGAAAACACTGGAAGTGTGCCCTACTTTGGAAATGGAACAAAGCTCACTGTTTTAGAGCCAGACATCCCTGTCACTCCACCCAAAGTCAAAGTCCTTCCACCCTCCACTAAGGAGTGTGAAGATAGAAACAAGAAGAAGAAGAAGACGTTGGTGTGTGTGGCCACCGACTTCTACCCCGACCACGTCACTGTGTTCTGGCAGTTAAATGGAGGCGCCAACATCACCGATGGAGTTGGGACCGACAAC
>35-133
TCAACTCACCTGCAGCCATACTATTCCAAGCTACAACATTATACTGTGGTACCAGCAGTCAGCACAAAACACTGCTCTGAAACTCATTGGAGCCAGACATCCCTGTCACTCCACCCAAAGTCAAAGTCCTTCCACCCTCCACTAAGGAGTGTGAAGATAGAAACAAGAAGAAGAAGAAGACGTTGGTGTGTGTGGCCACCGACTTCTACCCCGACCACGTCACTGTGTTCTGGCAGTTAAATGGAGGCGCCAACATCACCGATGGAGTTGGGACCGACAAC
>36-132
TCAACTCACCTGCAGCCATACTATTCAAAACTACATTATGATACTATGGTACCAACAGTCAACAGGTGACACTGCTGTGAACCTCATTGGTTATGCACAATACAAGTCAATAACCATGGAGAAATCATTTGAAAAGCACTTCAGTGTGAGTGGAGATGGTTCGAAAGAGGCTTATCTTCATCTACTGAGTCTGAGAGCACCTGAAGACAGTGCAGTGTATTACTGTGCAGCCAGGGGACAGGGCTATGAGGCACATTTTGGTTCAGGCACCAAATTAACAGTTCTCGAGCCAGACATCCCTGTCACTCCACCCAAAGTCAAAGTCCTTCCACCCTCCACTAAGGAGTGTGAAGATAGAAACAAGAAGAAGAAGAAGACGTTGGTGTGTGTGGCCACCGACTTCTACCCCGACCACGTCACTGTGTTCTGGCAGTTAAATGGAGGCGCCAACATCACCGATGGAGTTGGGACCGACAAC
>37-129
TCAACTCACCTGCAGCCATACTATTCAAAACTACATTATGATACTATGGTACCAACAGTCAACAGGTGACACTGCTGTGAACCTCATTGGTTATGCACAATACAAGTCAATAACCATGGAGAAATCATTTGAAAAGCACTTCAGTGTGAGTGGAGATGGTTCGAAAGAGGCTTATCTTCATCTACTGAGTCTGAGAGCACCTGAAGACAGTGCAGTGTATTACTGTGCAGCCAGGACAGACACTGGAAGTGTGCCCTACTTTGGAAATGGAACAAAGCTCACTGTTTTAGAGCCAGACATCCCTGTCACTCCACCCAAAGTCAAAGTCCTTCCACCCTCCACTAAGGAGTGTGAAGATAGAAACAAGAAGAAGAAGAAGACGTTGGTGTGTGTGGCCACCGACTTCTACCCCGACCACGTCACTGTGTTCTGGCAGTTAAATGGAGGCGCCAACATCACCGATGGAGTTGGGACCGACAAC
>38-127
TCAACTCACCTGCAGCCATACTATTCAAAACTACATTATGATACTATGGTACCAACAGTCAACAGGTGACACTGCTGTGAACCTCATTGGTTATGCACAATACAAGTCAATAACCATGGAGAAATCATTTGAAAAGCACTTCAGTGTGAGTGGAGATGGTTCGAAAGAGGCTTATCTTCATCTACTGAGTCTGAGAGCACCTGAAGACAGTGCAGTGTATTACTGTGCAGCCAGCGGACAGGGCAACTATGAGGCACATTTTGGTTCAGGCACCAAATTAACAGTTCTCGAGCCAGACATCCCTGTCACTCCACCCAAAGTCAAAGTCCTTCCACCCTCCACTAAGGAGTGTGAAGATAGAAACAAGAAGAAGAAGAAGACGTTGGTGTGTGTGGCCACCGACTTCTACCCCGACCACGTCACTGTGTTCTGGCAGTTAAATGGAGGCGCCAACATCACCGATGGAGTTGGGACCGACAAC
>39-126
TCAACTCACCTGCAGCCATACTATTCAAAGCTACTATGTGATACTATGGTACCAACAGTCAACAGGTGACACTGCTGTGAACCTCATTGGTTATGCACAATACAAGTCAATAACCATGGAGAAATCATTTGAAAAGCACTTCAGTGTGAGTGGAGATGGTTCGAAAGAGGCTTATCTTCATCTACTGAGTCTGAGAGCACCTGAAGACAGTGCAGTGTATTACTGTGCAGCCAGCCGGGACAACTATGAGGCACATTTTGGTTCAGGCACCAAATTAACAGTTCTCGAGCCAGACATCCCTGTCACTCCACCCAAAGTCAAAGTCCTTCCACCCTCCACTAAGGAGTGTGAAGATAGAAACAAGAAGAAGAAGAAGACGTTGGTGTGTGTGGCCACCGACTTCTACCCCGACCACGTCACTGTGTTCTGGCAGTTAAATGGAGGCGCCAACATCACCGATGGAGTTGGGACCGACAAC
>40-126
TCAACTCACCTGCAGCCATACTATTCAAGGCTACACTATGATACTATGGTACCAACAGTCAACAGGAGACACTGCTATGAACCTCATTGGTTATGCATATTACAAGTCAATAACCATGGAGAAATCGTTTGAAAAGCACTTCAATGTGAGCGGAGATGGTTCGAAAGAGGCTTATCTTCATCTACTGAGTGTTAGAGCACCTGAAGACAGTGCAGTGTATTACTGTGCAGCCAGCACAGGGGACTTCTATGAGGCACATTTTGGTTCAGGCACCAAATTAACAGTTCTCGAGCCAGACATCCCTGTCACTCCACCCAAAGTCAAAGTCCTTCCACCCTCCACTAAGGAGTGTGAAGATAGAAACAAGAAGAAGAAGAAGACGTTGGTGTGTGTGGCCACCGACTTCTACCCCGACCACGTCACTGTGTTCTGGCAGTTAAATGGAGGCGCCAACATCACCGATGGAGTTGGGACCGACAAC
>41-125
TCAACTCACCTGCAGCCATACTATTCAAAACTACTATGTGATACTATGGTACCAACAGTCAACAGGAGACACTGCTGTGAATCTCATTGGTTATGCACAATACAAGTCAATAACCATGGAGAAATCATTTGAAAAGCACTTCAATGTGATTGGAGATGGTTCCAAAGAGGCTTATCTTCATCTACTGAGTCTGAGAGCACCTGAAGACAGTGCAGTGTATTACTGTGCAGCCAGCCGGACAGACTACAACTATAATCCTGCGTTCTTTGGAGCAGGGACCAAACTGACTGTTCTGGAGCCAGACATCCCTGTCACTCCACCCAAAGTCAAAGTCCTTCCACCCTCCACTAAGGAGTGTGAAGATAGAAACAAGAAGAAGAAGAAGACGTTGGTGTGTGTGGCCACCGACTTCTACCCCGACCACGTCACTGTGTTCTGGCAGTTAAATGGAGGCGCCAACATCACCGATGGAGTTGGGACCGACAAC
>42-125
TCAACTCACCTGCAGCCATACTATTCAAAGCTACTATGTGATACTATGGTACCAACAGTCAACAGGTGACACTGCTGTGAACCTCATTGGTTATGCACAATACAAGTCAATAACCATGGAGAAATCATTTGAAAAGCACTTCAGTGTGAGTGGAGATGGTTCGAAAGAGGCTTATCTTCATCTACTGAGTCTGAGAGCACCTGAAGACAGTGCAGTGTATTACTGTGCAGCCAGCGACACCTATAATCCTGCGTTCTTTGGAGCAGGGACCAAACTGACTGTTCTGGAGCCAGACATCCCTGTCACTCCACCCAAAGTCAAAGTCCTTCCACCCTCCACTAAGGAGTGTGAAGATAGAAACAAGAAGAAGAAGAAGACGTTGGTGTGTGTGGCCACCGACTTCTACCCCGACCACGTCACTGTGTTCTGGCAGTTAAATGGAGGCGCCAACATCACCGATGGAGTTGGGACCGACAAC
>43-122
TCAACTCACCTGCAGCCATACTATTCAAAGCTACTATGTGATACTATGGTACCAACAGTCAACAGGTGACACTGCTGTGAACCTCATTGGTTATGCACAATACAAGTCAATAACCATGGAGAAATCATTTGAAAAGCACTTCAGTGTGAGTGGAGATGGTTCGAAAGAGGCTTATCTTCATCTACTGAGTCTGAGAGCACCTGAAGACAGTGCAGTGTATTACTGTGCAGCCAGCCAGGAACAGGGGAACTATGAGGCACATTTTGGTTCAGGCACCAAATTAACAGTTCTCGAGCCAGACATCCCTGTCACTCCACCCAAAGTCAAAGTCCTTCCACCCTCCACTAAGGAGTGTGAAGATAGAAACAAGAAGAAGAAGAAGACGTTGGTGTGTGTGGCCACCGACTTCTACCCCGACCACGTCACTGTGTTCTGGCAGTTAAATGGAGGCGCCAACATCACCGATGGAGTTGGGACCGACAAC
>44-118
TCAACTCACCTGCAGCCATACTATTCAAAACTACAATGTGATACTATGGTACCAACAGTCAACAGGAGACACTGCTATGAACCTCATTGGTTATGCATATACCACGTCAATAACCATGGAGAAATCATTTGAAAAGCACTTCAATGTGAGCGGAGATGGTTCGAAAGAGGCTTATCTTCATCTACTGAGTGTTAGAGCACCTGAAGACAGTGCAGTGTATTACTGTGCAGCCAGGGGACAGGGCAACTATGAGGCACATTTTGGTTCAGGCACCAAATTAACAGTTCTCGAGCCAGACATCCCTGTCACTCCACCCAAAGTCAAAGTCCTTCCACCCTCCACTAAGGAGTGTGAAGATAGAAACAAGAAGAAGAAGAAGACGTTGGTGTGTGTGGCCACCGACTTCTACCCCGACCACGTCACTGTGTTCTGGCAGTTAAATGGAGGCGCCAACATCACCGATGGAGTTGGGACCGACAAC
>45-112
TCAACTCACCTGCAGCCATACTATTCAAGGCTACACTATGATACTATGGTACCAACAGTCAACAGGTGACACTGCTGTGAACCTCATAGGTTATGCATATACCACGTCAATAACCATGGAGAAATCGTTTGAAAAGCACTTCAGTGTGAGTGGAGATGGTTCGAAAGAGGCTTATCTTCATCTACTGAGTCTGAGAGCACCTGAAGACAGTGCAGTGTATTACTGTGCAGCCAGTCCGGGACAGTACTATGAGGCACATTTTGGTTCAGGCACCAAATTAACAGTTCTCGAGCCAGACATCCCTGTCACTCCACCCAAAGTCAAAGTCCTTCCACCCTCCACTAAGGAGTGTGAAGATAGAAACAAGAAGAAGAAGAAGACGTTGGTGTGTGTGGCCACCGACTTCTACCCCGACCACGTCACTGTGTTCTGGCAGTTAAATGGAGGCGCCAACATCACCGATGGAGTTGGGACCGACAAC
>46-111
TCAACTCACCTGCAGCCATACTATTCAAAACTACAATATGATACTATGGTACCAACAGTCAACAGGAGACACTGCTATGAACCTCATTGGTTATGCATATACCACGTCAATAACCATGGAGAAATCATTTGAAAAGCACTTCAATGTGAGTGGAGACGGTAGGAAAGAGGCTTATCTTCATCTACTGAGTCTGAGAGCACCTGAAGACAGTGCAGTGTATTACTGTGCAGCCAGCCAGGACAGGGGAGAGGCACATTTTGGTTCAGGCACCAAATTAACAGTTCTCGAGCCAGACATCCCTGTCACTCCACCCAAAGTCAAAGTCCTTCCACCCTCCACTAAGGAGTGTGAAGATAGAAACAAGAAGAAGAAGAAGACGTTGGTGTGTGTGGCCACCGACTTCTACCCCGACCACGTCACTGTGTTCTGGCAGTTAAATGGAGGCGCCAACATCACCGATGGAGTTGGGACCGACAAC
>47-111
TCAACTCACCTGCAGCCATACTATTCAAAGCTACTATGTGATACTATGGTACCAACAGTCAACAGGTGACACTGCTGTGAACCTCATTGGTTATGCACAATACAAGTCAATAACCATGGAGAAATCATTTGAAAAGCACTTCAGTGTGAGTGGAGATGGTTCGAAAGAGGCTTATCTTCATCTACTGAGTCTGAGAGCACCTGAAGACAGTGCAGTGTATTACTGTGCAGCCAGCCACCAATCCACTGGAAGTGTGCCCTACTTTGGAAATGGAACAAAGCTCACTGTTTTAGAGCCAGACATCCCTGTCACTCCACCCAAAGTCAAAGTCCTTCCACCCTCCACTAAGGAGTGTGAAGATAGAAACAAGAAGAAGAAGAAGACGTTGGTGTGTGTGGCCACCGACTTCTACCCCGACCACGTCACTGTGTTCTGGCAGTTAAATGGAGGCGCCAACATCACCGATGGAGTTGGGACCGACAAC
>48-111
TCAACTCACCTGCAGCCATACTATTCAAAGCTACTATGTGATACTATGGTACCAACAGTCAACAGGTGACACTGCTGTGAACCTCATTGGTTATGCACAATACAAGTCAATAACCATGGAGAAATCATTTGAAAAGCACTTCAGTGTGAGTGGAGATGGTTCGAAAGAGGCTTATCTTCATCTACTGAGTCTGAGAGCACCTGAAGACAGTGCAGTGTATTACTGTGCAGCCAGCCCAGGCAACTATGAGGCACATTTTGGTTCAGGCACCAAATTAACAGTTCTCGAGCCAGACATCCCTGTCACTCCACCCAAAGTCAAAGTCCTTCCACCCTCCACTAAGGAGTGTGAAGATAGAAACAAGAAGAAGAAGAAGACGTTGGTGTGTGTGGCCACCGACTTCTACCCCGACCACGTCACTGTGTTCTGGCAGTTAAATGGAGGCGCCAACATCACCGATGGAGTTGGGACCGACAAC
>49-110
TCAACTCACCTGCAGCCATACTATTCAAAACTACTATGTGATACTATGGTACCAACAGTCAACAGGAGACACTGCTGTGAATCTCATTGGTTATGCACAATACAAGTCAATAACCATGGAGAAATCATTTGAAAAGCACTTCAATGTGATTGGAGATGGTTCCAAAGAGGCTTATCTTCATCTACTGAGTCTGAGAGCACCTGAAGACAGTGCAGTGTATTACTGTGCAGCCAGCAACGCCGGGGGCTACAACTATAATCCTGCGTTCTTTGGAGCAGGGACCAAACTGACTGTTCTGGAGCCAGACATCCCTGTCACTCCACCCAAAGTCAAAGTCCTTCCACCCTCCACTAAGGAGTGTGAAGATAGAAACAAGAAGAAGAAGAAGACGTTGGTGTGTGTGGCCACCGACTTCTACCCCGACCACGTCACTGTGTTCTGGCAGTTAAATGGAGGCGCCAACATCACCGATGGAGTTGGGACCGACAAC
>50-108
TCAACTCACCTGCAGCCATACTATTCAAAACTACAATATGATACTATGGTACCAACAGTCAACAGGAGACACTGCTATGAACCTCATTGGTTATGCATTTACCAAGTCAATAACCATGGAGAAATCATTTGAAAAGCACTTCAATGTGAGTGGAGATGGTTCGAAAGAGGCTTATCTTCATCTACTGAGTCTGAGAGCACCTGAAGACAGTGCAGTGTATTACTGTGCAGCCGGACAGACTGGAAGTGTGCCCTACTTTGGAAATGGAACAAAGCTCACTGTTTTAGAGCCAGACATCCCTGTCACTCCACCCAAAGTCAAAGTCCTTCCACCCTCCACTAAGGAGTGTGAAGATAGAAACAAGAAGAAGAAGAAGACGTTGGTGTGTGTGGCCACCGACTTCTACCCCGACCACGTCACTGTGTTCTGGCAGTTAAATGGAGGCGCCAACATCACCGATGGAGTTGGGACCGACAAC
>51-106
TCAACTCACCTGCAGCCATACTATTCAAAACTACATTATGATACTATGGTACCAACAGTCAACAGGTGACACTGCTGTGAACCTCATTGGTTATGCACAATACAAGTCAATAACCATGGAGAAATCATTTGAAAAGCACTTCAGTGTGAGTGGAGATGGTTCGAAAGAGGCTTATCTTCATCTACTGAGTCTGAGAGCACCTGAAGACAGTGCAGTGTATTACTGTGCAGCCAGCGGACAAAACCAACCAGCCTTCTTTGGCAATGGAACCAAACTCACTGTTTTAGAGCCAGACATCCCTGTCACTCCACCCAAAGTCAAAGTCCTTCCACCCTCCACTAAGGAGTGTGAAGATAGAAACAAGAAGAAGAAGAAGACGTTGGTGTGTGTGGCCACCGACTTCTACCCCGACCACGTCACTGTGTTCTGGCAGTTAAATGGAGGCGCCAACATCACCGATGGAGTTGGGACCGACAAC
>52-106
TCAACTCACCTGCAGCCATACTATTCAAAACTACAATATGATACTATGGTACCAACAGTCAACAGGAGACACTGCTATGAACCTCATTGGTTATGCATTTACCAAGTCAATAACCATGGAGAAATCATTTGAAAAGCACTTCAATGTGAGTGGAGATGGTTCGAAAGAGGCTTATCTTCATCTACTGAGTCTGAGAGCACCTGAAGACAGTGCAGTGTATTACTGTGCAGCCAGCCAAGGGGGAAACCAACCATCCTTCTTTGGCAATGGAACCAAACTCACTGTTTTAGAGCCAGACATCCCTGTCACTCCACCCAAAGTCAAAGTCCTTCCACCCTCCACTAAGGAGTGTGAAGATAGAAACAAGAAGAAGAAGAAGACGTTGGTGTGTGTGGCCACCGACTTCTACCCCGACCACGTCACTGTGTTCTGGCAGTTAAATGAAGGCGCCAACATCACCGATGGAGTTGGGACCGACAAC
>53-105
TCAACTCACCTGCAGCCATACTATTCAAAACTACATTATGATACTATGGTACCAACAGTCAACAGGTGACACTGCTGTGAACCTCATTGGTTATGCACAATACAAGTCAATAACCATGGAGAAATCATTTGAAAAGCACTTCAGTGTGAGTGGAGATGGTTCGAAAGAGGCTTATCTTCATCTACTGAGTCTGAGAGCACCTGAAGACAGTGCAGTGTATTACTGTGCAGCCAGCGACACTGGAAGTGTGCCCTACTTTGGAAATGGAACAAAGCTCACTGTTTTAGAGCCAGACATCCCTGTCACTCCACCCAAAGTCAAAGTCCTTCCACCCTCCACTAAGGAGTGTGAAGATAGAAACAAGAAGAAGAAGAAGACGTTGGTGTGTGTGGCCACCGACTTCTACCCCGACCACGTCACTGTGTTCTGGCAGTTAAATGGAGGCGCCAACATCACCGATGGAGTTGGGACCGACAAC
>54-104
TCAACTCACCTGCAGCCATACTATTCAAAACTACATTATGATACTATGGTACCAACAGTCAACAGGTGACACTGCTGTGAACCTCATTGGTTATGCACAATACAAGTCAATAACCATGGAGAAATCATTTGAAAAGCACTTCAGTGTGAGTGGAGATGGTTCGAAAGAGGCTTATCTTCATCTACTGAGTCTGAGAGCACCTGAAGACAGTGCAGTGTATTACTGTGCAGCCAGGACAGGGAACTATGAGGCACATTTTGGTTCAGGCACCAAATTAACAGTTCTCGAGCCAGACATCCCTGTCACTCCACCCAAAGTCAAAGTCCTTCCACCCTCCACTAAGGAGTGTGAAGATAGAAACAAGAAGAAGAAGAAGACGTTGGTGTGTGTGGCCACCGACTTCTACCCCGACCACGTCACTGTGTTCTGGCAGTTAAATGAAGGCGCCAACATCACCGATGGAGTTGGGACCGACAAC
>55-103
TCAACTCACCTGCAGCCATACTATTCAAAACTACAATGTGATACTATGGTACCAACAGTCAACAGGAGACACTGCTATGAACCTCATTGGTTATGCATATACCACGTCAATAACCATGGAGAAATCATTTGAAAAGCACTTCAATGTGAGCGGAGATGGTTCGAAAGAGGCTTATCTTCATCTACTGAGTGTTAGAGCACCTGAAGACATTGCAGTGTATTACTGTGCAGCCAACAGGGGGTACACTGGAAGTGTGCCCTACTTTGGAAATGGAACAAAGCTCACTGTTTTAGAGCCAGACATCCCTGTCACTCCACCCAAAGTCAAAGTCCTTCCACCCTCCACTAAGGAGTGTGAAGATAGAAACAAGAAGAAGAAGAAGACGTTGGTGTGTGTGGCCACCGACTTCTACCCCGACCACGTCACTGTGTTCTGGCAGTTAAATGGAGGCGCCAACATCACCGATGGAGTTGGGACCGACAAC
>56-102
TCAACTCACCTGCAGCCATACTATTCAAAACTACAATGTGATACTATGGTACCAACAGTCAACAGGAGACACTGCTATGAACCTCATTGGTTATGCATATTACAAGTCAATAACCATGGAGAAATCGTTTGAAAAGCACTTCAATGTGAGCGGAGATGGTTCGAAAGAGGCTTATCTTCATCTACTGAGTGTTAGAGCACCTGAAGACAGTGCAGTGTATTACTGTGCAGCCGGACAGGGGAACTATGAGGCACATTTTGGTTCAGGCACCAAATTAACAGTTCTCGAGCCAGACATCCCTGTCACTCCACCCAAAGTCAAAGTCCTTCCACCCTCCACTAAGGAGTGTGAAGATAGAAACAAGAAGAAGAAGAAGACGTTGGTGTGTGTGGCCACCGACTTCTACCCCGACCACGTCACTGTGTTCTGGCAGTTAAATGGAGGCGCCAACATCACCGATGGAGTTGGGACCGACAAC
>57-102
TCAACTCACCTGCAGCCATACTATTCAAAACTACAATATGATACTATGGTACCAACAGTCAACAGGAGACACTGCTATGAACCTCATTGGTTATGCATTTACCAAGTCAATAACCATGGAGAAATCATTTGAAAAGCACTTCAATGTGAGTGGAGATGGTTCGAAAGAGGCTTATCTTCATCTACTGAGTCTGAGAGCACCTGAAGACAGTGCAGTGTATTACTGTGCAGCCAGCCAATTGCGACAGGGCTCGGAAGCATACTTTGGAGCCGGCACCAAACTCACCGTTTTAGAGCCAGACATCCCTGTCACTCCACCCAAAGTCAAAGTCCTTCCACCCTCCACTAAGGAGTGTGAAGATAGAAACAAGAAGAAGAAGAAGACGTTGGTGTGTGTGGCCACCGACTTCTACCCCGACCACGTCACTGTGTTCTGGCAGTTAAATGGAGGCGCCAACATCACCGATGGAGTTGGGACCGACAAC
>58-101
TCAACTCACCTGCAGCCATACTATTCAAAACTACAATGTGATACTATGGTACCAACAGTCAACAGGAGACACTGCTATGAACCTCATTGGTTATGCATATACCACGTCAATAACCATGGAGAAATCATTTGAAAAGCACTTCAATGTGAGCGGAGATGGTTCGAAAGAGGCTTATCTTCATCTACTGAGTGTTAGAGCACCTGAAGACAGTGCAGTGTATTACTGTGCAGCCAGGACAGGGACAGGCTATGAGGCACATTTTGGTTCAGGCACCAAATTAACAGTTCTCGAGCCAGACATCCCTGTCACTCCACCCAAAGTCAAAGTCCTTCCACCCTCCACTAAGGAGTGTGAAGATAGAAACAAGAAGAAGAAGAAGACGTTGGTGTGTGTGGCCACCGACTTCTACCCCGACCACGTCACTGTGTTCTGGCAGTTAAATGGAGGCGCCAACATCACCGATGGAGTTGGGACCGACAAC
>59-100
TCAACTCACCTGCAGCCATACTATTCAAAACTACATTATGATACTATGGTACCAACAGTCAACAGGTGACACTGCTGTGAACCTCATTGGTTATGCACAATACAAGTCAATAACCATGGAGAAATCATTTGAAAAGCACTTCAGTGTGAGTGGAGATGGTTCGAAAGAGGCTTATCTTCATCTACTGAGTCTGAGAGCACCTGAAGACAGTGCAGTGTATTACTGTGCAGCCAGCCAAACACTCCAACCAGCCTTCTTTGGCAATGGAACCAAACTCACTGTTTTAGAGCCAGACATCCCTGTCACTCCACCCAAAGTCAAAGTCCTTCCACCCTCCACTAAGGAGTGTGAAGATAGAAACAAGAAGAAGAAGAAGACGTTGGTGTGTGTGGCCACCGACTTCTACCCCGACCACGTCACTGTGTTCTGGCAGTTAAATGGAGGCGCCAACATCACCGATGGAGTTGGGACCGACAAC
>60-100
TCAACTCACCTGCAGCCATACTATTCAAAGCTACTATGTGATACTATGGTACCAACAGTCAACAGGTGACACTGCTGTGAACCTCATTGGTTATGCACAATACAAGTCAATAACCATGGAGAAATCATTTGAAAAGCACTTCAGTGTGAGTGGAGATGGTTCGAAAGAGGCTTATCTTCATCTACTGAGTCTGAGAGCACCTGAAGACAGTGCAGTGTATTACTGTGCAGCCGACAGAACTAGTGCCAGCCAGGCTTACTTCGGTGGAGGAACCAGGTTAACTGTCCTAGAGCCAGACATCCCTGTCACTCCACCCAAAGTCAAAGTCCTTCCACCCTCCACTAAGGAGTGTGAAGATAGAAACAAGAAGAAGAAGAAGACGTTGGTGTGTGTGGCCACCGACTTCTACCCCGACCACGTCACTGTGTTCTGGCAGTTAAATGGAGGCGCCAACATCACCGATGGAGTTGGGACCGACAAC
>61-99
TCAACTCACCTGCAGCCATACTATTCAAAGCTACTATGTGATACTATGGTACCAACAGTCAACAGGTGACACTGCTGTGAACCTCATTGGTTATGCACAATACAAGTCAATAACCATGGAGAAATCATTTGAAAAGCACTTCAGTGTGAGTGGAGATGGTTCGAAAGAGGCTTATCTTCATCTACTGAGTCTGAGAGCACCTGAAGACAGTGCAGTGTATTACTGTGCAGCCAGCCAGGACAGGGGATCCTATGAGGCACATTTTGGTTCAGGCACCAAATTAACAGTTCTCGAGCCAGACATCCCTGTCACTCCACCCAAAGTCAAAGTCCTTCCACCCTCCACTAAGGAGTGTGAAGATAGAAACAAGAAGAAGAAGAAGACGTTGGTGTGTGTGGCCACCGACTTCTACCCCGACCACGTCACTGTGTTCTGGCAGTTAAATGGAGGCGCCAACATCACCGATGGAGTTGGGACCGACAAC
>62-98
TCAACTCACCTGCAGCCATACTATTCAAGGCTACACTATGATACTATGGTACCAACAGTCAACAGGTGACACTGCTGTGAACCTCATAGGTTATGCATATACCACGTCAATAACCATGGAGAAATCGTTTGAAAAGCACTTCAGTGTGAGTGGAGATGGTTCGAAAGAGGCTTATCTTCATCTACTGAGTCTGAGAGCACCTGAAGACAGTGCAGTGTATTACTGTGCAGCCAGCCAGGGCTATGAGGCACATTTTGGTTCAGGCACCAAATTAACAGTTCTCGAGCCAGACATCCCTGTCACTCCACCCAAAGTCAAAGTCCTTCCACCCTCCACTAAGGAGTGTGAAGATAGAAACAAGAAGAAGAAGAAGACGTTGGTGTGTGTGGCCACCGACTTCTACCCCGACCACGTCACTGTGTTCTGGCAGTTAAATGGAGGCGCCAACATCACCGATGGAGTTGGGACCGACAAC
>63-98
TCAACTCACCTGCAGCCATACTTTTCAAAACTACAATATGATACTATGGTACCAACAGTCAACAGGAGACAATGCTATGAACCTCATTGGTTATGCATATTACAAGTCAATAACCATGGAGAAATTGTTTGAAAAGCACTTCAGTGTGAGTGGAGACGGTTTGAAAGAGGCTTATCTTCATCTACTGAGTCTGAGAGCAACTGAAGACAGTGCAGTGTATTACTGTGCAGCCAGCCAAAAGGGGGAGGCACATTTTGGTTCAGGCACCAAATTAACAGTTCTCGAGCCAGACATCCCTGTCACTCCACCCAAAGTCAAAGTCCTTCCACCCTCCACTAAGGAGTGTGAAGATAGAAACAAGAAGAAGAAGAAGACGTTGGTGTGTGTGGCCACCGACTTCTACCCCGACCACGTCACTGTGTTCTGGCAGTTAAATGGAGGCGCCAACATCACCGATGGAGTTGGGACCGACAAC
>64-97
TCAACTCACCTGCAGCCATACTATTCAAAACTACATTATGATACTATGGTACCAACAGTCAACAGGTGACACTGCTGTGAACCTCATTGGTTATGCACAATACAAGTCAATAACCATGGAGAAATCATTTGAAAAGCACTTCAGTGTGAGTGGAGATGGTTCGAAAGAGGCTTATCTTCATCTACTGAGTCTGAGAGCACCTGAAGACAGTGCAGTGTATTACTGTGCAGCCAGCCGGGACAACAACTATGAGGCACATTTTGGTTCAGGCACCAAATTAACAGTTCTCGAGCCAGACATCCCTGTCACTCCACCCAAAGTCAAAGTCCTTCCACCCTCCACTAAGGAGTGTGAAGATAGAAACAAGAAGAAGAAGAAGACGTTGGTGTGTGTGGCCACCGACTTCTACCCCGACCACGTCACTGTGTTCTGGCAGTTAAATGGAGGCGCCAACATCACCGATGGAGTTGGGACCGACAAC
>65-97
TCAACTCACCTGCAGCCATACTATTCAAAACTACTATGTGATACTATGGTACCAACAGTCAACAGGAGACACTGCTGTGAATCTCATTGGTTATGCACAATACAAGTCAATAACCATGGAGAAATCATTTGAAAAGCACTTCAATGTGATTGGAGATGGTTCCAAAGAGGCTTATCTTCATCTACTGAGTCTGAGAGCACCTGAAGACAGTGCAGTGTATTACTGTGCAGCCAGCGGGACAGACTCGGAAGCATACTTTGGAGCCGGCACCAAACTCACCGTTTTAGAGCCAGACATCCCTGTCACTCCACCCAAAGTCAAAGTCCTTCCACCCTCCACTAAGGAGTGTGAAGATAGAAACAAGAAGAAGAAGAAGACGTTGGTGTGTGTGGCCACCGACTTCTACCCCGACCACGTCACTGTGTTCTGGCAGTTAAATGGAGGCGCCAACATCACCGATGGAGTTGGGACCGACAAC
>66-96
TCAACTCACCTGCAGCCATACTATTCAAAACTACAATATGATACTATGGTACCAACAGTCAACAGGAGACACTGCTATGAACCTCATTGGTTATGCATATACCACGTCAATAACCATGGAGAAATCATTTGAAAAGCACTTCAATGTGAGTGGAGACGGTAGGAAAGAGGCTTATCTTCATCTACTGAGTCTGAGAGCACCTGAAGACAGTGCAGTGTATTACTGTGCAGCCAAACAGGGGTCTGGAAGTGTGCCCTACTTTGGAAATGGAACAAAGCTCACTGTTTTAGAGCCAGACATCCCTGTCACTCCACCCAAAGTCAAAGTCCTTCCACCCTCCACTAAGGAGTGTGAAGATAGAAACAAGAAGAAGAAGAAGACGTTGGTGTGTGTGGCCACCGACTTCTACCCCGACCACGTCACTGTGTTCTGGCAGTTAAATGGAGGCGCCAACATCACCGATGGAGTTGGGACCGACAAC
>67-96
TCAACTCACCTGCAGCCATACTATTCAAAACTACAATGTGATACTATGGTACCAACAGTCAACAGGAGACACTGCTATGAACCTCATTGGTTATGCATATACCACGTCAATAACCATGGAGAAATCATTTGAAAAGCACTTCAATGTGAGCGGAGATGGTTCGAAAGAGGCTTATCTTCATCTACTGAGTGTTAGAGCACCTGAAGACATTGCAGTGTATTACTGTGCAGCCAGCCAGAGCTCGTACTCGGAAGCATACTTTGGAGCCGGCACCAAACTCACCGTTTTAGAGCCAGACATCCCTGTCACTCCACCCAAAGTCAAAGTCCTTCCACCCTCCACTAAGGAGTGTGAAGATAGAAACAAGAAGAAGAAGAAGACGTTGGTGTGTGTGGCCACCGACTTCTACCCCGACCACGTCACTGTGTTCTGGCAGTTAAATGAAGGCGCCAACATCACCGATGGAGTTGGGACCGACAAC
>68-96
TCAACTCACCTGCAGCCATACTATTCAAAACTACTATGTGATACTATGGTACCAACAGTCAACAGGAGACACTGCTGTGAATCTCATTGGTTATGCACAATACAAGTCAATAACCATGGAGAAATCATTTGAAAAGCACTTCAATGTGATTGGAGATGGTTCCAAAGAGGCTTATCTTCATCTACTGAGTCTGAGAGCACCTGAAGACAGTGCAGTGTATTACTGTGCAGCCAGACAGGGAACCAACTATGAGGCACATTTTGGTTCAGGCACCAAATTAACAGTTCTCGAGCCAGACATCCCTGTCACTCCACCCAAAGTCAAAGTCCTTCCACCCTCCACTAAGGAGTGTGAAGATAGAAACAAGAAGAAGAAGAAGACGTTGGTGTGTGTGGCCACCGACTTCTACCCCGACCACGTCACTGTGTTCTGGCAGTTAAATGGAGGCGCCAACATCACCGATGGAGTTGGGACCGACAAC
>69-95
TCAACTCACCTGCAGCCATACTATTCAAAACTACATTATGATACTATGGTACCAACAGTCAACAGGTGACACTGCTGTGAACCTCATTGGTTATGCACAATACAAGTCAATAACCATGGAGAAATCATTTGAAAAGCACTTCAGTGTGAGTGGAGATGGTTCGAAAGAGGCTTATCTTCATCTACTGAGTCTGAGAGCACCTGAAGACAGTGCAGTGTATTACTGTGCAGCCAGCCAGAGCTCGTACTCGGAAGCATACTTTGGAGCCGGCACCAAACTCACCGTTTTAGAGCCAGACATCCCTGTCACTCCACCCAAAGTCAAAGTCCTTCCACCCTCCACTAAGGAGTGTGAAGATAGAAACAAGAAGAAGAAGAAGACGTTGGTGTGTGTGGCCACCGACTTCTACCCCGACCACGTCACTGTGTTCTGGCAGTTAAATGGAGGCGCCAACATCACCGATGGAGTTGGGACCGACAAC
>70-94
TCAACTCACCTGCAGCCATACTATTCAAGGCTACACTATGATACTATGGTACCAACAGTCAACAGGAGACACTGCTATGAACCTCATTGGTTATGCATATTACAAGTCAATAACCATGGAGAAATCGTTTGAAAAGCACTTCAATGTGAGCGGAGATGGTTCGAAAGAGGCTTATCTTCATCTACTGAGTGTTAGAGCACCTGAAGACAGTGCAGTGTATTACTGTGCAGCCAGGGGCGCTGGAAGTGTGCCCTACTTTGGAAATGGAACAAAGCTCACTGTTTTAGAGCCAGACATCCCTGTCACTCCACCCAAAGTCAAAGTCCTTCCACCCTCCACTAAGGAGTGTGAAGATAGAAACAAGAAGAAGAAGAAGACGTTGGTGTGTGTGGCCACCGACTTCTACCCCGACCACGTCACTGTGTTCTGGCAGTTAAATGGAGGCGCCAACATCACCGATGGAGTTGGGACCGACAAC
>71-94
TCAACTCACCTGCAGCCATACTATTCAAAACTACAATATGATACTATGGTACCAACAGTCAACAGGAGACACTGCTATGAACCTCATTGGTTATGCATTTACCAAGTCAATAACCATGGAGAAATCATTTGAAAAGCACTTCAATGTGAGTGGAGATGGTTCGAAAGAGGCTTATCTTCATCTACTGAGTCTGAGAGCACCTGAAGACAGTGCAGTGTATTACTGTGCAGCCAGCCAAGACAGGGGGACAGGGACTATGAGGCACATTTTGGTTCAGGCACCAAATTAACAGTTCTCGAGCCAGACATCCCTGTCACTCCACCCAAAGTCAAAGTCCTTCCACCCTCCACTAAGGAGTGTGAAGATAGAAACAAGAAGAAGAAGAAGACGTTGGTGTGTGTGGCCACCGACTTCTACCCCGACCACGTCACTGTGTTCTGGCAGTTAAATGGAGGCGCCAACATCACCGATGGAGTTGGGACCGACAAC
>72-93
TCAACTCACCTGCAGCCATACTATTCAAAACTACAATGTGATACTATGGTACCAACAGTCAACAGGAGACACTGCTATGAACCTCATTGGTTATGCATATTACAAGTCAATAACCATGGAGAAATCGTTTGAAAAGCACTTCAATGTGAGCGGAGATGGTTCGAAAGAGGCTTATCTTCATCTACTGAGTGTTAGAGCACCTGAAGACAGTGCAGTGTATTACTGTGCAGCCAGCCGGGACACTGGAAGTGTGCCCTACTTTGGAAATGGAACAAAGCTCACTGTTTTAGAGCCAGACATCCCTGTCACTCCACCCAAAGTCAAAGTCCTTCCACCCTCCACTAAGGAGTGTGAAGATAGAAACAAGAAGAAGAAGAAGACGTTGGTGTGTGTGGCCACCGACTTCTACCCCGACCACGTCACTGTGTTCTGGCAGTTAAATGGAGGCGCCAACATCACCGATGGAGTTGGGACCGACAAC
>73-93
TCAACTCACCTGCAGCCATACTATTCAAAGCTACTATGTGATACTATGGTACCAACAGTCAACAGGTGACACTGCTGTGAACCTCATTGGTTATGCACAATACAAGTCAATAACCATGGAGAAATCATTTGAAAAGCACTTCAGTGTGAGTGGAGATGGTTCGAAAGAGGCTTATCTTCATCTACTGAGTCTGAGAGCACCTGAAGACAGTGCAGTGTATTACTGTGCAGCCAGAGGACAGGGGAACAACTATGAGGCACATTTTGGTTCAGGCACCAAATTAACAGTTCTCGAGCCAGACATCCCTGTCACTCCACCCAAAGTCAAAGTCCTTCCACCCTCCACTAAGGAGTGTGAAGATAGAAACAAGAAGAAGAAGAAGACGTTGGTGTGTGTGGCCACCGACTTCTACCCCGACCACGTCACTGTGTTCTGGCAGTTAAATGGAGGCGCCAACATCACCGATGGAGTTGGGACCGACAAC
>74-93
TCAACTCACCTGCAGCCATACTATTCAAAACTACATTATGATACTATGGTACCAACAGTCAACAGGTGACACTGCTGTGAACCTCATTGGTTATGCACAATACAAGTCAATAACCATGGAGAAATCATTTGAAAAGCACTTCAGTGTGAGTGGAGATGGTTCGAAAGAGGCTTATCTTCATCTACTGAGTCTGAGAGCACCTGAAGACAGTGCAGTGTATTACTGTGCAGCCGACACTGGAAGTGTGCCCTACTTTGGAAATGGAACAAAGCTCACTGTTTTAGAGCCAGACATCCCTGTCACTCCACCCAAAGTCAAAGTCCTTCCACCCTCCACTAAGGAGTGTGAAGATAGAAACAAGAAGAAGAAGAAGACGTTGGTGTGTGTGGCCACCGACTTCTACCCCGACCACGTCACTGTGTTCTGGCAGTTAAATGGAGGCGCCAACATCACCGATGGAGTTGGGACCGACAAC
>75-93
TCAACTCACCTGCAGCCATACTATTCAAGGCTACACTATGATACTATGGTACCAACAGTCAACAGGTGACACTGCTGTGAACCTCATAGGTTATGCATATACCACGTCAATAACCATGGAGAAATCGTTTGAAAAGCACTTCAGTGTGAGTGGAGATGGTTCGAAAGAGGCTTATCTTCATCTACTGAGTCTGAGAGCACCTGAAGACAGTGCAGTGTATTACTGTGCAGCCAGCCGACAGACGTCAAACCAACCAGCCTTCTTTGGCAATGGAACCAAACTCACTGTTTTAGAGCCAGACATCCCTGTCACTCCACCCAAAGTCAAAGTCCTTCCACCCTCCACTAAGGAGTGTGAAGATAGAAACAAGAAGAAGAAGAAGACGTTGGTGTGTGTGGCCACCGACTTCTACCCCGACCACGTCACTGTGTTCTGGCAGTTAAATGGAGGCGCCAACATCACCGATGGAGTTGGGACCGACAAC
>76-92
TCAACTCACCTGCAGCCATACTATTCAAGGCTACACTATGATACTATGGTACCAACAGTCAACAGGAGACACTGCTATGAACCTCATTGGTTATGCATATTACAAGTCAATAACCATGGAGAAATCGTTTGAAAAGCACTTCAATGTGAGCGGAGATGGTTCGAAAGAGGCTTATCTTCATCTACTGAGTGTTAGAGCACCTGAAGACAGTGCAGTGTATTACTGTGCAGCCAGACAGGAGCACTGGAAGTGTGCCCTACTTTGGAAATGGAACAAAGCTCACTGTTTTAGAGCCAGACATCCCTGTCACTCCACCCAAAGTCAAAGTCCTTCCACCCTCCACTAAGGAGTGTGAAGATAGAAACAAGAAGAAGAAGAAGACGTTGGTGTGTGTGGCCACCGACTTCTACCCCGACCACGTCACTGTGTTCTGGCAGTTAAATGGAGGCGCCAACATCACCGATGGAGTTGGGACCGACAAC
>77-92
TCAACTCACCTGCAGCCATACTATTCAAGGCTACACTATGATACTATGGTACCAACAGTCAACAGGAGACACTGCTATGAACCTCATTGGTTATGCATATTACAAGTCAATAACCATGGAGAAATCGTTTGAAAAGCACTTCAATGTGAGCGGAGATGGTTCGAAAGAGGCTTATCTTCATCTACTGAGTGTTAGAGCACCTGAAGACAGTGCAGTGTATTACTGTGCAGCCAGCCAGGGCTCGTACTCGGAAGCATACTTTGGAGCCGGCACCAAACTCACCGTTTTAGAGCCAGACATCCCTGTCACTCCACCCAAAGTCAAAGTCCTTCCACCCTCCACTAAGGAGTGTGAAGATAGAAACAAGAAGAAGAAGAAGACGTTGGTGTGTGTGGCCACCGACTTCTACCCCGACCACGTCACTGTGTTCTGGCAGTTAAATGGAGGCGCCAACATCACCGATGGAGTTGGGACCGACAAC
>78-91
TCAACTCACCTGCAGCCATACTATTCAAAACTACATTATGATACTATGGTACCAACAGTCAACAGGTGACACTGCTGTGAACCTCATTGGTTATGCACAATACAAGTCAATAACCATGGAGAAATCATTTGAAAAGCACTTCAGTGTGAGTGGAGATGGTTCGAAAGAGGCTTATCTTCATCTACTGAGTCTGAGAGCACCTGAAGACAGTGCAGTGTATTACTGTGCAGCCAGCCAGGGCTATAATCCTGCGTTCTTTGGAGCAGGGACCAAACTGACTGTTCTGGAGCCAGACATCCCTGTCACTCCACCCAAAGTCAAAGTCCTTCCACCCTCCACTAAGGAGTGTGAAGATAGAAACAAGAAGAAGAAGAAGACGTTGGTGTGTGTGGCCACCGACTTCTACCCCGACCACGTCACTGTGTTCTGGCAGTTAAATGGAGGCGCCAACATCACCGATGGAGTTGGGACCGACAAC
>79-91
TCAACTCACCTGCAGCCATACTATTCAAAACTACAATGTGATACTATGGTACCAACAGTCAACAGGAGACACTGCTATGAACCTCATTGGTTATGCATATACCACGTCAATAACCATGGAGAAATCATTTGAAAAGCACTTCAATGTGAGCGGAGATGGTTCGAAAGAGGCTTATCTTCATCTACTGAGTGTTAGAGCACCTGAAGACAGTGCAGTGTATTACTGTGCAGCCAGCCAGTCCTCGTACTCGGAAGCATACTTTGGAGCCGGCACCAAACTCACCGTTTTAGAGCCAGACATCCCTGTCACTCCACCCAAAGTCAAAGTCCTTCCACCCTCCACTAAGGAGTGTGAAGATAGAAACAAGAAGAAGAAGAAGACGTTGGTGTGTGTGGCCACCGACTTCTACCCCGACCACGTCACTGTGTTCTGGCAGTTAAATGGAGGCGCCAACATCACCGATGGAGTTGGGACCGACAAC
>80-91
TCAACTCACCTGCAGCCATACTATTCAAGGCTACACTATGATACTATGGTACCAACAGTCAACAGGTGACACTGCTGTGAACCTCATAGGTTATGCATATACCACGTCAATAACCATGGAGAAATCGTTTGAAAAGCACTTCAGTGTGAGTGGAGATGGTTCGAAAGAGGCTTATCTTCATCTACTGAGTCTGAGAGCACCTGAAGACAGTGCAGTGTATTACTGTGCAGCCAGGGACATAAGCTCGTACTCGGAAGCATACTTTGGAGCCGGCACCAAACTCACCGTTTTAGAGCCAGACATCCCTGTCACTCCACCCAAAGTCAAAGTCCTTCCACCCTCCACTAAGGAGTGTGAAGATAGAAACAAGAAGAAGAAGAAGACGTTGGTGTGTGTGGCCACCGACTTCTACCCCGACCACGTCACTGTGTTCTGGCAGTTAAATGGAGGCGCCAACATCACCGATGGAGTTGGGACCGACAAC
>81-89
TCAACTCACCTGCAGCCATACTATTCAAAACTACAATATGATACTATGGTACCAACAGTCAACAGGAGACACTGCTATGAACCTCATTGGTTATGCACAATACAAGTCAATAACCATGGAGAAATTGTTTGAAAAGCACTTCAATGTGAGTGGAGACGGTTTGAAAGAGGCTTATCTTCATCTACTGAGTCTGAGAGCACCTGAAGACAGTGCAGTGTATTACTGTGCAGCCGGGACAGGGGGCCATGAGGCACATTTTGGTTCAGGCACCAAATTAACAGTTCTCGAGCCAGACATCCCTGTCACTCCACCCAAAGTCAAAGTCCTTCCACCCTCCACTAAGGAGTGTGAAGATAGAAACAAGAAGAAGAAGAAGACGTTGGTGTGTGTGGCCACCGACTTCTACCCCGACCACGTCACTGTGTTCTGGCAGTTAAATGGAGGCGCCAACATCACCGATGGAGTTGGGACCGACAAC
>82-87
TCAACTCACCTGCAGCCATACTATTCAAGGCTACACTATGATACTATGGTACCAACAGTCAACAGGAGACACTGCTATGAACCTCATTGGTTATGCATATTACAAGTCAATAACCATGGAGAAATCGTTTGAAAAGCACTTCAATGTGAGCGGAGATGGTTCGAAAGAGGCTTATCTTCATCTACTGAGTGTTAGAGCACCTGAAGACAGTGCAGTGTATTACTGTGCAGCCAGCGGACAGCTCTCAAACCAACCAGCCTTCTTTGGCAATGGAACCAAACTCACTGTTTTAGAGCCAGACATCCCTGTCACTCCACCCAAAGTCAAAGTCCTTCCACCCTCCACTAAGGAGTGTGAAGATAGAAACAAGAAGAAGAAGAAGACGTTGGTGTGTGTGGCCACCGACTTCTACCCCGACCACGTCACTGTGTTCTGGCAGTTAAATGGAGGCGCCAACATCACCGATGGAGTTGGGACCGACAAC
>83-87
TCAACTCACCTGCAGCCATACTATTCAAAACTACATTATGATACTATGGTACCAACAGTCAACAGGTGACACTGCTGTGAACCTCATTGGTTATGCACAATACAAGTCAATAACCATGGAGAAATCATTTGAAAAGCACTTCAGTGTGAGTGGAGATGGTTCGAAAGAGGCTTATCTTCATCTACTGAGTCTGAGAGCACCTGAAGACAGTGCAGTGTATTACTGTGCAGCCAGCCTGGGACAGGGCTCGTACTCGGAAGCATACTTTGGAGCCGGCACCAAACTCACCGTTTTAGAGCCAGACATCCCTGTCACTCCACCCAAAGTCAAAGTCCTTCCACCCTCCACTAAGGAGTGTGAAGATAGAAACAAGAAGAAGAAGAAGACGTTGGTGTGTGTGGCCACCGACTTCTACCCCGACCACGTCACTGTGTTCTGGCAGTTAAATGGAGGCGCCAACATCACCGATGGAGTTGGGACCGACAAC
>84-86
TCAACTCACCTGCAGCCATACTATTCAAAACTACAATGTGATACTATGGTACCAACAGTCAACAGGAGACACTGCTATGAACCTCATTGGTTATGCATATACCACGTCAATAACCATGGAGAAATCATTTGAAAAGCACTTCAATGTGAGCGGAGATGGTTCGAAAGAGGCTTATCTTCATCTACTGAGTGTTAGAGCACCTGAAGACAGTGCAGTGTATTACTGTGCAGCCAGGCCAGGGTACACTGGAAGTGTGCCCTACTTTGGAAATGGAACAAAGCTCACTGTTTTAGAGCCAGACATCCCTGTCACTCCACCCAAAGTCAAAGTCCTTCCACCCTCCACTAAGGAGTGTGAAGATAGAAACAAGAAGAAGAAGAAGACGTTGGTGTGTGTGGCCACCGACTTCTACCCCGACCACGTCACTGTGTTCTGGCAGTTAAATGGAGGCGCCAACATCACCGATGGAGTTGGGACCGACAAC
>85-85
TCAACTCACCTGCAGCCATACTATTCAAGGCTACACTATGATACTATGGTACCAACAGTCAACAGGTGACACTGCTGTGAACCTCATAGGTTATGCATATACCACGTCAATAACCATGGAGAAATCGTTTGAAAAGCACTTCAGTGTGAGTGGAGATGGTTCGAAAGAGGCTTATCTTCATCTACTGAGTCTGAGAGCACCTGAAGACAGTGCAGTGTATTACTGTGCAGCCAGCGACAGAAATAGTGCCAGCCAGGCTTACTTCGGTGGAGGAACCAGGTTAACTGTCCTAGAGCCAGACATCCCTGTCACTCCACCCAAAGTCAAAGTCCTTCCACCCTCCACTAAGGAGTGTGAAGATAGAAACAAGAAGAAGAAGAAGACGTTGGTGTGTGTGGCCACCGACTTCTACCCCGACCACGTCACTGTGTTCTGGCAGTTAAATGGAGGCGCCAACATCACCGATGGAGTTGGGACCGACAAC
>86-85
TCAACTCACCTGCAGCCATACTATTCAAAACTACAATATGATACTATGGTACCAACAGTCAACAGGAGACACTGCTATGAACCTCATTGGTTATGCATATACCACGTCAATAACCATGGAGAAATCATTTGAAAAGCACTTCAATGTGAGTGGAGACGGTAGGAAAGAGGCTTATCTTCATCTACTGAGTCTGAGAGCACCTGAAGACAGTGCAGTGTATTACTGTGCAGCCAACAGCTATGAGGCACATTTTGGTTCAGGCACCAAATTAACAGTTCTCGAGCCAGACATCCCTGTCACTCCACCCAAAGTCAAAGTCCTTCCACCCTCCACTAAGGAGTGTGAAGATAGAAACAAGAAGAAGAAGAAGACGTTGGTGTGTGTGGCCACCGACTTCTACCCCGACCACGTCACTGTGTTCTGGCAGTTAAATGGAGGCGCCAACATCACCGATGGAGTTGGGACCGACAAC
>87-85
TCAACTCACCTGCAGCCATACTATTCAAAGCTACTATGTGATACTATGGTACCAACAGTCAACAGGTGACACTGCTGTGAACCTCATTGGTTATGCACAATACAAGTCAATAACCATGGAGAAATCATTTGAAAAGCACTTCAGTGTGAGTGGAGATGGTTCGAAAGAGGCTTATCTTCATCTACTGAGTCTGAGAGCACCTGAAGACAGTGCAGTGTATTACTGTGCAGCCAGCCAACGGGACAGGGACCAACCAGCCTTCTTTGGCAATGGAACCAAACTCACTGTTTTAGAGCCAGACATCCCTGTCACTCCACCCAAAGTCAAAGTCCTTCCACCCTCCACTAAGGAGTGTGAAGATAGAAACAAGAAGAAGAAGAAGACGTTGGTGTGTGTGGCCACCGACTTCTACCCCGACCACGTCACTGTGTTCTGGCAGTTAAATGGAGGCGCCAACATCACCGATGGAGTTGGGACCGACAAC
>88-85
TCAACTCACCTGCAGCCATACTATTCAAAACTACAATATGATACTATGGTACCAACAGTCAACAGGAGACACTGCTATGAACCTCATTGGTTATGCATATACCACGTCAATAACCATGGAGAAATCATTTGAAAAGCACTTCAATGTGAGTGGAGACGGTAGGAAAGAGGCTTATCTTCATCTACTGAGTCTGAGAGCACCTGAAGACAGTGCAGTGTATTACTGTGCAGCCAGCCAATTGGCCAACACTGGAAGTGTGCCCTACTTTGGAAATGGAACAAAGCTCACTGTTTTAGAGCCAGACATCCCTGTCACTCCACCCAAAGTCAAAGTCCTTCCACCCTCCACTAAGGAGTGTGAAGATAGAAACAAGAAGAAGAAGAAGACGTTGGTGTGTGTGGCCACCGACTTCTACCCCGACCACGTCACTGTGTTCTGGCAGTTAAATGGAGGCGCCAACATCACCGATGGAGTTGGGACCGACAAC
>89-83
TCAACTCACCTGCAGCCATACTATTCAAGGCTACACTATGATACTATGGTACCAACAGTCAACAGGTGACACTGCTGTGAACCTCATAGGTTATGCATATACCACGTCAATAACCATGGAGAAATCGTTTGAAAAGCACTTCAGTGTGAGTGGAGATGGTTCGAAAGAGGCTTATCTTCATCTACTGAGTCTGAGAGCACCTGAAGACAGTGCAGTGTATTACTGTGCAGCCAGTTGGACAGGGTACTCGGAAGCATACTTTGGAGCCGGCACCAAACTCACCGTTTTAGAGCCAGACATCCCTGTCACTCCACCCAAAGTCAAAGTCCTTCCACCCTCCACTAAGGAGTGTGAAGATAGAAACAAGAAGAAGAAGAAGACGTTGGTGTGTGTGGCCACCGACTTCTACCCCGACCACGTCACTGTGTTCTGGCAGTTAAATGGAGGCGCCAACATCACCGATGGAGTTGGGACCGACAAC
>90-82
TCAACTCACCTGCAGCCATACTATTCAAAACTACAATATGATACTATGGTACCAACAGTCAACAGGAGACACTGCTATGAACCTCATTGGTTATGCATTTACCAAGTCAATAACCATGGAGAAATCATTTGAAAAGCACTTCAATGTGAGTGGAGATGGTTCGAAAGAGGCTTATCTTCATCTACTGAGTCTGAGAGCACCTGAAGACAGTGCAGTGTATTACTGTGCAGTCGACAGGGAGGACCAACCAGCCTTCTTTGGCAATGGAACCAAACTCACTGTTTTAGAGCCAGACATCCCTGTCACTCCACCCAAAGTCAAAGTCCTTCCACCCTCCACTAAGGAGTGTGAAGATAGAAACAAGAAGAAGAAGAAGACGTTGGTGTGTGTGGCCACCGACTTCTACCCCGACCACGTCACTGTGTTCTGGCAGTTAAATGGAGGCGCCAACATCACCGATGGAGTTGGGACCGACAAC
>91-82
TCAACTCACCTGCAGCCATACTATTCAAGGCTACACTATGATACTATGGTACCAACAGTCAACAGGTGACACTGCTGTGAACCTCATAGGTTATGCATATACCACGTCAATAACCATGGAGAAATCGTTTGAAAAGCACTTCAGTGTGAGTGGAGATGGTTCGAAAGAGGCTTATCTTCATCTACTGAGTCTGAGAGCACCTGAAGACAGTGCAGTGTATTACTGTGCAGCCAGCCAGGGGGCCAACTATGAGGCACATTTTGGTTCAGGCACCAAATTAACAGTTCTCGAGCCAGACATCCCTGTCACTCCACCCAAAGTCAAAGTCCTTCCACCCTCCACTAAGGAGTGTGAAGATAGAAACAAGAAGAAGAAGAAGACGTTGGTGTGTGTGGCCACCGACTTCTACCCCGACCACGTCACTGTGTTCTGGCAGTTAAATGGAGGCGCCAACATCACCGATGGAGTTGGGACCGACAAC
>92-82
TCAACTCACCTGCAGCCATACTATTCAAAACTACTATGTGATACTATGGTACCAACAGTCAACAGGAGACACTGCTGTGAATCTCATTGGTTATGCACAATACAAGTCAATAACCATGGAGAAATCATTTGAAAAGCACTTCAATGTGATTGGAGATGGTTCCAAAGAGGCTTATCTTCATCTACTGAGTCTGAGAGCACCTGAAGACAGTGCAGTGTATTACTGTGCAGCCAAAGACAGGGACAACTATAATCCTGCGTTCTTTGGAGCAGGGACCAAACTGACTGTTCTGGAGCCAGACATCCCTGTCACTCCACCCAAAGTCAAAGTCCTTCCACCCTCCACTAAGGAGTGTGAAGATAGAAACAAGAAGAAGAAGAAGACGTTGGTGTGTGTGGCCACCGACTTCTACCCCGACCACGTCACTGTGTTCTGGCAGTTAAATGGAGGCGCCAACATCACCGATGGAGTTGGGACCGACAAC
>93-81
TCAACTCACCTGCAGCCATACTATTCAAGGCTACACTATGATACTATGGTACCAACAGTCAACAGGTGACACTGCTGTGAACCTCATAGGTTATGCATATACCACGTCAATAACCATGGAGAAATCGTTTGAAAAGCACTTCAGTGTGAGTGGAGATGGTTCGAAAGAGGCTTATCTTCATCTACTGAGTCTGAGAGCACCTGAAGACAGTGCAGTGTATTACTGTGCAGCCAGGGACAGGTACTCGGAAGCATACTTTGGAGCCGGCACCAAACTCACCGTTTTAGAGCCAGACATCCCTGTCACTCCACCCAAAGTCAAAGTCCTTCCACCCTCCACTAAGGAGTGTGAAGATAGAAACAAGAAGAAGAAGAAGACGTTGGTGTGTGTGGCCACCGACTTCTACCCCGACCACGTCACTGTGTTCTGGCAGTTAAATGGAGGCGCCAACATCACCGATGGAGTTGGGACCGACAAC
>94-81
TCAACTCACCTGCAGCCATACTATTCAAAACTACATTATGATACTATGGTACCAACAGTCAACAGGTGACACTGCTGTGAACCTCATTGGTTATGCACAATACAAGTCAATAACCATGGAGAAATCATTTGAAAAGCACTTCAGTGTGAGTGGAGATGGTTCGAAAGAGGCTTATCTTCATCTACTGAGTCTGAGAGCACCTGAAGACAGTGCAGTGTATTACTGTGCAGCCAGCCGGGACAATTCAAACCAACCAGCCTTCTTTGGCAATGGAACCAAACTCACTGTTTTAGAGCCAGACATCCCTGTCACTCCACCCAAAGTCAAAGTCCTTCCACCCTCCACTAAGGAGTGTGAAGATAGAAACAAGAAGAAGAAGAAGACGTTGGTGTGTGTGGCCACCGACTTCTACCCCGACCACGTCACTGTGTTCTGGCAGTTAAATGGAGGCGCCAACATCACCGATGGAGTTGGGACCGACAAC
>95-81
TCAACTCACCTGCAGCCATACTATTCAAGGCTACACTATGATACTATGGTACCAACAGTCAACAGGAGACACTGCTATGAACCTCATTGGTTATGCATATTACAAGTCAATAACCATGGAGAAATCGTTTGAAAAGCACTTCAATGTGAGCGGAGATGGTTCGAAAGAGGCTTATCTTCATCTACTGAGTGTTAGAGCACCTGAAGACAGTGCAGTGTATTACTGTGCAGCCAGCCAATTGGTCCATGAGGCACATTTTGGTTCAGGCACCAAATTAACAGTTCTCGAGCCAGACATCCCTGTCACTCCACCCAAAGTCAAAGTCCTTCCACCCTCCACTAAGGAGTGTGAAGATAGAAACAAGAAGAAGAAGAAGACGTTGGTGTGTGTGGCCACCGACTTCTACCCCGACCACGTCACTGTGTTCTGGCAGTTAAATGGAGGCGCCAACATCACCGATGGAGTTGGGACCGACAAC
>96-81
TCAACTCACCTGCAGCCATACTATTCAAGGCTACACTATGATACTATGGTACCAACAGTCAACAGGAGACACTGCTATGAACCTCATTGGTTATGCATATTACAAGTCAATAACCATGGAGAAATCGTTTGAAAAGCACTTCAATGTGAGCGGAGATGGTTCGAAAGAGGCTTATCTTCATCTACTGAGTGTTAGAGCACCTGAAGACAGTGCAGTGTATTACTGTGCAGCCAGCCGACAGGGAGTCAACTATGAGGCACATTTTGGTTCAGGCACCAAATTAACAGTTCTCGAGCCAGACATCCCTGTCACTCCACCCAAAGTCAAAGTCCTTCCACCCTCCACTAAGGAGTGTGAAGATAGAAACAAGAAGAAGAAGAAGACGTTGGTGTGTGTGGCCACCGACTTCTACCCCGACCACGTCACTGTGTTCTGGCAGTTAAATGGAGGCGCCAACATCACCGATGGAGTTGGGACCGACAAC
>97-80
TCAACTCACCTGCAGCCATACTATTCAAAACTACATTATGATACTATGGTACCAACAGTCAACAGGTGACACTGCTGTGAACCTCATTGGTTATGCACAATACAAGTCAATAACCATGGAGAAATCATTTGAAAAGCACTTCAGTGTGAGTGGAGATGGTTCGAAAGAGGCTTATCTTCATCTACTGAGTCTGAGAGCACCTGAAGACAGTGCAGTGTATTACTGTGCAGCCAGGGACAGCAACTATGAGGCACATTTTGGTTCAGGCACCAAATTAACAGTTCTCGAGCCAGACATCCCTGTCACTCCACCCAAAGTCAAAGTCCTTCCACCCTCCACTAAGGAGTGTGAAGATAGAAACAAGAAGAAGAAGAAGACGTTGGTGTGTGTGGCCACCGACTTCTACCCCGACCACGTCACTGTGTTCTGGCAGTTAAATGGAGGCGCCAACATCACCGATGGAGTTGGGACCGACAAC
>98-80
TCAACTCACCTGCAGCCATACTATTCAAAACTACAATGTGATACTATGGTACCAACAGTCAACAGGAGACACTGCTATGAACCTCATTGGTTATGCATATACCACGTCAATAACCATGGAGAAATCATTTGAAAAGCACTTCAATGTGAGCGGAGATGGTTCGAAAGAGGCTTATCTTCATCTACTGAGTGTTAGAGCACCTGAAGACAGTGCAGTGTATTACTGTGCAGCCAGCTCTGGTGCTTATCCTGCCTACTTTGGAGAGGGAACTAAGCTAACAGTTCTGGAGCCAGACATCCCTGTCACTCCACCCAAAGTCAAAGTCCTTCCACCCTCCACTAAGGAGTGTGAAGATAGAAACAAGAAGAAGAAGAAGACGTTGGTGTGTGTGGCCACCGACTTCTACCCCGACCACGTCACTGTGTTCTGGCAGTTAAATGGAGGCGCCAACATCACCGATGGAGTTGGGACCGACAAC
>99-80
TCAACTCACCTGCAGCCATACTATTCAAAACTACATTATGATACTATGGTACCAACAGTCAACAGGTGACACTGCTGTGAACCTCATTGGTTATGCACAATACAAGTCAATAACCATGGAGAAATCATTTGAAAAGCACTTCAGTGTGAGTGGAGATGGTTCGAAAGAGGCTTATCTTCATCTACTGAGTCTGAGAGCACCTGAAGACAGTGCAGTGTATTACTGTGCAGCCGGACAGGCGTACTCGGAAGCATACTTTGGAGCCGGCACCAAACTCACCGTTTTAGAGCCAGACATCCCTGTCACTCCACCCAAAGTCAAAGTCCTTCCACCCTCCACTAAGGAGTGTGAAGATAGAAACAAGAAGAAGAAGAAGACGTTGGTGTGTGTGGCCACCGACTTCTACCCCGACCACGTCACTGTGTTCTGGCAGTTAAATGGAGGCGCCAACATCACCGATGGAGTTGGGACCGACAAC
>100-80
TCAACTCACCTGCAGCCATACTATTCAAGGCTACACTATGATACTATGGTACCAACAGTCAACAGGAGACACTGCTATGAACCTCATTGGTTATGCATATTACAAGTCAATAACCATGGAGAAATCGTTTGAAAAGCACTTCAATGTGAGCGGAGATGGTTCGAAAGAGGCTTATCTTCATCTACTGAGTGTTAGAGCACCTGAAGACAGTGCAGTGTATTACTGTGCAGCCAGCCAGGGTTCGTACTCGGAAGCATACTTTGGAGCCGGCACCAAACTCACCGTTTTAGAGCCAGACATCCCTGTCACTCCACCCAAAGTCAAAGTCCTTCCACCCTCCACTAAGGAGTGTGAAGATAGAAACAAGAAGAAGAAGAAGACGTTGGTGTGTGTGGCCACCGACTTCTACCCCGACCACGTCACTGTGTTCTGGCAGTTAAATGGAGGCGCCAACATCACCGATGGAGTTGGGACCGACAAC
>101-80
TCAACTCACCTGCAGCCATACTATTCAAAACTACATTATGATACTATGGTACCAACAGTCAACAGGTGACACTGCTGTGAACCTCATTGGTTATGCACAATACAAGTCAATAACCATGGAGAAATCATTTGAAAAGCACTTCAGTGTGAGTGGAGATGGTTCGAAAGAGGCTTATCTTCATCTACTGAGTCTGAGAGCACCTGAAGACAGTGCAGTGTATTACTGTGCAGCCAGCCAGTACACTGGAAGTGTGCCCTACTTTGGAAATGGAACAAAGCTCACTGTTTTAGAGCCAGACATCCCTGTCACTCCACCCAAAGTCAAAGTCCTTCCACCCTCCACTAAGGAGTGTGAAGATAGAAACAAGAAGAAGAAGAAGACGTTGGTGTGTGTGGCCACCGACTTCTACCCCGACCACGTCACTGTGTTCTGGCAGTTAAATGGAGGCGCCAACATCACCGATGGAGTTGGGACCGACAAC
>102-79
TCAACTCACCTGCAGCCATACTATTCAAAACTACATTATGATACTATGGTACCAACAGTCAACAGGTGACACTGCTGTGAACCTCATTGGTTATGCACAATACAAGTCAATAACCATGGAGAAATCATTTGAAAAGCACTTCAGTGTGAGTGGAGATGGTTCGAAAGAGGCTTATCTTCATCTACTGAGTCTGAGAGCACCTGAAGACAGTGCAGTGTATTACTGTGCAGCCAGGGAACCGTACTCGGAAGCATACTTTGGAGCCGGCACCAAACTCACCGTTTTAGAGCCAGACATCCCTGTCACTCCACCCAAAGTCAAAGTCCTTCCACCCTCCACTAAGGAGTGTGAAGATAGAAACAAGAAGAAGAAGAAGACGTTGGTGTGTGTGGCCACCGACTTCTACCCCGACCACGTCACTGTGTTCTGGCAGTTAAATGGAGGCGCCAACATCACCGATGGAGTTGGGACCGACAAC
>103-79
TCAACTCACCTGCAGCCATACTATTCAAAACTACTATGTGATACTATGGTACCAACAGTCAACAGGAGACACTGCTGTGAATCTCATTGGTTATGCACAATACAAGTCAATAACCATGGAGAAATCATTTGAAAAGCACTTCAATGTGATTGGAGATGGTTCCAAAGAGGCTTATCTTCATCTACTGAGTCTGAGAGCACCTGAAGACAGTGCAGTGTATTACTGTGCAGCCAGCCAAGGACAGAGCTCGTACTCGGAAGCATACTTTGGAGCCGGCACCAAACTCACCGTTTTAGAGCCAGACATCCCTGTCACTCCACCCAAAGTCAAAGTCCTTCCACCCTCCACTAAGGAGTGTGAAGATAGAAACAAGAAGAAGAAGAAGACGTTGGTGTGTGTGGCCACCGACTTCTACCCCGACCACGTCACTGTGTTCTGGCAGTTAAATGGAGGCGCCAACATCACCGATGGAGTTGGGACCGACAAC
>104-79
TCAACTCACCTGCAGCCATACTATTCAAGGCTACACTATGATACTATGGTACCAACAGTCAACAGGTGACACTGCTGTGAACCTCATAGGTTATGCATATACCACGTCAATAACCATGGAGAAATCGTTTGAAAAGCACTTCAGTGTGAGTGGAGATGGTTCGAAAGAGGCTTATCTTCATCTACTGAGTCTGAGAGCACCTGAAGACAGTGCAGTGTATTACTGTGCAGCCAGCCAAGGGAAATATGAGGCACATTTTGGTTCAGGCACCAAATTAACAGTTCTCGAGCCAGACATCCCTGTCACTCCACCCAAAGTCAAAGTCCTTCCACCCTCCACTAAGGAGTGTGAAGATAGAAACAAGAAGAAGAAGAAGACGTTGGTGTGTGTGGCCACCGACTTCTACCCCGACCACGTCACTGTGTTCTGGCAGTTAAATGGAGGCGCCAACATCACCGATGGAGTTGGGACCGACAAC
>105-79
TCAACTCACCTGCAGCCATACTATTCAAAACTACAATATGATACTATGGTACCAACAGTCAACAGGAGACACTGCTATGAACCTCATTGGTTATGCATATACCACGTCAATAACCATGGAGAAATCATTTGAAAAGCACTTCAATGTGAGTGGAGACGGTAGGAAAGAGGCTTATCTTCATCTACTGAGTCTGAGAGCACCTGAAGACAGTGCAGTGTATTACTGTGCAGCCAGCCACGGACAGGGCAGTGGAAGTGTGCCCTACTTTGGAAATGGAACAAAGCTCACTGTTTTAGAGCCAGACATCCCTGTCACTCCACCCAAAGTCAAAGTCCTTCCACCCTCCACTAAGGAGTGTGAAGATAGAAACAAGAAGAAGAAGAAGACGTTGGTGTGTGTGGCCACCGACTTCTACCCCGACCACGTCACTGTGTTCTGGCAGTTAAATGGAGGCGCCAACATCACCGATGGAGTTGGGACCGACAAC
>106-78
TCAACTCACCTGCAGCCATACTATTCAAAACTACAATATGATACTATGGTACCAACAGTCAACAGGAGACACTGCTATGAACCTCATTGGTTATGCATATACCACGTCAATAACCATGGAGAAATCATTTGAAAAGCACTTCAATGTGAGTGGAGACGGTAGGAAAGAGGCTTATCTTCATCTACTGAGTCTGAGAGCACCTGAAGACAGTGCAGTGTATTACTGTGCAGCGACAAACACTGGAAGTGTGCCCTACTTTGGAAATGGAACAAAGCTCACTGTTTTAGAGCCAGACATCCCTGTCACTCCACCCAAAGTCAAAGTCCTTCCACCCTCCACTAAGGAGTGTGAAGATAGAAACAAGAAGAAGAAGAAGACGTTGGTGTGTGTGGCCACCGACTTCTACCCCGACCACGTCACTGTGTTCTGGCAGTTAAATGGAGGCGCCAACATCACCGATGGAGTTGGGACCGACAAC
>107-78
TCAACTCACCTGCAGCCATACTATTCAAAACTACAATATGATACTATGGTACCAACAGTCAACAGGAGACACTGCTATGAACCTCATTGGTTATGCATATACCACGTCAATAACCATGGAGAAATCATTTGAAAAGCACTTCAATGTGAGTGGAGACGGTAGGAAAGAGGCTTATCTTCATCTACTGAGTCTGAGAGCACCTGAAGACAGTGCAGTGTATTACTGTGCAGCCAGCGAGACAGGGAGGTACTCGGAAGCATACTTTGGAGCCGGCACCAAACTCACCGTTTTAGAGCCAGACATCCCTGTCACTCCACCCAAAGTCAAAGTCCTTCCACCCTCCACTAAGGAGTGTGAAGATAGAAACAAGAAGAAGAAGAAGACGTTGGTGTGTGTGGCCACCGACTTCTACCCCGACCACGTCACTGTGTTCTGGCAGTTAAATGGAGGCGCCAACATCACCGATGGAGTTGGGACCGACAAC
>108-78
TCAACTCACCTGCAGCCATACTATTCAAAACTACAATATGATACTATGGTACCAACAGTCAACAGGAGACACTGCTATGAACCTCATTGGTTATGCATTTACCAAGTCAATAACCATGGAGAAATCATTTGAAAAGCACTTCAATGTGAGTGGAGATGGTTCGAAAGAGGCTTATCTTCATCTACTGAGTCTGAGAGCACCTGAAGACAGTGCAGTGTATTACTGTGCAGCCAGCCAACCGGACAGTTCAAACCAACCAGCCTTCTTTGGCAATGGAACCAAACTCACTGTTTTAGAGCCAGACATCCCTGTCACTCCACCCAAAGTCAAAGTCCTTCCACCCTCCACTAAGGAGTGTGAAGATAGAAACAAGAAGAAGAAGAAGACGTTGGTGTGTGTGGCCACCGACTTCTACCCCGACCACGTCACTGTGTTCTGGCAGTTAAATGGAGGCGCCAACATCACCGATGGAGTTGGGACCGACAAC
>109-78
TCAACTCACCTGCAGCCATACTATTCAAGGCTACACTATGATACTATGGTACCAACAGTCAACAGGTGACACTGCTGTGAACCTCATAGGTTATGCATATACCACGTCAATAACCATGGAGAAATCGTTTGAAAAGCACTTCAGTGTGAGTGGAGATGGTTCGAAAGAGGCTTATCTTCATCTACTGAGTCTGAGAGCACCTGAAGACAGTGCAGTGTATTACTGTGCAGCCAGCCGGACAGGGTACTCGGAAGCATACTTTGGAGCCGGCACCAAACTCACCGTTTTAGAGCCAGACATCCCTGTCACTCCACCCAAAGTCAAAGTCCTTCCACCCTCCACTAAGGAGTGTGAAGATAGAAACAAGAAGAAGAAGAAGACGTTGGTGTGTGTGGCCACCGACTTCTACCCCGACCACGTCACTGTGTTCTGGCAGTTAAATGGAGGCGCCAACATCACCGATGGAGTTGGGACCGACAAC
>110-78
TCAACTCACCTGCAGCCATACTATTCAAGGCTACACTATGATACTATGGTACCAACAGTCAACAGGTGACACTGCTGTGAACCTCATAGGTTATGCATATACCACGTCAATAACCATGGAGAAATCGTTTGAAAAGCACTTCAGTGTGAGTGGAGATGGTTCGAAAGAGGCTTATCTTCATCTACTGAGTCTGAGAGCACCTGAAGACAGTGCAGTGTATTACTGTGCAGCTACAGGGGGCGCACTGGAAGTGTGCCCTACTTTGGAAATGGAACAAAGCTCACTGTTTTAGAGCCAGACATCCCTGTCACTCCACCCAAAGTCAAAGTCCTTCCACCCTCCACTAAGGAGTGTGAAGATAGAAACAAGAAGAAGAAGAAGACGTTGGTGTGTGTGGCCACCGACTTCTACCCCGACCACGTCACTGTGTTCTGGCAGTTAAATGGAGGCGCCAACATCACCGATGGAGTTGGGACCGACAAC
>111-77
TCAACTCACCTGCAGCCATACTATTCAAAGCTACTATGTGATACTATGGTACCAACAGTCAACAGGTGACACTGCTGTGAACCTCATTGGTTATGCACAATACAAGTCAATAACCATGGAGAAATCATTTGAAAAGCACTTCAGTGTGAGTGGAGATGGTTCGAAAGAGGCTTATCTTCATCTACTGAGTCTGAGAGCACCTGAAGACAGTGCAGTGTATTACTGTGCAGCCGGACAGGGGGCGGACTATGAGGCACATTTTGGTTCAGGCACCAAATTAACAGTTCTCGAGCCAGACATCCCTGTCACTCCACCCAAAGTCAAAGTCCTTCCACCCTCCACTAAGGAGTGTGAAGATAGAAACAAGAAGAAGAAGAAGACGTTGGTGTGTGTGGCCACCGACTTCTACCCCGACCACGTCACTGTGTTCTGGCAGTTAAATGGAGGCGCCAACATCACCGATGGAGTTGGGACCGACAAC
>112-77
TCAACTCACCTGCAGCCATACTATTCAAAACTACAATATGATACTATGGTACCAACAGTCAACAGGAGACACTGCTATGAACCTCATTGGTTATGCATTTACCAAGTCAATAACCATGGAGAAATCATTTGAAAAGCACTTCAATGTGAGTGGAGATGGTTCGAAAGAGGCTTATCTTCATCTACTGAGTCTGAGAGCACCTGAAGACAGTGCAGTGTATTACTGTGCAGCCAAACAGGGACCGTACTCGGAAGCATACTTTGGAGCCGGCACCAAACTCACCGTTTTAGAGCCAGACATCCCTGTCACTCCACCCAAAGTCAAAGTCCTTCCACCCTCCACTAAGGAGTGTGAAGATAGAAACAAGAAGAAGAAGAAGACGTTGGTGTGTGTGGCCACCGACTTCTACCCCGACCACGTCACTGTGTTCTGGCAGTTAAATGGAGGCGCCAACATCACCGATGGAGTTGGGACCGACAAC
>113-77
TCAACTCACCTGCAGCCATACTATTCAAAACTACAATATGATACTATGGTACCAACAGTCAACAGGAGACACTGCTATGAACCTCATTGGTTATGCATATACCACGTCAATAACCATGGAGAAATCATTTGAAAAGCACTTCAATGTGAGTGGAGACGGTAGGAAAGAGGCTTATCTTCATCTACTGAGTCTGAGAGCACCTGAAGACAGTGCAGTGTATTACTGTGCAGCCAGCCAACAGACCAACTATGAGGCACATTTTGGTTCAGGCACCAAATTAACAGTTCTCGAGCCAGACATCCCTGTCACTCCACCCAAAGTCAAAGTCCTTCCACCCTCCACTAAGGAGTGTGAAGATAGAAACAAGAAGAAGAAGAAGACGTTGGTGTGTGTGGCCACCGACTTCTACCCCGACCACGTCACTGTGTTCTGGCAGTTAAATGGAGGCGCCAACATCACCGATGGAGTTGGGACCGACAAC
>114-77
TCAACTCACCTGCAGCCATACTATTCAAAGCTACTATGTGATACTATGGTACCAACAGTCAACAGGTGACACTGCTGTGAACCTCATTGGTTATGCACAATACAAGTCAATAACCATGGAGAAATCATTTGAAAAGCACTTCAGTGTGAGTGGAGATGGTTCGAAAGAGGCTTATCTTCATCTACTGAGTCTGAGAGCACCTGAAGACAGTGCAGTGTATTACTGTGCAGCCAGCGACAGAGGTGTGCCCTACTTTGGAAATGGAACAAAGCTCACTGTTTTAGAGCCAGACATCCCTGTCACTCCACCCAAAGTCAAAGTCCTTCCACCCTCCACTAAGGAGTGTGAAGATAGAAACAAGAAGAAGAAGAAGACGTTGGTGTGTGTGGCCACCGACTTCTACCCCGACCACGTCACTGTGTTCTGGCAGTTAAATGGAGGCGCCAACATCACCGATGGAGTTGGGACCGACAAC
>115-77
TCAACTCACCTGCAGCCATACTATTCAAGGCTACACTATGATACTATGGTACCAACAGTCAACAGGTGACACTGCTGTGAACCTCATAGGTTATGCATATACCACGTCAATAACCATGGAGAAATCGTTTGAAAAGCACTTCAGTGTGAGTGGAGATGGTTCGAAAGAGGCTTATCTTCATCTACTGAGTCTGAGAGCACCTGAAGACAGTGCAGTGTATTACTGTGCAGCCAGCCTTAGTGCCAGCCAGGCTTACTTCGGTGGAGGAACCAGGTTAACTGTCCTAGAGCCAGACATCCCTGTCACTCCACCCAAAGTCAAAGTCCTTCCACCCTCCACTAAGGAGTGTGAAGATAGAAACAAGAAGAAGAAGAAGACGTTGGTGTGTGTGGCCACCGACTTCTACCCCGACCACGTCACTGTGTTCTGGCAGTTAAATGGAGGCGCCAACATCACCGATGGAGTTGGGACCGACAAC
>116-76
TCAACTCACCTGCAGCCATACTATTCAAAACTACAATGTGATACTATGGTACCAACAGTCAACAGGAGACACTGCTATGAACCTCATTGGTTATGCATATTACAAGTCAATAACCATGGAGAAATCGTTTGAAAAGCACTTCAATGTGAGCGGAGATGGTTCGAAAGAGGCTTATCTTCATCTACTGAGTGTTAGAGCACCTGAAGACAGTGCAGTGTATTACTGTGCAGCCAGGACAGGGGGCGGCTATGAGGCACATTTTGGTTCAGGCACCAAATTAACAGTTCTCGAGCCAGACATCCCTGTCACTCCACCCAAAGTCAAAGTCCTTCCACCCTCCACTAAGGAGTGTGAAGATAGAAACAAGAAGAAGAAGAAGACGTTGGTGTGTGTGGCCACCGACTTCTACCCCGACCACGTCACTGTGTTCTGGCAGTTAAATGGAGGCGCCAACATCACCGATGGAGTTGGGACCGACAAC
>117-76
TCAACTCACCTGCAGCCATACTATTCAAAGCTACTATGTGATACTATGGTACCAACAGTCAACAGGTGACACTGCTGTGAACCTCATTGGTTATGCACAATACAAGTCAATAACCATGGAGAAATCATTTGAAAAGCACTTCAGTGTGAGTGGAGATGGTTCGAAAGAGGCTTATCTTCATCTACTGAGTCTGAGAGCACCTGAAGACAGTGCAGTGTATTACTGTGCAGCAGGACAGGGGGTTGGAAGTGTGCCCTACTTTGGAAATGGAACAAAGCTCACTGTTTTAGAGCCAGACATCCCTGTCACTCCACCCAAAGTCAAAGTCCTTCCACCCTCCACTAAGGAGTGTGAAGATAGAAACAAGAAGAAGAAGAAGACGTTGGTGTGTGTGGCCACCGACTTCTACCCCGACCACGTCACTGTGTTCTGGCAGTTAAATGGAGGCGCCAACATCACCGATGGAGTTGGGACCGACAAC
>118-76
TCAACTCACCTGCAGCCATACTATTCAAAACTACAATATGATACTATGGTACCAACAGTCAACAGGAGACACTGCTATGAACCTCATTGGTTATGCATATACCACGTCAATAACCATGGAGAAATCATTTGAAAAGCACTTCAATGTGAGTGGAGACGGTAGGAAAGAGGCTTATCTTCATCTACTGAGTCTGAGAGCACCTGAAGACAGTGCAGTGTATTACTGTGCAGCCAGGAACCAACCAGCCTTCTTTGGCAATGGAACCAAACTCACTGTTTTAGAGCCAGACATCCCTGTCACTCCACCCAAAGTCAAAGTCCTTCCACCCTCCACTAAGGAGTGTGAAGATAGAAACAAGAAGAAGAAGAAGACGTTGGTGTGTGTGGCCACCGACTTCTACCCCGACCACGTCACTGTGTTCTGGCAGTTAAATGGAGGCGCCAACATCACCGATGGAGTTGGGACCGACAAC
>119-76
TCAACTCACCTGCAGCCATACTATTCAAGGCTACACTATGATACTATGGTACCAACAGTCAACAGGAGACACTGCTATGAACCTCATTGGTTATGCATATTACAAGTCAATAACCATGGAGAAATCGTTTGAAAAGCACTTCAATGTGAGCGGAGATGGTTCGAAAGAGGCTTATCTTCATCTACTGAGTGTTAGAGCACCTGAAGACAGTGCAGTGTATTACTGTGCAGCCAGCCAGGGGTACTCGGAAGCATACTTTGGAGCCGGCACCAAACTCACCGTTTTAGAGCCAGACATCCCTGTCACTCCACCCAAAGTCAAAGTCCTTCCACCCTCCACTAAGGAGTGTGAAGATAGAAACAAGAAGAAGAAGAAGACGTTGGTGTGTGTGGCCACCGACTTCTACCCCGACCACGTCACTGTGTTCTGGCAGTTAAATGGAGGCGCCAACATCACCGATGGAGTTGGGACCGACAAC
>120-76
TCAACTCACCTGCAGCCATACTATTCAAAACTACATTATGATACTATGGTACCAACAGTCAACAGGTGACACTGCTGTGAACCTCATTGGTTATGCACAATACAAGTCAATAACCATGGAGAAATCATTTGAAAAGCACTTCAGTGTGAGTGGAGATGGTTCGAAAGAGGCTTATCTTCATCTACTGAGTCTGAGAGCACCTGAAGACAGTGCAGTGTATTACTGTGCAGCCAGCCACGTGGGCGGCTATGAGGCACATTTTGGTTCAGGCACCAAATTAACAGTTCTCGAGCCAGACATCCCTGTCACTCCACCCAAAGTCAAAGTCCTTCCACCCTCCACTAAGGAGTGTGAAGATAGAAACAAGAAGAAGAAGAAGACGTTGGTGTGTGTGGCCACCGACTTCTACCCCGACCACGTCACTGTGTTCTGGCAGTTAAATGGAGGCGCCAACATCACCGATGGAGTTGGGACCGACAAC
>121-75
TCAACTCACCTGCAGCCATACTATTCAAAACTACATTATGATACTATGGTACCAACAGTCAACAGGTGACACTGCTGTGAACCTCATTGGTTATGCACAATACAAGTCAATAACCATGGAGAAATCATTTGAAAAGCACTTCAGTGTGAGTGGAGATGGTTCGAAAGAGGCTTATCTTCATCTACTGAGTCTGAGAGCACCTGAAGACAGTGCAGTGTATTACTGTGCAGCCAGACAGAGCTCGTACTCGGAAGCATACTTTGGAGCCGGCACCAAACTCACCGTTTTAGAGCCAGACATCCCTGTCACTCCACCCAAAGTCAAAGTCCTTCCACCCTCCACTAAGGAGTGTGAAGATAGAAACAAGAAGAAGAAGAAGACGTTGGTGTGTGTGGCCACCGACTTCTACCCCGACCACGTCACTGTGTTCTGGCAGTTAAATGGAGGCGCCAACATCACCGATGGAGTTGGGACCGACAAC
>122-75
TCAACTCACCTGCAGCCATACTATTCAAAACTACATTATGATACTATGGTACCAACAGTCAACAGGTGACACTGCTGTGAACCTCATTGGTTATGCACAATACAAGTCAATAACCATGGAGAAATCATTTGAAAAGCACTTCAGTGTGAGTGGAGATGGTTCGAAAGAGGCTTATCTTCATCTACTGAGTCTGAGAGCACCTGAAGACAGTGCAGTGTATTACTGTGCAGCCAGCGGGACAAACCAACCAGCCTTCTTTGGCAATGGAACCAAACTCACTGTTTTAGAGCCAGACATCCCTGTCACTCCACCCAAAGTCAAAGTCCTTCCACCCTCCACTAAGGAGTGTGAAGATAGAAACAAGAAGAAGAAGAAGACGTTGGTGTGTGTGGCCACCGACTTCTACCCCGACCACGTCACTGTGTTCTGGCAGTTAAATGGAGGCGCCAACATCACCGATGGAGTTGGGACCGACAAC
>123-75
TCAACTCACCTGCAGCCATACTATTCAAAACTACATTATGATACTATGGTACCAACAGTCAACAGGTGACACTGCTGTGAACCTCATTGGTTATGCACAATACAAGTCAATAACCATGGAGAAATCATTTGAAAAGCACTTCAGTGTGAGTGGAGATGGTTCGAAAGAGGCTTATCTTCATCTACTGAGTCTGAGAGCACCTGAAGACAGTGCAGTGTATTACTGTGCAGCCAGGGGGACAGACCAACCAGCCTTCTTTGGCAATGGAACCAAACTCACTGTTTTAGAGCCAGACATCCCTGTCACTCCACCCAAAGTCAAAGTCCTTCCACCCTCCACTAAGGAGTGTGAAGATAGAAACAAGAAGAAGAAGAAGACGTTGGTGTGTGTGGCCACCGACTTCTACCCCGACCACGTCACTGTGTTCTGGCAGTTAAATGGAGGCGCCAACATCACCGATGGAGTTGGGACCGACAAC
>124-75
TCAACTCACCTGCAGCCATACTATTCAAAACTACAATATGATACTATGGTACCAACAGTCAACAGGAGGCACTGCTATGAACCTCATTGGTTATGCATATACCACGTCAATAACCATGGAGAAATTGTTTGAAAAGCACTTCAATGTGAGTGGAGACGGTTTGAAAGAGGCTTATCTTCATCTACTGAGTCTGAGAGCACCTGAAGACAGTGCAGTGTATTACTGTGCAGCCAGCCAGGGCTCGTACTCGGAAGCATACTTTGGAGCCGGCACCAAACTCACCGTTTTAGAGCCAGACATCCCTGTCACTCCACCCAAAGTCAAAGTCCTTCCACCCTCCACTAAGGAGTGTGAAGATAGAAACAAGAAGAAGAAGAAGACGTTGGTGTGTGTGGCCACCGACTTCTACCCCGACCACGTCACTGTGTTCTGGCAGTTAAATGGAGGCGCCAACATCACCGATGGAGTTGGGACCGACAAC
>125-74
TCAACTCACCTGCAGCCATACTATTCAAAACTACATTATGATACTATGGTACCAACAGTCAACAGGTGACACTGCTGTGAACCTCATTGGTTATGCACAATACAAGTCAATAACCATGGAGAAATCATTTGAAAAGCACTTCAGTGTGAGTGGAGATGGTTCGAAAGAGGCTTATCTTCATCTACTGAGTCTGAGAGCACCTGAAGACAGTGCAGTGTATTACTGTGCAGCCAGCCGGGACAGAAACTATGAGGCACATTTTGGTTCAGGCACCAAATTAACAGTTCTCGAGCCAGACATCCCTGTCACTCCACCCAAAGTCAAAGTCCTTCCACCCTCCACTAAGGAGTGTGAAGATAGAAACAAGAAGAAGAAGAAGACGTTGGTGTGTGTGGCCACCGACTTCTACCCCGACCACGTCACTGTGTTCTGGCAGTTAAATGGAGGCGCCAACATCACCGATGGAGTTGGGACCGACAAC
>126-74
TCAACTCACCTGCAGCCATACTATTCAAAGCTACTATGTGATACTATGGTACCAACAGTCAACAGGTGACACTGCTGTGAACCTCATTGGTTATGCACAATACAAGTCAATAACCATGGAGAAATCATTTGAAAAGCACTTCAGTGTGAGTGGAGATGGTTCGAAAGAGGCTTATCTTCATCTACTGAGTCTGAGAGCACCTGAAGACAGTGCAGTGTATTACTGTGCAGCCAGGGACACTGGAAGTGTGCCCTACTTTGGAAATGGAACAAAGCTCACTGTTTTAGAGCCAGACATCCCTGTCACTCCACCCAAAGTCAAAGTCCTTCCACCCTCCACTAAGGAGTGTGAAGATAGAAACAAGAAGAAGAAGAAGACGTTGGTGTGTGTGGCCACCGACTTCTACCCCGACCACGTCACTGTGTTCTGGCAGTTAAATGGAGGCGCCAACATCACCGATGGAGTTGGGACCGACAAC
>127-74
TCAACTCACCTGCAGCCATACTATTCAAAACTACAATATGATACTATGGTACCAACAGTCAACAGGAGACACTGCTATGAACCTCATTGGTTATGCATTTACCAAGTCAATAACCATGGAGAAATCATTTGAAAAGCACTTCAATGTGAGTGGAGATGGTTCGAAAGAGGCTTATCTTCATCTACTGAGTCTGAGAGCACCTGAAGACAGTGCAGTGTATTACTGTGCAGCCAGCCACAGTATTTCAAACCAACCAGCCTTCTTTGGCAATGGAACCAAACTCACTGTTTTAGAGCCAGACATCCCTGTCACTCCACCCAAAGTCAAAGTCCTTCCACCCTCCACTAAGGAGTGTGAAGATAGAAACAAGAAGAAGAAGAAGACGTTGGTGTGTGTGGCCACCGACTTCTACCCCGACCACGTCACTGTGTTCTGGCAGTTAAATGGAGGCGCCAACATCACCGATGGAGTTGGGACCGACAAC
>128-74
TCAACTCACCTGCAGCCATACTATTCAAGGCTACACTATGATACTATGGTACCAACAGTCAACAGGAGACACTGCTATGAACCTCATTGGTTATGCATATTACAAGTCAATAACCATGGAGAAATCGTTTGAAAAGCACTTCAATGTGAGCGGAGATGGTTCGAAAGAGGCTTATCTTCATCTACTGAGTGTTAGAGCACCTGAAGACAGTGCAGTGTATTACTGTGCAGCCAGGACAGGGTTGTACTCGGAAGCATACTTTGGAGCCGGCACCAAACTCACCGTTTTAGAGCCAGACATCCCTGTCACTCCACCCAAAGTCAAAGTCCTTCCACCCTCCACTAAGGAGTGTGAAGATAGAAACAAGAAGAAGAAGAAGACGTTGGTGTGTGTGGCCACCGACTTCTACCCCGACCACGTCACTGTGTTCTGGCAGTTAAATGGAGGCGCCAACATCACCGATGGAGTTGGGACCGACAAC
>129-73
TCAACTCACCTGCAGCCATACTATTCAAGGCTACACTATGATACTATGGTACCAACAGTCAACAGGTGACACTGCTGTGAACCTCATAGGTTATGCATATACCACGTCAATAACCATGGAGAAATCGTTTGAAAAGCACTTCAGTGTGAGTGGAGATGGTTCGAAAGAGGCTTATCTTCATCTACTGAGTCTGAGAGCACCTGAAGACAGTGCAGTGTATTACTGTGCAGCCAGCCGGGACACGTACTCGGAAGCATACTTTGGAGCCGGCACCAAACTCACCGTTTTAGAGCCAGACATCCCTGTCACTCCACCCAAAGTCAAAGTCCTTCCACCCTCCACTAAGGAGTGTGAAGATAGAAACAAGAAGAAGAAGAAGACGTTGGTGTGTGTGGCCACCGACTTCTACCCCGACCACGTCACTGTGTTCTGGCAGTTAAATGGAGGCGCCAACATCACCGATGGAGTTGGGACCGACAAC
>130-73
TCAACTCACCTGCAGCCATACTATTCAAAACTACAATATGATACTATGGTACCAACAGTCAACAGGAGACACTGCTATGAACCTCATTGGTTATGCATTTACCAAGTCAATAACCATGGAGAAATCATTTGAAAAGCACTTCAATGTGAGTGGAGATGGTTCGAAAGAGGCTTATCTTCATCTACTGAGTCTGAGAGCACCTGAAGACAGTGCAGTGTATTACTGTGCAGCCAGCCAAGACACCAACTATGAGGCACATTTTGGTTCAGGCACCAAATTAACAGTTCTCGAGCCAGACATCCCTGTCACTCCACCCAAAGTCAAAGTCCTTCCACCCTCCACTAAGGAGTGTGAAGATAGAAACAAGAAGAAGAAGAAGACGTTGGTGTGTGTGGCCACCGACTTCTACCCCGACCACGTCACTGTGTTCTGGCAGTTAAATGGAGGCGCCAACATCACCGATGGAGTTGGGACCGACAAC
>131-73
TCAACTCACCTGCAGCCATACTATTCAAAACTACAATATGATACTATGGTACCAACAGTCAACAGGAGACACTGCTATGAACCTCATTGGTTATGCATATACCACGTCAATAACCATGGAGAAATCATTTGAAAAGCACTTCAATGTGAGTGGAGACGGTAGGAAAGAGGCTTATCTTCATCTACTGAGTCTGAGAGCACCTGAAGACAGTGCAGTGTATTACTGTGCAGCCAGCCGACAGACTTCAAACCAACCAGCCTTCTTTGGCAATGGAACCAAACTCACTGTTTTAGAGCCAGACATCCCTGTCACTCCACCCAAAGTCAAAGTCCTTCCACCCTCCACTAAGGAGTGTGAAGATAGAAACAAGAAGAAGAAGAAGACGTTGGTGTGTGTGGCCACCGACTTCTACCCCGACCACGTCACTGTGTTCTGGCAGTTAAATGGAGGCGCCAACATCACCGATGGAGTTGGGACCGACAAC
>132-73
TCAACTCACCTGCAGCCATACTATTCAAGGCTACACTATGATACTATGGTACCAACAGTCAACAGGTGACACTGCTGTGAACCTCATAGGTTATGCATATACCACGTCAATAACCATGGAGAAATCGTTTGAAAAGCACTTCAGTGTGAGTGGAGATGGTTCGAAAGAGGCTTATCTTCATCTACTGAGTCTGAGAGCACCTGAAGACAGTGCAGTGTATTACTGTGCAGCCAGCCAATCAGGGAACTCGGAAGCATACTTTGGAGCCGGCACCAAACTCACCGTTTTAGAGCCAGACATCCCTGTCACTCCACCCAAAGTCAAAGTCCTTCCACCCTCCACTAAGGAGTGTGAAGATAGAAACAAGAAGAAGAAGAAGACGTTGGTGTGTGTGGCCACCGACTTCTACCCCGACCACGTCACTGTGTTCTGGCAGTTAAATGGAGGCGCCAACATCACCGATGGAGTTGGGACCGACAAC
>133-72
TCAACTCACCTGCAGCCATACTATTCAAGGCTACACTATGATACTATGGTACCAACAGTCAACAGGTGACACTGCTGTGAACCTCATAGGTTATGCATATACCACGTCAATAACCATGGAGAAATCGTTTGAAAAGCACTTCAGTGTGAGTGGAGATGGTTCGAAAGAGGCTTATCTTCATCTACTGAGTCTGAGAGCACCTGAAGACAGTGCAGTGTATTACTGTGCAGCCAGCCAATTGCACAGATATGAGGCACATTTTGGTTCAGGCACCAAATTAACAGTTCTCGAGCCAGACATCCCTGTCACTCCACCCAAAGTCAAAGTCCTTCCACCCTCCACTAAGGAGTGTGAAGATAGAAACAAGAAGAAGAAGAAGACGTTGGTGTGTGTGGCCACCGACTTCTACCCCGACCACGTCACTGTGTTCTGGCAGTTAAATGGAGGCGCCAACATCACCGATGGAGTTGGGACCGACAAC
>134-72
TCAACTCACCTGCAGCCATACTATTCAAAACTACATTATGATACTATGGTACCAACAGTCAACAGGTGACACTGCTGTGAACCTCATTGGTTATGCACAATACAAGTCAATAACCATGGAGAAATCATTTGAAAAGCACTTCAGTGTGAGTGGAGATGGTTCGAAAGAGGCTTATCTTCATCTACTGAGTCTGAGAGCACCTGAAGACAGTGCAGTGTATTACTGTGCAGCCAGCCGGACAGGGGACTATGAGGCACATTTTGGTTCAGGCACCAAATTAACAGTTCTCGAGCCAGACATCCCTGTCACTCCACCCAAAGTCAAAGTCCTTCCACCCTCCACTAAGGAGTGTGAAGATAGAAACAAGAAGAAGAAGAAGACGTTGGTGTGTGTGGCCACCGACTTCTACCCCGACCACGTCACTGTGTTCTGGCAGTTAAATGGAGGCGCCAACATCACCGATGGAGTTGGGACCGACAAC
>135-72
TCAACTCACCTGCAGCCATACTATTCAAAACTACAATATGATACTATGGTACCAACAGTCAACAGGAGACACTGCTATGAACCTCATTGGTTATGCATATACCACGTCAATAACCATGGAGAAATCATTTGAAAAGCACTTCAATGTGAGTGGAGACGGTAGGAAAGAGGCTTATCTTCATCTACTGAGTCTGAGAGCACCTGAAGACAGTGCAGTGTATTACTGTGCAGCCAGCCCAGGGCCTGGAAGTGTGCCCTACTTTGGAAATGGAACAAAGCTCACTGTTTTAGAGCCAGACATCCCTGTCACTCCACCCAAAGTCAAAGTCCTTCCACCCTCCACTAAGGAGTGTGAAGATAGAAACAAGAAGAAGAAGAAGACGTTGGTGTGTGTGGCCACCGACTTCTACCCCGACCACGTCACTGTGTTCTGGCAGTTAAATGGAGGCGCCAACATCACCGATGGAGTTGGGACCGACAAC
>136-72
TCAACTCACCTGCAGCCATACTATTCAAAACTACATTATGATACTATGGTACCAACAGTCAACAGGTGACACTGCTGTGAACCTCATTGGTTATGCACAATACAAGTCAATAACCATGGAGAAATCATTTGAAAAGCACTTCAGTGTGAGTGGAGATGGTTCGAAAGAGGCTTATCTTCATCTACTGAGTCTGAGAGCACCTGAAGACAGTGCAGTGTATTACTGTGCAGCCGGACAGGGCTATGAGGCACATTTTGGTTCAGGCACCAAATTAACAGTTCTCGAGCCAGACATCCCTGTCACTCCACCCAAAGTCAAAGTCCTTCCACCCTCCACTAAGGAGTGTGAAGATAGAAACAAGAAGAAGAAGAAGACGTTGGTGTGTGTGGCCACCGACTTCTACCCCGACCACGTCACTGTGTTCTGGCAGTTAAATGGAGGCGCCAACATCACCGATGGAGTTGGGACCGACAAC
>137-71
TCAACTCACCTGCAGCCATACTATTCAAAACTACATTATGATACTATGGTACCAACAGTCAACAGGTGACACTGCTGTGAACCTCATTGGTTATGCACAATACAAGTCAATAACCATGGAGAAATCATTTGAAAAGCACTTCAGTGTGAGTGGAGATGGTTCGAAAGAGGCTTATCTTCATCTACTGAGTCTGAGAGCACCTGAAGACAGTGCAGTGTATTACTGTGCAGCCAGCCGGCCCTATGAGGCACATTTTGGTTCAGGCACCAAATTAACAGTTCTCGAGCCAGACATCCCTGTCACTCCACCCAAAGTCAAAGTCCTTCCACCCTCCACTAAGGAGTGTGAAGATAGAAACAAGAAGAAGAAGAAGACGTTGGTGTGTGTGGCCACCGACTTCTACCCCGACCACGTCACTGTGTTCTGGCAGTTAAATGGAGGCGCCAACATCACCGATGGAGTTGGGACCGACAAC
>138-71
TCAACTCACCTGCAGCCATACTATTCAAAACTACAATATGATACTATGGTACCAACAGTCAACAGGAGACACTGCTATGAACCTCATTGGTTATGCATATACCACGTCAATAACCATGGAGAAATCATTTGAAAAGCACTTCAATGTGAGTGGAGACGGTAGGAAAGAGGCTTATCTTCATCTACTGAGTCTGAGAGCACCTGAAGACAGTGCAGTGTATTACTGTGCAGCCAGCCGGACAGGGGACACTGGAAGTGTGCCCTACTTTGGAAATGGAACAAAGCTCACTGTTTTAGAGCCAGACATCCCTGTCACTCCACCCAAAGTCAAAGTCCTTCCACCCTCCACTAAGGAGTGTGAAGATAGAAACAAGAAGAAGAAGAAGACGTTGGTGTGTGTGGCCACCGACTTCTACCCCGACCACGTCACTGTGTTCTGGCAGTTAAATGGAGGCGCCAACATCACCGATGGAGTTGGGACCGACAAC
>139-71
TCAACTCACCTGCAGCCATACTATTCCAAACTACGACACTATACTGTGGTATCAGCAGTCAGCACAAAACACTGCTCTGAAACTCATTGGGTATGTGAGATTCACCAGTCCAACCGTGGAAGATTCCTTTAAAGAGCGTTTTACTGTGAGTGGAGATGCTGCAACTGGGAAAATGGCGTATCTACATGTTCCTAAACTGAGAGGAACTGAAGACAGTGCAGTGTATTTCTGTGCTGCTAGCTCGTACTCGGAAGCATACTTTGGAGCCGGCACCAAACTCACCGTTTTAGAGCCAGACATCCCTGTCACTCCACCCAAAGTCAAAGTCCTTCCACCCTCCACTAAGGAGTGTGAAGATAGAAACAAGAAGAAGAAGAAGACGTTGGTGTGTGTGGCCACCGACTTCTACCCCGACCACGTCACTGTGTTCTGGCAGTTAAATGGAGGCGCCAACATCACCGATGGAGTTGGGACCGACAAC
>140-71
TCAACTCACCTGCAGCCATACTATTCAAAACTACATTATGATACTATGGTACCAACAGTCAACAGGTGACACTGCTGTGAACCTCATTGGTTATGCACAATACAAGTCAATAACCATGGAGAAATCATTTGAAAAGCACTTCAGTGTGAGTGGAGATGGTTCGAAAGAGGCTTATCTTCATCTACTGAGTCTGAGAGCACCTGAAGACAGTGCAGTGTATTACTGTGCAGCCAGCCGGGACAACACTGGAAGTGTGCCCTACTTTGGAAATGGAACAAAGCTCACTGTTTTAGAGCCAGACATCCCTGTCACTCCACCCAAAGTCAAAGTCCTTCCACCCTCCACTAAGGAGTGTGAAGATAGAAACAAGAAGAAGAAGAAGACGTTGGTGTGTGTGGCCACCGACTTCTACCCCGACCACGTCACTGTGTTCTGGCAGTTAAATGGAGGCGCCAACATCACCGATGGAGTTGGGACCGACAAC
>141-71
TCAACTCACCTGCAGCCATACTATTCAAAACTACAATGTGATACTATGGTACCAACAGTCAACAGGAGACACTGCTATGAACCTCATTGGTTATGCATATTACAAGTCAATAACCATGGAGAAATCGTTTGAAAAGCACTTCAATGTGAGCGGAGATGGTTCGAAAGAGGCTTATCTTCATCTACTGAGTGTTAGAGCACCTGAAGACAGTGCAGTGTATTACTGTGCAGCCAGCCGGACAGAATTTGGAAGTGTGCCCTACTTTGGAAATGGAACAAAGCTCACTGTTTTAGAGCCAGACATCCCTGTCACTCCACCCAAAGTCAAAGTCCTTCCACCCTCCACTAAGGAGTGTGAAGATAGAAACAAGAAGAAGAAGAAGACGTTGGTGTGTGTGGCCACCGACTTCTACCCCGACCACGTCACTGTGTTCTGGCAGTTAAATGGAGGCGCCAACATCACCGATGGAGTTGGGACCGACAAC
>142-71
TCAACTCACCTGCAGCCATACTATTCAAGGCTACACTATGATACTATGGTACCAACAGTCAACAGGTGACACTGCTGTGAACCTCATAGGTTATGCATATACCACGTCAATAACCATGGAGAAATCGTTTGAAAAGCACTTCAGTGTGAGTGGAGATGGTTCGAAAGAGGCTTATCTTCATCTACTGAGTCTGAGAGCACCTGAAGACAGTGCAGTGTATTACTGTGCAGCCACTGGAAGTGTGCCCTACTTTGGAAATGGAACAAAGCTCACTGTTTTAGAGCCAGACATCCCTGTCACTCCACCCAAAGTCAAAGTCCTTCCACCCTCCACTAAGGAGTGTGAAGATAGAAACAAGAAGAAGAAGAAGACGTTGGTGTGTGTGGCCACCGACTTCTACCCCGACCACGTCACTGTGTTCTGGCAGTTAAATGGAGGCGCCAACATCACCGATGGAGTTGGGACCGACAAC
>143-70
TCAACTCACCTGCAGCCATACTATTCAAAACTACAATATGATACTATGGTACCAACAGTCAACAGGAGACACTGCTATGAACCTCATTGGTTATGCATTTACCAAGTCAATAACCATGGAGAAATCATTTGAAAAGCACTTCAATGTGAGTGGAGATGGTTCGAAAGAGGCTTATCTTCATCTACTGAGTCTGAGAGCACCTGAAGACAGTGCAGTGTATTACTGTGCAGCCAGGGGACAGGGTCTTGGAAGTGTGCCCTACTTTGGAAATGGAACAAAGCTCACTGTTTTAGAGCCAGACATCCCTGTCACTCCACCCAAAGTCAAAGTCCTTCCACCCTCCACTAAGGAGTGTGAAGATAGAAACAAGAAGAAGAAGAAGACGTTGGTGTGTGTGGCCACCGACTTCTACCCCGACCACGTCACTGTGTTCTGGCAGTTAAATGGAGGCGCCAACATCACCGATGGAGTTGGGACCGACAAC
>144-70
TCAACTCACCTGCAGCCATACTATTCAAAACTACTATGTGATACTATGGTACCAACAGTCAACAGGAGACACTGCTGTGAATCTCATTGGTTATGCACAATACAAGTCAATAACCATGGAGAAATCATTTGAAAAGCACTTCAATGTGATTGGAGATGGTTCCAAAGAGGCTTATCTTCATCTACTGAGTCTGAGAGCACCTGAAGACAGTGCAGTGTATTACTGTGCAGCCAGCGGGACAGGGGGGGAGGCACATTTTGGTTCAGGCACCAAATTAACAGTTCTCGAGCCAGACATCCCTGTCACTCCACCCAAAGTCAAAGTCCTTCCACCCTCCACTAAGGAGTGTGAAGATAGAAACAAGAAGAAGAAGAAGACGTTGGTGTGTGTGGCCACCGACTTCTACCCCGACCACGTCACTGTGTTCTGGCAGTTAAATGGAGGCGCCAACATCACCGATGGAGTTGGGACCGACAAC
>145-69
TCAACTCACCTGCAGCCATACTATTCAAAGCTACTATGTGATACTATGGTACCAACAGTCAACAGGTGACACTGCTGTGAACCTCATTGGTTATGCACAATACAAGTCAATAACCATGGAGAAATCATTTGAAAAGCACTTCAGTGTGAGTGGAGATGGTTCGAAAGAGGCTTATCTTCATCTACTGAGTCTGAGAGCACCTGAAGACAGTGCAGTGTATTACTGTGCAGCCAGCGGACCGGCCAACTATGAGGCACATTTTGGTTCAGGCACCAAATTAACAGTTCTCGAGCCAGACATCCCTGTCACTCCACCCAAAGTCAAAGTCCTTCCACCCTCCACTAAGGAGTGTGAAGATAGAAACAAGAAGAAGAAGAAGACGTTGGTGTGTGTGGCCACCGACTTCTACCCCGACCACGTCACTGTGTTCTGGCAGTTAAATGGAGGCGCCAACATCACCGATGGAGTTGGGACCGACAAC
>146-69
TCAACTCACCTGCAGCCATACTATTCAAAGCTACTATGTGATACTATGGTACCAACAGTCAACAGGTGACACTGCTGTGAACCTCATTGGTTATGCACAATACAAGTCAATAACCATGGAGAAATCATTTGAAAAGCACTTCAGTGTGAGTGGAGATGGTTCGAAAGAGGCTTATCTTCATCTACTGAGTCTGAGAGCACCTGAAGACAGTGCAGTGTATTACTGTGCAGCCAAGGACAGTTCAAACCAACCATCCTTCTTTGGCAATGGAACCAAACTCACTGTTTTAGAGCCAGACATCCCTGTCACTCCACCCAAAGTCAAAGTCCTTCCACCCTCCACTAAGGAGTGTGAAGATAGAAACAAGAAGAAGAAGAAGACGTTGGTGTGTGTGGCCACCGACTTCTACCCCGACCACGTCACTGTGTTCTGGCAGTTAAATGAAGGCGCCAACATCACCGATGGAGTTGGGACCGACAAC
>147-69
TCAACTCACCTGCAGCCATACTATTCAAAACTACAATATGATACTATGGTACCAACAGTCAACAGGAGACACTGCTATGAACCTCATTGGTTATGCATATACCACGTCAATAACCATGGAGAAATCATTTGAAAAGCACTTCAATGTGAGTGGAGACGGTAGGAAAGAGGCTTATCTTCATCTACTGAGTCTGAGAGCACCTGAAGACAGTGCAGTGTATTACTGTGCAGCCAGCCAGGGGGCGAGCTATGAGGCACATTTTGGTTCAGGCACCAAATTAACAGTTCTCGAGCCAGACATCCCTGTCACTCCACCCAAAGTCAAAGTCCTTCCACCCTCCACTAAGGAGTGTGAAGATAGAAACAAGAAGAAGAAGAAGACGTTGGTGTGTGTGGCCACCGACTTCTACCCCGACCACGTCACTGTGTTCTGGCAGTTAAATGGAGGCGCCAACATCACCGATGGAGTTGGGACCGACAAC
>148-68
TCAACTCACCTGCAGCCATACTATTCAAAACTACAATATGATACTATGGTACCAACAGTCAACAGGAGACACTGCTATGAACCTCATTGGTTATGCATTTACCAAGTCAATAACCATGGAGAAATCATTTGAAAAGCACTTCAATGTGAGTGGAGATGGTTCGAAAGAGGCTTATCTTCATCTACTGAGTCTGAGAGCACCTGAAGACAGTGCAGTGTATTACTGTGCAGCCAGCCGGGACACTGGAAGTGTGCCCTACTTTGGAAATGGAACAAAGCTCACTGTTTTAGAGCCAGACATCCCTGTCACTCCACCCAAAGTCAAAGTCCTTCCACCCTCCACTAAGGAGTGTGAAGATAGAAACAAGAAGAAGAAGAAGACGTTGGTGTGTGTGGCCACCGACTTCTACCCCGACCACGTCACTGTGTTCTGGCAGTTAAATGGAGGCGCCAACATCACCGATGGAGTTGGGACCGACAAC
>149-68
TCAACTCACCTGCAGCCATACTATTCAAAACTACAATGTGATACTATGGTACCAACAGTCAACAGGAGACACTGCTATGAACCTCATTGGTTATGCATATACCACGTCAATAACCATGGAGAAATCATTTGAAAAGCACTTCAATGTGAGCGGAGATGGTTCGAAAGAGGCTTATCTTCATCTACTGAGTGTTAGAGCACCTGAAGACAGTGCAGTGTATTACTGTGCAGCCAGCCAACAGGGGGCTGAGGCACATTTTGGTTCAGGCACCAAATTAACAGTTCTCGAGCCAGACATCCCTGTCACTCCACCCAAAGTCAAAGTCCTTCCACCCTCCACTAAGGAGTGTGAAGATAGAAACAAGAAGAAGAAGAAGACGTTGGTGTGTGTGGCCACCGACTTCTACCCCGACCACGTCACTGTGTTCTGGCAGTTAAATGGAGGCGCCAACATCACCGATGGAGTTGGGACCGACAAC
>150-68
TCAACTCACCTGCAGCCATACTATTCAAAACTACAATATGATACTATGGTACCAACAGTCAACAGGAGACACTGCTATGAACCTCATTGGTTATGCATTTACCAAGTCAATAACCATGGAGAAATCATTTGAAAAGCACTTCAATGTGAGTGGAGATGGTTCGAAAGAGGCTTATCTTCATCTACTGAGTCTGAGAGCACCTGAAGACAGTGCAGTGTATTACTGTGCAGCCATCCCGGGACAGGGAGGCTATGAGGCACATTTTGGTTCAGGCACCAAATTAACAGTTCTCGAGCCAGACATCCCTGTCACTCCACCCAAAGTCAAAGTCCTTCCACCCTCCACTAAGGAGTGTGAAGATAGAAACAAGAAGAAGAAGAAGACGTTGGTGTGTGTGGCCACCGACTTCTACCCCGACCACGTCACTGTGTTCTGGCAGTTAAATGGAGGCGCCAACATCACCGATGGAGTTGGGACCGACAAC
>151-68
TCAACTCACCTGCAGCCATACTATTCAAAACTACATTATGATACTATGGTACCAACAGTCAACAGGTGACACTGCTGTGAACCTCATTGGTTATGCACAATACAAGTCAATAACCATGGAGAAATCATTTGAAAAGCACTTCAGTGTGAGTGGAGATGGTTCGAAAGAGGCTTATCTTCATCTACTGAGTCTGAGAGCACCTGAAGACAGTGCAGTGTATTACTGTGCAGCCAGACAGGGGGCCAACTATGAGGCACATTTTGGTTCAGGCACCAAATTAACAGTTCTCGAGCCAGACATCCCTGTCACTCCACCCAAAGTCAAAGTCCTTCCACCCTCCACTAAGGAGTGTGAAGATAGAAACAAGAAGAAGAAGAAGACGTTGGTGTGTGTGGCCACCGACTTCTACCCCGACCACGTCACTGTGTTCTGGCAGTTAAATGGAGGCGCCAACATCACCGATGGAGTTGGGACCGACAAC
>152-68
TCAACTCACCTGCAGCCATACTATTCAAAACTACAATATGATACTATGGTACCAACAGTCAACAGGAGACACTGCTATGAACCTCATTGGTTATGCATTTACCAAGTCAATAACCATGGAGAAATCATTTGAAAAGCACTTCAATGTGAGTGGAGATGGTTCGAAAGAGGCTTATCTTCATCTACTGAGTCTGAGAGCACCTGAAGACAGTGCAGTGTATTACTGTGCAGCCAGGGACAGGGGATCGTACTCGGAAGCATACTTTGGAGCCGGCACCAAACTCACCGTTTTAGAGCCAGACATCCCTGTCACTCCACCCAAAGTCAAAGTCCTTCCACCCTCCACTAAGGAGTGTGAAGATAGAAACAAGAAGAAGAAGAAGACGTTGGTGTGTGTGGCCACCGACTTCTACCCCGACCACGTCACTGTGTTCTGGCAGTTAAATGGAGGCGCCAACATCACCGATGGAGTTGGGACCGACAAC
>153-68
TCAACTCACCTGCAGCCATACTATTCAAAACTACATTATGATACTATGGTACCAACAGTCAACAGGTGACACTGCTGTGAACCTCATTGGTTATGCACAATACAAGTCAATAACCATGGAGAAATCATTTGAAAAGCACTTCAGTGTGAGTGGAGATGGTTCGAAAGAGGCTTATCTTCATCTACTGAGTCTGAGAGCACCTGAAGACAGTGCAGTGTATTACTGTGCAGCCAGCCCTGGTGCTTATCCTGCCTACTTTGGAGAGGGAACTAAGCTAACAGTTCTGGAGCCAGACATCCCTGTCACTCCACCCAAAGTCAAAGTCCTTCCACCCTCCACTAAGGAGTGTGAAGATAGAAACAAGAAGAAGAAGAAGACGTTGGTGTGTGTGGCCACCGACTTCTACCCCGACCACGTCACTGTGTTCTGGCAGTTAAATGGAGGCGCCAACATCACCGATGGAGTTGGGACCGACAAC
>154-67
TCAACTCACCTGCAGCCATACTATTCAAAACTACAATGTGATACTATGGTACCAACAGTCAACAGGAGACACTGCTATGAACCTCATTGGTTATGCATATACCACGTCAATAACCATGGAGAAATCATTTGAAAAGCACTTCAATGTGAGCGGAGATGGTTCGAAAGAGGCTTATCTTCATCTACTGAGTGTTAGAGCACCTGAAGACAGTGCAGTGTATTACTGTGCAGCCAGGGACAGCAACTATGAGGCACATTTTGGTTCAGGCACCAAATTAACAGTTCTCGAGCCAGACATCCCTGTCACTCCACCCAAAGTCAAAGTCCTTCCACCCTCCACTAAGGAGTGTGAAGATAGAAACAAGAAGAAGAAGAAGACGTTGGTGTGTGTGGCCACCGACTTCTACCCCGACCACGTCACTGTGTTCTGGCAGTTAAATGGAGGCGCCAACATCACCGATGGAGTTGGGACCGACAAC
>155-67
TCAACTCACCTGCAGCCATACTATTCAAAACTACAATATGATACTATGGTACCAACAGTCAACAGGAGACACTGCTATGAACCTCATTGGTTATGCATATACCACGTCAATAACCATGGAGAAATCATTTGAAAAGCACTTCAATGTGAGTGGAGACGGTAGGAAAGAGGCTTATCTTCATCTACTGAGTCTGAGAGCACCTGAAGACAGTGCAGTGTATTACTGTGCAGCCAGCCAGGCGACGTACTCGGAAGCATACTTTGGAGCCGGCACCAAACTCACCGTTTTAGAGCCAGACATCCCTGTCACTCCACCCAAAGTCAAAGTCCTTCCACCCTCCACTAAGGAGTGTGAAGATAGAAACAAGAAGAAGAAGAAGACGTTGGTGTGTGTGGCCACCGACTTCTACCCCGACCACGTCACTGTGTTCTGGCAGTTAAATGGAGGCGCCAACATCACCGATGGAGTTGGGACCGACAAC
>156-66
TCAACTCACCTGCAGCCATACTATTCAAAACTACAATGTGATACTATGGTACCAACAGTCAACAGGAGACACTGCTATGAACCTCATTGGTTATGCATATACCACGTCAATAACCATGGAGAAATCATTTGAAAAGCACTTCAATGTGAGCGGAGATGGTTCGAAAGAGGCTTATCTTCATCTACTGAGTGTTAGAGCACCTGAAGACAGTGCAGTGTATTACTGTGCAGCCAGGGCAGTAACTGGAAGTGTGCCCTACTTTGGAAATGGAACAAAGCTCACTGTTTTAGAGCCAGACATCCCTGTCACTCCACCCAAAGTCAAAGTCCTTCCACCCTCCACTAAGGAGTGTGAAGATAGAAACAAGAAGAAGAAGAAGACGTTGGTGTGTGTGGCCACCGACTTCTACCCCGACCACGTCACTGTGTTCTGGCAGTTAAATGGAGGCGCCAACATCACCGATGGAGTTGGGACCGACAAC
>157-66
TCAACTCACCTGCAGCCATACTATTCAAAACTACATTATGATACTATGGTACCAACAGTCAACAGGTGACACTGCTGTGAACCTCATTGGTTATGCACAATACAAGTCAATAACCATGGAGAAATCATTTGAAAAGCACTTCAGTGTGAGTGGAGATGGTTCGAAAGAGGCTTATCTTCATCTACTGAGTCTGAGAGCACCTGAAGACAGTGCAGTGTATTACTGTGCAGCCAGCCAGGGCCCTCGTACTCGGAAGCATACTTTGGAGCCGGCACCAAACTCACCGTTTTAGAGCCAGACATCCCTGTCACTCCACCCAAAGTCAAAGTCCTTCCACCCTCCACTAAGGAGTGTGAAGATAGAAACAAGAAGAAGAAGAAGACGTTGGTGTGTGTGGCCACCGACTTCTACCCCGACCACGTCACTGTGTTCTGGCAGTTAAATGGAGGCGCCAACATCACCGATGGAGTTGGGACCGACAAC
>158-66
TCAACTCACCTGCAGCCATACTATTCAAGGCTACACTATGATACTATGGTACCAACAGTCAACAGGAGACACTGCTATGAACCTCATTGGTTATGCATATTACAAGTCAATAACCATGGAGAAATCGTTTGAAAAGCACTTCAATGTGAGCGGAGATGGTTCGAAAGAGGCTTATCTTCATCTACTGAGTGTTAGAGCACCTGAAGACAGTGCAGTGTATTACTGTGCAGCCAGCGGAAACTATAATCCTGCGTTCTTTGGAGCAGGGACCAAACTGACTGTTCTGGAGCCAGACATCCCTGTCACTCCACCCAAAGTCAAAGTCCTTCCACCCTCCACTAAGGAGTGTGAAGATAGAAACAAGAAGAAGAAGAAGACGTTGGTGTGTGTGGCCACCGACTTCTACCCCGACCACGTCACTGTGTTCTGGCAGTTAAATGGAGGCGCCAACATCACCGATGGAGTTGGGACCGACAAC
>159-66
TCAACTCACCTGCAGCCATACTATTCAAAACTACAATGTGATACTATGGTACCAACAGTCAACAGGAGACACTGCTATGAACCTCATTGGTTATGCATATACCACGTCAATAACCATGGAGAAATCATTTGAAAAGCACTTCAATGTGAGCGGAGATGGTTCGAAAGAGGCTTATCTTCATCTACTGAGTGTTAGAGCACCTGAAGACAGTGCAGTGTATTACTGTGCAGCCAGCCGGACAGGGTACTCGGAAGCATACTTTGGAGCCGGCACCAAACTCACCGTTTTAGAGCCAGACATCCCTGTCACTCCACCCAAAGTCAAAGTCCTTCCACCCTCCACTAAGGAGTGTGAAGATAGAAACAAGAAGAAGAAGAAGACGTTGGTGTGTGTGGCCACCGACTTCTACCCCGACCACGTCACTGTGTTCTGGCAGTTAAATGGAGGCGCCAACATCACCGATGGAGTTGGGACCGACAAC
>160-66
TCAACTCACCTGCAGCCATACTATTCAAGGCTACACTATGATACTATGGTACCAACAGTCAACAGGAGACACTGCTATGAACCTCATTGGTTATGCATATTACAAGTCAATAACCATGGAGAAATCGTTTGAAAAGCACTTCAATGTGAGCGGAGATGGTTCGAAAGAGGCTTATCTTCATCTACTGAGTGTTAGAGCACCTGAAGACAGTGCAGTGTATTACTGTGCAGCCAGGGGGAGGTACTCGGAAGCATACTTTGGAGCCGGCACCAAACTCACCGTTTTAGAGCCAGACATCCCTGTCACTCCACCCAAAGTCAAAGTCCTTCCACCCTCCACTAAGGAGTGTGAAGATAGAAACAAGAAGAAGAAGAAGACGTTGGTGTGTGTGGCCACCGACTTCTACCCCGACCACGTCACTGTGTTCTGGCAGTTAAATGGAGGCGCCAACATCACCGATGGAGTTGGGACCGACAAC
>161-66
TCAACTCACCTGCAGCCATACTATTCAAGGCTACACTATGATACTATGGTACCAACAGTCAACAGGTGACACTGCTGTGAACCTCATAGGTTATGCATATACCACGTCAATAACCATGGAGAAATCGTTTGAAAAGCACTTCAGTGTGAGTGGAGATGGTTCGAAAGAGGCTTATCTTCATCTACTGAGTCTGAGAGCACCTGAAGACAGTGCAGTGTATTACTGTGCAGCCGGGTTTTCAAACCAACCAGCCTTCTTTGGCAATGGAACCAAACTCACTGTTTTAGAGCCAGACATCCCTGTCACTCCACCCAAAGTCAAAGTCCTTCCACCCTCCACTAAGGAGTGTGAAGATAGAAACAAGAAGAAGAAGAAGACGTTGGTGTGTGTGGCCACCGACTTCTACCCCGACCACGTCACTGTGTTCTGGCAGTTAAATGGAGGCGCCAACATCACCGATGGAGTTGGGACCGACAAC
>162-66
TCAACTCACCTGCAGCCATACTATTCAAAACTACAATATGATACTATGGTACCAACAGTCAACAGGAGACACTGCTATGAACCTCATTGGTTATGCATATACCACGTCAATAACCATGGAGAAATCATTTGAAAAGCACTTCAATGTGAGTGGAGACGGTAGGAAAGAGGCTTATCTTCATCTACTGAGTCTGAGAGCACCTGAAGACAGTGCAGTGTATTACTGTGCAGCCAGAAGCCCACTGGAAGTGTGCCCTACTTTGGAAATGGAACAAAGCTCACTGTTTTAGAGCCAGACATCCCTGTCACTCCACCCAAAGTCAAAGTCCTTCCACCCTCCACTAAGGAGTGTGAAGATAGAAACAAGAAGAAGAAGAAGACGTTGGTGTGTGTGGCCACCGACTTCTACCCCGACCACGTCACTGTGTTCTGGCAGTTAAATGGAGGCGCCAACATCACCGATGGAGTTGGGACCGACAAC
>163-65
TCAACTCACCTGCAGCCATACTATTCAAAGCTACTATGTGATACTATGGTACCAACAGTCAACAGGTGACACTGCTGTGAACCTCATTGGTTATGCACAATACAAGTCAATAACCATGGAGAAATCATTTGAAAAGCACTTCAGTGTGAGTGGAGATGGTTCGAAAGAGGCTTATCTTCATCTACTGAGTCTGAGAGCACCTGAAGACAGTGCAGTGTATTACTGTGCAGCCAGCCAGTACACTGGAAGTGTGCCCTACTTTGGAAATGGAACAAAGCTCACTGTTTTAGAGCCAGACATCCCTGTCACTCCACCCAAAGTCAAAGTCCTTCCACCCTCCACTAAGGAGTGTGAAGATAGAAACAAGAAGAAGAAGAAGACGTTGGTGTGTGTGGCCACCGACTTCTACCCCGACCACGTCACTGTGTTCTGGCAGTTAAATGGAGGCGCCAACATCACCGATGGAGTTGGGACCGACAAC
>164-65
TCAACTCACCTGCAGCCATACTATTCAAGGCTACACTATGATACTATGGTACCAACAGTCAACAGGAGACACTGCTATGAACCTCATTGGTTATGCATATTACAAGTCAATAACCATGGAGAAATCGTTTGAAAAGCACTTCAATGTGAGCGGAGATGGTTCGAAAGAGGCTTATCTTCATCTACTGAGTGTTAGAGCACCTGAAGACAGTGCAGTGTATTACTGTGCAGCCAGCAGCTCGTACTCGGAAGCATACTTTGGAGCCGGCACCAAACTCACCGTTTTAGAGCCAGACATCCCTGTCACTCCACCCAAAGTCAAAGTCCTTCCACCCTCCACTAAGGAGTGTGAAGATAGAAACAAGAAGAAGAAGAAGACGTTGGTGTGTGTGGCCACCGACTTCTACCCCGACCACGTCACTGTGTTCTGGCAGTTAAATGGAGGCGCCAACATCACCGATGGAGTTGGGACCGACAAC
>165-65
TCAACTCACCTGCAGCCATACTATTCAAGGCTACACTATGATACTATGGTACCAACAGTCAACAGGAGACACTGCTATGAACCTCATTGGTTATGCATATTACAAGTCAATAACCATGGAGAAATCGTTTGAAAAGCACTTCAATGTGAGCGGAGATGGTTCGAAAGAGGCTTATCTTCATCTACTGAGTGTTAGAGCACCTGAAGACAGTGCAGTGTATTACTGTGCAGCCAGCCAGAGCTCGTACTCGGAAGCATACTTTGGAGCCGGCACCAAACTCACCGTTTTAGAGCCAGACATCCCTGTCACTCCACCCAAAGTCAAAGTCCTTCCACCCTCCACTAAGGAGTGTGAAGATAGAAACAAGAAGAAGAAGAAGACGTTGGTGTGTGTGGCCACCGACTTCTACCCCGACCACGTCACTGTGTTCTGGCAGTTAAATGGAGGCGCCAACATCACCGATGGAGTTGGGACCGACAAC
>166-65
TCAACTCACCTGCAGCCATACTATTCAAAACTACAATATGATACTATGGTACCAACAGTCAACAGGAGACACTGCTATGAACCTCATTGGTTATGCACAATACAAGTCAATAACCATGGAGAAATTGTTTGAAAAGCACTTCAATGTGAGTGGAGACGGTTTGAAAGAGGCTTATCTTCATCTACTGAGTCTGAGAGCACCTGAAGACAGTGCAGTGTATTACTGTGCAGCCGGGACAGGAGGCTATGAGGCACATTTTGGTTCAGGCACCAAATTAACAGTTCTCGAGCCAGACATCCCTGTCACTCCACCCAAAGTCAAAGTCCTTCCACCCTCCACTAAGGAGTGTGAAGATAGAAACAAGAAGAAGAAGAAGACGTTGGTGTGTGTGGCCACCGACTTCTACCCCGACCACGTCACTGTGTTCTGGCAGTTAAATGGAGGCGCCAACATCACCGATGGAGTTGGGACCGACAAC
>167-65
TCAACTCACCTGCAGCCATACTATTCAAAACTACATTATGATACTATGGTACCAACAGTCAACAGGTGACACTGCTGTGAACCTCATTGGTTATGCACAATACAAGTCAATAACCATGGAGAAATCATTTGAAAAGCACTTCAGTGTGAGTGGAGATGGTTCGAAAGAGGCTTATCTTCATCTACTGAGTCTGAGAGCACCTGAAGACAGTGCAGTGTATTACTGTGCAGCCAGCCAGGGCTCTGGTGCTTATCCTGCCTACTTTGGAGAGGGAACTAAGCTAACAGTTCTGGAGCCAGACATCCCTGTCACTCCACCCAAAGTCAAAGTCCTTCCACCCTCCACTAAGGAGTGTGAAGATAGAAACAAGAAGAAGAAGAAGACGTTGGTGTGTGTGGCCACCGACTTCTACCCCGACCACGTCACTGTGTTCTGGCAGTTAAATGGAGGCGCCAACATCACCGATGGAGTTGGGACCGACAAC
>168-65
TCAACTCACCTGCAGCCATACTATTCAAGGCTACACTATGATACTATGGTACCAACAGTCAACAGGAGACACTGCTATGAACCTCATTGGTTATGCATATTACAAGTCAATAACCATGGAGAAATCGTTTGAAAAGCACTTCAATGTGAGCGGAGATGGTTCGAAAGAGGCTTATCTTCATCTACTGAGTGTTAGAGCACCTGAAGACAGTGCAGTGTATTACTGTGCAGCCAGCTGGGATCCTGCGTTCTTTGGAGCAGGGACCAAACTGACTGTTCTGGAGCCAGACATCCCTGTCACTCCACCCAAAGTCAAAGTCCTTCCACCCTCCACTAAGGAGTGTGAAGATAGAAACAAGAAGAAGAAGAAGACGTTGGTGTGTGTGGCCACCGACTTCTACCCCGACCACGTCACTGTGTTCTGGCAGTTAAATGGAGGCGCCAACATCACCGATGGAGTTGGGACCGACAAC
>169-64
TCAACTCACCTGCAGCCATACTATTCAAGGCTACACTATGATACTATGGTACCAACAGTCAACAGGTGACACTGCTGTGAACCTCATAGGTTATGCATATACCACGTCAATAACCATGGAGAAATCGTTTGAAAAGCACTTCAGTGTGAGTGGAGATGGTTCGAAAGAGGCTTATCTTCATCTACTGAGTCTGAGAGCACCTGAAGACAGTGCAGTGTATTACTGTGCAGCCAGCCGGACAGGGGGCTATAATCCTGCGTTCTTTGGAGCAGGGACCAAACTGACTGTTCTGGAGCCAGACATCCCTGTCACTCCACCCAAAGTCAAAGTCCTTCCACCCTCCACTAAGGAGTGTGAAGATAGAAACAAGAAGAAGAAGAAGACGTTGGTGTGTGTGGCCACCGACTTCTACCCCGACCACGTCACTGTGTTCTGGCAGTTAAATGGAGGCGCCAACATCACCGATGGAGTTGGGACCGACAAC
>170-64
TCAACTCACCTGCAGCCATACTATTCAAAACTACATTATGATACTATGGTACCAACAGTCAACAGGTGACACTGCTGTGAACCTCATTGGTTATGCACAATACAAGTCAATAACCATGGAGAAATCATTTGAAAAGCACTTCAGTGTGAGTGGAGATGGTTCGAAAGAGGCTTATCTTCATCTACTGAGTCTGAGAGCACCTGAAGACAGTGCAGTGTATTACTGTGCAGCCAGCCGGGCGATTTCAAACCAACCAGCCTTCTTTGGCAATGGAACCAAACTCACTGTTTTAGAGCCAGACATCCCTGTCACTCCACCCAAAGTCAAAGTCCTTCCACCCTCCACTAAGGAGTGTGAAGATAGAAACAAGAAGAAGAAGAAGACGTTGGTGTGTGTGGCCACCGACTTCTACCCCGACCACGTCACTGTGTTCTGGCAGTTAAATGGAGGCGCCAACATCACCGATGGAGTTGGGACCGACAAC
>171-64
TCAACTCACCTGCAGCCATACTATTCAAGGCTACACTATGATACTATGGTACCAACAGTCAACAGGAGACACTGCTATGAACCTCATTGGTTATGCATATTACAAGTCAATAACCATGGAGAAATCGTTTGAAAAGCACTTCAATGTGAGCGGAGATGGTTCGAAAGAGGCTTATCTTCATCTACTGAGTGTTAGAGCACCTGAAGACAGTGCAGTGTATTACTGTGCAGCCAGCCGACAGGGCTCGTACTCGGAAGCATACTTTGGAGCCGGCACCAAACTCACCGTTTTAGAGCCAGACATCCCTGTCACTCCACCCAAAGTCAAAGTCCTTCCACCCTCCACTAAGGAGTGTGAAGATAGAAACAAGAAGAAGAAGAAGACGTTGGTGTGTGTGGCCACCGACTTCTACCCCGACCACGTCACTGTGTTCTGGCAGTTAAATGGAGGCGCCAACATCACCGATGGAGTTGGGACCGACAAC
>172-64
TCAACTCACCTGCAGCCATACTATTCAAAACTACAATATGATACTATGGTACCAACAGTCAACAGGAGACACTGCTATGAACCTCATTGGTTATGCATATACCACGTCAATAACCATGGAGAAATCATTTGAAAAGCACTTCAATGTGAGTGGAGACGGTAGGAAAGAGGCTTATCTTCATCTACTGAGTCTGAGAGCACCTGAAGACAGTGCAGTGTATTACTGTGCAGCCAGCGACAGCTCGTACTCGGAAGCATACTTTGGAGCCGGCACCAAACTCACCGTTTTAGAGCCAGACATCCCTGTCACTCCACCCAAAGTCAAAGTCCTTCCACCCTCCACTAAGGAGTGTGAAGATAGAAACAAGAAGAAGAAGAAGACGTTGGTGTGTGTGGCCACCGACTTCTACCCCGACCACGTCACTGTGTTCTGGCAGTTAAATGGAGGCGCCAACATCACCGATGGAGTTGGGACCGACAAC
>173-63
TCAACTCACCTGCAGCCATACTATTCAAGGCTACACTATGATACTATGGTACCAACAGTCAACAGGTGACACTGCTGTGAACCTCATAGGTTATGCATATACCACGTCAATAACCATGGAGAAATCGTTTGAAAAGCACTTCAGTGTGAGTGGAGATGGTTCGAAAGAGGCTTATCTTCATCTACTGAGTCTGAGAGCACCTGAAGACAGTGCAGTGTATTACTGTGCAGCCAGCCAACACTCGTACTCGGAAGCATACTTTGGAGCCGGCACCAAACTCACCGTTTTAGAGCCAGACATCCCTGTCACTCCACCCAAAGTCAAAGTCCTTCCACCCTCCACTAAGGAGTGTGAAGATAGAAACAAGAAGAAGAAGAAGACGTTGGTGTGTGTGGCCACCGACTTCTACCCCGACCACGTCACTGTGTTCTGGCAGTTAAATGGAGGCGCCAACATCACCGATGGAGTTGGGACCGACAAC
>174-63
TCAACTCACCTGCAGCCATACTATTCAAAACTACAATATGATACTATGGTACCAACAGTCAACAGGAGACACTGCTATGAACCTCATTGGTTATGCATTTACCAAGTCAATAACCATGGAGAAATCATTTGAAAAGCACTTCAATGTGAGTGGAGATGGTTCGAAAGAGGCTTATCTTCATCTACTGAGTCTGAGAGCACCTGAAGACAGTGCAGTGTATTACTGTGCAGCCAGCCAAACGAGGTATGAGGCACATTTTGGTTCAGGCACCAAATTAACAGTTCTCGAGCCAGACATCCCTGTCACTCCACCCAAAGTCAAAGTCCTTCCACCCTCCACTAAGGAGTGTGAAGATAGAAACAAGAAGAAGAAGAAGACGTTGGTGTGTGTGGCCACCGACTTCTACCCCGACCACGTCACTGTGTTCTGGCAGTTAAATGGAGGCGCCAACATCACCGATGGAGTTGGGACCGACAAC
>175-63
TCAACTCACCTGCAGCCATACTATTCAAGGCTACACTATGATACTATGGTACCAACAGTCAACAGGTGACACTGCTGTGAACCTCATAGGTTATGCATATACCACGTCAATAACCATGGAGAAATCGTTTGAAAAGCACTTCAGTGTGAGTGGAGATGGTTCGAAAGAGGCTTATCTTCATCTACTGAGTCTGAGAGCACCTGAAGACAGTGCAGTGTATTACTGTGCAGCCAGCCAAGGCAACACTGGAAGTGTGCCCTACTTTGGAAATGGAACAAAGCTCACTGTTTTAGAGCCAGACATCCCTGTCACTCCACCCAAAGTCAAAGTCCTTCCACCCTCCACTAAGGAGTGTGAAGATAGAAACAAGAAGAAGAAGAAGACGTTGGTGTGTGTGGCCACCGACTTCTACCCCGACCACGTCACTGTGTTCTGGCAGTTAAATGGAGGCGCCAACATCACCGATGGAGTTGGGACCGACAAC
>176-63
TCAACTCACCTGCAGCCATACTATTCAAAACTACAATGTGATACTATGGTACCAACAGTCAACAGGAGACACTGCTATGAACCTCATTGGTTATGCATATACCACGTCAATAACCATGGAGAAATCATTTGAAAAGCACTTCAATGTGAGCGGAGATGGTTCGAAAGAGGCTTATCTTCATCTACTGAGTGTTAGAGCACCTGAAGACAGTGCAGTGTATTACTGTGCAGCCAGCAACTATGAGGCACATTTTGGTTCAGGCACCAAATTAACAGTTCTCGAGCCAGACATCCCTGTCACTCCACCCAAAGTCAAAGTCCTTCCACCCTCCACTAAGGAGTGTGAAGATAGAAACAAGAAGAAGAAGAAGACGTTGGTGTGTGTGGCCACCGACTTCTACCCCGACCACGTCACTGTGTTCTGGCAGTTAAATGGAGGCGCCAACATCACCGATGGAGTTGGGACCGACAAC
>177-63
TCAACTCACCTGCAGCCATACTATTCAAAACTACATTATGATACTATGGTACCAACAGTCAACAGGTGACACTGCTGTGAACCTCATTGGTTATGCACAATACAAGTCAATAACCATGGAGAAATCATTTGAAAAGCACTTCAGTGTGAGTGGAGATGGTTCGAAAGAGGCTTATCTTCATCTACTGAGTCTGAGAGCACCTGAAGACAGTGCAGTGTATTACTGTGCAGCCAGGGACAGGAATGAGGCACATTTTGGTTCAGGCACCAAATTAACAGTTCTCGAGCCAGACATCCCTGTCACTCCACCCAAAGTCAAAGTCCTTCCACCCTCCACTAAGGAGTGTGAAGATAGAAACAAGAAGAAGAAGAAGACGTTGGTGTGTGTGGCCACCGACTTCTACCCCGACCACGTCACTGTGTTCTGGCAGTTAAATGGAGGCGCCAACATCACCGATGGAGTTGGGACCGACAAC
>178-62
TCAACTCACCTGCAGCCATACTATTCAAAACTACTATGTGATACTATGGTACCAACAGTCAACAGGAGACACTGCTGTGAATCTCATTGGTTATGCACAATACAAGTCAATAACCATGGAGAAATCATTTGAAAAGCACTTCAATGTGATTGGAGATGGTTCCAAAGAGGCTTATCTTCATCTACTGAGTCTGAGAGCACCTGAAGACAGTGCAGTGTATTACTGTGCAGCCGGACAGGGGGAGTATGAGGCACATTTTGGTTCAGGCACCAAATTAACAGTTCTCGAGCCAGACATCCCTGTCACTCCACCCAAAGTCAAAGTCCTTCCACCCTCCACTAAGGAGTGTGAAGATAGAAACAAGAAGAAGAAGAAGACGTTGGTGTGTGTGGCCACCGACTTCTACCCCGACCACGTCACTGTGTTCTGGCAGTTAAATGGAGGCGCCAACATCACCGATGGAGTTGGGACCGACAAC
>179-62
TCAACTCACCTGCAGCCATACTATTCAAAACTACATTATGATACTATGGTACCAACAGTCAACAGGTGACACTGCTGTGAACCTCATTGGTTATGCACAATACAAGTCAATAACCATGGAGAAATCATTTGAAAAGCACTTCAGTGTGAGTGGAGATGGTTCGAAAGAGGCTTATCTTCATCTACTGAGTCTGAGAGCACCTGAAGACAGTGCAGTGTATTACTGTGCAGCCAGCCAAGGACAGGGAGAGGCACATTTTGGTTCAGGCACCAAATTAACAGTTCTCGAGCCAGACATCCCTGTCACTCCACCCAAAGTCAAAGTCCTTCCACCCTCCACTAAGGAGTGTGAAGATAGAAACAAGAAGAAGAAGAAGACGTTGGTGTGTGTGGCCACCGACTTCTACCCCGACCACGTCACTGTGTTCTGGCAGTTAAATGGAGGCGCCAACATCACCGATGGAGTTGGGACCGACAAC
>180-62
TCAACTCACCTGCAGCCATACTATTCCAAACTACGACACTATACTGTGGTATCAGCAGTCAGCACAAAACACTGCTCTGAAACTCATTGGGTATGTGCTACTCACCAGTCCAACCATGGAAGATTCCTTTAAAGAGCGTTTTACTGTGAGTGGAGATGCTGCAACTGGGAAAATGGCATATCTACATATTCCTAATCTGAGAGGAACTGAAGACAGTGCAGTGTATTTCTGTGCTGCTAGTAAAGTCTCTGGTGCTTATCCTGCCTACTTTGGAGAGGGAACTAAGCTAACAGTTCTGGAGCCAGACATCCCTGTCACTCCACCCAAAGTCAAAGTCCTTCCACCCTCCACTAAGGAGTGTGAAGATAGAAACAAGAAGAAGAAGAAGACGTTGGTGTGTGTGGCCACCGACTTCTACCCCGACCACGTCACTGTGTTCTGGCAGTTAAATGGAGGCGCCAACATCACCGATGGAGTTGGGACCGACAAC
>181-62
TCAACTCACCTGCAGCCATACTATTCAAAACTACAATATGATACTATGGTACCAACAGTCAACAGGAGACACTGCTATGAACCTCATTGGTTATGCATATACCACGTCAATAACCATGGAGAAATCATTTGAAAAGCACTTCAATGTGAGTGGAGACGGTAGGAAAGAGGCTTATCTTCATCTACTGAGTCTGAGAGCACCTGAAGACAGTGCAGTGTATTACTGTGCAGCCAGAGACACTGGAAGTGTGCCCTACTTTGGAAATGGAACAAAGCTCACTGTTTTAGAGCCAGACATCCCTGTCACTCCACCCAAAGTCAAAGTCCTTCCACCCTCCACTAAGGAGTGTGAAGATAGAAACAAGAAGAAGAAGAAGACGTTGGTGTGTGTGGCCACCGACTTCTACCCCGACCACGTCACTGTGTTCTGGCAGTTAAATGGAGGCGCCAACATCACCGATGGAGTTGGGACCGACAAC
>182-62
TCAACTCACCTGCAGCCATACTATTCAAAACTACTATGTGATACTATGGTACCAACAGTCAACAGGAGACACTGCTGTGAATCTCATTGGTTATGCACAATACAAGTCAATAACCATGGAGAAATCATTTGAAAAGCACTTCAATGTGATTGGAGATGGTTCCAAAGAGGCTTATCTTCATCTACTGAGTCTGAGAGCACCTGAAGACAGTGCAGTGTATTACTGTGCAGCCAGCCAAGACCGCTATGAGGCACATTTTGGTTCAGGCACCAAATTAACAGTTCTCGAGCCAGACATCCCTGTCACTCCACCCAAAGTCAAAGTCCTTCCACCCTCCACTAAGGAGTGTGAAGATAGAAACAAGAAGAAGAAGAAGACGTTGGTGTGTGTGGCCACCGACTTCTACCCCGACCACGTCACTGTGTTCTGGCAGTTAAATGGAGGCGCCAACATCACCGATGGAGTTGGGACCGACAAC
>183-62
TCAACTCACCTGCAGCCATACTATTCAAGGCTACACTATGATACTATGGTACCAACAGTCAACAGGTGACACTGCTGTGAACCTCATAGGTTATGCATATACCACGTCAATAACCATGGAGAAATCGTTTGAAAAGCACTTCAGTGTGAGTGGAGATGGTTCGAAAGAGGCTTATCTTCATCTACTGAGTCTGAGAGCACCTGAAGACAGTGCAGTGTATTACTGTGCAGCCACGACAGGGAGCTCGTACTCGGAAGCATACTTTGGAGCCGGCACCAAACTCACCGTTTTAGAGCCAGACATCCCTGTCACTCCACCCAAAGTCAAAGTCCTTCCACCCTCCACTAAGGAGTGTGAAGATAGAAACAAGAAGAAGAAGAAGACGTTGGTGTGTGTGGCCACCGACTTCTACCCCGACCACGTCACTGTGTTCTGGCAGTTAAATGAAGGCGCCAACATCACCGATGGAGTTGGGACCGACAAC
>184-62
TCAACTCACCTGCAGCCATACTATTCAAAACTACAATATGATACTATGGTACCAACAGTCAACAGGAGACACTGCTATGAACCTCATTGGTTATGCATATACCACGTCAATAACCATGGAGAAATCATTTGAAAAGCACTTCAATGTGAGTGGAGACGGTAGGAAAGAGGCTTATCTTCATCTACTGAGTCTGAGAGCACCTGAAGACAGTGCAGTGTATTACTGTGCAGCCAGCCGGGACAAATATGAGGCACATTTTGGTTCAGGCACCAAATTAACAGTTCTCGAGCCAGACATCCCTGTCACTCCACCCAAAGTCAAAGTCCTTCCACCCTCCACTAAGGAGTGTGAAGATAGAAACAAGAAGAAGAAGAAGACGTTGGTGTGTGTGGCCACCGACTTCTACCCCGACCACGTCACTGTGTTCTGGCAGTTAAATGGAGGCGCCAACATCACCGATGGAGTTGGGACCGACAAC
>185-62
TCAACTCACCTGCAGCCATACTATTCAAAACTACAATATGATACTATGGTACCAACAGTCAACAGGAGACACTGCTATGAACCTCATTGGTTATGCATTTACCAAGTCAATAACCATGGAGAAATCATTTGAAAAGCACTTCAATGTGAGTGGAGATGGTTCGAAAGAGGCTTATCTTCATCTACTGAGTCTGAGAGCACCTGAAGACAGTGCAGTGTATTACTGTGCAGCCAGCCAAGGGGGTTCAAACCAACCAGCCTTCTTTGGCAATGGAACCAAACTCACTGTTTTAGAGCCAGACATCCCTGTCACTCCACCCAAAGTCAAAGTCCTTCCACCCTCCACTAAGGAGTGTGAAGATAGAAACAAGAAGAAGAAGAAGACGTTGGTGTGTGTGGCCACCGACTTCTACCCCGACCACGTCACTGTGTTCTGGCAGTTAAATGGAGGCGCCAACATCACCGATGGAGTTGGGACCGACAAC
>186-62
TCAACTCACCTGCAGCCATACTATTCAAAACTACATTATGATACTATGGTACCAACAGTCAACAGGTGACACTGCTGTGAACCTCATTGGTTATGCACAATACAAGTCAATAACCATGGAGAAATCATTTGAAAAGCACTTCAGTGTGAGTGGAGATGGTTCGAAAGAGGCTTATCTTCATCTACTGAGTCTGAGAGCACCTGAAGACAGTGCAGTGTATTACTGTGCAGCCATACAGTACACTGGAAGTGTGCCCTACTTTGGAAATGGAACAAAGCTCACTGTTTTAGAGCCAGACATCCCTGTCACTCCACCCAAAGTCAAAGTCCTTCCACCCTCCACTAAGGAGTGTGAAGATAGAAACAAGAAGAAGAAGAAGACGTTGGTGTGTGTGGCCACCGACTTCTACCCCGACCACGTCACTGTGTTCTGGCAGTTAAATGGAGGCGCCAACATCACCGATGGAGTTGGGACCGACAAC
>187-61
TCAACTCACCTGCAGCCATACTATTCAAAGCTACTATGTGATACTATGGTACCAACAGTCAACAGGTGACACTGCTGTGAACCTCATTGGTTATGCACAATACAAGTCAATAACCATGGAGAAATCATTTGAAAAGCACTTCAGTGTGAGTGGAGATGGTTCGAAAGAGGCTTATCTTCATCTACTGAGTCTGAGAGCACCTGAAGACAGTGCAGTGTATTACTGTGCAGCCAGCGGGACAGACTCGGAAGCATACTTTGGAGCCGGCACCAAACTCACCGTTTTAGAGCCAGACATCCCTGTCACTCCACCCAAAGTCAAAGTCCTTCCACCCTCCACTAAGGAGTGTGAAGATAGAAACAAGAAGAAGAAGAAGACGTTGGTGTGTGTGGCCACCGACTTCTACCCCGACCACGTCACTGTGTTCTGGCAGTTAAATGGAGGCGCCAACATCACCGATGGAGTTGGGACCGACAAC
>188-61
TCAACTCACCTGCAGCCATACTATTCAAAACTACAATATGATACTATGGTACCAACAGTCAACAGGAGACACTGCTATGAACCTCATTGGTTATGCATATACCACGTCAATAACCATGGAGAAATCATTTGAAAAGCACTTCAATGTGAGTGGAGACGGTAGGAAAGAGGCTTATCTTCATCTACTGAGTCTGAGAGCACCTGAAGACAGTGCAGTGTATTACTGTGCAGCCAACAGGGGATTATACTCGGAAGCATACTTTGGAGCCGGCACCAAACTCACCGTTTTAGAGCCAGACATCCCTGTCACTCCACCCAAAGTCAAAGTCCTTCCACCCTCCACTAAGGAGTGTGAAGATAGAAACAAGAAGAAGAAGAAGACGTTGGTGTGTGTGGCCACCGACTTCTACCCCGACCACGTCACTGTGTTCTGGCAGTTAAATGGAGGCGCCAACATCACCGATGGAGTTGGGACCGACAAC
>189-61
TCAACTCACCTGCAGCCATACTATTCAAAACTACAATATGATACTATGGTACCAACAGTCAACAGGAGACACTGCTATGAACCTCATTGGTTATGCACAATACAAGTCAATAACCATGGAGAAATTGTTTGAAAAGCACTTCAATGTGAGTGGAGACGGTTTGAAAGAGGCTTATCTTCATCTACTGAGTCTGAGAGCACCTGAAGACAGTGCAGTGTATTACTGTGCAGCCAGCCGGACAACTATGATCCTGCGTTCTTTGGAGCAGGGACCAAACTGACTGTTCTGGAGCCAGACATCCCTGTCACTCCACCCAAAGTCAAAGTCCTTCCACCCTCCACTAAGGAGTGTGAAGATAGAAACAAGAAGAAGAAGAAGACGTTGGTGTGTGTGGCCACCGACTTCTACCCCGACCACGTCACTGTGTTCTGGCAGTTAAATGGAGGCGCCAACATCACCGATGGAGTTGGGACCGACAAC
>190-61
TCAACTCACCTGCAGCCATACTATTCAAGGCTACACTATGATACTATGGTACCAACAGTCAACAGGAGACACTGCTATGAACCTCATTGGTTATGCATATTACAAGTCAATAACCATGGAGAAATCGTTTGAAAAGCACTTCAATGTGAGCGGAGATGGTTCGAAAGAGGCTTATCTTCATCTACTGAGTGTTAGAGCACCTGAAGACAGTGCAGTGTATTACTGTGCAGCCAGCCGGACAGGGCCGAATCCTGCGTTCTTTGGAGCAGGGACCAAACTGACTGTTCTGGAGCCAGACATCCCTGTCACTCCACCCAAAGTCAAAGTCCTTCCACCCTCCACTAAGGAGTGTGAAGATAGAAACAAGAAGAAGAAGAAGACGTTGGTGTGTGTGGCCACCGACTTCTACCCCGACCACGTCACTGTGTTCTGGCAGTTAAATGGAGGCGCCAACATCACCGATGGAGTTGGGACCGACAAC
>191-61
TCAACTCACCTGCAGCCATACTATTCAAAACTACAATATGATACTATGGTACCAACAGTCAACAGGAGACACTGCTATGAACCTCATTGGTTATGCATATACCACGTCAATAACCATGGAGAAATCATTTGAAAAGCACTTCAATAGCCAGACATCCCTGTCACTCCACCCAAAGTCAAAGTCCTTCCACCCTCCACTAAGGAGTGTGAAGATAGAAACAAGAAGAAGAAGAAGACGTTGGTGTGTGTGGCCACCGACTTCTACCCCGACCACGTCACTGTGTTCTGGCAGTTAAATGGAGGCGCCAACATCACCGATGGAGTTGGGACCGACAAC
>192-61
TCAACTCACCTGCAGCCATACTATTCAAAACTACATTATGATACTATGGTACCAACAGTCAACAGGTGACACTGCTGTGAACCTCATTGGTTATGCACAATACAAGTCAATAACCATGGAGAAATCATTTGAAAAGCACTTCAGTGTGAGTGGAGATGGTTCGAAAGAGGCTTATCTTCATCTACTGAGTCTGAGAGCACCTGAAGACAGTGCAGTGTATTACTGTGCAGCCAGCCAGTAACCTCAACCAGCCGTACTTCAGCAGCGGCACCAAACTCACAGTTCTGGAGCCAGACATCCCTGTCACTCCACCCAAAGTCAAAGTCCTTCCACCCTCCACTAAGGAGTGTGAAGATAGAAACAAGAAGAAGAAGAAGACGTTGGTGTGTGTGGCCACCGACTTCTACCCCGACCACGTCACTGTGTTCTGGCAGTTAAATGGAGGCGCCAACATCACCGATGGAGTTGGGACCGACAAC
>193-61
TCAACTCACCTGCAGCCATACTATTCAAAACTACATTATGATACTATGGTACCAACAGTCAACAGGTGACACTGCTGTGAACCTCATTGGTTATGCACAATACAAGTCAATAACCATGGAGAAATCATTTGAAAAGCACTTCAGTGTGAGTGGAGATGGTTCGAAAGAGGCTTATCTTCATCTACTGAGTCTGAGAGCACCTGAAGACAGTGCAGTGTATTACTGTGCAGCCAGCCGGGGACAGGGGAGTGTGCCCTACTTTGGAAATGGAACAAAGCTCACTGTTTTAGAGCCAGACATCCCTGTCACTCCACCCAAAGTCAAAGTCCTTCCACCCTCCACTAAGGAGTGTGAAGATAGAAACAAGAAGAAGAAGAAGACGTTGGTGTGTGTGGCCACCGACTTCTACCCCGACCACGTCACTGTGTTCTGGCAGTTAAATGGAGGCGCCAACATCACCGATGGAGTTGGGACCGACAAC
>194-61
TCAACTCACCTGCAGCCATACTATTCAAAACTACAATATGATACTATGGTACCAACAGTCAACAGGAGACACTGCTATGAACCTCATTGGTTATTCATATACCACGTCAATAACCATGGAGAAATCATTTGAAAAGCACTTCAATGTGAGTGGAGACGGTAGGAAAGAGGCTTATCTTCATCTACTGAGTCTGAGAGCACCTGAAGACAGTGCAGTGTATTACTGTGCAGCCAGCCAGGCAGGGGGCACTGGAAGTGTGCCCTACTTTGGAAATGGAACAAAGCTCACTGTTTTAGAGCCAGACATCCCTGTCACTCCACCCAAAGTCAAAGTCCTTCCACCCTCCACTAAGGAGTGTGAAGATAGAAACAAGAAGAAGAAGAAGACGTTGGTGTGTGTGGCCACCGACTTCTACCCCGACCACGTCACTGTGTTCTGGCAGTTAAATGGAGGCGCCAACATCACCGATGGAGTTGGGACCGACAAC
>195-60
TCAACTCACCTGCAGCCATACTATTCAAAACTACAATATGATACTATGGTACCAACAGTCAACAGGAGGCACTGCTATGAACCTCATTGGTTATGCATATACCACGTCAATAACCATGGAGAAATTGTTTGAAAAGCACTTCAATGTGAGTGGAGACGGTTTGAAAGAGGCTTATCTTCATCTACTGAGTCTGAGAGCACCTGAAGACAGTGCAGTGTATTACTGTGCAGCCAGGCGAGAGTACACTGGAAGTGTGCCCTACTTTGGAAATGGAACAAAGCTCACTGTTTTAGAGCCAGACATCCCTGTCACTCCACCCAAAGTCAAAGTCCTTCCACCCTCCACTAAGGAGTGTGAAGATAGAAACAAGAAGAAGAAGAAGACGTTGGTGTGTGTGGCCACCGACTTCTACCCCGACCACGTCACTGTGTTCTGGCAGTTAAATGGAGGCGCCAACATCACCGATGGAGTTGGGACCGACAAC
>196-60
TCAACTCACCTGCAGCCATACTATTCAAGGCTACACTATGATACTATGGTACCAACAGTCAACAGGAGACACTGCTATGAACCTCATTGGTTATGCATATTACAAGTCAATAACCATGGAGAAATCGTTTGAAAAGCACTTCAATGTGAGCGGAGATGGTTCGAAAGAGGCTTATCTTCATCTACTGAGTGTTAGAGCACCTGAAGACAGTGCAGTGTATTACTGTGCAGCCAGCCAACAGGGCTATGAGGCACATTTTGGTTCAGGCACCAAATTAACAGTTCTCGAGCCAGACATCCCTGTCACTCCACCCAAAGTCAAAGTCCTTCCACCCTCCACTAAGGAGTGTGAAGATAGAAACAAGAAGAAGAAGAAGACGTTGGTGTGTGTGGCCACCGACTTCTACCCCGACCACGTCACTGTGTTCTGGCAGTTAAATGGAGGCGCCAACATCACCGATGGAGTTGGGACCGACAAC
>197-60
TCAACTCACCTGCAGCCATACTATTCAAGGCTACACTATGATACTATGGTACCAACAGTCAACAGGAGACACTGCTATGAACCTCATTGGTTATGCATATTACAAGTCAATAACCATGGAGAAATCGTTTGAAAAGCACTTCAATGTGAGCGGAGATGGTTCGAAAGAGGCTTATCTTCATCTACTGAGTGTTAGAGCACCTGAAGACAGTGCAGTGTATTACTGTGCAGCCAGCCAGGGGTCAAACCAACCAGCCTTCTTTGGCAATGGAACCAAACTCACTGTTTTAGAGCCAGACATCCCTGTCACTCCACCCAAAGTCAAAGTCCTTCCACCCTCCACTAAGGAGTGTGAAGATAGAAACAAGAAGAAGAAGAAGACGTTGGTGTGTGTGGCCACCGACTTCTACCCCGACCACGTCACTGTGTTCTGGCAGTTAAATGGAGGCGCCAACATCACCGATGGAGTTGGGACCGACAAC
>198-60
TCAACTCACCTGCAGCCATACTATTCAAGGCTACACTATGATACTATGGTACCAACAGTCAACAGGTGACACTGCTGTGAACCTCATAGGTTATGCATATACCACGTCAATAACCATGGAGAAATCGTTTGAAAAGCACTTCAGTGTGAGTGGAGATGGTTCGAAAGAGGCTTATCTTCATCTACTGAGTCTGAGAGCACCTGAAGACAGTGCAGTGTATTACTGTGCAGCCAGCCAACCGGACAGGGGCGGCAACTATGAGGCACATTTTGGTTCAGGCACCAAATTAACAGTTCTCGAGCCAGACATCCCTGTCACTCCACCCAAAGTCAAAGTCCTTCCACCCTCCACTAAGGAGTGTGAAGATAGAAACAAGAAGAAGAAGAAGACGTTGGTGTGTGTGGCCACCGACTTCTACCCCGACCACGTCACTGTGTTCTGGCAGTTAAATGGAGGCGCCAACATCACCGATGGAGTTGGGACCGACAAC
>199-60
TCAACTCACCTGCAGCCATACTATTCAAAACTACAATATGATACTATGGTACCAACAGTCAACAGGAGACACTGCTATGAACCTCATTGGTTATGCATATACCACGTCAATAACCATGGAGAAATCATTTGAAAAGCACTTCAATGTGAGTGGAGACGGTAGGAAAGAGGCTTATCTTCATCTACTGAGTCTGAGAGCACCTGAAGACAGTGCAGTGTATTACTGTGCAGCCAGCCGGACAGGGGGCAACTATGAGGCACATTTTGGTTCAGGCACCAAATTAACAGTTCTCGAGCCAGACATCCCTGTCACTCCACCCAAAGTCAAAGTCCTTCCACCCTCCACTAAGGAGTGTGAAGATAGAAACAAGAAGAAGAAGAAGACGTTGGTGTGTGTGGCCACCGACTTCTACCCCGACCACGTCACTGTGTTCTGGCAGTTAAATGGAGGCGCCAACATCACCGATGGAGTTGGGACCGACAAC
>200-60
TCAACTCACCTGCAGCCATACTATTCAAGGCTACACTATGATACTATGGTACCAACAGTCAACAGGAGACACTGCTATGAACCTCATTGGTTATGCATATTACAAGTCAATAACCATGGAGAAATCGTTTGAAAAGCACTTCAATGTGAGCGGAGATGGTTCGAAAGAGGCTTATCTTCATCTACTGAGTGTTAGAGCACCTGAAGACAGTGCAGTGTATTACTGTGCAGCCAGCGGACAGTCGTACTCGGAAGCATACTTTGGAGCCGGCACCAAACTCACCGTTTTAGAGCCAGACATCCCTGTCACTCCACCCAAAGTCAAAGTCCTTCCACCCTCCACTAAGGAGTGTGAAGATAGAAACAAGAAGAAGAAGAAGACGTTGGTGTGTGTGGCCACCGACTTCTACCCCGACCACGTCACTGTGTTCTGGCAGTTAAATGGAGGCGCCAACATCACCGATGGAGTTGGGACCGACAAC
>201-60
TCAACTCACCTGCAGCCATACTATTCAAAACTACAATATGATACTATGGTACCAACAGTCAACAGGAGACACTGCTATGAACCTCATTGGTTATGCATATTACAAGTCAATAACCATGGAGAAATCGTTTGAAAAGCACTTCAATGTGAGCGGAGATGGTTCGAAAGAGGCTTATCTTCATCTACTGAGTGTTAGAGCACCTGAAGACAGTGCAGTGTATTACTGTGCAGCCAGGAACTATGAGGCACATTTTGGTTCAGGCACCAAATTAACAGTTCTCGAGCCAGACATCCCTGTCACTCCACCCAAAGTCAAAGTCCTTCCACCCTCCACTAAGGAGTGTGAAGATAGAAACAAGAAGAAGAAGAAGACGTTGGTGTGTGTGGCCACCGACTTCTACCCCGACCACGTCACTGTGTTCTGGCAGTTAAATGGAGGCGCCAACATCACCGATGGAGTTGGGACCGACAAC
>202-60
TCAACTCACCTGCAGCCATACTATTCAAAACTACAATATGATACTATGGTACCAACAGTCAACAGGAGACACTGCTATGAACCTCATTGGTTATGCATTTACCAAGTCAATAACCATGGAGAAATCATTTGAAAAGCACTTCAATGTGAGTGGAGATGGTTCGAAAGAGGCTTATCTTCATCTACTGAGTCTGAGAGCACCTGAAGACAGTGCAGTGTATTACTGTGCAGCCAGCCAATTCAGGGACAGCAACTATGAGGCACATTTTGGTTCAGGCACCAAATTAACAGTTCTCGAGCCAGACATCCCTGTCACTCCACCCAAAGTCAAAGTCCTTCCACCCTCCACTAAGGAGTGTGAAGATAGAAACAAGAAGAAGAAGAAGACGTTGGTGTGTGTGGCCACCGACTTCTACCCCGACCACGTCACTGTGTTCTGGCAGTTAAATGGAGGCGCCAACATCACCGATGGAGTTGGGACCGACAAC
>203-60
TCAACTCACCTGCAGCCATACTATTCAAAACTACATTATGATACTATGGTACCAACAGTCAACAGGTGACACTGCTGTGAACCTCATTGGTTATGCACAATACAAGTCAATAACCATGGAGAAATCATTTGAAAAGCACTTCAGTGTGAGTGGAGATGGTTCGAAAGAGGCTTATCTTCATCTACTGAGTCTGAGAGCACCTGAAGACAGTGCAGTGTATTACTGTGCAGCCAGAGGGGCTACACTGGAAGTGTGCCCTACTTTGGAAATGGAACAAAGCTCACTGTTTTAGAGCCAGACATCCCTGTCACTCCACCCAAAGTCAAAGTCCTTCCACCCTCCACTAAGGAGTGTGAAGATAGAAACAAGAAGAAGAAGAAGACGTTGGTGTGTGTGGCCACCGACTTCTACCCCGACCACGTCACTGTGTTCTGGCAGTTAAATGGAGGCGCCAACATCACCGATGGAGTTGGGACCGACAAC
>204-60
TCAACTCACCTGCAGCCATACTATTCAAAACTACAATATGATACTATGGTACCAACAGTCAACAGGAGACACTGCTATGAACCTCATTGGTTATGCATATACCACGTCAATAACCATGGAGAAATCATTTGAAAAGCACTTCAATGTGAGTGGAGACGGTAGGAAAGAGGCTTATCTTCATCTACTGAGTCTGAGAGCACCTGAAGACAGTGCAGTGTATTACTGTGCAGCCAGCCAATCGGACAGTCTCTCTGGAAGTGTGCCCTACTTTGGAAATGGAACAAAGCTCACTGTTTTAGAGCCAGACATCCCTGTCACTCCACCCAAAGTCAAAGTCCTTCCACCCTCCACTAAGGAGTGTGAAGATAGAAACAAGAAGAAGAAGAAGACGTTGGTGTGTGTGGCCACCGACTTCTACCCCGACCACGTCACTGTGTTCTGGCAGTTAAATGGAGGCGCCAACATCACCGATGGAGTTGGGACCGACAAC
>205-60
TCAACTCACCTGCAGCCATACTATTCAAAACTACATTATGATACTATGGTACCAACAGTCAACAGGTGACACTGCTGTGAACCTCATTGGTTATGCACAATACAAGTCAATAACCATGGAGAAATCATTTGAAAAGCACTTCAGTGTGAGTGGAGATGGTTCGAAAGAGGCTTATCTTCATCTACTGAGTCTGAGAGCACCTGAAGACAGTGCAGTGTATTACTGTGCAGCCAGCCAATTGACAGGGTATGAGGCACATTTTGGTTCAGGCACCAAATTAACAGTTCTCGAGCCAGACATCCCTGTCACTCCACCCAAAGTCAAAGTCCTTCCACCCTCCACTAAGGAGTGTGAAGATAGAAACAAGAAGAAGAAGAAGACGTTGGTGTGTGTGGCCACCGACTTCTACCCCGACCACGTCACTGTGTTCTGGCAGTTAAATGGAGGCGCCAACATCACCGATGGAGTTGGGACCGACAAC
>206-59
TCAACTCACCTGCAGCCATACTATTCAAAACTACATTATGATACTATGGTACCAACAGTCAACAGGTGACACTGCTGTGAACCTCATTGGTTATGCACAATACAAGTCAATAACCATGGAGAAATCATTTGAAAAGCACTTCAGTGTGAGTGGAGATGGTTCGAAAGAGGCTTATCTTCATCTACTGAGTCTGAGAGCACCTGAAGACAGTGCAGTGTATTACTGTGCAGCCAGCCAGGGGTCTGGTGCTTATCCTGCCTACTTTGGAGAGGGAACTAAGCTAACAGTTCTGGAGCCAGACATCCCTGTCACTCCACCCAAAGTCAAAGTCCTTCCACCCTCCACTAAGGAGTGTGAAGATAGAAACAAGAAGAAGAAGAAGACGTTGGTGTGTGTGGCCACCGACTTCTACCCCGACCACGTCACTGTGTTCTGGCAGTTAAATGGAGGCGCCAACATCACCGATGGAGTTGGGACCGACAAC
>207-59
TCAACTCACCTGCAGCCATACTATTCAAAACTACATTATGATACTATGGTACCAACAGTCAACAGGTGACACTGCTGTGAACCTCATTGGTTATGCACAATACAAGTCAATAACCATGGAGAAATCATTTGAAAAGCACTTCAGTGTGAGTGGAGATGGTTCGAAAGAGGCTTATCTTCATCTACTGAGTCTGAGAGCACCTGAAGACAGTGCAGTGTATTACTGTGCAGCCAGCCCGGGACAGGGGGCCTATGAGGCACATTTTGGTTCAGGCACCAAATTAACAGTTCTCGAGCCAGACATCCCTGTCACTCCACCCAAAGTCAAAGTCCTTCCACCCTCCACTAAGGAGTGTGAAGATAGAAACAAGAAGAAGAAGAAGACGTTGGTGTGTGTGGCCACCGACTTCTACCCCGACCACGTCACTGTGTTCTGGCAGTTAAATGGAGGCGCCAACATCACCGATGGAGTTGGGACCGACAAC
>208-59
TCAACTCACCTGCAGCCATACTATTCAAAACTACAATGTGATACTATGGTACCAACAGTCAACAGGAGACACTGCTATGAACCTCATTGGTTATGCATATACCACGTCAATAACCATGGAGAAATCATTTGAAAAGCACTTCAATGTGAGCGGAGATGGTTCGAAAGAGGCTTATCTTCATCTACTGAGTGTTAGAGCACCTGAAGACAGTGCAGTGTATTACTGTGCAGCCGGACAAAGCTCGTACTCGGAAGCATACTTTGGAGCCGGCACCAAACTCACCGTTTTAGAGCCAGACATCCCTGTCACTCCACCCAAAGTCAAAGTCCTTCCACCCTCCACTAAGGAGTGTGAAGATAGAAACAAGAAGAAGAAGAAGACGTTGGTGTGTGTGGCCACCGACTTCTACCCCGACCACGTCACTGTGTTCTGGCAGTTAAATGGAGGCGCCAACATCACCGATGGAGTTGGGACCGACAAC
>209-59
TCAACTCACCTGCAGCCATACTATTCAAAACTACAATATGATACTATGGTACCAACAGTCAACAGGAGACACTGCTATGAACCTCATTGGTTATGCATATACCACGTCAATAACCATGGAGAAATCATTTGAAAAGCACTTCAATGTGAGTGGAGACGGTAGGAAAGAGGCTTATCTTCATCTACTGAGTCTGAGAGCACCTGAAGACAGTGCAGTGTATTACTGTGCAGCCAGCCAACAGCTCTCGTACTCGGAAGCATACTTTGGAGCCGGCACCAAACTCACCGTTTTAGAGCCAGACATCCCTGTCACTCCACCCAAAGTCAAAGTCCTTCCACCCTCCACTAAGGAGTGTGAAGATAGAAACAAGAAGAAGAAGAAGACGTTGGTGTGTGTGGCCACCGACTTCTACCCCGACCACGTCACTGTGTTCTGGCAGTTAAATGGAGGCGCCAACATCACCGATGGAGTTGGGACCGACAAC
>210-59
TCAACTCACCTGCAGCCATACTATTCAAGGCTACACTATGATACTATGGTACCAACAGTCAACAGGAGACACTGCTATGAACCTCATTGGTTATGCATATTACAAGTCAATAACCATGGAGAAATCGTTTGAAAAGCACTTCAATGTGAGCGGAGATGGTTCGAAAGAGGCTTATCTTCATCTACTGAGTGTTAGAGCACCTGAAGACAGTGCAGTGTATTACTGTGCAGCCGCGGGCGCAAGTGGAAGTGTGCCCTACTTTGGAAATGGAACAAAGCTCACTGTTTTAGAGCCAGACATCCCTGTCACTCCACCCAAAGTCAAAGTCCTTCCACCCTCCACTAAGGAGTGTGAAGATAGAAACAAGAAGAAGAAGAAGACGTTGGTGTGTGTGGCCACCGACTTCTACCCCGACCACGTCACTGTGTTCTGGCAGTTAAATGGAGGCGCCAACATCACCGATGGAGTTGGGACCGACAAC
>211-59
TCAACTCACCTGCAGCCATACTATTCAAAACTACATTATGATACTATGGTACCAACAGTCAACAGGTGACACTGCTGTGAACCTCATTGGTTATGCACAATACAAGTCAATAACCATGGAGAAATCATTTGAAAAGCACTTCAGTGTGAGTGGAGATGGTTCGAAAGAGGCTTATCTTCATCTACTGAGTCTGAGAGCACCTGAAGACAGTGCAGTGTATTACTGTGCAGCCTCGGGACAGGGGAACTATGAGGCACATTTTGGTTCAGGCACCAAATTAACAGTTCTCGAGCCAGACATCCCTGTCACTCCACCCAAAGTCAAAGTCCTTCCACCCTCCACTAAGGAGTGTGAAGATAGAAACAAGAAGAAGAAGAAGACGTTGGTGTGTGTGGCCACCGACTTCTACCCCGACCACGTCACTGTGTTCTGGCAGTTAAATGGAGGCGCCAACATCACCGATGGAGTTGGGACCGACAAC
>212-59
TCAACTCACCTGCAGCCATACTTTTCAAAACTACAATATGATACTATGGTACCAACAGTCAACAGGAGACACTGCTATGAACCTCATTGGTTATGCATATTACAAGTCAATAACCATGGAGAAATTGTTTGAAAAGCACTTCAGTGTGAGTGGAGACGGTTTGAAAGAGGCTTATCTTCATCTACTGAGTCTGAGAGCAACTGAAGACAGTGCAGTGTATTACTGTGCAGCCAGCCAAAAGGGGGAGGCACATTTTGGTTCAGGCACCAAATTAACAGTTCTCGAGCCAGACATCCCTGTCACTCCACCCAAAGTCAAAGTCCTTCCACCCTCCACTAAGGAGTGTGAAGATAGAAACAAGAAGAAGAAGAAGACGTTGGTGTGTGTGGCCACCGACTTCTACCCCGACCACGTCACTGTGTTCTGGCAGTTAAATGGAGGCGCCAACATCACCGATGGAGTTGGGACCGACAAC
>213-59
TCAACTCACCTGCAGCCATACTATTCAAAACTACATTATGATACTATGGTACCAACAGTCAACAGGTGACACTGCTGTGAACCTCATTGGTTATGCACAATACAAGTCAATAACCATGGAGAAATCATTTGAAAAGCACTTCAGTGTGAGTGGAGATGGTTCGAAAGAGGCTTATCTTCATCTACTGAGTCTGAGAGCACCTGAAGACAGTGCAGTGTATTACTGTGCAGCCAGCGACAGGGGGCACTATGAGGCACATTTTGGTTCAGGCACCAAATTAACAGTTCTCGAGCCAGACATCCCTGTCACTCCACCCAAAGTCAAAGTCCTTCCACCCTCCACTAAGGAGTGTGAAGATAGAAACAAGAAGAAGAAGAAGACGTTGGTGTGTGTGGCCACCGACTTCTACCCCGACCACGTCACTGTGTTCTGGCAGTTAAATGGAGGCGCCAACATCACCGATGGAGTTGGGACCGACAAC
>214-59
TCAACTCACCTGCAGCCATACTATTCAAAACTACAATGTGATACTATGGTACCAACAGTCAACAGGAGACACTGCTATGAACCTCATTGGTTATGCATATACCACGTCAATAACCATGGAGAAATCATTTGAAAAGCACTTCAATGTGAGCGGAGATGGTTCGAAAGAGGCTTATCTTCATCTACTGAGTGTTAGAGCACCTGAAGACAGTGCAGTGTATTACTGTGCAGCCAAGCGGTCGTACACTGGAAGTGTGCCCTACTTTGGAAATGGAACAAAGCTCACTGTTTTAGAGCCAGACATCCCTGTCACTCCACCCAAAGTCAAAGTCCTTCCACCCTCCACTAAGGAGTGTGAAGATAGAAACAAGAAGAAGAAGAAGACGTTGGTGTGTGTGGCCACCGACTTCTACCCCGACCACGTCACTGTGTTCTGGCAGTTAAATGGAGGCGCCAACATCACCGATGGAGTTGGGACCGACAAC
>215-59
TCAACTCACCTGCAGCCATACTATTCAAAACTACTATGTGATACTATGGTACCAACAGTCAACAGGAGACACTGCTGTGAATCTCATTGGTTATGCACAATACAAGTCAATAACCATGGAGAAATCATTTGAAAAGCACTTCAATGTGATTGGAGATGGTTCCAAAGAGGCTTATCTTCATCTACTGAGTCTGAGAGCACCTGAAGACAGTGCAGTGTATTACTGTGCAGCGAGGACAAACAACTATGAGGCACATTTTGGTTCAGGCACCAAATTAACAGTTCTCGAGCCAGACATCCCTGTCACTCCACCCAAAGTCAAAGTCCTTCCACCCTCCACTAAGGAGTGTGAAGATAGAAACAAGAAGAAGAAGAAGACGTTGGTGTGTGTGGCCACCGACTTCTACCCCGACCACGTCACTGTGTTCTGGCAGTTAAATGGAGGCGCCAACATCACCGATGGAGTTGGGACCGACAAC
>216-58
TCAACTCACCTGCAGCCATACTATTCAAGGCTACACTATGATACTATGGTACCAACAGTCAACAGGAGACACTGCTATGAACCTCATTGGTTATGCATATTACAAGTCAATAACCATGGAGAAATCGTTTGAAAAGCACTTCAATGTGAGCGGAGATGGTTCGAAAGAGGCTTATCTTCATCTACTGAGTGTTAGAGCACCTGAAGACAGTGCAGTGTATTACTGTGCAGCCGGCGACTATGAGGCACATTTTGGTTCAGGCACCAAATTAACAGTTCTCGAGCCAGACATCCCTGTCACTCCACCCAAAGTCAAAGTCCTTCCACCCTCCACTAAGGAGTGTGAAGATAGAAACAAGAAGAAGAAGAAGACGTTGGTGTGTGTGGCCACCGACTTCTACCCCGACCACGTCACTGTGTTCTGGCAGTTAAATGGAGGCGCCAACATCACCGATGGAGTTGGGACCGACAAC
>217-58
TCAACTCACCTGCAGCCATACTATTCAAGGCTACACTATGATACTATGGTACCAACAGTCAACAGGAGACACTGCTATGAACCTCATTGGTTATGCATATTACAAGTCAATAACCATGGAGAAATCGTTTGAAAAGCACTTCAATGTGAGCGGAGATGGTTCGAAAGAGGCTTATCTTCATCTACTGAGTGTTAGAGCACCTGAAGACAGTGCAGTGTATTACTGTGCAGCCAGTCGGACAGGGAACCAACCAGCCTTCTTTGGCAATGGAACCAAACTCACTGTTTTAGAGCCAGACATCCCTGTCACTCCACCCAAAGTCAAAGTCCTTCCACCCTCCACTAAGGAGTGTGAAGATAGAAACAAGAAGAAGAAGAAGACGTTGGTGTGTGTGGCCACCGACTTCTACCCCGACCACGTCACTGTGTTCTGGCAGTTAAATGGAGGCGCCAACATCACCGATGGAGTTGGGACCGACAAC
>218-58
TCAACTCACCTGCAGCCATACTATTCAAAACTACAATATGATACTATGGTACCAACAGTCAACAGGAGACACTGCTATGAACCTCATTGGTTATGCATATACCACGTCAATAACCATGGAGAAATCATTTGAAAAGCACTTCAATGTGAGTGGAGACGGTAGGAAAGAGGCTTATCTTCATCTACTGAGTCTGAGAGCACCTGAAGACAGTGCAGTGTATTACTGTGCAGCCAGCCAAGGGTATGAGGCACATTTTGGTTCAGGCACCAAATTAACAGTTCTCGAGCCAGACATCCCTGTCACTCCACCCAAAGTCAAAGTCCTTCCACCCTCCACTAAGGAGTGTGAAGATAGAAACAAGAAGAAGAAGAAGACGTTGGTGTGTGTGGCCACCGACTTCTACCCCGACCACGTCACTGTGTTCTGGCAGTTAAATGGAGGCGCCAACATCACCGATGGAGTTGGGACCGACAAC
>219-58
TCAACTCACCTGCAGCCATACTATTCAAAACTACAATATGATACTATGGTACCAACAGTCAACAGGAGACACTGCTATGAACCTCATTGGTTATGCATATACCACGTCAATAACCATGGAGAAATCATTTGAAAAGCACTTCAATGTGAGTGGAGACGGTAGGAAAGAGGCTTATCTTCATCTACTGAGTCTGAGAGCACCTGAAGACAGTGCAGTGTATTACTGTGCAGCCAGCCGGACACTCAACTATGAGGCACATTTTGGTTCAGGCACCAAATTAACAGTTCTCGAGCCAGACATCCCTGTCACTCCACCCAAAGTCAAAGTCCTTCCACCCTCCACTAAGGAGTGTGAAGATAGAAACAAGAAGAAGAAGAAGACGTTGGTGTGTGTGGCCACCGACTTCTACCCCGACCACGTCACTGTGTTCTGGCAGTTAAATGGAGGCGCCAACATCACCGATGGAGTTGGGACCGACAAC
>220-58
TCAACTCACCTGCAGCCATACTATTCAAAACTACATTATGATACTATGGTACCAACAGTCAACAGGTGACACTGCTGTGAACCTCATTGGTTATGCACAATACAAGTCAATAACCATGGAGAAATCATTTGAAAAGCACTTCAGTGTGAGTGGAGATGGTTCGAAAGAGGCTTATCTTCATCTACTGAGTCTGAGAGCACCTGAAGACAGTGCAGTGTATTACTGTGCAGCCAGGACAGCGTACTCGGAAGCATACTTTGGAGCCGGCACCAAACTCACCGTTTTAGAGCCAGACATCCCTGTCACTCCACCCAAAGTCAAAGTCCTTCCACCCTCCACTAAGGAGTGTGAAGATAGAAACAAGAAGAAGAAGAAGACGTTGGTGTGTGTGGCCACCGACTTCTACCCCGACCACGTCACTGTGTTCTGGCAGTTAAATGGAGGCGCCAACATCACCGATGGAGTTGGGACCGACAAC
>221-58
TCAACTCACCTGCAGCCATACTATTCAAAACTACATTATGATACTATGGTACCAACAGTCAACAGGTGACACTGCTGTGAACCTCATTGGTTATGCACAATACAAGTCAATAACCATGGAGAAATCATTTGAAAAGCACTTCAGTGTGAGTGGAGATGGTTCGAAAGAGGCTTATCTTCATCTACTGAGTCTGAGAGCACCTGAAGACAGTGCAGTGTATTACTGTGCAGCCAGCCGGACAGCGGGCCAACCAGCCTTCTTTGGCAATGGAACCAAACTCACTGTTTTAGAGCCAGACATCCCTGTCACTCCACCCAAAGTCAAAGTCCTTCCACCCTCCACTAAGGAGTGTGAAGATAGAAACAAGAAGAAGAAGAAGACGTTGGTGTGTGTGGCCACCGACTTCTACCCCGACCACGTCACTGTGTTCTGGCAGTTAAATGGAGGCGCCAACATCACCGATGGAGTTGGGACCGACAAC
>222-58
TCAACTCACCTGCAGCCATACTATTCAAGGCTACACTATGATACTATGGTACCAACAGTCAACAGGAGACACTGCTATGAACCTCATTGGTTATGCATATTACAAGTCAATAACCATGGAGAAATCGTTTGAAAAGCACTTCAATGTGAGCGGAGATGGTTCGAAAGAGGCTTATCTTCATCTACTGAGTGTTAGAGCACCTGAAGACAGTGCAGTGTATTACTGTGCAGCCAGCCGGACAGGGGCTACTGGAAGTGTGCCCTACTTTGGAAATGGAACAAAGCTCACTGTTTTAGAGCCAGACATCCCTGTCACTCCACCCAAAGTCAAAGTCCTTCCACCCTCCACTAAGGAGTGTGAAGATAGAAACAAGAAGAAGAAGAAGACGTTGGTGTGTGTGGCCACCGACTTCTACCCCGACCACGTCACTGTGTTCTGGCAGTTAAATGGAGGCGCCAACATCACCGATGGAGTTGGGACCGACAAC
>223-58
TCAACTCACCTGCAGCCATACTATTCAAAGCTACTATGTGATACTATGGTACCAACAGTCAACAGGAGACACTGCTATGAACCTCATTGGTTATGCATATTACAAGTCAATAACCATGGAGAAATCGTTTGAAAAGCACTTCAATGTGAGCGGAGATGGTTCGAAAGAGGCTTATCTTCATCTACTGAGTGTTAGAGCACCTGAAGACAGTGCAGTGTATTACTGTGCAGCCAGAAGGACAGGGGCCAACTATGAGGCACATTTTGGTTCAGGCACCAAATTAACAGTTCTCGAGCCAGACATCCCTGTCACTCCACCCAAAGTCAAAGTCCTTCCACCCTCCACTAAGGAGTGTGAAGATAGAAACAAGAAGAAGAAGAAGACGTTGGTGTGTGTGGCCACCGACTTCTACCCCGACCACGTCACTGTGTTCTGGCAGTTAAATGGAGGCGCCAACATCACCGATGGAGTTGGGACCGACAAC
>224-58
TCAACTCACCTGCAGCCATACTATTCAAAACTACATTATGATACTATGGTACCAACAGTCAACAGGTGACACTGCTGTGAACCTCATTGGTTATGCACAATACAAGTCAATAACCATGGAGAAATCATTTGAAAAGCACTTCAGTGTGAGTGGAGATGGTTCGAAAGAGGCTTATCTTCATCTACTGAGTCTGAGAGCACCTGAAGACAGTGCAGTGTATTACTGTGCAGTCGGACAGTCTGGTGCTTATCCTGCCTACTTTGGAGAGGGAACTAAGCTAACAGTTCTGGAGCCAGACATCCCTGTCACTCCACCCAAAGTCAAAGTCCTTCCACCCTCCACTAAGGAGTGTGAAGATAGAAACAAGAAGAAGAAGAAGACGTTGGTGTGTGTGGCCACCGACTTCTACCCCGACCACGTCACTGTGTTCTGGCAGTTAAATGGAGGCGCCAACATCACCGATGGAGTTGGGACCGACAAC
>225-58
TCAACTCACCTGCAGCCATACTATTCAAAACTACTATGTGATACTATGGTACCAACAGTCAACAGGAGACACTGCTGTGAATCTCATTGGTTATGCACAATACAAGTCAATAACCATGGAGAAATCATTTGAAAAGCACTTCAATGTGATTGGAGATGGTTCCAAAGAGGCTTATCTTCATCTACTGAGTCTGAGAGCACCTGAAGACAGTGCAGTGTATTACTGTGCAGCCAGCCGACAGGGTTTTGGAAGTGTGCCCTACTTTGGAAATGGAACAAAGCTCACTGTTTTAGAGCCAGACATCCCTGTCACTCCACCCAAAGTCAAAGTCCTTCCACCCTCCACTAAGGAGTGTGAAGATAGAAACAAGAAGAAGAAGAAGACGTTGGTGTGTGTGGCCACCGACTTCTACCCCGACCACGTCACTGTGTTCTGGCAGTTAAATGGAGGCGCCAACATCACCGATGGAGTTGGGACCGACAAC
>226-58
TCAACTCACCTGCAGCCATACTATTCAAAACTACAATATGATACTATGGTACCAACAGTCAACAGGAGACACTGCTATGAACCTCATTGGTTATGCATTTACCAAGTCAATAACCATGGAGAAATCATTTGAAAAGCACTTCAATGTGAGTGGAGATGGTTCGAAAGAGGCTTATCTTCATCTACTGAGTCTGAGAGCACCTGAAGACAGTGCAGTGTATTACTGTGCAGCCAGCCGGGGGGCTACTGGAAGTGTGCCCTACTTTGGAAATGGAACAAAGCTCACTGTTTTAGAGCCAGACATCCCTGTCACTCCACCCAAAGTCAAAGTCCTTCCACCCTCCACTAAGGAGTGTGAAGATAGAAACAAGAAGAAGAAGAAGACGTTGGTGTGTGTGGCCACCGACTTCTACCCCGACCACGTCACTGTGTTCTGGCAGTTAAATGGAGGCGCCAACATCACCGATGGAGTTGGGACCGACAAC
>227-58
TCAACTCACCTGCAGCCATACTATTCAAAACTACAATATGATACTATGGTACCAACAGTCAACAGGAGACACTGCTATGAACCTCATTGGTTATGCATTTACCAAGTCAATAACCATGGAGAAATCATTTGAAAAGCACTTCAATGTGAGTGGAGATGGTTCGAAAGAGGCTTATCTTCATCTACTGAGTCTGAGAGCACCTGAAGACAGTGCAGTGTATTACTGTGCAGCCAGCCCGGGACAAAATTCAAACCAACCAGCCTTCTTTGGCAATGGAACCAAACTCACTGTTTTAGAGCCAGACATCCCTGTCACTCCACCCAAAGTCAAAGTCCTTCCACCCTCCACTAAGGAGTGTGAAGATAGAAACAAGAAGAAGAAGAAGACGTTGGTGTGTGTGGCCACCGACTTCTACCCCGACCACGTCACTGTGTTCTGGCAGTTAAATGGAGGCGCCAACATCACCGATGGAGTTGGGACCGACAAC
>228-58
TCAACTCACCTGCAGCCATACTATTCAAGGCTACACTATGATACTATGGTACCAACAGTCAACAGGTGACACTGCTGTGAACCTCATAGGTTATGCATATACCACGTCAATAACCATGGAGAAATCGTTTGAAAAGCACTTCAGTGTGAGTGGAGATGGTTCGAAAGAGGCTTATCTTCATCTACTGAGTCTGAGAGCACCTGAAGACAGTGCAGTGTATTACTGTGCAGCCAGCCGGCAGGGGAGTGTGCCCTACTTTGGAAATGGAACAAAGCTCACTGTTTTAGAGCCAGACATCCCTGTCACTCCACCCAAAGTCAAAGTCCTTCCACCCTCCACTAAGGAGTGTGAAGATAGAAACAAGAAGAAGAAGAAGACGTTGGTGTGTGTGGCCACCGACTTCTACCCCGACCACGTCACTGTGTTCTGGCAGTTAAATGGAGGCGCCAACATCACCGATGGAGTTGGGACCGACAAC
>229-58
TCAACTCACCTGCAGCCATACTATTCAAAACTACATTATGATACTATGGTACCAACAGTCAACAGGTGACACTGCTGTGAACCTCATTGGTTATGCACAATACAAGTCAATAACCATGGAGAAATCATTTGAAAAGCACTTCAGTGTGAGTGGAGATGGTTCGAAAGAGGCTTATCTTCATCTACTGAGTCTGAGAGCACCTGAAGACAGTGCAGTGTATTACTGTGCAGCCAGGACAGGGGGCTATGAGGCACATTTTGGTTCAGGCACCAAATTAACAGTTCTCGAGCCAGACATCCCTGTCACTCCACCCAAAGTCAAAGTCCTTCCACCCTCCACTAAGGAGTGTGAAGATAGAAACAAGAAGAAGAAGAAGACGTTGGTGTGTGTGGCCACCGACTTCTACCCCGACCACGTCACTGTGTTCTGGCAGTTAAATGGAGGCGCCAACATCACCGATGGAGTTGGGACCGACAAC
>230-57
TCAACTCACCTGCAGCCATACTATTCAAAACTACAATATGATACTATGGTACCAACAGTCAACAGGAGACACTGCTATGAACCTCATTGGTTATGCATATACCACGTCAATAACCATGGAGAAATCATTTGAAAAGCACTTCAATGTGAGTGGAGACGGTAGGAAAGAGGCTTATCTTCATCTACTGAGTCTGAGAGCACCTGAAGACAGTGCAGTGTATTACTGTGCAGCCAGCCAGGGCTCGTACTCGGAAGCATACTTTGGAGCCGGCACCAAACTCACCGTTTTAGAGCCAGACATCCCTGTCACTCCACCCAAAGTCAAAGTCCTTCCACCCTCCACTAAGGAGTGTGAAGATAGAAACAAGAAGAAGAAGAAGACGTTGGTGTGTGTGGCCACCGACTTCTACCCCGACCACGTCACTGTGTTCTGGCAGTTAAATGGAGGCGCCAACATCACCGATGGAGTTGGGACCGACAAC
>231-57
TCAACTCACCTGCAGCCATACTATTCAAAACTACAATATGATACTATGGTACCAACAGTCAACAGGAGACACTGCTATGAACCTCATTGGTTATGCATATACCACGTCAATAACCATGGAGAAATCATTTGAAAAGCACTTCAATGTGAGTGGAGACGGTAGGAAAGAGGCTTATCTTCATCTACTGAGTCTGAGAGCACCTGAAGACAGTGCAGTGTATTACTGTGCAGCCAGCCAGGGAGAGGCACATTTTGGTTCAGGCACCAAATTAACAGTTCTCGAGCCAGACATCCCTGTCACTCCACCCAAAGTCAAAGTCCTTCCACCCTCCACTAAGGAGTGTGAAGATAGAAACAAGAAGAAGAAGAAGACGTTGGTGTGTGTGGCCACCGACTTCTACCCCGACCACGTCACTGTGTTCTGGCAGTTAAATGGAGGCGCCAACATCACCGATGGAGTTGGGACCGACAAC
>232-57
TCAACTCACCTGCAGCCATACTATTCAAAACTACTATGTGATACTATGGTACCAACAGTCAACAGGAGACACTGCTGTGAATCTCATTGGTTATGCACAATACAAGTCAATAACCATGGAGAAATCATTTGAAAAGCACTTCAATGTGATTGGAGATGGTTCCAAAGAGGCTTATCTTCATCTACTGAGTCTGAGAGCACCTGAAGACAGTGCAGTGTATTACTGTGCAGATAAAGGGACAGGGAAGTACTCGGAAGCATACTTTGGAGCCGGCACCAAACTCACCGTTTTAGAGCCAGACATCCCTGTCACTCCACCCAAAGTCAAAGTCCTTCCACCCTCCACTAAGGAGTGTGAAGATAGAAACAAGAAGAAGAAGAAGACGTTGGTGTGTGTGGCCACCGACTTCTACCCCGACCACGTCACTGTGTTCTGGCAGTTAAATGGAGGCGCCAACATCACCGATGGAGTTGGGACCGACAAC
>233-57
TCAACTCACCTGCAGCCATACTATTCAAAACTACAATATGATACTATGGTACCAACAGTCAACAGGAGACACTGCTATGAACCTCATTGGTTATGCATTTACCAAGTCAATAACCATGGAGAAATCATTTGAAAAGCACTTCAATGTGAGTGGAGATGGTTCGAAAGAGGCTTATCTTCATCTACTGAGTCTGAGAGCACCTGAAGACAGTGCAGTGTATTACTGTGCAGCCAGCCGACTTGGAAGTGTGCCCTACTTTGGAAATGGAACAAAGCTCACTGTTTTAGAGCCAGACATCCCTGTCACTCCACCCAAAGTCAAAGTCCTTCCACCCTCCACTAAGGAGTGTGAAGATAGAAACAAGAAGAAGAAGAAGACGTTGGTGTGTGTGGCCACCGACTTCTACCCCGACCACGTCACTGTGTTCTGGCAGTTAAATGGAGGCGCCAACATCACCGATGGAGTTGGGACCGACAAC
>234-57
TCAACTCACCTGCAGCCATACTATTCAAAACTACAATATGATACTATGGTACCAACAGTCAACAGGAGACACTGCTATGAACCTCATTGGTTATGCATATACCACGTCAATAACCATGGAGAAATCATTTGAAAAGCACTTCAATGTGAGTGGAGACGGTAGGAAAGAGGCTTATCTTCATCTACTGAGTCTGAGAGCACCTGAAGACAGTGCAGTGTATTACTGTGCAGCCAGGACAGCCAACTATGAGGCACATTTTGGTTCAGGCACCAAATTAACAGTTCTCGAGCCAGACATCCCTGTCACTCCACCCAAAGTCAAAGTCCTTCCACCCTCCACTAAGGAGTGTGAAGATAGAAACAAGAAGAAGAAGAAGACGTTGGTGTGTGTGGCCACCGACTTCTACCCCGACCACGTCACTGTGTTCTGGCAGTTAAATGGAGGCGCCAACATCACCGATGGAGTTGGGACCGACAAC
>235-57
TCAACTCACCTGCAGCCATACTATTCAAGGCTACACTATGATACTATGGTACCAACAGTCAACAGGTGACACTGCTGTGAACCTCATAGGTTATGCATATACCACGTCAATAACCATGGAGAAATCGTTTGAAAAGCACTTCAGTGTGAGTGGAGATGGTTCGAAAGAGGCTTATCTTCATCTACTGAGTCTGAGAGCACCTGAAGACAGTGCAGTGTATTACTGTGCAGCCAGCCAATCGGACAGGTTCACTGGAAGTGTGCCCTACTTTGGAAATGGAACAAAGCTCACTGTTTTAGAGCCAGACATCCCTGTCACTCCACCCAAAGTCAAAGTCCTTCCACCCTCCACTAAGGAGTGTGAAGATAGAAACAAGAAGAAGAAGAAGACGTTGGTGTGTGTGGCCACCGACTTCTACCCCGACCACGTCACTGTGTTCTGGCAGTTAAATGGAGGCGCCAACATCACCGATGGAGTTGGGACCGACAAC
>236-57
TCAACTCACCTGCAGCCATACTATTCAAAACTACATTATGATACTATGGTACCAACAGTCAACAGGTGACACTGCTGTGAACCTCATTGGTTATGCACAATACAAGTCAATAACCATGGAGAAATCATTTGAAAAGCACTTCAGTGTGAGTGGAGATGGTTCGAAAGAGGCTTATCTTCATCTACTGAGTCTGAGAGCACCTGAAGACAGTGCAGTGTATTACTGTGCAGCCAGCCAAGACGACTATAATCCTGCGTTCTTTGGAGCAGGGACCAAACTGACTGTTCTGGAGCCAGACATCCCTGTCACTCCACCCAAAGTCAAAGTCCTTCCACCCTCCACTAAGGAGTGTGAAGATAGAAACAAGAAGAAGAAGAAGACGTTGGTGTGTGTGGCCACCGACTTCTACCCCGACCACGTCACTGTGTTCTGGCAGTTAAATGGAGGCGCCAACATCACCGATGGAGTTGGGACCGACAAC
>237-57
TCAACTCACCTGCAGCCATACTATTCAAGGCTACACTATGATACTATGGTACCAACAGTCAACAGGTGACACTGCTGTGAACCTCATAGGTTATGCATATACCACGTCAATAACCATGGAGAAATCGTTTGAAAAGCACTTCAGTGTGAGTGGAGATGGTTCGAAAGAGGCTTATCTTCATCTACTGAGTCTGAGAGCACCTGAAGACAGTGCAGTGTATTACTGTGCAGCCAGCCGGACAGGGGCTGGAAGTGTGCCCTACTTTGGAAATGGAACAAAGCTCACTGTTTTAGAGCCAGACATCCCTGTCACTCCACCCAAAGTCAAAGTCCTTCCACCCTCCACTAAGGAGTGTGAAGATAGAAACAAGAAGAAGAAGAAGACGTTGGTGTGTGTGGCCACCGACTTCTACCCCGACCACGTCACTGTGTTCTGGCAGTTAAATGGAGGCGCCAACATCACCGATGGAGTTGGGACCGACAAC
>238-57
TCAACTCACCTGCAGCCATACTATTCAAAACTACTATGTGATACTATGGTACCAACAGTCAACAGGTGACACTGCTATGAACCTCATTGGTTATGCATATACCACGTCAATAACCATGGAGAAATCATTTGAAAAGCACTTCAATGTGAGTGGAGACGGTAGGAAAGTGGCTTATCTTCATCTACTGAGTCTGAGAGCACCTGAAGACAGTGCAGTGTATTACTGTGCAGCCACAGGGGAGGCCAACTATGAGGCACATTTTGGTTCAGGCACCAAATTAACAGTTCTCGAGCCAGACATCCCTGTCACTCCACCCAAAGTCAAAGTCCTTCCACCCTCCACTAAGGAGTGTGAAGATAGAAACAAGAAGAAGAAGAAGACGTTGGTGTGTGTGGCCACCGACTTCTACCCCGACCACGTCACTGTGTTCTGGCAGTTAAATGGAGGCGCCAACATCACCGATGGAGTTGGGACCGACAAC
>239-57
TCAACTCACCTGCAGCCATACTATTCAAAACTACATTATGATACTATGGTACCAACAGTCAACAGGTGACACTGCTGTGAACCTCATTGGTTATGCACAATACAAGTCAATAACCATGGAGAAATCATTTGAAAAGCACTTCAGTGTGAGTGGAGATGGTTCGAAAGAGGCTTATCTTCATCTACTGAGTCTGAGAGCACCTGAAGACAGTGCAGTGTATTACTGTGCAGTACGCGGAGCTCCTGCGTTCTTTGGAGCAGGGACCAAACTGACTGTTCTGGAGCCAGACATCCCTGTCACTCCACCCAAAGTCAAAGTCCTTCCACCCTCCACTAAGGAGTGTGAAGATAGAAACAAGAAGAAGAAGAAGACGTTGGTGTGTGTGGCCACCGACTTCTACCCCGACCACGTCACTGTGTTCTGGCAGTTAAATGGAGGCGCCAACATCACCGATGGAGTTGGGACCGACAAC
>240-57
TCAACTCACCTGCAGCCATACTATTCAAAGCTACTATGTGATACTATGGTACCAACAGTCAACAGGAGACACTGCTATGAACCTCATTGGTTATGCATATTACAAGTCAATAACCATGGAGAAATCGTTTGAAAAGCACTTCAATGTGAGCGGAGATGGTTCGAAAGAGGCTTATCTTCATCTACTGAGTGTTAGAGCACCTGAAGACAGTGCAGTGTATTACTGTGCAGCCAGGGGGGACATCACTGGAAGTGTGCCCTACTTTGGAAATGGAACAAAGCTCACTGTTTTAGAGCCAGACATCCCTGTCACTCCACCCAAAGTCAAAGTCCTTCCACCCTCCACTAAGGAGTGTGAAGATAGAAACAAGAAGAAGAAGAAGACGTTGGTGTGTGTGGCCACCGACTTCTACCCCGACCACGTCACTGTGTTCTGGCAGTTAAATGGAGGCGCCAACATCACCGATGGAGTTGGGACCGACAAC
>241-57
TCAACTCACCTGCAGCCATACTATTCAAGGCTACACTATGATACTATGGTACCAACAGTCAACAGGTGACACTGCTGTGAACCTCATAGGTTATGCATATACCACGTCAATAACCATGGAGAAATCGTTTGAAAAGCACTTCAGTGTGAGTGGAGATGGTTCGAAAGAGGCTTATCTTCATCTACTGAGTCTGAGAGCACCTGAAGACAGTGCAGTGTATTACTGTGCAGCCAGGGGACAGGCCAATAGTGCCAGCCAGGCTTACTTCGGTGGAGGAACCAGGTTAACTGTCCTAGAGCCAGACATCCCTGTCACTCCACCCAAAGTCAAAGTCCTTCCACCCTCCACTAAGGAGTGTGAAGATAGAAACAAGAAGAAGAAGAAGACGTTGGTGTGTGTGGCCACCGACTTCTACCCCGACCACGTCACTGTGTTCTGGCAGTTAAATGGAGGCGCCAACATCACCGATGGAGTTGGGACCGACAAC
>242-57
TCAACTCACCTGCAGCCATACTATTCAAAACTACAATGTGATACTATGGTACCAACAGTCAACAGGAGACACTGCTATGAACCTCATTGGTTATGCATATACCACGTCAATAACCATGGAGAAATCATTTGAAAAGCACTTCAATGTGAGCGGAGATGGTTCGAAAGAGGCTTATCTTCATCTACTGAGTGTTAGAGCACCTGAAGACAGTGCAGTGTATTACTGTGCAGCCAGCCCCCCACAGGGGAACTATGAGGCACATTTTGGTTCAGGCACCAAATTAACAGTTCTCGAGCCAGACATCCCTGTCACTCCACCCAAAGTCAAAGTCCTTCCACCCTCCACTAAGGAGTGTGAAGATAGAAACAAGAAGAAGAAGAAGACGTTGGTGTGTGTGGCCACCGACTTCTACCCCGACCACGTCACTGTGTTCTGGCAGTTAAATGGAGGCGCCAACATCACCGATGGAGTTGGGACCGACAAC
>243-57
TCAACTCACCTGCAGCCATACTATTCAAAACTACATTATGATACTATGGTACCAACAGTCAACAGGTGACACTGCTGTGAACCTCATTGGTTATGCACAATACAAGTCAATAACCATGGAGAAATCATTTGAAAAGCACTTCAGTGTGAGTGGAGATGGTTCGAAAGAGGCTTATCTTCATCTACTGAGTCTGAGAGCACCTGAAGACAGTGCAGTGTATTACTGTGCAGCCACCCGGGACAGCTATGAGGCACATTTTGGTTCAGGCACCAAATTAACAGTTCTCGAGCCAGACATCCCTGTCACTCCACCCAAAGTCAAAGTCCTTCCACCCTCCACTAAGGAGTGTGAAGATAGAAACAAGAAGAAGAAGAAGACGTTGGTGTGTGTGGCCACCGACTTCTACCCCGACCACGTCACTGTGTTCTGGCAGTTAAATGGAGGCGCCAACATCACCGATGGAGTTGGGACCGACAAC
>244-57
TCAACTCACCTGCAGCCATACTATTCAAAACTACAATATGATACTATGGTACCAACAGTCAACAGGAGACACTGCTATGAACCTCATTGGTTATGCATTTACCAAGTCAATAACCATGGAGAAATCATTTGAAAAGCACTTCAATGTGAGTGGAGATGGTTCGAAAGAGGCTTATCTTCATCTACTGAGTCTGAGAGCACCTGAAGACAGTGCAGTGTATTACTGTGCAGCCGGGACAGGGGGAGAGGCACATTTTGGTTCAGGCACCAAATTAACAGTTCTCGAGCCAGACATCCCTGTCACTCCACCCAAAGTCAAAGTCCTTCCACCCTCCACTAAGGAGTGTGAAGATAGAAACAAGAAGAAGAAGAAGACGTTGGTGTGTGTGGCCACCGACTTCTACCCCGACCACGTCACTGTGTTCTGGCAGTTAAATGGAGGCGCCAACATCACCGATGGAGTTGGGACCGACAAC
>245-57
TCAACTCACCTGCAGCCATACTATTCAAAACTACAATGTGATACTATGGTACCAACAGTCAACAGGAGACACTGCTATGAACCTCATTGGTTATGCATATTACAAGTCAATAACCATGGAGAAATCGTTTGAAAAGCACTTCAATGTGAGCGGAGATGGTTCGAAAGAGGCTTATCTTCATCTACTGAGTGTTAGAGCACCTGAAGACAGTGCAGTGTATTACTGTGCAGCCAGCCAGGCCAACTATGAGGCACATTTTGGTTCAGGCACCAAATTAACAGTTCTCGAGCCAGACATCCCTGTCACTCCACCCAAAGTCAAAGTCCTTCCACCCTCCACTAAGGAGTGTGAAGATAGAAACAAGAAGAAGAAGAAGACGTTGGTGTGTGTGGCCACCGACTTCTACCCCGACCACGTCACTGTGTTCTGGCAGTTAAATGGAGGCGCCAACATCACCGATGGAGTTGGGACCGACAAC
>246-56
TCAACTCACCTGCAGCCATACTATTCAAAACTACATTATGATACTATGGTACCAACAGTCAACAGGTGACACTGCTGTGAACCTCATTGGTTATGCACAATACAAGTCAATAACCATGGAGAAATCATTTGAAAAGCACTTCAGTGTGAGTGGAGATGGTTCGAAAGAGGCTTATCTTCATCTACTGAGTCTGAGAGCACCTGAAGACAGTGCAGTGTATTACTGTGCAGCCAGCCGGGTCCTCACTGGAAGTGTGCCCTACTTTGGAAATGGAACAAAGCTCACTGTTTTAGAGCCAGACATCCCTGTCACTCCACCCAAAGTCAAAGTCCTTCCACCCTCCACTAAGGAGTGTGAAGATAGAAACAAGAAGAAGAAGAAGACGTTGGTGTGTGTGGCCACCGACTTCTACCCCGACCACGTCACTGTGTTCTGGCAGTTAAATGGAGGCGCCAACATCACCGATGGAGTTGGGACCGACAAC
>247-56
TCAACTCACCTGCAGCCATACTATTCAAAGCTACTATGTGATACTATGGTACCAACAGTCAACAGGAGACACTGCTATGAACCTCATTGGTTATGCATATTACAAGTCAATAACCATGGAGAAATCGTTTGAAAAGCACTTCAATGTGAGCGGAGATGGTTCGAAAGAGGCTTATCTTCATCTACTGAGTGTTAGAGCACCTGAAGACAGTGCAGTGTATTACTGTGCAGCCAGAAGAGGACCCTCTGGTGCTTATCCTGCCTACTTTGGAGAGGGAACTAAGCTAACAGTTCTGGAGCCAGACATCCCTGTCACTCCACCCAAAGTCAAAGTCCTTCCACCCTCCACTAAGGAGTGTGAAGATAGAAACAAGAAGAAGAAGAAGACGTTGGTGTGTGTGGCCACCGACTTCTACCCCGACCACGTCACTGTGTTCTGGCAGTTAAATGGAGGCGCCAACATCACCGATGGAGTTGGGACCGACAAC
>248-56
TCAACTCACCTGCAGCCATACTATTCAAAACTACATTATGATACTATGGTACCAACAGTCAACAGGTGACACTGCTGTGAACCTCATTGGTTATGCACAATACAAGTCAATAACCATGGAGAAATCATTTGAAAAGCACTTCAGTGTGAGTGGAGATGGTTCGAAAGAGGCTTATCTTCATCTACTGAGTCTGAGAGCACCTGAAGACAGTGCAGTGTATTACTGTGCAGCGAGGGGGCTCTATGAGGCACATTTTGGTTCAGGCACCAAATTAACAGTTCTCGAGCCAGACATCCCTGTCACTCCACCCAAAGTCAAAGTCCTTCCACCCTCCACTAAGGAGTGTGAAGATAGAAACAAGAAGAAGAAGAAGACGTTGGTGTGTGTGGCCACCGACTTCTACCCCGACCACGTCACTGTGTTCTGGCAGTTAAATGGAGGCGCCAACATCACCGATGGAGTTGGGACCGACAAC
>249-56
TCAACTCACCTGCAGCCATACTATTCAAGGCTACACTATGATACTATGGTACCAACAGTCAACAGGTGACACTGCTGTGAACCTCATAGGTTATGCATATACCACGTCAATAACCATGGAGAAATCGTTTGAAAAGCACTTCAGTGTGAGTGGAGATGGTTCGAAAGAGGCTTATCTTCATCTACTGAGTCTGAGAGCACCTGAAGACAGTGCAGTGTATTACTGTGCAGCCAGCCGAGAACTCTCTGGTGCTTATCCTGCCTACTTTGGAGAGGGAACTAAGCTAACAGTTCTGGAGCCAGACATCCCTGTCACTCCACCCAAAGTCAAAGTCCTTCCACCCTCCACTAAGGAGTGTGAAGATAGAAACAAGAAGAAGAAGAAGACGTTGGTGTGTGTGGCCACCGACTTCTACCCCGACCACGTCACTGTGTTCTGGCAGTTAAATGGAGGCGCCAACATCACCGATGGAGTTGGGACCGACAAC
>250-56
TCAACTCACCTGCAGCCATACTATTCAAAACTACAATGTGATACTATGGTACCAACAGTCAACAGGAGACACTGCTATGAACCTCATTGGTTATGCATATACCACGTCAATAACCATGGAGAAATCATTTGAAAAGCACTTCAATGTGAGCGGAGATGGTTCGAAAGAGGCTTATCTTCATCTACTGAGTGTTAGAGCACCTGAAGACATTGCAGTGTATTACTGTGCAGCCAGTCCAGGACAGGGGAGCTCGTACTCGGAAGCATACTTTGGAGCCGGCACCAAACTCACCGTTTTAGAGCCAGACATCCCTGTCACTCCACCCAAAGTCAAAGTCCTTCCACCCTCCACTAAGGAGTGTGAAGATAGAAACAAGAAGAAGAAGAAGACGTTGGTGTGTGTGGCCACCGACTTCTACCCCGACCACGTCACTGTGTTCTGGCAGTTAAATGGAGGCGCCAACATCACCGATGGAGTTGGGACCGACAAC
>251-56
TCAACTCACCTGCAGCCATACTATTCAAAACTACATTATGATACTATGGTACCAACAGTCAACAGGTGACACTGCTGTGAACCTCATTGGTTATGCACAATACAAGTCAATAACCATGGAGAAATCATTTGAAAAGCACTTCAGTGTGAGTGGAGATGGTTCGAAAGAGGCTTATCTTCATCTACTGAGTCTGAGAGCACCTGAAGACAGTGCAGTGTATTACTGTGCAGCCAGGGTAGATTTTTATGAGGCACATTTTGGTTCAGGCACCAAATTAACAGTTCTCGAGCCAGACATCCCTGTCACTCCACCCAAAGTCAAAGTCCTTCCACCCTCCACTAAGGAGTGTGAAGATAGAAACAAGAAGAAGAAGAAGACGTTGGTGTGTGTGGCCACCGACTTCTACCCCGACCACGTCACTGTGTTCTGGCAGTTAAATGGAGGCGCCAACATCACCGATGGAGTTGGGACCGACAAC
>252-56
TCAACTCACCTGCAGCCATACTATTCAAAACTACATTATGATACTATGGTACCAACAGTCAACAGGTGACACTGCTGTGAACCTCATTGGTTATGCACAATACAAGTCAATAACCATGGAGAAATCATTTGAAAAGCACTTCAGTGTGAGTGGAGATGGTTCGAAAGAGGCTTATCTTCATCTACTGAGTCTGAGAGCACCTGAAGACAGTGCAGTGTATTACTGTGCAGCCAGGACAGGGTCTTATGAGGCACATTTTGGTTCAGGCACCAAATTAACAGTTCTCGAGCCAGACATCCCTGTCACTCCACCCAAAGTCAAAGTCCTTCCACCCTCCACTAAGGAGTGTGAAGATAGAAACAAGAAGAAGAAGAAGACGTTGGTGTGTGTGGCCACCGACTTCTACCCCGACCACGTCACTGTGTTCTGGCAGTTAAATGGAGGCGCCAACATCACCGATGGAGTTGGGACCGACAAC
>253-56
TCAACTCACCTGCAGCCATACTATTCAAAACTACATTATGATACTATGGTACCAACAGTCAACAGGTGACACTGCTGTGAACCTCATTGGTTATGCACAATACAAGTCAATAACCATGGAGAAATCATTTGAAAAGCACTTCAGTGTGAGTGGAGATGGTTCGAAAGAGGCTTATCTTCATCTACTGAGTCTGAGAGCACCTGAAGACAGTGCAGTGTATTACTGTGCAGCCGCCGGACAGGGGACGTACTCGGAAGCATACTTTGGAGCCGGCACCAAACTCACCGTTTTAGAGCCAGACATCCCTGTCACTCCACCCAAAGTCAAAGTCCTTCCACCCTCCACTAAGGAGTGTGAAGATAGAAACAAGAAGAAGAAGAAGACGTTGGTGTGTGTGGCCACCGACTTCTACCCCGACCACGTCACTGTGTTCTGGCAGTTAAATGGAGGCGCCAACATCACCGATGGAGTTGGGACCGACAAC
>254-56
TCAACTCACCTGCAGCCATACTATTCAAAACTACAATGTGATACTATGGTACCAACAGTCAACAGGTGACACTGCTGTGAACCTCATTGGTTATGCACAATACAAGTCAATAACCATGGAGAAATCATTTGAAAAGCACTTCAGTGTGAGTGGAGATGGTTCCAAAGAGGCTTATCTTCATCTACTGAGTCTGAGAGCACCTGAAGACAGTGCAGTGTATTACTGTGCAGCCAGCCGGGACAGGGGCCCAAACCAACCAGCCTTCTTTGGCAATGGAACCAAACTCACTGTTTTAGAGCCAGACATCCCTGTCACTCCACCCAAAGTCAAAGTCCTTCCACCCTCCACTAAGGAGTGTGAAGATAGAAACAAGAAGAAGAAGAAGACGTTGGTGTGTGTGGCCACCGACTTCTACCCCGACCACGTCACTGTGTTCTGGCAGTTAAATGGAGGCGCCAACATCACCGATGGAGTTGGGACCGACAAC
>255-56
TCAACTCACCTGCAGCCATACTATTCAAGGCTACACTATGATACTATGGTACCAACAGTCAACAGGAGACACTGCTATGAACCTCATTGGTTATGCATATTACAAGTCAATAACCATGGAGAAATCGTTTGAAAAGCACTTCAATGTGAGCGGAGATGGTTCGAAAGAGGCTTATCTTCATCTACTGAGTGTTAGAGCACCTGAAGACAGTGCAGTGTATTACTGTGCAGCCAACACTGGAAGTGTGCCCTACTTTGGAAATGGAACAAAGCTCACTGTTTTAGAGCCAGACATCCCTGTCACTCCACCCAAAGTCAAAGTCCTTCCACCCTCCACTAAGGAGTGTGAAGATAGAAACAAGAAGAAGAAGAAGACGTTGGTGTGTGTGGCCACCGACTTCTACCCCGACCACGTCACTGTGTTCTGGCAGTTAAATGGAGGCGCCAACATCACCGATGGAGTTGGGACCGACAAC
>256-56
TCAACTCACCTGCAGCCATACTATTCAAAACTACATTATGATACTATGGTACCAACAGTCAACAGGTGACACTGCTGTGAACCTCATTGGTTATGCACAATACAAGTCAATAACCATGGAGAAATCATTTGAAAAGCACTTCAGTGTGAGTGGAGATGGTTCGAAAGAGGCTTATCTTCATCTACTGAGTCTGAGAGCACCTGAAGACAGTGCAGTGTATTACTGTGCAGCCGGACAGAGCTCGTACTCGGAAGCATACTTTGGAGCCGGCACCAAACTCACCGTTTTAGAGCCAGACATCCCTGTCACTCCACCCAAAGTCAAAGTCCTTCCACCCTCCACTAAGGAGTGTGAAGATAGAAACAAGAAGAAGAAGAAGACGTTGGTGTGTGTGGCCACCGACTTCTACCCCGACCACGTCACTGTGTTCTGGCAGTTAAATGGAGGCGCCAACATCACCGATGGAGTTGGGACCGACAAC
>257-56
TCAACTCACCTGCAGCCATACTATTCAAAACTACAATGTGATACTATGGTACCAACAGTCAACAGGAGACACTGCTATGAACCTCATTGGTTATGCATATTACAAGTCAATAACCATGGAGAAATCGTTTGAAAAGCACTTCAATGTGAGCGGAGATGGTTCGAAAGAGGCTTATCTTCATCTACTGAGTGTTAGAGCACCTGAAGACAGTGCAGTGTATTACTGTGCAGCCAGCCGATCCAACTATGAGGCACATTTTGGTTCAGGCACCAAATTAACAGTTCTCGAGCCAGACATCCCTGTCACTCCACCCAAAGTCAAAGTCCTTCCACCCTCCACTAAGGAGTGTGAAGATAGAAACAAGAAGAAGAAGAAGACGTTGGTGTGTGTGGCCACCGACTTCTACCCCGACCACGTCACTGTGTTCTGGCAGTTAAATGGAGGCGCCAACATCACCGATGGAGTTGGGACCGACAAC
>258-56
TCAACTCACCTGCAGCCATACTATTCAAAACTACATTATGATACTATGGTACCAACAGTCAACAGGTGACACTGCTGTGAACCTCATTGGTTATGCACAATACAAGTCAATAACCATGGAGAAATCATTTGAAAAGCACTTCAGTGTGAGTGGAGATGGTTCGAAAGAGGCTTATCTTCATCTACTGAGTCTGAGAGCACCTGAAGACAGTGCAGTGTATTACTGTGCAGCCAGCCCCAGGGATGAGGCACATTTTGGTTCAGGCACCAAATTAACAGTTCTCGAGCCAGACATCCCTGTCACTCCACCCAAAGTCAAAGTCCTTCCACCCTCCACTAAGGAGTGTGAAGATAGAAACAAGAAGAAGAAGAAGACGTTGGTGTGTGTGGCCACCGACTTCTACCCCGACCACGTCACTGTGTTCTGGCAGTTAAATGGAGGCGCCAACATCACCGATGGAGTTGGGACCGACAAC
>259-55
TCAACTCACCTGCAGCCATACTATTCAAAACTACAATGTGATACTATGGTACCAACAGTCAACAGGAGACACTGCTATGAACCTCATTGGTTATGCATATACCACGTCAATAACCATGGAGAAATCATTTGAAAAGCACTTCAATGTGAGCGGAGATGGTTCGAAAGAGGCTTATCTTCATCTACTGAGTGTTAGAGCACCTGAAGACATTGCAGTGTATTACTGTGCAGCCAGCCGACAGGCGGACTATGAGGCACATTTTGGTTCAGGCACCAAATTAACAGTTCTCGAGCCAGACATCCCTGTCACTCCACCCAAAGTCAAAGTCCTTCCACCCTCCACTAAGGAGTGTGAAGATAGAAACAAGAAGAAGAAGAAGACGTTGGTGTGTGTGGCCACCGACTTCTACCCCGACCACGTCACTGTGTTCTGGCAGTTAAATGGAGGCGCCAACATCACCGATGGAGTTGGGACCGACAAC
>260-55
TCAACTCACCTGCAGCCATACTATTCAAAACTACAATATGATACTATGGTACCAACAGTCAACAGGAGGCACTGCTATGAACCTCATTGGTTATGCATATACCACGTCAATAACCATGGAGAAATTGTTTGAAAAGCACTTCAATGTGAGTGGAGACGGTTTGAAAGAGGCTTATCTTCATCTACTGAGTCTGAGAGCACCTGAAGACAGTGCAGTGTATTACTGTGCAGCCAGGAGAAATTTTGGAAGTGTGCCCTACTTTGGAAATGGAACAAAGCTCACTGTTTTAGAGCCAGACATCCCTGTCACTCCACCCAAAGTCAAAGTCCTTCCACCCTCCACTAAGGAGTGTGAAGATAGAAACAAGAAGAAGAAGAAGACGTTGGTGTGTGTGGCCACCGACTTCTACCCCGACCACGTCACTGTGTTCTGGCAGTTAAATGGAGGCGCCAACATCACCGATGGAGTTGGGACCGACAAC
>261-55
TCAACTCACCTGCAGCCATACTATTCAAAACTACTATGTGATACTATGGTACCAACAGTCAACAGGTGACACTGCTATGAACCTCATTGGTTATGCATATTACAAGTCAATAACCATGGAGAAATCATTTGAAAAGCACTTCAATGTGAGTGGAGACGGTAGGAAAGTGGCTTATCTTCATCTACTGAGTCTGAGAGCACCTGAAGACAGTGCAGTGTATTACTGTGCAGCCGGACAGGGGGGTGTTTATCCTGCCTACTTTGGAGAGGGAACTAAGCTAACAGTTCTGGAGCCAGACATCCCTGTCACTCCACCCAAAGTCAAAGTCCTTCCACCCTCCACTAAGGAGTGTGAAGATAGAAACAAGAAGAAGAAGAAGACGTTGGTGTGTGTGGCCACCGACTTCTACCCCGACCACGTCACTGTGTTCTGGCAGTTAAATGGAGGCGCCAACATCACCGATGGAGTTGGGACCGACAAC
>262-55
TCAACTCACCTGCAGCCATACTATTCAAAACTACATTATGATACTATGGTACCAACAGTCAACAGGTGACACTGCTGTGAACCTCATTGGTTATGCACAATACAAGTCAATAACCATGGAGAAATCATTTGAAAAGCACTTCAGTGTGAGTGGAGATGGTTCGAAAGAGGCTTATCTTCATCTACTGAGTCTGAGAGCACCTGAAGACAGTGCAGTGTATTACTGTGCAGCTGACAGGGGGGACAGGGGGCGGAGGAAGTGTGCCCTACTTTGGAAATGGAACAAAGCTCACTGTTTTAGAGCCAGACATCCCTGTCACTCCACCCAAAGTCAAAGTCCTTCCACCCTCCACTAAGGAGTGTGAAGATAGAAACAAGAAGAAGAAGAAGACGTTGGTGTGTGTGGCCACCGACTTCTACCCCGACCACGTCACTGTGTTCTGGCAGTTAAATGAAGGCGCCAACATCACCGATGGAGTTGGGACCGACAAC
>263-55
TCAACTCACCTGCAGCCATACTATTCAAGGCTACACTATGATACTATGGTACCAACAGTCAACAGGTGACACTGCTGTGAACCTCATAGGTTATGCATATACCACGTCAATAACCATGGAGAAATCGTTTGAAAAGCACTTCAGTGTGAGTGGAGATGGTTCGAAAGAGGCTTATCTTCATCTACTGAGTCTGAGAGCACCTGAAGACAGTGCAGTGTATTACTGTGCAGCCAGCCAGTTTGAGGCACATTTTGGTTCAGGCACCAAATTAACAGTTCTCGAGCCAGACATCCCTGTCACTCCACCCAAAGTCAAAGTCCTTCCACCCTCCACTAAGGAGTGTGAAGATAGAAACAAGAAGAAGAAGAAGACGTTGGTGTGTGTGGCCACCGACTTCTACCCCGACCACGTCACTGTGTTCTGGCAGTTAAATGGAGGCGCCAACATCACCGATGGAGTTGGGACCGACAAC
>264-55
TCAACTCACCTGCAGCCATACTATTCAAAGCTACTATGTGATACTATGGTACCAACAGTCAACAGGAGACACTGCTATGAACCTCATTGGTTATGCATATTACAAGTCAATAACCATGGAGAAATCGTTTGAAAAGCACTTCAATGTGAGCGGAGATGGTTCGAAAGAGGCTTATCTTCATCTACTGAGTGTTAGAGCACCTGAAGACAGTGCAGTGTATTACTGTGCAGCCAGCCGGAGGTACTCGGAAGCATACTTTGGAGCCGGCACCAAACTCACCGTTTTAGAGCCAGACATCCCTGTCACTCCACCCAAAGTCAAAGTCCTTCCACCCTCCACTAAGGAGTGTGAAGATAGAAACAAGAAGAAGAAGAAGACGTTGGTGTGTGTGGCCACCGACTTCTACCCCGACCACGTCACTGTGTTCTGGCAGTTAAATGGAGGCGCCAACATCACCGATGGAGTTGGGACCGACAAC
>265-55
TCAACTCACCTGCAGCCATACTATTCAAAACTACAATATGATACTATGGTACCAACAGTCAACAGGAGACACTGCTATGAACCTCATTGGTTATGCATTTACCAAGTCAATAACCATGGAGAAATCATTTGAAAAGCACTTCAATGTGAGTGGAGATGGTTCGAAAGAGGCTTATCTTCATCTACTGAGTCTGAGAGCACCTGAAGACAGTGCAGTGTATTACTGTGCAGCTAGGACAGGGAACCAACCAGCCTTCTTTGGCAATGGAACCAAACTCACTGTTTTAGAGCCAGACATCCCTGTCACTCCACCCAAAGTCAAAGTCCTTCCACCCTCCACTAAGGAGTGTGAAGATAGAAACAAGAAGAAGAAGAAGACGTTGGTGTGTGTGGCCACCGACTTCTACCCCGACCACGTCACTGTGTTCTGGCAGTTAAATGGAGGCGCCAACATCACCGATGGAGTTGGGACCGACAAC
>266-55
TCAACTCACCTGCAGCCATACTATTCAAGGCTACACTATGATACTATGGTACCAACAGTCAACAGGAGACACTGCTATGAACCTCATTGGTTATGCATATTACAAGTCAATAACCATGGAGAAATCGTTTGAAAAGCACTTCAATGTGAGCGGAGATGGTTCGAAAGAGGCTTATCTTCATCTACTGAGTGTTAGAGCACCTGAAGACAGTGCAGTGTATTACTGTGCAGAAGACAGGGGCCGCTATGAGGCACATTTTGGTTCAGGCACCAAATTAACAGTTCTCGAGCCAGACATCCCTGTCACTCCACCCAAAGTCAAAGTCCTTCCACCCTCCACTAAGGAGTGTGAAGATAGAAACAAGAAGAAGAAGAAGACGTTGGTGTGTGTGGCCACCGACTTCTACCCCGACCACGTCACTGTGTTCTGGCAGTTAAATGGAGGCGCCAACATCACCGATGGAGTTGGGACCGACAAC
>267-55
TCAACTCACCTGCAGCCATACTATTCAAAACTACAATATGATACTATGGTACCAACAGTCAACAGGAGACACTGCTATGAACCTCATTGGTTATGCATTTACCAAGTCAATAACCATGGAGAAATCATTTGAAAAGCACTTCAATGTGAGTGGAGATGGTTCGAAAGAGGCTTATCTTCATCTACTGAGTCTGAGAGCACCTGAAGACAGTGCAGTGTATTACTGTGCAGCCAGCGGACAATCAAACCAACCAGCCTTCTTTGGCAATGGAACCAAACTCACTGTTTTAGAGCCAGACATCCCTGTCACTCCACCCAAAGTCAAAGTCCTTCCACCCTCCACTAAGGAGTGTGAAGATAGAAACAAGAAGAAGAAGAAGACGTTGGTGTGTGTGGCCACCGACTTCTACCCCGACCACGTCACTGTGTTCTGGCAGTTAAATGGAGGCGCCAACATCACCGATGGAGTTGGGACCGACAAC
>268-55
TCAACTCACCTGCAGCCATACTATTCAAAACTACAATATGATACTATGGTACCAACAGTCAACAGGAGACACTGCTATGAACCTCATTGGTTATGCATATACCACGTCAATAACCATGGAGAAATCATTTGAAAAGCACTTCAATGTGAGTGGAGACGGTAGGAAAGAGGCTTATCTTCATCTACTGAGTCTGAGAGCACCTGAAGACAGTGCAGTGTATTACTGTGCAGCCAGCCGAAGGGTATGAGGCACATTTTGGTTCAGGCACCAAATTAACAGTTCTCGAGCCAGACATCCCTGTCACTCCACCCAAAGTCAAAGTCCTTCCACCCTCCACTAAGGAGTGTGAAGATAGAAACAAGAAGAAGAAGAAGACGTTGGTGTGTGTGGCCACCGACTTCTACCCCGACCACGTCACTGTGTTCTGGCAGTTAAATGGAGGCGCCAACATCACCGATGGAGTTGGGACCGACAAC
>269-55
TCAACTCACCTGCAGCCATACTATTCAAAACTACAATATGATACTATGGTACCAACAGTCAACAGGAGACACTGCTATGAACCTCATTGGTTATGCATATACCACGTCAATAACCATGGAGAAATCATTTGAAAAGCACTTCAATGTGAGTGGAGACGGTAGGAAAGAGGCTTATCTTCATCTACTGAGTCTGAGAGCACCTGAAGACAGTGCAGTGTATTACTGTGCAGCCAGCCAATTCCAGGTCTTTCAAACCAACCAGCCTTCTTTGGCAATGGAACCAAACTCACTGTTTTAGAGCCAGACATCCCTGTCACTCCACCCAAAGTCAAAGTCCTTCCACCCTCCACTAAGGAGTGTGAAGATAGAAACAAGAAGAAGAAGAAGACGTTGGTGTGTGTGGCCACCGACTTCTACCCCGACCACGTCACTGTGTTCTGGCAGTTAAATGGAGGCGCCAACATCACCGATGGAGTTGGGACCGACAAC
>270-55
TCAACTCACCTGCAGCCATACTATTCAAAACTACATTATGATACTATGGTACCAACAGTCAACAGGTGACACTGCTGTGAACCTCATTGGTTATGCACAATACAAGTCAATAACCATGGAGAAATCATTTGAAAAGCACTTCAGTGTGAGTGGAGATGGTTCGAAAGAGGCTTATCTTCATCTACTGAGTCTGAGAGCACCTGAAGACAGTGCAGTGTATTACTGTGCAGCCAGACAGGGGTACTCGGAAGCATACTTTGGAGCCGGCACCAAACTCACCGTTTTAGAGCCAGACATCCCTGTCACTCCACCCAAAGTCAAAGTCCTTCCACCCTCCACTAAGGAGTGTGAAGATAGAAACAAGAAGAAGAAGAAGACGTTGGTGTGTGTGGCCACCGACTTCTACCCCGACCACGTCACTGTGTTCTGGCAGTTAAATGGAGGCGCCAACATCACCGATGGAGTTGGGACCGACAAC
>271-55
TCAACTCACCTGCAGCCATACTATTCAAAACTACAATGTGATACTATGGTACCAACAGTCAACAGGAGACACTGCTATGAACCTCATTGGTTATGCATATTACAAGTCAATAACCATGGAGAAATCGTTTGAAAAGCACTTCAATGTGAGCGGAGATGGTTCGAAAGAGGCTTATCTTCATCTACTGAGTGTTAGAGCACCTGAAGACAGTGCAGTGTATTACTGTGCAGCGACAGGGACTGGAAGTGTGCCCTACTTTGGAAATGGAACAAAGCTCACTGTTTTAGAGCCAGACATCCCTGTCACTCCACCCAAAGTCAAAGTCCTTCCACCCTCCACTAAGGAGTGTGAAGATAGAAACAAGAAGAAGAAGAAGACGTTGGTGTGTGTGGCCACCGACTTCTACCCCGACCACGTCACTGTGTTCTGGCAGTTAAATGGAGGCGCCAACATCACCGATGGAGTTGGGACCGACAAC
>272-55
TCAACTCACCTGCAGCCATACTATTCAAGGCTACACTATGATACTATGGTACCAACAGTCAACAGGTGACACTGCTGTGAACCTCATAGGTTATGCATATACCACGTCAATAACCATGGAGAAATCGTTTGAAAAGCACTTCAGTGTGAGTGGAGATGGTTCGAAAGAGGCTTATCTTCATCTACTGAGTCTGAGAGCACCTGAAGACAGTGCAGTGTATTACTGTGCAGCCAGCCCACGGGGGATCTATGAGGCACATTTTGGTTCAGGCACCAAATTAACAGTTCTCGAGCCAGACATCCCTGTCACTCCACCCAAAGTCAAAGTCCTTCCACCCTCCACTAAGGAGTGTGAAGATAGAAACAAGAAGAAGAAGAAGACGTTGGTGTGTGTGGCCACCGACTTCTACCCCGACCACGTCACTGTGTTCTGGCAGTTAAATGGAGGCGCCAACATCACCGATGGAGTTGGGACCGACAAC
>273-55
TCAACTCACCTGCAGCCATACTATTCAAAACTACAATATGATACTATGGTACCAACAGTCAACAGGAGACACTGCTATGAACCTCATTGGTTATGCATTTACCAAGTCAATAACCATGGAGAAATCATTTGAAAAGCACTTCAATGTGAGTGGAGATGGTTCGAAAGAGGCTTATCTTCATCTACTGAGTCTGAGAGCACCTGAAGACAGTGCAGTGTATTACTGTGCAGCCAGCCAGGGGGCGTACTCGGAAGCATACTTTGGAGCCGGCACCAAACTCACCGTTTTAGAGCCAGACATCCCTGTCACTCCACCCAAAGTCAAAGTCCTTCCACCCTCCACTAAGGAGTGTGAAGATAGAAACAAGAAGAAGAAGAAGACGTTGGTGTGTGTGGCCACCGACTTCTACCCCGACCACGTCACTGTGTTCTGGCAGTTAAATGGAGGCGCCAACATCACCGATGGAGTTGGGACCGACAAC
>274-55
TCAACTCACCTGCAGCCATACTATTCAAAACTACAATGTGATACTATGGTACCAACAGTCAACAGGAGACACTGCTATGAACCTCATTGGTTATGCATATTACAAGTCAATAACCATGGAGAAATCGTTTGAAAAGCACTTCAATGTGAGCGGAGATGGTTCGAAAGAGGCTTATCTTCATCTACTGAGTGTTAGAGCACCTGAAGACAGTGCAGTGTATTACTGTGCAGCCAGGAGGGGACAGTATGAGGCACATTTTGGTTCAGGCACCAAATTAACAGTTCTCGAGCCAGACATCCCTGTCACTCCACCCAAAGTCAAAGTCCTTCCACCCTCCACTAAGGAGTGTGAAGATAGAAACAAGAAGAAGAAGAAGACGTTGGTGTGTGTGGCCACCGACTTCTACCCCGACCACGTCACTGTGTTCTGGCAGTTAAATGGAGGCGCCAACATCACCGATGGAGTTGGGACCGACAAC
>275-55
TCAACTCACCTGCAGCCATACTATTCAAAACTACAATATGATACTATGGTACCAACAGTCAACAGGAGACACTGCTATGAACCTCATTGGTTATGCACAATACAAGTCAATAACCATGGAGAAATTGTTTGAAAAGCACTTCAATGTGAGTGGAGACGGTTTGAAAGAGGCTTATCTTCATCTACTGAGTCTGAGAGCACCTGAAGACAGTGCAGTGTATTACTGTGCAGCCAGACAGGGGAACTATGAGGCACATTTTGGTTCAGGCACCAAATTAACAGTTCTCGAGCCAGACATCCCTGTCACTCCACCCAAAGTCAAAGTCCTTCCACCCTCCACTAAGGAGTGTGAAGATAGAAACAAGAAGAAGAAGAAGACGTTGGTGTGTGTGGCCACCGACTTCTACCCCGACCACGTCACTGTGTTCTGGCAGTTAAATGGAGGCGCCAACATCACCGATGGAGTTGGGACCGACAAC
>276-54
TCAACTCACCTGCAGCCATACTATTCAAAACTACATTATGATACTATGGTACCAACAGTCAACAGGTGACACTGCTGTGAACCTCATTGGTTATGCACAATACAAGTCAATAACCATGGAGAAATCATTTGAAAAGCACTTCAGTGTGAGTGGAGATGGTTCGAAAGAGGCTTATCTTCATCTACTGAGTCTGAGAGCACCTGAAGACAGTGCAGTGTATTACTGTGCAGCCAGAAGGGACAGGGGCTATGAGGCACATTTTGGTTCAGGCACCAAATTAACAGTTCTCGAGCCAGACATCCCTGTCACTCCACCCAAAGTCAAAGTCCTTCCACCCTCCACTAAGGAGTGTGAAGATAGAAACAAGAAGAAGAAGAAGACGTTGGTGTGTGTGGCCACCGACTTCTACCCCGACCACGTCACTGTGTTCTGGCAGTTAAATGGAGGCGCCAACATCACCGATGGAGTTGGGACCGACAAC
>277-54
TCAACTCACCTGCAGCCATACTATTCAAAACTACTATGTGATACTATGGTACCAACAGTCAACAGGAGACACTGCTGTGAATCTCATTGGTTATGCACAATACAAGTCAATAACCATGGAGAAATCATTTGAAAAGCACTTCAATGTGATTGGAGATGGTTCCAAAGAGGCTTATCTTCATCTACTGAGTCTGAGAGCACCTGAAGACAGTGCAGTGTATTACTGTGCAGCGGGACAGGGGGAATATGAGGCACATTTTGGTTCAGGCACCAAATTAACAGTTCTCGAGCCAGACATCCCTGTCACTCCACCCAAAGTCAAAGTCCTTCCACCCTCCACTAAGGAGTGTGAAGATAGAAACAAGAAGAAGAAGAAGACGTTGGTGTGTGTGGCCACCGACTTCTACCCCGACCACGTCACTGTGTTCTGGCAGTTAAATGGAGGCGCCAACATCACCGATGGAGTTGGGACCGACAAC
>278-54
TCAACTCACCTGCAGCCATACTATTCAAAGCTACTATGTGATACTATGGTACCAACAGTCAACAGGTGACACTGCTGTGAACCTCATTGGTTATGCACAATACAAGTCAATAACCATGGAGAAATCATTTGAAAAGCACTTCAGTGTGAGTGGAGATGGTTCGAAAGAGGCTTATCTTCATCTACTGAGTCTGAGAGCACCTGAAGACAGTGCAGTGTATTACTGTGCAGCCAGCCTCGACAGGGGGTACTCGGAAGCATACTTTGGAGCCGGCACCAAACTCACCGTTTTAGAGCCAGACATCCCTGTCACTCCACCCAAAGTCAAAGTCCTTCCACCCTCCACTAAGGAGTGTGAAGATAGAAACAAGAAGAAGAAGAAGACGTTGGTGTGTGTGGCCACCGACTTCTACCCCGACCACGTCACTGTGTTCTGGCAGTTAAATGGAGGCGCCAACATCACCGATGGAGTTGGGACCGACAAC
>279-54
TCAACTCACCTGCAGCCATACTATTCAAAACTACAATGTGATACTATGGTACCAACAGTCAACAGGAGACACTGCTATGAACCTCATTGGTTATGCATATACCACGTCAATAACCATGGAGAAATCATTTGAAAAGCACTTCAATGTGAGCGGAGATGGTTCGAAAGAGGCTTATCTTCATCTACTGAGTGTTAGAGCACCTGAAGACAGTGCAGTGTATTACTGTGCAGCCAGCCAACGGACAGGGGACCAACCAGCCTTCTTTGGCAATGGAACCAAACTCACTGTTTTAGAGCCAGACATCCCTGTCACTCCACCCAAAGTCAAAGTCCTTCCACCCTCCACTAAGGAGTGTGAAGATAGAAACAAGAAGAAGAAGAAGACGTTGGTGTGTGTGGCCACCGACTTCTACCCCGACCACGTCACTGTGTTCTGGCAGTTAAATGGAGGCGCCAACATCACCGATGGAGTTGGGACCGACAAC
>280-54
TCAACTCACCTGCAGCCATACTATTCAAAACTACATTATGATACTATGGTACCAACAGTCAACAGGTGACACTGCTGTGAACCTCATTGGTTATGCACAATACAAGTCAATAACCATGGAGAAATCATTTGAAAAGCACTTCAGTGTGAGTGGAGATGGTTCGAAAGAGGCTTATCTTCATCTACTGAGTCTGAGAGCACCTGAAGACAGTGCAGTGTATTACTGTGCAGCCAGCAACAGATATGAGGCACATTTTGGTTCAGGCACCAAATTAACAGTTCTCGAGCCAGACATCCCTGTCACTCCACCCAAAGTCAAAGTCCTTCCACCCTCCACTAAGGAGTGTGAAGATAGAAACAAGAAGAAGAAGAAGACGTTGGTGTGTGTGGCCACCGACTTCTACCCCGACCACGTCACTGTGTTCTGGCAGTTAAATGGAGGCGCCAACATCACCGATGGAGTTGGGACCGACAAC
>281-54
TCAACTCACCTGCAGCCATACTATTCAAAACTACATTATGATACTATGGTACCAACAGTCAACAGGTGACACTGCTGTGAACCTCATTGGTTATGCACAATACAAGTCAATAACCATGGAGAAATCATTTGAAAAGCACTTCAGTGTGAGTGGAGATGGTTCGAAAGAGGCTTATCTTCATCTACTGAGTCTGAGAGCACCTGAAGACAGTGCAGTGTATTACTGTGCAGCCAGCGGACAGTACAACTATAATCCTGCGTTCTTTGGAGCAGGGACCAAACTGACTGTTCTGGAGCCAGACATCCCTGTCACTCCACCCAAAGTCAAAGTCCTTCCACCCTCCACTAAGGAGTGTGAAGATAGAAACAAGAAGAAGAAGAAGACGTTGGTGTGTGTGGCCACCGACTTCTACCCCGACCACGTCACTGTGTTCTGGCAGTTAAATGGAGGCGCCAACATCACCGATGGAGTTGGGACCGACAAC
>282-54
TCAACTCACCTGCAGCCATACTATTCAAAACTACAATATGATACTATGGTACCAACAGTCAACAGGAGACACTGCTATGAACCTCATTGGTTATGCATATACCACGTCAATAACCATGGAGAAATCATTTGAAAAGCACTTCAATGTGAGTGGAGACGGTAGGAAAGAGGCTTATCTTCATCTACTGAGTCTGAGAGCACCTGAAGACAGTGCAGTGTATTACTGTGCAGCCAGCCAAGCTGGAAGTGTGCCCTACTTTGGAAATGGAACAAAGCTCACTGTTTTAGAGCCAGACATCCCTGTCACTCCACCCAAAGTCAAAGTCCTTCCACCCTCCACTAAGGAGTGTGAAGATAGAAACAAGAAGAAGAAGAAGACGTTGGTGTGTGTGGCCACCGACTTCTACCCCGACCACGTCACTGTGTTCTGGCAGTTAAATGGAGGCGCCAACATCACCGATGGAGTTGGGACCGACAAC
>283-54
TCAACTCACCTGCAGCCATACTATTCAAAACTACATTATGATACTATGGTACCAACAGTCAACAGGTGACACTGCTGTGAACCTCATTGGTTATGCACAATACAAGTCAATAACCATGGAGAAATCATTTGAAAAGCACTTCAGTGTGAGTGGAGATGGTTCGAAAGAGGCTTATCTTCATCTACTGAGTCTGAGAGCACCTGAAGACAGTGCAGTGTATTACTGTGCAGCCAGCCGGACAAGAAGTGTGCCCTACTTTGGAAATGGAACAAAGCTCACTGTTTTAGAGCCAGACATCCCTGTCACTCCACCCAAAGTCAAAGTCCTTCCACCCTCCACTAAGGAGTGTGAAGATAGAAACAAGAAGAAGAAGAAGACGTTGGTGTGTGTGGCCACCGACTTCTACCCCGACCACGTCACTGTGTTCTGGCAGTTAAATGGAGGCGCCAACATCACCGATGGAGTTGGGACCGACAAC
>284-54
TCAACTCACCTGCAGCCATACTATTCAAGGCTACACTATGATACTATGGTACCAACAGTCAACAGGAGACACTGCTATGAACCTCATTGGTTATGCATATTACAAGTCAATAACCATGGAGAAATCGTTTGAAAAGCACTTCAATGTGAGCGGAGATGGTTCGAAAGAGGCTTATCTTCATCTACTGAGTGTTAGAGCACCTGAAGACAGTGCAGTGTATTACTGTGCAGCCAGCCATGAGATTTCAAACCAACCAGCCTTCTTTGGCAATGGAACCAAACTCACTGTTTTAGAGCCAGACATCCCTGTCACTCCACCCAAAGTCAAAGTCCTTCCACCCTCCACTAAGGAGTGTGAAGATAGAAACAAGAAGAAGAAGAAGACGTTGGTGTGTGTGGCCACCGACTTCTACCCCGACCACGTCACTGTGTTCTGGCAGTTAAATGGAGGCGCCAACATCACCGATGGAGTTGGGACCGACAAC
>285-54
TCAACTCACCTGCAGCCATACTATTCAAAACTACATTATGATACTATGGTACCAACAGTCAACAGGTGACACTGCTGTGAACCTCATTGGTTATGCACAATACAAGTCAATAACCATGGAGAAATCATTTGAAAAGCACTTCAGTGTGAGTGGAGATGGTTCGAAAGAGGCTTATCTTCATCTACTGAGTCTGAGAGCACCTGAAGACAGTGCAGTGTATTACTGTGCAGCCGGACCGTACACTGGAAGTGTGCCCTACTTTGGAAATGGAACAAAGCTCACTGTTTTAGAGCCAGACATCCCTGTCACTCCACCCAAAGTCAAAGTCCTTCCACCCTCCACTAAGGAGTGTGAAGATAGAAACAAGAAGAAGAAGAAGACGTTGGTGTGTGTGGCCACCGACTTCTACCCCGACCACGTCACTGTGTTCTGGCAGTTAAATGGAGGCGCCAACATCACCGATGGAGTTGGGACCGACAAC
>286-54
TCAACTCACCTGCAGCCATACTATTCAAAACTACTATGTGATACTATGGTACCAACAGTCAACAGGTGACACTGCTATGAACCTCATTGGTTATGCATATACCACGTCAATAACCATGGAGAAATCATTTGAAAAGCACTTCAATGTGAGTGGAGACGGTAGGAAAGTGGCTTATCTTCATCTACTGAGTCTGAGAGCACCTGAAGACAGTGCAGTGTATTACTGTGCAGCCAGCCCGGGGCGCGGCTATGAGGCACATTTTGGTTCAGGCACCAAATTAACAGTTCTCGAGCCAGACATCCCTGTCACTCCACCCAAAGTCAAAGTCCTTCCACCCTCCACTAAGGAGTGTGAAGATAGAAACAAGAAGAAGAAGAAGACGTTGGTGTGTGTGGCCACCGACTTCTACCCCGACCACGTCACTGTGTTCTGGCAGTTAAATGGAGGCGCCAACATCACCGATGGAGTTGGGACCGACAAC
>287-54
TCAACTCACCTGCAGCCATACTATTCAAAACTACATTATGATACTATGGTACCAACAGTCAACAGGTGACACTGCTGTGAACCTCATTGGTTATGCACAATACAAGTCAATAACCATGGAGAAATCATTTGAAAAGCACTTCAGTGTGAGTGGAGATGGTTCGAAAGAGGCTTATCTTCATCTACTGAGTCTGAGAGCACCTGAAGACAGTGCAGTGTATTACTGTGCAGCCAGGGGACAGGGAGGCCAACCAGCCTTCTTTGGCAATGGAACCAAACTCACTGTTTTAGAGCCAGACATCCCTGTCACTCCACCCAAAGTCAAAGTCCTTCCACCCTCCACTAAGGAGTGTGAAGATAGAAACAAGAAGAAGAAGAAGACGTTGGTGTGTGTGGCCACCGACTTCTACCCCGACCACGTCACTGTGTTCTGGCAGTTAAATGGAGGCGCCAACATCACCGATGGAGTTGGGACCGACAAC
>288-54
TCAACTCACCTGCAGCCATACTATTCAAAACTACATTATGATACTATGGTACCAACAGTCAACAGGTGACACTGCTGTGAACCTCATTGGTTATGCACAATACAAGTCAATAACCATGGAGAAATCATTTGAAAAGCACTTCAGTGTGAGTGGAGATGGTTCGAAAGAGGCTTATCTTCATCTACTGAGTCTGAGAGCACCTGAAGACAGTGCAGTGTATTACTGTGCAGCCAGCCAATCCGGACAGGGTGGCCAACCAGCCTTCTTTGGCAATGGAACCAAACTCACTGTTTTAGAGCCAGACATCCCTGTCACTCCACCCAAAGTCAAAGTCCTTCCACCCTCCACTAAGGAGTGTGAAGATAGAAACAAGAAGAAGAAGAAGACGTTGGTGTGTGTGGCCACCGACTTCTACCCCGACCACGTCACTGTGTTCTGGCAGTTAAATGGAGGCGCCAACATCACCGATGGAGTTGGGACCGACAAC
>289-54
TCAACTCACCTGCAGCCATACTATTCAAAACTACATTATGATACTATGGTACCAACAGTCAACAGGTGACACTGCTGTGAACCTCATTGGTTATGCACAATACAAGTCAATAACCATGGAGAAATCATTTGAAAAGCACTTCAGTGTGAGTGGAGATGGTTCGAAAGAGGCTTATCTTCATCTACTGAGTCTGAGAGCACCTGAAGACAGTGCAGTGTATTACTGTGCAGCCAGCCAATTGAGCAACTATGAGGCACATTTTGGTTCAGGCACCAAATTAACAGTTCTCGAGCCAGACATCCCTGTCACTCCACCCAAAGTCAAAGTCCTTCCACCCTCCACTAAGGAGTGTGAAGATAGAAACAAGAAGAAGAAGAAGACGTTGGTGTGTGTGGCCACCGACTTCTACCCCGACCACGTCACTGTGTTCTGGCAGTTAAATGGAGGCGCCAACATCACCGATGGAGTTGGGACCGACAAC
>290-54
TCAACTCACCTGCAGCCATACTATTCAAAACTACATTATGATACTATGGTACCAACAGTCAACAGGTGACACTGCTGTGAACCTCATTGGTTATGCACAATACAAGTCAATAACCATGGAGAAATCATTTGAAAAGCACTTCAGTGTGAGTGGAGATGGTTCGAAAGAGGCTTATCTTCATCTACTGAGTCTGAGAGCACCTGAAGACAGTGCAGTGTATTACTGTGCAGCCAGACAGGGCTCGTACTCGGAAGCATACTTTGGAGCCGGCACCAAACTCACCGTTTTAGAGCCAGACATCCCTGTCACTCCACCCAAAGTCAAAGTCCTTCCACCCTCCACTAAGGAGTGTGAAGATAGAAACAAGAAGAAGAAGAAGACGTTGGTGTGTGTGGCCACCGACTTCTACCCCGACCACGTCACTGTGTTCTGGCAGTTAAATGGAGGCGCCAACATCACCGATGGAGTTGGGACCGACAAC
>291-54
TCAACTCACCTGCAGCCATACTATTCAAAACTACATTATGATACTATGGTACCAACAGTCAACAGGTGACACTGCTGTGAACCTCATTGGTTATGCACAATACAAGTCAATAACCATGGAGAAATCATTTGAAAAGCACTTCAGTGTGAGTGGAGATGGTTCGAAAGAGGCTTATCTTCATCTACTGAGTCTGAGAGCACCTGAAGACAGTGCAGTGTATTACTGTGCAGCCAGCCAAGACAATAACCTCAACCAGCCGTACTTCAGCAGCGGCACCAAACTCACAGTTCTGGAGCCAGACATCCCTGTCACTCCACCCAAAGTCAAAGTCCTTCCACCCTCCACTAAGGAGTGTGAAGATAGAAACAAGAAGAAGAAGAAGACGTTGGTGTGTGTGGCCACCGACTTCTACCCCGACCACGTCACTGTGTTCTGGCAGTTAAATGGAGGCGCCAACATCACCGATGGAGTTGGGACCGACAAC
>292-54
TCAACTCACCTGCAGCCATACTATTCAAAACTACAATGTGATACTATGGTACCAACAGTCAACAGGAGACACTGCTATGAACCTCATTGGTTATGCATATACCACGTCAATAACCATGGAGAAATCATTTGAAAAGCACTTCAATGTGAGCGGAGATGGTTCGAAAGAGGCTTATCTTCATCTACTGAGTGTTAGAGCACCTGAAGACATTGCAGTGTATTACTGTGCAGCCAGCCAGAGCTCGTACTCGGAAGCATACTTTGGAGCCGGCACCAAACTCACCGTTTTAGAGCCAGACATCCCTGTCACTCCACCCAAAGTCAAAGTCCTTCCACCCTCCACTAAGGAGTGTGAAGATAGAAACAAGAAGAAGAAGAAGACGTTGGTGTGTGTGGCCACCGACTTCTACCCCGACCACGTCACTGTGTTCTGGCAGTTAAATGGAGGCGCCAACATCACCGATGGAGTTGGGACCGACAAC
>293-54
TCAACTCACCTGCAGCCATACTATTCAAAACTACAATATGATACTATGGTACCAACAGTCAACAGGAGACACTGCTATGAACCTCATTGGTTATGCATTTACCAAGTCAATAACCATGGAGAAATCATTTGAAAAGCACTTCAATGTGAGTGGAGATGGTTCGAAAGAGGCTTATCTTCATCTACTGAGTCTGAGAGCACCTGAAGACAGTGCAGTGTATTACTGTGCAGCCAGCCAGGGCTATGAGGCACATTTTGGTTCAGGCACCAAATTAACAGTTCTCGAGCCAGACATCCCTGTCACTCCACCCAAAGTCAAAGTCCTTCCACCCTCCACTAAGGAGTGTGAAGATAGAAACAAGAAGAAGAAGAAGACGTTGGTGTGTGTGGCCACCGACTTCTACCCCGACCACGTCACTGTGTTCTGGCAGTTAAATGGAGGCGCCAACATCACCGATGGAGTTGGGACCGACAAC
>294-54
TCAACTCACCTGCAGCCATACTATTCAAGGCTACACTATGATACTATGGTACCAACAGTCAACAGGAGACACTGCTATGAACCTCATTGGTTATGCATATTACAAGTCAATAACCATGGAGAAATCGTTTGAAAAGCACTTCAATGTGAGCGGAGATGGTTCGAAAGAGGCTTATCTTCATCTACTGAGTGTTAGAGCACCTGAAGACAGTGCAGTGTATTACTGTGCAGCCAGCCAACAAGATGAGGCACATTTTGGTTCAGGCACCAAATTAACAGTTCTCGAGCCAGACATCCCTGTCACTCCACCCAAAGTCAAAGTCCTTCCACCCTCCACTAAGGAGTGTGAAGATAGAAACAAGAAGAAGAAGAAGACGTTGGTGTGTGTGGCCACCGACTTCTACCCCGACCACGTCACTGTGTTCTGGCAGTTAAATGGAGGCGCCAACATCACCGATGGAGTTGGGACCGACAAC
>295-54
TCAACTCACCTGCAGCCATACTATTCAAGGCTACACTATGATACTATGGTACCAACAGTCAACAGGTGACACTGCTGTGAACCTCATAGGTTATGCATATACCACGTCAATAACCATGGAGAAATCGTTTGAAAAGCACTTCAGTGTGAGTGGAGATGGTTCGAAAGAGGCTTATCTTCATCTACTGAGTCTGAGAGCACCTGAAGACAGTGCAGTGTATTACTGTGCAGCCAGGCAACGAGGGACAGGGGACTATGAGGCACATTTTGGTTCAGGCACCAAATTAACAGTTCTCGAGCCAGACATCCCTGTCACTCCACCCAAAGTCAAAGTCCTTCCACCCTCCACTAAGGAGTGTGAAGATAGAAACAAGAAGAAGAAGAAGACGTTGGTGTGTGTGGCCACCGACTTCTACCCCGACCACGTCACTGTGTTCTGGCAGTTAAATGGAGGCGCCAACATCACCGATGGAGTTGGGACCGACAAC
>296-54
TCAACTCACCTGCAGCCATACTATTCAAAACTACATTATGATACTATGGTACCAACAGTCAACAGGTGACACTGCTGTGAACCTCATTGGTTATGCACAATACAAGTCAATAACCATGGAGAAATCATTTGAAAAGCACTTCAGTGTGAGTGGAGATGGTTCGAAAGAGGCTTATCTTCATCTACTGAGTCTGAGAGCACCTGAAGACAGTGCAGTGTATTACTGTGCAGCCAGTCGGACTAACCTCAACCAGCCGTACTTCAGCAGCGGCACCAAACTCACAGTTCTGGAGCCAGACATCCCTGTCACTCCACCCAAAGTCAAAGTCCTTCCACCCTCCACTAAGGAGTGTGAAGATAGAAACAAGAAGAAGAAGAAGACGTTGGTGTGTGTGGCCACCGACTTCTACCCCGACCACGTCACTGTGTTCTGGCAGTTAAATGGAGGCGCCAACATCACCGATGGAGTTGGGACCGACAAC
>297-54
TCAACTCACCTGCAGCCATACTATTCAAAACTACAATGTGATACTATGGTACCAACAGTCAACAGGAGACACTGCTATGAACCTCATTGGTTATGCATATACCACGTCAATAACCATGGAGAAATCATTTGAAAAGCACTTCAATGTGAGCGGAGATGGTTCGAAAGAGGCTTATCTTCATCTACTGAGTGTTAGAGCACCTGAAGACATTGCAGTGTATTACTGTGCAGCCAGCGGTTCGTACTCGGAAGCATACTTTGGAGCCGGCACCAAACTCACCGTTTTAGAGCCAGACATCCCTGTCACTCCACCCAAAGTCAAAGTCCTTCCACCCTCCACTAAGGAGTGTGAAGATAGAAACAAGAAGAAGAAGAAGACGTTGGTGTGTGTGGCCACCGACTTCTACCCCGACCACGTCACTGTGTTCTGGCAGTTAAATGGAGGCGCCAACATCACCGATGGAGTTGGGACCGACAAC
>298-54
TCAACTCACCTGCAGCCATACTATTCAAAACTACAATGTGATACTATGGTACCAACAGTCAACAGGAGACACTGCTATGAACCTCATTGGTTATGCATATACCACGTCAATAACCATGGAGAAATCATTTGAAAAGCACTTCAATGTGAGCGGAGATGGTTCGAAAGAGGCTTATCTTCATCTACTGAGTGTTAGAGCACCTGAAGACAGTGCAGTGTATTACTGTGCAGCCAGCTACAGGGACACTGGAAGTGTGCCCTACTTTGGAAATGGAACAAAGCTCACTGTTTTAGAGCCAGACATCCCTGTCACTCCACCCAAAGTCAAAGTCCTTCCACCCTCCACTAAGGAGTGTGAAGATAGAAACAAGAAGAAGAAGAAGACGTTGGTGTGTGTGGCCACCGACTTCTACCCCGACCACGTCACTGTGTTCTGGCAGTTAAATGGAGGCGCCAACATCACCGATGGAGTTGGGACCGACAAC
>299-54
TCAACTCACCTGCAGCCATACTATTCAAAGCTACTATGTGATACTATGGTACCAACAGTCAACAGGTGACACTGCTGTGAACCTCATTGGTTATGCACAATACAAGTCAATAACCATGGAGAAATCATTTGAAAAGCACTTCAGTGTGAGTGGAGATGGTTCGAAAGAGGCTTATCTTCATCTACTGAGTCTGAGAGCACCTGAAGACAGTGCAGTGTATTACTGTGCAGCCAGCCGGACAGGGGCTGGAAGTGTGCCCTACTTTGGAAATGGAACAAAGCTCACTGTTTTAGAGCCAGACATCCCTGTCACTCCACCCAAAGTCAAAGTCCTTCCACCCTCCACTAAGGAGTGTGAAGATAGAAACAAGAAGAAGAAGAAGACGTTGGTGTGTGTGGCCACCGACTTCTACCCCGACCACGTCACTGTGTTCTGGCAGTTAAATGGAGGCGCCAACATCACCGATGGAGTTGGGACCGACAAC
>300-54
TCAACTCACCTGCAGCCATACTATTCAAAACTACATTATGATACTATGGTACCAACAGTCAACAGGTGACACTGCTGTGAACCTCATTGGTTATGCACAATACAAGTCAATAACCATGGAGAAATCATTTGAAAAGCACTTCAGTGTGAGTGGAGATGGTTCGAAAGAGGCTTATCTTCATCTACTGAGTCTGAGAGCACCTGAAGACAGTGCAGTGTATTACTGTGCAGCCAGCCGGACAGGGTCTGGAAGTGTGCCCTACTTTGGAAATGGAACAAAGCTCACTGTTTTAGAGCCAGACATCCCTGTCACTCCACCCAAAGTCAAAGTCCTTCCACCCTCCACTAAGGAGTGTGAAGATAGAAACAAGAAGAAGAAGAAGACGTTGGTGTGTGTGGCCACCGACTTCTACCCCGACCACGTCACTGTGTTCTGGCAGTTAAATGGAGGCGCCAACATCACCGATGGAGTTGGGACCGACAAC
>301-54
TCAACTCACCTGCAGCCATACTATTCAAAACTACATTATGATACTATGGTACCAACAGTCAACAGGTGACACTGCTGTGAACCTCATTGGTTATGCACAATACAAGTCAATAACCATGGAGAAATCATTTGAAAAGCACTTCAGTGTGAGTGGAGATGGTTCGAAAGAGGCTTATCTTCATCTACTGAGTCTGAGAGCACCTGAAGACAGTGCAGTGTATTACTGTGCAGCCGACAGGGGGCTCTGGAAGTGTGCCCTACTTTGGAAATGGAACAAAGCTCACTGTTTTAGAGCCAGACATCCCTGTCACTCCACCCAAAGTCAAAGTCCTTCCACCCTCCACTAAGGAGTGTGAAGATAGAAACAAGAAGAAGAAGAAGACGTTGGTGTGTGTGGCCACCGACTTCTACCCCGACCACGTCACTGTGTTCTGGCAGTTAAATGGAGGCGCCAACATCACCGATGGAGTTGGGACCGACAAC
>302-54
TCAACTCACCTGCAGCCATACTATTCAAAACTACAATATGATACTATGGTACCAACAGTCAACAGGAGACACTGCTATGAACCTCATTGGTTATGCATATACCACGTCAATAACCATGGAGAAATCATTTGAAAAGCACTTCAATGTGAGTGGAGACGGTAGGAAAGAGGCTTATCTTCATCTACTGAGTCTGAGAGCACCTGAAGACAGTGCAGTGTATTACTGTGCAGCCAGCCGGGACAGGTATGAGGCACATTTTGGTTCAGGCACCAAATTAACAGTTCTCGAGCCAGACATCCCTGTCACTCCACCCAAAGTCAAAGTCCTTCCACCCTCCACTAAGGAGTGTGAAGATAGAAACAAGAAGAAGAAGAAGACGTTGGTGTGTGTGGCCACCGACTTCTACCCCGACCACGTCACTGTGTTCTGGCAGTTAAATGGAGGCGCCAACATCACCGATGGAGTTGGGACCGACAAC
>303-53
TCAACTCACCTGCAGCCATACTATTCAAAACTACATTATGATACTATGGTACCAACAGTCAACAGGTGACACTGCTGTGAACCTCATTGGTTATGCACAATACAAGTCAATAACCATGGAGAAATCATTTGAAAAGCACTTCAGTGTGAGTGGAGATGGTTCGAAAGAGGCTTATCTTCATCTACTGAGTCTGAGAGCACCTGAAGACAGTGCAGTGTATTACTGTGCAGCCGGGACAGGGGGCTTTTCAAACCAACCAGCCTTCTTTGGCAATGGAACCAAACTCACTGTTTTAGAGCCAGACATCCCTGTCACTCCACCCAAAGTCAAAGTCCTTCCACCCTCCACTAAGGAGTGTGAAGATAGAAACAAGAAGAAGAAGAAGACGTTGGTGTGTGTGGCCACCGACTTCTACCCCGACCACGTCACTGTGTTCTGGCAGTTAAATGGAGGCGCCAACATCACCGATGGAGTTGGGACCGACAAC
>304-53
TCAACTCACCTGCAGCCATACTATTCAAAACTACATTATGATACTATGGTACCAACAGTCAACAGGTGACACTGCTGTGAACCTCATTGGTTATGCACAATACAAGTCAATAACCATGGAGAAATCATTTGAAAAGCACTTCAGTGTGAGTGGAGATGGTTCGAAAGAGGCTTATCTTCATCTACTGAGTCTGAGAGCACCTGAAGACAGTGCAGTGTATTACTGTGCAGCCAGCCAACAGGGCTATGAGGCACATTTTGGTTCAGGCACCAAATTAACAGTTCTCGAGCCAGACATCCCTGTCACTCCACCCAAAGTCAAAGTCCTTCCACCCTCCACTAAGGAGTGTGAAGATAGAAACAAGAAGAAGAAGAAGACGTTGGTGTGTGTGGCCACCGACTTCTACCCCGACCACGTCACTGTGTTCTGGCAGTTAAATGGAGGCGCCAACATCACCGATGGAGTTGGGACCGACAAC
>305-53
TCAACTCACCTGCAGCCATACTATTCAAAACTACAATATGATACTATGGTACCAACAGTCAACAGGAGACACTGCTATGAACCTCATTGGTTATGCATTTACCAAGTCAATAACCATGGAGAAATCATTTGAAAAGCACTTCAATGTGAGTGGAGATGGTTCGAAAGAGGCTTATCTTCATCTACTGAGTCTGAGAGCACCTGAAGACAGTGCAGTGTATTACTGTGCAGCCAGCCAGGGGAACCCGGAGAAGGCAGAGTTTGGTCAAGGAACCAGACTCACTGTTCTAGAGCCAGACATCCCTGTCACTCCACCCAAAGTCAAAGTCCTTCCACCCTCCACTAAGGAGTGTGAAGATAGAAACAAGAAGAAGAAGAAGACGTTGGTGTGTGTGGCCACCGACTTCTACCCCGACCACGTCACTGTGTTCTGGCAGTTAAATGGAGGCGCCAACATCACCGATGGAGTTGGGACCGACAAC
>306-53
TCAACTCACCTGCAGCCATACTATTCAAAACTACTATGTGATACTATGGTACCAACAGTCAACAGGAGACACTGCTGTGAATCTCATTGGTTATGCACAATACAAGTCAATAACCATGGAGAAATCATTTGAAAAGCACTTCAATGTGATTGGAGATGGTTCCAAAGAGGCTTATCTTCATCTACTGAGTCTGAGAGCACCTGAAGACAGTGCAGTGTATTACTGTGCAGCCCGACAGGATTCTGGTGCTTATCCTGCCTACTTTGGAGAGGGAACTAAGCTAACAGTTCTGGAGCCAGACATCCCTGTCACTCCACCCAAAGTCAAAGTCCTTCCACCCTCCACTAAGGAGTGTGAAGATAGAAACAAGAAGAAGAAGAAGACGTTGGTGTGTGTGGCCACCGACTTCTACCCCGACCACGTCACTGTGTTCTGGCAGTTAAATGGAGGCGCCAACATCACCGATGGAGTTGGGACCGACAAC
>307-53
TCAACTCACCTGCAGCCATACTATTCAAGGCTACACTATGATACTATGGTACCAACAGTCAACAGGAGACACTGCTATGAACCTCATTGGTTATGCATATTACAAGTCAATAACCATGGAGAAATCGTTTGAAAAGCACTTCAATGTGAGCGGAGATGGTTCGAAAGAGGCTTATCTTCATCTACTGAGTGTTAGAGCACCTGAAGACAGTGCAGTGTATTACTGTGCAGCCAGCCAATTAAAGCGGGCACATTTTGGTTCAGGCACCAAATTAACAGTTCTCGAGCCAGACATCCCTGTCACTCCACCCAAAGTCAAAGTCCTTCCACCCTCCACTAAGGAGTGTGAAGATAGAAACAAGAAGAAGAAGAAGACGTTGGTGTGTGTGGCCACCGACTTCTACCCCGACCACGTCACTGTGTTCTGGCAGTTAAATGGAGGCGCCAACATCACCGATGGAGTTGGGACCGACAAC
>308-53
TCAACTCACCTGCAGCCATACTATTCAAGGCTACACTATGATACTATGGTACCAACAGTCAACAGGTGACACTGCTGTGAACCTCATAGGTTATGCATATACCACGTCAATAACCATGGAGAAATCGTTTGAAAAGCACTTCAGTGTGAGTGGAGATGGTTCGAAAGAGGCTTATCTTCATCTACTGAGTCTGAGAGCACCTGAAGACAGTGCAGTGTATTACTGTGCAGCCAGCCGGACAGGTTACTCGGAAGCATACTTTGGAGCCGGCACCAAACTCACCGTTTTAGAGCCAGACATCCCTGTCACTCCACCCAAAGTCAAAGTCCTTCCACCCTCCACTAAGGAGTGTGAAGATAGAAACAAGAAGAAGAAGAAGACGTTGGTGTGTGTGGCCACCGACTTCTACCCCGACCACGTCACTGTGTTCTGGCAGTTAAATGGAGGCGCCAACATCACCGATGGAGTTGGGACCGACAAC
>309-53
TCAACTCACCTGCAGCCATACTATTCAAGGCTACACTATGATACTATGGTACCAACAGTCAACAGGAGACACTGCTATGAACCTCATTGGTTATGCATATTACAAGTCAATAACCATGGAGAAATCGTTTGAAAAGCACTTCAATGTGAGCGGAGATGGTTCGAAAGAGGCTTATCTTCATCTACTGAGTGTTAGAGCACCTGAAGACAGTGCAGTGTATTACTGTGCAGCCGACAGAAGTGCCAGCCAGGCTTACTTCGGTGGAGGAACCAGGTTAACTGTCCTAGAGCCAGACATCCCTGTCACTCCACCCAAAGTCAAAGTCCTTCCACCCTCCACTAAGGAGTGTGAAGATAGAAACAAGAAGAAGAAGAAGACGTTGGTGTGTGTGGCCACCGACTTCTACCCCGACCACGTCACTGTGTTCTGGCAGTTAAATGGAGGCGCCAACATCACCGATGGAGTTGGGACCGACAAC
>310-53
TCAACTCACCTGCAGCCATACTATTCAAAGCTACTATGTGATACTATGGTACCAACAGTCAACAGGTGACACTGCTGTGAACCTCATTGGTTATGCACAATACAAGTCAATAACCATGGAGAAATCATTTGAAAAGCACTTCAGTGTGAGTGGAGATGGTTCGAAAGAGGCTTATCTTCATCTACTGAGTCTGAGAGCACCTGAAGACAGTGCAGTGTATTACTGTGCAGCCAGGACAGAATCAAACCAACCAGCCTTCTTTGGCAATGGAACCAAACTCACTGTTTTAGAGCCAGACATCCCTGTCACTCCACCCAAAGTCAAAGTCCTTCCACCCTCCACTAAGGAGTGTGAAGATAGAAACAAGAAGAAGAAGAAGACGTTGGTGTGTGTGGCCACCGACTTCTACCCCGACCACGTCACTGTGTTCTGGCAGTTAAATGGAGGCGCCAACATCACCGATGGAGTTGGGACCGACAAC
>311-53
TCAACTCACCTGCAGCCATACTATTCAAAGCTACAATGTGATACTATGGTACCAACAGTCAACAGGAGACACTGCTATGAACCTCATTGGTTATGCATATTACAAGTCAATAACCATGGAGAAATCGTTTGAAAAGCACTTCAATGTGAGCGGAGATGGTTCGAAAGAGGCTTATCTTCATCTACTGAGTGTTAGAGCACCTGAAGACAGTGCAGTGTATTACTGTGCAGCCAGCCAACGGTACACTGGAAGTGTGCCCTACTTTGGAAATGGAACAAAGCTCACTGTTTTAGAGCCAGACATCCCTGTCACTCCACCCAAAGTCAAAGTCCTTCCACCCTCCACTAAGGAGTGTGAAGATAGAAACAAGAAGAAGAAGAAGACGTTGGTGTGTGTGGCCACCGACTTCTACCCCGACCACGTCACTGTGTTCTGGCAGTTAAATGGAGGCGCCAACATCACCGATGGAGTTGGGACCGACAAC
>312-53
TCAACTCACCTGCAGCCATACTATTCAAAACTACAATATGATACTATGGTACCAACAGTCAACAGGAGACACTGCTATGAACCTCATTGGTTATGCATATACCACGTCAATAACCATGGAGAAATCATTTGAAAAGCACTTCAATGTGAGTGGAGACGGTAGGAAAGAGGCTTATCTTCATCTACTGAGTCTGAGAGCACCTGAAGACAGTGCAGTGTATTACTGTGCAGCCGAGAACACTGGAAGTGTGCCCTACTTTGGAAATGGAACAAAGCTCACTGTTTTAGAGCCAGACATCCCTGTCACTCCACCCAAAGTCAAAGTCCTTCCACCCTCCACTAAGGAGTGTGAAGATAGAAACAAGAAGAAGAAGAAGACGTTGGTGTGTGTGGCCACCGACTTCTACCCCGACCACGTCACTGTGTTCTGGCAGTTAAATGGAGGCGCCAACATCACCGATGGAGTTGGGACCGACAAC
>313-53
TCAACTCACCTGCAGCCATACTATTCAAAACTACATTATGATACTATGGTACCAACAGTCAACAGGTGACACTGCTGTGAACCTCATTGGTTATGCACAATACAAGTCAATAACCATGGAGAAATCATTTGAAAAGCACTTCAGTGTGAGTGGAGATGGTTCGAAAGAGGCTTATCTTCATCTACTGAGTCTGAGAGCACCTGAAGACAGTGCAGTGTATTACTGTGCAGCCAGACAATTCTATGAGGCACATTTTGGTTCAGGCACCAAATTAACAGTTCTCGAGCCAGACATCCCTGTCACTCCACCCAAAGTCAAAGTCCTTCCACCCTCCACTAAGGAGTGTGAAGATAGAAACAAGAAGAAGAAGAAGACGTTGGTGTGTGTGGCCACCGACTTCTACCCCGACCACGTCACTGTGTTCTGGCAGTTAAATGGAGGCGCCAACATCACCGATGGAGTTGGGACCGACAAC
>314-53
TCAACTCACCTGCAGCCATACTATTCAAAACTACAATATGATACTATGGTACCAACAGTCAACAGGAGACACTGCTATGAACCTCATTGGTTATGCATATACCACGTCAATAACCATGGAGAAATCATTTGAAAAGCACTTCAATGTGAGTGGAGACGGTAGGAAAGAGGCTTATCTTCATCTACTGAGTCTGAGAGCACCTGAAGACAGTGCAGTGTATTACTGTGCAGCCAGCCGACAACTCTGGTGCTTATCCTGCCTACTTTGGAGAGGGAACTAAGCTAACAGTTCTGGAGCCAGACATCCCTGTCACTCCACCCAAAGTCAAAGTCCTTCCACCCTCCACTAAGGAGTGTGAAGATAGAAACAAGAAGAAGAAGAAGACGTTGGTGTGTGTGGCCACCGACTTCTACCCCGACCACGTCACTGTGTTCTGGCAGTTAAATGGAGGCGCCAACATCACCGATGGAGTTGGGACCGACAAC
>315-53
TCAACTCACCTGCAGCCATACTATTCAAAACTACAATATGATACTATGGTACCAACAGTCAACAGGAGGCACTGCTATGAACCTCATTGGTTATGCATATACCACGTCAATAACCATGGAGAAATTGTTTGAAAAGCACTTCAATGTGAGTGGAGACGGTTTGAAAGAGGCTTATCTTCATCTACTGAGTCTGAGAGCACCTGAAGACAGTGCAGTGTATTACTGTGCAGTCTCGGGACAGGGTTATTCAAACCAACCAGCCTTCTTTGGCAATGGAACCAAACTCACTGTTTTAGAGCCAGACATCCCTGTCACTCCACCCAAAGTCAAAGTCCTTCCACCCTCCACTAAGGAGTGTGAAGATAGAAACAAGAAGAAGAAGAAGACGTTGGTGTGTGTGGCCACCGACTTCTACCCCGACCACGTCACTGTGTTCTGGCAGTTAAATGGAGGCGCCAACATCACCGATGGAGTTGGGACCGACAAC
>316-53
TCAACTCACCTGCAGCCATACTATTCAAAACTACAATATGATACTATGGTACCAACAGTCAACAGGAGACACTGCTATGAACCTCATTGGTTATGCATATACCACGTCAATAACCATGGAGAAATCATTTGAAAAGCACTTCAATGTGAGTGGAGACGGTAGGAAAGAGGCTTATCTTCATCTACTGAGTCTGAGAGCACCTGAAGACAGTGCAGTGTATTACTGTGCAGCCAGCCGGACATACTCGGAAGCATACTTTGGAGCCGGCACCAAACTCACCGTTTTAGAGCCAGACATCCCTGTCACTCCACCCAAAGTCAAAGTCCTTCCACCCTCCACTAAGGAGTGTGAAGATAGAAACAAGAAGAAGAAGAAGACGTTGGTGTGTGTGGCCACCGACTTCTACCCCGACCACGTCACTGTGTTCTGGCAGTTAAATGGAGGCGCCAACATCACCGATGGAGTTGGGACCGACAAC
>317-53
TCAACTCACCTGCAGCCATACTATTCAAGGCTACACTATGATACTATGGTACCAACAGTCAACAGGAGACACTGCTATGAACCTCATTGGTTATGCATATTACAAGTCAATAACCATGGAGAAATCGTTTGAAAAGCACTTCAATGTGAGCGGAGATGGTTCGAAAGAGGCTTATCTTCATCTACTGAGTGTTAGAGCACCTGAAGACAGTGCAGTGTATTACTGTGCAGCCACAGGGACTGGAAGTGTGCCCTACTTTGGAAATGGAACAAAGCTCACTGTTTTAGAGCCAGACATCCCTGTCACTCCACCCAAAGTCAAAGTCCTTCCACCCTCCACTAAGGAGTGTGAAGATAGAAACAAGAAGAAGAAGAAGACGTTGGTGTGTGTGGCCACCGACTTCTACCCCGACCACGTCACTGTGTTCTGGCAGTTAAATGGAGGCGCCAACATCACCGATGGAGTTGGGACCGACAAC
>318-53
TCAACTCACCTGCAGCCATACTATTCAAAGCTACTATGTGATACTATGGTACCAACAGTCAACAGGTGACACTGCTGTGAACCTCATTGGTTATGCACAATACAAGTCAATAACCATGGAGAAATCATTTGAAAAGCACTTCAGTGTGAGTGGAGATGGTTCGAAAGAGGCTTATCTTCATCTACTGAGTCTGAGAGCACCTGAAGACAGTGCAGTGTATTACTGTGCAGCCAAACAGGGGACTGGAAGTGTGCCCTACTTTGGAAATGGAACAAAGCTCACTGTTTTAGAGCCAGACATCCCTGTCACTCCACCCAAAGTCAAAGTCCTTCCACCCTCCACTAAGGAGTGTGAAGATAGAAACAAGAAGAAGAAGAAGACGTTGGTGTGTGTGGCCACCGACTTCTACCCCGACCACGTCACTGTGTTCTGGCAGTTAAATGGAGGCGCCAACATCACCGATGGAGTTGGGACCGACAAC
>319-53
TCAACTCACCTGCAGCCATACTATTCAAAACTACATTATGATACTATGGTACCAACAGTCAACAGGTGACACTGCTGTGAACCTCATTGGTTATGCACAATACAAGTCAATAACCATGGAGAAATCATTTGAAAAGCACTTCAGTGTGAGTGGAGATGGTTCGAAAGAGGCTTATCTTCATCTACTGAGTCTGAGAGCACCTGAAGACAGTGCAGTGTATTACTGTGCAGCCACCGACAGCACTGGAAGTGTGCCCTACTTTGGAAATGGAACAAAGCTCACTGTTTTAGAGCCAGACATCCCTGTCACTCCACCCAAAGTCAAAGTCCTTCCACCCTCCACTAAGGAGTGTGAAGATAGAAACAAGAAGAAGAAGAAGACGTTGGTGTGTGTGGCCACCGACTTCTACCCCGACCACGTCACTGTGTTCTGGCAGTTAAATGGAGGCGCCAACATCACCGATGGAGTTGGGACCGACAAC
>320-53
TCAACTCACCTGCAGCCATACTATTCAAGGCTACACTATGATACTATGGTACCAACAGTCAACAGGTGACACTGCTGTGAACCTCATAGGTTATGCATATACCACGTCAATAACCATGGAGAAATCGTTTGAAAAGCACTTCAGTGTGAGTGGAGATGGTTCGAAAGAGGCTTATCTTCATCTACTGAGTCTGAGAGCACCTGAAGACAGTGCAGTGTATTACTGTGCAGCCAGCGACAGCTATAATCCTGCGTTCTTTGGAGCAGGGACCAAACTGACTGTTCTGGAGCCAGACATCCCTGTCACTCCACCCAAAGTCAAAGTCCTTCCACCCTCCACTAAGGAGTGTGAAGATAGAAACAAGAAGAAGAAGAAGACGTTGGTGTGTGTGGCCACCGACTTCTACCCCGACCACGTCACTGTGTTCTGGCAGTTAAATGGAGGCGCCAACATCACCGATGGAGTTGGGACCGACAAC
>321-53
TCAACTCACCTGCAGCCATACTATTCAAAACTACAATATGATACTATGGTACCAACAGTCAACAGGAGACACTGCTATGAACCTCATTGGTTATGCATATTACAAGTCAATAACCATGGAGAAATCGTTTGAAAAGCACTTCAATGTGAGCGGAGATGGTTCGAAAGAGGCTTATCTTCATCTACTGAGTGTTAGAGCACCTGAAGACAGTGCAGTGTATTACTGTGCAGCCAGCCGTACAGGCACTGGAAGTGTGCCCTACTTTGGAAATGGAACAAAGCTCACTGTTTTAGAGCCAGACATCCCTGTCACTCCACCCAAAGTCAAAGTCCTTCCACCCTCCACTAAGGAGTGTGAAGATAGAAACAAGAAGAAGAAGAAGACGTTGGTGTGTGTGGCCACCGACTTCTACCCCGACCACGTCACTGTGTTCTGGCAGTTAAATGGAGGCGCCAACATCACCGATGGAGTTGGGACCGACAAC
>322-53
TCAACTCACCTGCAGCCATACTATTCAAAGCTACTATGTGATACTATGGTACCAACAGTCAACAGGTGACACTGCTGTGAACCTCATTGGTTATGCACAATACAAGTCAATAACCATGGAGAAATCATTTGAAAAGCACTTCAGTGTGAGTGGAGATGGTTCGAAAGAGGCTTATCTTCATCTACTGAGTCTGAGAGCACCTGAAGACAGTGCAGTGTATTACTGTGCAGCCAGCGAAAGTTCAAACCAACCAGCCTTCTTTGGCAATGGAACCAAACTCACTGTTTTAGAGCCAGACATCCCTGTCACTCCACCCAAAGTCAAAGTCCTTCCACCCTCCACTAAGGAGTGTGAAGATAGAAACAAGAAGAAGAAGAAGACGTTGGTGTGTGTGGCCACCGACTTCTACCCCGACCACGTCACTGTGTTCTGGCAGTTAAATGGAGGCGCCAACATCACCGATGGAGTTGGGACCGACAAC
>323-53
TCAACTCACCTGCAGCCATACTATTCAAGGCTACACTATGATACTATGGTACCAACAGTCAACAGGTGACACTGCTGTGAACCTCATAGGTTATGCATATACCACGTCAATAACCATGGAGAAATCGTTTGAAAAGCACTTCAGTGTGAGTGGAGATGGTTCGAAAGAGGCTTATCTTCATCTACTGAGTCTGAGAGCACCTGAAGACAGTGCAGTGTATTACTGTGCAGCCAGCCGCGAACGGACAGGGGAGGGTGTGCCCTACTTTGGAAATGGAACAAAGCTCACTGTTTTAGAGCCAGACATCCCTGTCACTCCACCCAAAGTCAAAGTCCTTCCACCCTCCACTAAGGAGTGTGAAGATAGAAACAAGAAGAAGAAGAAGACGTTGGTGTGTGTGGCCACCGACTTCTACCCCGACCACGTCACTGTGTTCTGGCAGTTAAATGGAGGCGCCAACATCACCGATGGAGTTGGGACCGACAAC
>324-53
TCAACTCACCTGCAGCCATACTATTCAAAACTACATTATGATACTATGGTACCAACAGTCAACAGGTGACACTGCTGTGAACCTCATTGGTTATGCACAATACAAGTCAATAACCATGGAGAAATCATTTGAAAAGCACTTCAGTGTGAGTGGAGATGGTTCGAAAGAGGCTTATCTTCATCTACTGAGTCTGAGAGCACCTGAAGACAGTGCAGTGTATTACTGTGCAGCCAGCCAAGACTCGTACTCGGAAGCATACTTTGGAGCCGGCACCAAACTCACCGTTTTAGAGCCAGACATCCCTGTCACTCCACCCAAAGTCAAAGTCCTTCCACCCTCCACTAAGGAGTGTGAAGATAGAAACAAGAAGAAGAAGAAGACGTTGGTGTGTGTGGCCACCGACTTCTACCCCGACCACGTCACTGTGTTCTGGCAGTTAAATGGAGGCGCCAACATCACCGATGGAGTTGGGACCGACAAC
>325-53
TCAACTCACCTGCAGCCATACTATTCAAAACTACATTATGATACTATGGTACCAACAGTCAACAGGTGACACTGCTGTGAACCTCATTGGTTATGCACAATACAAGTCAATAACCATGGAGAAATCATTTGAAAAGCACTTCAGTGTGAGTGGAGATGGTTCGAAAGAGGCTTATCTTCATCTACTGAGTCTGAGAGCACCTGAAGACAGTGCAGTGTATTACTGTGCAGCCAGCCCAGGGAGCTATGAGGCACATTTTGGTTCAGGCACCAAATTAACAGTTCTCGAGCCAGACATCCCTGTCACTCCACCCAAAGTCAAAGTCCTTCCACCCTCCACTAAGGAGTGTGAAGATAGAAACAAGAAGAAGAAGAAGACGTTGGTGTGTGTGGCCACCGACTTCTACCCCGACCACGTCACTGTGTTCTGGCAGTTAAATGGAGGCGCCAACATCACCGATGGAGTTGGGACCGACAAC
>326-53
TCAACTCACCTGCAGCCATACTATTCAAAACTACATTATGATACTATGGTACCAACAGTCAACAGGTGACACTGCTGTGAACCTCATTGGTTATGCACAATACAAGTCAATAACCATGGAGAAATCATTTGAAAAGCACTTCAGTGTGAGTGGAGATGGTTCGAAAGAGGCTTATCTTCATCTACTGAGTCTGAGAGCACCTGAAGACAGTGCAGTGTATTACTGTGCAGCCAGGGACAGCACTGGAAGTGTGCCCTACTTTGGAAATGGAACAAAGCTCACTGTTTTAGAGCCAGACATCCCTGTCACTCCACCCAAAGTCAAAGTCCTTCCACCCTCCACTAAGGAGTGTGAAGATAGAAACAAGAAGAAGAAGAAGACGTTGGTGTGTGTGGCCACCGACTTCTACCCCGACCACGTCACTGTGTTCTGGCAGTTAAATGGAGGCGCCAACATCACCGATGGAGTTGGGACCGACAAC
>327-53
TCAACTCACCTGCAGCCATACTATTCAAAACTACAATATGATACTATGGTACCAACAGTCAACAGGAGACACTGCTATGAACCTCATTGGTTATGCATTTACCAAGTCAATAACCATGGAGAAATCATTTGAAAAGCACTTCAATGTGAGTGGAGATGGTTCGAAAGAGGCTTATCTTCATCTACTGAGTCTGAGAGCACCTGAAGACAGTGCAGTGTATTACTGTGCAGCCAGCCCGGACAACCAACCAGCCTTCTTTGGCAATGGAACCAAACTCACTGTTTTAGAGCCAGACATCCCTGTCACTCCACCCAAAGTCAAAGTCCTTCCACCCTCCACTAAGGAGTGTGAAGATAGAAACAAGAAGAAGAAGAAGACGTTGGTGTGTGTGGCCACCGACTTCTACCCCGACCACGTCACTGTGTTCTGGCAGTTAAATGGAGGCGCCAACATCACCGATGGAGTTGGGACCGACAAC
>328-52
TCAACTCACCTGCAGCCATACTATTCAAAACTACATTATGATACTATGGTACCAACAGTCAACAGGTGACACTGCTGTGAACCTCATTGGTTATGCACAATACAAGTCAATAACCATGGAGAAATCATTTGAAAAGCACTTCAGTGTGAGTGGAGATGGTTCGAAAGAGGCTTATCTTCATCTACTGAGTCTGAGAGCACCTGAAGACAGTGCAGTGTATTACTGTGCAGCCAAAGGACAGGGAGAGTATGAGGCACATTTTGGTTCAGGCACCAAATTAACAGTTCTCGAGCCAGACATCCCTGTCACTCCACCCAAAGTCAAAGTCCTTCCACCCTCCACTAAGGAGTGTGAAGATAGAAACAAGAAGAAGAAGAAGACGTTGGTGTGTGTGGCCACCGACTTCTACCCCGACCACGTCACTGTGTTCTGGCAGTTAAATGGAGGCGCCAACATCACCGATGGAGTTGGGACCGACAAC
>329-52
TCAACTCACCTGCAGCCATACTATTCAAAACTACATTATGATACTATGGTACCAACAGTCAACAGGTGACACTGCTGTGAACCTCATTGGTTATGCACAATACAAGTCAATAACCATGGAGAAATCATTTGAAAAGCACTTCAGTGTGAGTGGAGATGGTTCGAAAGAGGCTTATCTTCATCTACTGAGTCTGAGAGCACCTGAAGACAGTGCAGTGTATTACTGTGCAGCCAGCCGACAGGGAACATTTTCAAACCAACCAGCCTTCTTTGGCAATGGAACCAAACTCACTGTTTTAGAGCCAGACATCCCTGTCACTCCACCCAAAGTCAAAGTCCTTCCACCCTCCACTAAGGAGTGTGAAGATAGAAACAAGAAGAAGAAGAAGACGTTGGTGTGTGTGGCCACCGACTTCTACCCCGACCACGTCACTGTGTTCTGGCAGTTAAATGGAGGCGCCAACATCACCGATGGAGTTGGGACCGACAAC
>330-52
TCAACTCACCTGCAGCCATACTATTCAAGGCTACACTATGATACTATGGTACCAACAGTCAACAGGTGACACTGCTGTGAACCTCATAGGTTATGCATATACCACGTCAATAACCATGGAGAAATCGTTTGAAAAGCACTTCAGTGTGAGTGGAGATGGTTCGAAAGAGGCTTATCTTCATCTACTGAGTCTGAGAGCACCTGAAGACAGTGCAGTGTATTACTGTGCAGCCAGTCGGACAGGGAGACTATGAGGCACATTTTGGTTCAGGCACCAAATTAACAGTTCTCGAGCCAGACATCCCTGTCACTCCACCCAAAGTCAAAGTCCTTCCACCCTCCACTAAGGAGTGTGAAGATAGAAACAAGAAGAAGAAGAAGACGTTGGTGTGTGTGGCCACCGACTTCTACCCCGACCACGTCACTGTGTTCTGGCAGTTAAATGGAGGCGCCAACATCACCGATGGAGTTGGGACCGACAAC
>331-52
TCAACTCACCTGCAGCCATACTATTCAAAGCTACTATGTGATACTATGGTACCAACAGTCAACAGGTGACACTGCTGTGAACCTCATTGGTTATGCACAATACAAGTCAATAACCATGGAGAAATCATTTGAAAAGCACTTCAGTGTGAGTGGAGATGGTTCGAAAGAGGCTTATCTTCATCTACTGAGTCTGAGAGCACCTGAAGACAGTGCAGTGTATTACTGTGCAGCCAGCCAGTCCGGAAATATTTCAAACCAACCAGCCTTCTTTGGCAATGGAACCAAACTCACTGTTTTAGAGCCAGACATCCCTGTCACTCCACCCAAAGTCAAAGTCCTTCCACCCTCCACTAAGGAGTGTGAAGATAGAAACAAGAAGAAGAAGAAGACGTTGGTGTGTGTGGCCACCGACTTCTACCCCGACCACGTCACTGTGTTCTGGCAGTTAAATGGAGGCGCCAACATCACCGATGGAGTTGGGACCGACAAC
>332-52
TCAACTCACCTGCAGCCATACTATTCAAGGCTACACTATGATACTATGGTACCAACAGTCAACAGGTGACACTGCTGTGAACCTCATAGGTTATGCATATACCACGTCAATAACCATGGAGAAATCGTTTGAAAAGCACTTCAGTGTGAGTGGAGATGGTTCGAAAGAGGCTTATCTTCATCTACTGAGTCTGAGAGCACCTGAAGACAGTGCAGTGTATTACTGTGCAGCCAGCCAGGGGAACCAACCAGCCTTCTTTGGCAATGGAACCAAACTCACTGTTTTAGAGCCAGACATCCCTGTCACTCCACCCAAAGTCAAAGTCCTTCCACCCTCCACTAAGGAGTGTGAAGATAGAAACAAGAAGAAGAAGAAGACGTTGGTGTGTGTGGCCACCGACTTCTACCCCGACCACGTCACTGTGTTCTGGCAGTTAAATGGAGGCGCCAACATCACCGATGGAGTTGGGACCGACAAC
>333-52
TCAACTCACCTGCAGCCATACTATTCAAGGCTACACTATGATACTATGGTACCAACAGTCAACAGGTGACACTGCTGTGAACCTCATAGGTTATGCATATACCACGTCAATAACCATGGAGAAATCGTTTGAAAAGCACTTCAGTGTGAGTGGAGATGGTTCGAAAGAGGCTTATCTTCATCTACTGAGTCTGAGAGCACCTGAAGACAGTGCAGTGTATTACTGTGCAGCCAGCCGCGCGGACAGGGGGGCTATGAGGCACATTTTGGTTCAGGCACCAAATTAACAGTTCTCGAGCCAGACATCCCTGTCACTCCACCCAAAGTCAAAGTCCTTCCACCCTCCACTAAGGAGTGTGAAGATAGAAACAAGAAGAAGAAGAAGACGTTGGTGTGTGTGGCCACCGACTTCTACCCCGACCACGTCACTGTGTTCTGGCAGTTAAATGGAGGCGCCAACATCACCGATGGAGTTGGGACCGACAAC
>334-52
TCAACTCACCTGCAGCCATACTATTCAAAACTACATTATGATACTATGGTACCAACAGTCAACAGGTGACACTGCTGTGAACCTCATTGGTTATGCACAATACAAGTCAATAACCATGGAGAAATCATTTGAAAAGCACTTCAGTGTGAGTGGAGATGGTTCGAAAGAGGCTTATCTTCATCTACTGAGTCTGAGAGCACCTGAAGACAGTGCAGTGTATTACTGTGCAGCCAGACAGTACTCGGAAGCATACTTTGGAGCCGGCACCAAACTCACCGTTTTAGAGCCAGACATCCCTGTCACTCCACCCAAAGTCAAAGTCCTTCCACCCTCCACTAAGGAGTGTGAAGATAGAAACAAGAAGAAGAAGAAGACGTTGGTGTGTGTGGCCACCGACTTCTACCCCGACCACGTCACTGTGTTCTGGCAGTTAAATGGAGGCGCCAACATCACCGATGGAGTTGGGACCGACAAC
>335-52
TCAACTCACCTGCAGCCATACTATTCAAAACTACATTATGATACTATGGTACCAACAGTCAACAGGTGACACTGCTGTGAACCTCATTGGTTATGCACAATACAAGTCAATAACCATGGAGAAATCATTTGAAAAGCACTTCAGTGTGAGTGGAGATGGTTCGAAAGAGGCTTATCTTCATCTACTGAGTCTGAGAGCACCTGAAGACAGTGCAGTGTATTACTGTGCAGCCAGCCAATTGCGAACAAGGTATATGAGGCACATTTTGGTTCAGGCACCAAATTAACAGTTCTCGAGCCAGACATCCCTGTCACTCCACCCAAAGTCAAAGTCCTTCCACCCTCCACTAAGGAGTGTGAAGATAGAAACAAGAAGAAGAAGAAGACGTTGGTGTGTGTGGCCACCGACTTCTACCCCGACCACGTCACTGTGTTCTGGCAGTTAAATGGAGGCGCCAACATCACCGATGGAGTTGGGACCGACAAC
>336-52
TCAACTCACCTGCAGCCATACTATTCAAGGCTACACTATGATACTATGGTACCAACAGTCAACAGGTGACACTGCTGTGAACCTCATAGGTTATGCATATACCACGTCAATAACCATGGAGAAATCGTTTGAAAAGCACTTCAGTGTGAGTGGAGATGGTTCGAAAGAGGCTTATCTTCATCTACTGAGTCTGAGAGCACCTGAAGACAGTGCAGTGTATTACTGTGCAGCCGACAGCAACTATGAGGCACATTTTGGTTCAGGCACCAAATTAACAGTTCTCGAGCCAGACATCCCTGTCACTCCACCCAAAGTCAAAGTCCTTCCACCCTCCACTAAGGAGTGTGAAGATAGAAACAAGAAGAAGAAGAAGACGTTGGTGTGTGTGGCCACCGACTTCTACCCCGACCACGTCACTGTGTTCTGGCAGTTAAATGGAGGCGCCAACATCACCGATGGAGTTGGGACCGACAAC
>337-52
TCAACTCACCTGCAGCCATACTATTCAAAACTACATTATGATACTATGGTACCAACAGTCAACAGGTGACACTGCTGTGAACCTCATTGGTTATGCACAATACAAGTCAATAACCATGGAGAAATCATTTGAAAAGCACTTCAGTGTGAGTGGAGATGGTTCGAAAGAGGCTTATCTTCATCTACTGAGTCTGAGAGCACCTGAAGACAGTGCAGTGTATTACTGTGCAGCCAGCCCGGGACAGAAAAACTATGAGGCACATTTTGGTTCAGGCACCAAATTAACAGTTCTCGAGCCAGACATCCCTGTCACTCCACCCAAAGTCAAAGTCCTTCCACCCTCCACTAAGGAGTGTGAAGATAGAAACAAGAAGAAGAAGAAGACGTTGGTGTGTGTGGCCACCGACTTCTACCCCGACCACGTCACTGTGTTCTGGCAGTTAAATGGAGGCGCCAACATCACCGATGGAGTTGGGACCGACAAC
>338-52
TCAACTCACCTGCAGCCATACTATTCAAAACTACATTATGATACTATGGTACCAACAGTCAACAGGTGACACTGCTGTGAACCTCATTGGTTATGCACAATACAAGTCAATAACCATGGAGAAATCATTTGAAAAGCACTTCAGTGTGAGTGGAGATGGTTCGAAAGAGGCTTATCTTCATCTACTGAGTCTGAGAGCACCTGAAGACAGTGCAGTGTATTACTGTGCAGCCACGGGACATTACTCGGAAGCATACTTTGGAGCCGGCACCAAACTCACCGTTTTAGAGCCAGACATCCCTGTCACTCCACCCAAAGTCAAAGTCCTTCCACCCTCCACTAAGGAGTGTGAAGATAGAAACAAGAAGAAGAAGAAGACGTTGGTGTGTGTGGCCACCGACTTCTACCCCGACCACGTCACTGTGTTCTGGCAGTTAAATGGAGGCGCCAACATCACCGATGGAGTTGGGACCGACAAC
>339-52
TCAACTCACCTGCAGCCATACTATTCAAAACTACATTATGATACTATGGTACCAACAGTCAACAGGTGACACTGCTGTGAACCTCATTGGTTATGCACAATACAAGTCAATAACCATGGAGAAATCATTTGAAAAGCACTTCAGTGTGAGTGGAGATGGTTCGAAAGAGGCTTATCTTCATCTACTGAGTCTGAGAGCACCTGAAGACAGTGCAGTGTATTACTGTGCAGCCAGCCATTCGACAGGGAAGCATACTTTGGAGCCGGCACCAAACTCACCGTTTTAGAGCCAGACATCCCTGTCACTCCACCCAAAGTCAAAGTCCTTCCACCCTCCACTAAGGAGTGTGAAGATAGAAACAAGAAGAAGAAGAAGACGTTGGTGTGTGTGGCCACCGACTTCTACCCCGACCACGTCACTGTGTTCTGGCAGTTAAATGGAGGCGCCAACATCACCGATGGAGTTGGGACCGACAAC
>340-52
TCAACTCACCTGCAGCCATACTATTCAAAACTACTATGTGATACTATGGTACCAACAGTCAACAGGTGACACTGCTATGAACCTCATTGGTTATGCATATACCACGTCAATAACCATGGAGAAATCATTTGAAAAGCACTTCAATGTGAGTGGAGACGGTAGGAAAGTGGCTTATCTTCATCTACTGAGTCTGAGAGCACCTGAAGACAGTGCAGTGTATTACTGTGCAGCTACAGGGACTGGAAGTGTGCCCTACTTTGGAAATGGAACAAAGCTCACTGTTTTAGAGCCAGACATCCCTGTCACTCCACCCAAAGTCAAAGTCCTTCCACCCTCCACTAAGGAGTGTGAAGATAGAAACAAGAAGAAGAAGAAGACGTTGGTGTGTGTGGCCACCGACTTCTACCCCGACCACGTCACTGTGTTCTGGCAGTTAAATGGAGGCGCCAACATCACCGATGGAGTTGGGACCGACAAC
>341-52
TCAACTCACCTGCAGCCATACTATTCAAAACTACATTATGATACTATGGTACCAACAGTCAACAGGTGACACTGCTGTGAACCTCATTGGTTATGCACAATACAAGTCAATAACCATGGAGAAATCATTTGAAAAGCACTTCAGTGTGAGTGGAGATGGTTCGAAAGAGGCTTATCTTCATCTACTGAGTCTGAGAGCACCTGAAGACAGTGCAGTGTATTACTGTGCAGCCAGCCAAAGCTCGTACTCGGAAGCATACTTTGGAGCCGGCACCAAACTCACCGTTTTAGAGCCAGACATCCCTGTCACTCCACCCAAAGTCAAAGTCCTTCCACCCTCCACTAAGGAGTGTGAAGATAGAAACAAGAAGAAGAAGAAGACGTTGGTGTGTGTGGCCACCGACTTCTACCCCGACCACGTCACTGTGTTCTGGCAGTTAAATGGAGGCGCCAACATCACCGATGGAGTTGGGACCGACAAC
>342-52
TCAACTCACCTGCAGCCATACTATTCAAGGCTACACTATGATACTATGGTACCAACAGTCAACAGGTGACACTGCTGTGAACCTCATAGGTTATGCATATACCACGTCAATAACCATGGAGAAATCGTTTGAAAAGCACTTCAGTGTGAGTGGAGATGGTTCGAAAGAGGCTTATCTTCATCTACTGAGTCTGAGAGCACCTGAAGACAGTGCAGTGTATTACTGTGCAGCCAGCCGAAGGGCGCGCTCGGAAGCATACTTTGGAGCCGGCACCAAACTCACCGTTTTAGAGCCAGACATCCCTGTCACTCCACCCAAAGTCAAAGTCCTTCCACCCTCCACTAAGGAGTGTGAAGATAGAAACAAGAAGAAGAAGAAGACGTTGGTGTGTGTGGCCACCGACTTCTACCCCGACCACGTCACTGTGTTCTGGCAGTTAAATGGAGGCGCCAACATCACCGATGGAGTTGGGACCGACAAC
>343-52
TCAACTCACCTGCAGCCATACTATTCAAAACTACATTATGATACTATGGTACCAACAGTCAACAGGTGACACTGCTGTGAACCTCATTGGTTATGCACAATACAAGTCAATAACCATGGAGAAATCATTTGAAAAGCACTTCAGTGTGAGTGGAGATGGTTCGAAAGAGGCTTATCTTCATCTACTGAGTCTGAGAGCACCTGAAGACAGTGCAGTGTATTACTGTGCAGCCAGGACAGGGAACTATGAGGCACATTTTGGTTCAGGCACCAAATTAACAGTTCTCGAGCCAGACATCCCTGTCACTCCACCCAAAGTCAAAGTCCTTCCACCCTCCACTAAGGAGTGTGAAGATAGAAACAAGAAGAAGAAGAAGACGTTGGTGTGTGTGGCCACCGACTTCTACCCCGACCACGTCACTGTGTTCTGGCAGTTAAATGGAGGCGCCAACATCACCGATGGAGTTGGGACCGACAAC
>344-52
TCAACTCACCTGCAGCCATACTATTCAAAACTACTATGTGATACTATGGTACCAACAGTCAACAGGAGACACTGCTGTGAATCTCATTGGTTATGCACAATACAAGTCAATAACCATGGAGAAATCATTTGAAAAGCACTTCAATGTGATTGGAGATGGTTCGAAAGAGGCTTATCTTCATCTACTGAGTCTGAGAGCACCTGAAGACAGTGCAGTGTATTACTGTGCAGCCAGCCAAAGGGGGAGCCAACCAGCCTTCTTTGGCAATGGAACCAAACTCACTGTTTTAGAGCCAGACATCCCTGTCACTCCACCCAAAGTCAAAGTCCTTCCACCCTCCACTAAGGAGTGTGAAGATAGAAACAAGAAGAAGAAGAAGACGTTGGTGTGTGTGGCCACCGACTTCTACCCCGACCACGTCACTGTGTTCTGGCAGTTAAATGGAGGCGCCAACATCACCGATGGAGTTGGGACCGACAAC
>345-52
TCAACTCACCTGCAGCCATACTATTCAAAACTACATTATGATACTATGGTACCAACAGTCAACAGGTGACACTGCTGTGAACCTCATTGGTTATGCACAATACAAGTCAATAACCATGGAGAAATCATTTGAAAAGCACTTCAGTGTGAGTGGAGATGGTTCGAAAGAGGCTTATCTTCATCTACTGAGTCTGAGAGCACCTGAAGACAGTGCAGTGTATTACTGTGCAGCCGGACAGGGGGCCCAACCAGCCTTCTTTGGCAATGGAACCAAACTCACTGTTTTAGAGCCAGACATCCCTGTCACTCCACCCAAAGTCAAAGTCCTTCCACCCTCCACTAAGGAGTGTGAAGATAGAAACAAGAAGAAGAAGAAGACGTTGGTGTGTGTGGCCACCGACTTCTACCCCGACCACGTCACTGTGTTCTGGCAGTTAAATGGAGGCGCCAACATCACCGATGGAGTTGGGACCGACAAC
>346-52
TCAACTCACCTGCAGCCATACTATTCCAAGCTACAACACTATACTGTGGTATCAGCAGTCAGCACAGAACACTGCTCTGAAACTCATTGGAGCCAGACATCCCTGTCACTCCACCCAAAGTCAAAGTCCTTCCACCCTCCACTAAGGAGTGTGAAGATAGAAACAAGAAGAAGAAGAAGACGTTGGTGTGTGTGGCCACCGACTTCTACCCCGACCACGTCACTGTGTTCTGGCAGTTAAATGAAGGCGCCAACATCACCGATGGAGTTGGGACCGACAAC
>347-52
TCAACTCACCTGCAGCCATACTATTCAAAACTACAATATGATACTATGGTACCAACAGTCAACAGGAGACACTGCTATGAACCTCATTGGTTATGCATATACCACGTCAATAACCATGGAGAAATCATTTGAAAAGCACTTCAATGTGAGTGGAGACGGTAGGAAAGAGGCTTATCTTCATCTACTGAGTCTGAGAGCACCTGAAGACAGTGCAGTGTATTACTGTGCAGCCAGACAGGGGACTGGAAGTGTGCCCTACTTTGGAAATGGAACAAAGCTCACTGTTTTAGAGCCAGACATCCCTGTCACTCCACCCAAAGTCAAAGTCCTTCCACCCTCCACTAAGGAGTGTGAAGATAGAAACAAGAAGAAGAAGAAGACGTTGGTGTGTGTGGCCACCGACTTCTACCCCGACCACGTCACTGTGTTCTGGCAGTTAAATGGAGGCGCCAACATCACCGATGGAGTTGGGACCGACAAC
>348-52
TCAACTCACCTGCAGCCATACTATTCAAAACTACAATGTGATACTATGGTACCAACAGTCAACAGGAGACACTGCTATGAACCTCATTGGTTATGCATATACCACGTCAATAACCATGGAGAAATCATTTGAAAAGCACTTCAATGTGAGCGGAGATGGTTCGAAAGAGGCTTATCTTCATCTACTGAGTGTTAGAGCACCTGAAGACAGTGCAGTGTATTACTGTGCAGCCAGCCGGGCGTACACTGGAAGTGTGCCCTACTTTGGAAATGGAACAAAGCTCACTGTTTTAGAGCCAGACATCCCTGTCACTCCACCCAAAGTCAAAGTCCTTCCACCCTCCACTAAGGAGTGTGAAGATAGAAACAAGAAGAAGAAGAAGACGTTGGTGTGTGTGGCCACCGACTTCTACCCCGACCACGTCACTGTGTTCTGGCAGTTAAATGGAGGCGCCAACATCACCGATGGAGTTGGGACCGACAAC
>349-52
TCAACTCACCTGCAGCCATACTATTCAAGGCTACACTATGATACTATGGTACCAACAGTCAACAGGAGACACTGCTATGAACCTCATTGGTTATGCATATTACAAGTCAATAACCATGGAGAAATCGTTTGAAAAGCACTTCAATGTGAGCGGAGATGGTTCGAAAGAGGCTTATCTTCATCTACTGAGTGTTAGAGCACCTGAAGACAGTGCAGTGTATTACTGTGCAGCCAGCCAAGGGGGCCTTTCAAACCAACCAGCCTTCTTTGGCAATGGAACCAAACTCACTGTTTTAGAGCCAGACATCCCTGTCACTCCACCCAAAGTCAAAGTCCTTCCACCCTCCACTAAGGAGTGTGAAGATAGAAACAAGAAGAAGAAGAAGACGTTGGTGTGTGTGGCCACCGACTTCTACCCCGACCACGTCACTGTGTTCTGGCAGTTAAATGGAGGCGCCAACATCACCGATGGAGTTGGGACCGACAAC
>350-52
TCAACTCACCTGCAGCCATACTATTCAAAACTACAATGTGATACTATGGTACCAACAGTCAACAGGAGACACTGCTATGAACCTCATTGGTTATGCATATACCACGTCAATAACCATGGAGAAATCATTTGAAAAGCACTTCAATGTGAGCGGAGATGGTTCGAAAGAGGCTTATCTTCATCTACTGAGTGTTAGAGCACCTGAAGACAGTGCAGTGTATTACTGTGCAGCCAGCCGGGCAGGTGGTGCTTATCCTGCCTACTTTGGAGAGGGAACTAAGCTAACAGTTCTGGAGCCAGACATCCCTGTCACTCCACCCAAAGTCAAAGTCCTTCCACCCTCCACTAAGGAGTGTGAAGATAGAAACAAGAAGAAGAAGAAGACGTTGGTGTGTGTGGCCACCGACTTCTACCCCGACCACGTCACTGTGTTCTGGCAGTTAAATGGAGGCGCCAACATCACCGATGGAGTTGGGACCGACAAC
>351-52
TCAACTCACCTGCAGCCATACTATTCAAAACTACATTATGATACTATGGTACCAACAGTCAACAGGTGACACTGCTGTGAACCTCATTGGTTATGCACAATACAAGTCAATAACCATGGAGAAATCATTTGAAAAGCACTTCAGTGTGAGTGGAGATGGTTCGAAAGAGGCTTATCTTCATCTACTGAGTCTGAGAGCACCTGAAGACAGTGCAGTGTATTACTGTGCAGCCAGCAACAGACCTTCAAACCAACCAGCCTTCTTTGGCAATGGAACCAAACTCACTGTTTTAGAGCCAGACATCCCTGTCACTCCACCCAAAGTCAAAGTCCTTCCACCCTCCACTAAGGAGTGTGAAGATAGAAACAAGAAGAAGAAGAAGACGTTGGTGTGTGTGGCCACCGACTTCTACCCCGACCACGTCACTGTGTTCTGGCAGTTAAATGGAGGCGCCAACATCACCGATGGAGTTGGGACCGACAAC
>352-52
TCAACTCACCTGCAGCCATACTATTCAAAGCTACTATGTGATACTATGGTACCAACAGTCAACAGGTGACACTGCTGTGAACCTCATTGGTTATGCACAATACAAGTCAATAACCATGGAGAAATCATTTGAAAAGCACTTCAGTGTGAGTGGAGATGGTTCGAAAGAGGCTTATCTTCATCTACTGAGTCTGAGAGCACCTGAAGACAGTGCAGTGTATTACTGTGCAGCCAGCCAGAGACACGACACTGGAAGTGTGCCCTACTTTGGAAATGGAACAAAGCTCACTGTTTTAGAGCCAGACATCCCTGTCACTCCACCCAAAGTCAAAGTCCTTCCACCCTCCACTAAGGAGTGTGAAGATAGAAACAAGAAGAAGAAGAAGACGTTGGTGTGTGTGGCCACCGACTTCTACCCCGACCACGTCACTGTGTTCTGGCAGTTAAATGGAGGCGCCAACATCACCGATGGAGTTGGGACCGACAAC
>353-52
TCAACTCACCTGCAGCCATACTATTCAAAACTACATTATGATACTATGGTACCAACAGTCAACAGGTGACACTGCTGTGAACCTCATTGGTTATGCACAATACAAGTCAATAACCATGGAGAAATCATTTGAAAAGCACTTCAGTGTGAGTGGAGATGGTTCGAAAGAGGCTTATCTTCATCTACTGAGTCTGAGAGCACCTGAAGACAGTGCAGTGTATTACTGTGCAGCCGGGACAGACACTGGAAGTGTGCCCTACTTTGGAAATGGAACAAAGCTCACTGTTTTAGAGCCAGACATCCCTGTCACTCCACCCAAAGTCAAAGTCCTTCCACCCTCCACTAAGGAGTGTGAAGATAGAAACAAGAAGAAGAAGAAGACGTTGGTGTGTGTGGCCACCGACTTCTACCCCGACCACGTCACTGTGTTCTGGCAGTTAAATGGAGGCGCCAACATCACCGATGGAGTTGGGACCGACAAC
>354-52
TCAACTCACCTGCAGCCATACTATTCAAAACTACAATGTGATACTATGGTACCAACAGTCAACAGGAGACACTGCTATGAACCTCATTGGTTATGCATATTACAAGTCAATAACCATGGAGAAATCGTTTGAAAAGCACTTCAATGTGAGCGGAGATGGTTCGAAAGAGGCTTATCTTCATCTACTGAGTGTTAGAGCACCTGAAGACAGTGCAGTGTATTACTGTGCAGCCAGGAAGGGACAGACTGGAAGTGTGCCCTACTTTGGAAATGGAACAAAGCTCACTGTTTTAGAGCCAGACATCCCTGTCACTCCACCCAAAGTCAAAGTCCTTCCACCCTCCACTAAGGAGTGTGAAGATAGAAACAAGAAGAAGAAGAAGACGTTGGTGTGTGTGGCCACCGACTTCTACCCCGACCACGTCACTGTGTTCTGGCAGTTAAATGGAGGCGCCAACATCACCGATGGAGTTGGGACCGACAAC
>355-52
TCAACTCACCTGCAGCCATACTATTCAAAACTACAATATGATACTATGGTACCAACAGTCAACAGGAGACACTGCTATGAACCTCATTGGTTATGCATATACCACGTCAATAACCATGGAGAAATCATTTGAAAAGCACTTCAATGTGAGTGGAGACGGTAGGAAAGAGGCTTATCTTCATCTACTGAGTCTGAGAGCACCTGAAGACAGTGCAGTGTATTACTGTGCAGCCAGCCAACGAGGAAGTGTGCCCTACTTTGGAAATGGAACAAAGCTCACTGTTTTAGAGCCAGACATCCCTGTCACTCCACCCAAAGTCAAAGTCCTTCCACCCTCCACTAAGGAGTGTGAAGATAGAAACAAGAAGAAGAAGAAGACGTTGGTGTGTGTGGCCACCGACTTCTACCCCGACCACGTCACTGTGTTCTGGCAGTTAAATGGAGGCGCCAACATCACCGATGGAGTTGGGACCGACAAC
>356-51
TCAACTCACCTGCAGCCATACTATTCAAAACTACAATATGATACTATGGTACCAACAGTCAACAGGAGACACTGCTATGAACCTCATTGGTTATGCATTTACCAAGTCAATAACCATGGAGAAATCATTTGAAAAGCACTTCAATGTGAGTGGAGATGGTTCGAAAGAGGCTTATCTTCATCTACTGAGTCTGAGAGCACCTGAAGACAGTGCAGTGTATTACTGTGCAGCCAGTCGGGACAGATATGAGGCACATTTTGGTTCAGGCACCAAATTAACAGTTCTCGAGCCAGACATCCCTGTCACTCCACCCAAAGTCAAAGTCCTTCCACCCTCCACTAAGGAGTGTGAAGATAGAAACAAGAAGAAGAAGAAGACGTTGGTGTGTGTGGCCACCGACTTCTACCCCGACCACGTCACTGTGTTCTGGCAGTTAAATGGAGGCGCCAACATCACCGATGGAGTTGGGACCGACAAC
>357-51
TCAACTCACCTGCAGCCATACTATTCAAAACTACAATATGATACTATGGTACCAACAGTCAACAGGAGGCACTGCTATGAACCTCATTGGTTATGCATATACCACGTCAATAACCATGGAGAAATTGTTTGAAAAGCACTTCAATGTGAGTGGAGACGGTTTGAAAGAGGCTTATCTTCATCTACTGAGTCTGAGAGCACCTGAAGACAGTGCAGTGTATTACTGTGCAGCCGCCGGGACATTTGAGGCACATTTTGGTTCAGGCACCAAATTAACAGTTCTCGAGCCAGACATCCCTGTCACTCCACCCAAAGTCAAAGTCCTTCCACCCTCCACTAAGGAGTGTGAAGATAGAAACAAGAAGAAGAAGAAGACGTTGGTGTGTGTGGCCACCGACTTCTACCCCGACCACGTCACTGTGTTCTGGCAGTTAAATGGAGGCGCCAACATCACCGATGGAGTTGGGACCGACAAC
>358-51
TCAACTCACCTGCAGCCATACTATTCAAAACTACAATATGATACTATGGTACCAACAGTCAACAGGAGACACTGCTATGAACCTCATTGGTTATGCATATACCACGTCAATAACCATGGAGAAATCATTTGAAAAGCACTTCAATGTGAGTGGAGACGGTAGGAAAGAGGCTTATCTTCATCTACTGAGTCTGAGAGCACCTGAAGACAGTGCAGTGTATTACTGTGCAGCCGGACAGGCGTATGAGGCACATTTTGGTTCAGGCACCAAATTAACAGTTCTCGAGCCAGACATCCCTGTCACTCCACCCAAAGTCAAAGTCCTTCCACCCTCCACTAAGGAGTGTGAAGATAGAAACAAGAAGAAGAAGAAGACGTTGGTGTGTGTGGCCACCGACTTCTACCCCGACCACGTCACTGTGTTCTGGCAGTTAAATGGAGGCGCCAACATCACCGATGGAGTTGGGACCGACAAC
>359-51
TCAACTCACCTGCAGCCATACTATTCAAGGCTACACTATGATACTATGGTACCAACAGTCAACAGGTGACACTGCTGTGAACCTCATAGGTTATGCATATACCACGTCAATAACCATGGAGAAATCGTTTGAAAAGCACTTCAGTGTGAGTGGAGATGGTTCGAAAGAGGCTTATCTTCATCTACTGAGTCTGAGAGCACCTGAAGACAGTGCAGTGTATTACTGTGCAGCCAAGGACGACGGCCAACCAGCCTTCTTTGGCAATGGAACCAAACTCACTGTTTTAGAGCCAGACATCCCTGTCACTCCACCCAAAGTCAAAGTCCTTCCACCCTCCACTAAGGAGTGTGAAGATAGAAACAAGAAGAAGAAGAAGACGTTGGTGTGTGTGGCCACCGACTTCTACCCCGACCACGTCACTGTGTTCTGGCAGTTAAATGGAGGCGCCAACATCACCGATGGAGTTGGGACCGACAAC
>360-51
TCAACTCACCTGCAGCCATACTATTCAAAACTACATTATGATACTATGGTACCAACAGTCAACAGGTGACACTGCTGTGAACCTCATTGGTTATGCACAATACAAGTCAATAACCATGGAGAAATCATTTGAAAAGCACTTCAGTGTGAGTGGAGATGGTTCGAAAGAGGCTTATCTTCATCTACTGAGTCTGAGAGCACCTGAAGACAGTGCAGTGTATTACTGTGCAGCCAGCCGGGACACCAACTATGAGGCACATTTTGGTTCAGGCACCAAATTAACAGTTCTCGAGCCAGACATCCCTGTCACTCCACCCAAAGTCAAAGTCCTTCCACCCTCCACTAAGGAGTGTGAAGATAGAAACAAGAAGAAGAAGAAGACGTTGGTGTGTGTGGCCACCGACTTCTACCCCGACCACGTCACTGTGTTCTGGCAGTTAAATGGAGGCGCCAACATCACCGATGGAGTTGGGACCGACAAC
>361-51
TCAACTCACCTGCAGCCATACTATTCAAGGCTACACTATGATACTATGGTACCAACAGTCAACAGGAGACACTGCTATGAACCTCATTGGTTATGCATATTACAAGTCAATAACCATGGAGAAATCGTTTGAAAAGCACTTCAATGTGAGCGGAGATGGTTCGAAAGAGGCTTATCTTCATCTACTGAGTGTTAGAGCACCTGAAGACAGTGCAGTGTATTACTGTGCAGCCAGCCTGACATACACTGGAAGTGTGCCCTACTTTGGAAATGGAACAAAGCTCACTGTTTTAGAGCCAGACATCCCTGTCACTCCACCCAAAGTCAAAGTCCTTCCACCCTCCACTAAGGAGTGTGAAGATAGAAACAAGAAGAAGAAGAAGACGTTGGTGTGTGTGGCCACCGACTTCTACCCCGACCACGTCACTGTGTTCTGGCAGTTAAATGGAGGCGCCAACATCACCGATGGAGTTGGGACCGACAAC
>362-51
TCAACTCACCTGCAGCCATACTATTCAAAGCTACTATGTGATACTATGGTACCAACAGTCAACAGGTGACACTGCTGTGAACCTCATTGGTTATGCACAATACAAGTCAATAACCATGGAGAAATCATTTGAAAAGCACTTCAGTGTGAGTGGAGATGGTTCGAAAGAGGCTTATCTTCATCTACTGAGTCTGAGAGCACCTGAAGACAGTGCAGTGTATTACTGTGCAGTCGGGACAGGCTCGTACTCGGAAGCATACTTTGGAGCCGGCACCAAACTCACCGTTTTAGAGCCAGACATCCCTGTCACTCCACCCAAAGTCAAAGTCCTTCCACCCTCCACTAAGGAGTGTGAAGATAGAAACAAGAAGAAGAAGAAGACGTTGGTGTGTGTGGCCACCGACTTCTACCCCGACCACGTCACTGTGTTCTGGCAGTTAAATGGAGGCGCCAACATCACCGATGGAGTTGGGACCGACAAC
>363-51
TCAACTCACCTGCAGCCATACTATTCAAAACTACATTATGATACTATGGTACCAACAGTCAACAGGTGACACTGCTGTGAACCTCATTGGTTATGCACAATACAAGTCAATAACCATGGAGAAATCATTTGAAAAGCACTTCAGTGTGAGTGGAGATGGTTCGAAAGAGGCTTATCTTCATCTACTGAGTCTGAGAGCACCTGAAGACAGTGCAGTGTATTACTGTGCAGCCAGCCAAAGGACCCTCTCGTACTCGGAAGCATACTTTGGAGCCGGCACCAAACTCACCGTTTTAGAGCCAGACATCCCTGTCACTCCACCCAAAGTCAAAGTCCTTCCACCCTCCACTAAGGAGTGTGAAGATAGAAACAAGAAGAAGAAGAAGACGTTGGTGTGTGTGGCCACCGACTTCTACCCCGACCACGTCACTGTGTTCTGGCAGTTAAATGGAGGCGCCAACATCACCGATGGAGTTGGGACCGACAAC
>364-51
TCAACTCACCTGCAGCCATACTATTCAAGGCTACACTATGATACTATGGTACCAACAGTCAACAGGAGACACTGCTATGAACCTCATTGGTTATGCATATTACAAGTCAATAACCATGGAGAAATCGTTTGAAAAGCACTTCAATGTGAGCGGAGATGGTTCGAAAGAGGCTTATCTTCATCTACTGAGTGTTAGAGCACCTGAAGACAGTGCAGTGTATTACTGTGCAGCCAGCCGGGACATCACTGGAAGTGTGCCCTACTTTGGAAATGGAACAAAGCTCACTGTTTTAGAGCCAGACATCCCTGTCACTCCACCCAAAGTCAAAGTCCTTCCACCCTCCACTAAGGAGTGTGAAGATAGAAACAAGAAGAAGAAGAAGACGTTGGTGTGTGTGGCCACCGACTTCTACCCCGACCACGTCACTGTGTTCTGGCAGTTAAATGGAGGCGCCAACATCACCGATGGAGTTGGGACCGACAAC
>365-51
TCAACTCACCTGCAGCCATACTATTCAAAACTACAATGTGATACTATGGTACCAACAGTCAACAGGTGACACTGCTGTGAACCTCATTGGTTATGCACAATACAAGTCAATAACCATGGAGAAATCATTTGAAAAGCACTTCAGTGTGAGTGGAGATGGTTCCAAAGAGGCTTATCTTCATCTACTGAGTCTGAGAGCACCTGAAGACAGTGCAGTGTATTACTGTGCAGCCGGGACAGGAAGCTCTGGTGCTTATCCTGCCTACTTTGGAGAGGGAACTAAGCTAACAGTTCTGGAGCCAGACATCCCTGTCACTCCACCCAAAGTCAAAGTCCTTCCACCCTCCACTAAGGAGTGTGAAGATAGAAACAAGAAGAAGAAGAAGACGTTGGTGTGTGTGGCCACCGACTTCTACCCCGACCACGTCACTGTGTTCTGGCAGTTAAATGGAGGCGCCAACATCACCGATGGAGTTGGGACCGACAAC
>366-51
TCAACTCACCTGCAGCCATACTATTCAAAACTACAATATGATACTATGGTACCAACAGTCAACAGGAGGCACTGCTATGAACCTCATTGGTTATGCATATACCACGTCAATAACCATGGAGAAATTGTTTGAAAAGCACTTCAATGTGAGTGGAGACGGTTTGAAAGAGGCTTATCTTCATCTACTGAGTCTGAGAGCACCTGAAGACAGTGCAGTGTATTACTGTGCAGCCAGCCAAAAAGGGACAGGGAATCTGGAAGTGTGCCCTACTTTGGAAATGGAACAAAGCTCACTGTTTTAGAGCCAGACATCCCTGTCACTCCACCCAAAGTCAAAGTCCTTCCACCCTCCACTAAGGAGTGTGAAGATAGAAACAAGAAGAAGAAGAAGACGTTGGTGTGTGTGGCCACCGACTTCTACCCCGACCACGTCACTGTGTTCTGGCAGTTAAATGGAGGCGCCAACATCACCGATGGAGTTGGGACCGACAAC
>367-51
TCAACTCACCTGCAGCCATACTATTCAAAACTACATTATGATACTATGGTACCAACAGTCAACAGGTGACACTGCTGTGAACCTCATTGGTTATGCACAATACAAGTCAATAACCATGGAGAAATCATTTGAAAAGCACTTCAGTGTGAGTGGAGATGGTTCGAAAGAGGCTTATCTTCATCTACTGAGTCTGAGAGCACCTGAAGACAGTGCAGTGTATTACTGTGCAGCCAGCGGACAGACGAATAGTGCCAGCCAGGCTTACTTCGGTGGAGGAACCAGGTTAACTGTCCTAGAGCCAGACATCCCTGTCACTCCACCCAAAGTCAAAGTCCTTCCACCCTCCACTAAGGAGTGTGAAGATAGAAACAAGAAGAAGAAGAAGACGTTGGTGTGTGTGGCCACCGACTTCTACCCCGACCACGTCACTGTGTTCTGGCAGTTAAATGGAGGCGCCAACATCACCGATGGAGTTGGGACCGACAAC
>368-51
TCAACTCACCTGCAGCCATACTATTCAAAACTACATTATGATACTATGGTACCAACAGTCAACAGGTGACACTGCTGTGAACCTCATTGGTTATGCACAATACAAGTCAATAACCATGGAGAAATCATTTGAAAAGCACTTCAGTGTGAGTGGAGATGGTTCGAAAGAGGCTTATCTTCATCTACTGAGTCTGAGAGCACCTGAAGACAGTGCAGTGTATTACTGTGCAGCCAGCCAGGGGAACTATAATCCTGCGTTCTTTGGAGCAGGGACCAAACTGACTGTTCTGGAGCCAGACATCCCTGTCACTCCACCCAAAGTCAAAGTCCTTCCACCCTCCACTAAGGAGTGTGAAGATAGAAACAAGAAGAAGAAGAAGACGTTGGTGTGTGTGGCCACCGACTTCTACCCCGACCACGTCACTGTGTTCTGGCAGTTAAATGGAGGCGCCAACATCACCGATGGAGTTGGGACCGACAAC
>369-51
TCAACTCACCTGCAGCCATACTATTCAAAACTACATTATGATACTATGGTACCAACAGTCAACAGGTGACACTGCTGTGAACCTCATTGGTTATGCACAATACAAGTCAATAACCATGGAGAAATCATTTGAAAAGCACTTCAGTGTGAGTGGAGATGGTTCGAAAGAGGCTTATCTTCATCTACTGAGTCTGAGAGCACCTGAAGACAGTGCAGTGTATTACTGTGCAGCCAGCCACGACAGGTATGAGGCACATTTTGGTTCAGGCACCAAATTAACAGTTCTCGAGCCAGACATCCCTGTCACTCCACCCAAAGTCAAAGTCCTTCCACCCTCCACTAAGGAGTGTGAAGATAGAAACAAGAAGAAGAAGAAGACGTTGGTGTGTGTGGCCACCGACTTCTACCCCGACCACGTCACTGTGTTCTGGCAGTTAAATGGAGGCGCCAACATCACCGATGGAGTTGGGACCGACAAC
>370-51
TCAACTCACCTGCAGCCATACTATTCAAAACTACATTATGATACTATGGTACCAACAGTCAACAGGTGACACTGCTGTGAACCTCATTGGTTATGCACAATACAAGTCAATAACCATGGAGAAATCATTTGAAAAGCACTTCAGTGTGAGTGGAGATGGTTCGAAAGAGGCTTATCTTCATCTACTGAGTCTGAGAGCACCTGAAGACAGTGCAGTGTATTACTGTGCAGCCAGCCACAGGGCAAACCAACCAGCCTTCTTTGGCAATGGAACCAAACTCACTGTTTTAGAGCCAGACATCCCTGTCACTCCACCCAAAGTCAAAGTCCTTCCACCCTCCACTAAGGAGTGTGAAGATAGAAACAAGAAGAAGAAGAAGACGTTGGTGTGTGTGGCCACCGACTTCTACCCCGACCACGTCACTGTGTTCTGGCAGTTAAATGGAGGCGCCAACATCACCGATGGAGTTGGGACCGACAAC
>371-51
TCAACTCACCTGCAGCCATACTATTCAAAACTACATTATGATACTATGGTACCAACAGTCAACAGGTGACACTGCTGTGAACCTCATTGGTTATGCACAATACAAGTCAATAACCATGGAGAAATCATTTGAAAAGCACTTCAGTGTGAGTGGAGATGGTTCGAAAGAGGCTTATCTTCATCTACTGAGTCTGAGAGCACCTGAAGACAGTGCAGTGTATTACTGTGCAGCCAGCCGAGGGTACACTGGAAGTGTGCCCTACTTTGGAAATGGAACAAAGCTCACTGTTTTAGAGCCAGACATCCCTGTCACTCCACCCAAAGTCAAAGTCCTTCCACCCTCCACTAAGGAGTGTGAAGATAGAAACAAGAAGAAGAAGAAGACGTTGGTGTGTGTGGCCACCGACTTCTACCCCGACCACGTCACTGTGTTCTGGCAGTTAAATGGAGGCGCCAACATCACCGATGGAGTTGGGACCGACAAC
>372-51
TCAACTCACCTGCAGCCATACTATTCAAAACTACAATATGATACTATGGTACCAACAGTCAACAGGAGACACTGCTATGAACCTCATTGGTTATGCATTTACCAAGTCAATAACCATGGAGAAATCATTTGAAAAGCACTTCAATGTGAGTGGAGATGGTTCGAAAGAGGCTTATCTTCATCTACTGAGTCTGAGAGCACCTGAAGACAGTGCAGTGTATTACTGTGCAGCCAGGACGTATGAGGCACATTTTGGTTCAGGCACCAAATTAACAGTTCTCGAGCCAGACATCCCTGTCACTCCACCCAAAGTCAAAGTCCTTCCACCCTCCACTAAGGAGTGTGAAGATAGAAACAAGAAGAAGAAGAAGACGTTGGTGTGTGTGGCCACCGACTTCTACCCCGACCACGTCACTGTGTTCTGGCAGTTAAATGGAGGCGCCAACATCACCGATGGAGTTGGGACCGACAAC
>373-51
TCAACTCACCTGCAGCCATACTATTCAAAACTACAATGTGATACTATGGTACCAACAGTCAACAGGAGACACTGCTATGAACCTCATTGGTTATGCATATTACAAGTCAATAACCATGGAGAAATCGTTTGAAAAGCACTTCAATGTGAGCGGAGATGGTTCGAAAGAGGCTTATCTTCATCTACTGAGTGTTAGAGCACCTGAAGACAGTGCAGTGTATTACTGTGCAGCCGACAGGGGGCTTGAGGCACATTTTGGTTCAGGCACCAAATTAACAGTTCTCGAGCCAGACATCCCTGTCACTCCACCCAAAGTCAAAGTCCTTCCACCCTCCACTAAGGAGTGTGAAGATAGAAACAAGAAGAAGAAGAAGACGTTGGTGTGTGTGGCCACCGACTTCTACCCCGACCACGTCACTGTGTTCTGGCAGTTAAATGGAGGCGCCAACATCACCGATGGAGTTGGGACCGACAAC
>374-51
TCAACTCACCTGCAGCCATACTATTCAAGGCTACACTATGATACTATGGTACCAACAGTCAACAGGAGACACTGCTATGAACCTCATTGGTTATGCATATTACAAGTCAATAACCATGGAGAAATCGTTTGAAAAGCACTTCAATGTGAGCGGAGATGGTTCGAAAGAGGCTTATCTTCATCTACTGAGTGTTAGAGCACCTGAAGACAGTGCAGTGTATTACTGTGCAGCCAGCCGACAGGGTGAGGCACATTTTGGTTCAGGCACCAAATTAACAGTTCTCGAGCCAGACATCCCTGTCACTCCACCCAAAGTCAAAGTCCTTCCACCCTCCACTAAGGAGTGTGAAGATAGAAACAAGAAGAAGAAGAAGACGTTGGTGTGTGTGGCCACCGACTTCTACCCCGACCACGTCACTGTGTTCTGGCAGTTAAATGGAGGCGCCAACATCACCGATGGAGTTGGGACCGACAAC
>375-51
TCAACTCACCTGCAGCCATACTATTCAAGGCTACACTATGATACTATGGTACCAACAGTCAACAGGAGACACTGCTATGAACCTCATTGGTTATGCATATTACAAGTCAATAACCATGGAGAAATCGTTTGAAAAGCACTTCAATGTGAGCGGAGATGGTTCGAAAGAGGCTTATCTTCATCTACTGAGTGTTAGAGCACCTGAAGACAGTGCAGTGTATTACTGTGCAGCCAGCCAAAGAGATGGAAGTGTGCCCTACTTTGGAAATGGAACAAAGCTCACTGTTTTAGAGCCAGACATCCCTGTCACTCCACCCAAAGTCAAAGTCCTTCCACCCTCCACTAAGGAGTGTGAAGATAGAAACAAGAAGAAGAAGAAGACGTTGGTGTGTGTGGCCACCGACTTCTACCCCGACCACGTCACTGTGTTCTGGCAGTTAAATGGAGGCGCCAACATCACCGATGGAGTTGGGACCGACAAC
>376-51
TCAACTCACCTGCAGCCATACTATTCAAAACTACATTATGATACTATGGTACCAACAGTCAACAGGTGACACTGCTGTGAACCTCATTGGTTATGCACAATACAAGTCAATAACCATGGAGAAATCATTTGAAAAGCACTTCAGTGTGAGTGGAGATGGTTCGAAAGAGGCTTATCTTCATCTACTGAGTCTGAGAGCACCTGAAGACAGTGCAGTGTATTACTGTGCAGCCGGACAGGAGGCCCTACTTTGGAAATGGAACAAAGCTCACTGTTTTAGAGCCAGACATCCCTGTCACTCCACCCAAAGTCAAAGTCCTTCCACCCTCCACTAAGGAGTGTGAAGATAGAAACAAGAAGAAGAAGAAGACGTTGGTGTGTGTGGCCACCGACTTCTACCCCGACCACGTCACTGTGTTCTGGCAGTTAAATGGAGGCGCCAACATCACCGATGGAGTTGGGACCGACAAC
>377-51
TCAACTCACCTGCAGCCATACTATTCAAGGCTACACTATGATACTATGGTACCAACAGTCAACAGGTGACACTGCTGTGAACCTCATAGGTTATGCATATACCACGTCAATAACCATGGAGAAATCGTTTGAAAAGCACTTCAGTGTGAGTGGAGATGGTTCGAAAGAGGCTTATCTTCATCTACTGAGTCTGAGAGCACCTGAAGACAGTGCAGTGTATTACTGTGCAGCCAGCCAAGAATCGTACTCGGAAGCATACTTTGGAGCCGGCACCAAACTCACCGTTTTAGAGCCAGACATCCCTGTCACTCCACCCAAAGTCAAAGTCCTTCCACCCTCCACTAAGGAGTGTGAAGATAGAAACAAGAAGAAGAAGAAGACGTTGGTGTGTGTGGCCACCGACTTCTACCCCGACCACGTCACTGTGTTCTGGCAGTTAAATGGAGGCGCCAACATCACCGATGGAGTTGGGACCGACAAC
>378-51
TCAACTCACCTGCAGCCATACTATTCAAGGCTACACTATGATACTATGGTACCAACAGTCAACAGGAGACACTGCTATGAACCTCATTGGTTATGCATATTACAAGTCAATAACCATGGAGAAATCGTTTGAAAAGCACTTCAATGTGAGCGGAGATGGTTCGAAAGAGGCTTATCTTCATCTACTGAGTGTTAGAGCACCTGAAGACAGTGCAGTGTATTACTGTGCAGCCAGGCCCCATTCAAACCAACCAGCCTTCTTTGGCAATGGAACCAAACTCACTGTTTTAGAGCCAGACATCCCTGTCACTCCACCCAAAGTCAAAGTCCTTCCACCCTCCACTAAGGAGTGTGAAGATAGAAACAAGAAGAAGAAGAAGACGTTGGTGTGTGTGGCCACCGACTTCTACCCCGACCACGTCACTGTGTTCTGGCAGTTAAATGGAGGCGCCAACATCACCGATGGAGTTGGGACCGACAAC
>379-51
TCAACTCACCTGCAGCCATACTATTCAAAACTACATTATGATACTATGGTACCAACAGTCAACAGGTGACACTGCTGTGAACCTCATTGGTTATGCACAATACAAGTCAATAACCATGGAGAAATCATTTGAAAAGCACTTCAGTGTGAGTGGAGATGGTTCGAAAGAGGCTTATCTTCATCTACTGAGTCTGAGAGCACCTGAAGACAGTGCAGTGTATTACTGTGCAGCCAGCGGCAGGATTTCAAACCAACCAGCCTTCTTTGGCAATGGAACCAAACTCACTGTTTTAGAGCCAGACATCCCTGTCACTCCACCCAAAGTCAAAGTCCTTCCACCCTCCACTAAGGAGTGTGAAGATAGAAACAAGAAGAAGAAGAAGACGTTGGTGTGTGTGGCCACCGACTTCTACCCCGACCACGTCACTGTGTTCTGGCAGTTAAATGGAGGCGCCAACATCACCGATGGAGTTGGGACCGACAAC
>380-51
TCAACTCACCTGCAGCCATACTATTCAAAACTACATTATGATACTATGGTACCAACAGTCAACAGGTGACACTGCTGTGAACCTCATTGGTTATGCACAATACAAGTCAATAACCATGGAGAAATCATTTGAAAAGCACTTCAGTGTGAGTGGAGATGGTTCGAAAGAGGCTTATCTTCATCTACTGAGTCTGAGAGCACCTGAAGACAGTGCAGTGTATTACTGTGCAGCCAGCCACTACGGGACAGGGCGGTGCTTATCCTGCCTACTTTGGAGAGGGAACTAAGCTAACAGTTCTGGAGCCAGACATCCCTGTCACTCCACCCAAAGTCAAAGTCCTTCCACCCTCCACTAAGGAGTGTGAAGATAGAAACAAGAAGAAGAAGAAGACGTTGGTGTGTGTGGCCACCGACTTCTACCCCGACCACGTCACTGTGTTCTGGCAGTTAAATGGAGGCGCCAACATCACCGATGGAGTTGGGACCGACAAC
>381-51
TCAACTCACCTGCAGCCATACTATTCAAAACTACATTATGATACTATGGTACCAACAGTCAACAGGTGACACTGCTGTGAACCTCATTGGTTATGCACAATACAAGTCAATAACCATGGAGAAATCATTTGAAAAGCACTTCAGTGTGAGTGGAGATGGTTCGAAAGAGGCTTATCTTCATCTACTGAGTCTGAGAGCACCTGAAGACAGTGCAGTGTATTACTGTGCAGCCGTCAGGGGGACGGACTCGGAAGCATACTTTGGAGCCGGCACCAAACTCACCGTTTTAGAGCCAGACATCCCTGTCACTCCACCCAAAGTCAAAGTCCTTCCACCCTCCACTAAGGAGTGTGAAGATAGAAACAAGAAGAAGAAGAAGACGTTGGTGTGTGTGGCCACCGACTTCTACCCCGACCACGTCACTGTGTTCTGGCAGTTAAATGGAGGCGCCAACATCACCGATGGAGTTGGGACCGACAAC
>382-51
TCAACTCACCTGCAGCCATACTATTCAAGGCTACACTATGATACTATGGTACCAACAGTCAACAGGAGACACTGCTATGAACCTCATTGGTTATGCATATTACAAGTCAATAACCATGGAGAAATCGTTTGAAAAGCACTTCAATGTGAGCGGAGATGGTTCGAAAGAGGCTTATCTTCATCTACTGAGTGTTAGAGCACCTGAAGACAGTGCAGTGTATTACTGTGCAGCCGGACAGGGTTTTGGAAGTGTGCCCTACTTTGGAAATGGAACAAAGCTCACTGTTTTAGAGCCAGACATCCCTGTCACTCCACCCAAAGTCAAAGTCCTTCCACCCTCCACTAAGGAGTGTGAAGATAGAAACAAGAAGAAGAAGAAGACGTTGGTGTGTGTGGCCACCGACTTCTACCCCGACCACGTCACTGTGTTCTGGCAGTTAAATGGAGGCGCCAACATCACCGATGGAGTTGGGACCGACAAC
>383-51
TCAACTCACCTGCAGCCATACTATTCAAAACTACATTATGATACTATGGTACCAACAGTCAACAGGTGACACTGCTGTGAACCTCATTGGTTATGCACAATACAAGTCAATAACCATGGAGAAATCATTTGAAAAGCACTTCAGTGTGAGTGGAGATGGTTCGAAAGAGGCTTATCTTCATCTACTGAGTCTGAGAGCACCTGAAGACAGTGCAGTGTATTACTGTGCAGCCAGCCACATCTATGAGGCACATTTTGGTTCAGGCACCAAATTAACAGTTCTCGAGCCAGACATCCCTGTCACTCCACCCAAAGTCAAAGTCCTTCCACCCTCCACTAAGGAGTGTGAAGATAGAAACAAGAAGAAGAAGAAGACGTTGGTGTGTGTGGCCACCGACTTCTACCCCGACCACGTCACTGTGTTCTGGCAGTTAAATGGAGGCGCCAACATCACCGATGGAGTTGGGACCGACAAC
>384-51
TCAACTCACCTGCAGCCATACTATTCAAAACTACAATATGATACTATGGTACCAACAGTCAACAGGAGACACTGCTATGAACCTCATTGGTTATGCATATACCACGTCAATAACCATGGAGAAATCATTTGAAAAGCACTTCAATGTGAGTGGAGACGGTAGGAAAGAGGCTTATCTTCATCTACTGAGTCTGAGAGCACCTGAAGACAGTGCAGTGTATTACTGTGCAGCCAGGGTCAACTATGAGGCACATTTTGGTTCAGGCACCAAATTAACAGTTCTCGAGCCAGACATCCCTGTCACTCCACCCAAAGTCAAAGTCCTTCCACCCTCCACTAAGGAGTGTGAAGATAGAAACAAGAAGAAGAAGAAGACGTTGGTGTGTGTGGCCACCGACTTCTACCCCGACCACGTCACTGTGTTCTGGCAGTTAAATGGAGGCGCCAACATCACCGATGGAGTTGGGACCGACAAC
>385-51
TCAACTCACCTGCAGCCATACTATTCAAAACTACATTATGATACTATGGTACCAACAGTCAACAGGTGACACTGCTGTGAACCTCATTGGTTATGCACAATACAAGTCAATAACCATGGAGAAATCATTTGAAAAGCACTTCAGTGTGAGTGGAGATGGTTCGAAAGAGGCTTATCTTCATCTACTGAGTCTGAGAGCACCTGAAGACAGTGCAGTGTATTACTGTGCAGCCAGCCAACAGGGGAACTATGAGGCACATTTTGGTTCAGGCACCAAATTAACAGTTCTCGAGCCAGACATCCCTGTCACTCCACCCAAAGTCAAAGTCCTTCCACCCTCCACTAAGGAGTGTGAAGATAGAAACAAGAAGAAGAAGAAGACGTTGGTGTGTGTGGCCACCGACTTCTACCCCGACCACGTCACTGTGTTCTGGCAGTTAAATGGAGGCGCCAACATCACCGATGGAGTTGGGACCGACAAC
>386-51
TCAACTCACCTGCAGCCATACTATTCCAAACTACGACACTATACTGTGGTATCAGCAGTCAGCACAAAACACTGCTCTGAAACTCATTGGGTATGTGCTACTCACCAGTCCAACCATGGAAGATTCCTTTAAAGAGCGTTTTACTAGCCAGACATCCCTGTCACTCCACCCAAAGTCAAAGTCCTTCCACCCTCCACTAAGGAGTGTGAAGATAGAAACAAGAAGAAGAAGAAGACGTTGGTGTGTGTGGCCACCGACTTCTACCCCGACCACGTCACTGTGTTCTGGCAGTTAAATGGAGGCGCCAACATCACCGATGGAGTTGGGACCGACAAC
>387-51
TCAACTCACCTGCAGCCATACTATTCAAAACTACATTATGATACTATGGTACCAACAGTCAACAGGTGACACTGCTGTGAACCTCATTGGTTATGCACAATACAAGTCAATAACCATGGAGAAATCATTTGAAAAGCACTTCAGTGTGAGTGGAGATGGTTCGAAAGAGGCTTATCTTCATCTACTGAGTCTGAGAGCACCTGAAGACAGTGCAGTGTATTACTGTGCAGCCGGGAAGGGGGCTGGTGCTTATCCTGCCTACTTTGGAGAGGGAACTAAGCTAACAGTTCTGGAGCCAGACATCCCTGTCACTCCACCCAAAGTCAAAGTCCTTCCACCCTCCACTAAGGAGTGTGAAGATAGAAACAAGAAGAAGAAGAAGACGTTGGTGTGTGTGGCCACCGACTTCTACCCCGACCACGTCACTGTGTTCTGGCAGTTAAATGGAGGCGCCAACATCACCGATGGAGTTGGGACCGACAAC
>388-51
TCAACTCACCTGCAGCCATACTATTCAAGGCTACACTATGATACTATGGTACCAACAGTCAACAGGTGACACTGCTGTGAACCTCATAGGTTATGCATATACCACGTCAATAACCATGGAGAAATCGTTTGAAAAGCACTTCAGTGTGAGTGGAGATGGTTCGAAAGAGGCTTATCTTCATCTACTGAGTCTGAGAGCACCTGAAGACAGTGCAGTGTATTACTGTGCAGCCATCCAAACTGGAAGTGTGCCCTACTTTGGAAATGGAACAAAGCTCACTGTTTTAGAGCCAGACATCCCTGTCACTCCACCCAAAGTCAAAGTCCTTCCACCCTCCACTAAGGAGTGTGAAGATAGAAACAAGAAGAAGAAGAAGACGTTGGTGTGTGTGGCCACCGACTTCTACCCCGACCACGTCACTGTGTTCTGGCAGTTAAATGGAGGCGCCAACATCACCGATGGAGTTGGGACCGACAAC
>389-51
TCAACTCACCTGCAGCCATACTATTCAAAACTACAATGTGATACTATGGTACCAACAGTCAACAGGAGACACTGCTATGAACCTCATTGGTTATGCATATACCACGTCAATAACCATGGAGAAATCATTTGAAAAGCACTTCAATGTGAGCGGAGATGGTTCGAAAGAGGCTTATCTTCATCTACTGAGTGTTAGAGCACCTGAAGACAGTGCAGTGTATTACTGTGCAGCCAGCCAAGCAGGGGATTTCAAACCAACCAGCCTTCTTTGGCAATGGAACCAAACTCACTGTTTTAGAGCCAGACATCCCTGTCACTCCACCCAAAGTCAAAGTCCTTCCACCCTCCACTAAGGAGTGTGAAGATAGAAACAAGAAGAAGAAGAAGACGTTGGTGTGTGTGGCCACCGACTTCTACCCCGACCACGTCACTGTGTTCTGGCAGTTAAATGGAGGCGCCAACATCACCGATGGAGTTGGGACCGACAAC
>390-51
TCAACTCACCTGCAGCCATACTATTCAAAACTACAATATGATACTATGGTACCAACAGTCAACAGGAGACACTGCTATGAACCTCATTGGTTATGCATTTACCAAGTCAATAACCATGGAGAAATCATTTGAAAAGCACTTCAATGTGAGTGGAGATGGTTCGAAAGAGGCTTATCTTCATCTACTGAGTCTGAGAGCACCTGAAGACAGTGCAGTGTATTACTGTGCAGCCAGCGGGACAGGGGGCAGAACCAACCAGCCTTCTTTGGCAATGGAACCAAACTCACTGTTTTAGAGCCAGACATCCCTGTCACTCCACCCAAAGTCAAAGTCCTTCCACCCTCCACTAAGGAGTGTGAAGATAGAAACAAGAAGAAGAAGAAGACGTTGGTGTGTGTGGCCACCGACTTCTACCCCGACCACGTCACTGTGTTCTGGCAGTTAAATGGAGGCGCCAACATCACCGATGGAGTTGGGACCGACAAC
>391-50
TCAACTCACCTGCAGCCATACTATTCAAAACTACATTATGATACTATGGTACCAACAGTCAACAGGTGACACTGCTGTGAACCTCATTGGTTATGCACAATACAAGTCAATAACCATGGAGAAATCATTTGAAAAGCACTTCAGTGTGAGTGGAGATGGTTCGAAAGAGGCTTATCTTCATCTACTGAGTCTGAGAGCACCTGAAGACAGTGCAGTGTATTACTGTGCAGCCAGCCAGCTCTCGTACTCGGAAGCATACTTTGGAGCCGGCACCAAACTCACCGTTTTAGAGCCAGACATCCCTGTCACTCCACCCAAAGTCAAAGTCCTTCCACCCTCCACTAAGGAGTGTGAAGATAGAAACAAGAAGAAGAAGAAGACGTTGGTGTGTGTGGCCACCGACTTCTACCCCGACCACGTCACTGTGTTCTGGCAGTTAAATGGAGGCGCCAACATCACCGATGGAGTTGGGACCGACAAC
>392-50
TCAACTCACCTGCAGCCATACTATTCAAAGCTACTATGTGATACTATGGTACCAACAGTCAACAGGTGACACTGCTGTGAACCTCATTGGTTATGCACAATACAAGTCAATAACCATGGAGAAATCATTTGAAAAGCACTTCAGTGTGAGTGGAGATGGTTCGAAAGAGGCTTATCTTCATCTACTGAGTCTGAGAGCACCTGAAGACAGTGCAGTGTATTACTGTGCAGCCAGTCGCACAGGGGAGAAAGCATACTTTGGAGCCGGCACCAAACTCACCGTTTTAGAGCCAGACATCCCTGTCACTCCACCCAAAGTCAAAGTCCTTCCACCCTCCACTAAGGAGTGTGAAGATAGAAACAAGAAGAAGAAGAAGACGTTGGTGTGTGTGGCCACCGACTTCTACCCCGACCACGTCACTGTGTTCTGGCAGTTAAATGGAGGCGCCAACATCACCGATGGAGTTGGGACCGACAAC
>393-50
TCAACTCACCTGCAGCCATACTATTCAAAACTACAATATGATACTATGGTACCAACAGTCAACAGGAGACACTGCTATGAACCTCATTGGTTATGCATTTACCAAGTCAATAACCATGGAGAAATCATTTGAAAAGCACTTCAATGTGAGTGGAGATGGTTCGAAAGAGGCTTATCTTCATCTACTGAGTCTGAGAGCACCTGAAGACAGTGCAGTGTATTACTGTGCAGCCAGCCTCAGCAACTATGAGGCACATTTTGGTTCAGGCACCAAATTAACAGTTCTCGAGCCAGACATCCCTGTCACTCCACCCAAAGTCAAAGTCCTTCCACCCTCCACTAAGGAGTGTGAAGATAGAAACAAGAAGAAGAAGAAGACGTTGGTGTGTGTGGCCACCGACTTCTACCCCGACCACGTCACTGTGTTCTGGCAGTTAAATGGAGGCGCCAACATCACCGATGGAGTTGGGACCGACAAC
>394-50
TCAACTCACCTGCAGCCATACTATTCAAAACTACATTATGATACTATGGTACCAACAGTCAACAGGTGACACTGCTGTGAACCTCATTGGTTATGCACAATACAAGTCAATAACCATGGAGAAATCATTTGAAAAGCACTTCAGTGTGAGTGGAGATGGTTCGAAAGAGGCTTATCTTCATCTACTGAGTCTGAGAGCACCTGAAGACAGTGCAGTGTATTACTGTGCAGCCAGCCAGTACTCGTACTCGGAAGCATACTTTGGAGCCGGCACCAAACTCACCGTTTTAGAGCCAGACATCCCTGTCACTCCACCCAAAGTCAAAGTCCTTCCACCCTCCACTAAGGAGTGTGAAGATAGAAACAAGAAGAAGAAGAAGACGTTGGTGTGTGTGGCCACCGACTTCTACCCCGACCACGTCACTGTGTTCTGGCAGTTAAATGGAGGCGCCAACATCACCGATGGAGTTGGGACCGACAAC
>395-50
TCAACTCACCTGCAGCCATACTATTCAAAACTACAATATGATACTATGGTACCAACAGTCAACAGGAGACACTGCTATGAACCTCATTGGTTATGCATATACCACGTCAATAACCATGGAGAAATCATTTGAAAAGCACTTCAATGTGAGTGGAGACGGTAGGAAAGAGGCTTATCTTCATCTACTGAGTCTGAGAGCACCTGAAGACAGTGCAGTGTATTACTGTGCAGCCAGCCAGGGCAGATCCAACTATGAGGCACATTTTGGTTCAGGCACCAAATTAACAGTTCTCGAGCCAGACATCCCTGTCACTCCACCCAAAGTCAAAGTCCTTCCACCCTCCACTAAGGAGTGTGAAGATAGAAACAAGAAGAAGAAGAAGACGTTGGTGTGTGTGGCCACCGACTTCTACCCCGACCACGTCACTGTGTTCTGGCAGTTAAATGGAGGCGCCAACATCACCGATGGAGTTGGGACCGACAAC
>396-50
TCAACTCACCTGCAGCCATACTATTCAAAACTACATTATGATACTATGGTACCAACAGTCAACAGGTGACACTGCTGTGAACCTCATTGGTTATGCACAATACAAGTCAATAACCATGGAGAAATCATTTGAAAAGCACTTCAGTGTGAGTGGAGATGGTTCGAAAGAGGCTTATCTTCATCTACTGAGTCTGAGAGCACCTGAAGACAGTGCAGTGTATTACTGTGCAGCCAGCCGCAGGGCTGGAAGTGTGCCCTACTTTGGAAATGGAACAAAGCTCACTGTTTTAGAGCCAGACATCCCTGTCACTCCACCCAAAGTCAAAGTCCTTCCACCCTCCACTAAGGAGTGTGAAGATAGAAACAAGAAGAAGAAGAAGACGTTGGTGTGTGTGGCCACCGACTTCTACCCCGACCACGTCACTGTGTTCTGGCAGTTAAATGGAGGCGCCAACATCACCGATGGAGTTGGGACCGACAAC
>397-50
TCAACTCACCTGCAGCCATACTATTCAAAACTACAATGTGATACTATGGTACCAACAGTCAACAGGAGACACTGCTATGAACCTCATTGGTTATGCATATACCACGTCAATAACCATGGAGAAATCATTTGAAAAGCACTTCAATGTGAGCGGAGATGGTTCGAAAGAGGCTTATCTTCATCTACTGAGTGTTAGAGCACCTGAAGACATTGCAGTGTATTACTGTGCAGCCAGCCTCCGGGACAGGGGGAGCTATGAGGCACATTTTGGTTCAGGCACCAAATTAACAGTTCTCGAGCCAGACATCCCTGTCACTCCACCCAAAGTCAAAGTCCTTCCACCCTCCACTAAGGAGTGTGAAGATAGAAACAAGAAGAAGAAGAAGACGTTGGTGTGTGTGGCCACCGACTTCTACCCCGACCACGTCACTGTGTTCTGGCAGTTAAATGGAGGCGCCAACATCACCGATGGAGTTGGGACCGACAAC
>398-50
TCAACTCACCTGCAGCCATACTATTCAAAACTACAATATGATACTATGGTACCAACAGTCAACAGGAGACACTGCTATGAACCTCATTGGTTATGCATATACCACGTCAATAACCATGGAGAAATCATTTGAAAAGCACTTCAATGTGAGTGGAGACGGTAGGAAAGAGGCTTATCTTCATCTACTGAGTCTGAGAGCACCTGAAGACAGTGCAGTGTATTACTGTGCAGCCAGCCGGACAAAATATGAGGCACATTTTGGTTCAGGCACCAAATTAACAGTTCTCGAGCCAGACATCCCTGTCACTCCACCCAAAGTCAAAGTCCTTCCACCCTCCACTAAGGAGTGTGAAGATAGAAACAAGAAGAAGAAGAAGACGTTGGTGTGTGTGGCCACCGACTTCTACCCCGACCACGTCACTGTGTTCTGGCAGTTAAATGGAGGCGCCAACATCACCGATGGAGTTGGGACCGACAAC
>399-50
TCAACTCACCTGCAGCCATACTATTCAAAACTACAATATGATACTATGGTACCAACAGTCAACAGGAGACACTGCTATGAACCTCATTGGTTATGCATATACCACGTCAATAACCATGGAGAAATCATTTGAAAAGCACTTCAATGTGAGTGGAGACGGTAGGAAAGAGGCTTATCTTCATCTACTGAGTCTGAGAGCACCTGAAGACAGTGCAGTGTATTACTGTGCAGCCAGCCAGGGCACTGGAAGTGTGCCCTACTTTGGAAATGGAACAAAGCTCACTGTTTTAGAGCCAGACATCCCTGTCACTCCACCCAAAGTCAAAGTCCTTCCACCCTCCACTAAGGAGTGTGAAGATAGAAACAAGAAGAAGAAGAAGACGTTGGTGTGTGTGGCCACCGACTTCTACCCCGACCACGTCACTGTGTTCTGGCAGTTAAATGGAGGCGCCAACATCACCGATGGAGTTGGGACCGACAAC
>400-50
TCAACTCACCTGCAGCCATACTATTCAAAACTACAATATGATACTATGGTACCAACAGTCAACAGGAGACACTGCTATGAACCTCATTGGTTATGCATTTACCAAGTCAATAACCATGGAGAAATCATTTGAAAAGCACTTCAATGTGAGTGGAGATGGTTCGAAAGAGGCTTATCTTCATCTACTGAGTCTGAGAGCACCTGAAGACAGTGCAGTGTATTACTGTGCAGCCAGCCGACAGGAGCCAGACATCCCTGTCACTCCACCCAAAGTCAAAGTCCTTCCACCCTCCACTAAGGAGTGTGAAGATAGAAACAAGAAGAAGAAGAAGACGTTGGTGTGTGTGGCCACCGACTTCTACCCCGACCACGTCACTGTGTTCTGGCAGTTAAATGGAGGCGCCAACATCACCGATGGAGTTGGGACCGACAAC
>401-50
TCAACTCACCTGCAGCCATACTATTCAAGGCTACACTATGATACTATGGTACCAACAGTCAACAGGAGACACTGCTATGAACCTCATTGGTTATGCATATTACAAGTCAATAACCATGGAGAAATCGTTTGAAAAGCACTTCAATGTGAGCGGAGATGGTTCGAAAGAGGCTTATCTTCATCTACTGAGTGTTAGAGCACCTGAAGACAGTGCAGTGTATTACTGTGCAGCCAGCCAAAGGACAGATGAGGCACATTTTGGTTCAGGCACCAAATTAACAGTTCTCGAGCCAGACATCCCTGTCACTCCACCCAAAGTCAAAGTCCTTCCACCCTCCACTAAGGAGTGTGAAGATAGAAACAAGAAGAAGAAGAAGACGTTGGTGTGTGTGGCCACCGACTTCTACCCCGACCACGTCACTGTGTTCTGGCAGTTAAATGGAGGCGCCAACATCACCGATGGAGTTGGGACCGACAAC
>402-50
TCAACTCACCTGCAGCCATACTATTCAAAGCTACTATGTGATACTATGGTACCAACAGTCAACAGGTGACACTGCTGTGAACCTCATTGGTTATGCACAATACAAGTCAATAACCATGGAGAAATCATTTGAAAAGCACTTCAGTGTGAGTGGAGATGGTTCGAAAGAGGCTTATCTTCATCTACTGAGTCTGAGAGCACCTGAAGACAGTGCAGTGTATTACTGTGCAGCCAGGACAGGATACTCGGAAGCATACTTTGGAGCCGGCACCAAACTCACCGTTTTAGAGCCAGACATCCCTGTCACTCCACCCAAAGTCAAAGTCCTTCCACCCTCCACTAAGGAGTGTGAAGATAGAAACAAGAAGAAGAAGAAGACGTTGGTGTGTGTGGCCACCGACTTCTACCCCGACCACGTCACTGTGTTCTGGCAGTTAAATGGAGGCGCCAACATCACCGATGGAGTTGGGACCGACAAC
>403-50
TCAACTCACCTGCAGCCATACTATTCAAAACTACAATATGATACTATGGTACCAACAGTCAACAGGAGACACTGCTATGAACCTCATTGGTTATGCATTTACCAAGTCAATAACCATGGAGAAATCATTTGAAAAGCACTTCAATGTGAGTGGAGATGGTTCGAAAGAGGCTTATCTTCATCTACTGAGTCTGAGAGCACCTGAAGACAGTGCAGTGTATTACTGTGCAGCCACGACATAGCTCGTACTCGGAAGCATACTTTGGAGCCGGCACCAAACTCACCGTTTTAGAGCCAGACATCCCTGTCACTCCACCCAAAGTCAAAGTCCTTCCACCCTCCACTAAGGAGTGTGAAGATAGAAACAAGAAGAAGAAGAAGACGTTGGTGTGTGTGGCCACCGACTTCTACCCCGACCACGTCACTGTGTTCTGGCAGTTAAATGGAGGCGCCAACATCACCGATGGAGTTGGGACCGACAAC
>404-50
TCAACTCACCTGCAGCCATACTATTCAAAACTACAATATGATACTATGGTACCAACAGTCAACAGGAGACACTGCTATGAACCTCATTGGTTATGCATTTACCAAGTCAATAACCATGGAGAAATCATTTGAAAAGCACTTCAATGTGAGTGGAGATGGTTCGAAAGAGGCTTATCTTCATCTACTGAGTCTGAGAGCACCTGAAGACAGTGCAGTGTATTACTGTGCAGCCAGCCGACAGGGGGCGAGAGGAAGTGTGCCCTACTTTGGAAATGGAACAAAGCTCACTGTTTTAGAGCCAGACATCCCTGTCACTCCACCCAAAGTCAAAGTCCTTCCACCCTCCACTAAGGAGTGTGAAGATAGAAACAAGAAGAAGAAGAAGACGTTGGTGTGTGTGGCCACCGACTTCTACCCCGACCACGTCACTGTGTTCTGGCAGTTAAATGGAGGCGCCAACATCACCGATGGAGTTGGGACCGACAAC
>405-50
TCAACTCACCTGCAGCCATACTATTCAAAACTACATTATGATACTATGGTACCAACAGTCAACAGGTGACACTGCTGTGAACCTCATTGGTTATGCACAATACAAGTCAATAACCATGGAGAAATCATTTGAAAAGCACTTCAGTGTGAGTGGAGATGGTTCGAAAGAGGCTTATCTTCATCTACTGAGTCTGAGAGCACCTGAAGACAGTGCAGTGTATTACTGTGCAGCCAGTGGACATGATGGAAGTGTGCCCTACTTTGGAAATGGAACAAAGCTCACTGTTTTAGAGCCAGACATCCCTGTCACTCCACCCAAAGTCAAAGTCCTTCCACCCTCCACTAAGGAGTGTGAAGATAGAAACAAGAAGAAGAAGAAGACGTTGGTGTGTGTGGCCACCGACTTCTACCCCGACCACGTCACTGTGTTCTGGCAGTTAAATGGAGGCGCCAACATCACCGATGGAGTTGGGACCGACAAC
>406-50
TCAACTCACCTGCAGCCATACTATTCAAAACTACAATATGATACTATGGTACCAACAGTCAACAGGAGACACTGCTATGAACCTCATTGGTTATGCATATACCACGTCAATAACCATGGAGAAATCATTTGAAAAGCACTTCAATGTGAGTGGAGACGGTAGGAAAGAGGCTTATCTTCATCTACTGAGTCTGAGAGCACCTGAAGACAGTGCAGTGTATTACTGTGCAGCCAGCCGGGACAGGGGGAGTACTCGGAAGCATACTTTGGAGCCGGCACCAAACTCACCGTTTTAGAGCCAGACATCCCTGTCACTCCACCCAAAGTCAAAGTCCTTCCACCCTCCACTAAGGAGTGTGAAGATAGAAACAAGAAGAAGAAGAAGACGTTGGTGTGTGTGGCCACCGACTTCTACCCCGACCACGTCACTGTGTTCTGGCAGTTAAATGGAGGCGCCAACATCACCGATGGAGTTGGGACCGACAAC
>407-50
TCAACTCACCTGCAGCCATACTATTCAAAACTACTATGTGATACTATGGTACCAACAGTCAACAGGAGACACTGCTGTGAATCTCATTGGTTATGCACAATACAAGTCAATAACCATGGAGAAATCATTTGAAAAGCACTTCAATGTGATTGGAGATGGTTCCAAAGAGGCTTATCTTCATCTACTGAGTCTGAGAGCACCTGAAGACAGTGCAGTGTATTACTGTGCAGCCGGACAGGTCGATAATCCTGCGTTCTTTGGAGCAGGGACCAAACTGACTGTTCTGGAGCCAGACATCCCTGTCACTCCACCCAAAGTCAAAGTCCTTCCACCCTCCACTAAGGAGTGTGAAGATAGAAACAAGAAGAAGAAGAAGACGTTGGTGTGTGTGGCCACCGACTTCTACCCCGACCACGTCACTGTGTTCTGGCAGTTAAATGGAGGCGCCAACATCACCGATGGAGTTGGGACCGACAAC
>408-50
TCAACTCACCTGCAGCCATACTATTCAAAACTACATTATGATACTATGGTACCAACAGTCAACAGGTGACACTGCTGTGAACCTCATTGGTTATGCACAATACAAGTCAATAACCATGGAGAAATCATTTGAAAAGCACTTCAGTGTGAGTGGAGATGGTTCGAAAGAGGCTTATCTTCATCTACTGAGTCTGAGAGCACCTGAAGACAGTGCAGTGTATTACTGTGCAGCCGGACAGGGGGGCTCGTACTCGGAAGCATACTTTGGAGCCGGCACCAAACTCACCGTTTTAGAGCCAGACATCCCTGTCACTCCACCCAAAGTCAAAGTCCTTCCACCCTCCACTAAGGAGTGTGAAGATAGAAACAAGAAGAAGAAGAAGACGTTGGTGTGTGTGGCCACCGACTTCTACCCCGACCACGTCACTGTGTTCTGGCAGTTAAATGGAGGCGCCAACATCACCGATGGAGTTGGGACCGACAAC
>409-50
TCAACTCACCTGCAGCCATACTATTCAAAACTACAATATGATACTATGGTACCAACAGTCAACAGGAGACACTGCTATGAACCTCATTGGTTATGCATATACCACGTCAATAACCATGGAGAAATCATTTGAAAAGCACTTCAATGTGAGTGGAGACGGTAGGAAAGAGGCTTATCTTCATCTACTGAGTCTGAGAGCACCTGAAGACAGTGCAGTGTATTACTGTGCAGCCGGGACAGGGGGATATGAGGCACATTTTGGTTCAGGCACCAAATTAACAGTTCTCGAGCCAGACATCCCTGTCACTCCACCCAAAGTCAAAGTCCTTCCACCCTCCACTAAGGAGTGTGAAGATAGAAACAAGAAGAAGAAGAAGACGTTGGTGTGTGTGGCCACCGACTTCTACCCCGACCACGTCACTGTGTTCTGGCAGTTAAATGGAGGCGCCAACATCACCGATGGAGTTGGGACCGACAAC
>410-50
TCAACTCACCTGCAGCCATACTATTCAAAACTACATTATGATACTATGGTACCAACAGTCAACAGGTGACACTGCTGTGAACCTCATTGGTTATGCACAATACAAGTCAATAACCATGGAGAAATCATTTGAAAAGCACTTCAGTGTGAGTGGAGATGGTTCGAAAGAGGCTTATCTTCATCTACTGAGTCTGAGAGCACCTGAAGACAGTGCAGTGTATTACTGTGCAGCCAGCCAATTCGGGGCTGGTGCTTATCCTGCCTACTTTGGAGAGGGAACTAAGCTAACAGTTCTGGAGCCAGACATCCCTGTCACTCCACCCAAAGTCAAAGTCCTTCCACCCTCCACTAAGGAGTGTGAAGATAGAAACAAGAAGAAGAAGAAGACGTTGGTGTGTGTGGCCACCGACTTCTACCCCGACCACGTCACTGTGTTCTGGCAGTTAAATGGAGGCGCCAACATCACCGATGGAGTTGGGACCGACAAC
>411-50
TCAACTCACCTGCAGCCATACTATTCAAGGCTACACTATGATACTATGGTACCAACAGTCAACAGGAGACACTGCTATGAACCTCATTGGTTATGCATATTACAAGTCAATAACCATGGAGAAATCGTTTGAAAAGCACTTCAATGTGAGCGGAGATGGTTCGAAAGAGGCTTATCTTCATCTACTGAGTGTTAGAGCACCTGAAGACAGTGCAGTGTATTACTGTGCAGCCAGCCAGGGGGCGTACTCGGAAGCATACTTTGGAGCCGGCACCAAACTCACCGTTTTAGAGCCAGACATCCCTGTCACTCCACCCAAAGTCAAAGTCCTTCCACCCTCCACTAAGGAGTGTGAAGATAGAAACAAGAAGAAGAAGAAGACGTTGGTGTGTGTGGCCACCGACTTCTACCCCGACCACGTCACTGTGTTCTGGCAGTTAAATGGAGGCGCCAACATCACCGATGGAGTTGGGACCGACAAC
>412-50
TCAACTCACCTGCAGCCATACTATTCAAAACTACAATATGATACTATGGTACCAACAGTCAACAGGAGACACTGCTATGAACCTCATTGGTTATGCATATACCACGTCAATAACCATGGAGAAATCATTTGAAAAGCACTTCAATGTGAGTGGAGACGGTAGGAAAGAGGCTTATCTTCATCTACTGAGTCTGAGAGCACCTGAAGACAGTGCAGTGTATTACTGTGCAGCCAGCCAAACAGGGTACTCGGAAGCATACTTTGGAGCCGGCACCAAACTCACCGTTTTAGAGCCAGACATCCCTGTCACTCCACCCAAAGTCAAAGTCCTTCCACCCTCCACTAAGGAGTGTGAAGATAGAAACAAGAAGAAGAAGAAGACGTTGGTGTGTGTGGCCACCGACTTCTACCCCGACCACGTCACTGTGTTCTGGCAGTTAAATGGAGGCGCCAACATCACCGATGGAGTTGGGACCGACAAC
>413-50
TCAACTCACCTGCAGCCATACTATTCAAAACTACATTATGATACTATGGTACCAACAGTCAACAGGTGACACTGCTGTGAACCTCATTGGTTATGCACAATACAAGTCAATAACCATGGAGAAATCATTTGAAAAGCACTTCAGTGTGAGTGGAGATGGTTCGAAAGAGGCTTATCTTCATCTACTGAGTCTGAGAGCACCTGAAGACAGTGCAGTGTATTACTGTGCAGCCAGCGACAACTCGTACTCGGAAGCATACTTTGGAGCCGGCACCAAACTCACCGTTTTAGAGCCAGACATCCCTGTCACTCCACCCAAAGTCAAAGTCCTTCCACCCTCCACTAAGGAGTGTGAAGATAGAAACAAGAAGAAGAAGAAGACGTTGGTGTGTGTGGCCACCGACTTCTACCCCGACCACGTCACTGTGTTCTGGCAGTTAAATGGAGGCGCCAACATCACCGATGGAGTTGGGACCGACAAC
>414-50
TCAACTCACCTGCAGCCATACTATTCAAAACTACAATGTGATACTATGGTACCAACAGTCAACAGGAGACACTGCTATGAACCTCATTGGTTATGCATATACCACGTCAATAACCATGGAGAAATCATTTGAAAAGCACTTCAATGTGAGCGGAGATGGTTCGAAAGAGGCTTATCTTCATCTACTGAGTGTTAGAGCACCTGAAGACAGTGCAGTGTATTACTGTGCAGCCAGCGGGGGGGACTATGATCCTGCGTTCTTTGGAGCAGGGACCAAACTGACTGTTCTGGAGCCAGACATCCCTGTCACTCCACCCAAAGTCAAAGTCCTTCCACCCTCCACTAAGGAGTGTGAAGATAGAAACAAGAAGAAGAAGAAGACGTTGGTGTGTGTGGCCACCGACTTCTACCCCGACCACGTCACTGTGTTCTGGCAGTTAAATGGAGGCGCCAACATCACCGATGGAGTTGGGACCGACAAC
>415-50
TCAACTCACCTGCAGCCATACTATTCAAGGCTACACTATGATACTATGGTACCAACAGTCAACAGGAGACACTGCTATGAACCTCATTGGTTATGCATATTACAAGTCAATAACCATGGAGAAATCGTTTGAAAAGCACTTCAATGTGAGCGGAGATGGTTCGAAAGAGGCTTATCTTCATCTACTGAGTGTTAGAGCACCTGAAGACAGTGCAGTGTATTACTGTGCAGCCAGACAGCACTATGAGGCACATTTTGGTTCAGGCACCAAATTAACAGTTCTCGAGCCAGACATCCCTGTCACTCCACCCAAAGTCAAAGTCCTTCCACCCTCCACTAAGGAGTGTGAAGATAGAAACAAGAAGAAGAAGAAGACGTTGGTGTGTGTGGCCACCGACTTCTACCCCGACCACGTCACTGTGTTCTGGCAGTTAAATGGAGGCGCCAACATCACCGATGGAGTTGGGACCGACAAC
>416-50
TCAACTCACCTGCAGCCATACTATTCAAAACTACAATATGATACTATGGTACCAACAGTCAACAGGAGACACTGCTATGAACCTCATTGGTTATGCATTTACCAAGTCAATAACCATGGAGAAATCATTTGAAAAGCACTTCAATGTGAGTGGAGATGGTTCGAAAGAGGCTTATCTTCATCTACTGAGTCTGAGAGCACCTGAAGACAGTGCAGTGTATTACTGTGCAGCCAGCCAATTTGGGAACTATGATCCTGCGTTCTTTGGAGCAGGGACCAAACTGACTGTTCTGGAGCCAGACATCCCTGTCACTCCACCCAAAGTCAAAGTCCTTCCACCCTCCACTAAGGAGTGTGAAGATAGAAACAAGAAGAAGAAGAAGACGTTGGTGTGTGTGGCCACCGACTTCTACCCCGACCACGTCACTGTGTTCTGGCAGTTAAATGGAGGCGCCAACATCACCGATGGAGTTGGGACCGACAAC
>417-50
TCAACTCACCTGCAGCCATACTATTCAAAACTACAATATGATACTATGGTACCAACAGTCAACAGGAGACACTGCTATGAACCTCATTGGTTATGCATATACCACGTCAATAACCATGGAGAAATCATTTGAAAAGCACTTCAATGTGAGTGGAGACGGTAGGAAAGAGGCTTATCTTCATCTACTGAGTCTGAGAGCACCTGAAGACAGTGCAGTGTATTACTGTGCAGCCAGCCACAGGGGAGGCCAACCAGCCTTCTTTGGCAATGGAACCAAACTCACTGTTTTAGAGCCAGACATCCCTGTCACTCCACCCAAAGTCAAAGTCCTTCCACCCTCCACTAAGGAGTGTGAAGATAGAAACAAGAAGAAGAAGAAGACGTTGGTGTGTGTGGCCACCGACTTCTACCCCGACCACGTCACTGTGTTCTGGCAGTTAAATGGAGGCGCCAACATCACCGATGGAGTTGGGACCGACAAC
>418-50
TCAACTCACCTGCAGCCATACTATTCAAAACTACATTATGATACTATGGTACCAACAGTCAACAGGTGACACTGCTGTGAACCTCATTGGTTATGCACAATACAAGTCAATAACCATGGAGAAATCATTTGAAAAGCACTTCAGTGTGAGTGGAGATGGTTCGAAAGAGGCTTATCTTCATCTACTGAGTCTGAGAGCACCTGAAGACAGTGCAGTGTATTACTGTGCAGCCAGCCGACAGGGAGCTGGAAGTGTGCCCTACTTTGGAAATGGAACAAAGCTCACTGTTTTAGAGCCAGACATCCCTGTCACTCCACCCAAAGTCAAAGTCCTTCCACCCTCCACTAAGGAGTGTGAAGATAGAAACAAGAAGAAGAAGAAGACGTTGGTGTGTGTGGCCACCGACTTCTACCCCGACCACGTCACTGTGTTCTGGCAGTTAAATGGAGGCGCCAACATCACCGATGGAGTTGGGACCGACAAC
>419-50
TCAACTCACCTGCAGCCATACTATTCAAGGCTACACTATGATACTATGGTACCAACAGTCAACAGGTGACACTGCTGTGAACCTCATAGGTTATGCATATACCACGTCAATAACCATGGAGAAATCGTTTGAAAAGCACTTCAGTGTGAGTGGAGATGGTTCGAAAGAGGCTTATCTTCATCTACTGAGTCTGAGAGCACCTGAAGACAGTGCAGTGTATTACTGTGCAGCCAGCCGTGGAAGTGTGCCCTACTTTGGAAATGGAACAAAGCTCACTGTTTTAGAGCCAGACATCCCTGTCACTCCACCCAAAGTCAAAGTCCTTCCACCCTCCACTAAGGAGTGTGAAGATAGAAACAAGAAGAAGAAGAAGACGTTGGTGTGTGTGGCCACCGACTTCTACCCCGACCACGTCACTGTGTTCTGGCAGTTAAATGGAGGCGCCAACATCACCGATGGAGTTGGGACCGACAAC
>420-50
TCAACTCACCTGCAGCCATACTATTCAAGGCTACACTATGATACTATGGTACCAACAGTCAACAGGAGACACTGCTATGAACCTCATTGGTTATGCATATTACAAGTCAATAACCATGGAGAAATCGTTTGAAAAGCACTTCAATGTGAGCGGAGATGGTTCGAAAGAGGCTTATCTTCATCTACTGAGTGTTAGAGCACCTGAAGACAGTGCAGTGTATTACTGTGCAGCCAGCCAATTTGAGGGATTTGGAAGTGTGCCCTACTTTGGAAATGGAACAAAGCTCACTGTTTTAGAGCCAGACATCCCTGTCACTCCACCCAAAGTCAAAGTCCTTCCACCCTCCACTAAGGAGTGTGAAGATAGAAACAAGAAGAAGAAGAAGACGTTGGTGTGTGTGGCCACCGACTTCTACCCCGACCACGTCACTGTGTTCTGGCAGTTAAATGGAGGCGCCAACATCACCGATGGAGTTGGGACCGACAAC
>421-50
TCAACTCACCTGCAGCCATACTATTCAAAACTACATTATGATACTATGGTACCAACAGTCAACAGGTGACACTGCTGTGAACCTCATTGGTTATGCACAATACAAGTCAATAACCATGGAGAAATCATTTGAAAAGCACTTCAGTGTGAGTGGAGATGGTTCGAAAGAGGCTTATCTTCATCTACTGAGTCTGAGAGCACCTGAAGACAGTGCAGTGTATTACTGTGCAGCCAGCCAGGCCAACTATGAGGCACATTTTGGTTCAGGCACCAAATTAACAGTTCTCGAGCCAGACATCCCTGTCACTCCACCCAAAGTCAAAGTCCTTCCACCCTCCACTAAGGAGTGTGAAGATAGAAACAAGAAGAAGAAGAAGACGTTGGTGTGTGTGGCCACCGACTTCTACCCCGACCACGTCACTGTGTTCTGGCAGTTAAATGGAGGCGCCAACATCACCGATGGAGTTGGGACCGACAAC
>422-50
TCAACTCACCTGCAGCCATACTATTCAAGGCTACACTATGATACTATGGTACCAACAGTCAACAGGTGACACTGCTGTGAACCTCATAGGTTATGCATATACCACGTCAATAACCATGGAGAAATCGTTTGAAAAGCACTTCAGTGTGAGTGGAGATGGTTCGAAAGAGGCTTATCTTCATCTACTGAGTCTGAGAGCACCTGAAGACAGTGCAGTGTATTACTGTGCAGCCAGCCTCGGGACAGGGATAGGTGTGCCCTACTTTGGAAATGGAACAAAGCTCACTGTTTTAGAGCCAGACATCCCTGTCACTCCACCCAAAGTCAAAGTCCTTCCACCCTCCACTAAGGAGTGTGAAGATAGAAACAAGAAGAAGAAGAAGACGTTGGTGTGTGTGGCCACCGACTTCTACCCCGACCACGTCACTGTGTTCTGGCAGTTAAATGGAGGCGCCAACATCACCGATGGAGTTGGGACCGACAAC
>423-50
TCAACTCACCTGCAGCCATACTATTCAAAACTACATTATGATACTATGGTACCAACAGTCAACAGGTGACACTGCTGTGAACCTCATTGGTTATGCACAATACAAGTCAATAACCATGGAGAAATCATTTGAAAAGCACTTCAGTGTGAGTGGAGATGGTTCGAAAGAGGCTTATCTTCATCTACTGAGTCTGAGAGCACCTGAAGACAGTGCAGTGTATTACTGTGCAGCCAGCGGGACAGAACCTGGAAGTGTGCCCTACTTTGGAAATGGAACAAAGCTCACTGTTTTAGAGCCAGACATCCCTGTCACTCCACCCAAAGTCAAAGTCCTTCCACCCTCCACTAAGGAGTGTGAAGATAGAAACAAGAAGAAGAAGAAGACGTTGGTGTGTGTGGCCACCGACTTCTACCCCGACCACGTCACTGTGTTCTGGCAGTTAAATGGAGGCGCCAACATCACCGATGGAGTTGGGACCGACAAC
>424-50
TCAACTCACCTGCAGCCATACTATTCAAAACTACAATGTGATACTATGGTACCAACAGTCAACAGGAGACACTGCTATGAACCTCATTGGTTATGCATATACCACGTCAATAACCATGGAGAAATCATTTGAAAAGCACTTCAATGTGAGCGGAGATGGTTCGAAAGAGGCTTATCTTCATCTACTGAGTGTTAGAGCACCTGAAGACAGTGCAGTGTATTACTGTGCAGCCGGACAGGGCACTGGAAGTGTGCCCTACTTTGGAAATGGAACAAAGCTCACTGTTTTAGAGCCAGACATCCCTGTCACTCCACCCAAAGTCAAAGTCCTTCCACCCTCCACTAAGGAGTGTGAAGATAGAAACAAGAAGAAGAAGAAGACGTTGGTGTGTGTGGCCACCGACTTCTACCCCGACCACGTCACTGTGTTCTGGCAGTTAAATGGAGGCGCCAACATCACCGATGGAGTTGGGACCGACAAC
>425-50
TCAACTCACCTGCAGCCATACTATTCAAAACTACAATATGATACTATGGTACCAACAGTCAACAGGAGACACTGCTATGAACCTCATTGGTTATGCATATACCACGTCAATAACCATGGAGAAATCATTTGAAAAGCACTTCAATGTGAGTGGAGACGGTAGGAAAGAGGCTTATCTTCATCTACTGAGTCTGAGAGCACCTGAAGACAGTGCAGTGTATTACTGTGCAGCCGACAGCACTGGAAGTGTGCCCTACTTTGGAAATGGAACAAAGCTCACTGTTTTAGAGCCAGACATCCCTGTCACTCCACCCAAAGTCAAAGTCCTTCCACCCTCCACTAAGGAGTGTGAAGATAGAAACAAGAAGAAGAAGAAGACGTTGGTGTGTGTGGCCACCGACTTCTACCCCGACCACGTCACTGTGTTCTGGCAGTTAAATGGAGGCGCCAACATCACCGATGGAGTTGGGACCGACAAC
>426-50
TCAACTCACCTGCAGCCATACTATTCAAAACTACAATATGATACTATGGTACCAACAGTCAACAGGAGACACTGCTATGAACCTCATTGGTTATGCATATACCACGTCAATAACCATGGAGAAATCATTTGAAAAGCACTTCAATGTGAGTGGAGACGGTAGGAAAGAGGCTTATCTTCATCTACTGAGTCTGAGAGCACCTGAAGACAGTGCAGTGTATTACTGTGCAGCCAAGGACAGGGGGTACACTGGAAGTGTGCCCTACTTTGGAAATGGAACAAAGCTCACTGTTTTAGAGCCAGACATCCCTGTCACTCCACCCAAAGTCAAAGTCCTTCCACCCTCCACTAAGGAGTGTGAAGATAGAAACAAGAAGAAGAAGAAGACGTTGGTGTGTGTGGCCACCGACTTCTACCCCGACCACGTCACTGTGTTCTGGCAGTTAAATGGAGGCGCCAACATCACCGATGGAGTTGGGACCGACAAC
>427-50
TCAACTCACCTGCAGCCATACTATTCAAAACTACAATATGATACTATGGTACCAACAGTCAACAGGAGACACTGCTATGAACCTCATTGGTTATGCATATACCACGTCAATAACCATGGAGAAATCATTTGAAAAGCACTTCAATGTGAGTGGAGACGGTAGGAAAGAGGCTTATCTTCATCTACTGAGTCTGAGAGCACCTGAAGACAGTGCAGTGTATTACTGTGCAGCCAGCCAATATACAGGGGAGTATGAGGCACATTTTGGTTCAGGCACCAAATTAACAGTTCTCGAGCCAGACATCCCTGTCACTCCACCCAAAGTCAAAGTCCTTCCACCCTCCACTAAGGAGTGTGAAGATAGAAACAAGAAGAAGAAGAAGACGTTGGTGTGTGTGGCCACCGACTTCTACCCCGACCACGTCACTGTGTTCTGGCAGTTAAATGGAGGCGCCAACATCACCGATGGAGTTGGGACCGACAAC
>428-50
TCAACTCACCTGCAGCCATACTATTCAAGGCTACACTATGATACTATGGTACCAACAGTCAACAGGAGACACTGCTATGAACCTCATTGGTTATGCATATTACAAGTCAATAACCATGGAGAAATCGTTTGAAAAGCACTTCAATGTGAGCGGAGATGGTTCGAAAGAGGCTTATCTTCATCTACTGAGTGTTAGAGCACCTGAAGACAGTGCAGTGTATTACTGTGCAGCCAGGGACACTGGAAGTGTGCCCTACTTTGGAAATGGAACAAAGCTCACTGTTTTAGAGCCAGACATCCCTGTCACTCCACCCAAAGTCAAAGTCCTTCCACCCTCCACTAAGGAGTGTGAAGATAGAAACAAGAAGAAGAAGAAGACGTTGGTGTGTGTGGCCACCGACTTCTACCCCGACCACGTCACTGTGTTCTGGCAGTTAAATGGAGGCGCCAACATCACCGATGGAGTTGGGACCGACAAC
>429-50
TCAACTCACCTGCAGCCATACTATTCAAAACTACAATATGATACTATGGTACCAACAGTCAACAGGAGACACTGCTATGAACCTCATTGGTTATGCATATACCACGTCAATAACCATGGAGAAATCATTTGAAAAGCACTTCAATGTGAGTGGAGACGGTAGGAAAGAGGCTTATCTTCATCTACTGAGTCTGAGAGCACCTGAAGACAGTGCAGTGTATTACTGTGCAGCCAGCCAAACAGGGGGTGTGCCCTACTTTGGAAATGGAACAAAGCTCACTGTTTTAGAGCCAGACATCCCTGTCACTCCACCCAAAGTCAAAGTCCTTCCACCCTCCACTAAGGAGTGTGAAGATAGAAACAAGAAGAAGAAGAAGACGTTGGTGTGTGTGGCCACCGACTTCTACCCCGACCACGTCACTGTGTTCTGGCAGTTAAATGGAGGCGCCAACATCACCGATGGAGTTGGGACCGACAAC
>430-50
TCAACTCACCTGCAGCCATACTATTCAAGGCTACACTATGATACTATGGTACCAACAGTCAACAGGAGACACTGCTATGAACCTCATTGGTTATGCATATTACAAGTCAATAACCATGGAGAAATCGTTTGAAAAGCACTTCAATGTGAGCGGAGATGGTTCGAAAGAGGCTTATCTTCATCTACTGAGTGTTAGAGCACCTGAAGACAGTGCAGTGTATTACTGTGCAGTCGGACAGGACACTGGAAGTGTGCCCTACTTTGGAAATGGAACAAAGCTCACTGTTTTAGAGCCAGACATCCCTGTCACTCCACCCAAAGTCAAAGTCCTTCCACCCTCCACTAAGGAGTGTGAAGATAGAAACAAGAAGAAGAAGAAGACGTTGGTGTGTGTGGCCACCGACTTCTACCCCGACCACGTCACTGTGTTCTGGCAGTTAAATGGAGGCGCCAACATCACCGATGGAGTTGGGACCGACAAC
>431-50
TCAACTCACCTGCAGCCATACTATTCAAAACTACAATGTGATACTATGGTACCAACAGTCAACAGGAGACACTGCTATGAACCTCATTGGTTATGCATATACCACGTCAATAACCATGGAGAAATCATTTGAAAAGCACTTCAATGTGAGCGGAGATGGTTCGAAAGAGGCTTATCTTCATCTACTGAGTGTTAGAGCACCTGAAGACATTGCAGTGTATTACTGTGCAGCCAGCCAGGCCAGGGGTAGTGCCAGCCAGGCTTACTTCGGTGGAGGAACCAGGTTAACTGTCCTAGAGCCAGACATCCCTGTCACTCCACCCAAAGTCAAAGTCCTTCCACCCTCCACTAAGGAGTGTGAAGATAGAAACAAGAAGAAGAAGAAGACGTTGGTGTGTGTGGCCACCGACTTCTACCCCGACCACGTCACTGTGTTCTGGCAGTTAAATGGAGGCGCCAACATCACCGATGGAGTTGGGACCGACAAC
>432-50
TCAACTCACCTGCAGCCATACTATTCAAAGCTACTATGTGATACTATGGTACCAACAGTCAACAGGTGACACTGCTGTGAACCTCATTGGTTATGCACAATACAAGTCAATAACCATGGAGAAATCATTTGAAAAGCACTTCAGTGTGAGTGGAGATGGTTCGAAAGAGGCTTATCTTCATCTACTGAGTCTGAGAGCACCTGAAGACAGTGCAGTGTATTACTGTGCAGCCAGACAGGGGTGGTACTCGGAAGCATACTTTGGAGCCGGCACCAAACTCACCGTTTTAGAGCCAGACATCCCTGTCACTCCACCCAAAGTCAAAGTCCTTCCACCCTCCACTAAGGAGTGTGAAGATAGAAACAAGAAGAAGAAGAAGACGTTGGTGTGTGTGGCCACCGACTTCTACCCCGACCACGTCACTGTGTTCTGGCAGTTAAATGGAGGCGCCAACATCACCGATGGAGTTGGGACCGACAAC
>433-50
TCAACTCACCTGCAGCCATACTATTCAAAACTACAATATGATACTATGGTACCAACAGTCAACAGGAGACACTGCTATGAACCTCATTGGTTATGCATTTACCAAGTCAATAACCATGGAGAAATCATTTGAAAAGCACTTCAATGTGAGTGGAGATGGTTCGAAAGAGGCTTATCTTCATCTACTGAGTCTGAGAGCACCTGAAGACAGTGCAGTGTATTACTGTGCAGCCAGGGACACTGGAAGTGTGCCCTACTTTGGAAATGGAACAAAGCTCACTGTTTTAGAGCCAGACATCCCTGTCACTCCACCCAAAGTCAAAGTCCTTCCACCCTCCACTAAGGAGTGTGAAGATAGAAACAAGAAGAAGAAGAAGACGTTGGTGTGTGTGGCCACCGACTTCTACCCCGACCACGTCACTGTGTTCTGGCAGTTAAATGGAGGCGCCAACATCACCGATGGAGTTGGGACCGACAAC
>434-49
TCAACTCACCTGCAGCCATACTATTCAAAGCTACTATGTGATACTATGGTACCAACAGTCAACAGGAGACACTGCTATGAACCTCATTGGTTATGCATATTACAAGTCAATAACCATGGAGAAATCGTTTGAAAAGCACTTCAATGTGAGCGGAGATGGTTCGAAAGAGGCTTATCTTCATCTACTGAGTGTTAGAGCACCTGAAGACAGTGCAGTGTATTACTGTGCAGCCGGGACAGAAAATGAGGCACATTTTGGTTCAGGCACCAAATTAACAGTTCTCGAGCCAGACATCCCTGTCACTCCACCCAAAGTCAAAGTCCTTCCACCCTCCACTAAGGAGTGTGAAGATAGAAACAAGAAGAAGAAGAAGACGTTGGTGTGTGTGGCCACCGACTTCTACCCCGACCACGTCACTGTGTTCTGGCAGTTAAATGGAGGCGCCAACATCACCGATGGAGTTGGGACCGACAAC
>435-49
TCAACTCACCTGCAGCCATACTATTCAAAACTACAATGTGATACTATGGTACCAACAGTCAACAGGAGACACTGCTATGAACCTCATTGGTTATGCATATACCACGTCAATAACCATGGAGAAATCATTTGAAAAGCACTTCAATGTGAGCGGAGATGGTTCGAAAGAGGCTTATCTTCATCTACTGAGTGTTAGAGCACCTGAAGACATTGCAGTGTATTACTGTGCAGCCAGCCAATTCGGACAGGGCTGCTATGAGGCACATTTTGGTTCAGGCACCAAATTAACAGTTCTCGAGCCAGACATCCCTGTCACTCCACCCAAAGTCAAAGTCCTTCCACCCTCCACTAAGGAGTGTGAAGATAGAAACAAGAAGAAGAAGAAGACGTTGGTGTGTGTGGCCACCGACTTCTACCCCGACCACGTCACTGTGTTCTGGCAGTTAAATGGAGGCGCCAACATCACCGATGGAGTTGGGACCGACAAC
>436-49
TCAACTCACCTGCAGCCATACTATTCAAAACTACAATATGATACTATGGTACCAACAGTCAACAGGAGACACTGCTATGAACCTCATTGGTTATGCATATACCACGTCAATAACCATGGAGAAATCATTTGAAAAGCACTTCAATGTGAGTGGAGACGGTAGGAAAGAGGCTTATCTTCATCTACTGAGTCTGAGAGCACCTGAAGACAGTGCAGTGTATTACTGTGCAGCCAGCCGGGGCACTGGAAGTGTGCCCTACTTTGGAAATGGAACAAAGCTCACTGTTTTAGAGCCAGACATCCCTGTCACTCCACCCAAAGTCAAAGTCCTTCCACCCTCCACTAAGGAGTGTGAAGATAGAAACAAGAAGAAGAAGAAGACGTTGGTGTGTGTGGCCACCGACTTCTACCCCGACCACGTCACTGTGTTCTGGCAGTTAAATGGAGGCGCCAACATCACCGATGGAGTTGGGACCGACAAC
>437-49
TCAACTCACCTGCAGCCATACTATTCAAAACTACAATATGATACTATGGTACCAACAGTCAACAGGAGACACTGCTATGAACCTCATTGGTTATGCATATACCACGTCAATAACCATGGAGAAATCATTTGAAAAGCACTTCAATGTGAGTGGAGACGGTAGGAAAGAGGCTTATCTTCATCTACTGAGTCTGAGAGCACCTGAAGACAGTGCAGTGTATTACTGTGCAGCCAGCCAGGGTACCTCGTACTCGGAAGCATACTTTGGAGCCGGCACCAAACTCACCGTTTTAGAGCCAGACATCCCTGTCACTCCACCCAAAGTCAAAGTCCTTCCACCCTCCACTAAGGAGTGTGAAGATAGAAACAAGAAGAAGAAGAAGACGTTGGTGTGTGTGGCCACCGACTTCTACCCCGACCACGTCACTGTGTTCTGGCAGTTAAATGGAGGCGCCAACATCACCGATGGAGTTGGGACCGACAAC
>438-49
TCAACTCACCTGCAGCCATACTATTCAAGGCTACACTATGATACTATGGTACCAACAGTCAACAGGAGACACTGCTATGAACCTCATTGGTTATGCATATTACAAGTCAATAACCATGGAGAAATCGTTTGAAAAGCACTTCAATGTGAGCGGAGATGGTTCGAAAGAGGCTTATCTTCATCTACTGAGTGTTAGAGCACCTGAAGACAGTGCAGTGTATTACTGTGCAGCCGGACAGGGGGCCTCGTACTCGGAAGCATACTTTGGAGCCGGCACCAAACTCACCGTTTTAGAGCCAGACATCCCTGTCACTCCACCCAAAGTCAAAGTCCTTCCACCCTCCACTAAGGAGTGTGAAGATAGAAACAAGAAGAAGAAGAAGACGTTGGTGTGTGTGGCCACCGACTTCTACCCCGACCACGTCACTGTGTTCTGGCAGTTAAATGGAGGCGCCAACATCACCGATGGAGTTGGGACCGACAAC
>439-49
TCAACTCACCTGCAGCCATACTATTCAAAACTACAATATGATACTATGGTACCAACAGTCAACAGGAGACACTGCTATGAACCTCATTGGTTATGCATATACCACGTCAATAACCATGGAGAAATCATTTGAAAAGCACTTCAATGTGAGTGGAGACGGTAGGAAAGAGGCTTATCTTCATCTACTGAGTCTGAGAGCACCTGAAGACAGTGCAGTGTATTACTGTGCAGCCAGCCCGCAATTATAATCCTGCGTTCTTTGGAGCAGGGACCAAACTGACTGTTCTGGAGCCAGACATCCCTGTCACTCCACCCAAAGTCAAAGTCCTTCCACCCTCCACTAAGGAGTGTGAAGATAGAAACAAGAAGAAGAAGAAGACGTTGGTGTGTGTGGCCACCGACTTCTACCCCGACCACGTCACTGTGTTCTGGCAGTTAAATGGAGGCGCCAACATCACCGATGGAGTTGGGACCGACAAC
>440-49
TCAACTCACCTGCAGCCATACTATTCAAAACTACATTATGATACTATGGTACCAACAGTCAACAGGTGACACTGCTGTGAACCTCATTGGTTATGCACAATACAAGTCAATAACCATGGAGAAATCATTTGAAAAGCACTTCAGTGTGAGTGGAGATGGTTCGAAAGAGGCTTATCTTCATCTACTGAGTCTGAGAGCACCTGAAGACAGTGCAGTGTATTACTGTGCAGCCAGCCACGTGGGAAGATATGAGGCACATTTTGGTTCAGGCACCAAATTAACAGTTCTCGAGCCAGACATCCCTGTCACTCCACCCAAAGTCAAAGTCCTTCCACCCTCCACTAAGGAGTGTGAAGATAGAAACAAGAAGAAGAAGAAGACGTTGGTGTGTGTGGCCACCGACTTCTACCCCGACCACGTCACTGTGTTCTGGCAGTTAAATGGAGGCGCCAACATCACCGATGGAGTTGGGACCGACAAC
>441-49
TCAACTCACCTGCAGCCATACTATTCAAAACTACAATATGATACTATGGTACCAACAGTCAACAGGAGACACTGCTATGAACCTCATTGGTTATGCATATACCACGTCAATAACCATGGAGAAATCATTTGAAAAGCACTTCAATGTGAGTGGAGACGGTAGGAAAGAGGCTTATCTTCATCTACTGAGTCTGAGAGCACCTGAAGACAGTGCAGTGTATTACTGTGCAGCCAGCCAGGGCAGTTATGAGGCACATTTTGGTTCAGGCACCAAATTAACAGTTCTCGAGCCAGACATCCCTGTCACTCCACCCAAAGTCAAAGTCCTTCCACCCTCCACTAAGGAGTGTGAAGATAGAAACAAGAAGAAGAAGAAGACGTTGGTGTGTGTGGCCACCGACTTCTACCCCGACCACGTCACTGTGTTCTGGCAGTTAAATGGAGGCGCCAACATCACCGATGGAGTTGGGACCGACAAC
>442-49
TCAACTCACCTGCAGCCATACTATTCAAAACTACAATATGATACTATGGTACCAACAGTCAACAGGAGGCACTGCTATGAACCTCATTGGTTATGCATATACCACGTCAATAACCATGGAGAAATTGTTTGAAAAGCACTTCAATGTGAGTGGAGACGGTTTGAAAGAGGCTTATCTTCATCTACTGAGTCTGAGAGCACCTGAAGACAGTGCAGTGTATTACTGTGCAGCCAGCCTACAGTACACTGGAAGTGTGCCCTACTTTGGAAATGGAACAAAGCTCACTGTTTTAGAGCCAGACATCCCTGTCACTCCACCCAAAGTCAAAGTCCTTCCACCCTCCACTAAGGAGTGTGAAGATAGAAACAAGAAGAAGAAGAAGACGTTGGTGTGTGTGGCCACCGACTTCTACCCCGACCACGTCACTGTGTTCTGGCAGTTAAATGGAGGCGCCAACATCACCGATGGAGTTGGGACCGACAAC
>443-49
TCAACTCACCTGCAGCCATACTATTCAAAACTACAATGTGATACTATGGTACCAACAGTCAACAGGAGACACTGCTATGAACCTCATTGGTTATGCATATTACAAGTCAATAACCATGGAGAAATCGTTTGAAAAGCACTTCAATGTGAGCGGAGATGGTTCGAAAGAGGCTTATCTTCATCTACTGAGTGTTAGAGCACCTGAAGACAGTGCAGTGTATTACTGTGCAGCCAGCCGACAAAACCAACCAGCCTTCTTTGGCAATGGAACCAAACTCACTGTTTTAGAGCCAGACATCCCTGTCACTCCACCCAAAGTCAAAGTCCTTCCACCCTCCACTAAGGAGTGTGAAGATAGAAACAAGAAGAAGAAGAAGACGTTGGTGTGTGTGGCCACCGACTTCTACCCCGACCACGTCACTGTGTTCTGGCAGTTAAATGGAGGCGCCAACATCACCGATGGAGTTGGGACCGACAAC
>444-49
TCAACTCACCTGCAGCCATACTATTCAAAACTACATTATGATACTATGGTACCAACAGTCAACAGGTGACACTGCTGTGAACCTCATTGGTTATGCACAATACAAGTCAATAACCATGGAGAAATCATTTGAAAAGCACTTCAGTGTGAGTGGAGATGGTTCGAAAGAGGCTTATCTTCATCTACTGAGTCTGAGAGCACCTGAAGACAGTGCAGTGTATTACTGTGCAGCCGGACAGGGGGCCAACTATGAGGCACATTTTGGTTCAGGCACCAAATTAACAGTTCTCGAGCCAGACATCCCTGTCACTCCACCCAAAGTCAAAGTCCTTCCACCCTCCACTAAGGAGTGTGAAGATAGAAACAAGAAGAAGAAGAAGACGTTGGTGTGTGTGGCCACCGACTTCTACCCCGACCACGTCACTGTGTTCTGGCAGTTAAATGGAGGCGCCAACATCACCGATGGAGTTGGGACCGACAAC
>445-49
TCAACTCACCTGCAGCCATACTATTCAAAACTACAATATGATACTATGGTACCAACAGTCAACAGGAGACACTGCTATGAACCTCATTGGTTATGCATATACCACGTCAATAACCATGGAGAAATCATTTGAAAAGCACTTCAATGTGAGTGGAGACGGTAGGAAAGAGGCTTATCTTCATCTACTGAGTCTGAGAGCACCTGAAGACAGTGCAGTGTATTACTGTGCAGCCAGCCCGGGACAGGGCGGCTATGAGGCACATTTTGGTTCAGGCACCAAATTAACAGTTCTCGAGCCAGACATCCCTGTCACTCCACCCAAAGTCAAAGTCCTTCCACCCTCCACTAAGGAGTGTGAAGATAGAAACAAGAAGAAGAAGAAGACGTTGGTGTGTGTGGCCACCGACTTCTACCCCGACCACGTCACTGTGTTCTGGCAGTTAAATGGAGGCGCCAACATCACCGATGGAGTTGGGACCGACAAC
>446-49
TCAACTCACCTGCAGCCATACTATTCAAAACTACAATATGATACTATGGTACCAACAGTCAACAGGAGACACTGCTATGAACCTCATTGGTTATGCATTTACCAAGTCAATAACCATGGAGAAATCATTTGAAAAGCACTTCAATGTGAGTGGAGATGGTTCGAAAGAGGCTTATCTTCATCTACTGAGTCTGAGAGCACCTGAAGACAGTGCAGTGTATTACTGTGCAGCCAGCCGACAGGGGCGCAGCTATAATCCTGCGTTCTTTGGAGCAGGGACCAAACTGACTGTTCTGGAGCCAGACATCCCTGTCACTCCACCCAAAGTCAAAGTCCTTCCACCCTCCACTAAGGAGTGTGAAGATAGAAACAAGAAGAAGAAGAAGACGTTGGTGTGTGTGGCCACCGACTTCTACCCCGACCACGTCACTGTGTTCTGGCAGTTAAATGGAGGCGCCAACATCACCGATGGAGTTGGGACCGACAAC
>447-49
TCAACTCACCTGCAGCCATACTATTCAAGGCTACACTATGATACTATGGTACCAACAGTCAACAGGAGACACTGCTATGAACCTCATTGGTTATGCATATTACAAGTCAATAACCATGGAGAAATCGTTTGAAAAGCACTTCAATGTGAGCGGAGATGGTTCGAAAGAGGCTTATCTTCATCTACTGAGTGTTAGAGCACCTGAAGACAGTGCAGTGTATTACTGTGCAGCCAGCCGACATGGAAGTGTGCCCTACTTTGGAAATGGAACAAAGCTCACTGTTTTAGAGCCAGACATCCCTGTCACTCCACCCAAAGTCAAAGTCCTTCCACCCTCCACTAAGGAGTGTGAAGATAGAAACAAGAAGAAGAAGAAGACGTTGGTGTGTGTGGCCACCGACTTCTACCCCGACCACGTCACTGTGTTCTGGCAGTTAAATGGAGGCGCCAACATCACCGATGGAGTTGGGACCGACAAC
>448-49
TCAACTCACCTGCAGCCATACTATTCAAAACTACATTATGATACTATGGTACCAACAGTCAACAGGTGACACTGCTGTGAACCTCATTGGTTATGCACAATACAAGTCAATAACCATGGAGAAATCATTTGAAAAGCACTTCAGTGTGAGTGGAGATGGTTCGAAAGAGGCTTATCTTCATCTACTGAGTCTGAGAGCACCTGAAGACAGTGCAGTGTATTACTGTGCAGCCAGCCGGAGGGGCAATATTTCAAACCAACCAGCCTTCTTTGGCAATGGAACCAAACTCACTGTTTTAGAGCCAGACATCCCTGTCACTCCACCCAAAGTCAAAGTCCTTCCACCCTCCACTAAGGAGTGTGAAGATAGAAACAAGAAGAAGAAGAAGACGTTGGTGTGTGTGGCCACCGACTTCTACCCCGACCACGTCACTGTGTTCTGGCAGTTAAATGGAGGCGCCAACATCACCGATGGAGTTGGGACCGACAAC
>449-49
TCAACTCACCTGCAGCCATACTATTCAAAACTACATTATGATACTATGGTACCAACAGTCAACAGGTGACACTGCTGTGAACCTCATTGGTTATGCACAATACAAGTCAATAACCATGGAGAAATCATTTGAAAAGCACTTCAGTGTGAGTGGAGATGGTTCGAAAGAGGCTTATCTTCATCTACTGAGTCTGAGAGCACCTGAAGACAGTGCAGTGTATTACTGTGCAGCCAGCCAAGCGGGACAGAACTATGAGGCACATTTTGGTTCAGGCACCAAATTAACAGTTCTCGAGCCAGACATCCCTGTCACTCCACCCAAAGTCAAAGTCCTTCCACCCTCCACTAAGGAGTGTGAAGATAGAAACAAGAAGAAGAAGAAGACGTTGGTGTGTGTGGCCACCGACTTCTACCCCGACCACGTCACTGTGTTCTGGCAGTTAAATGGAGGCGCCAACATCACCGATGGAGTTGGGACCGACAAC
>450-49
TCAACTCACCTGCAGCCATACTATTCAAAGCTACTATGTGATACTATGGTACCAACAGTCAACAGGTGACACTGCTGTGAACCTCATTGGTTATGCACAATACAAGTCAATAACCATGGAGAAATCATTTGAAAAGCACTTCAGTGTGAGTGGAGATGGTTCGAAAGAGGCTTATCTTCATCTACTGAGTCTGAGAGCACCTGAAGACAGTGCAGTGTATTACTGTGCAGCCAGCCACAGGGGTACTGGAAGTGTGCCCTACTTTGGAAATGGAACAAAGCTCACTGTTTTAGAGCCAGACATCCCTGTCACTCCACCCAAAGTCAAAGTCCTTCCACCCTCCACTAAGGAGTGTGAAGATAGAAACAAGAAGAAGAAGAAGACGTTGGTGTGTGTGGCCACCGACTTCTACCCCGACCACGTCACTGTGTTCTGGCAGTTAAATGGAGGCGCCAACATCACCGATGGAGTTGGGACCGACAAC
>451-49
TCAACTCACCTGCAGCCATACTATTCAAAACTACAATATGATACTATGGTACCAACAGTCAACAGGAGACACTGCTATGAACCTCATTGGTTATGCATATACCACGTCAATAACCATGGAGAAATCATTTGAAAAGCACTTCAATGTGAGTGGAGACGGTAGGAAAGAGGCTTATCTTCATCTACTGAGTCTGAGAGCACCTGAAGACAGTGCAGTGTATTACTGTGCAGCCAGAGGGACGTACTCGGAAGCATACTTTGGAGCCGGCACCAAACTCACCGTTTTAGAGCCAGACATCCCTGTCACTCCACCCAAAGTCAAAGTCCTTCCACCCTCCACTAAGGAGTGTGAAGATAGAAACAAGAAGAAGAAGAAGACGTTGGTGTGTGTGGCCACCGACTTCTACCCCGACCACGTCACTGTGTTCTGGCAGTTAAATGGAGGCGCCAACATCACCGATGGAGTTGGGACCGACAAC
>452-49
TCAACTCACCTGCAGCCATACTATTCAAAACTACATTATGATACTATGGTACCAACAGTCAACAGGTGACACTGCTGTGAACCTCATTGGTTATGCACAATACAAGTCAATAACCATGGAGAAATCATTTGAAAAGCACTTCAGTGTGAGTGGAGATGGTTCGAAAGAGGCTTATCTTCATCTACTGAGTCTGAGAGCACCTGAAGACAGTGCAGTGTATTACTGTGCAGCCAACAAGTACACTGGAAGTGTGCCCTACTTTGGAAATGGAACAAAGCTCACTGTTTTAGAGCCAGACATCCCTGTCACTCCACCCAAAGTCAAAGTCCTTCCACCCTCCACTAAGGAGTGTGAAGATAGAAACAAGAAGAAGAAGAAGACGTTGGTGTGTGTGGCCACCGACTTCTACCCCGACCACGTCACTGTGTTCTGGCAGTTAAATGGAGGCGCCAACATCACCGATGGAGTTGGGACCGACAAC
>453-49
TCAACTCACCTGCAGCCATACTATTCAAAACTACAATGTGATACTATGGTACCAACAGTCAACAGGAGACACTGCTATGAACCTCATTGGTTATGCATATACCACGTCAATAACCATGGAGAAATCATTTGAAAAGCACTTCAATGTGAGCGGAGATGGTTCGAAAGAGGCTTATCTTCATCTACTGAGTGTTAGAGCACCTGAAGACAGTGCAGTGTATTACTGTGCAGCCAGCGCAGGGTTTATTTCAAACCAACCAGCCTTCTTTGGCAATGGAACCAAACTCACTGTTTTAGAGCCAGACATCCCTGTCACTCCACCCAAAGTCAAAGTCCTTCCACCCTCCACTAAGGAGTGTGAAGATAGAAACAAGAAGAAGAAGAAGACGTTGGTGTGTGTGGCCACCGACTTCTACCCCGACCACGTCACTGTGTTCTGGCAGTTAAATGGAGGCGCCAACATCACCGATGGAGTTGGGACCGACAAC
>454-49
TCAACTCACCTGCAGCCATACTATTCAAGGCTACACTATGATACTATGGTACCAACAGTCAACAGGAGACACTGCTATGAACCTCATTGGTTATGCATATTACAAGTCAATAACCATGGAGAAATCGTTTGAAAAGCACTTCAATGTGAGCGGAGATGGTTCGAAAGAGGCTTATCTTCATCTACTGAGTGTTAGAGCACCTGAAGACAGTGCAGTGTATTACTGTGCAGCCAGCCAAGGTTATGAGGCACATTTTGGTTCAGGCACCAAATTAACAGTTCTCGAGCCAGACATCCCTGTCACTCCACCCAAAGTCAAAGTCCTTCCACCCTCCACTAAGGAGTGTGAAGATAGAAACAAGAAGAAGAAGAAGACGTTGGTGTGTGTGGCCACCGACTTCTACCCCGACCACGTCACTGTGTTCTGGCAGTTAAATGGAGGCGCCAACATCACCGATGGAGTTGGGACCGACAAC
>455-49
TCAACTCACCTGCAGCCATACTATTCAAAACTACAATATGATACTATGGTACCAACAGTCAACAGGAGACACTGCTATGAACCTCATTGGTTATGCATATACCACGTCAATAACCATGGAGAAATCATTTGAAAAGCACTTCAATGTGAGTGGAGACGGTAGGAAAGAGGCTTATCTTCATCTACTGAGTCTGAGAGCACCTGAAGACAGTGCAGTGTATTACTGTGCAGCCAGCCAGGGGTATGAGGCACATTTTGGTTCAGGCACCAAATTAACAGTTCTCGAGCCAGACATCCCTGTCACTCCACCCAAAGTCAAAGTCCTTCCACCCTCCACTAAGGAGTGTGAAGATAGAAACAAGAAGAAGAAGAAGACGTTGGTGTGTGTGGCCACCGACTTCTACCCCGACCACGTCACTGTGTTCTGGCAGTTAAATGGAGGCGCCAACATCACCGATGGAGTTGGGACCGACAAC
>456-49
TCAACTCACCTGCAGCCATACTATTCAAAACTACAATGTGATACTATGGTACCAACAGTCAACAGGTGACACTGCTGTGAACCTCATTGGTTATGCACAATACAAGTCAATAACCATGGAGAAATCATTTGAAAAGCACTTCAGTGTGAGTGGAGATGGTTCCAAAGAGGCTTATCTTCATCTACTGAGTCTGAGAGCACCTGAAGACAGTGCAGTGTATTACTGTGCAGCCAGCCAAACAGCGGAAGCATACTTTGGAGCCGGCACCAAACTCACCGTTTTAGAGCCAGACATCCCTGTCACTCCACCCAAAGTCAAAGTCCTTCCACCCTCCACTAAGGAGTGTGAAGATAGAAACAAGAAGAAGAAGAAGACGTTGGTGTGTGTGGCCACCGACTTCTACCCCGACCACGTCACTGTGTTCTGGCAGTTAAATGGAGGCGCCAACATCACCGATGGAGTTGGGACCGACAAC
>457-49
TCAACTCACCTGCAGCCATACTATTCAAAACTACATTATGATACTATGGTACCAACAGTCAACAGGTGACACTGCTGTGAACCTCATTGGTTATGCACAATACAAGTCAATAACCATGGAGAAATCATTTGAAAAGCACTTCAGTGTGAGTGGAGATGGTTCGAAAGAGGCTTATCTTCATCTACTGAGTCTGAGAGCACCTGAAGACAGTGCAGTGTATTACTGTGCAGCCAGCCGGGACAGGGCTGGAAGTGTGCCCTACTTTGGAAATGGAACAAAGCTCACTGTTTTAGAGCCAGACATCCCTGTCACTCCACCCAAAGTCAAAGTCCTTCCACCCTCCACTAAGGAGTGTGAAGATAGAAACAAGAAGAAGAAGAAGACGTTGGTGTGTGTGGCCACCGACTTCTACCCCGACCACGTCACTGTGTTCTGGCAGTTAAATGGAGGCGCCAACATCACCGATGGAGTTGGGACCGACAAC
>458-49
TCAACTCACCTGCAGCCATACTATTCAAGGCTACACTATGATACTATGGTACCAACAGTCAACAGGTGACACTGCTGTGAACCTCATAGGTTATGCATATACCACGTCAATAACCATGGAGAAATCGTTTGAAAAGCACTTCAGTGTGAGTGGAGATGGTTCGAAAGAGGCTTATCTTCATCTACTGAGTCTGAGAGCACCTGAAGACAGTGCAGTGTATTACTGTGCAGCCAGCCGGGACCGCGAACCAGCCTTCTTTGGCAATGGAACCAAACTCACTGTTTTAGAGCCAGACATCCCTGTCACTCCACCCAAAGTCAAAGTCCTTCCACCCTCCACTAAGGAGTGTGAAGATAGAAACAAGAAGAAGAAGAAGACGTTGGTGTGTGTGGCCACCGACTTCTACCCCGACCACGTCACTGTGTTCTGGCAGTTAAATGGAGGCGCCAACATCACCGATGGAGTTGGGACCGACAAC
>459-49
TCAACTCACCTGCAGCCATACTATTCAAAACTACAATATGATACTATGGTACCAACAGTCAACAGGAGACACTGCTATGAACCTCATTGGTTATGCATTTACCAAGTCAATAACCATGGAGAAATCATTTGAAAAGCACTTCAATGTGAGTGGAGATGGTTCGAAAGAGGCTTATCTTCATCTACTGAGTCTGAGAGCACCTGAAGACAGTGCAGTGTATTACTGTGCAGCCAGCCAAATATACACTGGAAGTGTGCCCTACTTTGGAAATGGAACAAAGCTCACTGTTTTAGAGCCAGACATCCCTGTCACTCCACCCAAAGTCAAAGTCCTTCCACCCTCCACTAAGGAGTGTGAAGATAGAAACAAGAAGAAGAAGAAGACGTTGGTGTGTGTGGCCACCGACTTCTACCCCGACCACGTCACTGTGTTCTGGCAGTTAAATGGAGGCGCCAACATCACCGATGGAGTTGGGACCGACAAC
>460-49
TCAACTCACCTGCAGCCATACTATTCAAAACTACATTATGATACTATGGTACCAACAGTCAACAGGTGACACTGCTGTGAACCTCATTGGTTATGCACAATACAAGTCAATAACCATGGAGAAATCATTTGAAAAGCACTTCAGTGTGAGTGGAGATGGTTCGAAAGAGGCTTATCTTCATCTACTGAGTCTGAGAGCACCTGAAGACAGTGCAGTGTATTACTGTGCAGCCAATCGGGACAGTCCGTACTCGGAAGCATACTTTGGAGCCGGCACCAAACTCACCGTTTTAGAGCCAGACATCCCTGTCACTCCACCCAAAGTCAAAGTCCTTCCACCCTCCACTAAGGAGTGTGAAGATAGAAACAAGAAGAAGAAGAAGACGTTGGTGTGTGTGGCCACCGACTTCTACCCCGACCACGTCACTGTGTTCTGGCAGTTAAATGGAGGCGCCAACATCACCGATGGAGTTGGGACCGACAAC
>461-49
TCAACTCACCTGCAGCCATACTATTCAAAACTACATTATGATACTATGGTACCAACAGTCAACAGGTGACACTGCTGTGAACCTCATTGGTTATGCACAATACAAGTCAATAACCATGGAGAAATCATTTGAAAAGCACTTCAGTGTGAGTGGAGATGGTTCGAAAGAGGCTTATCTTCATCTACTGAGTCTGAGAGCACCTGAAGACAGTGCAGTGTATTACTGTGCAGCCAGGGACAACTATGAGGCACATTTTGGTTCAGGCACCAAATTAACAGTTCTCGAGCCAGACATCCCTGTCACTCCACCCAAAGTCAAAGTCCTTCCACCCTCCACTAAGGAGTGTGAAGATAGAAACAAGAAGAAGAAGAAGACGTTGGTGTGTGTGGCCACCGACTTCTACCCCGACCACGTCACTGTGTTCTGGCAGTTAAATGGAGGCGCCAACATCACCGATGGAGTTGGGACCGACAAC
>462-49
TCAACTCACCTGCAGCCATACTATTCAAGGCTACACTATGATACTATGGTACCAACAGTCAACAGGTGACACTGCTGTGAACCTCATAGGTTATGCATATACCACGTCAATAACCATGGAGAAATCGTTTGAAAAGCACTTCAGTGTGAGTGGAGATGGTTCGAAAGAGGCTTATCTTCATCTACTGAGTCTGAGAGCACCTGAAGACAGTGCAGTGTATTACTGTGCAGCCAGACAGAGCTCGTACTCGGAAGCATACTTTGGAGCCGGCACCAAACTCACCGTTTTAGAGCCAGACATCCCTGTCACTCCACCCAAAGTCAAAGTCCTTCCACCCTCCACTAAGGAGTGTGAAGATAGAAACAAGAAGAAGAAGAAGACGTTGGTGTGTGTGGCCACCGACTTCTACCCCGACCACGTCACTGTGTTCTGGCAGTTAAATGGAGGCGCCAACATCACCGATGGAGTTGGGACCGACAAC
>463-49
TCAACTCACCTGCAGCCATACTATTCAAAACTACATTATGATACTATGGTACCAACAGTCAACAGGTGACACTGCTGTGAACCTCATTGGTTATGCACAATACAAGTCAATAACCATGGAGAAATCATTTGAAAAGCACTTCAGTGTGAGTGGAGATGGTTCGAAAGAGGCTTATCTTCATCTACTGAGTCTGAGAGCACCTGAAGACAGTGCAGTGTATTACTGTGCAGCCAGCCAGACTTATGAGGCACATTTTGGTTCAGGCACCAAATTAACAGTTCTCGAGCCAGACATCCCTGTCACTCCACCCAAAGTCAAAGTCCTTCCACCCTCCACTAAGGAGTGTGAAGATAGAAACAAGAAGAAGAAGAAGACGTTGGTGTGTGTGGCCACCGACTTCTACCCCGACCACGTCACTGTGTTCTGGCAGTTAAATGGAGGCGCCAACATCACCGATGGAGTTGGGACCGACAAC
>464-49
TCAACTCACCTGCAGCCATACTATTCAAAGCTACTATGTGATACTATGGTACCAACAGTCAACAGGTGACACTGCTGTGAACCTCATTGGTTATGCACAATACAAGTCAATAACCATGGAGAAATCATTTGAAAAGCACTTCAGTGTGAGTGGAGATGGTTCGAAAGAGGCTTATCTTCATCTACTGAGTCTGAGAGCACCTGAAGACAGTGCAGTGTATTACTGTGCAGCCGGACAGGAATATGAGGCACATTTTGGTTCAGGCACCAAATTAACAGTTCTCGAGCCAGACATCCCTGTCACTCCACCCAAAGTCAAAGTCCTTCCACCCTCCACTAAGGAGTGTGAAGATAGAAACAAGAAGAAGAAGAAGACGTTGGTGTGTGTGGCCACCGACTTCTACCCCGACCACGTCACTGTGTTCTGGCAGTTAAATGGAGGCGCCAACATCACCGATGGAGTTGGGACCGACAAC
>465-49
TCAACTCACCTGCAGCCATACTATTCAAAACTACATTATGATACTATGGTACCAACAGTCAACAGGTGACACTGCTGTGAACCTCATTGGTTATGCACAATACAAGTCAATAACCATGGAGAAATCATTTGAAAAGCACTTCAGTGTGAGTGGAGATGGTTCGAAAGAGGCTTATCTTCATCTACTGAGTCTGAGAGCACCTGAAGACAGTGCAGTGTATTACTGTGCAGCCAGCCGGGACAGGGACCAACCAGCCTTCTTTGGCAATGGAACCAAACTCACTGTTTTAGAGCCAGACATCCCTGTCACTCCACCCAAAGTCAAAGTCCTTCCACCCTCCACTAAGGAGTGTGAAGATAGAAACAAGAAGAAGAAGAAGACGTTGGTGTGTGTGGCCACCGACTTCTACCCCGACCACGTCACTGTGTTCTGGCAGTTAAATGGAGGCGCCAACATCACCGATGGAGTTGGGACCGACAAC
>466-49
TCAACTCACCTGCAGCCATACTATTCAAAACTACAATATGATACTATGGTACCAACAGTCAACAGGAGACACTGCTATGAACCTCATTGGTTATGCATATACCACGTCAATAACCATGGAGAAATCATTTGAAAAGCACTTCAATGTGAGTGGAGACGGTAGGAAAGAGGCTTATCTTCATCTACTGAGTCTGAGAGCACCTGAAGACAGTGCAGTGTATTACTGTGCAGCCAGCCAGACAGGGAACACTGGAAGTGTGCCCTACTTTGGAAATGGAACAAAGCTCACTGTTTTAGAGCCAGACATCCCTGTCACTCCACCCAAAGTCAAAGTCCTTCCACCCTCCACTAAGGAGTGTGAAGATAGAAACAAGAAGAAGAAGAAGACGTTGGTGTGTGTGGCCACCGACTTCTACCCCGACCACGTCACTGTGTTCTGGCAGTTAAATGGAGGCGCCAACATCACCGATGGAGTTGGGACCGACAAC
>467-49
TCAACTCACCTGCAGCCATACTATTCAAAACTACATTATGATACTATGGTACCAACAGTCAACAGGTGACACTGCTGTGAACCTCATTGGTTATGCACAATACAAGTCAATAACCATGGAGAAATCATTTGAAAAGCACTTCAGTGTGAGTGGAGATGGTTCGAAAGAGGCTTATCTTCATCTACTGAGTCTGAGAGCACCTGAAGACAGTGCAGTGTATTACTGTGCAGCCAGCCTCCGGGACGGTGGAAGTGTGCCCTACTTTGGAAATGGAACAAAGCTCACTGTTTTAGAGCCAGACATCCCTGTCACTCCACCCAAAGTCAAAGTCCTTCCACCCTCCACTAAGGAGTGTGAAGATAGAAACAAGAAGAAGAAGAAGACGTTGGTGTGTGTGGCCACCGACTTCTACCCCGACCACGTCACTGTGTTCTGGCAGTTAAATGGAGGCGCCAACATCACCGATGGAGTTGGGACCGACAAC
>468-49
TCAACTCACCTGCAGCCATACTATTCAAAACTACAATGTGATACTATGGTACCAACAGTCAACAGGAGACACTGCTATGAACCTCATTGGTTATGCATATACCACGTCAATAACCATGGAGAAATCATTTGAAAAGCACTTCAATGTGAGCGGAGATGGTTCGAAAGAGGCTTATCTTCATCTACTGAGTGTTAGAGCACCTGAAGACATTGCAGTGTATTACTGTGCAGCCAGCTCGGGACAGGGCTATGAGGCACATTTTGGTTCAGGCACCAAATTAACAGTTCTCGAGCCAGACATCCCTGTCACTCCACCCAAAGTCAAAGTCCTTCCACCCTCCACTAAGGAGTGTGAAGATAGAAACAAGAAGAAGAAGAAGACGTTGGTGTGTGTGGCCACCGACTTCTACCCCGACCACGTCACTGTGTTCTGGCAGTTAAATGGAGGCGCCAACATCACCGATGGAGTTGGGACCGACAAC
>469-49
TCAACTCACCTGCAGCCATACTATTCAAAACTACATTATGATACTATGGTACCAACAGTCAACAGGTGACACTGCTGTGAACCTCATTGGTTATGCACAATACAAGTCAATAACCATGGAGAAATCATTTGAAAAGCACTTCAGTGTGAGTGGAGATGGTTCGAAAGAGGCTTATCTTCATCTACTGAGTCTGAGAGCACCTGAAGACAGTGCAGTGTATTACTGTGCAGAAAACGGACAGGGGGCGCGAGAGGCACATTTTGGTTCAGGCACCAAATTAACAGTTCTCGAGCCAGACATCCCTGTCACTCCACCCAAAGTCAAAGTCCTTCCACCCTCCACTAAGGAGTGTGAAGATAGAAACAAGAAGAAGAAGAAGACGTTGGTGTGTGTGGCCACCGACTTCTACCCCGACCACGTCACTGTGTTCTGGCAGTTAAATGGAGGCGCCAACATCACCGATGGAGTTGGGACCGACAAC
>470-49
TCAACTCACCTGCAGCCATACTATTCAAGGCTACACTATGATACTATGGTACCAACAGTCAACAGGTGACACTGCTGTGAACCTCATAGGTTATGCATATACCACGTCAATAACCATGGAGAAATCGTTTGAAAAGCACTTCAGTGTGAGTGGAGATGGTTCGAAAGAGGCTTATCTTCATCTACTGAGTCTGAGAGCACCTGAAGACAGTGCAGTGTATTACTGTGCAGCCAGCCAGGACTACAACTATGATCCTGCGTTCTTTGGAGCAGGGACCAAACTGACTGTTCTGGAGCCAGACATCCCTGTCACTCCACCCAAAGTCAAAGTCCTTCCACCCTCCACTAAGGAGTGTGAAGATAGAAACAAGAAGAAGAAGAAGACGTTGGTGTGTGTGGCCACCGACTTCTACCCCGACCACGTCACTGTGTTCTGGCAGTTAAATGGAGGCGCCAACATCACCGATGGAGTTGGGACCGACAAC
>471-48
TCAACTCACCTGCAGCCATACTATTCAAAACTACATTATGATACTATGGTACCAACAGTCAACAGGTGACACTGCTGTGAACCTCATTGGTTATGCACAATACAAGTCAATAACCATGGAGAAATCATTTGAAAAGCACTTCAGTGTGAGTGGAGATGGTTCGAAAGAGGCTTATCTTCATCTACTGAGTCTGAGAGCACCTGAAGACAGTGCAGTGTATTACTGTGCAGCCAGGGGGCTCTATGAGGCACATTTTGGTTCAGGCACCAAATTAACAGTTCTCGAGCCAGACATCCCTGTCACTCCACCCAAAGTCAAAGTCCTTCCACCCTCCACTAAGGAGTGTGAAGATAGAAACAAGAAGAAGAAGAAGACGTTGGTGTGTGTGGCCACCGACTTCTACCCCGACCACGTCACTGTGTTCTGGCAGTTAAATGGAGGCGCCAACATCACCGATGGAGTTGGGACCGACAAC
>472-48
TCAACTCACCTGCAGCCATACTATTCAAAACTACAATATGATACTATGGTACCAACAGTCAACAGGAGACACTGCTATGAACCTCATTGGTTATGCATTTACCAAGTCAATAACCATGGAGAAATCATTTGAAAAGCACTTCAATGTGAGTGGAGATGGTTCGAAAGAGGCTTATCTTCATCTACTGAGTCTGAGAGCACCTGAAGACAGTGCAGTGTATTACTGTGCAGCCAGCCAAGACAGCAACTATGAGGCACATTTTGGTTCAGGCACCAAATTAACAGTTCTCGAGCCAGACATCCCTGTCACTCCACCCAAAGTCAAAGTCCTTCCACCCTCCACTAAGGAGTGTGAAGATAGAAACAAGAAGAAGAAGAAGACGTTGGTGTGTGTGGCCACCGACTTCTACCCCGACCACGTCACTGTGTTCTGGCAGTTAAATGGAGGCGCCAACATCACCGATGGAGTTGGGACCGACAAC
>473-48
TCAACTCACCTGCAGCCATACTATTCAAAACTACAATGTGATACTATGGTACCAACAGTCAACAGGAGACAATGCTATGAACCTCATTGGTTATGCATTTACCAAGTCAATAACCATGGAGAAATCATTTGAAAAGCACTTCAGTGTGAGTGGAGATGGTTCGAAAGAGGCTTATCTTCATCTATTGAGTCTGAGAGCACCTGAAGACAGTGCAGTGTATTACTGTGCAGCCAGCCAAAGGACAGGCAACTATGAGGCACATTTTGGTTCAGGCACCAAATTAACAGTTCTCGAGCCAGACATCCCTGTCACTCCACCCAAAGTCAAAGTCCTTCCACCCTCCACTAAGGAGTGTGAAGATAGAAACAAGAAGAAGAAGAAGACGTTGGTGTGTGTGGCCACCGACTTCTACCCCGACCACGTCACTGTGTTCTGGCAGTTAAATGGAGGCGCCAACATCACCGATGGAGTTGGGACCGACAAC
>474-48
TCAACTCACCTGCAGCCATACTATTCAAAACTACATTATGATACTATGGTACCAACAGTCAACAGGTGACACTGCTGTGAACCTCATTGGTTATGCACAATACAAGTCAATAACCATGGAGAAATCATTTGAAAAGCACTTCAGTGTGAGTGGAGATGGTTCGAAAGAGGCTTATCTTCATCTACTGAGTCTGAGAGCACCTGAAGACAGTGCAGTGTATTACTGTGCAGCCAGCAGGACAGTTAGCTCGTACTCGGAAGCATACTTTGGAGCCGGCACCAAACTCACCGTTTTAGAGCCAGACATCCCTGTCACTCCACCCAAAGTCAAAGTCCTTCCACCCTCCACTAAGGAGTGTGAAGATAGAAACAAGAAGAAGAAGAAGACGTTGGTGTGTGTGGCCACCGACTTCTACCCCGACCACGTCACTGTGTTCTGGCAGTTAAATGGAGGCGCCAACATCACCGATGGAGTTGGGACCGACAAC
>475-48
TCAACTCACCTGCAGCCATACTATTCAAGGCTACACTATGATACTATGGTACCAACAGTCAACAGGAGACACTGCTATGAACCTCATTGGTTATGCATATTACAAGTCAATAACCATGGAGAAATCGTTTGAAAAGCACTTCAATGTGAGCGGAGATGGTTCGAAAGAGGCTTATCTTCATCTACTGAGTGTTAGAGCACCTGAAGACAGTGCAGTGTATTACTGTGCAGCCCCGGACAGGAACACTGGAAGTGTGCCCTACTTTGGAAATGGAACAAAGCTCACTGTTTTAGAGCCAGACATCCCTGTCACTCCACCCAAAGTCAAAGTCCTTCCACCCTCCACTAAGGAGTGTGAAGATAGAAACAAGAAGAAGAAGAAGACGTTGGTGTGTGTGGCCACCGACTTCTACCCCGACCACGTCACTGTGTTCTGGCAGTTAAATGGAGGCGCCAACATCACCGATGGAGTTGGGACCGACAAC
>476-48
TCAACTCACCTGCAGCCATACTATTCAAAGCTACTATGTGATACTATGGTACCAACAGTCAACAGGTGACACTGCTGTGAACCTCATTGGTTATGCACAATACAAGTCAATAACCATGGAGAAATCATTTGAAAAGCACTTCAGTGTGAGTGGAGATGGTTCGAAAGAGGCTTATCTTCATCTACTGAGTCTGAGAGCACCTGAAGACAGTGCAGTGTATTACTGTGCAGCCACCGGGACAGACTCGGAAGCATACTTTGGAGCCGGCACCAAACTCACCGTTTTAGAGCCAGACATCCCTGTCACTCCACCCAAAGTCAAAGTCCTTCCACCCTCCACTAAGGAGTGTGAAGATAGAAACAAGAAGAAGAAGAAGACGTTGGTGTGTGTGGCCACCGACTTCTACCCCGACCACGTCACTGTGTTCTGGCAGTTAAATGGAGGCGCCAACATCACCGATGGAGTTGGGACCGACAAC
>477-48
TCAACTCACCTGCAGCCATACTATTCAAAACTACAATATGATACTATGGTACCAACAGTCAACAGGAGACACTGCTATGAACCTCATTGGTTATGCATATACCACGTCAATAACCATGGAGAAATCATTTGAAAAGCACTTCAATGTGAGTGGAGACGGTAGGAAAGAGGCTTATCTTCATCTACTGAGTCTGAGAGCACCTGAAGACAGTGCAGTGTATTACTGTGCAGCCAGCCGGACAGGGGATAGTGCCAGCCAGGCTTACTTCGGTGGAGGAACCAGGTTAACTGTCCTAGAGCCAGACATCCCTGTCACTCCACCCAAAGTCAAAGTCCTTCCACCCTCCACTAAGGAGTGTGAAGATAGAAACAAGAAGAAGAAGAAGACGTTGGTGTGTGTGGCCACCGACTTCTACCCCGACCACGTCACTGTGTTCTGGCAGTTAAATGGAGGCGCCAACATCACCGATGGAGTTGGGACCGACAAC
>478-48
TCAACTCACCTGCAGCCATACTATTCAAGGCTACACTATGATACTATGGTACCAACAGTCAACAGGTGACACTGCTGTGAACCTCATAGGTTATGCATATACCACGTCAATAACCATGGAGAAATCGTTTGAAAAGCACTTCAGTGTGAGTGGAGATGGTTCGAAAGAGGCTTATCTTCATCTACTGAGTCTGAGAGCACCTGAAGACAGTGCAGTGTATTACTGTGCAGCCAGTGGGACAGGGGGCACTGGAAGTGTGCCCTACTTTGGAAATGGAACAAAGCTCACTGTTTTAGAGCCAGACATCCCTGTCACTCCACCCAAAGTCAAAGTCCTTCCACCCTCCACTAAGGAGTGTGAAGATAGAAACAAGAAGAAGAAGAAGACGTTGGTGTGTGTGGCCACCGACTTCTACCCCGACCACGTCACTGTGTTCTGGCAGTTAAATGGAGGCGCCAACATCACCGATGGAGTTGGGACCGACAAC
>479-48
TCAACTCACCTGCAGCCATACTATTCAAAGCTACTATGTGATACTATGGTACCAACAGTCAACAGGAGACACTGCTATGAACCTCATTGGTTATGCATATTACAAGTCAATAACCATGGAGAAATCGTTTGAAAAGCACTTCAATGTGAGCGGAGATGGTTCGAAAGAGGCTTATCTTCATCTACTGAGTGTTAGAGCACCTGAAGACAGTGCAGTGTATTACTGTGCAGCCAGCCAAGGGACAGGGGATCACTATAATCCTGCGTTCTTTGGAGCAGGGACCAAACTGACTGTTCTGGAGCCAGACATCCCTGTCACTCCACCCAAAGTCAAAGTCCTTCCACCCTCCACTAAGGAGTGTGAAGATAGAAACAAGAAGAAGAAGAAGACGTTGGTGTGTGTGGCCACCGACTTCTACCCCGACCACGTCACTGTGTTCTGGCAGTTAAATGGAGGCGCCAACATCACCGATGGAGTTGGGACCGACAAC
>480-48
TCAACTCACCTGCAGCCATACTATTCAAAACTACATTATGATACTATGGTACCAACAGTCAACAGGTGACACTGCTGTGAACCTCATTGGTTATGCACAATACAAGTCAATAACCATGGAGAAATCATTTGAAAAGCACTTCAGTGTGAGTGGAGATGGTTCGAAAGAGGCTTATCTTCATCTACTGAGTCTGAGAGCACCTGAAGACAGTGCAGTGTATTACTGTGCAGCCAGCCAATTAAGACTCGTACTCGGAAGCATACTTTGGAGCCGGCACCAAACTCACCGTTTTAGAGCCAGACATCCCTGTCACTCCACCCAAAGTCAAAGTCCTTCCACCCTCCACTAAGGAGTGTGAAGATAGAAACAAGAAGAAGAAGAAGACGTTGGTGTGTGTGGCCACCGACTTCTACCCCGACCACGTCACTGTGTTCTGGCAGTTAAATGGAGGCGCCAACATCACCGATGGAGTTGGGACCGACAAC
>481-48
TCAACTCACCTGCAGCCATACTATTCAAAACTACAATATGATACTATGGTACCAACAGTCAACAGGAGACACTGCTATGAACCTCATTGGTTATGCATATACCACGTCAATAACCATGGAGAAATCATTTGAAAAGCACTTCAATGTGAGTGGAGACGGTAGGAAAGAGGCTTATCTTCATCTACTGAGTCTGAGAGCACCTGAAGACAGTGCAGTGTATTACTGTGCAGCCAGCCGGACAGGAGGTGAGGCACATTTTGGTTCAGGCACCAAATTAACAGTTCTCGAGCCAGACATCCCTGTCACTCCACCCAAAGTCAAAGTCCTTCCACCCTCCACTAAGGAGTGTGAAGATAGAAACAAGAAGAAGAAGAAGACGTTGGTGTGTGTGGCCACCGACTTCTACCCCGACCACGTCACTGTGTTCTGGCAGTTAAATGGAGGCGCCAACATCACCGATGGAGTTGGGACCGACAAC
>482-48
TCAACTCACCTGCAGCCATACTATTCAAAGCTACTATGTGATACTATGGTACCAACAGTCAACAGGTGACACTGCTGTGAACCTCATTGGTTATGCACAATACAAGTCAATAACCATGGAGAAATCATTTGAAAAGCACTTCAGTGTGAGTGGAGATGGTTCGAAAGAGGCTTATCTTCATCTACTGAGTCTGAGAGCACCTGAAGACAGTGCAGTGTATTACTGTGCAGCCAGCCACAGGGGCGCCCTCACTGGAAGTGTGCCCTACTTTGGAAATGGAACAAAGCTCACTGTTTTAGAGCCAGACATCCCTGTCACTCCACCCAAAGTCAAAGTCCTTCCACCCTCCACTAAGGAGTGTGAAGATAGAAACAAGAAGAAGAAGAAGACGTTGGTGTGTGTGGCCACCGACTTCTACCCCGACCACGTCACTGTGTTCTGGCAGTTAAATGGAGGCGCCAACATCACCGATGGAGTTGGGACCGACAAC
>483-48
TCAACTCACCTGCAGCCATACTATTCAAAACTACAATATGATACTATGGTACCAACAGTCAACAGGAGACACTGCTATGAACCTCATTGGTTATGCATTTACCAAGTCAATAACCATGGAGAAATCATTTGAAAAGCACTTCAATGTGAGTGGAGATGGTTCGAAAGAGGCTTATCTTCATCTACTGAGTCTGAGAGCACCTGAAGACAGTGCAGTGTATTACTGTGCAGCCAGCCGGGACAGGGTCAACTATGAGGCACATTTTGGTTCAGGCACCAAATTAACAGTTCTCGAGCCAGACATCCCTGTCACTCCACCCAAAGTCAAAGTCCTTCCACCCTCCACTAAGGAGTGTGAAGATAGAAACAAGAAGAAGAAGAAGACGTTGGTGTGTGTGGCCACCGACTTCTACCCCGACCACGTCACTGTGTTCTGGCAGTTAAATGGAGGCGCCAACATCACCGATGGAGTTGGGACCGACAAC
>484-48
TCAACTCACCTGCAGCCATACTATTCAAAACTACTATGTGATACTATGGTACCAACAGTCAACAGGAGACACTGCTGTGAATCTCATTGGTTATGCACAATACAAGTCAATAACCATGGAGAAATCATTTGAAAAGCACTTCAATGTGATTGGAGATGGTTCGAAAGAGGCTTATCTTCATCTACTGAGTCTGAGAGCACCTGAAGACAGTGCAGTGTATTACTGTGCAGCCAGCCCAGGAGGAAAGGGGTATGAGGCACATTTTGGTTCAGGCACCAAATTAACAGTTCTCGAGCCAGACATCCCTGTCACTCCACCCAAAGTCAAAGTCCTTCCACCCTCCACTAAGGAGTGTGAAGATAGAAACAAGAAGAAGAAGAAGACGTTGGTGTGTGTGGCCACCGACTTCTACCCCGACCACGTCACTGTGTTCTGGCAGTTAAATGGAGGCGCCAACATCACCGATGGAGTTGGGACCGACAAC
>485-48
TCAACTCACCTGCAGCCATACTATTCAAAACTACAATGTGATACTATGGTACCAACAGTCAACAGGAGACACTGCTATGAACCTCATTGGTTATGCATATACCACGTCAATAACCATGGAGAAATCATTTGAAAAGCACTTCAATGTGAGCGGAGATGGTTCGAAAGAGGCTTATCTTCATCTACTGAGTGTTAGAGCACCTGAAGACAGTGCAGTGTATTACTGTGCAGCCAGCCAATTAAGGGGATACTCGGAAGCATACTTTGGAGCCGGCACCAAACTCACCGTTTTAGAGCCAGACATCCCTGTCACTCCACCCAAAGTCAAAGTCCTTCCACCCTCCACTAAGGAGTGTGAAGATAGAAACAAGAAGAAGAAGAAGACGTTGGTGTGTGTGGCCACCGACTTCTACCCCGACCACGTCACTGTGTTCTGGCAGTTAAATGGAGGCGCCAACATCACCGATGGAGTTGGGACCGACAAC
>486-48
TCAACTCACCTGCAGCCATACTATTCAAAACTACAATATGATACTATGGTACCAACAGTCAACAGGAGACACTGCTATGAACCTCATTGGTTATGCATATTACAAGTCAATAACCATGGAGAAATCGTTTGAAAAGCACTTCAATGTGAGCGGAGATGGTTCGAAAGAGGCTTATCTTCATCTACTGAGTGTTAGAGCACCTGAAGACAGTGCAGTGTATTACTGTGCAGCCAGGGGCCTCTATGAGGCACATTTTGGTTCAGGCACCAAATTAACAGTTCTCGAGCCAGACATCCCTGTCACTCCACCCAAAGTCAAAGTCCTTCCACCCTCCACTAAGGAGTGTGAAGATAGAAACAAGAAGAAGAAGAAGACGTTGGTGTGTGTGGCCACCGACTTCTACCCCGACCACGTCACTGTGTTCTGGCAGTTAAATGGAGGCGCCAACATCACCGATGGAGTTGGGACCGACAAC
>487-48
TCAACTCACCTGCAGCCATACTATTCAAAACTACAATATGATACTATGGTACCAACAGTCAACAGGAGACACTGCTATGAACCTCATTGGTTATGCATTTACCAAGTCAATAACCATGGAGAAATCATTTGAAAAGCACTTCAATGTGAGTGGAGATGGTTCGAAAGAGGCTTATCTTCATCTACTGAGTCTGAGAGCACCTGAAGACAGTGCAGTGTATTACTGTGCAGCCAGCCAGGGGAACACTGGAAGTGTGCCCTACTTTGGAAATGGAACAAAGCTCACTGTTTTAGAGCCAGACATCCCTGTCACTCCACCCAAAGTCAAAGTCCTTCCACCCTCCACTAAGGAGTGTGAAGATAGAAACAAGAAGAAGAAGAAGACGTTGGTGTGTGTGGCCACCGACTTCTACCCCGACCACGTCACTGTGTTCTGGCAGTTAAATGGAGGCGCCAACATCACCGATGGAGTTGGGACCGACAAC
>488-48
TCAACTCACCTGCAGCCATACTATTCAAAACTACAATGTGATACTATGGTACCAACAGTCAACAGGAGACACTGCTATGAACCTCATTGGTTATGCATATTACAAGTCAATAACCATGGAGAAATCGTTTGAAAAGCACTTCAATGTGAGCGGAGATGGTTCGAAAGAGGCTTATCTTCATCTACTGAGTGTTAGAGCACCTGAAGACAGTGCAGTGTATTACTGTGCAGCCAGCCACGGGACAAACCAACCAGCCTTCTTTGGCAATGGAACCAAACTCACTGTTTTAGAGCCAGACATCCCTGTCACTCCACCCAAAGTCAAAGTCCTTCCACCCTCCACTAAGGAGTGTGAAGATAGAAACAAGAAGAAGAAGAAGACGTTGGTGTGTGTGGCCACCGACTTCTACCCCGACCACGTCACTGTGTTCTGGCAGTTAAATGGAGGCGCCAACATCACCGATGGAGTTGGGACCGACAAC
>489-48
TCAACTCACCTGCAGCCATACTATTCAAAACTACAATGTGATACTATGGTACCAACAGTCAACAGGAGACACTGCTATGAACCTCATTGGTTATGCATATACCACGTCAATAACCATGGAGAAATCATTTGAAAAGCACTTCAATGTGAGCGGAGATGGTTCGAAAGAGGCTTATCTTCATCTACTGAGTGTTAGAGCACCTGAAGACAGTGCAGTGTATTACTGTGCAGCCAGCCAAACAACGTACTCGGAAGCATACTTTGGAGCCGGCACCAAACTCACCGTTTTAGAGCCAGACATCCCTGTCACTCCACCCAAAGTCAAAGTCCTTCCACCCTCCACTAAGGAGTGTGAAGATAGAAACAAGAAGAAGAAGAAGACGTTGGTGTGTGTGGCCACCGACTTCTACCCCGACCACGTCACTGTGTTCTGGCAGTTAAATGGAGGCGCCAACATCACCGATGGAGTTGGGACCGACAAC
>490-48
TCAACTCACCTGCAGCCATACTATTCAAAACTACAATATGATACTATGGTACCAACAGTCAACAGGAGACACTGCTATGAACCTCATTGGTTATGCATATACCACGTCAATAACCATGGAGAAATCATTTGAAAAGCACTTCAATGTGAGTGGAGACGGTAGGAAAGAGGCTTATCTTCATCTACTGAGTCTGAGAGCACCTGAAGACAGTGCAGTGTATTACTGTGCAGCCAGCGCACAGGGGGCTGGAAGTGTGCCCTACTTTGGAAATGGAACAAAGCTCACTGTTTTAGAGCCAGACATCCCTGTCACTCCACCCAAAGTCAAAGTCCTTCCACCCTCCACTAAGGAGTGTGAAGATAGAAACAAGAAGAAGAAGAAGACGTTGGTGTGTGTGGCCACCGACTTCTACCCCGACCACGTCACTGTGTTCTGGCAGTTAAATGGAGGCGCCAACATCACCGATGGAGTTGGGACCGACAAC
>491-48
TCAACTCACCTGCAGCCATACTATTCAAAGCTACTATGTGATACTATGGTACCAACAGTCAACAGGTGACACTGCTGTGAACCTCATTGGTTATGCACAATACAAGTCAATAACCATGGAGAAATCATTTGAAAAGCACTTCAGTGTGAGTGGAGATGGTTCGAAAGAGGCTTATCTTCATCTACTGAGTCTGAGAGCACCTGAAGACAGTGCAGTGTATTACTGTGCAGCCAGTGTGAACCTCAACCAGCCGTACTTCAGCAGCGGCACCAAACTCACAGTTCTGGAGCCAGACATCCCTGTCACTCCACCCAAAGTCAAAGTCCTTCCACCCTCCACTAAGGAGTGTGAAGATAGAAACAAGAAGAAGAAGAAGACGTTGGTGTGTGTGGCCACCGACTTCTACCCCGACCACGTCACTGTGTTCTGGCAGTTAAATGGAGGCGCCAACATCACCGATGGAGTTGGGACCGACAAC
>492-48
TCAACTCACCTGCAGCCATACTATTCAAAACTACAATGTGATACTATGGTACCAACAGTCAACAGGAGACACTGCTATGAACCTCATTGGTTATGCATATACCACGTCAATAACCATGGAGAAATCATTTGAAAAGCACTTCAATGTGAGCGGAGATGGTTCGAAAGAGGCTTATCTTCATCTACTGAGTGTTAGAGCACCTGAAGACAGTGCAGTGTATTACTGTGCAGCCAGCCAACACTGGAAGTGTGCCCTACTTTGGAAATGGAACAAAGCTCACTGTTTTAGAGCCAGACATCCCTGTCACTCCACCCAAAGTCAAAGTCCTTCCACCCTCCACTAAGGAGTGTGAAGATAGAAACAAGAAGAAGAAGAAGACGTTGGTGTGTGTGGCCACCGACTTCTACCCCGACCACGTCACTGTGTTCTGGCAGTTAAATGGAGGCGCCAACATCACCGATGGAGTTGGGACCGACAAC
>493-48
TCAACTCACCTGCAGCCATACTATTCAAGGCTACACTATGATACTATGGTACCAACAGTCAACAGGTGACACTGCTGTGAACCTCATAGGTTATGCATATACCACGTCAATAACCATGGAGAAATCGTTTGAAAAGCACTTCAGTGTGAGTGGAGATGGTTCGAAAGAGGCTTATCTTCATCTACTGAGTCTGAGAGCACCTGAAGACAGTGCAGTGTATTACTGTGCAGCCAGCCGACAGGGAAACTATGAGGCACATTTTGGTTCAGGCACCAAATTAACAGTTCTCGAGCCAGACATCCCTGTCACTCCACCCAAAGTCAAAGTCCTTCCACCCTCCACTAAGGAGTGTGAAGATAGAAACAAGAAGAAGAAGAAGACGTTGGTGTGTGTGGCCACCGACTTCTACCCCGACCACGTCACTGTGTTCTGGCAGTTAAATGGAGGCGCCAACATCACCGATGGAGTTGGGACCGACAAC
>494-48
TCAACTCACCTGCAGCCATACTATTCAAAACTACATTATGATACTATGGTACCAACAGTCAACAGGTGACACTGCTGTGAACCTCATTGGTTATGCACAATACAAGTCAATAACCATGGAGAAATCATTTGAAAAGCACTTCAGTGTGAGTGGAGATGGTTCGAAAGAGGCTTATCTTCATCTACTGAGTCTGAGAGCACCTGAAGACAGTGCAGTGTATTACTGTGCAGCCAGCCCGGGCTCTGGTGCTTATCCTGCCTACTTTGGAGAGGGAACTAAGCTAACAGTTCTGGAGCCAGACATCCCTGTCACTCCACCCAAAGTCAAAGTCCTTCCACCCTCCACTAAGGAGTGTGAAGATAGAAACAAGAAGAAGAAGAAGACGTTGGTGTGTGTGGCCACCGACTTCTACCCCGACCACGTCACTGTGTTCTGGCAGTTAAATGGAGGCGCCAACATCACCGATGGAGTTGGGACCGACAAC
>495-48
TCAACTCACCTGCAGCCATACTATTCAAAGCTACTATGTGATACTATGGTACCAACAGTCAACAGGTGACACTGCTGTGAACCTCATTGGTTATGCACAATACAAGTCAATAACCATGGAGAAATCATTTGAAAAGCACTTCAGTGTGAGTGGAGATGGTTCGAAAGAGGCTTATCTTCATCTACTGAGTCTGAGAGCACCTGAAGACAGTGCAGTGTATTACTGTGCAGCCGGGACAGGGAGCTCGTACTCGGAAGCATACTTTGGAGCCGGCACCAAACTCACCGTTTTAGAGCCAGACATCCCTGTCACTCCACCCAAAGTCAAAGTCCTTCCACCCTCCACTAAGGAGTGTGAAGATAGAAACAAGAAGAAGAAGAAGACGTTGGTGTGTGTGGCCACCGACTTCTACCCCGACCACGTCACTGTGTTCTGGCAGTTAAATGGAGGCGCCAACATCACCGATGGAGTTGGGACCGACAAC
>496-48
TCAACTCACCTGCAGCCATACTATTCAAAACTACATTATGATACTATGGTACCAACAGTCAACAGGTGACACTGCTGTGAACCTCATTGGTTATGCACAATACAAGTCAATAACCATGGAGAAATCATTTGAAAAGCACTTCAGTGTGAGTGGAGATGGTTCGAAAGAGGCTTATCTTCATCTACTGAGTCTGAGAGCACCTGAAGACAGTGCAGTGTATTACTGTGCAGCCAGCCGGACAGGATTGTGCCCTACTTTGGAAATGGAACAAAGCTCACTGTTTTAGAGCCAGACATCCCTGTCACTCCACCCAAAGTCAAAGTCCTTCCACCCTCCACTAAGGAGTGTGAAGATAGAAACAAGAAGAAGAAGAAGACGTTGGTGTGTGTGGCCACCGACTTCTACCCCGACCACGTCACTGTGTTCTGGCAGTTAAATGGAGGCGCCAACATCACCGATGGAGTTGGGACCGACAAC
>497-48
TCAACTCACCTGCAGCCATACTATTCAAGGCTACACTATGATACTATGGTACCAACAGTCAACAGGTGACACTGCTGTGAACCTCATAGGTTATGCATATACCACGTCAATAACCATGGAGAAATCGTTTGAAAAGCACTTCAGTGTGAGTGGAGATGGTTCGAAAGAGGCTTATCTTCATCTACTGAGTCTGAGAGCACCTGAAGACAGTGCAGTGTATTACTGTGCAGCCAGCAAAAGAAAACAGGGATTCTATGAGGCACATTTTGGTTCAGGCACCAAATTAACAGTTCTCGAGCCAGACATCCCTGTCACTCCACCCAAAGTCAAAGTCCTTCCACCCTCCACTAAGGAGTGTGAAGATAGAAACAAGAAGAAGAAGAAGACGTTGGTGTGTGTGGCCACCGACTTCTACCCCGACCACGTCACTGTGTTCTGGCAGTTAAATGGAGGCGCCAACATCACCGATGGAGTTGGGACCGACAAC
>498-48
TCAACTCACCTGCAGCCATACTATTCAAAACTACAATATGATACTATGGTACCAACAGTCAACAGGAGACACTGCTATGAACCTCATTGGTTATGCATATACCACGTCAATAACCATGGAGAAATCATTTGAAAAGCACTTCAATGTGAGTGGAGACGGTAGGAAAGAGGCTTATCTTCATCTACTGAGTCTGAGAGCACCTGAAGACAGTGCAGTGTATTACTGTGCAGCCAGGAGGACAGTCACTGGAAGTGTGCCCTACTTTGGAAATGGAACAAAGCTCACTGTTTTAGAGCCAGACATCCCTGTCACTCCACCCAAAGTCAAAGTCCTTCCACCCTCCACTAAGGAGTGTGAAGATAGAAACAAGAAGAAGAAGAAGACGTTGGTGTGTGTGGCCACCGACTTCTACCCCGACCACGTCACTGTGTTCTGGCAGTTAAATGGAGGCGCCAACATCACCGATGGAGTTGGGACCGACAAC
>499-48
TCAACTCACCTGCAGCCATACTATTCAAAACTACATTATGATACTATGGTACCAACAGTCAACAGGTGACACTGCTGTGAACCTCATTGGTTATGCACAATACAAGTCAATAACCATGGAGAAATCATTTGAAAAGCACTTCAGTGTGAGTGGAGATGGTTCGAAAGAGGCTTATCTTCATCTACTGAGTCTGAGAGCACCTGAAGACAGTGCAGTGTATTACTGTGCAGCCAGGACAGCCAACTATGAGGCACATTTTGGTTCAGGCACCAAATTAACAGTTCTCGAGCCAGACATCCCTGTCACTCCACCCAAAGTCAAAGTCCTTCCACCCTCCACTAAGGAGTGTGAAGATAGAAACAAGAAGAAGAAGAAGACGTTGGTGTGTGTGGCCACCGACTTCTACCCCGACCACGTCACTGTGTTCTGGCAGTTAAATGGAGGCGCCAACATCACCGATGGAGTTGGGACCGACAAC
>500-48
TCAACTCACCTGCAGCCATACTATTCAAGGCTACACTATGATACTATGGTACCAACAGTCAACAGGTGACACTGCTGTGAACCTCATAGGTTATGCATATACCACGTCAATAACCATGGAGAAATCGTTTGAAAAGCACTTCAGTGTGAGTGGAGATGGTTCGAAAGAGGCTTATCTTCATCTACTGAGTCTGAGAGCACCTGAAGACAGTGCAGTGTATTACTGTGCAGCCAGCCAAGGGTATGAGGCACATTTTGGTTCAGGCACCAAATTAACAGTTCTCGAGCCAGACATCCCTGTCACTCCACCCAAAGTCAAAGTCCTTCCACCCTCCACTAAGGAGTGTGAAGATAGAAACAAGAAGAAGAAGAAGACGTTGGTGTGTGTGGCCACCGACTTCTACCCCGACCACGTCACTGTGTTCTGGCAGTTAAATGGAGGCGCCAACATCACCGATGGAGTTGGGACCGACAAC
>501-48
TCAACTCACCTGCAGCCATACTATTCAAAACTACAATGTGATACTATGGTACCAACAGTCAACAGGAGACACTGCTATGAACCTCATTGGTTATGCATATACCACGTCAATAACCATGGAGAAATCATTTGAAAAGCACTTCAATGTGAGCGGAGATGGTTCGAAAGAGGCTTATCTTCATCTACTGAGTGTTAGAGCACCTGAAGACATTGCAGTGTATTACTGTGCAGCCGGACAGGGGGCCCACTATGAGGCACATTTTGGTTCAGGCACCAAATTAACAGTTCTCGAGCCAGACATCCCTGTCACTCCACCCAAAGTCAAAGTCCTTCCACCCTCCACTAAGGAGTGTGAAGATAGAAACAAGAAGAAGAAGAAGACGTTGGTGTGTGTGGCCACCGACTTCTACCCCGACCACGTCACTGTGTTCTGGCAGTTAAATGGAGGCGCCAACATCACCGATGGAGTTGGGACCGACAAC
>502-48
TCAACTCACCTGCAGCCATACTATTCAAAACTACAATGTGATACTATGGTACCAACAGTCAACAGGAGACACTGCTATGAACCTCATTGGTTATGCATATTACAAGTCAATAACCATGGAGAAATCGTTTGAAAAGCACTTCAATGTGAGCGGAGATGGTTCGAAAGAGGCTTATCTTCATCTACTGAGTGTTAGAGCACCTGAAGACAGTGCAGTGTATTACTGTGCAGCCAGCCGACAGGGGGCTGGTGCTTATCCTGCCTACTTTGGAGAGGGAACTAAGCTAACAGTTCTGGAGCCAGACATCCCTGTCACTCCACCCAAAGTCAAAGTCCTTCCACCCTCCACTAAGGAGTGTGAAGATAGAAACAAGAAGAAGAAGAAGACGTTGGTGTGTGTGGCCACCGACTTCTACCCCGACCACGTCACTGTGTTCTGGCAGTTAAATGGAGGCGCCAACATCACCGATGGAGTTGGGACCGACAAC
>503-48
TCAACTCACCTGCAGCCATACTATTCAAAACTACAATGTGATACTATGGTACCAACAGTCAACAGGAGACACTGCTATGAACCTCATTGGTTATGCATATACCACGTCAATAACCATGGAGAAATCATTTGAAAAGCACTTCAATGTGAGCGGAGATGGTTCGAAAGAGGCTTATCTTCATCTACTGAGTGTTAGAGCACCTGAAGACAGTGCAGTGTATTACTGTGCAGCCAGCCAAGTCACTGGAAGTGTGCCCTACTTTGGAAATGGAACAAAGCTCACTGTTTTAGAGCCAGACATCCCTGTCACTCCACCCAAAGTCAAAGTCCTTCCACCCTCCACTAAGGAGTGTGAAGATAGAAACAAGAAGAAGAAGAAGACGTTGGTGTGTGTGGCCACCGACTTCTACCCCGACCACGTCACTGTGTTCTGGCAGTTAAATGGAGGCGCCAACATCACCGATGGAGTTGGGACCGACAAC
>504-48
TCAACTCACCTGCAGCCATACTATTCAAGGCTACACTATGATACTATGGTACCAACAGTCAACAGGAGACACTGCTATGAACCTCATTGGTTATGCATATTACAAGTCAATAACCATGGAGAAATCGTTTGAAAAGCACTTCAATGTGAGCGGAGATGGTTCGAAAGAGGCTTATCTTCATCTACTGAGTGTTAGAGCACCTGAAGACAGTGCAGTGTATTACTGTGCAGCCAGCCCAGAGCAACCAACCAGCCTTCTTTGGCAATGGAACCAAACTCACTGTTTTAGAGCCAGACATCCCTGTCACTCCACCCAAAGTCAAAGTCCTTCCACCCTCCACTAAGGAGTGTGAAGATAGAAACAAGAAGAAGAAGAAGACGTTGGTGTGTGTGGCCACCGACTTCTACCCCGACCACGTCACTGTGTTCTGGCAGTTAAATGGAGGCGCCAACATCACCGATGGAGTTGGGACCGACAAC
>505-48
TCAACTCACCTGCAGCCATACTATTCAAGGCTACACTATGATACTATGGTACCAACAGTCAACAGGAGACACTGCTATGAACCTCATTGGTTATGCATATTACAAGTCAATAACCATGGAGAAATCGTTTGAAAAGCACTTCAATGTGAGCGGAGATGGTTCGAAAGAGGCTTATCTTCATCTACTGAGTGTTAGAGCACCTGAAGACAGTGCAGTGTATTACTGTGCAGCCAGCCAATTCAGGGTAGACACTGGAAGTGTGCCCTACTTTGGAAATGGAACAAAGCTCACTGTTTTAGAGCCAGACATCCCTGTCACTCCACCCAAAGTCAAAGTCCTTCCACCCTCCACTAAGGAGTGTGAAGATAGAAACAAGAAGAAGAAGAAGACGTTGGTGTGTGTGGCCACCGACTTCTACCCCGACCACGTCACTGTGTTCTGGCAGTTAAATGGAGGCGCCAACATCACCGATGGAGTTGGGACCGACAAC
>506-48
TCAACTCACCTGCAGCCATACTATTCAAAACTACATTATGATACTATGGTACCAACAGTCAACAGGTGACACTGCTGTGAACCTCATTGGTTATGCACAATACAAGTCAATAACCATGGAGAAATCATTTGAAAAGCACTTCAGTGTGAGTGGAGATGGTTCGAAAGAGGCTTATCTTCATCTACTGAGTCTGAGAGCACCTGAAGACAGTGCAGTGTATTACTGTGCAGCCAGCTATAAGGGGGGTAGTGCCAGCCAGGCTTACTTCGGTGGAGGAACCAGGTTAACTGTCCTAGAGCCAGACATCCCTGTCACTCCACCCAAAGTCAAAGTCCTTCCACCCTCCACTAAGGAGTGTGAAGATAGAAACAAGAAGAAGAAGAAGACGTTGGTGTGTGTGGCCACCGACTTCTACCCCGACCACGTCACTGTGTTCTGGCAGTTAAATGGAGGCGCCAACATCACCGATGGAGTTGGGACCGACAAC
>507-48
TCAACTCACCTGCAGCCATACTATTCAAAACTACAATATGATACTATGGTACCAACAGTCAACAGGAGACACTGCTATGAACCTCATTGGTTATGCATATACCACGTCAATAACCATGGAGAAATCATTTGAAAAGCACTTCAATGTGAGTGGAGACGGTAGGAAAGAGGCTTATCTTCATCTACTGAGTCTGAGAGCACCTGAAGACAGTGCAGTGTATTACTGTGCAGCCAGGGAGGACAGGAAGTGTGCCCTACTTTGGAAATGGAACAAAGCTCACTGTTTTAGAGCCAGACATCCCTGTCACTCCACCCAAAGTCAAAGTCCTTCCACCCTCCACTAAGGAGTGTGAAGATAGAAACAAGAAGAAGAAGAAGACGTTGGTGTGTGTGGCCACCGACTTCTACCCCGACCACGTCACTGTGTTCTGGCAGTTAAATGGAGGCGCCAACATCACCGATGGAGTTGGGACCGACAAC
>508-48
TCAACTCACCTGCAGCCATACTATTCAAAACTACATTATGATACTATGGTACCAACAGTCAACAGGTGACACTGCTGTGAACCTCATTGGTTATGCACAATACAAGTCAATAACCATGGAGAAATCATTTGAAAAGCACTTCAGTGTGAGTGGAGATGGTTCGAAAGAGGCTTATCTTCATCTACTGAGTCTGAGAGCACCTGAAGACAGTGCAGTGTATTACTGTGCAGCCAGGACAGGGAGCAACTATGAGGCACATTTTGGTTCAGGCACCAAATTAACAGTTCTCGAGCCAGACATCCCTGTCACTCCACCCAAAGTCAAAGTCCTTCCACCCTCCACTAAGGAGTGTGAAGATAGAAACAAGAAGAAGAAGAAGACGTTGGTGTGTGTGGCCACCGACTTCTACCCCGACCACGTCACTGTGTTCTGGCAGTTAAATGGAGGCGCCAACATCACCGATGGAGTTGGGACCGACAAC
>509-48
TCAACTCACCTGCAGCCATACTATTCAAAACTACATTATGATACTATGGTACCAACAGTCAACAGGTGACACTGCTGTGAACCTCATTGGTTATGCACAATACAAGTCAATAACCATGGAGAAATCATTTGAAAAGCACTTCAGTGTGAGTGGAGATGGTTCGAAAGAGGCTTATCTTCATCTACTGAGTCTGAGAGCACCTGAAGACAGTGCAGTGTATTACTGTGCAGCCAGCCAGGGAATCAACTATGAGGCACATTTTGGTTCAGGCACCAAATTAACAGTTCTCGAGCCAGACATCCCTGTCACTCCACCCAAAGTCAAAGTCCTTCCACCCTCCACTAAGGAGTGTGAAGATAGAAACAAGAAGAAGAAGAAGACGTTGGTGTGTGTGGCCACCGACTTCTACCCCGACCACGTCACTGTGTTCTGGCAGTTAAATGGAGGCGCCAACATCACCGATGGAGTTGGGACCGACAAC
>510-48
TCAACTCACCTGCAGCCATACTATTCAAAGCTACTATGTGATACTATGGTACCAACAGTCAACAGGAGACACTGCTATGAACCTCATTGGTTATGCATATTACAAGTCAATAACCATGGAGAAATCGTTTGAAAAGCACTTCAATGTGAGCGGAGATGGTTCGAAAGAGGCTTATCTTCATCTACTGAGTGTTAGAGCACCTGAAGACAGTGCAGTGTATTACTGTGCAGCCAGCCAACAGAACTATAATCCTGCGTTCTTTGGAGCAGGGACCAAACTGACTGTTCTGGAGCCAGACATCCCTGTCACTCCACCCAAAGTCAAAGTCCTTCCACCCTCCACTAAGGAGTGTGAAGATAGAAACAAGAAGAAGAAGAAGACGTTGGTGTGTGTGGCCACCGACTTCTACCCCGACCACGTCACTGTGTTCTGGCAGTTAAATGGAGGCGCCAACATCACCGATGGAGTTGGGACCGACAAC
>511-48
TCAACTCACCTGCAGCCATACTATTCAAGGCTACACTATGATACTATGGTACCAACAGTCAACAGGAGACACTGCTATGAACCTCATTGGTTATGCATATTACAAGTCAATAACCATGGAGAAATCGTTTGAAAAGCACTTCAATGTGAGCGGAGATGGTTCGAAAGAGGCTTATCTTCATCTACTGAGTGTTAGAGCACCTGAAGACAGTGCAGTGTATTACTGTGCAGCCAGCCAGTCCTCGTACTCGGAAGCATACTTTGGAGCCGGCACCAAACTCACCGTTTTAGAGCCAGACATCCCTGTCACTCCACCCAAAGTCAAAGTCCTTCCACCCTCCACTAAGGAGTGTGAAGATAGAAACAAGAAGAAGAAGAAGACGTTGGTGTGTGTGGCCACCGACTTCTACCCCGACCACGTCACTGTGTTCTGGCAGTTAAATGGAGGCGCCAACATCACCGATGGAGTTGGGACCGACAAC
>512-48
TCAACTCACCTGCAGCCATACTATTCAAAACTACAATATGATACTATGGTACCAACAGTCAACAGGAGACACTGCTATGAACCTCATTGGTTATGCATATTACAAGTCAATAACCATGGAGAAATCGTTTGAAAAGCACTTCAATGTGAGCGGAGATGGTTCGAAAGAGGCTTATCTTCATCTACTGAGTGTTAGAGCACCTGAAGACAGTGCAGTGTATTACTGTGCAGCCAGCCAGGGGACCTATGAGGCACATTTTGGTTCAGGCACCAAATTAACAGTTCTCGAGCCAGACATCCCTGTCACTCCACCCAAAGTCAAAGTCCTTCCACCCTCCACTAAGGAGTGTGAAGATAGAAACAAGAAGAAGAAGAAGACGTTGGTGTGTGTGGCCACCGACTTCTACCCCGACCACGTCACTGTGTTCTGGCAGTTAAATGGAGGCGCCAACATCACCGATGGAGTTGGGACCGACAAC
>513-48
TCAACTCACCTGCAGCCATACTATTCAAAGCTACTATGTGATACTATGGTACCAACAGTCAACAGGTGACACTGCTGTGAACCTCATTGGTTATGCACAATACAAGTCAATAACCATGGAGAAATCATTTGAAAAGCACTTCAGTGTGAGTGGAGATGGTTCGAAAGAGGCTTATCTTCATCTACTGAGTCTGAGAGCACCTGAAGACAGTGCAGTGTATTACTGTGCAGCCAGCCAGGGGAGGTACTCGGAAGCATACTTTGGAGCCGGCACCAAACTCACCGTTTTAGAGCCAGACATCCCTGTCACTCCACCCAAAGTCAAAGTCCTTCCACCCTCCACTAAGGAGTGTGAAGATAGAAACAAGAAGAAGAAGAAGACGTTGGTGTGTGTGGCCACCGACTTCTACCCCGACCACGTCACTGTGTTCTGGCAGTTAAATGGAGGCGCCAACATCACCGATGGAGTTGGGACCGACAAC
>514-48
TCAACTCACCTGCAGCCATACTATTCAAAGCTACTATGTGATACTATGGTACCAACAGTCAACAGGTGACACTGCTGTGAACCTCATTGGTTATGCACAATACAAGTCAATAACCATGGAGAAATCATTTGAAAAGCACTTCAGTGTGAGTGGAGATGGTTCGAAATAGGCTTATCTTCATCTACTGAGTCTGAGAGCACCTGAAGACAGTGCAGTGTATTACTGTGCAGCCAGCCGAGGGGATGACTCGGAAGCATACTTTGGAGCCGGCACCAAACTCACCGTTTTAGAGCCAGACATCCCTGTCACTCCACCCAAAGTCAAAGTCCTTCCACCCTCCACTAAGGAGTGTGAAGATAGAAACAAGAAGAAGAAGAAGACGTTGGTGTGTGTGGCCACCGACTTCTACCCCGACCACGTCACTGTGTTCTGGCAGTTAAATGGAGGCGCCAACATCACCGATGGAGTTGGGACCGACAAC
>515-47
TCAACTCACCTGCAGCCATACTATTCAAAACTACATTATGATACTATGGTACCAACAGTCAACAGGTGACACTGCTGTGAACCTCATTGGTTATGCACAATACAAGTCAATAACCATGGAGAAATCATTTGAAAAGCACTTCAGTGTGAGTGGAGATGGTTCGAAAGAGGCTTATCTTCATCTACTGAGTCTGAGAGCACCTGAAGACAGTGCAGTGTATTACTGTGCAGCCAGCAGGACAGGGGATAATCCTGCGTTCTTTGGAGCAGGGACCAAACTGACTGTTCTGGAGCCAGACATCCCTGTCACTCCACCCAAAGTCAAAGTCCTTCCACCCTCCACTAAGGAGTGTGAAGATAGAAACAAGAAGAAGAAGAAGACGTTGGTGTGTGTGGCCACCGACTTCTACCCCGACCACGTCACTGTGTTCTGGCAGTTAAATGGAGGCGCCAACATCACCGATGGAGTTGGGACCGACAAC
>516-47
TCAACTCACCTGCAGCCATACTATTTAAAACTACATTATGATACTATGGTACCAACAGTCAACAGGTGACACTGCTGTGAACCTCATTGGTTATGCACAATACAAGTCAATAACCATGGAGAAATCATTTGAAAAGCACTTCAGTGTGAGTGGAGATGGTTCGAAAGAGGCTTATCTTCATCTACTGAGTCTGAGAGCACCTGAAGACAGTGCAGTGTATTACTGTGCAGCCAGCCCACAGGGGGCTGGAAGTGTGCCCTACTTTGGAAATGGAACAAAGCTCACTGTTTTAGAGCCAGACATCCCTGTCACTCCACCCAAAGTCAAAGTCCTTCCACCCTCCACTAAGGAGTGTGAAGATAGAAACAAGAAGAAGAAGAAGACGTTGGTGTGTGTGGCCACCGACTTCTACCCCGACCACGTCACTGTGTTCTGGCAGTTAAATGGAGGCGCCAACATCACCGATGGAGTTGGGACCGACAAC
>517-47
TCAACTCACCTGCAGCCATACTATTCAAAACTACAATATGATACTATGGTACCAACAGTCAACAGGAGGCACTGCTATGAACCTCATTGGTTATGCATATACCACGTCAATAACCATGGAGAAATTGTTTGAAAAGCACTTCAATGTGAGTGGAGACGGTTTGAAAGAGGCTTATCTTCATCTACTGAGTCTGAGAGCACCTGAAGACAGTGCAGTGTATTACTGTGCAGCCAGCCAATGGGACCACTATAATCCTGCGTTCTTTGGAGCAGGGACCAAACTGACTGTTCTGGAGCCAGACATCCCTGTCACTCCACCCAAAGTCAAAGTCCTTCCACCCTCCACTAAGGAGTGTGAAGATAGAAACAAGAAGAAGAAGAAGACGTTGGTGTGTGTGGCCACCGACTTCTACCCCGACCACGTCACTGTGTTCTGGCAGTTAAATGGAGGCGCCAACATCACCGATGGAGTTGGGACCGACAAC
>518-47
TCAACTCACCTGCAGCCATACTATTCAAAACTACATTATGATACTATGGTACCAACAGTCAACAGGTGACACTGCTGTGAACCTCATTGGTTATGCACAATACAAGTCAATAACCATGGAGAAATCATTTGAAAAGCACTTCAGTGTGAGTGGAGATGGTTCGAAAGAGGCTTATCTTCATCTACTGAGTCTGAGAGCACCTGAAGACAGTGCAGTGTATTACTGTGCAGCCAAACAGGGGTCTGGAAGTGTGCCCTACTTTGGAAATGGAACAAAGCTCACTGTTTTAGAGCCAGACATCCCTGTCACTCCACCCAAAGTCAAAGTCCTTCCACCCTCCACTAAGGAGTGTGAAGATAGAAACAAGAAGAAGAAGAAGACGTTGGTGTGTGTGGCCACCGACTTCTACCCCGACCACGTCACTGTGTTCTGGCAGTTAAATGGAGGCGCCAACATCACCGATGGAGTTGGGACCGACAAC
>519-47
TCAACTCACCTGCAGCCATACTATTCAAAACTACATTATGATACTATGGTACCAACAGTCAACAGGTGACACTGCTGTGAACCTCATTGGTTATGCACAATACAAGTCAATAACCATGGAGAAATCATTTGAAAAGCACTTCAGTGTGAGTGGAGATGGTTCGAAAGAGGCTTATCTTCATCTACTGAGTCTGAGAGCACCTGAAGACAGTGCAGTGTATTACTGTGCAGTCGGACAGGGGAGCTATGAGGCACATTTTGGTTCAGGCACCAAATTAACAGTTCTCGAGCCAGACATCCCTGTCACTCCACCCAAAGTCAAAGTCCTTCCACCCTCCACTAAGGAGTGTGAAGATAGAAACAAGAAGAAGAAGAAGACGTTGGTGTGTGTGGCCACCGACTTCTACCCCGACCACGTCACTGTGTTCTGGCAGTTAAATGGAGGCGCCAACATCACCGATGGAGTTGGGACCGACAAC
>520-47
TCAACTCACCTGCAGCCATACTATTCAAAGCTACTATGTGATACTATGGTACCAACAGTCAACAGGTGACACTGCTGTGAACCTCATTGGTTATGCACAATACAAGTCAATAACCATGGAGAAATCATTTGAAAAGCACTTCAGTGTGAGTGGAGATGGTTCGAAAGAGGCTTATCTTCATCTACTGAGTCTGAGAGCACCTGAAGACAGTGCAGTGTATTACTGTGCAGCCAGCTCAGGGGACTATGAGGCACATTTTGGTTCAGGCACCAAATTAACAGTTCTCGAGCCAGACATCCCTGTCACTCCACCCAAAGTCAAAGTCCTTCCACCCTCCACTAAGGAGTGTGAAGATAGAAACAAGAAGAAGAAGAAGACGTTGGTGTGTGTGGCCACCGACTTCTACCCCGACCACGTCACTGTGTTCTGGCAGTTAAATGGAGGCGCCAACATCACCGATGGAGTTGGGACCGACAAC
>521-47
TCAACTCACCTGCAGCCATACTATTCAAAACTACATTATGATACTATGGTACCAACAGTCAACAGGTGACACTGCTGTGAACCTCATTGGTTATGCACAATACAAGTCAATAACCATGGAGAAATCATTTGAAAAGCACTTCAGTGTGAGTGGAGATGGTTCGAAAGAGGCTTATCTTCATCTACTGAGTCTGAGAGCACCTGAAGACAGTGCAGTGTATTACTGTGCAGCCAGGGGGAGCTCGTACTCGGAAGCATACTTTGGAGCCGGCACCAAACTCACCGTTTTAGAGCCAGACATCCCTGTCACTCCACCCAAAGTCAAAGTCCTTCCACCCTCCACTAAGGAGTGTGAAGATAGAAACAAGAAGAAGAAGAAGACGTTGGTGTGTGTGGCCACCGACTTCTACCCCGACCACGTCACTGTGTTCTGGCAGTTAAATGGAGGCGCCAACATCACCGATGGAGTTGGGACCGACAAC
>522-47
TCAACTCACCTGCAGCCATACTATTCAAAACTACATTATGATACTATGGTACCAACAGTCAACAGGTGACACTGCTGTGAACCTCATTGGTTATGCACAATACAAGTCAATAACCATGGAGAAATCATTTGAAAAGCACTTCAGTGTGAGTGGAGATGGTTCGAAAGAGGCTTATCTTCATCTACTGAGTCTGAGAGCACCTGAAGACAGTGCAGTGTATTACTGTGCAGCCAACCCAAACATAGAACTGGAAGTGTGCCCTACTTTGGAAATGGAACAAAGCTCACTGTTTTAGAGCCAGACATCCCTGTCACTCCACCCAAAGTCAAAGTCCTTCCACCCTCCACTAAGGAGTGTGAAGATAGAAACAAGAAGAAGAAGAAGACGTTGGTGTGTGTGGCCACCGACTTCTACCCCGACCACGTCACTGTGTTCTGGCAGTTAAATGGAGGCGCCAACATCACCGATGGAGTTGGGACCGACAAC
>523-47
TCAACTCACCTGCAGCCATACTATTCAAAACTACATTATGATACTATGGTACCAACAGTCAACAGGTGACACTGCTGTGAACCTCATTGGTTATGCACAATACAAGTCAATAACCATGGAGAAATCATTTGAAAAGCACTTCAGTGTGAGTGGAGATGGTTCGAAAGAGGCTTATCTTCATCTACTGAGTCTGAGAGCACCTGAAGACAGTGCAGTGTATTACTGTGCAGCCGGACAGGGTTTCTATGAGGCACATTTTGGTTCAGGCACCAAATTAACAGTTCTCGAGCCAGACATCCCTGTCACTCCACCCAAAGTCAAAGTCCTTCCACCCTCCACTAAGGAGTGTGAAGATAGAAACAAGAAGAAGAAGAAGACGTTGGTGTGTGTGGCCACCGACTTCTACCCCGACCACGTCACTGTGTTCTGGCAGTTAAATGGAGGCGCCAACATCACCGATGGAGTTGGGACCGACAAC
>524-47
TCAACTCACCTGCAGCCATACTATTCAAAGCTACTATGTGATACTATGGTACCAACAGTCAACAGGAGACACTGCTATGAACCTCATTGGTTATGCATATTACAAGTCAATAACCATGGAGAAATCGTTTGAAAAGCACTTCAATGTGAGCGGAGATGGTTCGAAAGAGGCTTATCTTCATCTACTGAGTGTTAGAGCACCTGAAGACAGTGCAGTGTATTACTGTGCAGCCAGCCAACAGGGGGCTGGTGCTTATCCTGCCTACTTTGGAGAGGGAACTAAGCTAACAGTTCTGGAGCCAGACATCCCTGTCACTCCACCCAAAGTCAAAGTCCTTCCACCCTCCACTAAGGAGTGTGAAGATAGAAACAAGAAGAAGAAGAAGACGTTGGTGTGTGTGGCCACCGACTTCTACCCCGACCACGTCACTGTGTTCTGGCAGTTAAATGGAGGCGCCAACATCACCGATGGAGTTGGGACCGACAAC
>525-47
TCAACTCACCTGCAGCCATACTATTCAAGGCTACACTATGATACTATGGTACCAACAGTCAACAGGTGACACTGCTGTGAACCTCATAGGTTATGCATATACCACGTCAATAACCATGGAGAAATCGTTTGAAAAGCACTTCAGTGTGAGTGGAGATGGTTCGAAAGAGGCTTATCTTCATCTACTGAGTCTGAGAGCACCTGAAGACAGTGCAGTGTATTACTGTGCAGCCAGCCAGGGGGCGCAACTATGAGGCACATTTTGGTTCAGGCACCAAATTAACAGTTCTCGAGCCAGACATCCCTGTCACTCCACCCAAAGTCAAAGTCCTTCCACCCTCCACTAAGGAGTGTGAAGATAGAAACAAGAAGAAGAAGAAGACGTTGGTGTGTGTGGCCACCGACTTCTACCCCGACCACGTCACTGTGTTCTGGCAGTTAAATGGAGGCGCCAACATCACCGATGGAGTTGGGACCGACAAC
>526-47
TCAACTCACCTGCAGCCATACTATTCAAAACTACAATATGATACTATGGTACCAACAGTCAACAGGAGACACTGCTATGAACCTCATTGGTTATGCATATACCACGTCAATAACCATGGAGAAATCATTTGAAAAGCACTTCAATGTGAGTGGAGACGGTAGGAAAGAGGCTTATCTTCATCTACTGAGTCTGAGAGCACCTGAAGACAGTGCAGTGTATTACTGTGCAGCCAGCTCGGACAGGGCGTACTCGGAAGCATACTTTGGAGCCGGCACCAAACTCACCGTTTTAGAGCCAGACATCCCTGTCACTCCACCCAAAGTCAAAGTCCTTCCACCCTCCACTAAGGAGTGTGAAGATAGAAACAAGAAGAAGAAGAAGACGTTGGTGTGTGTGGCCACCGACTTCTACCCCGACCACGTCACTGTGTTCTGGCAGTTAAATGGAGGCGCCAACATCACCGATGGAGTTGGGACCGACAAC
>527-47
TCAACTCACCTGCAGCCATACTATTCAAGGCTACACTATGATACTATGGTACCAACAGTCAACAGGTGACACTGCTGTGAACCTCATAGGTTATGCATATACCACGTCAATAACCATGGAGAAATCGTTTGAAAAGCACTTCAGTGTGAGTGGAGATGGTTCGAAAGAGGCTTATCTTCATCTACTGAGTCTGAGAGCACCTGAAGACAGTGCAGTGTATTACTGTGCAGCCAGCGGGACTAAAAACCCGGAGAAGGCAGAGTTTGGTCAAGGAACCAGACTCACTGTTCTAGAGCCAGACATCCCTGTCACTCCACCCAAAGTCAAAGTCCTTCCACCCTCCACTAAGGAGTGTGAAGATAGAAACAAGAAGAAGAAGAAGACGTTGGTGTGTGTGGCCACCGACTTCTACCCCGACCACGTCACTGTGTTCTGGCAGTTAAATGGAGGCGCCAACATCACCGATGGAGTTGGGACCGACAAC
>528-47
TCAACTCACCTGCAGCCATACTATTCCAAACTACGACACTATACTGTGGTATCAGCAGTCAGCACAAAACACTGCTCTGAAACTCATTGGGTATGTGAGATTCACCAGTCCAACCGTGGAAGATTCCTTTAAAGAGCGTTTTACTGTGAGTGGAGATGCTGCAACTGGGAAAATGGCATATCTACATATTCCTAAACTGAGAGGAACTGAAGACAGTGCAGTGTATTTCTGTGCTGCTACGTACACTGGAAGTGTGCCCTACTTTGGAAATGGAACAAAGCTCACTGTTTTAGAGCCAGACATCCCTGTCACTCCACCCAAAGTCAAAGTCCTTCCACCCTCCACTAAGGAGTGTGAAGATAGAAACAAGAAGAAGAAGAAGACGTTGGTGTGTGTGGCCACCGACTTCTACCCCGACCACGTCACTGTGTTCTGGCAGTTAAATGGAGGCGCCAACATCACCGATGGAGTTGGGACCGACAAC
>529-47
TCAACTCACCTGCAGCCATACTATTCAAAACTACAATGTGATACTATGGTACCAACAGTCAACAGGAGACACTGCTATGAACCTCATTGGTTATGCATATACCACGTCAATAACCATGGAGAAATCATTTGAAAAGCACTTCAATGTGAGCGGAGATGGTTCGAAAGAGGCTTATCTTCATCTACTGAGTGTTAGAGCACCTGAAGACAGTGCAGTGTATTACTGTGCAGCCAGCGAGAACCCGGAGAAGGCAGAGTTTGGTCAAGGAACCAGACTCACTGTTCTAGAGCCAGACATCCCTGTCACTCCACCCAAAGTCAAAGTCCTTCCACCCTCCACTAAGGAGTGTGAAGATAGAAACAAGAAGAAGAAGAAGACGTTGGTGTGTGTGGCCACCGACTTCTACCCCGACCACGTCACTGTGTTCTGGCAGTTAAATGGAGGCGCCAACATCACCGATGGAGTTGGGACCGACAAC
>530-47
TCAACTCACCTGCAGCCATACTATTCAAAACTACATTATGATACTATGGTACCAACAGTCAACAGGTGACACTGCTGTGAACCTCATTGGTTATGCACAATACAAGTCAATAACCATGGAGAAATCATTTGAAAAGCACTTCAGTGTGAGTGGAGATGGTTCGAAAGAGGCTTATCTTCATCTACTGAGTCTGAGAGCACCTGAAGACAGTGCAGTGTATTACTGTGCAGCCAGCCGACACGACACTGGAAGTGTGCCCTACTTTGGAAATGGAACAAAGCTCACTGTTTTAGAGCCAGACATCCCTGTCACTCCACCCAAAGTCAAAGTCCTTCCACCCTCCACTAAGGAGTGTGAAGATAGAAACAAGAAGAAGAAGAAGACGTTGGTGTGTGTGGCCACCGACTTCTACCCCGACCACGTCACTGTGTTCTGGCAGTTAAATGGAGGCGCCAACATCACCGATGGAGTTGGGACCGACAAC
>531-47
TCAACTCACCTGCAGCCATACTATTCAAAACTACAATATGATACTATGGTACCAACAGTCAACAGGAGACACTGCTATGAACCTCATTGGTTATGCATATTACAAGTCAATAACCATGGAGAAATCGTTTGAAAAGCACTTCAATGTGAGCGGAGATGGTTCGAAAGAGGCTTATCTTCATCTACTGAGTGTTAGAGCACCTGAAGACAGTGCAGTGTATTACTGTGCAGCCAGCCCGGACAGGGATGAGGCACATTTTGGTTCAGGCACCAAATTAACAGTTCTCGAGCCAGACATCCCTGTCACTCCACCCAAAGTCAAAGTCCTTCCACCCTCCACTAAGGAGTGTGAAGATAGAAACAAGAAGAAGAAGAAGACGTTGGTGTGTGTGGCCACCGACTTCTACCCCGACCACGTCACTGTGTTCTGGCAGTTAAATGGAGGCGCCAACATCACCGATGGAGTTGGGACCGACAAC
>532-47
TCAACTCACCTGCAGCCATACTATTCAAAACTACAATGTGATACTATGGTACCAACAGTCAACAGGAGACACTGCTATGAACCTCATTGGTTATGCATATACCACGTCAATAACCATGGAGAAATCATTTGAAAAGCACTTCAATGTGAGCGGAGATGGTTCGAAAGAGGCTTATCTTCATCTACTGAGTGTTAGAGCACCTGAAGACAGTGCAGTGTATTACTGTGCAGCCAGCCATAGTGCTTATCCTGCCTACTTTGGAGAGGGAACTAAGCTAACAGTTCTGGAGCCAGACATCCCTGTCACTCCACCCAAAGTCAAAGTCCTTCCACCCTCCACTAAGGAGTGTGAAGATAGAAACAAGAAGAAGAAGAAGACGTTGGTGTGTGTGGCCACCGACTTCTACCCCGACCACGTCACTGTGTTCTGGCAGTTAAATGGAGGCGCCAACATCACCGATGGAGTTGGGACCGACAAC
>533-47
TCAACTCACCTGCAGCCATACTATTCAAGGCTACACTATGATACTATGGTACCAACAGTCAACAGGAGACACTGCTATGAACCTCATTGGTTATGCATATTACAAGTCAATAACCATGGAGAAATCGTTTGAAAAGCACTTCAATGTGAGCGGAGATGGTTCGAAAGAGGCTTATCTTCATCTACTGAGTGTTAGAGCACCTGAAGACAGTGCAGTGTATTACTGTGCAGCCAGCTGGGGGACCTATGAGGCACATTTTGGTTCAGGCACCAAATTAACAGTTCTCGAGCCAGACATCCCTGTCACTCCACCCAAAGTCAAAGTCCTTCCACCCTCCACTAAGGAGTGTGAAGATAGAAACAAGAAGAAGAAGAAGACGTTGGTGTGTGTGGCCACCGACTTCTACCCCGACCACGTCACTGTGTTCTGGCAGTTAAATGGAGGCGCCAACATCACCGATGGAGTTGGGACCGACAAC
>534-47
TCAACTCACCTGCAGCCATACTATTCAAGGCTACACTATGATACTATGGTACCAACAGTCAACAGGTGACACTGCTGTGAACCTCATAGGTTATGCATATACCACGTCAATAACCATGGAGAAATCGTTTGAAAAGCACTTCAGTGTGAGTGGAGATGGTTCGAAAGAGGCTTATCTTCATCTACTGAGTCTGAGAGCACCTGAAGACAGTGCAGTGTATTACTGTGCAGCCAGCCGATACACTGGAAGTGTGCCCTACTTTGGAAATGGAACAAAGCTCACTGTTTTAGAGCCAGACATCCCTGTCACTCCACCCAAAGTCAAAGTCCTTCCACCCTCCACTAAGGAGTGTGAAGATAGAAACAAGAAGAAGAAGAAGACGTTGGTGTGTGTGGCCACCGACTTCTACCCCGACCACGTCACTGTGTTCTGGCAGTTAAATGGAGGCGCCAACATCACCGATGGAGTTGGGACCGACAAC
>535-47
TCAACTCACCTGCAGCCATACTATTCAAAACTACATTATGATACTATGGTACCAACAGTCAACAGGTGACACTGCTGTGAACCTCATTGGTTATGCACAATACAAGTCAATAACCATGGAGAAATCATTTGAAAAGCACTTCAGTGTGAGTGGAGATGGTTCGAAAGAGGCTTATCTTCATCTACTGAGTCTGAGAGCACCTGAAGACAGTGCAGTGTATTACTGTGCAGCCAGCCAGGGGCCTCGTACTCGGAAGCATACTTTGGAGCCGGCACCAAACTCACCGTTTTAGAGCCAGACATCCCTGTCACTCCACCCAAAGTCAAAGTCCTTCCACCCTCCACTAAGGAGTGTGAAGATAGAAACAAGAAGAAGAAGAAGACGTTGGTGTGTGTGGCCACCGACTTCTACCCCGACCACGTCACTGTGTTCTGGCAGTTAAATGGAGGCGCCAACATCACCGATGGAGTTGGGACCGACAAC
>536-47
TCAACTCACCTGCAGCCATACTATTCAAGGCTACACTATGATACTATGGTACCAACAGTCAACAGGTGACACTGCTGTGAACCTCATAGGTTATGCATATACCACGTCAATAACCATGGAGAAATCGTTTGAAAAGCACTTCAGTGTGAGTGGAGATGGTTCGAAAGAGGCTTATCTTCATCTACTGAGTCTGAGAGCACCTGAAGACAGTGCAGTGTATTACTGTGCAGCCAGCCAGGGCTCTGGTGCTTATCCTGCCTACTTTGGAGAGGGAACTAAGCTAACAGTTCTGGAGCCAGACATCCCTGTCACTCCACCCAAAGTCAAAGTCCTTCCACCCTCCACTAAGGAGTGTGAAGATAGAAACAAGAAGAAGAAGAAGACGTTGGTGTGTGTGGCCACCGACTTCTACCCCGACCACGTCACTGTGTTCTGGCAGTTAAATGGAGGCGCCAACATCACCGATGGAGTTGGGACCGACAAC
>537-47
TCAACTCACCTGCAGCCATACTATTCAAAACTACATTATGATACTATGGTACCAACAGTCAACAGGTGACACTGCTGTGAACCTCATTGGTTATGCACAATACAAGTCAATAACCATGGAGAAATCATTTGAAAAGCACTTCAGTGTGAGTGGAGATGGTTCGAAAGAGGCTTATCTTCATCTACTGAGTCTGAGAGCACCTGAAGACAGTGCAGTGTATTACTGTGCAGCCAGCGAGGGCAACTATAATCCTGCGTTCTTTGGAGCAGGGACCAAACTGACTGTTCTGGAGCCAGACATCCCTGTCACTCCACCCAAAGTCAAAGTCCTTCCACCCTCCACTAAGGAGTGTGAAGATAGAAACAAGAAGAAGAAGAAGACGTTGGTGTGTGTGGCCACCGACTTCTACCCCGACCACGTCACTGTGTTCTGGCAGTTAAATGGAGGCGCCAACATCACCGATGGAGTTGGGACCGACAAC
>538-47
TCAACTCACCTGCAGCCATACTATTCAAAACTACAATATGATACTATGGTACCAACAGTCAACAGGAGACACTGCTATGAACCTCATTGGTTATGCATTTACCAAGTCAATAACCATGGAGAAATCATTTGAAAAGCACTTCAATGTGAGTGGAGATGGTTCGAAAGAGGCTTATCTTCATCTACTGAGTCTGAGAGCACCTGAAGACAGTGCAGTGTATTACTGTGCAGCCAGCCGGGACAGGGGGTACTCGGAAGCATACTTTGGAGCCGGCACCAAACTCACCGTTTTAGAGCCAGACATCCCTGTCACTCCACCCAAAGTCAAAGTCCTTCCACCCTCCACTAAGGAGTGTGAAGATAGAAACAAGAAGAAGAAGAAGACGTTGGTGTGTGTGGCCACCGACTTCTACCCCGACCACGTCACTGTGTTCTGGCAGTTAAATGGAGGCGCCAACATCACCGATGGAGTTGGGACCGACAAC
>539-47
TCAACTCACCTGCAGCCATACTATTCAAAGCTACTATGTGATACTATGGTACCAACAGTCAACAGGTGACACTGCTGTGAACCTCATTGGTTATGCACAATACAAGTCAATAACCATGGAGAAATCATTTGAAAAGCACTTCAGTGTGAGTGGAGATGGTTCGAAAGAGGCTTATCTTCATCTACTGAGTCTGAGAGCACCTGAAGACAGTGCAGTGTATTACTGTGCAGCCAGCCGGGACAACAACTATGAGGCACATTTTGGTTCAGGCACCAAATTAACAGTTCTCGAGCCAGACATCCCTGTCACTCCACCCAAAGTCAAAGTCCTTCCACCCTCCACTAAGGAGTGTGAAGATAGAAACAAGAAGAAGAAGAAGACGTTGGTGTGTGTGGCCACCGACTTCTACCCCGACCACGTCACTGTGTTCTGGCAGTTAAATGGAGGCGCCAACATCACCGATGGAGTTGGGACCGACAAC
>540-47
TCAACTCACCTGCAGCCATACTATTCAAGGCTACACTATGATACTATGGTACCAACAGTCAACAGGTGACACTGCTGTGAACCTCATAGGTTATGCATATACCACGTCAATAACCATGGAGAAATCGTTTGAAAAGCACTTCAGTGTGAGTGGAGATGGTTCGAAAGAGGCTTATCTTCATCTACTGAGTCTGAGAGCACCTGAAGACAGTGCAGTGTATTACTGTGCAGCCGCGGACAGGGGCTCGTACTCGGAAGCATACTTTGGAGCCGGCACCAAACTCACCGTTTTAGAGCCAGACATCCCTGTCACTCCACCCAAAGTCAAAGTCCTTCCACCCTCCACTAAGGAGTGTGAAGATAGAAACAAGAAGAAGAAGAAGACGTTGGTGTGTGTGGCCACCGACTTCTACCCCGACCACGTCACTGTGTTCTGGCAGTTAAATGGAGGCGCCAACATCACCGATGGAGTTGGGACCGACAAC
>541-47
TCAACTCACCTGCAGCCATACTATTCAAGGCTACACTATGATACTATGGTACCAACAGTCAACAGGAGACACTGCTATGAACCTCATTGGTTATGCATATTACAAGTCAATAACCATGGAGAAATCGTTTGAAAAGCACTTCAATGTGAGCGGAGATGGTTCGAAAGAGGCTTATCTTCATCTACTGAGTGTTAGAGCACCTGAAGACAGTGCAGTGTATTACTGTGCAGCCAGCCAATTTACTGGAAGTGTGCCCTACTTTGGAAATGGAACAAAGCTCACTGTTTTAGAGCCAGACATCCCTGTCACTCCACCCAAAGTCAAAGTCCTTCCACCCTCCACTAAGGAGTGTGAAGATAGAAACAAGAAGAAGAAGAAGACGTTGGTGTGTGTGGCCACCGACTTCTACCCCGACCACGTCACTGTGTTCTGGCAGTTAAATGGAGGCGCCAACATCACCGATGGAGTTGGGACCGACAAC
>542-47
TCAACTCACCTGCAGCCATACTATTCAAGGCTACACTATGATACTATGGTACCAACAGTCAACAGGTGACACTGCTGTGAACCTCATAGGTTATGCATATACCACGTCAATAACCATGGAGAAATCGTTTGAAAAGCACTTCAGTGTGAGTGGAGATGGTTCGAAAGAGGCTTATCTTCATCTACTGAGTCTGAGAGCACCTGAAGACAGTGCAGTGTATTACTGTGCAGCCAGTCGGACAGGGGGCTATGAGGCACATTTTGGTTCAGGCACCAAATTAACAGTTCTCGAGCCAGACATCCCTGTCACTCCACCCAAAGTCAAAGTCCTTCCACCCTCCACTAAGGAGTGTGAAGATAGAAACAAGAAGAAGAAGAAGACGTTGGTGTGTGTGGCCACCGACTTCTACCCCGACCACGTCACTGTGTTCTGGCAGTTAAATGGAGGCGCCAACATCACCGATGGAGTTGGGACCGACAAC
>543-47
TCAACTCACCTGCAGCCATACTATTCAAGGCTACACTATGATACTATGGTACCAACAGTCAACAGGAGACACTGCTATGAACCTCATTGGTTATGCATATTACAAGTCAATAACCATGGAGAAATCGTTTGAAAAGCACTTCAATGTGAGCGGAGATGGTTCGAAAGAGGCTTATCTTCATCTACTGAGTGTTAGAGCACCTGAAGACAGTGCAGTGTATTACTGTGCAGCGGACAGGGGCACTGGAAGTGTGCCCTACTTTGGAAATGGAACAAAGCTCACTGTTTTAGAGCCAGACATCCCTGTCACTCCACCCAAAGTCAAAGTCCTTCCACCCTCCACTAAGGAGTGTGAAGATAGAAACAAGAAGAAGAAGAAGACGTTGGTGTGTGTGGCCACCGACTTCTACCCCGACCACGTCACTGTGTTCTGGCAGTTAAATGGAGGCGCCAACATCACCGATGGAGTTGGGACCGACAAC
>544-47
TCAACTCACCTGCAGCCATACTATTCAAGGCTACACTATGATACTATGGTACCAACAGTCAACAGGTGACACTGCTGTGAACCTCATAGGTTATGCATATACCACGTCAATAACCATGGAGAAATCGTTTGAAAAGCACTTCAGTGTGAGTGGAGATGGTTCGAAAGAGGCTTATCTTCATCTACTGAGTCTGAGAGCACCTGAAGACAGTGCAGTGTATTACTGTGCAGCCAGCCAGGGCAACTATGAGGCACATTTTGGTTCAGGCACCAAATTAACAGTTCTCGAGCCAGACATCCCTGTCACTCCACCCAAAGTCAAAGTCCTTCCACCCTCCACTAAGGAGTGTGAAGATAGAAACAAGAAGAAGAAGAAGACGTTGGTGTGTGTGGCCACCGACTTCTACCCCGACCACGTCACTGTGTTCTGGCAGTTAAATGGAGGCGCCAACATCACCGATGGAGTTGGGACCGACAAC
>545-47
TCAACTCACCTGCAGCCATACTATTCAAAACTACAATATGATACTATGGTACCAACAGTCAACAGGAGACACTGCTATGAACCTCATTGGTTATGCATATACCACGTCAATAACCATGGAGAAATCATTTGAAAAGCACTTCAATGTGAGTGGAGACGGTAGGAAAGAGGCTTATCTTCATCTACTGAGTCTGAGAGCACCTGAAGACAGTGCAGTGTATTACTGTGCAGCCAGCGGCTCGTACTCGGAAGCATACTTTGGAGCCGGCACCAAACTCACCGTTTTAGAGCCAGACATCCCTGTCACTCCACCCAAAGTCAAAGTCCTTCCACCCTCCACTAAGGAGTGTGAAGATAGAAACAAGAAGAAGAAGAAGACGTTGGTGTGTGTGGCCACCGACTTCTACCCCGACCACGTCACTGTGTTCTGGCAGTTAAATGGAGGCGCCAACATCACCGATGGAGTTGGGACCGACAAC
>546-47
TCAACTCACCTGCAGCCATACTATTCAAGGCTACACTATGATACTATGGTACCAACAGTCAACAGGAGACACTGCTATGAACCTCATTGGTTATGCATATTACAAGTCAATAACCATGGAGAAATCGTTTGAAAAGCACTTCAATGTGAGCGGAGATGGTTCGAAAGAGGCTTATCTTCATCTACTGAGTGTTAGAGCACCTGAAGACAGTGCAGTGTATTACTGTGCAGCCAGCCAGGGTCGTGTGCCCTACTTTGGAAATGGAACAAAGCTCACTGTTTTAGAGCCAGACATCCCTGTCACTCCACCCAAAGTCAAAGTCCTTCCACCCTCCACTAAGGAGTGTGAAGATAGAAACAAGAAGAAGAAGAAGACGTTGGTGTGTGTGGCCACCGACTTCTACCCCGACCACGTCACTGTGTTCTGGCAGTTAAATGGAGGCGCCAACATCACCGATGGAGTTGGGACCGACAAC
>547-47
TCAACTCACCTGCAGCCATACTATTCAAAACTACTATGTGATACTATGGTACCAACAGTCAACAGGAGACACTGCTGTGAATCTCATTGGTTATGCACAATACAAGTCAATAACCATGGAGAAATCATTTGAAAAGCACTTCAATGTGATTGGAGATGGTTCCAAAGAGGCTTATCTTCATCTACTGAGTCTGAGAGCACCTGAAGACAGTGCAGTGTATTACTGTGCAGCCAGCCAGATTTCAAACCAACCAGCCTTCTTTGGCAATGGAACCAAACTCACTGTTTTAGAGCCAGACATCCCTGTCACTCCACCCAAAGTCAAAGTCCTTCCACCCTCCACTAAGGAGTGTGAAGATAGAAACAAGAAGAAGAAGAAGACGTTGGTGTGTGTGGCCACCGACTTCTACCCCGACCACGTCACTGTGTTCTGGCAGTTAAATGGAGGCGCCAACATCACCGATGGAGTTGGGACCGACAAC
>548-47
TCAACTCACCTGCAGCCATACTATTCAAAGCTACTATGTGATACTATGGTACCAACAGTCAACAGGTGACACTGCTGTGAACCTCATTGGTTATGCACAATACAAGTCAATAACCATGGAGAAATCATTTGAAAAGCACTTCAGTGTGAGTGGAGATGGTTCGAAAGAGGCTTATCTTCATCTACTGAGTCTGAGAGCACCTGAAGACAGTGCAGTGTATTACTGTGCAGCCAAACAGGGGGCGAGTGCCAGCCAGGCTTACTTCGGTGGAGGAACCAGGTTAACTGTCCTAGAGCCAGACATCCCTGTCACTCCACCCAAAGTCAAAGTCCTTCCACCCTCCACTAAGGAGTGTGAAGATAGAAACAAGAAGAAGAAGAAGACGTTGGTGTGTGTGGCCACCGACTTCTACCCCGACCACGTCACTGTGTTCTGGCAGTTAAATGGAGGCGCCAACATCACCGATGGAGTTGGGACCGACAAC
>549-47
TCAACTCACCTGCAGCCATACTATTCAAAACTACAATATGATACTATGGTACCAACAGTCAACAGGAGACACTGCTATGAACCTCATTGGTTATGCATATACCACGTCAATAACCATGGAGAAATCATTTGAAAAGCACTTCAATGTGAGTGGAGACGGTAGGAAAGAGGCTTATCTTCATCTACTGAGTCTGAGAGCACCTGAAGACAGTGCAGTGTATTACTGTGCAGCCAGGAACAACTATGAGGCACATTTTGGTTCAGGCACCAAATTAACAGTTCTCGAGCCAGACATCCCTGTCACTCCACCCAAAGTCAAAGTCCTTCCACCCTCCACTAAGGAGTGTGAAGATAGAAACAAGAAGAAGAAGAAGACGTTGGTGTGTGTGGCCACCGACTTCTACCCCGACCACGTCACTGTGTTCTGGCAGTTAAATGGAGGCGCCAACATCACCGATGGAGTTGGGACCGACAAC
>550-47
TCAACTCACCTGCAGCCATACTATTCAAAACTACTATGTGATACTATGGTACCAACAGTCAACAGGAGACACTGCTGTGAATCTCATTGGTTATGCACAATACAAGTCAATAACCATGGAGAAATCATTTGAAAAGCACTTCAATGTGATTGGAGATGGTTCCAAAGAGGCTTATCTTCATCTACTGAGTCTGAGAGCACCTGAAGACAGTGCAGTGTATTACTGTGCAGCCAGCCGGGACAGGGCTGGAAGTGTGCCCTACTTTGGAAATGGAACAAAGCTCACTGTTTTAGAGCCAGACATCCCTGTCACTCCACCCAAAGTCAAAGTCCTTCCACCCTCCACTAAGGAGTGTGAAGATAGAAACAAGAAGAAGAAGAAGACGTTGGTGTGTGTGGCCACCGACTTCTACCCCGACCACGTCACTGTGTTCTGGCAGTTAAATGGAGGCGCCAACATCACCGATGGAGTTGGGACCGACAAC
>551-47
TCAACTCACCTGCAGCCATACTATTCAAAACTACAATATGATACTATGGTACCAACAGTCAACAGGAGACACTGCTATGAACCTCATTGGTTATGCATATACCACGTCAATAACCATGGAGAAATCATTTGAAAAGCACTTCAATGTGAGTGGAGACGGTAGGAAAGAGGCTTATCTTCATCTACTGAGTCTGAGAGCACCTGAAGACAGTGCAGTGTATTACTGTGCAGCCAGCGACAGATATGAGGCACATTTTGGTTCAGGCACCAAATTAACAGTTCTCGAGCCAGACATCCCTGTCACTCCACCCAAAGTCAAAGTCCTTCCACCCTCCACTAAGGAGTGTGAAGATAGAAACAAGAAGAAGAAGAAGACGTTGGTGTGTGTGGCCACCGACTTCTACCCCGACCACGTCACTGTGTTCTGGCAGTTAAATGGAGGCGCCAACATCACCGATGGAGTTGGGACCGACAAC
>552-47
TCAACTCACCTGCAGCCATACTATTCCAAGCTACAACACTATACTGTGGTATCAGCAGTCAGCACAGAACACTGCTCTGAAACTCATTGGGTATGTGCTACTCACCAGTCCTGCTGTGGAAGATTCCTTTAAAGAGCGTTTTACTGTGAGTGGAGATGCTGCAACTGGGAAAATGGCATATCTACATATTCCTAAACTGAGAGGAACTGAAGACAGTGCAGTGTATTTCTGTGCTGCTATCGGACAGTATAATCCTGCGTTCTTTGGAGCAGGGACCAAACTGACTGTTCTGGAGCCAGACATCCCTGTCACTCCACCCAAAGTCAAAGTCCTTCCACCCTCCACTAAGGAGTGTGAAGATAGAAACAAGAAGAAGAAGAAGACGTTGGTGTGTGTGGCCACCGACTTCTACCCCGACCACGTCACTGTGTTCTGGCAGTTAAATGGAGGCGCCAACATCACCGATGGAGTTGGGACCGACAAC
>553-47
TCAACTCACCTGCAGCCATACTATTCAAAACTACAATATGATACTATGGTACCAACAGTCAACAGGAGACACTGCTATGAACCTCATTGGTTATGCATATTACAAGTCAATAACCATGGAGAAATCGTTTGAAAAGCACTTCAATGTGAGCGGAGATGGTTCGAAAGAGGCTTATCTTCATCTACTGAGTGTTAGAGCACCTGAAGACAGTGCAGTGTATTACTGTGCAGCCAGCCGCAGCACTGGAAGTGTGCCCTACTTTGGAAATGGAACAAAGCTCACTGTTTTAGAGCCAGACATCCCTGTCACTCCACCCAAAGTCAAAGTCCTTCCACCCTCCACTAAGGAGTGTGAAGATAGAAACAAGAAGAAGAAGAAGACGTTGGTGTGTGTGGCCACCGACTTCTACCCCGACCACGTCACTGTGTTCTGGCAGTTAAATGGAGGCGCCAACATCACCGATGGAGTTGGGACCGACAAC
>554-47
TCAACTCACCTGCAGCCATACTATTCAAGGCTACACTATGATACTATGGTACCAACAGTCAACAGGAGACACTGCTATGAACCTCATTGGTTATGCATATTACAAGTCAATAACCATGGAGAAATCGTTTGAAAAGCACTTCAATGTGAGCGGAGATGGTTCGAAAGAGGCTTATCTTCATCTACTGAGTGTTAGAGCACCTGAAGACAGTGCAGTGTATTACTGTGCAGCCAGCCCGGACAGCACTGGAAGTGTGCCCTACTTTGGAAATGGAACAAAGCTCACTGTTTTAGAGCCAGACATCCCTGTCACTCCACCCAAAGTCAAAGTCCTTCCACCCTCCACTAAGGAGTGTGAAGATAGAAACAAGAAGAAGAAGAAGACGTTGGTGTGTGTGGCCACCGACTTCTACCCCGACCACGTCACTGTGTTCTGGCAGTTAAATGGAGGCGCCAACATCACCGATGGAGTTGGGACCGACAAC
>555-47
TCAACTCACCTGCAGCCATACTATTCAAGGCTACACTATGATACTATGGTACCAACAGTCAACAGGAGACACTGCTATGAACCTCATTGGTTATGCATATTACAAGTCAATAACCATGGAGAAATCGTTTGAAAAGCACTTCAATGTGAGCGGAGATGGTTCGAAAGAGGCTTATCTTCATCTACTGAGTGTTAGAGCACCTGAAGACAGTGCAGTGTATTACTGTGCAGCCAGGACAAACACTGGAAGTGTGCCCTACTTTGGAAATGGAACAAAGCTCACTGTTTTAGAGCCAGACATCCCTGTCACTCCACCCAAAGTCAAAGTCCTTCCACCCTCCACTAAGGAGTGTGAAGATAGAAACAAGAAGAAGAAGAAGACGTTGGTGTGTGTGGCCACCGACTTCTACCCCGACCACGTCACTGTGTTCTGGCAGTTAAATGGAGGCGCCAACATCACCGATGGAGTTGGGACCGACAAC
>556-47
TCAACTCACCTGCAGCCATACTATTCAAAACTACATTATGATACTATGGTACCAACAGTCAACAGGTGACACTGCTGTGAACCTCATTGGTTATGCACAATACAAGTCAATAACCATGGAGAAATCATTTGAAAAGCACTTCAGTGTGAGTGGAGATGGTTCGAAAGAGGCTTATCTTCATCTACTGAGTCTGAGAGCACCTGAAGACAGTGCAGTGTATTACTTTGCAGCCAGCGGCTCGTACTCGGAAGCATACTTTGGAGCCGGCACCAAACTCACCGTTTTAGAGCCAGACATCCCTGTCACTCCACCCAAAGTCAAAGTCCTTCCACCCTCCACTAAGGAGTGTGAAGATAGAAACAAGAAGAAGAAGAAGACGTTGGTGTGTGTGGCCACCGACTTCTACCCCGACCACGTCACTGTGTTCTGGCAGTTAAATGGAGGCGCCAACATCACCGATGGAGTTGGGACCGACAAC
>557-47
TCAACTCACCTGCAGCCATACTATTCAAAACTACATTATGATACTATGGTACCAACAGTCAACAGGTGACACTGCTGTGAACCTCATTGGTTATGCACAATACAAGTCAATAACCATGGAGAAATCATTTGAAAAGCACTTCAGTGTGAGTGGAGATGGTTCGAAAGAGGCTTATCTTCATCTACTGAGTCTGAGAGCACCTGAAGACAGTGCAGTGTATTACTGTGCAGCCGGACAGGCCAACTATGAGGCACATTTTGGTTCAGGCACCAAATTAACAGTTCTCGAGCCAGACATCCCTGTCACTCCACCCAAAGTCAAAGTCCTTCCACCCTCCACTAAGGAGTGTGAAGATAGAAACAAGAAGAAGAAGAAGACGTTGGTGTGTGTGGCCACCGACTTCTACCCCGACCACGTCACTGTGTTCTGGCAGTTAAATGGAGGCGCCAACATCACCGATGGAGTTGGGACCGACAAC
>558-47
TCAACTCACCTGCAGCCATACTATTCAAAACTACAATGTGATACTATGGTACCAACAGTCAACAGGAGACACTGCTATGAACCTCATTGGTTATGCATATACCACGTCAATAACCATGGAGAAATCATTTGAAAAGCACTTCAATGTGAGCGGAGATGGTTCGAAAGAGGCTTATCTTCATCTACTGAGTGTTAGAGCACCTGAAGACAGTGCAGTGTATTACTGTGCAGCCAGCCAAGGCAGGGGGCCGCTGGAAGTGTGCCCTACTTTGGAAATGGAACAAAGCTCACTGTTTTAGAGCCAGACATCCCTGTCACTCCACCCAAAGTCAAAGTCCTTCCACCCTCCACTAAGGAGTGTGAAGATAGAAACAAGAAGAAGAAGAAGACGTTGGTGTGTGTGGCCACCGACTTCTACCCCGACCACGTCACTGTGTTCTGGCAGTTAAATGGAGGCGCCAACATCACCGATGGAGTTGGGACCGACAAC
>559-47
TCAACTCACCTGCAGCCATACTATTCAAAACTACTATGTGATACTATGGTACCAACAGTCAACAGGAGACACTGCTGTGAATCTCATTGGTTATGCACAATACAAGTCAATAACCATGGAGAAATCATTTGAAAAGCACTTCAATGTGATTGGAGATGGTTCCAAAGAGGCTTATCTTCATCTACTGAGTCTGAGAGCACCTGAAGACAGTGCAGTGTATTACTGTGCAGCCAAACAGAACTCGTACTCGGAAGCATACTTTGGAGCCGGCACCAAACTCACCGTTTTAGAGCCAGACATCCCTGTCACTCCACCCAAAGTCAAAGTCCTTCCACCCTCCACTAAGGAGTGTGAAGATAGAAACAAGAAGAAGAAGAAGACGTTGGTGTGTGTGGCCACCGACTTCTACCCCGACCACGTCACTGTGTTCTGGCAGTTAAATGGAGGCGCCAACATCACCGATGGAGTTGGGACCGACAAC
>560-47
TCAACTCACCTGCAGCCATACTATTCAAGGCTACACTATGATACTATGGTACCAACAGTCAACAGGAGACACTGCTATGAACCTCATTGGTTATGCATATTACAAGTCAATAACCATGGAGAAATCGTTTGAAAAGCACTTCAATGTGAGCGGAGATGGTTCGAAAGAGGCTTATCTTCATCTACTGAGTGTTAGAGCACCTGAAGACAGTGCAGTGTATTACTGTGCAGCCGAACAGGGGGCTGGAAGTGTGCCCTACTTTGGAAATGGAACAAAGCTCACTGTTTTAGAGCCAGACATCCCTGTCACTCCACCCAAAGTCAAAGTCCTTCCACCCTCCACTAAGGAGTGTGAAGATAGAAACAAGAAGAAGAAGAAGACGTTGGTGTGTGTGGCCACCGACTTCTACCCCGACCACGTCACTGTGTTCTGGCAGTTAAATGGAGGCGCCAACATCACCGATGGAGTTGGGACCGACAAC
>561-47
TCAACTCACCTGCAGCCATACTATTCAAAGCTACTATGTGATACTATGGTACCAACAGTCAACAGGAGACACTGCTATGAACCTCATTGGTTATGCATATTACAAGTCAATAACCATGGAGAAATCGTTTGAAAAGCACTTCAATGTGAGCGGAGATGGTTCGAAAGAGGCTTATCTTCATCTACTGAGTGTTAGAGCACCTGAAGACAGTGCAGTGTATTACTGTGCAGCCAGCGCAGGGGGCGCTAACCAACCAGCCTTCTTTGGCAATGGAACCAAACTCACTGTTTTAGAGCCAGACATCCCTGTCACTCCACCCAAAGTCAAAGTCCTTCCACCCTCCACTAAGGAGTGTGAAGATAGAAACAAGAAGAAGAAGAAGACGTTGGTGTGTGTGGCCACCGACTTCTACCCCGACCACGTCACTGTGTTCTGGCAGTTAAATGGAGGCGCCAACATCACCGATGGAGTTGGGACCGACAAC
>562-47
TCAACTCACCTGCAGCCATACTATTCAAAACTACATTATGATACTATGGTACCAACAGTCAACAGGTGACACTGCTGTGAACCTCATTGGTTATGCACAATACAAGTCAATAACCATGGAGAAATCATTTGAAAAGCACTTCAGTGTGAGTGGAGATGGTTCGAAAGAGGCTTATCTTCATCTACTGAGTCTGAGAGCACCTGAAGACAGTGCAGTGTATTACTGTGCAGCCAGCCAATCCACTGGAAGTGTGCCCTACTTTGGAAATGGAACAAAGCTCACTGTTTTAGAGCCAGACATCCCTGTCACTCCACCCAAAGTCAAAGTCCTTCCACCCTCCACTAAGGAGTGTGAAGATAGAAACAAGAAGAAGAAGAAGACGTTGGTGTGTGTGGCCACCGACTTCTACCCCGACCACGTCACTGTGTTCTGGCAGTTAAATGGAGGCGCCAACATCACCGATGGAGTTGGGACCGACAAC
>563-47
TCAACTCACCTGCAGCCATACTATTCAAAACTACAATATGATACTATGGTACCAACAGTCAACAGGAGACACTGCTATGAACCTCATTGGTTATGCATATACCACGTCAATAACCATGGAGAAATCATTTGAAAAGCACTTCAATGTGAGTGGAGACGGTAGGAAAGAGGCTTATCTTCATCTACTGAGTCTGAGAGCACCTGAAGACAGTGCAGTGTATTACTGTGCAGCCAGCCCCAGGGTGCCTGGAAGTGTGCCCTACTTTGGAAATGGAACAAAGCTCACTGTTTTAGAGCCAGACATCCCTGTCACTCCACCCAAAGTCAAAGTCCTTCCACCCTCCACTAAGGAGTGTGAAGATAGAAACAAGAAGAAGAAGAAGACGTTGGTGTGTGTGGCCACCGACTTCTACCCCGACCACGTCACTGTGTTCTGGCAGTTAAATGGAGGCGCCAACATCACCGATGGAGTTGGGACCGACAAC
>564-47
TCAACTCACCTGCAGCCATACTATTCAAAACTACAATATGATACTATGGTACCAACAGTCAACAGGAGACACTGCTATGAACCTCATTGGTTATGCATATACCACGTCAATAACCATGGAGAAATCATTTGAAAAGCACTTCAATGTGAGTGGAGACGGTAGGAAAGAGGCTTATCTTCATCTACTGAGTCTGAGAGCACCTGAAGACAGTGCAGTGTATTACTGTGCAACAGGGGATTACACTGGAAGTGTGCCCTACTTTGGAAATGGAACAAAGCTCACTGTTTTAGAGCCAGACATCCCTGTCACTCCACCCAAAGTCAAAGTCCTTCCACCCTCCACTAAGGAGTGTGAAGATAGAAACAAGAAGAAGAAGAAGACGTTGGTGTGTGTGGCCACCGACTTCTACCCCGACCACGTCACTGTGTTCTGGCAGTTAAATGGAGGCGCCAACATCACCGATGGAGTTGGGACCGACAAC
>565-47
TCAACTCACCTGCAGCCATACTATTCAAAACTACAATGTGATACTATGGTACCAACAGTCAACAGGAGACACTGCTATGAACCTCATTGGTTATGCATATACCACGTCAATAACCATGGAGAAATCATTTGAAAAGCACTTCAATGTGAGCGGAGATGGTTCGAAAGAGGCTTATCTTCATCTACTGAGTGTTAGAGCACCTGAAGACATTGCAGTGTATTACTGTGCAGCCAGCCAATACACTGGAAGTGTGCCCTACTTTGGAAATGGAACAAAGCTCACTGTTTTAGAGCCAGACATCCCTGTCACTCCACCCAAAGTCAAAGTCCTTCCACCCTCCACTAAGGAGTGTGAAGATAGAAACAAGAAGAAGAAGAAGACGTTGGTGTGTGTGGCCACCGACTTCTACCCCGACCACGTCACTGTGTTCTGGCAGTTAAATGGAGGCGCCAACATCACCGATGGAGTTGGGACCGACAAC
>566-47
TCAACTCACCTGCAGCCATACTATTCAAGGCTACACTATGATACTATGGTACCAACAGTCAACAGGAGACACTGCTATGAACCTCATTGGTTATGCATATTACAAGTCAATAACCATGGAGAAATCGTTTGAAAAGCACTTCAATGTGAGCGGAGATGGTTCGAAAGAGGCTTATCTTCATCTACTGAGTGTTAGAGCACCTGAAGACAGTGCAGTGTATTACTGTGCAGCCAGCCTCGGACAGGCCAACTATGAGGCACATTTTGGTTCAGGCACCAAATTAACAGTTCTCGAGCCAGACATCCCTGTCACTCCACCCAAAGTCAAAGTCCTTCCACCCTCCACTAAGGAGTGTGAAGATAGAAACAAGAAGAAGAAGAAGACGTTGGTGTGTGTGGCCACCGACTTCTACCCCGACCACGTCACTGTGTTCTGGCAGTTAAATGGAGGCGCCAACATCACCGATGGAGTTGGGACCGACAAC
>567-47
TCAACTCACCTGCAGCCATACTATTCAAAACTACATTATGATACTATGGTACCAACAGTCAACAGGTGACACTGCTGTGAACCTCATTGGTTATGCACAATACAAGTCAATAACCATGGAGAAATCATTTGAAAAGCACTTCAGTGTGAGTGGAGATGGTTCGAAAGAGGCTTATCTTCATCTACTGAGTCTGAGAGCACCTGAAGACAGTGCAGTGTATTACTGTGCAGCCAGGAGGGACAGGTACTCGGAAGCATACTTTGGAGCCGGCACCAAACTCACCGTTTTAGAGCCAGACATCCCTGTCACTCCACCCAAAGTCAAAGTCCTTCCACCCTCCACTAAGGAGTGTGAAGATAGAAACAAGAAGAAGAAGAAGACGTTGGTGTGTGTGGCCACCGACTTCTACCCCGACCACGTCACTGTGTTCTGGCAGTTAAATGGAGGCGCCAACATCACCGATGGAGTTGGGACCGACAAC
>568-47
TCAACTCACCTGCAGCCATACTATTCAAAACTACATTATGATACTATGGTACCAACAGTCAACAGGTGACACTGCTGTGAACCTCATTGGTTATGCACAATACAAGTCAATAACCATGGAGAAATCATTTGAAAAGCACTTCAGTGTGAGTGGAGATGGTTCGAAAGAGGCTTATCTTCATCTACTGAGTCTGAGAGCACCTGAAGACAGTGCAGTGTATTACTGTGCAGCCAGCAGGGACAGGGATTCCAGCCTTCTTTGGCAATGGAACCAAACTCACTGTTTTAGAGCCAGACATCCCTGTCACTCCACCCAAAGTCAAAGTCCTTCCACCCTCCACTAAGGAGTGTGAAGATAGAAACAAGAAGAAGAAGAAGACGTTGGTGTGTGTGGCCACCGACTTCTACCCCGACCACGTCACTGTGTTCTGGCAGTTAAATGGAGGCGCCAACATCACCGATGGAGTTGGGACCGACAAC
>569-47
TCAACTCACCTGCAGCCATACTATTCAAAGCTACTATGTGATACTATGGTACCAACAGTCAACAGGAGACACTGCTATGAACCTCATTGGTTATGCATATTACAAGTCAATAACCATGGAGAAATCGTTTGAAAAGCACTTCAATGTGAGCGGAGATGGTTCGAAAGAGGCTTATCTTCATCTACTGAGTGTTAGAGCACCTGAAGACAGTGCAGTGTATTACTGTGCAGCCAGCCACAGCTCGTACTCGGAAGCATACTTTGGAGCCGGCACCAAACTCACCGTTTTAGAGCCAGACATCCCTGTCACTCCACCCAAAGTCAAAGTCCTTCCACCCTCCACTAAGGAGTGTGAAGATAGAAACAAGAAGAAGAAGAAGACGTTGGTGTGTGTGGCCACCGACTTCTACCCCGACCACGTCACTGTGTTCTGGCAGTTAAATGGAGGCGCCAACATCACCGATGGAGTTGGGACCGACAAC
>570-47
TCAACTCACCTGCAGCCATACTATTCAAAACTACAATATGATACTATGGTACCAACAGTCAACAGGAGACACTGCTATGAACCTCATTGGTTATGCATATACCACGTCAATAACCATGGAGAAATCATTTGAAAAGCACTTCAATGTGAGTGGAGACGGTAGGAAAGAGGCTTATCTTCATCTACTGAGTCTGAGAGCACCTGAAGACAGTGCAGTGTATTACTGTGCAGCCAGGACAGGGGGCGGCTATGAGGCACATTTTGGTTCAGGCACCAAATTAACAGTTCTCGAGCCAGACATCCCTGTCACTCCACCCAAAGTCAAAGTCCTTCCACCCTCCACTAAGGAGTGTGAAGATAGAAACAAGAAGAAGAAGAAGACGTTGGTGTGTGTGGCCACCGACTTCTACCCCGACCACGTCACTGTGTTCTGGCAGTTAAATGGAGGCGCCAACATCACCGATGGAGTTGGGACCGACAAC
>571-47
TCAACTCACCTGCAGCCATACTATTCAAAACTACATTATGATACTATGGTACCAACAGTCAACAGGTGACACTGCTGTGAACCTCATTGGTTATGCACAATACAAGTCAATAACCATGGAGAAATCATTTGAAAAGCACTTCAGTGTGAGTGGAGATGGTTCGAAAGAGGCTTATCTTCATCTACTGAGTCTGAGAGCACCTGAAGACAGTGCAGTGTATTACTGTGCAGCCAGCCAAGGTCAGGGATCAAACCAACCAGCCTTCTTTGGCAATGGAACCAAACTCACTGTTTTAGAGCCAGACATCCCTGTCACTCCACCCAAAGTCAAAGTCCTTCCACCCTCCACTAAGGAGTGTGAAGATAGAAACAAGAAGAAGAAGAAGACGTTGGTGTGTGTGGCCACCGACTTCTACCCCGACCACGTCACTGTGTTCTGGCAGTTAAATGGAGGCGCCAACATCACCGATGGAGTTGGGACCGACAAC
>572-47
TCAACTCACCTGCAGCCATACTATTCAAAGCTACTATGTGATACTATGGTACCAACAGTCAACAGGAGACACTGCTATGAACCTCATTGGTTATGCATATTACAAGTCAATAACCATGGAGAAATCGTTTGAAAAGCACTTCAATGTGAGCGGAGATGGTTCGAAAGAGGCTTATCTTCATCTACTGAGTGTTAGAGCACCTGAAGACAGTGCAGTGTATTACTGTGCAGCCGGACAGCCCACTGGAAGTGTGCCCTACTTTGGAAATGGAACAAAGCTCACTGTTTTAGAGCCAGACATCCCTGTCACTCCACCCAAAGTCAAAGTCCTTCCACCCTCCACTAAGGAGTGTGAAGATAGAAACAAGAAGAAGAAGAAGACGTTGGTGTGTGTGGCCACCGACTTCTACCCCGACCACGTCACTGTGTTCTGGCAGTTAAATGGAGGCGCCAACATCACCGATGGAGTTGGGACCGACAAC
>573-46
TCAACTCACCTGCAGCCATACTATTCAAGGCTACACTATGATACTATGGTACCAACAGTCAACAGGAGACACTGCTATGAACCTCATTGGTTATGCATATTACAAGTCAATAACCATGGAGAAATCGTTTGAAAAGCACTTCAATGTGAGCGGAGATGGTTCGAAAGAGGCTTATCTTCATCTACTGAGTGTTAGAGCACCTGAAGACAGTGCAGTGTATTACTGTGCAGCCAGACAGGGTATTGGAAGTGTGCCCTACTTTGGAAATGGAACAAAGCTCACTGTTTTAGAGCCAGACATCCCTGTCACTCCACCCAAAGTCAAAGTCCTTCCACCCTCCACTAAGGAGTGTGAAGATAGAAACAAGAAGAAGAAGAAGACGTTGGTGTGTGTGGCCACCGACTTCTACCCCGACCACGTCACTGTGTTCTGGCAGTTAAATGGAGGCGCCAACATCACCGATGGAGTTGGGACCGACAAC
>574-46
TCAACTCACCTGCAGCCATACTATTCAAAACTACAATATGATACTATGGTACCAACAGTCAACAGGAGACACTGCTATGAACCTCATTGGTTATGCATATACCACGTCAATAACCATGGAGAAATCATTTGAAAAGCACTTCAATGTGAGTGGAGACGGTAGGAAAGAGGCTTATCTTCATCTACTGAGTCTGAGAGCACCTGAAGACAGTGCAGTGTATTACTGTGCAGCCAGCCGGGACAACTATGAGGCACATTTTGGTTCAGGCACCAAATTAACAGTTCTCGAGCCAGACATCCCTGTCACTCCACCCAAAGTCAAAGTCCTTCCACCCTCCACTAAGGAGTGTGAAGATAGAAACAAGAAGAAGAAGAAGACGTTGGTGTGTGTGGCCACCGACTTCTACCCCGACCACGTCACTGTGTTCTGGCAGTTAAATGGAGGCGCCAACATCACCGATGGAGTTGGGACCGACAAC
>575-46
TCAACTCACCTGCAGCCATACTATTCAAAACTACATTATGATACTATGGTACCAACAGTCAACAGGTGACACTGCTGTGAACCTCATTGGTTATGCACAATACAAGTCAATAACCATGGAGAAATCATTTGAAAAGCACTTCAGTGTGAGTGGAGATGGTTCGAAAGAGGCTTATCTTCATCTACTGAGTCTGAGAGCACCTGAAGACAGTGCAGTGTATTACTGTGCAGCCAGGACAGTAGCTCGTACTCGGAAGCATACTTTGGAGCCGGCACCAAACTCACCGTTTTAGAGCCAGACATCCCTGTCACTCCACCCAAAGTCAAAGTCCTTCCACCCTCCACTAAGGAGTGTGAAGATAGAAACAAGAAGAAGAAGAAGACGTTGGTGTGTGTGGCCACCGACTTCTACCCCGACCACGTCACTGTGTTCTGGCAGTTAAATGGAGGCGCCAACATCACCGATGGAGTTGGGACCGACAAC
>576-46
TCAACTCACCTGCAGCCATACTATTCAAGGCTACACTATGATACTATGGTACCAACAGTCAACAGGAGACACTGCTATGAACCTCATTGGTTATGCATATTACAAGTCAATAACCATGGAGAAATCGTTTGAAAAGCACTTCAATGTGAGCGGAGATGGTTCGAAAGAGGCTTATCTTCATCTACTGAGTGTTAGAGCACCTGAAGACAGTGCAGTGTATTACTGTGCAGCCAGCCGAAAGCATGCAGAGCCAGACATCCCTGTCACTCCACCCAAAGTCAAAGTCCTTCCACCCTCCACTAAGGAGTGTGAAGATAGAAACAAGAAGAAGAAGAAGACGTTGGTGTGTGTGGCCACCGACTTCTACCCCGACCACGTCACTGTGTTCTGGCAGTTAAATGGAGGCGCCAACATCACCGATGGAGTTGGGACCGACAAC
>577-46
TCAACTCACCTGCAGCCATACTATTCAAAACTACAATATGATACTATGGTACCAACAGTCAACAGGAGACACTGCTATGAACCTCATTGGTTATGCATATACCACGTCAATAACCATGGAGAAATCATTTGAAAAGCACTTCAATGTGAGTGGAGACGGTAGGAAAGAGGCTTATCTTCATCTACTGAGTCTGAGAGCACCTGAAGACAGTGCAGTGTATTACTGTGCAGCCAGCCGGACAGGCTCTTCCGAGGCACATTTTGGTTCAGGCACCAAATTAACAGTTCTCGAGCCAGACATCCCTGTCACTCCACCCAAAGTCAAAGTCCTTCCACCCTCCACTAAGGAGTGTGAAGATAGAAACAAGAAGAAGAAGAAGACGTTGGTGTGTGTGGCCACCGACTTCTACCCCGACCACGTCACTGTGTTCTGGCAGTTAAATGGAGGCGCCAACATCACCGATGGAGTTGGGACCGACAAC
>578-46
TCAACTCACCTGCAGCCATACTATTCAAAACTACATTATGATACTATGGTACCAACAGTCAACAGGTGACACTGCTGTGAACCTCATTGGTTATGCACAATACAAGTCAATAACCATGGAGAAATCATTTGAAAAGCACTTCAGTGTGAGTGGAGATGGTTCGAAAGAGGCTTATCTTCATCTACTGAGTCTGAGAGCACCTGAAGACAGTGCAGTGTATTACTGTGCAGCCAGCCAACCTGGTGCTTATCCTGCCTACTTTGGAGAGGGAACTAAGCTAACAGTTCTGGAGCCAGACATCCCTGTCACTCCACCCAAAGTCAAAGTCCTTCCACCCTCCACTAAGGAGTGTGAAGATAGAAACAAGAAGAAGAAGAAGACGTTGGTGTGTGTGGCCACCGACTTCTACCCCGACCACGTCACTGTGTTCTGGCAGTTAAATGGAGGCGCCAACATCACCGATGGAGTTGGGACCGACAAC
>579-46
TCAACTCACCTGCAGCCATACTATTCAAAGCTACTATGTGATACTATGGTACCAACAGTCAACAGGTGACACTGCTGTGAACCTCATTGGTTATGCACAATACAAGTCAATAACCATGGAGAAATCATTTGAAAAGCACTTCAGTGTGAGTGGAGATGGTTCGAAAGAGGCTTATCTTCATCTACTGAGTCTGAGAGCACCTGAAGACAGTGCAGTGTATTACTGTGCAGCCAGCCACAAGTATGAGGCACATTTTGGTTCAGGCACCAAATTAACAGTTCTCGAGCCAGACATCCCTGTCACTCCACCCAAAGTCAAAGTCCTTCCACCCTCCACTAAGGAGTGTGAAGATAGAAACAAGAAGAAGAAGAAGACGTTGGTGTGTGTGGCCACCGACTTCTACCCCGACCACGTCACTGTGTTCTGGCAGTTAAATGGAGGCGCCAACATCACCGATGGAGTTGGGACCGACAAC
>580-46
TCAACTCACCTGCAGCCATACTATTCAAAACTACAATATGATACTATGGTACCAACAGTCAACAGGAGACACTGCTATGAACCTCATTGGTTATGCATTTACCAAGTCAATAACCATGGAGAAATCATTTGAAAAGCACTTCAATGTGAGTGGAGATGGTTCGAAAGAGGCTTATCTTCATCTACTGAGTCTGAGAGCACCTGAAGACAGTGCAGTGTATTACTGTGCAGCCAGGACAGCCAACTATGAGGCACATTTTGGTTCAGGCACCAAATTAACAGTTCTCGAGCCAGACATCCCTGTCACTCCACCCAAAGTCAAAGTCCTTCCACCCTCCACTAAGGAGTGTGAAGATAGAAACAAGAAGAAGAAGAAGACGTTGGTGTGTGTGGCCACCGACTTCTACCCCGACCACGTCACTGTGTTCTGGCAGTTAAATGGAGGCGCCAACATCACCGATGGAGTTGGGACCGACAAC
>581-46
TCAACTCACCTGCAGCCATACTATTCAAAACTACATTATGATACTATGGTACCAACAGTCAACAGGTGACACTGCTGTGAACCTCATTGGTTATGCACAATACAAGTCAATAACCATGGAGAAATCATTTGAAAAGCACTTCAGTGTGAGTGGAGATGGTTCGAAAGAGGCTTATCTTCATCTACTGAGTCTGAGAGCACCTGAAGACAGTGCAGTGTATTACTGTGCAGCCAGCCAATTCGGCTATGAGGCACATTTTGGTTCAGGCACCAAATTAACAGTTCTCGAGCCAGACATCCCTGTCACTCCACCCAAAGTCAAAGTCCTTCCACCCTCCACTAAGGAGTGTGAAGATAGAAACAAGAAGAAGAAGAAGACGTTGGTGTGTGTGGCCACCGACTTCTACCCCGACCACGTCACTGTGTTCTGGCAGTTAAATGGAGGCGCCAACATCACCGATGGAGTTGGGACCGACAAC
>582-46
TCAACTCACCTGCAGCCATACTATTCAAAACTACATTATGATACTATGGTACCAACAGTCAACAGGTGACACTGCTGTGAACCTCATTGGTTATGCACAATACAAGTCAATAACCATGGAGAAATCATTTGAAAAGCACTTCAGTGTGAGTGGAGATGGTTCGAAAGAGGCTTATCTTCATCTACTGAGTCTGAGAGCACCTGAAGACAGTGCAGTGTATTACTGTGCAGCCAGGAACACTGGAAGTGTGCCCTACTTTGGAAATGGAACAAAGCTCACTGTTTTAGAGCCAGACATCCCTGTCACTCCACCCAAAGTCAAAGTCCTTCCACCCTCCACTAAGGAGTGTGAAGATAGAAACAAGAAGAAGAAGAAGACGTTGGTGTGTGTGGCCACCGACTTCTACCCCGACCACGTCACTGTGTTCTGGCAGTTAAATGGAGGCGCCAACATCACCGATGGAGTTGGGACCGACAAC
>583-46
TCAACTCACCTGCAGCCATACTATTCAAAACTACATTATGATACTATGGTACCAACAGTCAACAGGTGACACTGCTGTGAACCTCATTGGTTATGCACAATACAAGTCAATAACCATGGAGAAATCATTTGAAAAGCACTTCAGTGTGAGTGGAGATGGTTCGAAAGAGGCTTATCTTCATCTACTGAGTCTGAGAGCACCTGAAGACAGTGCAGTGTATTACTGTGCAGCCAGAGGGACAGGGTACTCGGAAGCATACTTTGGAGCCGGCACCAAACTCACCGTTTTAGAGCCAGACATCCCTGTCACTCCACCCAAAGTCAAAGTCCTTCCACCCTCCACTAAGGAGTGTGAAGATAGAAACAAGAAGAAGAAGAAGACGTTGGTGTGTGTGGCCACCGACTTCTACCCCGACCACGTCACTGTGTTCTGGCAGTTAAATGGAGGCGCCAACATCACCGATGGAGTTGGGACCGACAAC
>584-46
TCAACTCACCTGCAGCCATACTATTCAAGGCTACACTATGATACTATGGTACCAACAGTCAACAGGTGACACTGCTGTGAACCTCATAGGTTATGCATATACCACGTCAATAACCATGGAGAAATCGTTTGAAAAGCACTTCAGTGTGAGTGGAGATGGTTCGAAAGAGGCTTATCTTCATCTACTGAGTCTGAGAGCACCTGAAGACAGTGCAGTGTATTACTGTGCAGCCAGCCAGGGGGCGACTGGAAGTGTGCCCTACTTTGGAAATGGAACAAAGCTCACTGTTTTAGAGCCAGACATCCCTGTCACTCCACCCAAAGTCAAAGTCCTTCCACCCTCCACTAAGGAGTGTGAAGATAGAAACAAGAAGAAGAAGAAGACGTTGGTGTGTGTGGCCACCGACTTCTACCCCGACCACGTCACTGTGTTCTGGCAGTTAAATGGAGGCGCCAACATCACCGATGGAGTTGGGACCGACAAC
>585-46
TCAACTCACCTGCAGCCATACTATTCAAGGCTACACTATGATACTATGGTACCAACAGTCAACAGGAGACACTGCTATGAACCTCATTGGTTATGCATATTACAAGTCAATAACCATGGAGAAATCGTTTGAAAAGCACTTCAATGTGAGCGGAGATGGTTCGAAAGAGGCTTATCTTCATCTACTGAGTGTTAGAGCACCTGAAGACAGTGCAGTGTATTACTGTGCAGCGGGAAGTGTGCCCTACTTTGGAAATGGAACAAAGCTCACTGTTTTAGAGCCAGACATCCCTGTCACTCCACCCAAAGTCAAAGTCCTTCCACCCTCCACTAAGGAGTGTGAAGATAGAAACAAGAAGAAGAAGAAGACGTTGGTGTGTGTGGCCACCGACTTCTACCCCGACCACGTCACTGTGTTCTGGCAGTTAAATGGAGGCGCCAACATCACCGATGGAGTTGGGACCGACAAC
>586-46
TCAACTCACCTGCAGCCATACTATTCAAAACTACATTATGATACTATGGTACCAACAGTCAACAGGTGACACTGCTGTGAACCTCATTGGTTATGCACAATACAAGTCAATAACCATGGAGAAATCATTTGAAAAGCACTTCAGTGTGAGTGGAGATGGTTCGAAAGAGGCTTATCTTCATCTACTGAGTCTGAGAGCACCTGAAGACAGTGCAGTGTATTACTGTGCAGCCAGGGACCTCTCGTACTCGGAAGCATACTTTGGAGCCGGCACCAAACTCACCGTTTTAGAGCCAGACATCCCTGTCACTCCACCCAAAGTCAAAGTCCTTCCACCCTCCACTAAGGAGTGTGAAGATAGAAACAAGAAGAAGAAGAAGACGTTGGTGTGTGTGGCCACCGACTTCTACCCCGACCACGTCACTGTGTTCTGGCAGTTAAATGGAGGCGCCAACATCACCGATGGAGTTGGGACCGACAAC
>587-46
TCAACTCACCTGCAGCCATACTATTCAAAACTACAATATGATACTATGGTACCAACAGTCAACAGGAGACACTGCTATGAACCTCATTGGTTATGCATATACCACGTCAATAACCATGGAGAAATCATTTGAAAAGCACTTCAATGTGAGTGGAGACGGTAGGAAAGAGGCTTATCTTCATCTACTGAGTCTGAGAGCACCTGAAGACAGTGCAGTGTATTACTGTGCAGCCAAGGACAACAACTATGAGGCACATTTTGGTTCAGGCACCAAATTAACAGTTCTCGAGCCAGACATCCCTGTCACTCCACCCAAAGTCAAAGTCCTTCCACCCTCCACTAAGGAGTGTGAAGATAGAAACAAGAAGAAGAAGAAGACGTTGGTGTGTGTGGCCACCGACTTCTACCCCGACCACGTCACTGTGTTCTGGCAGTTAAATGGAGGCGCCAACATCACCGATGGAGTTGGGACCGACAAC
>588-46
TCAACTCACCTGCAGCCATACTATTCAAAACTACAATATGATACTATGGTACCAACAGTCAACAGGAGACACTGCTATGAACCTCATTGGTTATGCATATACCACGTCAATAACCATGGAGAAATCATTTGAAAAGCACTTCAATGTGAGTGGAGACGGTAGGAAAGAGGCTTATCTTCATCTACTGAGTCTGAGAGCACCTGAAGACAGTGCAGTGTATTACTGTGCAGCCAGGGAGGCACATTTTGGTTCAGGCACCAAATTAACAGTTCTCGAGCCAGACATCCCTGTCACTCCACCCAAAGTCAAAGTCCTTCCACCCTCCACTAAGGAGTGTGAAGATAGAAACAAGAAGAAGAAGAAGACGTTGGTGTGTGTGGCCACCGACTTCTACCCCGACCACGTCACTGTGTTCTGGCAGTTAAATGGAGGCGCCAACATCACCGATGGAGTTGGGACCGACAAC
>589-46
TCAACTCACCTGCAGCCATACTATTCAAAACTACAATGTGATACTATGGTACCAACAGTCAACAGGAGACACTGCTATGAACCTCATTGGTTATGCATATACCACGTCAATAACCATGGAGAAATCATTTGAAAAGCACTTCAATGTGAGCGGAGATGGTTCGAAAGAGGCTTATCTTCATCTACTGAGTGTTAGAGCACCTGAAGACAGTGCAGTGTATTACTGTGCAGCCGAGGCACATTTTGGTTCAGGCACCAAATTAACAGTTCTCGAGCCAGACATCCCTGTCACTCCACCCAAAGTCAAAGTCCTTCCACCCTCCACTAAGGAGTGTGAAGATAGAAACAAGAAGAAGAAGAAGACGTTGGTGTGTGTGGCCACCGACTTCTACCCCGACCACGTCACTGTGTTCTGGCAGTTAAATGGAGGCGCCAACATCACCGATGGAGTTGGGACCGACAAC
>590-46
TCAACTCACCTGCAGCCATACTATTCAAGGCTACACTATGATACTATGGTACCAACAGTCAACAGGAGACACTGCTATGAACCTCATTGGTTATGCATATTACAAGTCAATAACCATGGAGAAATCGTTTGAAAAGCACTTCAATGTGAGCGGAGATGGTTCGAAAGAGGCTTATCTTCATCTACTGAGTGTTAGAGCACCTGAAGACAGTGCAGTGTATTACTGTGCAGCCAGACAGGGGGTATTTCAAACCAACCAGCCTTCTTTGGCAATGGAACCAAACTCACTGTTTTAGAGCCAGACATCCCTGTCACTCCACCCAAAGTCAAAGTCCTTCCACCCTCCACTAAGGAGTGTGAAGATAGAAACAAGAAGAAGAAGAAGACGTTGGTGTGTGTGGCCACCGACTTCTACCCCGACCACGTCACTGTGTTCTGGCAGTTAAATGGAGGCGCCAACATCACCGATGGAGTTGGGACCGACAAC
>591-46
TCAACTCACCTGCAGCCATACTATTCAAGGCTACACTATGATACTATGGTACCAACAGTCAACAGGAGACACTGCTATGAACCTCATTGGTTATGCATATTACAAGTCAATAACCATGGAGAAATCGTTTGAAAAGCACTTCAATGTGAGCGGAGATGGTTCGAAAGAGGCTTATCTTCATCTACTGAGTGTTAGAGCACCTGAAGACAGTGCAGTGTATTACTGTGCAGCCAGCCAAGGGACAGCGTACTCGGAAGCATACTTTGGAGCCGGCACCAAACTCACCGTTTTAGAGCCAGACATCCCTGTCACTCCACCCAAAGTCAAAGTCCTTCCACCCTCCACTAAGGAGTGTGAAGATAGAAACAAGAAGAAGAAGAAGACGTTGGTGTGTGTGGCCACCGACTTCTACCCCGACCACGTCACTGTGTTCTGGCAGTTAAATGGAGGCGCCAACATCACCGATGGAGTTGGGACCGACAAC
>592-46
TCAACTCACCTGCAGCCATACTATTCAAAACTACAATATGATACTATGGTACCAACAGTCAACAGGAGGCACTGCTATGAACCTCATTGGTTATGCATATACCACGTCAATAACCATGGAGAAATTGTTTGAAAAGCACTTCAATGTGAGTGGAGACGGTTTGAAAGAGGCTTATCTTCATCTACTGAGTCTGAGAGCACCTGAAGACAGTGCAGTGTATTACTGTGCAGCCAGCCGGGTTGGAAGTGTGCCCTACTTTGGAAATGGAACAAAGCTCACTGTTTTAGAGCCAGACATCCCTGTCACTCCACCCAAAGTCAAAGTCCTTCCACCCTCCACTAAGGAGTGTGAAGATAGAAACAAGAAGAAGAAGAAGACGTTGGTGTGTGTGGCCACCGACTTCTACCCCGACCACGTCACTGTGTTCTGGCAGTTAAATGGAGGCGCCAACATCACCGATGGAGTTGGGACCGACAAC
>593-46
TCAACTCACCTGCAGCCATACTATTCAAAGCTACTATGTGATACTATGGTACCAACAGTCAACAGGAGACACTGCTATGAACCTCATTGGTTATGCATATTACAAGTCAATAACCATGGAGAAATCGTTTGAAAAGCACTTCAATGTGAGCGGAGATGGTTCGAAAGAGGCTTATCTTCATCTACTGAGTGTTAGAGCACCTGAAGACAGTGCAGTGTATTACTGTGCAGCCAGGACAGGGAACCATGAGGCACATTTTGGTTCAGGCACCAAATTAACAGTTCTCGAGCCAGACATCCCTGTCACTCCACCCAAAGTCAAAGTCCTTCCACCCTCCACTAAGGAGTGTGAAGATAGAAACAAGAAGAAGAAGAAGACGTTGGTGTGTGTGGCCACCGACTTCTACCCCGACCACGTCACTGTGTTCTGGCAGTTAAATGGAGGCGCCAACATCACCGATGGAGTTGGGACCGACAAC
>594-46
TCAACTCACCTGCAGCCATACTATTCAAGGCTACACTATGATACTATGGTACCAACAGTCAACAGGTGACACTGCTGTGAACCTCATAGGTTATGCATATACCACGTCAATAACCATGGAGAAATCGTTTGAAAAGCACTTCAGTGTGAGTGGAGATGGTTCGAAAGAGGCTTATCTTCATCTACTGAGTCTGAGAGCACCTGAAGACAGTGCAGTGTATTACTGTGCAGCCAGCCGGGACCCGAGCTCGTACTCGGAAGCATACTTTGGAGCCGGCACCAAACTCACCGTTTTAGAGCCAGACATCCCTGTCACTCCACCCAAAGTCAAAGTCCTTCCACCCTCCACTAAGGAGTGTGAAGATAGAAACAAGAAGAAGAAGAAGACGTTGGTGTGTGTGGCCACCGACTTCTACCCCGACCACGTCACTGTGTTCTGGCAGTTAAATGGAGGCGCCAACATCACCGATGGAGTTGGGACCGACAAC
>595-46
TCAACTCACCTGCAGCCATACTATTCAAAGCTACTATGTGATACTATGGTACCAACAGTCAACAGGTGACACTGCTGTGAACCTCATTGGTTATGCACAATACAAGTCAATAACCATGGAGAAATCATTTGAAAAGCACTTCAGTGTGAGTGGAGATGGTTCGAAAGAGGCTTATCTTCATCTACTGAGTCTGAGAGCACCTGAAGACAGTGCAGTGTATTACTGTGCAGCCAGCCACACATATGAGGCACATTTTGGTTCAGGCACCAAATTAACAGTTCTCGAGCCAGACATCCCTGTCACTCCACCCAAAGTCAAAGTCCTTCCACCCTCCACTAAGGAGTGTGAAGATAGAAACAAGAAGAAGAAGAAGACGTTGGTGTGTGTGGCCACCGACTTCTACCCCGACCACGTCACTGTGTTCTGGCAGTTAAATGGAGGCGCCAACATCACCGATGGAGTTGGGACCGACAAC
>596-46
TCAACTCACCTGCAGCCATACTATTCAAAACTACATTATGATACTATGGTACCAACAGTCAACAGGTGACACTGCTGTGAACCTCATTGGTTATGCACAATACAAGTCAATAACCATGGAGAAATCATTTGAAAAGCACTTCAGTGTGAGTGGAGATGGTTCGAAAGAGGCTTATCTTCATCTACTGAGTCTGAGAGCACCTGAAGACAGTGCAGTGTATTACTGTGCAGCCGGACAGGGGGCGAGCTATAATCCTGCGTTCTTTGGAGCAGGGACCAAACTGACTGTTCTGGAGCCAGACATCCCTGTCACTCCACCCAAAGTCAAAGTCCTTCCACCCTCCACTAAGGAGTGTGAAGATAGAAACAAGAAGAAGAAGAAGACGTTGGTGTGTGTGGCCACCGACTTCTACCCCGACCACGTCACTGTGTTCTGGCAGTTAAATGGAGGCGCCAACATCACCGATGGAGTTGGGACCGACAAC
>597-46
TCAACTCACCTGCAGCCATACTATTCAAAACTACAATATGATACTATGGTACCAACAGTCAACAGGAGACACTGCTATGAACCTCATTGGTTATGCATATACCACGTCAATAACCATGGAGAAATCATTTGAAAAGCACTTCAATGTGAGTGGAGACGGTAGGAAAGAGGCTTATCTTCATCTACTGAGTCTGAGAGCACCTGAAGACAGTGCAGTGTATTACTGTGCAGCCAGAGGGACAGCTACTGGAAGTGTGCCCTACTTTGGAAATGGAACAAAGCTCACTGTTTTAGAGCCAGACATCCCTGTCACTCCACCCAAAGTCAAAGTCCTTCCACCCTCCACTAAGGAGTGTGAAGATAGAAACAAGAAGAAGAAGAAGACGTTGGTGTGTGTGGCCACCGACTTCTACCCCGACCACGTCACTGTGTTCTGGCAGTTAAATGGAGGCGCCAACATCACCGATGGAGTTGGGACCGACAAC
>598-46
TCAACTCACCTGCAGCCATACTATTCAAAACTACATTATGATACTATGGTACCAACAGTCAACAGGTGACACTGCTGTGAACCTCATTGGTTATGCACAATACAAGTCAATAACCATGGAGAAATCATTTGAAAAGCACTTCAGTGTGAGTGGAGATGGTTCGAAAGAGGCTTATCTTCATCTACTGAGTCTGAGAGCACCTGAAGACAGTGCAGTGTATTACTGTGCAGCCAGCCAATCGACAGGGCGCCTCAACCAGCCGTACTTCAGCAGCGGCACCAAACTCACAGTTCTGGAGCCAGACATCCCTGTCACTCCACCCAAAGTCAAAGTCCTTCCACCCTCCACTAAGGAGTGTGAAGATAGAAACAAGAAGAAGAAGAAGACGTTGGTGTGTGTGGCCACCGACTTCTACCCCGACCACGTCACTGTGTTCTGGCAGTTAAATGGAGGCGCCAACATCACCGATGGAGTTGGGACCGACAAC
>599-46
TCAACTCACCTGCAGCCATACTATTCAAGGCTACACTATGATACTATGGTACCAACAGTCAACAGGTGACACTGCTGTGAACCTCATAGGTTATGCATATACCACGTCAATAACCATGGAGAAATCGTTTGAAAAGCACTTCAGTGTGAGTGGAGATGGTTCGAAAGAGGCTTATCTTCATCTACTGAGTCTGAGAGCACCTGAAGACAGTGCAGTGTATTACTGTGCAGCTCGGGACAGGGAGGACCAACCAGCCTTCTTTGGCAATGGAACCAAACTCACTGTTTTAGAGCCAGACATCCCTGTCACTCCACCCAAAGTCAAAGTCCTTCCACCCTCCACTAAGGAGTGTGAAGATAGAAACAAGAAGAAGAAGAAGACGTTGGTGTGTGTGGCCACCGACTTCTACCCCGACCACGTCACTGTGTTCTGGCAGTTAAATGGAGGCGCCAACATCACCGATGGAGTTGGGACCGACAAC
>600-46
TCAACTCACCTGCAGCCATACTATTCAAAACTACATTATGATACTATGGTACCAACAGTCAACAGGTGACACTGCTGTGAACCTCATTGGTTATGCACAATACAAGTCAATAACCATGGAGAAATCATTTGAAAAGCACTTCAGTGTGAGTGGAGATGGTTCGAAAGAGGCTTATCTTCATCTACTGAGTCTGAGAGCACCTGAAGACAGTGCAGTGTATTACTGTGCAGCCAGCCGAAAGCCAGACATCCCTGTCACTCCACCCAAAGTCAAAGTCCTTCCACCCTCCACTAAGGAGTGTGAAGATAGAAACAAGAAGAAGAAGAAGACGTTGGTGTGTGTGGCCACCGACTTCTACCCCGACCACGTCACTGTGTTCTGGCAGTTAAATGGAGGCGCCAACATCACCGATGGAGTTGGGACCGACAAC
>601-46
TCAACTCACCTGCAGCCATACTATTCAAGGCTACACTATGATACTATGGTACCAACAGTCAACAGGAGACACTGCTATGAACCTCATTGGTTATGCATATTACAAGTCAATAACCATGGAGAAATCGTTTGAAAAGCACTTCAATGTGAGCGGAGATGGTTCGAAAGAGGCTTATCTTCATCTACTGAGTGTTAGAGCACCTGAAGACAGTGCAGTGTATTACTGTGCAGCCAGCCGGGACCTCTATGAGGCACATTTTGGTTCAGGCACCAAATTAACAGTTCTCGAGCCAGACATCCCTGTCACTCCACCCAAAGTCAAAGTCCTTCCACCCTCCACTAAGGAGTGTGAAGATAGAAACAAGAAGAAGAAGAAGACGTTGGTGTGTGTGGCCACCGACTTCTACCCCGACCACGTCACTGTGTTCTGGCAGTTAAATGGAGGCGCCAACATCACCGATGGAGTTGGGACCGACAAC
>602-46
TCAACTCACCTGCAGCCATACTATTCAAGGCTACACTATGATACTATGGTACCAACAGTCAACAGGTGACACTGCTGTGAACCTCATAGGTTATGCATATACCACGTCAATAACCATGGAGAAATCGTTTGAAAAGCACTTCAGTGTGAGTGGAGATGGTTCGAAAGAGGCTTATCTTCATCTACTGAGTCTGAGAGCACCTGAAGACAGTGCAGTGTATTACTGTGCAGCCAGACAGGGCTCGTACTCGGAAGCATACTTTGGAGCCGGCACCAAACTCACCGTTTTAGAGCCAGACATCCCTGTCACTCCACCCAAAGTCAAAGTCCTTCCACCCTCCACTAAGGAGTGTGAAGATAGAAACAAGAAGAAGAAGAAGACGTTGGTGTGTGTGGCCACCGACTTCTACCCCGACCACGTCACTGTGTTCTGGCAGTTAAATGGAGGCGCCAACATCACCGATGGAGTTGGGACCGACAAC
>603-46
TCAACTCACCTGCAGCCATACTATTCAAGGCTACACTATGATACTATGGTACCAACAGTCAACAGGAGACACTGCTATGAACCTCATTGGTTATGCATATTACAAGTCAATAACCATGGAGAAATCGTTTGAAAAGCACTTCAATGTGAGCGGAGATGGTTCGAAAGAGGCTTATCTTCATCTACTGAGTGTTAGAGCACCTGAAGACAGTGCAGTGTATTACTGTGCAGCCAAGGGACAGGATAATCCTGCGTTCTTTGGAGCAGGGACCAAACTGACTGTTCTGGAGCCAGACATCCCTGTCACTCCACCCAAAGTCAAAGTCCTTCCACCCTCCACTAAGGAGTGTGAAGATAGAAACAAGAAGAAGAAGAAGACGTTGGTGTGTGTGGCCACCGACTTCTACCCCGACCACGTCACTGTGTTCTGGCAGTTAAATGGAGGCGCCAACATCACCGATGGAGTTGGGACCGACAAC
>604-46
TCAACTCACCTGCAGCCATACTATTCAAAACTACAATGTGATACTATGGTACCAACAGTCAACAGGAGACACTGCTATGAACCTCATTGGTTATGCATATTACAAGTCAATAACCATGGAGAAATCGTTTGAAAAGCACTTCAATGTGAGCGGAGATGGTTCGAAAGAGGCTTATCTTCATCTACTGAGTGTTAGAGCACCTGAAGACAGTGCAGTGTATTACTGTGCAGCCAGGGACAGGGAGAATCCTGCGTTCTTTGGAGCAGGGACCAAACTGACTGTTCTGGAGCCAGACATCCCTGTCACTCCACCCAAAGTCAAAGTCCTTCCACCCTCCACTAAGGAGTGTGAAGATAGAAACAAGAAGAAGAAGAAGACGTTGGTGTGTGTGGCCACCGACTTCTACCCCGACCACGTCACTGTGTTCTGGCAGTTAAATGGAGGCGCCAACATCACCGATGGAGTTGGGACCGACAAC
>605-46
TCAACTCACCTGCAGCCATACTATTCAAAACTACATTATGATACTATGGTACCAACAGTCAACAGGTGACACTGCTGTGAACCTCATTGGTTATGCACAATACAAGTCAATAACCATGGAGAAATCATTTGAAAAGCACTTCAGTGTGAGTGGAGATGGTTCGAAAGAGGCTTATCTTCATCTACTGAGTCTGAGAGCACCTGAAGACAGTGCAGTGTATTACTGTGCAGCCAGGGTAGGACAGGGATCAAACCAACCAGCCTTCTTTGGCAATGGAACCAAACTCACTGTTTTAGAGCCAGACATCCCTGTCACTCCACCCAAAGTCAAAGTCCTTCCACCCTCCACTAAGGAGTGTGAAGATAGAAACAAGAAGAAGAAGAAGACGTTGGTGTGTGTGGCCACCGACTTCTACCCCGACCACGTCACTGTGTTCTGGCAGTTAAATGGAGGCGCCAACATCACCGATGGAGTTGGGACCGACAAC
>606-46
TCAACTCACCTGCAGCCATACTATTCAAAACTACAATGTGATACTATGGTACCAACAGTCAACAGGAGACACTGCTATGAACCTCATTGGTTATGCATATACCACGTCAATAACCATGGAGAAATCATTTGAAAAGCACTTCAATGTGAGCGGAGATGGTTCGAAAGAGGCTTATCTTCATCTACTGAGTGTTAGAGCACCTGAAGACATTGCAGTGTATTACTGTGCAGCCAGGACAGGGGAACACTCGGAAGCATACTTTGGAGCCGGCACCAAACTCACCGTTTTAGAGCCAGACATCCCTGTCACTCCACCCAAAGTCAAAGTCCTTCCACCCTCCACTAAGGAGTGTGAAGATAGAAACAAGAAGAAGAAGAAGACGTTGGTGTGTGTGGCCACCGACTTCTACCCCGACCACGTCACTGTGTTCTGGCAGTTAAATGGAGGCGCCAACATCACCGATGGAGTTGGGACCGACAAC
>607-46
TCAACTCACCTGCAGCCATACTATTCAAAACTACAATATGATACTATGGTACCAACAGTCAACAGGAGACACTGCTATGAACCTCATTGGTTATGCATTTACCAAGTCAATAACCATGGAGAAATCATTTGAAAAGCACTTCAATGTGAGTGGAGATGGTTCGAAAGAGGCTTATCTTCATCTACTGAGTCTGAGAGCACCTGAAGACAGTGCAGTGTATTACTGTGCAGCCAGCCCCACTGGAAGTGTGCCCTACTTTGGAAATGGAACAAAGCTCACTGTTTTAGAGCCAGACATCCCTGTCACTCCACCCAAAGTCAAAGTCCTTCCACCCTCCACTAAGGAGTGTGAAGATAGAAACAAGAAGAAGAAGAAGACGTTGGTGTGTGTGGCCACCGACTTCTACCCCGACCACGTCACTGTGTTCTGGCAGTTAAATGGAGGCGCCAACATCACCGATGGAGTTGGGACCGACAAC
>608-46
TCAACTCACCTGCAGCCATACTATTCAAAACTACAATATGATACTATGGTACCAACAGTCAACAGGAGACACTGCTATGAACCTCATTGGTTATGCATATACCACGTCAATAACCATGGAGAAATCATTTGAAAAGCACTTCAATGTGAGTGGAGACGGTAGGAAAGAGGCTTATCTTCATCTACTGAGTCTGAGAGCACCTGAAGACAGTGCAGTGTATTACTGTGCAGCCAGCCAAGGACAGGGAAGCTATGAGGCACATTTTGGTTCAGGCACCAAATTAACAGTTCTCGAGCCAGACATCCCTGTCACTCCACCCAAAGTCAAAGTCCTTCCACCCTCCACTAAGGAGTGTGAAGATAGAAACAAGAAGAAGAAGAAGACGTTGGTGTGTGTGGCCACCGACTTCTACCCCGACCACGTCACTGTGTTCTGGCAGTTAAATGGAGGCGCCAACATCACCGATGGAGTTGGGACCGACAAC
>609-46
TCAACTCACCTGCAGCCATACTATTCAAAACTACAATATGATACTATGGTACCAACAGTCAACAGGAGACACTGCTATGAACCTCATTGGTTATGCATTTACCAAGTCAATAACCATGGAGAAATCATTTGAAAAGCACTTCAATGTGAGTGGAGATGGTTCGAAAGAGGCTTATCTTCATCTACTGAGTCTGAGAGCACCTGAAGACAGTGCAGTGTATTACTGTGCAGCCAGTCGGGACATCAACTATGAGGCACATTTTGGTTCAGGCACCAAATTAACAGTTCTCGAGCCAGACATCCCTGTCACTCCACCCAAAGTCAAAGTCCTTCCACCCTCCACTAAGGAGTGTGAAGATAGAAACAAGAAGAAGAAGAAGACGTTGGTGTGTGTGGCCACCGACTTCTACCCCGACCACGTCACTGTGTTCTGGCAGTTAAATGGAGGCGCCAACATCACCGATGGAGTTGGGACCGACAAC
>610-46
TCAACTCACCTGCAGCCATACTATTCAAAACTACATTATGATACTATGGTACCAACAGTCAACAGGTGACACTGCTGTGAACCTCATTGGTTATGCACAATACAAGTCAATAACCATGGAGAAATCATTTGAAAAGCACTTCAGTGTGAGTGGAGATGGTTCGAAAGAGGCTTATCTTCATCTACTGAGTCTGAGAGCACCTGAAGACAGTGCAGTGTATTACTGTGCAGCCAGCCGGGGAACGGACTCGGAAGCATACTTTGGAGCCGGCACCAAACTCACCGTTTTAGAGCCAGACATCCCTGTCACTCCACCCAAAGTCAAAGTCCTTCCACCCTCCACTAAGGAGTGTGAAGATAGAAACAAGAAGAAGAAGAAGACGTTGGTGTGTGTGGCCACCGACTTCTACCCCGACCACGTCACTGTGTTCTGGCAGTTAAATGGAGGCGCCAACATCACCGATGGAGTTGGGACCGACAAC
>611-46
TCAACTCACCTGCAGCCATACTATTCAAAACTACATTATGATACTATGGTACCAACAGTCAACAGGTGACACTGCTGTGAACCTCATTGGTTATGCACAATACAAGTCAATAACCATGGAGAAATCATTTGAAAAGCACTTCAGTGTGAGTGGAGATGGTTCGAAAGAGGCTTATCTTCATCTACTGAGTCTGAGAGCACCTGAAGACAGTGCAGTGTATTACTGTGCAGCCAAAGGACAGGGGGACCAACCAGCCTTCTTTGGCAATGGAACCAAACTCACTGTTTTAGAGCCAGACATCCCTGTCACTCCACCCAAAGTCAAAGTCCTTCCACCCTCCACTAAGGAGTGTGAAGATAGAAACAAGAAGAAGAAGAAGACGTTGGTGTGTGTGGCCACCGACTTCTACCCCGACCACGTCACTGTGTTCTGGCAGTTAAATGGAGGCGCCAACATCACCGATGGAGTTGGGACCGACAAC
>612-46
TCAACTCACCTGCAGCCATACTATTCAAAACTACAATATGATACTATGGTACCAACAGTCAACAGGAGACACTGCTATGAACCTCATTGGTTATGCATATACCACGTCAATAACCATGGAGAAATCATTTGAAAAGCACTTCAATGTGAGTGGAGACGGTAGGAAAGAGGCTTATCTTCATCTACTGAGTCTGAGAGCACCTGAAGACAGTGCAGTGTATTACTGTGCAGCCAGTCGGACAGGCGACACTGGAAGTGTGCCCTACTTTGGAAATGGAACAAAGCTCACTGTTTTAGAGCCAGACATCCCTGTCACTCCACCCAAAGTCAAAGTCCTTCCACCCTCCACTAAGGAGTGTGAAGATAGAAACAAGAAGAAGAAGAAGACGTTGGTGTGTGTGGCCACCGACTTCTACCCCGACCACGTCACTGTGTTCTGGCAGTTAAATGGAGGCGCCAACATCACCGATGGAGTTGGGACCGACAAC
>613-46
TCAACTCACCTGCAGCCATACTATTCAAGGCTACACTATGATACTATGGTACCAACAGTCAACAGGAGACACTGCTATGAACCTCATTGGTTATGCATATTACAAGTCAATAACCATGGAGAAATCGTTTGAAAAGCACTTCAATGTGAGCGGAGATGGTTCGAAAGAGGCTTATCTTCATCTACTGAGTGTTAGAGCACCTGAAGACAGTGCAGTGTATTACTGTGCAGCCAGCCCGGGTGGCTATAATCCTGCGTTCTTTGGAGCAGGGACCAAACTGACTGTTCTGGAGCCAGACATCCCTGTCACTCCACCCAAAGTCAAAGTCCTTCCACCCTCCACTAAGGAGTGTGAAGATAGAAACAAGAAGAAGAAGAAGACGTTGGTGTGTGTGGCCACCGACTTCTACCCCGACCACGTCACTGTGTTCTGGCAGTTAAATGGAGGCGCCAACATCACCGATGGAGTTGGGACCGACAAC
>614-46
TCAACTCACCTGCAGCCATACTATTCAAAACTACAATGTGATACTATGGTACCAACAGTCAACAGGAGACACTGCTATGAACCTCATTGGTTATGCATATTACAAGTCAATAACCATGGAGAAATCGTTTGAAAAGCACTTCAATGTGAGCGGAGATGGTTCGAAAGAGGCTTATCTTCATCTACTGAGTGTTAGAGCACCTGAAGACAGTGCAGTGTATTACTGTGCAGCCAGCGGGACAGGGGAGGACCAACCAGCCTTCTTTGGCAATGGAACCAAACTCACTGTTTTAGAGCCAGACATCCCTGTCACTCCACCCAAAGTCAAAGTCCTTCCACCCTCCACTAAGGAGTGTGAAGATAGAAACAAGAAGAAGAAGAAGACGTTGGTGTGTGTGGCCACCGACTTCTACCCCGACCACGTCACTGTGTTCTGGCAGTTAAATGGAGGCGCCAACATCACCGATGGAGTTGGGACCGACAAC
>615-46
TCAACTCACCTGCAGCCATACTATTCAAAACTACAATATGATACTATGGTACCAACAGTCAACAGGAGACACTGCTATGAACCTCATTGGTTATGCATATACCACGTCAATAACCATGGAGAAATCATTTGAAAAGCACTTCAATGTGAGTGGAGACGGTAGGAAAGAGGCTTATCTTCATCTACTGAGTCTGAGAGCACCTGAAGACAGTGCAGTGTATTACTGTGCAGCCAGCGGGACGTACTCGGAAGCATACTTTGGAGCCGGCACCAAACTCACCGTTTTAGAGCCAGACATCCCTGTCACTCCACCCAAAGTCAAAGTCCTTCCACCCTCCACTAAGGAGTGTGAAGATAGAAACAAGAAGAAGAAGAAGACGTTGGTGTGTGTGGCCACCGACTTCTACCCCGACCACGTCACTGTGTTCTGGCAGTTAAATGGAGGCGCCAACATCACCGATGGAGTTGGGACCGACAAC
>616-46
TCAACTCACCTGCAGCCATACTATTCAAAACTACAATGTGATACTATGGTACCAACAGTCAACAGGTGACACTGCTGTGAACCTCATTGGTTATGCACAATACAAGTCAATAACCATGGAGAAATCATTTGAAAAGCACTTCAGTGTGAGTGGAGATGGTTCCAAAGAGGCTTATCTTCATCTACTGAGTCTGAGAGCACCTGAAGACAGTGCAGTGTATTACTGTGCAGCCAGCCAATTCGGCAGGACAGGGGACTATGAGGCACATTTTGGTTCAGGCACCAAATTAACAGTTCTCGAGCCAGACATCCCTGTCACTCCACCCAAAGTCAAAGTCCTTCCACCCTCCACTAAGGAGTGTGAAGATAGAAACAAGAAGAAGAAGAAGACGTTGGTGTGTGTGGCCACCGACTTCTACCCCGACCACGTCACTGTGTTCTGGCAGTTAAATGGAGGCGCCAACATCACCGATGGAGTTGGGACCGACAAC
>617-46
TCAACTCACCTGCAGCCATACTATTCAAAACTACATTATGATACTATGGTACCAACAGTCAACAGGTGACACTGCTGTGAACCTCATTGGTTATGCACAATACAAGTCAATAACCATGGAGAAATCATTTGAAAAGCACTTCAGTGTGAGTGGAGATGGTTCGAAAGAGGCTTATCTTCATCTACTGAGTCTGAGAGCACCTGAAGACAGTGCAGTGTATTACTGTGCAGCCAGCCACGGCACTGGAAGTGTGCCCTACTTTGGAAATGGAACAAAGCTCACTGTTTTAGAGCCAGACATCCCTGTCACTCCACCCAAAGTCAAAGTCCTTCCACCCTCCACTAAGGAGTGTGAAGATAGAAACAAGAAGAAGAAGAAGACGTTGGTGTGTGTGGCCACCGACTTCTACCCCGACCACGTCACTGTGTTCTGGCAGTTAAATGGAGGCGCCAACATCACCGATGGAGTTGGGACCGACAAC
>618-46
TCAACTCACCTGCAGCCATACTATTCAAAACTACAATATGATACTATGGTACCAACAGTCAACAGGAGGCACTGCTATGAACCTCATTGGTTATGCATATACCACGTCAATAACCATGGAGAAATTGTTTGAAAAGCACTTCAATGTGAGTGGAGACGGTTTGAAAGAGGCTTATCTTCATCTACTGAGTCTGAGAGCACCTGAAGACAGTGCAGTGTATTACTGTGCAGCCAGCCAGGGCGGCCAACCAGCCTTCTTTGGCAATGGAACCAAACTCACTGTTTTAGAGCCAGACATCCCTGTCACTCCACCCAAAGTCAAAGTCCTTCCACCCTCCACTAAGGAGTGTGAAGATAGAAACAAGAAGAAGAAGAAGACGTTGGTGTGTGTGGCCACCGACTTCTACCCCGACCACGTCACTGTGTTCTGGCAGTTAAATGGAGGCGCCAACATCACCGATGGAGTTGGGACCGACAAC
>619-46
TCAACTCACCTGCAGCCATACTATTCAAAACTACATTATGATACTATGGTACCAACAGTCAACAGGTGACACTGCTGTGAACCTCATTGGTTATGCACAATACAAGTCAATAACCATGGAGAAATCATTTGAAAAGCACTTCAGTGTGAGTGGAGATGGTTCGAAAGAGGCTTATCTTCATCTACTGAGTCTGAGAGCACCTGAAGACAGTGCAGTGTATTACTGTGCAGCCGGACAGGGGTACTCGGAAGCATACTTTGGAGCCGGCACCAAACTCACCGTTTTAGAGCCAGACATCCCTGTCACTCCACCCAAAGTCAAAGTCCTTCCACCCTCCACTAAGGAGTGTGAAGATAGAAACAAGAAGAAGAAGAAGACGTTGGTGTGTGTGGCCACCGACTTCTACCCCGACCACGTCACTGTGTTCTGGCAGTTAAATGGAGGCGCCAACATCACCGATGGAGTTGGGACCGACAAC
>620-46
TCAACTCACCTGCAGCCATACTATTCAAGGCTACACTATGATACTATGGTACCAACAGTCAACAGGTGACACTGCTGTGAACCTCATAGGTTATGCATATACCACGTCAATAACCATGGAGAAATCGTTTGAAAAGCACTTCAGTGTGAGTGGAGATGGTTCGAAAGAGGCTTATCTTCATCTACTGAGTCTGAGAGCACCTGAAGACAGTGCAGTGTATTACTGTGCAGCCAGCCAAGACACGGCCAACTATGAGGCACATTTTGGTTCAGGCACCAAATTAACAGTTCTCGAGCCAGACATCCCTGTCACTCCACCCAAAGTCAAAGTCCTTCCACCCTCCACTAAGGAGTGTGAAGATAGAAACAAGAAGAAGAAGAAGACGTTGGTGTGTGTGGCCACCGACTTCTACCCCGACCACGTCACTGTGTTCTGGCAGTTAAATGGAGGCGCCAACATCACCGATGGAGTTGGGACCGACAAC
>621-46
TCAACTCACCTGCAGCCATACTATTCAAAACTACAATATGATACTATGGTACCAACAGTCAACAGGAGACACTGCTATGAACCTCATTGGTTATGCATATACCACGTCAATAACCATGGAGAAATCATTTGAAAAGCACTTCAATGTGAGTGGAGACGGTAGGAAAGAGGCTTATCTTCATCTACTGAGTCTGAGAGCACCTGAAGACAGTGCAGTGTATTACTGTGCAGCCAGCCGGACAGGGCTTGCCAGCCAGGCTTACTTCGGTGGAGGAACCAGGTTAACTGTCCTAGAGCCAGACATCCCTGTCACTCCACCCAAAGTCAAAGTCCTTCCACCCTCCACTAAGGAGTGTGAAGATAGAAACAAGAAGAAGAAGAAGACGTTGGTGTGTGTGGCCACCGACTTCTACCCCGACCACGTCACTGTGTTCTGGCAGTTAAATGGAGGCGCCAACATCACCGATGGAGTTGGGACCGACAAC
>622-46
TCAACTCACCTGCAGCCATACTATTCAAAACTACATTATGATACTATGGTACCAACAGTCAACAGGTGACACTGCTGTGAACCTCATTGGTTATGCACAATACAAGTCAATAACCATGGAGAAATCATTTGAAAAGCACTTCAGTGTGAGTGGAGATGGTTCGAAAGAGGCTTATCTTCATCTACTGAGTCTGAGAGCACCTGAAGACAGTGCAGTGTATTACTGTGCAGCCGGGACCGCTGGAAGTGTGCCCTACTTTGGAAATGGAACAAAGCTCACTGTTTTAGAGCCAGACATCCCTGTCACTCCACCCAAAGTCAAAGTCCTTCCACCCTCCACTAAGGAGTGTGAAGATAGAAACAAGAAGAAGAAGAAGACGTTGGTGTGTGTGGCCACCGACTTCTACCCCGACCACGTCACTGTGTTCTGGCAGTTAAATGGAGGCGCCAACATCACCGATGGAGTTGGGACCGACAAC
>623-46
TCAACTCACCTGCAGCCATACTATTCAAAACTACAATATGATACTATGGTACCAACAGTCAACAGGAGACACTGCTATGAACCTCATTGGTTATGCATTTACCAAGTCAATAACCATGGAGAAATCATTTGAAAAGCACTTCAATGTGAGTGGAGATGGTTCGAAAGAGGCTTATCTTCATCTACTGAGTCTGAGAGCACCTGAAGACAGTGCAGTGTATTACTGTGCAGCCAGCCGGGCCTACACTGGAAGTGTGCCCTACTTTGGAAATGGAACAAAGCTCACTGTTTTAGAGCCAGACATCCCTGTCACTCCACCCAAAGTCAAAGTCCTTCCACCCTCCACTAAGGAGTGTGAAGATAGAAACAAGAAGAAGAAGAAGACGTTGGTGTGTGTGGCCACCGACTTCTACCCCGACCACGTCACTGTGTTCTGGCAGTTAAATGGAGGCGCCAACATCACCGATGGAGTTGGGACCGACAAC
>624-46
TCAACTCACCTGCAGCCATACTATTCAAAACTACAATGTGATACTATGGTACCAACAGTCAACAGGAGACACTGCTATGAACCTCATTGGTTATGCATATACCACGTCAATAACCATGGAGAAATCATTTGAAAAGCACTTCAATGTGAGCGGAGATGGTTCGAAAGAGGCTTATCTTCATCTACTGAGTGTTAGAGCACCTGAAGACAGTGCAGTGTATTACTGTGCAGCCAGTCATTTTCAAACCAACCAGCCTTCTTTGGCAATGGAACCAAACTCACTGTTTTAGAGCCAGACATCCCTGTCACTCCACCCAAAGTCAAAGTCCTTCCACCCTCCACTAAGGAGTGTGAAGATAGAAACAAGAAGAAGAAGAAGACGTTGGTGTGTGTGGCCACCGACTTCTACCCCGACCACGTCACTGTGTTCTGGCAGTTAAATGGAGGCGCCAACATCACCGATGGAGTTGGGACCGACAAC
>625-46
TCAACTCACCTGCAGCCATACTATTCAAAGCTACTATGTGATACTATGGTACCAACAGTCAACAGGTGACACTGCTGTGAACCTCATTGGTTATGCACAATACAAGTCAATAACCATGGAGAAATCATTTGAAAAGCACTTCAGTGTGAGTGGAGATGGTTCGAAAGAGGCTTATCTTCATCTACTGAGTCTGAGAGCACCTGAAGACAGTGCAGTGTATTACTGTGCAGCCAGCCTGAGCTCGTACTCGGAAGCATACTTTGGAGCCGGCACCAAACTCACCGTTTTAGAGCCAGACATCCCTGTCACTCCACCCAAAGTCAAAGTCCTTCCACCCTCCACTAAGGAGTGTGAAGATAGAAACAAGAAGAAGAAGAAGACGTTGGTGTGTGTGGCCACCGACTTCTACCCCGACCACGTCACTGTGTTCTGGCAGTTAAATGGAGGCGCCAACATCACCGATGGAGTTGGGACCGACAAC
>626-46
TCAACTCACCTGCAGCCATACTATTCAAGGCTACACTATGATACTATGGTACCAACAGTCAACAGGAGACACTGCTATGAACCTCATTGGTTATGCATATTACAAGTCAATAACCATGGAGAAATCGTTTGAAAAGCACTTCAATGTGAGCGGAGATGGTTCGAAAGAGGCTTATCTTCATCTACTGAGTGTTAGAGCACCTGAAGACAGTGCAGTGTATTACTGTGCAGCCAGCGACAGGGGCCTCACTGGAAGTGTGCCCTACTTTGGAAATGGAACAAAGCTCACTGTTTTAGAGCCAGACATCCCTGTCACTCCACCCAAAGTCAAAGTCCTTCCACCCTCCACTAAGGAGTGTGAAGATAGAAACAAGAAGAAGAAGAAGACGTTGGTGTGTGTGGCCACCGACTTCTACCCCGACCACGTCACTGTGTTCTGGCAGTTAAATGGAGGCGCCAACATCACCGATGGAGTTGGGACCGACAAC
>627-46
TCAACTCACCTGCAGCCATACTATTCAAAACTACATTATGATACTATGGTACCAACAGTCAACAGGTGACACTGCTGTGAACCTCATTGGTTATGCACAATACAAGTCAATAACCATGGAGAAATCATTTGAAAAGCACTTCAGTGTGAGTGGAGATGGTTCGAAAGAGGCTTATCTTCATCTACTGAGTCTGAGAGCACCTGAAGACAGTGCAGTGTATTACTGTGCAGCCAGTCGGACAGGGGGCTCTGAGGCACATTTTGGTTCAGGCACCAAATTAACAGTTCTCGAGCCAGACATCCCTGTCACTCCACCCAAAGTCAAAGTCCTTCCACCCTCCACTAAGGAGTGTGAAGATAGAAACAAGAAGAAGAAGAAGACGTTGGTGTGTGTGGCCACCGACTTCTACCCCGACCACGTCACTGTGTTCTGGCAGTTAAATGGAGGCGCCAACATCACCGATGGAGTTGGGACCGACAAC
>628-46
TCAACTCACCTGCAGCCATACTATTCAAAACTACAATGTGATACTATGGTACCAACAGTCAACAGGAGACACTGCTATGAACCTCATTGGTTATGCATATTACAAGTCAATAACCATGGAGAAATCGTTTGAAAAGCACTTCAATGTGAGCGGAGATGGTTCGAAAGAGGCTTATCTTCATCTACTGAGTGTTAGAGCACCTGAAGACAGTGCAGTGTATTACTGTGCAGCCGGACAGGCCAACTATGAGGCACATTTTGGTTCAGGCACCAAATTAACAGTTCTCGAGCCAGACATCCCTGTCACTCCACCCAAAGTCAAAGTCCTTCCACCCTCCACTAAGGAGTGTGAAGATAGAAACAAGAAGAAGAAGAAGACGTTGGTGTGTGTGGCCACCGACTTCTACCCCGACCACGTCACTGTGTTCTGGCAGTTAAATGGAGGCGCCAACATCACCGATGGAGTTGGGACCGACAAC
>629-46
TCAACTCACCTGCAGCCATACTATTCAAAACTACATTATGATACTATGGTACCAACAGTCAACAGGTGACACTGCTGTGAACCTCATTGGTTATGCACAATACAAGTCAATAACCATGGAGAAATCATTTGAAAAGCACTTCAGTGTGAGTGGAGATGGTTCGAAAGAGGCTTATCTTCATCTACTGAGTCTGAGAGCACCTGAAGACAGTGCAGTGTATTACTGTGCAGCCAGCCAATTAGGACAGAACTATAATCCTGCGTTCTTTGGAGCAGGGACCAAACTGACTGTTCTGGAGCCAGACATCCCTGTCACTCCACCCAAAGTCAAAGTCCTTCCACCCTCCACTAAGGAGTGTGAAGATAGAAACAAGAAGAAGAAGAAGACGTTGGTGTGTGTGGCCACCGACTTCTACCCCGACCACGTCACTGTGTTCTGGCAGTTAAATGGAGGCGCCAACATCACCGATGGAGTTGGGACCGACAAC
>630-46
TCAACTCACCTGCAGCCATACTATTCAAAACTACATTATGATACTATGGTACCAACAGTCAACAGGTGACACTGCTGTGAACCTCATTGGTTATGCACAATACAAGTCAATAACCATGGAGAAATCATTTGAAAAGCACTTCAGTGTGAGTGGAGATGGTTCGAAAGAGGCTTATCTTCATCTACTGAGTCTGAGAGCACCTGAAGACAGTGCAGTGTATTACTGTGCAGCCACCCGGAACGCCAACTATGAGGCACATTTTGGTTCAGGCACCAAATTAACAGTTCTCGAGCCAGACATCCCTGTCACTCCACCCAAAGTCAAAGTCCTTCCACCCTCCACTAAGGAGTGTGAAGATAGAAACAAGAAGAAGAAGAAGACGTTGGTGTGTGTGGCCACCGACTTCTACCCCGACCACGTCACTGTGTTCTGGCAGTTAAATGGAGGCGCCAACATCACCGATGGAGTTGGGACCGACAAC
>631-46
TCAACTCACCTGCAGCCATACTATTCAAAACTACATTATGATACTATGGTACCAACAGTCAACAGGTGACACTGCTGTGAACCTCATTGGTTATGCACAATACAAGTCAATAACCATGGAGAAATCATTTGAAAAGCACTTCAGTGTGAGTGGAGATGGTTCGAAAGAGGCTTATCTTCATCTACTGAGTCTGAGAGCACCTGAAGACAGTGCAGTGTATTACTGTGCAGCTGGGACAAACCAACCAGCCTTCTTTGGCAATGGAACCAAACTCACTGTTTTAGAGCCAGACATCCCTGTCACTCCACCCAAAGTCAAAGTCCTTCCACCCTCCACTAAGGAGTGTGAAGATAGAAACAAGAAGAAGAAGAAGACGTTGGTGTGTGTGGCCACCGACTTCTACCCCGACCACGTCACTGTGTTCTGGCAGTTAAATGGAGGCGCCAACATCACCGATGGAGTTGGGACCGACAAC
>632-46
TCAACTCACCTGCAGCCATACTATTCAAAACTACAATATGATACTATGGTACCAACAGTCAACAGGAGACACTGCTATGAACCTCATTGGTTATGCATTTACCAAGTCAATAACCATGGAGAAATCATTTGAAAAGCACTTCAATGTGAGTGGAGATGGTTCGAAAGAGGCTTATCTTCATCTACTGAGTCTGAGAGCACCTGAAGACAGTGCAGTGTATTACTGTGCAGCCAACAGGGGGACTCAGTACTCGGAAGCATACTTTGGAGCCGGCACCAAACTCACCGTTTTAGAGCCAGACATCCCTGTCACTCCACCCAAAGTCAAAGTCCTTCCACCCTCCACTAAGGAGTGTGAAGATAGAAACAAGAAGAAGAAGAAGACGTTGGTGTGTGTGGCCACCGACTTCTACCCCGACCACGTCACTGTGTTCTGGCAGTTAAATGGAGGCGCCAACATCACCGATGGAGTTGGGACCGACAAC
>633-46
TCAACTCACCTGCAGCCATACTATTCAAGGCTACACTATGATACTATGGTACCAACAGTCAACAGGAGACACTGCTATGAACCTCATTGGTTATGCATATTACAAGTCAATAACCATGGAGAAATCGTTTGAAAAGCACTTCAATGTGAGCGGAGATGGTTCGAAAGAGGCTTATCTTCATCTACTGAGTGTTAGAGCACCTGAAGACAGTGCAGTGTATTACTGTGCAGCCAGCTGGGGTCAAACCAACCAGCCTTCTTTGGCAATGGAACCAAACTCACTGTTTTAGAGCCAGACATCCCTGTCACTCCACCCAAAGTCAAAGTCCTTCCACCCTCCACTAAGGAGTGTGAAGATAGAAACAAGAAGAAGAAGAAGACGTTGGTGTGTGTGGCCACCGACTTCTACCCCGACCACGTCACTGTGTTCTGGCAGTTAAATGGAGGCGCCAACATCACCGATGGAGTTGGGACCGACAAC
>634-46
TCAACTCACCTGCAGCCATACTATTCAAGGCTACACTATGATACTATGGTACCAACAGTCAACAGGAGACACTGCTATGAACCTCATTGGTTATGCATATTACAAGTCAATAACCATGGAGAAATCGTTTGAAAAGCACTTCAATGTGAGCGGAGATGGTTCGAAAGAGGCTTATCTTCATCTACTGAGTGTTAGAGCACCTGAAGACAGTGCAGTGTATTACTGTGCAGCCAGGCGTGGAAGTGTGCCCTACTTTGGAAATGGAACAAAGCTCACTGTTTTAGAGCCAGACATCCCTGTCACTCCACCCAAAGTCAAAGTCCTTCCACCCTCCACTAAGGAGTGTGAAGATAGAAACAAGAAGAAGAAGAAGACGTTGGTGTGTGTGGCCACCGACTTCTACCCCGACCACGTCACTGTGTTCTGGCAGTTAAATGGAGGCGCCAACATCACCGATGGAGTTGGGACCGACAAC
>635-46
TCAACTCACCTGCAGCCATACTATTCAAAACTACATTATGATACTATGGTACCAACAGTCAACAGGTGACACTGCTGTGAACCTCATTGGTTATGCACAATACAAGTCAATAACCATGGAGAAATCATTTGAAAAGCACTTCAGTGTGAGTGGAGATGGTTCGAAAGAGGCTTATCTTCATCTACTGAGTCTGAGAGCACCTGAAGACAGTGCAGTGTATTACTGTGCAGCCGGACAGATTACTGGAAGTGTGCCCTACTTTGGAAATGGAACAAAGCTCACTGTTTTAGAGCCAGACATCCCTGTCACTCCACCCAAAGTCAAAGTCCTTCCACCCTCCACTAAGGAGTGTGAAGATAGAAACAAGAAGAAGAAGAAGACGTTGGTGTGTGTGGCCACCGACTTCTACCCCGACCACGTCACTGTGTTCTGGCAGTTAAATGGAGGCGCCAACATCACCGATGGAGTTGGGACCGACAAC
>636-46
TCAACTCACCTGCAGCCATACTATTCAAGGCTACACTATGATACTATGGTACCAACAGTCAACAGGAGACACTGCTATGAACCTCATTGGTTATGCATATTACAAGTCAATAACCATGGAGAAATCGTTTGAAAAGCACTTCAATGTGAGCGGAGATGGTTCGAAAGAGGCTTATCTTCATCTACTGAGTGTTAGAGCACCTGAAGACAGTGCAGTGTATTACTGTGCAGCCGGGACAGTCTATGAGGCACATTTTGGTTCAGGCACCAAATTAACAGTTCTCGAGCCAGACATCCCTGTCACTCCACCCAAAGTCAAAGTCCTTCCACCCTCCACTAAGGAGTGTGAAGATAGAAACAAGAAGAAGAAGAAGACGTTGGTGTGTGTGGCCACCGACTTCTACCCCGACCACGTCACTGTGTTCTGGCAGTTAAATGGAGGCGCCAACATCACCGATGGAGTTGGGACCGACAAC
>637-46
TCAACTCACCTGCAGCCATACTATTCAAAACTACAATATGATACTATGGTACCAACAGTCAACAGGAGACACTGCTATGAACCTCATTGGTTATGCATATTACAAGTCAATAACCATGGAGAAATCGTTTGAAAAGCACTTCAATGTGAGCGGAGATGGTTCGAAAGAGGCTTATCTTCATCTACTGAGTGTTAGAGCACCTGAAGACAGTGCAGTGTATTACTGTGCAGCCAGCCAACAGGGAGGTGGAAGTGTGCCCTACTTTGGAAATGGAACAAAGCTCACTGTTTTAGAGCCAGACATCCCTGTCACTCCACCCAAAGTCAAAGTCCTTCCACCCTCCACTAAGGAGTGTGAAGATAGAAACAAGAAGAAGAAGAAGACGTTGGTGTGTGTGGCCACCGACTTCTACCCCGACCACGTCACTGTGTTCTGGCAGTTAAATGGAGGCGCCAACATCACCGATGGAGTTGGGACCGACAAC
>638-46
TCAACTCACCTGCAGCCATACTATTCAAAACTACAATGTGATACTATGGTACCAACAGTCAACAGGAGACACTGCTATGAACCTCATTGGTTATGCATATTACAAGTCAATAACCATGGAGAAATCGTTTGAAAAGCACTTCAATGTGAGCGGAGATGGTTCGAAAGAGGCTTATCTTCATCTACTGAGTGTTAGAGCACCTGAAGACAGTGCAGTGTATTACTGTGCAGCCAGCACAGACACTGGAAGTGTGCCCTACTTTGGAAATGGAACAAAGCTCACTGTTTTAGAGCCAGACATCCCTGTCACTCCACCCAAAGTCAAAGTCCTTCCACCCTCCACTAAGGAGTGTGAAGATAGAAACAAGAAGAAGAAGAAGACGTTGGTGTGTGTGGCCACCGACTTCTACCCCGACCACGTCACTGTGTTCTGGCAGTTAAATGGAGGCGCCAACATCACCGATGGAGTTGGGACCGACAAC
>639-45
TCAACTCACCTGCAGCCATACTATTCAAAACTACAATATGATACTATGGTACCAACAGTCAACAGGAGACACTGCTATGAACCTCATTGGTTATGCATTTACCAAGTCAATAACCATGGAGAAATCATTTGAAAAGCACTTCAATGTGAGTGGAGATGGTTCGAAAGAGGCTTATCTTCATCTACTGAGTCTGAGAGCACCTGAAGACAGTGCAGTGTATTACTGTGCAGCCAGCCAACAGGGGAGCTATAATCCTGCGTTCTTTGGAGCAGGGACCAAACTGACTGTTCTGGAGCCAGACATCCCTGTCACTCCACCCAAAGTCAAAGTCCTTCCACCCTCCACTAAGGAGTGTGAAGATAGAAACAAGAAGAAGAAGAAGACGTTGGTGTGTGTGGCCACCGACTTCTACCCCGACCACGTCACTGTGTTCTGGCAGTTAAATGGAGGCGCCAACATCACCGATGGAGTTGGGACCGACAAC
>640-45
TCAACTCACCTGCAGCCATACTATTCAAGGCTACACTATGATACTATGGTACCAACAGTCAACAGGAGACACTGCTATGAACCTCATTGGTTATGCATATTACAAGTCAATAACCATGGAGAAATCGTTTGAAAAGCACTTCAATGTGAGCGGAGATGGTTCGAAAGAGGCTTATCTTCATCTACTGAGTGTTAGAGCACCTGAAGACAGTGCAGTGTATTACTGTGCAGCCAGCCAGGGCTACTATGAGGCACATTTTGGTTCAGGCACCAAATTAACAGTTCTCGAGCCAGACATCCCTGTCACTCCACCCAAAGTCAAAGTCCTTCCACCCTCCACTAAGGAGTGTGAAGATAGAAACAAGAAGAAGAAGAAGACGTTGGTGTGTGTGGCCACCGACTTCTACCCCGACCACGTCACTGTGTTCTGGCAGTTAAATGGAGGCGCCAACATCACCGATGGAGTTGGGACCGACAAC
>641-45
TCAACTCACCTGCAGCCATACTATTCAAAACTACATTATGATACTATGGTACCAACAGTCAACAGGTGACACTGCTGTGAACCTCATTGGTTATGCACAATACAAGTCAATAACCATGGAGAAATCATTTGAAAAGCACTTCAGTGTGAGTGGAGATGGTTCGAAAGAGGCTTATCTTCATCTACTGAGTCTGAGAGCACCTGAAGACAGTGCAGTGTATTACTGTGCAGCCAGACAGGGGACTGGAAGTGTGCCCTACTTTGGAAATGGAACAAAGCTCACTGTTTTAGAGCCAGACATCCCTGTCACTCCACCCAAAGTCAAAGTCCTTCCACCCTCCACTAAGGAGTGTGAAGATAGAAACAAGAAGAAGAAGAAGACGTTGGTGTGTGTGGCCACCGACTTCTACCCCGACCACGTCACTGTGTTCTGGCAGTTAAATGGAGGCGCCAACATCACCGATGGAGTTGGGACCGACAAC
>642-45
TCAACTCACCTGCAGCCATACTATTCAAAACTACAATATGATACTATGGTACCAACAGTCAACAGGAGACACTGCTATGAACCTCATTGGTTATGCATATACCACGTCAATAACCATGGAGAAATCATTTGAAAAGCACTTCAATGTGAGTGGAGACGGTAGGAAAGAGGCTTATCTTCATCTACTGAGTCTGAGAGCACCTGAAGACAGTGCAGTGTATTACTGTGCAGCCAGCCAGGGCAGCAACTATGAGGCACATTTTGGTTCAGGCACCAAATTAACAGTTCTCGAGCCAGACATCCCTGTCACTCCACCCAAAGTCAAAGTCCTTCCACCCTCCACTAAGGAGTGTGAAGATAGAAACAAGAAGAAGAAGAAGACGTTGGTGTGTGTGGCCACCGACTTCTACCCCGACCACGTCACTGTGTTCTGGCAGTTAAATGAAGGCGCCAACATCACCGATGGAGTTGGGACCGACAAC
>643-45
TCAACTCACCTGCAGCCATACTATTCAAAACTACAATATGATACTATGGTACCAACAGTCAACAGGAGACACTGCTATGAACCTCATTGGTTATGCATATACCACGTCAATAACCATGGAGAAATCATTTGAAAAGCACTTCAATGTGAGTGGAGACGGTAGGAAAGAGGCTTATCTTCATCTACTGAGTCTGAGAGCACCTGAAGACAGTGCAGTGTATTACTGTGCAGCCAGCCATCGACAGGGAGGTGGAAGTGTGCCCTACTTTGGAAATGGAACAAAGCTCACTGTTTTAGAGCCAGACATCCCTGTCACTCCACCCAAAGTCAAAGTCCTTCCACCCTCCACTAAGGAGTGTGAAGATAGAAACAAGAAGAAGAAGAAGACGTTGGTGTGTGTGGCCACCGACTTCTACCCCGACCACGTCACTGTGTTCTGGCAGTTAAATGGAGGCGCCAACATCACCGATGGAGTTGGGACCGACAAC
>644-45
TCAACTCACCTGCAGCCATACTATTCAAAACTACATTATGATACTATGGTACCAACAGTCAACAGGTGACACTGCTGTGAACCTCATTGGTTATGCACAATACAAGTCAATAACCATGGAGAAATCATTTGAAAAGCACTTCAGTGTGAGTGGAGATGGTTCGAAAGAGGCTTATCTTCATCTACTGAGTCTGAGAGCACCTGAAGACAGTGCAGTGTATTACTGTGCAGCCAGAGGAGGACAGCGTACTCGGAAGCATACTTTGGAGCCGGCACCAAACTCACCGTTTTAGAGCCAGACATCCCTGTCACTCCACCCAAAGTCAAAGTCCTTCCACCCTCCACTAAGGAGTGTGAAGATAGAAACAAGAAGAAGAAGAAGACGTTGGTGTGTGTGGCCACCGACTTCTACCCCGACCACGTCACTGTGTTCTGGCAGTTAAATGAAGGCGCCAACATCACCGATGGAGTTGGGACCGACAAC
>645-45
TCAACTCACCTGCAGCCATACTATTCAAAACTACAATATGATACTATGGTACCAACAGTCAACAGGAGACACTGCTATGAACCTCATTGGTTATGCATTTACCAAGTCAATAACCATGGAGAAATCATTTGAAAAGCACTTCAATGTGAGTGGAGATGGTTCGAAAGAGGCTTATCTTCATCTACTGAGTCTGAGAGCACCTGAAGACAGTGCAGTGTATTACTGTGCAGCCAGCCAAGGTAGAGGTGGAAGTGTGCCCTACTTTGGAAATGGAACAAAGCTCACTGTTTTAGAGCCAGACATCCCTGTCACTCCACCCAAAGTCAAAGTCCTTCCACCCTCCACTAAGGAGTGTGAAGATAGAAACAAGAAGAAGAAGAAGACGTTGGTGTGTGTGGCCACCGACTTCTACCCCGACCACGTCACTGTGTTCTGGCAGTTAAATGGAGGCGCCAACATCACCGATGGAGTTGGGACCGACAAC
>646-45
TCAACTCACCTGCAGCCATACTATTCAAAGCTACTATGTGATACTATGGTACCAACAGTCAACAGGTGACACTGCTGTGAACCTCATTGGTTATGCACAATACAAGTCAATAACCATGGAGAAATCATTTGAAAAGCACTTCAGTGTGAGTGGAGATGGTTCGAAAGAGGCTTATCTTCATCTACTGAGTCTGAGAGCACCTGAAGACAGTGCAGTGTATTACTGTGCAGCCAGCAGCACTGGAAGTGTGCCCTACTTTGGAAATGGAACAAAGCTCACTGTTTTAGAGCCAGACATCCCTGTCACTCCACCCAAAGTCAAAGTCCTTCCACCCTCCACTAAGGAGTGTGAAGATAGAAACAAGAAGAAGAAGAAGACGTTGGTGTGTGTGGCCACCGACTTCTACCCCGACCACGTCACTGTGTTCTGGCAGTTAAATGGAGGCGCCAACATCACCGATGGAGTTGGGACCGACAAC
>647-45
TCAACTCACCTGCAGCCATACTATTCAAAACTACAATGTGATACTATGGTACCAACAGTCAACAGGTGACACTGCTGTGAACCTCATTGGTTATGCACAATACAAGTCAATAACCATGGAGAAATCATTTGAAAAGCACTTCAGTGTGAGTGGAGATGGTTCCAAAGAGGCTTATCTTCATCTACTGAGTCTGAGAGCACCTGAAGACAGTGCAGTGTATTACTGTGCAGCCAGCCGGACAGGGAATGAGGCACATTTTGGTTCAGGCACCAAATTAACAGTTCTCGAGCCAGACATCCCTGTCACTCCACCCAAAGTCAAAGTCCTTCCACCCTCCACTAAGGAGTGTGAAGATAGAAACAAGAAGAAGAAGAAGACGTTGGTGTGTGTGGCCACCGACTTCTACCCCGACCACGTCACTGTGTTCTGGCAGTTAAATGGAGGCGCCAACATCACCGATGGAGTTGGGACCGACAAC
>648-45
TCAACTCACCTGCAGCCATACTATTCAAGGCTACACTATGATACTATGGTACCAACAGTCAACAGGTGACACTGCTGTGAACCTCATAGGTTATGCATATACCACGTCAATAACCATGGAGAAATCGTTTGAAAAGCACTTCAGTGTGAGTGGAGATGGTTCGAAAGAGGCTTATCTTCATCTACTGAGTCTGAGAGCACCTGAAGACAGTGCAGTGTATTACTGTGCAGCCAGCCAATTCGGATATTCAAACCAACCAGCCTTCTTTGGCAATGGAACCAAACTCACTGTTTTAGAGCCAGACATCCCTGTCACTCCACCCAAAGTCAAAGTCCTTCCACCCTCCACTAAGGAGTGTGAAGATAGAAACAAGAAGAAGAAGAAGACGTTGGTGTGTGTGGCCACCGACTTCTACCCCGACCACGTCACTGTGTTCTGGCAGTTAAATGGAGGCGCCAACATCACCGATGGAGTTGGGACCGACAAC
>649-45
TCAACTCACCTGCAGCCATACTATTCAAAACTACAATGTGATACTATGGTACCAACAGTCAACAGGAGACACTGCTATGAACCTCATTGGTTATGCATATACCACGTCAATAACCATGGAGAAATCATTTGAAAAGCACTTCAATGTGAGCGGAGATGGTTCGAAAGAGGCTTATCTTCATCTACTGAGTGTTAGAGCACCTGAAGACATTGCAGTGTATTACTGTGCAGCCAGCCAAAAAAAGTACTCGGAAGCATACTTTGGAGCCGGCACCAAACTCACCGTTTTAGAGCCAGACATCCCTGTCACTCCACCCAAAGTCAAAGTCCTTCCACCCTCCACTAAGGAGTGTGAAGATAGAAACAAGAAGAAGAAGAAGACGTTGGTGTGTGTGGCCACCGACTTCTACCCCGACCACGTCACTGTGTTCTGGCAGTTAAATGGAGGCGCCAACATCACCGATGGAGTTGGGACCGACAAC
>650-45
TCAACTCACCTGCAGCCATACTATTCAAAACTACATTATGATACTATGGTACCAACAGTCAACAGGTGACACTGCTGTGAACCTCATTGGTTATGCACAATACAAGTCAATAACCATGGAGAAATCATTTGAAAAGCACTTCAGTGTGAGTGGAGATGGTTCGAAAGAGGCTTATCTTCATCTACTGAGTCTGAGAGCACCTGAAGACAGTGCAGTGTATTACTGTGCAGCCAGCCAATCAGGGGGCTCTAATCCTGCGTTCTTTGGAGCAGGGACCAAACTGACTGTTCTGGAGCCAGACATCCCTGTCACTCCACCCAAAGTCAAAGTCCTTCCACCCTCCACTAAGGAGTGTGAAGATAGAAACAAGAAGAAGAAGAAGACGTTGGTGTGTGTGGCCACCGACTTCTACCCCGACCACGTCACTGTGTTCTGGCAGTTAAATGGAGGCGCCAACATCACCGATGGAGTTGGGACCGACAAC
>651-45
TCAACTCACCTGCAGCCATACTATTCAAAACTACAATATGATACTATGGTACCAACAGTCAACAGGAGACACTGCTATGAACCTCATTGGTTATGCATTTACCAAGTCAATAACCATGGAGAAATCATTTGAAAAGCACTTCAATGTGAGTGGAGATGGTTCGAAAGAGGCTTATCTTCATCTACTGAGTCTGAGAGCACCTGAAGACAGTGCAGTGTATTACTGTGCAGCCAGCCACGCTCAACTATGAGGCACATTTTGGTTCAGGCACCAAATTAACAGTTCTCGAGCCAGACATCCCTGTCACTCCACCCAAAGTCAAAGTCCTTCCACCCTCCACTAAGGAGTGTGAAGATAGAAACAAGAAGAAGAAGAAGACGTTGGTGTGTGTGGCCACCGACTTCTACCCCGACCACGTCACTGTGTTCTGGCAGTTAAATGGAGGCGCCAACATCACCGATGGAGTTGGGACCGACAAC
>652-45
TCAACTCACCTGCAGCCATACTATTCAAAACTACAATATGATACTATGGTACCAACAGTCAACAGGAGACACTGCTATGAACCTCATTGGTTATGCATATACCACGTCAATAACCATGGAGAAATCATTTGAAAAGCACTTCAATGTGAGTGGAGACGGTAGGAAAGAGGCTTATCTTCATCTACTGAGTCTGAGAGCACCTGAAGACAGTGCAGTGTATTACTGTGCAGCCAGCCAATTCGGACAGCTCCAACCAGCCTTCTTTGGCAATGGAACCAAACTCACTGTTTTAGAGCCAGACATCCCTGTCACTCCACCCAAAGTCAAAGTCCTTCCACCCTCCACTAAGGAGTGTGAAGATAGAAACAAGAAGAAGAAGAAGACGTTGGTGTGTGTGGCCACCGACTTCTACCCCGACCACGTCACTGTGTTCTGGCAGTTAAATGGAGGCGCCAACATCACCGATGGAGTTGGGACCGACAAC
>653-45
TCAACTCACCTGCAGCCATACTATTCAAAACTACATTATGATACTATGGTACCAACAGTCAACAGGTGACACTGCTGTGAACCTCATTGGTTATGCACAATACAAGTCAATAACCATGGAGAAATCATTTGAAAAGCACTTCAGTGTGAGTGGAGATGGTTCGAAAGAGGCTTATCTTCATCTACTGAGTCTGAGAGCACCTGAAGACAGTGCAGTGTATTACTGTGCAGCCAGCCAGGGGGCGAATCCTGCGTTCTTTGGAGCAGGGACCAAACTGACTGTTCTGGAGCCAGACATCCCTGTCACTCCACCCAAAGTCAAAGTCCTTCCACCCTCCACTAAGGAGTGTGAAGATAGAAACAAGAAGAAGAAGAAGACGTTGGTGTGTGTGGCCACCGACTTCTACCCCGACCACGTCACTGTGTTCTGGCAGTTAAATGGAGGCGCCAACATCACCGATGGAGTTGGGACCGACAAC
>654-45
TCAACTCACCTGCAGCCATACTATTCAAAACTACATTATGATACTATGGTACCAACAGTCAACAGGTGACACTGCTGTGAACCTCATTGGTTATGCACAATACAAGTCAATAACCATGGAGAAATCATTTGAAAAGCACTTCAGTGTGAGTGGAGATGGTTCGAAAGAGGCTTATCTTCATCTACTGAGTCTGAGAGCACCTGAAGACAGTGCAGTGTATTACTGTGCAGCCAGCCAATCAGGGGCTGGAAGTGTGCCCTACTTTGGAAATGGAACAAAGCTCACTGTTTTAGAGCCAGACATCCCTGTCACTCCACCCAAAGTCAAAGTCCTTCCACCCTCCACTAAGGAGTGTGAAGATAGAAACAAGAAGAAGAAGAAGACGTTGGTGTGTGTGGCCACCGACTTCTACCCCGACCACGTCACTGTGTTCTGGCAGTTAAATGGAGGCGCCAACATCACCGATGGAGTTGGGACCGACAAC
>655-45
TCAACTCACCTGCAGCCATACTATTCAAAACTACAATATGATACTATGGTACCAACAGTCAACAGGAGACACTGCTATGAACCTCATTGGTTATGCATTTACCAAGTCAATAACCATGGAGAAATCATTTGAAAAGCACTTCAATGTGAGTGGAGATGGTTCGAAAGAGGCTTATCTTCATCTACTGAGTCTGAGAGCACCTGAAGACAGTGCAGTGTATTACTGTGCAGCCATCACAGGGGGCACTGGAAGTGTGCCCTACTTTGGAAATGGAACAAAGCTCACTGTTTTAGAGCCAGACATCCCTGTCACTCCACCCAAAGTCAAAGTCCTTCCACCCTCCACTAAGGAGTGTGAAGATAGAAACAAGAAGAAGAAGAAGACGTTGGTGTGTGTGGCCACCGACTTCTACCCCGACCACGTCACTGTGTTCTGGCAGTTAAATGGAGGCGCCAACATCACCGATGGAGTTGGGACCGACAAC
>656-45
TCAACTCACCTGCAGCCATACTATTCAAAACTACAATATGATACTATGGTACCAACAGTCAACAGGAGACACTGCTATGAACCTCATTGGTTATGCATTTACCAAGTCAATAACCATGGAGAAATCATTTGAAAAGCACTTCAATGTGAGTGGAGATGGTTCGAAAGAGGCTTATCTTCATCTACTGAGTCTGAGAGCACCTGAAGACAGTGCAGTGTATTACTGTGCAGCCGGACAGGGCGCTGGAAGTGTGCCCTACTTTGGAAATGGAACAAAGCTCACTGTTTTAGAGCCAGACATCCCTGTCACTCCACCCAAAGTCAAAGTCCTTCCACCCTCCACTAAGGAGTGTGAAGATAGAAACAAGAAGAAGAAGAAGACGTTGGTGTGTGTGGCCACCGACTTCTACCCCGACCACGTCACTGTGTTCTGGCAGTTAAATGGAGGCGCCAACATCACCGATGGAGTTGGGACCGACAAC
>657-45
TCAACTCACCTGCAGCCATACTATTCAAAACTACATTATGATACTATGGTACCAACAGTCAACAGGTGACACTGCTGTGAACCTCATTGGTTATGCACAATACAAGTCAATAACCATGGAGAAATCATTTGAAAAGCACTTCAGTGTGAGTGGAGATGGTTCGAAAGAGGCTTATCTTCATCTACTGAGTCTGAGAGCACCTGAAGACAGTGCAGTGTATTACTGTGCAGCCAGCGGACAGGGAATCAACTATGAGGCACATTTTGGTTCAGGCACCAAATTAACAGTTCTCGAGCCAGACATCCCTGTCACTCCACCCAAAGTCAAAGTCCTTCCACCCTCCACTAAGGAGTGTGAAGATAGAAACAAGAAGAAGAAGAAGACGTTGGTGTGTGTGGCCACCGACTTCTACCCCGACCACGTCACTGTGTTCTGGCAGTTAAATGGAGGCGCCAACATCACCGATGGAGTTGGGACCGACAAC
>658-45
TCAACTCACCTGCAGCCATACTATTCAAAACTACTATGTGATACTATGGTACCAACAGTCAACAGGAGACACTGCTGTGAATCTCATTGGTTATGCACAATACAAGTCAATAACCATGGAGAAATCATTTGAAAAGCACTTCAATGTGATTGGAGATGGTTCCAAAGAGGCTTATCTTCATCTACTGAGTCTGAGAGCACCTGAAGACAGTGCAGTGTATTACTGTGCAGCCACGACAGGGGGCTCGTACTCGGAAGCATACTTTGGAGCCGGCACCAAACTCACCGTTTTAGAGCCAGACATCCCTGTCACTCCACCCAAAGTCAAAGTCCTTCCACCCTCCACTAAGGAGTGTGAAGATAGAAACAAGAAGAAGAAGAAGACGTTGGTGTGTGTGGCCACCGACTTCTACCCCGACCACGTCACTGTGTTCTGGCAGTTAAATGGAGGCGCCAACATCACCGATGGAGTTGGGACCGACAAC
>659-45
TCAACTCACCTGCAGCCATACTATTCAAGGCTACACTATGATACTATGGTACCAACAGTCAACAGGAGACACTGCTATGAACCTCATTGGTTATGCATATTACAAGTCAATAACCATGGAGAAATCGTTTGAAAAGCACTTCAATGTGAGCGGAGATGGTTCGAAAGAGGCTTATCTTCATCTACTGAGTGTTAGAGCACCTGAAGACAGTGCAGTGTATTACTGTGCAGCCAGCCGGGACACTGGAAGTGTGCCCTACTTTGGAAATGGAACAAAGCTCACTGTTTTAGAGCCAGACATCCCTGTCACTCCACCCAAAGTCAAAGTCCTTCCACCCTCCACTAAGGAGTGTGAAGATAGAAACAAGAAGAAGAAGAAGACGTTGGTGTGTGTGGCCACCGACTTCTACCCCGACCACGTCACTGTGTTCTGGCAGTTAAATGGAGGCGCCAACATCACCGATGGAGTTGGGACCGACAAC
>660-45
TCAACTCACCTGCAGCCATACTATTCAAAACTACAATATGATACTATGGTACCAACAGTCAACAGGAGACACTGCTATGAACCTCATTGGTTATGCATATACCACGTCAATAACCATGGAGAAATCATTTGAAAAGCACTTCAATGTGAGTGGAGACGGTAGGAAAGAGGCTTATCTTCATCTACTGAGTCTGAGAGCACCTGAAGACAGTGCAGTGTATTACTGTGCAGCCAGCCAGACAGGGGGCACATTTTGGTTCAGGCACCAAATTAACAGTTCTCGAGCCAGACATCCCTGTCACTCCACCCAAAGTCAAAGTCCTTCCACCCTCCACTAAGGAGTGTGAAGATAGAAACAAGAAGAAGAAGAAGACGTTGGTGTGTGTGGCCACCGACTTCTACCCCGACCACGTCACTGTGTTCTGGCAGTTAAATGGAGGCGCCAACATCACCGATGGAGTTGGGACCGACAAC
>661-45
TCAACTCACCTGCAGCCATACTATTCAAGGCTACACTATGATACTATGGTACCAACAGTCAACAGGTGACACTGCTGTGAACCTCATAGGTTATGCATATACCACGTCAATAACCATGGAGAAATCGTTTGAAAAGCACTTCAGTGTGAGTGGAGATGGTTCGAAAGAGGCTTATCTTCATCTACTGAGTCTGAGAGCACCTGAAGACAGTGCAGTGTATTACTGTGCAGCCGGACAGGGGGGAAACTATAATCCTGCGTTCTTTGGAGCAGGGACCAAACTGACTGTTCTGGAGCCAGACATCCCTGTCACTCCACCCAAAGTCAAAGTCCTTCCACCCTCCACTAAGGAGTGTGAAGATAGAAACAAGAAGAAGAAGAAGACGTTGGTGTGTGTGGCCACCGACTTCTACCCCGACCACGTCACTGTGTTCTGGCAGTTAAATGGAGGCGCCAACATCACCGATGGAGTTGGGACCGACAAC
>662-45
TCAACTCACCTGCAGCCATACTATTCAAAACTACAATATGATACTATGGTACCAACAGTCAACAGGAGACACTGCTATGAACCTCATTGGTTATGCATTTACCAAGTCAATAACCATGGAGAAATCATTTGAAAAGCACTTCAATGTGAGTGGAGATGGTTCGAAAGAGGCTTATCTTCATCTACTGAGTCTGAGAGCACCTGAAGACAGTGCAGTGTATTACTGTGCAGCCAGCCAACAGTACACTGGAAGTGTGCCCTACTTTGGAAATGGAACAAAGCTCACTGTTTTAGAGCCAGACATCCCTGTCACTCCACCCAAAGTCAAAGTCCTTCCACCCTCCACTAAGGAGTGTGAAGATAGAAACAAGAAGAAGAAGAAGACGTTGGTGTGTGTGGCCACCGACTTCTACCCCGACCACGTCACTGTGTTCTGGCAGTTAAATGGAGGCGCCAACATCACCGATGGAGTTGGGACCGACAAC
>663-45
TCAACTCACCTGCAGCCATACTATTCAAAACTACAATATGATACTATGGTACCAACAGTCAACAGGAGACACTGCTATGAACCTCATTGGTTATGCATATACCACGTCAATAACCATGGAGAAATCATTTGAAAAGCACTTCAATGTGAGTGGAGACGGTAGGAAAGAGGCTTATCTTCATCTACTGAGTCTGAGAGCACCTGAAGACAGTGCAGTGTATTACTGTGCAGCCAGAGGACAGGGCGCTGGAAGTGTGCCCTACTTTGGAAATGGAACAAAGCTCACTGTTTTAGAGCCAGACATCCCTGTCACTCCACCCAAAGTCAAAGTCCTTCCACCCTCCACTAAGGAGTGTGAAGATAGAAACAAGAAGAAGAAGAAGACGTTGGTGTGTGTGGCCACCGACTTCTACCCCGACCACGTCACTGTGTTCTGGCAGTTAAATGGAGGCGCCAACATCACCGATGGAGTTGGGACCGACAAC
>664-45
TCAACTCACCTGCAGCCATACTATTCAAGGCTACACTATGATACTATGGTACCAACAGTCAACAGGAGACACTGCTATGAACCTCATTGGTTATGCATATTACAAGTCAATAACCATGGAGAAATCGTTTGAAAAGCACTTCAATGTGAGCGGAGATGGTTCGAAAGAGGCTTATCTTCATCTACTGAGTGTTAGAGCACCTGAAGACAGTGCAGTGTATTACTGTGCAGCCAGCCAGGGGAGGTACTCGGAAGCATACTTTGGAGCCGGCACCAAACTCACCGTTTTAGAGCCAGACATCCCTGTCACTCCACCCAAAGTCAAAGTCCTTCCACCCTCCACTAAGGAGTGTGAAGATAGAAACAAGAAGAAGAAGAAGACGTTGGTGTGTGTGGCCACCGACTTCTACCCCGACCACGTCACTGTGTTCTGGCAGTTAAATGGAGGCGCCAACATCACCGATGGAGTTGGGACCGACAAC
>665-45
TCAACTCACCTGCAGCCATACTATTCAAAACTACAATATGATACTATGGTACCAACAGTCAACAGGAGACACTGCTATGAACCTCATTGGTTATGCATATACCACGTCAATAACCATGGAGAAATCATTTGAAAAGCACTTCAATGTGAGTGGAGACGGTAGGAAAGAGGCTTATCTTCATCTACTGAGTCTGAGAGCACCTGAAGACAGTGCAGTGTATTACTGTGCAGCCAGGGACAGGGGGTCCCAACCAGCCTTCTTTGGCAATGGAACCAAACTCACTGTTTTAGAGCCAGACATCCCTGTCACTCCACCCAAAGTCAAAGTCCTTCCACCCTCCACTAAGGAGTGTGAAGATAGAAACAAGAAGAAGAAGAAGACGTTGGTGTGTGTGGCCACCGACTTCTACCCCGACCACGTCACTGTGTTCTGGCAGTTAAATGGAGGCGCCAACATCACCGATGGAGTTGGGACCGACAAC
>666-45
TCAACTCACCTGCAGCCATACTATTCAAAACTACATTATGATACTATGGTACCAACAGTCAACAGGTGACACTGCTGTGAACCTCATTGGTTATGCACAATACAAGTCAATAACCATGGAGAAATCATTTGAAAAGCACTTCAGTGTGAGTGGAGATGGTTCGAAAGAGGCTTATCTTCATCTACTGAGTCTGAGAGCACCTGAAGACAGTGCAGTGTATTACTGTGCAGCCAGCCAAAGTATTTCAAACCAACCAGCCTTCTTTGGCAATGGAACCAAACTCACTGTTTTAGAGCCAGACATCCCTGTCACTCCACCCAAAGTCAAAGTCCTTCCACCCTCCACTAAGGAGTGTGAAGATAGAAACAAGAAGAAGAAGAAGACGTTGGTGTGTGTGGCCACCGACTTCTACCCCGACCACGTCACTGTGTTCTGGCAGTTAAATGGAGGCGCCAACATCACCGATGGAGTTGGGACCGACAAC
>667-45
TCAACTCACCTGCAGCCATACTATTCAAAACTACATTATGATACTATGGTACCAACAGTCAACAGGTGACACTGCTGTGAACCTCATTGGTTATGCACAATACAAGTCAATAACCATGGAGAAATCATTTGAAAAGCACTTCAGTGTGAGTGGAGATGGTTCGAAAGAGGCTTATCTTCATCTACTGAGTCTGAGAGCACCTGAAGACAGTGCAGTGTATTACTGTGCAGCCAGGTGGACAGGGCCCTATGAGGCACATTTTGGTTCAGGCACCAAATTAACAGTTCTCGAGCCAGACATCCCTGTCACTCCACCCAAAGTCAAAGTCCTTCCACCCTCCACTAAGGAGTGTGAAGATAGAAACAAGAAGAAGAAGAAGACGTTGGTGTGTGTGGCCACCGACTTCTACCCCGACCACGTCACTGTGTTCTGGCAGTTAAATGGAGGCGCCAACATCACCGATGGAGTTGGGACCGACAAC
>668-45
TCAACTCACCTGCAGCCATACTATTCAAAACTACTATGTGATACTATGGTACCAACAGTCAACAGGAGACACTGCTGTGAATCTCATTGGTTATGCACAATACAAGTCAATAACCATGGAGAAATCATTTGAAAAGCACTTCAATGTGATTGGAGATGGTTCCAAAGAGGCTTATCTTCATCTACTGAGTCTGAGAGCACCTGAAGACAGTGCAGTGTATTACTGTGCAGCCAGACAGGGGGCCAACTATGAGGCACATTTTGGTTCAGGCACCAAATTAACAGTTCTCGAGCCAGACATCCCTGTCACTCCACCCAAAGTCAAAGTCCTTCCACCCTCCACTAAGGAGTGTGAAGATAGAAACAAGAAGAAGAAGAAGACGTTGGTGTGTGTGGCCACCGACTTCTACCCCGACCACGTCACTGTGTTCTGGCAGTTAAATGGAGGCGCCAACATCACCGATGGAGTTGGGACCGACAAC
>669-45
TCAACTCACCTGCAGCCATACTATTCAAAACTACATTATGATACTATGGTACCAACAGTCAACAGGTGACACTGCTGTGAACCTCATTGGTTATGCACAATACAAGTCAATAACCATGGAGAAATCATTTGAAAAGCACTTCAGTGTGAGTGGAGATGGTTCGAAAGAGGCTTATCTTCATCTACTGAGTCTGAGAGCACCTGAAGACAGTGCAGTGTATTACTGTGCAGCCAGCCCAGGGGACAATTTCAAACCAACCAGCCTTCTTTGGCAATGGAACCAAACTCACTGTTTTAGAGCCAGACATCCCTGTCACTCCACCCAAAGTCAAAGTCCTTCCACCCTCCACTAAGGAGTGTGAAGATAGAAACAAGAAGAAGAAGAAGACGTTGGTGTGTGTGGCCACCGACTTCTACCCCGACCACGTCACTGTGTTCTGGCAGTTAAATGGAGGCGCCAACATCACCGATGGAGTTGGGACCGACAAC
>670-45
TCAACTCACCTGCAGCCATACTATTCAAAACTACTATGTGATACTATGGTACCAACAGTCAACAGGAGACACTGCTGTGAATCTCATTGGTTATGCACAATACAAGTCAATAACCATGGAGAAATCATTTGAAAAGCACTTCAATGTGATTGGAGATGGTTCCAAAGAGGCTTATCTTCATCTACTGAGTCTGAGAGCACCTGAAGACAGTGCAGTGTATTACTGTGCAGCCAGCCGGACTGACACTGGAAGTGTGCCCTACTTTGGAAATGGAACAAAGCTCACTGTTTTAGAGCCAGACATCCCTGTCACTCCACCCAAAGTCAAAGTCCTTCCACCCTCCACTAAGGAGTGTGAAGATAGAAACAAGAAGAAGAAGAAGACGTTGGTGTGTGTGGCCACCGACTTCTACCCCGACCACGTCACTGTGTTCTGGCAGTTAAATGGAGGCGCCAACATCACCGATGGAGTTGGGACCGACAAC
>671-45
TCAACTCACCTGCAGCCATACTATTCAAAACTACAATGTGATACTATGGTACCAACAGTCAACAGGTGACACTGCTGTGAACCTCATTGGTTATGCACAATACAAGTCAATAACCATGGAGAAATCATTTGAAAAGCACTTCAGTGTGAGTGGAGATGGTTCCAAAGAGGCTTATCTTCATCTACTGAGTCTGAGAGCACCTGAAGACAGTGCAGTGTATTACTGTGCAGCCAGCCGGGACAGCACTGGAAGTGTGCCCTACTTTGGAAATGGAACAAAGCTCACTGTTTTAGAGCCAGACATCCCTGTCACTCCACCCAAAGTCAAAGTCCTTCCACCCTCCACTAAGGAGTGTGAAGATAGAAACAAGAAGAAGAAGAAGACGTTGGTGTGTGTGGCCACCGACTTCTACCCCGACCACGTCACTGTGTTCTGGCAGTTAAATGGAGGCGCCAACATCACCGATGGAGTTGGGACCGACAAC
>672-45
TCAACTCACCTGCAGCCATACTATTCAAAACTACAATATGATACTATGGTACCAACAGTCAACAGGAGACACTGCTATGAACCTCATTGGTTATGCATTTACCAAGTCAATAACCATGGAGAAATCATTTGAAAAGCACTTCAATGTGAGTGGAGATGGTTCGAAAGAGGCTTATCTTCATCTACTGAGTCTGAGAGCACCTGAAGACAGTGCAGTGTATTACTGTGCAGCCAGACTACACTGGAAGTGTGCCCTACTTTGGAAATGGAACAAAGCTCACTGTTTTAGAGCCAGACATCCCTGTCACTCCACCCAAAGTCAAAGTCCTTCCACCCTCCACTAAGGAGTGTGAAGATAGAAACAAGAAGAAGAAGAAGACGTTGGTGTGTGTGGCCACCGACTTCTACCCCGACCACGTCACTGTGTTCTGGCAGTTAAATGGAGGCGCCAACATCACCGATGGAGTTGGGACCGACAAC
>673-45
TCAACTCACCTGCAGCCATACTATTCAAAGCTACTATGTGATACTATGGTACCAACAGTCAACAGGAGACACTGCTATGAACCTCATTGGTTATGCATATTACAAGTCAATAACCATGGAGAAATCGTTTGAAAAGCACTTCAATGTGAGCGGAGATGGTTCGAAAGAGGCTTATCTTCATCTACTGAGTGTTAGAGCACCTGAAGACAGTGCAGTGTATTACTGTGCAGCCACGACAGTCACTGGAAGTGTGCCCTACTTTGGAAATGGAACAAAGCTCACTGTTTTAGAGCCAGACATCCCTGTCACTCCACCCAAAGTCAAAGTCCTTCCACCCTCCACTAAGGAGTGTGAAGATAGAAACAAGAAGAAGAAGAAGACGTTGGTGTGTGTGGCCACCGACTTCTACCCCGACCACGTCACTGTGTTCTGGCAGTTAAATGGAGGCGCCAACATCACCGATGGAGTTGGGACCGACAAC
>674-45
TCAACTCACCTGCAGCCATACTATTCAAAACTACTATGTGATACTATGGTACCAACAGTCAACAGGAGACACTGCTGTGAATCTCATTGGTTATGCACAATACAAGTCAATAACCATGGAGAAATCATTTGAAAAGCACTTCAATGTGATTGGAGATGGTTCCAAAGAGGCTTATCTTCATCTACTGAGTCTGAGAGCACCTGAAGACAGTGCAGTGTATTACTGTGCAGCCAGCGGACACTGGAAGTGTGCCCTACTTTGGAAATGGAACAAAGCTCACTGTTTTAGAGCCAGACATCCCTGTCACTCCACCCAAAGTCAAAGTCCTTCCACCCTCCACTAAGGAGTGTGAAGATAGAAACAAGAAGAAGAAGAAGACGTTGGTGTGTGTGGCCACCGACTTCTACCCCGACCACGTCACTGTGTTCTGGCAGTTAAATGGAGGCGCCAACATCACCGATGGAGTTGGGACCGACAAC
>675-45
TCAACTCACCTGCAGCCATACTATTCAAAACTACATTATGATACTATGGTACCAACAGTCAACAGGTGACACTGCTGTGAACCTCATTGGTTATGCACAATACAAGTCAATAACCATGGAGAAATCATTTGAAAAGCACTTCAGTGTGAGTGGAGATGGTTCGAAAGAGGCTTATCTTCATCTACTGAGTCTGAGAGCACCTGAAGACAGTGCAGTGTATTACTGTGCAGCTCGGACAGACTATGAGGCACATTTTGGTTCAGGCACCAAATTAACAGTTCTCGAGCCAGACATCCCTGTCACTCCACCCAAAGTCAAAGTCCTTCCACCCTCCACTAAGGAGTGTGAAGATAGAAACAAGAAGAAGAAGAAGACGTTGGTGTGTGTGGCCACCGACTTCTACCCCGACCACGTCACTGTGTTCTGGCAGTTAAATGGAGGCGCCAACATCACCGATGGAGTTGGGACCGACAAC
>676-45
TCAACTCACCTGCAGCCATACTATTCAAAACTACAATGTGATACTATGGTACCAACAGTCAACAGGAGACACTGCTATGAACCTCATTGGTTATGCATATACCACGTCAATAACCATGGAGAAATCATTTGAAAAGCACTTCAATGTGAGCGGAGATGGTTCGAAAGAGGCTTATCTTCATCTACTGAGTGTTAGAGCACCTGAAGACAGTGCAGTGTATTACTGTGCAGCCAGCGAAAGGACAGCTCGTACTCGGAAGCATACTTTGGAGCCGGCACCAAACTCACCGTTTTAGAGCCAGACATCCCTGTCACTCCACCCAAAGTCAAAGTCCTTCCACCCTCCACTAAGGAGTGTGAAGATAGAAACAAGAAGAAGAAGAAGACGTTGGTGTGTGTGGCCACCGACTTCTACCCCGACCACGTCACTGTGTTCTGGCAGTTAAATGGAGGCGCCAACATCACCGATGGAGTTGGGACCGACAAC
>677-45
TCAACTCACCTGCAGCCATACTATTCAAGGCTACACTATGATACTATGGTACCAACAGTCAACAGGTGACACTGCTGTGAACCTCATAGGTTATGCATATACCACGTCAATAACCATGGAGAAATCGTTTGAAAAGCACTTCAGTGTGAGTGGAGATGGTTCGAAAGAGGCTTATCTTCATCTACTGAGTCTGAGAGCACCTGAAGACAGTGCAGTGTATTACTGTGCAGCCAGCCAATCAGGGGAGGAGGCACATTTTGGTTCAGGCACCAAATTAACAGTTCTCGAGCCAGACATCCCTGTCACTCCACCCAAAGTCAAAGTCCTTCCACCCTCCACTAAGGAGTGTGAAGATAGAAACAAGAAGAAGAAGAAGACGTTGGTGTGTGTGGCCACCGACTTCTACCCCGACCACGTCACTGTGTTCTGGCAGTTAAATGGAGGCGCCAACATCACCGATGGAGTTGGGACCGACAAC
>678-45
TCAACTCACCTGCAGCCATACTATTCAAAACTACATTATGATACTATGGTACCAACAGTCAACAGGTGACACTGCTGTGAACCTCATTGGTTATGCACAATACAAGTCAATAACCATGGAGAAATCATTTGAAAAGCACTTCAGTGTGAGTGGAGATGGTTCGAAAGAGGCTTATCTTCATCTACTGAGTCTGAGAGCACCTGAAGACAGTGCAGTGTATTACTGTGCAGCCAGCCAGGGGAACCAACCAGCCTTCTTTGGCAATGGAACCAAACTCACTGTTTTAGAGCCAGACATCCCTGTCACTCCACCCAAAGTCAAAGTCCTTCCACCCTCCACTAAGGAGTGTGAAGATAGAAACAAGAAGAAGAAGAAGACGTTGGTGTGTGTGGCCACCGACTTCTACCCCGACCACGTCACTGTGTTCTGGCAGTTAAATGGAGGCGCCAACATCACCGATGGAGTTGGGACCGACAAC
>679-45
TCAACTCACCTGCAGCCATACTATTCAAAACTACATTATGATACTATGGTACCAACAGTCAACAGGTGACACTGCTGTGAACCTCATTGGTTATGCACAATACAAGTCAATAACCATGGAGAAATCATTTGAAAAGCACTTCAGTGTGAGTGGAGATGGTTCGAAAGAGGCTTATCTTCATCTACTGAGTCTGAGAGCACCTGAAGACAGTGCAGTGTATTACTGTGCAGCCAGCCGACAGGGGATTGGAAGTGTGCCCTACTTTGGAAATGGAACAAAGCTCACTGTTTTAGAGCCAGACATCCCTGTCACTCCACCCAAAGTCAAAGTCCTTCCACCCTCCACTAAGGAGTGTGAAGATAGAAACAAGAAGAAGAAGAAGACGTTGGTGTGTGTGGCCACCGACTTCTACCCCGACCACGTCACTGTGTTCTGGCAGTTAAATGGAGGCGCCAACATCACCGATGGAGTTGGGACCGACAAC
>680-45
TCAACTCACCTGCAGCCATACTATTCAAAGCTACTATGTGATACTATGGTACCAACAGTCAACAGGTGACACTGCTGTGAACCTCATTGGTTATGCACAATACAAGTCAATAACCATGGAGAAATCATTTGAAAAGCACTTCAGTGTGAGTGGAGATGGTTCGAAAGAGGCTTATCTTCATCTACTGAGTCTGAGAGCACCTGAAGACAGTGCAGTGTATTACTGTGCAGCCAGCCACGGGACTGGAAGTGTGCCCTACTTTGGAAATGGAACAAAGCTCACTGTTTTAGAGCCAGACATCCCTGTCACTCCACCCAAAGTCAAAGTCCTTCCACCCTCCACTAAGGAGTGTGAAGATAGAAACAAGAAGAAGAAGAAGACGTTGGTGTGTGTGGCCACCGACTTCTACCCCGACCACGTCACTGTGTTCTGGCAGTTAAATGGAGGCGCCAACATCACCGATGGAGTTGGGACCGACAAC
>681-45
TCAACTCACCTGCAGCCATACTATTCAAAACTACAATATGATACTATGGTACCAACAGTCAACAGGAGACACTGCTATGAACCTCATTGGTTATGCATTTACCAAGTCAATAACCATGGAGAAATCATTTGAAAAGCACTTCAATGTGAGTGGAGATGGTTCGAAAGAGGCTTATCTTCATCTACTGAGTCTGAGAGCACCTGAAGACAGTGCAGTGTATTACTGTGCAGTCGGACAGGGCTCAAACCAACCAGCCTTCTTTGGCAATGGAACCAAACTCACTGTTTTAGAGCCAGACATCCCTGTCACTCCACCCAAAGTCAAAGTCCTTCCACCCTCCACTAAGGAGTGTGAAGATAGAAACAAGAAGAAGAAGAAGACGTTGGTGTGTGTGGCCACCGACTTCTACCCCGACCACGTCACTGTGTTCTGGCAGTTAAATGGAGGCGCCAACATCACCGATGGAGTTGGGACCGACAAC
>682-45
TCAACTCACCTGCAGCCATACTATTCAAAACTACAATGTGATACTATGGTACCAACAGTCAACAGGAGACACTGCTATGAACCTCATTGGTTATGCATATACCACGTCAATAACCATGGAGAAATCATTTGAAAAGCACTTCAATGTGAGCGGAGATGGTTCGAAAGAGGCTTATCTTCATCTACTGAGTGTTAGAGCACCTGAAGACAGTGCAGTGTATTACTGTGCAGCCAGCCAAACAGGGTACTCGGAAGCATACTTTGGAGCCGGCACCAAACTCACCGTTTTAGAGCCAGACATCCCTGTCACTCCACCCAAAGTCAAAGTCCTTCCACCCTCCACTAAGGAGTGTGAAGATAGAAACAAGAAGAAGAAGAAGACGTTGGTGTGTGTGGCCACCGACTTCTACCCCGACCACGTCACTGTGTTCTGGCAGTTAAATGGAGGCGCCAACATCACCGATGGAGTTGGGACCGACAAC
>683-45
TCAACTCACCTGCAGCCATACTATTCAAAACTACATTATGATACTATGGTACCAACAGTCAACAGGTGACACTGCTGTGAACCTCATTGGTTATGCACAATACAAGTCAATAACCATGGAGAAATCATTTGAAAAGCACTTCAGTGTGAGTGGAGATGGTTCGAAAGAGGCTTATCTTCATCTACTGAGTCTGAGAGCACCTGAAGACAGTGCAGTGTATTACTGTGCAGCCAGCCAATAGACTCTGGTGCTTATCCTGCCTACTTTGGAGAGGGAACTAAGCTAACAGTTCTGGAGCCAGACATCCCTGTCACTCCACCCAAAGTCAAAGTCCTTCCACCCTCCACTAAGGAGTGTGAAGATAGAAACAAGAAGAAGAAGAAGACGTTGGTGTGTGTGGCCACCGACTTCTACCCCGACCACGTCACTGTGTTCTGGCAGTTAAATGGAGGCGCCAACATCACCGATGGAGTTGGGACCGACAAC
>684-45
TCAACTCACCTGCAGCCATACTATTCAAGGCTACACTATGATACTATGGTACCAACAGTCAACAGGTGACACTGCTGTGAACCTCATAGGTTATGCATATACCACGTCAATAACCATGGAGAAATCGTTTGAAAAGCACTTCAGTGTGAGTGGAGATGGTTCGAAAGAGGCTTATCTTCATCTACTGAGTCTGAGAGCACCTGAAGACAGTGCAGTGTATTACTGTGCAGCCAGTCGGACGAACCCGGAGAAGGCAGAGTTTGGTCAAGGAACCAGACTCACTGTTCTAGAGCCAGACATCCCTGTCACTCCACCCAAAGTCAAAGTCCTTCCACCCTCCACTAAGGAGTGTGAAGATAGAAACAAGAAGAAGAAGAAGACGTTGGTGTGTGTGGCCACCGACTTCTACCCCGACCACGTCACTGTGTTCTGGCAGTTAAATGGAGGCGCCAACATCACCGATGGAGTTGGGACCGACAAC
>685-45
TCAACTCACCTGCAGCCATACTATTCAAAACTACATTATGATACTATGGTACCAACAGTCAACAGGTGACACTGCTGTGAACCTCATTGGTTATGCACAATACAAGTCAATAACCATGGAGAAATCATTTGAAAAGCACTTCAGTGTGAGTGGAGATGGTTCGAAAGAGGCTTATCTTCATCTACTGAGTCTGAGAGCACCTGAAGACAGTGCAGTGTATTACTGTGCAGCCAGCCAGGGGGCCGACTGGAAGTGTGCCCTACTTTGGAAATGGAACAAAGCTCACTGTTTTAGAGCCAGACATCCCTGTCACTCCACCCAAAGTCAAAGTCCTTCCACCCTCCACTAAGGAGTGTGAAGATAGAAACAAGAAGAAGAAGAAGACGTTGGTGTGTGTGGCCACCGACTTCTACCCCGACCACGTCACTGTGTTCTGGCAGTTAAATGGAGGCGCCAACATCACCGATGGAGTTGGGACCGACAAC
>686-45
TCAACTCACCTGCAGCCATACTATTCAAGGCTACACTATGATACTATGGTACCAACAGTCAACAGGTGACACTGCTGTGAACCTCATAGGTTATGCATATACCACGTCAATAACCATGGAGAAATCGTTTGAAAAGCACTTCAGTGTGAGTGGAGATGGTTCGAAAGAGGCTTATCTTCATCTACTGAGTCTGAGAGCACCTGAAGACAGTGCAGTGTATTACTGTGCAGCCAGCCTCCCGGGACTCAACTATGAGGCACATTTTGGTTCAGGCACCAAATTAACAGTTCTCGAGCCAGACATCCCTGTCACTCCACCCAAAGTCAAAGTCCTTCCACCCTCCACTAAGGAGTGTGAAGATAGAAACAAGAAGAAGAAGAAGACGTTGGTGTGTGTGGCCACCGACTTCTACCCCGACCACGTCACTGTGTTCTGGCAGTTAAATGGAGGCGCCAACATCACCGATGGAGTTGGGACCGACAAC
>687-45
TCAACTCACCTGCAGCCATACTATTCAAAACTACATTATGATACTATGGTACCAACAGTCAACAGGTGACACTGCTGTGAACCTCATTGGTTATGCACAATACAAGTCAATAACCATGGAGAAATCATTTGAAAAGCACTTCAGTGTGAGTGGAGATGGTTCGAAAGAGGCTTATCTTCATCTACTGAGTCTGAGAGCACCTGAAGACAGTGCAGTGTATTACTGTGCAGCCAGCCAACGAGGGACTGGAAGTGTGCCCTACTTTGGAAATGGAACAAAGCTCACTGTTTTAGAGCCAGACATCCCTGTCACTCCACCCAAAGTCAAAGTCCTTCCACCCTCCACTAAGGAGTGTGAAGATAGAAACAAGAAGAAGAAGAAGACGTTGGTGTGTGTGGCCACCGACTTCTACCCCGACCACGTCACTGTGTTCTGGCAGTTAAATGGAGGCGCCAACATCACCGATGGAGTTGGGACCGACAAC
>688-45
TCAACTCACCTGCAGCCATACTATTCAAGGCTACACTATGATACTATGGTACCAACAGTCAACAGGTGACACTGCTGTGAACCTCATAGGTTATGCATATACCACGTCAATAACCATGGAGAAATCGTTTGAAAAGCACTTCAGTGTGAGTGGAGATGGTTCGAAAGAGGCTTATCTTCATCTACTGAGTCTGAGAGCACCTGAAGACAGTGCAGTGTATTACTGTGCAGCCAGCCGGGACTCGTACTCGGAAGCATACTTTGGAGCCGGCACCAAACTCACCGTTTTAGAGCCAGACATCCCTGTCACTCCACCCAAAGTCAAAGTCCTTCCACCCTCCACTAAGGAGTGTGAAGATAGAAACAAGAAGAAGAAGAAGACGTTGGTGTGTGTGGCCACCGACTTCTACCCCGACCACGTCACTGTGTTCTGGCAGTTAAATGGAGGCGCCAACATCACCGATGGAGTTGGGACCGACAAC
>689-45
TCAACTCACCTGCAGCCATACTATTCAAAACTACAATGTGATACTATGGTACCAACAGTCAACAGGAGACACTGCTATGAACCTCATTGGTTATGCATATACCACGTCAATAACCATGGAGAAATCATTTGAAAAGCACTTCAATGTGAGCGGAGATGGTTCGAAAGAGGCTTATCTTCATCTACTGAGTGTTAGAGCACCTGAAGACAGTGCAGTGTATTACTGTGCAGCCAGCCGCAGGGACAACTATGAGGCACATTTTGGTTCAGGCACCAAATTAACAGTTCTCGAGCCAGACATCCCTGTCACTCCACCCAAAGTCAAAGTCCTTCCACCCTCCACTAAGGAGTGTGAAGATAGAAACAAGAAGAAGAAGAAGACGTTGGTGTGTGTGGCCACCGACTTCTACCCCGACCACGTCACTGTGTTCTGGCAGTTAAATGGAGGCGCCAACATCACCGATGGAGTTGGGACCGACAAC
>690-45
TCAACTCACCTGCAGCCATACTATTCAAGGCTACACTATGATACTATGGTACCAACAGTCAACAGGAGACACTGCTATGAACCTCATTGGTTATGCATATTACAAGTCAATAACCATGGAGAAATCGTTTGAAAAGCACTTCAATGTGAGCGGAGATGGTTCGAAAGAGGCTTATCTTCATCTACTGAGTGTTAGAGCACCTGAAGACAGTGCAGTGTATTACTGTGCAGCCAGCCAGGTTTGGAAGTGTGCCCTACTTTGGAAATGGAACAAAGCTCACTGTTTTAGAGCCAGACATCCCTGTCACTCCACCCAAAGTCAAAGTCCTTCCACCCTCCACTAAGGAGTGTGAAGATAGAAACAAGAAGAAGAAGAAGACGTTGGTGTGTGTGGCCACCGACTTCTACCCCGACCACGTCACTGTGTTCTGGCAGTTAAATGGAGGCGCCAACATCACCGATGGAGTTGGGACCGACAAC
>691-45
TCAACTCACCTGCAGCCATACTATTCAAAACTACATTATGATACTATGGTACCAACAGTCAACAGGTGACACTGCTGTGAACCTCATTGGTTATGCACAATACAAGTCAATAACCATGGAGAAATCATTTGAAAAGCACTTCAGTGTGAGTGGAGATGGTTCGAAAGAGGCTTATCTTCATCTACTGAGTCTGAGAGCACCTGAAGACAGTGCAGTGTATTACTGTGCAGCCAGCCACGGACAGGGCTCGTACTCGGAAGCATACTTTGGAGCCGGCACCAAACTCACCGTTTTAGAGCCAGACATCCCTGTCACTCCACCCAAAGTCAAAGTCCTTCCACCCTCCACTAAGGAGTGTGAAGATAGAAACAAGAAGAAGAAGAAGACGTTGGTGTGTGTGGCCACCGACTTCTACCCCGACCACGTCACTGTGTTCTGGCAGTTAAATGGAGGCGCCAACATCACCGATGGAGTTGGGACCGACAAC
>692-45
TCAACTCACCTGCAGCCATACTATTCAAAGCTACTATGTGATACTATGGTACCAACAGTCAACAGGTGACACTGCTGTGAACCTCATTGGTTATGCACAATACAAGTCAATAACCATGGAGAAATCATTTGAAAAGCACTTCAGTGTGAGTGGAGATGGTTCGAAAGAGGCTTATCTTCATCTACTGAGTCTGAGAGCACCTGAAGACAGTGCAGTGTATTACTGTGCAGCCAGCCAGGGGTACAACTATGAGGCACATTTTGGTTCAGGCACCAAATTAACAGTTCTCGAGCCAGACATCCCTGTCACTCCACCCAAAGTCAAAGTCCTTCCACCCTCCACTAAGGAGTGTGAAGATAGAAACAAGAAGAAGAAGAAGACGTTGGTGTGTGTGGCCACCGACTTCTACCCCGACCACGTCACTGTGTTCTGGCAGTTAAATGGAGGCGCCAACATCACCGATGGAGTTGGGACCGACAAC
>693-45
TCAACTCACCTGCAGCCATACTATTCAAAACTACATTATGATACTATGGTACCAACAGTCAACAGGTGACACTGCTGTGAACCTCATTGGTTATGCACAATACAAGTCAATAACCATGGAGAAATCATTTGAAAAGCACTTCAGTGTGAGTGGAGATGGTTCGAAAGAGGCTTATCTTCATCTACTGAGTCTGAGAGCACCTGAAGACAGTGCAGTGTATTACTGTGCAGCCAGCCAGGCAGGGCCGTACTCGGAAGCATACTTTGGAGCCGGCACCAAACTCACCGTTTTAGAGCCAGACATCCCTGTCACTCCACCCAAAGTCAAAGTCCTTCCACCCTCCACTAAGGAGTGTGAAGATAGAAACAAGAAGAAGAAGAAGACGTTGGTGTGTGTGGCCACCGACTTCTACCCCGACCACGTCACTGTGTTCTGGCAGTTAAATGGAGGCGCCAACATCACCGATGGAGTTGGGACCGACAAC
>694-45
TCAACTCACCTGCAGCCATACTATTCAAAACTACAATATGATACTATGGTACCAACAGTCAACAGGAGACACTGCTATGAACCTCATTGGTTATGCATATTACAAGTCAATAACCATGGAGAAATCGTTTGAAAAGCACTTCAATGTGAGCGGAGATGGTTCGAAAGAGGCTTATCTTCATCTACTGAGTGTTAGAGCACCTGAAGACAGTGCAGTGTATTACTGTGCAGCCAGCCGGACAGGGAGGTATGATCCTGCGTTCTTTGGAGCAGGGACCAAACTGACTGTTCTGGAGCCAGACATCCCTGTCACTCCACCCAAAGTCAAAGTCCTTCCACCCTCCACTAAGGAGTGTGAAGATAGAAACAAGAAGAAGAAGAAGACGTTGGTGTGTGTGGCCACCGACTTCTACCCCGACCACGTCACTGTGTTCTGGCAGTTAAATGGAGGCGCCAACATCACCGATGGAGTTGGGACCGACAAC
>695-45
TCAACTCACCTGCAGCCATACTATTCAAAACTACATTATGATACTATGGTACCAACAGTCAACAGGTGACACTGCTGTGAACCTCATTGGTTATGCACAATACAAGTCAATAACCATGGAGAAATCATTTGAAAAGCACTTCAGTGTGAGTGGAGATGGTTCGAAAGAGGCTTATCTTCATCTACTGAGTCTGAGAGCACCTGAAGACAGTGCAGTGTATTACTGTGCAGCCAGCCAACCAGGGGAACTATGAGGCACATTTTGGTTCAGGCACCAAATTAACAGTTCTCGAGCCAGACATCCCTGTCACTCCACCCAAAGTCAAAGTCCTTCCACCCTCCACTAAGGAGTGTGAAGATAGAAACAAGAAGAAGAAGAAGACGTTGGTGTGTGTGGCCACCGACTTCTACCCCGACCACGTCACTGTGTTCTGGCAGTTAAATGGAGGCGCCAACATCACCGATGGAGTTGGGACCGACAAC
>696-45
TCAACTCACCTGCAGCCATACTATTCAAGGCTACACTATGATACTATGGTACCAACAGTCAACAGGTGACACTGCTGTGAACCTCATAGGTTATGCATATACCACGTCAATAACCATGGAGAAATCGTTTGAAAAGCACTTCAGTGTGAGTGGAGATGGTTCGAAAGAGGCTTATCTTCATCTACTGAGTCTGAGAGCACCTGAAGACAGTGCAGTGTATTACTGTGCAGCCTCTACAGGGAACCTCAACCAGCCGTACTTCAGCAGCGGCACCAAACTCACAGTTCTGGAGCCAGACATCCCTGTCACTCCACCCAAAGTCAAAGTCCTTCCACCCTCCACTAAGGAGTGTGAAGATAGAAACAAGAAGAAGAAGAAGACGTTGGTGTGTGTGGCCACCGACTTCTACCCCGACCACGTCACTGTGTTCTGGCAGTTAAATGGAGGCGCCAACATCACCGATGGAGTTGGGACCGACAAC
>697-45
TCAACTCACCTGCAGCCATACTATTCAAAACTACTATGTGATACTATGGTACCAACAGTCAACAGGAGACACTGCTGTGAATCTCATTGGTTATGCACAATACAAGTCAATAACCATGGAGAAATCATTTGAAAAGCACTTCAATGTGATTGGAGATGGTTCCAAAGAGGCTTATCTTCATCTACTGAGTCTGAGAGCACCTGAAGACAGTGCAGTGTATTACTGTGCAGCCGGGACAAGTAACTATGAGGCACATTTTGGTTCAGGCACCAAATTAACAGTTCTCGAGCCAGACATCCCTGTCACTCCACCCAAAGTCAAAGTCCTTCCACCCTCCACTAAGGAGTGTGAAGATAGAAACAAGAAGAAGAAGAAGACGTTGGTGTGTGTGGCCACCGACTTCTACCCCGACCACGTCACTGTGTTCTGGCAGTTAAATGGAGGCGCCAACATCACCGATGGAGTTGGGACCGACAAC
>698-45
TCAACTCACCTGCAGCCATACTATTCAAAGCTACTATGTGATACTATGGTACCAACAGTCAACAGGTGACACTGCTGTGAACCTCATTGGTTATGCACAATACAAGTCAATAACCATGGAGAAATCATTTGAAAAGCACTTCAGTGTGAGTGGAGATGGTTCGAAAGAGGCTTATCTTCATCTACTGAGTCTGAGAGCACCTGAAGACAGTGCAGTGTATTACTGTGCAGCCGACAGGGGGAACTATGAGGCACATTTTGGTTCAGGCACCAAATTAACAGTTCTCGAGCCAGACATCCCTGTCACTCCACCCAAAGTCAAAGTCCTTCCACCCTCCACTAAGGAGTGTGAAGATAGAAACAAGAAGAAGAAGAAGACGTTGGTGTGTGTGGCCACCGACTTCTACCCCGACCACGTCACTGTGTTCTGGCAGTTAAATGGAGGCGCCAACATCACCGATGGAGTTGGGACCGACAAC
>699-45
TCAACTCACCTGCAGCCATACTATTCAAAACTACTATGTGATACTATGGTACCAACAGTCAACAGGAGACACTGCTGTGAATCTCATTGGTTATGCACAATACAAGTCAATAACCATGGAGAAATCATTTGAAAAGCACTTCAATGTGATTGGAGATGGTTCCAAAGAGGCTTATCTTCATCTACTGAGTCTGAGAGCACCTGAAGACAGTGCAGTGTATTACTGTGCAGCCAGCCGGGGACTTTTTTCTGGAAGTGTGCCCTACTTTGGAAATGGAACAAAGCTCACTGTTTTAGAGCCAGACATCCCTGTCACTCCACCCAAAGTCAAAGTCCTTCCACCCTCCACTAAGGAGTGTGAAGATAGAAACAAGAAGAAGAAGAAGACGTTGGTGTGTGTGGCCACCGACTTCTACCCCGACCACGTCACTGTGTTCTGGCAGTTAAATGGAGGCGCCAACATCACCGATGGAGTTGGGACCGACAAC
>700-45
TCAACTCACCTGCAGCCATACTATTCAAAGCTACTATGTGATACTATGGTACCAACAGTCAACAGGAGACACTGCTATGAACCTCATTGGTTATGCATATTACAAGTCAATAACCATGGAGAAATCGTTTGAAAAGCACTTCAATGTGAGCGGAGATGGTTCGAAAGAGGCTTATCTTCATCTACTGAGTGTTAGAGCACCTGAAGACAGTGCAGTGTATTACTGTGCAGCCGGCAACTATGAGGCACATTTTGGTTCAGGCACCAAATTAACAGTTCTCGAGCCAGACATCCCTGTCACTCCACCCAAAGTCAAAGTCCTTCCACCCTCCACTAAGGAGTGTGAAGATAGAAACAAGAAGAAGAAGAAGACGTTGGTGTGTGTGGCCACCGACTTCTACCCCGACCACGTCACTGTGTTCTGGCAGTTAAATGGAGGCGCCAACATCACCGATGGAGTTGGGACCGACAAC
>701-45
TCAACTCACCTGCAGCCATACTATTCAAAACTACTATGTGATACTATGGTACCAACAGTCAACAGGAGACACTGCTGTGAATCTCATTGGTTATGCACAATACAAGTCAATAACCATGGAGAAATCATTTGAAAAGCACTTCAATGTGATTGGAGATGGTTCCAAAGAGGCTTATCTTCATCTACTGAGTCTGAGAGCACCTGAAGACAGTGCAGTGTATTACTGTGCAGCCAGCGGACAAGGCTCCTCAAACCAACCAGCCTTCTTTGGCAATGGAACCAAACTCACTGTTTTAGAGCCAGACATCCCTGTCACTCCACCCAAAGTCAAAGTCCTTCCACCCTCCACTAAGGAGTGTGAAGATAGAAACAAGAAGAAGAAGAAGACGTTGGTGTGTGTGGCCACCGACTTCTACCCCGACCACGTCACTGTGTTCTGGCAGTTAAATGGAGGCGCCAACATCACCGATGGAGTTGGGACCGACAAC
>702-45
TCAACTCACCTGCAGCCATACTATTCAAAACTACAATATGATACTATGGTACCAACAGTCAACAGGAGACACTGCTATGAACCTCATTGGTTATGCATATACCACGTCAATAACCATGGAGAAATCATTTGAAAAGCACTTCAATGTGAGTGGAGACGGTAGGAAAGAGGCTTATCTTCATCTACTGAGTCTGAGAGCACCTGAAGACAGTGCAGTGTATTACTGTGCAGCCAGCCGGGGGGCTAATAGTGCCAGCCAGGCTTACTTCGGTGGAGGAACCAGGTTAACTGTCCTAGAGCCAGACATCCCTGTCACTCCACCCAAAGTCAAAGTCCTTCCACCCTCCACTAAGGAGTGTGAAGATAGAAACAAGAAGAAGAAGAAGACGTTGGTGTGTGTGGCCACCGACTTCTACCCCGACCACGTCACTGTGTTCTGGCAGTTAAATGGAGGCGCCAACATCACCGATGGAGTTGGGACCGACAAC
>703-45
TCAACTCACCTGCAGCCATACTATTCAAAACTACATTATGATACTATGGTACCAACAGTCAACAGGTGACACTGCTGTGAACCTCATTGGTTATGCACAATACAAGTCAATAACCATGGAGAAATCATTTGAAAAGCACTTCAGTGTGAGTGGAGATGGTTCGAAAGAGGCTTATCTTCATCTACTGAGTCTGAGAGCACCTGAAGACAGTGCAGTGTATTACTGTGCAGCCAGCGGGACAGCGTCGTACTCGGAAGCATACTTTGGAGCCGGCACCAAACTCACCGTTTTAGAGCCAGACATCCCTGTCACTCCACCCAAAGTCAAAGTCCTTCCACCCTCCACTAAGGAGTGTGAAGATAGAAACAAGAAGAAGAAGAAGACGTTGGTGTGTGTGGCCACCGACTTCTACCCCGACCACGTCACTGTGTTCTGGCAGTTAAATGGAGGCGCCAACATCACCGATGGAGTTGGGACCGACAAC
>704-45
TCAACTCACCTGCAGCCATACTATTCAAAACTACAATGTGATACTATGGTACCAACAGTCAACAGGAGACACTGCTATGAACCTCATTGGTTATGCATATTACAAGTCAATAACCATGGAGAAATCGTTTGAAAAGCACTTCAATGTGAGCGGAGATGGTTCGAAAGAGGCTTATCTTCATCTACTGAGTGTTAGAGCACCTGAAGACAGTGCAGTGTATTACTGTGCAGCCAGCCGGGACAGGAACAACTATGAGGCACATTTTGGTTCAGGCACCAAATTAACAGTTCTCGAGCCAGACATCCCTGTCACTCCACCCAAAGTCAAAGTCCTTCCACCCTCCACTAAGGAGTGTGAAGATAGAAACAAGAAGAAGAAGAAGACGTTGGTGTGTGTGGCCACCGACTTCTACCCCGACCACGTCACTGTGTTCTGGCAGTTAAATGGAGGCGCCAACATCACCGATGGAGTTGGGACCGACAAC
>705-45
TCAACTCACCTGCAGCCATACTATTCCAAGCTACAACACTATACTGTGGTATCAGCAGTCAGCACAGAACACTGCTCTGAAACTCATTGGGTATGTGCTACTCACCAGTCCTGCTGTGGAAGATTCCTTTAAAGAGCGTTTTACTGTGAGTGGAGATGCTGCAACTGGGAAAATGGCATATCTACATATTCCTAAACTGAGAGGAACTGAAGACAGTGCAGTGTATTTCTGTGTTGCGAAAAGATATGAGGCACATTTTGGTTCAGGCACCAAATTAACAGTTCTCGAGCCAGACATCCCTGTCACTCCACCCAAAGTCAAAGTCCTTCCACCCTCCACTAAGGAGTGTGAAGATAGAAACAAGAAGAAGAAGAAGACGTTGGTGTGTGTGGCCACCGACTTCTACCCCGACCACGTCACTGTGTTCTGGCAGTTAAATGAAGGCGCCAACATCACCGATGGAGTTGGGACCGACAAC
>706-44
TCAACTCACCTGCAGCCATACTATTCAAAGCTACTATGTGATACTATGGTACCAACAGTCAACAGAGCCAGACATCCCTGTCACTCCACCCAAAGTCAAAGTCCTTCCACCCTCCACTAAGGAGTGTGAAGATAGAAACAAGAAGAAGAAGAAGACGTTGGTGTGTGTGGCCACCGACTTCTACCCCGACCACGTCACTGTGTTCTGGCAGTTAAATGGAGGCGCCAACATCACCGATGGAGTTGGGACCGACAAC
>707-44
TCAACTCACCTGCAGCCATACTATTCAAGGCTACACTATGATACTATGGTACCAACAGTCAACAGGAGACACTGCTATGAACCTCATTGGTTATGCATATTACAAGTCAATAACCATGGAGAAATCGTTTGAAAAGCACTTCAATGTGAGCGGAGATGGTTCGAAAGAGGCTTATCTTCATCTACTGAGTGTTAGAGCACCTGAAGACAGTGCAGTGTATTACTGTGCAGCCAACAGGGGCTATAATCCTGCGTTCTTTGGAGCAGGGACCAAACTGACTGTTCTGGAGCCAGACATCCCTGTCACTCCACCCAAAGTCAAAGTCCTTCCACCCTCCACTAAGGAGTGTGAAGATAGAAACAAGAAGAAGAAGAAGACGTTGGTGTGTGTGGCCACCGACTTCTACCCCGACCACGTCACTGTGTTCTGGCAGTTAAATGGAGGCGCCAACATCACCGATGGAGTTGGGACCGACAAC
>708-44
TCAACTCACCTGCAGCCATACTATTCAAAACTACATTATGATACTATGGTACCAACAGTCAACAGGTGACACTGCTGTGAACCTCATTGGTTATGCACAATACAAGTCAATAACCATGGAGAAATCATTTGAAAAGCACTTCAGTGTGAGTGGAGATGGTTCGAAAGAGGCTTATCTTCATCTACTGAGTCTGAGAGCACCTGAAGACAGTGCAGTGTATTACTGTGCAGCCGGACAGGGGGACTATGAGGCACATTTTGGTTCAGGCACCAAATTAACAGTTCTCGAGCCAGACATCCCTGTCACTCCACCCAAAGTCAAAGTCCTTCCACCCTCCACTAAGGAGTGTGAAGATAGAAACAAGAAGAAGAAGAAGACGTTGGTGTGTGTGGCCACCGACTTCTACCCCGACCACGTCACTGTGTTCTGGCAGTTAAATGGAGGCGCCAACATCACCGATGGAGTTGGGACCGACAAC
>709-44
TCAACTCACCTGCAGCCATACTATTCAAGGCTACACTATGATACTATGGTACCAACAGTCAACAGGAGACACTGCTATGAACCTCATTGGTTATGCATATTACAAGTCAATAACCATGGAGAAATCGTTTGAAAAGCACTTCAATGTGAGCGGAGATGGTTCGAAAGAGGCTTATCTTCATCTACTGAGTGTTAGAGCACCTGAAGACAGTGCAGTGTATTACTGTGCAGCCAGCGACAGATCAAACCAACCAGCCTTCTTTGGCAATGGAACCAAACTCACTGTTTTAGAGCCAGACATCCCTGTCACTCCACCCAAAGTCAAAGTCCTTCCACCCTCCACTAAGGAGTGTGAAGATAGAAACAAGAAGAAGAAGAAGACGTTGGTGTGTGTGGCCACCGACTTCTACCCCGACCACGTCACTGTGTTCTGGCAGTTAAATGGAGGCGCCAACATCACCGATGGAGTTGGGACCGACAAC
>710-44
TCAACTCACCTGCAGCCATACTATTCAAAACTACAATATGATACTATGGTACCAACAGTCAACAGGAGACACTGCTATGAACCTCATTGGTTATGCATATACCACGTCAATAACCATGGAGAAATCATTTGAAAAGCACTTCAATGTGAGTGGAGACGGTAGGAAAGAGGCTTATCTTCATCTACTGAGTCTGAGAGCACCTGAAGACAGTGCAGTGTATTACTGTGCAGCCAGCCAGATTTCAAACCAACCAGCCTTCTTTGGCAATGGAACCAAACTCACTGTTTTAGAGCCAGACATCCCTGTCACTCCACCCAAAGTCAAAGTCCTTCCACCCTCCACTAAGGAGTGTGAAGATAGAAACAAGAAGAAGAAGAAGACGTTGGTGTGTGTGGCCACCGACTTCTACCCCGACCACGTCACTGTGTTCTGGCAGTTAAATGGAGGCGCCAACATCACCGATGGAGTTGGGACCGACAAC
>711-44
TCAACTCACCTGCAGCCATACTATTCAAAACTACATTATGATACTATGGTACCAACAGTCAACAGGTGACACTGCTGTGAACCTCATTGGTTATGCACAATACAAGTCAATAACCATGGAGAAATCATTTGAAAAGCACTTCAGTGTGAGTGGAGATGGTTCGAAAGAGGCTTATCTTCATCTACTGAGTCTGAGAGCACCTGAAGACAGTGCAGTGTATTACTGTGCAGCCAGCCAGGGGGCTTACTCGGAAGCATACTTTGGAGCCGGCACCAAACTCACCGTTTTAGAGCCAGACATCCCTGTCACTCCACCCAAAGTCAAAGTCCTTCCACCCTCCACTAAGGAGTGTGAAGATAGAAACAAGAAGAAGAAGAAGACGTTGGTGTGTGTGGCCACCGACTTCTACCCCGACCACGTCACTGTGTTCTGGCAGTTAAATGGAGGCGCCAACATCACCGATGGAGTTGGGACCGACAAC
>712-44
TCAACTCACCTGCAGCCATACTATTCAAAACTACTATGTGATACTATGGTACCAACAGTCAACAGGAGACACTGCTGTGAATCTCATTGGTTATGCACAATACAAGTCAATAACCATGGAGAAATCATTTGAAAAGCACTTCAATGTGATTGGAGATGGTTCCAAAGAGGCTTATCTTCATCTACTGAGTCTGAGAGCACCTGAAGACAGTGCAGTGTATTACTGTGCAGCCGGACAGGGCGAGTATGAGGCACATTTTGGTTCAGGCACCAAATTAACAGTTCTCGAGCCAGACATCCCTGTCACTCCACCCAAAGTCAAAGTCCTTCCACCCTCCACTAAGGAGTGTGAAGATAGAAACAAGAAGAAGAAGAAGACGTTGGTGTGTGTGGCCACCGACTTCTACCCCGACCACGTCACTGTGTTCTGGCAGTTAAATGGAGGCGCCAACATCACCGATGGAGTTGGGACCGACAAC
>713-44
TCAACTCACCTGCAGCCATACTATTCAAAGCTACTATGTGATACTATGGTACCAACAGTCAACAGGTGACACTGCTGTGAACCTCATTGGTTATGCACAATACAAGTCAATAACCATGGAGAAATCATTTGAAAAGCACTTCAGTGTGAGTGGAGATGGTTCGAAAGAGGCTTATCTTCATCTACTGAGTCTGAGAGCACCTGAAGACAGTGCAGTGTATTACTGTGCAGCCAGCGGACAGGGGACTGGAAGTGTGCCCTACTTTGGAAATGGAACAAAGCTCACTGTTTTAGAGCCAGACATCCCTGTCACTCCACCCAAAGTCAAAGTCCTTCCACCCTCCACTAAGGAGTGTGAAGATAGAAACAAGAAGAAGAAGAAGACGTTGGTGTGTGTGGCCACCGACTTCTACCCCGACCACGTCACTGTGTTCTGGCAGTTAAATGGAGGCGCCAACATCACCGATGGAGTTGGGACCGACAAC
>714-44
TCAACTCACCTGCAGCCATACTATTCAAAGCTACTATGTGATACTATGGTACCAACAGTCAACAGGTGACACTGCTGTGAACCTCATTGGTTATGCACAATACAAGTCAATAACCATGGAGAAATCATTTGAAAAGCACTTCAGTGTGAGTGGAGATGGTTCGAAAGAGGCTTATCTTCATCTACTGAGTCTGAGAGCACCTGAAGACAGTGCAGTGTATTACTGTGCAGCCGACAACAACTATAATCCTGCGTTCTTTGGAGCAGGGACCAAACTGACTGTTCTGGAGCCAGACATCCCTGTCACTCCACCCAAAGTCAAAGTCCTTCCACCCTCCACTAAGGAGTGTGAAGATAGAAACAAGAAGAAGAAGAAGACGTTGGTGTGTGTGGCCACCGACTTCTACCCCGACCACGTCACTGTGTTCTGGCAGTTAAATGGAGGCGCCAACATCACCGATGGAGTTGGGACCGACAAC
>715-44
TCAACTCACCTGCAGCCATACTATTCAAAACTACATTATGATACTATGGTACCAACAGTCAACAGGTGACACTGCTGTGAACCTCATTGGTTATGCACAATACAAGTCAATAACCATGGAGAAATCATTTGAAAAGCACTTCAGTGTGAGTGGAGATGGTTCGAAAGAGGCTTATCTTCATCTACTGAGTCTGAGAGCACCTGAAGACAGTGCAGTGTATTACTGTGCAGCCTCCTCGTACTCGGAAGCATACTTTGGAGCCGGCACCAAACTCACCGTTTTAGAGCCAGACATCCCTGTCACTCCACCCAAAGTCAAAGTCCTTCCACCCTCCACTAAGGAGTGTGAAGATAGAAACAAGAAGAAGAAGAAGACGTTGGTGTGTGTGGCCACCGACTTCTACCCCGACCACGTCACTGTGTTCTGGCAGTTAAATGGAGGCGCCAACATCACCGATGGAGTTGGGACCGACAAC
>716-44
TCAACTCACCTGCAGCCATACTATTCAAAACTACATTATGATACTATGGTACCAACAGTCAACAGGTGACACTGCTGTGAACCTCATTGGTTATGCACAATACAAGTCAATAACCATGGAGAAATCATTTGAAAAGCACTTCAGTGTGAGTGGAGATGGTTCGAAAGAGGCTTATCTTCATCTACTGAGTCTGAGAGCACCTGAAGACAGTGCAGTGTATTACTGTGCAGCCAGTAAAGACAGGGGGAACTATGAGGCACATTTTGGTTCAGGCACCAAATTAACAGTTCTCGAGCCAGACATCCCTGTCACTCCACCCAAAGTCAAAGTCCTTCCACCCTCCACTAAGGAGTGTGAAGATAGAAACAAGAAGAAGAAGAAGACGTTGGTGTGTGTGGCCACCGACTTCTACCCCGACCACGTCACTGTGTTCTGGCAGTTAAATGGAGGCGCCAACATCACCGATGGAGTTGGGACCGACAAC
>717-44
TCAACTCACCTGCAGCCATACTATTCAAAACTACTATGTGATACTATGGTACCAACAGTCAACAGGAGACACTGCTGTGAATCTCATTGGTTATGCACAATACAAGTCAATAACCATGGAGAAATCATTTGAAAAGCACTTCAATGTGATTGGAGATGGTTCCAAAGAGGCTTATCTTCATCTACTGAGTCTGAGAGCACCTGAAGACAGTGCAGTGTATTACTGTGCAGCAGAGGACAGCTCGTACTCGGAAGCATACTTTGGAGCCGGCACCAAACTCACCGTTTTAGAGCCAGACATCCCTGTCACTCCACCCAAAGTCAAAGTCCTTCCACCCTCCACTAAGGAGTGTGAAGATAGAAACAAGAAGAAGAAGAAGACGTTGGTGTGTGTGGCCACCGACTTCTACCCCGACCACGTCACTGTGTTCTGGCAGTTAAATGGAGGCGCCAACATCACCGATGGAGTTGGGACCGACAAC
>718-44
TCAACTCACCTGCAGCCATACTATTCAAAACTACTATGTGATACTATGGTACCAACAGTCAACAGGAGACACTGCTGTGAATCTCATTGGTTATGCACAATACAAGTCAATAACCATGGAGAAATCATTTGAAAAGCACTTCAATGTGATTGGAGATGGTTCCAAAGAGGCTTATCTTCATCTACTGAGTCTGAGAGCACCTGAAGACAGTGCAGTGTATTACTGTGCAGCCAGCCGGACAGGGGGCGGCTATGAGGCACATTTTGGTTCAGGCACCAAATTAACAGTTCTCGAGCCAGACATCCCTGTCACTCCACCCAAAGTCAAAGTCCTTCCACCCTCCACTAAGGAGTGTGAAGATAGAAACAAGAAGAAGAAGAAGACGTTGGTGTGTGTGGCCACCGACTTCTACCCCGACCACGTCACTGTGTTCTGGCAGTTAAATGGAGGCGCCAACATCACCGATGGAGTTGGGACCGACAAC
>719-44
TCAACTCACCTGCAGCCATACTATTCAAAACTACATTATGATACTATGGTACCAACAGTCAACAGGTGACACTGCTGTGAACCTCATTGGTTATGCACAATACAAGTCAATAACCATGGAGAAATCATTTGAAAAGCACTTCAGTGTGAGTGGAGATGGTTCGAAAGAGGCTTATCTTCATCTACTGAGTCTGAGAGCACCTGAAGACAGTGCAGTGTATTACTGTGCAGCCAGCCGACAGTCCTATGAGGCACATTTTGGTTCAGGCACCAAATTAACAGTTCTCGAGCCAGACATCCCTGTCACTCCACCCAAAGTCAAAGTCCTTCCACCCTCCACTAAGGAGTGTGAAGATAGAAACAAGAAGAAGAAGAAGACGTTGGTGTGTGTGGCCACCGACTTCTACCCCGACCACGTCACTGTGTTCTGGCAGTTAAATGGAGGCGCCAACATCACCGATGGAGTTGGGACCGACAAC
>720-44
TCAACTCACCTGCAGCCATACTATTCAAAACTACAATGTGATACTATGGTACCAACAGTCAACAGGAGACACTGCTATGAACCTCATTGGTTATGCATATACCACGTCAATAACCATGGAGAAATCATTTGAAAAGCACTTCAATGTGAGCGGAGATGGTTCGAAAGAGGCTTATCTTCATCTACTGAGTGTTAGAGCACCTGAAGACAGTGCAGTGTATTACTGTGCAGCCAGCCAATTGGGGGCTGGAAGTGTGCCCTACTTTGGAAATGGAACAAAGCTCACTGTTTTAGAGCCAGACATCCCTGTCACTCCACCCAAAGTCAAAGTCCTTCCACCCTCCACTAAGGAGTGTGAAGATAGAAACAAGAAGAAGAAGAAGACGTTGGTGTGTGTGGCCACCGACTTCTACCCCGACCACGTCACTGTGTTCTGGCAGTTAAATGGAGGCGCCAACATCACCGATGGAGTTGGGACCGACAAC
>721-44
TCAACTCACCTGCAGCCATACTATTCAAAACTACAATATGATACTATGGTACCAACAGTCAACAGGAGACACTGCTATGAACCTCATTGGTTATGCATTTACCAAGTCAATAACCATGGAGAAATCATTTGAAAAGCACTTCAATGTGAGTGGAGATGGTTCGAAAGAGGCTTATCTTCATCTACTGAGTCTGAGAGCACCTGAAGACAGTGCAGTGTATTACTGTGCAGCCCGGACACCCAACTATGAGGCACATTTTGGTTCAGGCACCAAATTAACAGTTCTCGAGCCAGACATCCCTGTCACTCCACCCAAAGTCAAAGTCCTTCCACCCTCCACTAAGGAGTGTGAAGATAGAAACAAGAAGAAGAAGAAGACGTTGGTGTGTGTGGCCACCGACTTCTACCCCGACCACGTCACTGTGTTCTGGCAGTTAAATGGAGGCGCCAACATCACCGATGGAGTTGGGACCGACAAC
>722-44
TCAACTCACCTGCAGCCATACTATTCAAAACTACAATGTGATACTATGGTACCAACAGTCAACAGGAGACACTGCTATGAACCTCATTGGTTATGCATATACCACGTCAATAACCATGGAGAAATCATTTGAAAAGCACTTCAATGTGAGCGGAGATGGTTCGAAAGAGGCTTATCTTCATCTACTGAGTGTTAGAGCACCTGAAGACAGTGCAGTGTATTACTGTGCAGCCAGCCGTACAGGGTATGAGGCACATTTTGGTTCAGGCACCAAATTAACAGTTCTCGAGCCAGACATCCCTGTCACTCCACCCAAAGTCAAAGTCCTTCCACCCTCCACTAAGGAGTGTGAAGATAGAAACAAGAAGAAGAAGAAGACGTTGGTGTGTGTGGCCACCGACTTCTACCCCGACCACGTCACTGTGTTCTGGCAGTTAAATGGAGGCGCCAACATCACCGATGGAGTTGGGACCGACAAC
>723-44
TCAACTCACCTGCAGCCATACTATTCAAAGCTACTATGTGATACTATGGTACCAACAGTCAACAGGAGACACTGCTATGAACCTCATTGGTTATGCATATTACAAGTCAATAACCATGGAGAAATCGTTTGAAAAGCACTTCAATGTGAGCGGAGATGGTTCGAAAGAGGCTTATCTTCATCTACTGAGTGTTAGAGCACCTGAAGACAGTGCAGTGTATTACTGTGCAGCCAGAGGGACAGGTTTTGGAAGTGTGCCCTACTTTGGAAATGGAACAAAGCTCACTGTTTTAGAGCCAGACATCCCTGTCACTCCACCCAAAGTCAAAGTCCTTCCACCCTCCACTAAGGAGTGTGAAGATAGAAACAAGAAGAAGAAGAAGACGTTGGTGTGTGTGGCCACCGACTTCTACCCCGACCACGTCACTGTGTTCTGGCAGTTAAATGGAGGCGCCAACATCACCGATGGAGTTGGGACCGACAAC
>724-44
TCAACTCACCTGCAGCCATACTATTCAAAACTACAATATGATACTATGGTACCAACAGTCAACAGGAGACACTGCTATGAACCTCATTGGTTATGCATATACCACGTCAATAACCATGGAGAAATCATTTGAAAAGCACTTCAATGTGAGTGGAGACGGTAGGAAAGAGGCTTATCTTCATCTACTGAGTCTGAGAGCACCTGAAGACAGTGCAGTGTATTACTGTGCAGTCGGGACAGATAACCTCAACCAGCCGTACTTCAGCAGCGGCACCAAACTCACAGTTCTGGAGCCAGACATCCCTGTCACTCCACCCAAAGTCAAAGTCCTTCCACCCTCCACTAAGGAGTGTGAAGATAGAAACAAGAAGAAGAAGAAGACGTTGGTGTGTGTGGCCACCGACTTCTACCCCGACCACGTCACTGTGTTCTGGCAGTTAAATGGAGGCGCCAACATCACCGATGGAGTTGGGACCGACAAC
>725-44
TCAACTCACCTGCAGCCATACTATTCAAAACTACAATATGATACTATGGTACCAACAGTCAACAGGAGACACTGCTATGAACCTCATTGGTTATGCATATACCACGTCAATAACCATGGAGAAATCATTTGAAAAGCACTTCAATGTGAGTGGAGACGGTAGGAAAGAGGCTTATCTTCATCTACTGAGTCTGAGAGCACCTGAAGACAGTGCAGTGTATTACTGTGCAGCCAGCCTGGACATGCACACTGGAAGTGTGCCCTACTTTGGAAATGGAACAAAGCTCACTGTTTTAGAGCCAGACATCCCTGTCACTCCACCCAAAGTCAAAGTCCTTCCACCCTCCACTAAGGAGTGTGAAGATAGAAACAAGAAGAAGAAGAAGACGTTGGTGTGTGTGGCCACCGACTTCTACCCCGACCACGTCACTGTGTTCTGGCAGTTAAATGGAGGCGCCAACATCACCGATGGAGTTGGGACCGACAAC
>726-44
TCAACTCACCTGCAGCCATACTATTCAAGGCTACACTATGATACTATGGTACCAACAGTCAACAGGTGACACTGCTGTGAACCTCATAGGTTATGCATATACCACGTCAATAACCATGGAGAAATCGTTTGAAAAGCACTTCAGTGTGAGTGGAGATGGTTCGAAAGAGGCTTATCTTCATCTACTGAGTCTGAGAGCACCTGAAGACAGTGCAGTGTATTACTGTGCAGCCAGCGACACTGGAAGTGTGCCCTACTTTGGAAATGGAACAAAGCTCACTGTTTTAGAGCCAGACATCCCTGTCACTCCACCCAAAGTCAAAGTCCTTCCACCCTCCACTAAGGAGTGTGAAGATAGAAACAAGAAGAAGAAGAAGACGTTGGTGTGTGTGGCCACCGACTTCTACCCCGACCACGTCACTGTGTTCTGGCAGTTAAATGGAGGCGCCAACATCACCGATGGAGTTGGGACCGACAAC
>727-44
TCAACTCACCTGCAGCCATACTATTCAAAACTACAATATGATACTATGGTACCAACAGTCAACAGGAGACACTGCTATGAACCTCATTGGTTATGCATATTACAAGTCAATAACCATGGAGAAATCGTTTGAAAAGCACTTCAATGTGAGCGGAGATGGTTCGAAAGAGGCTTATCTTCATCTACTGAGTGTTAGAGCACCTGAAGACAGTGCAGTGTATTACTGTGCAGCCAGCCTGGGACAGGGCTATAATCCTGCGTTCTTTGGAGCAGGGACCAAACTGACTGTTCTGGAGCCAGACATCCCTGTCACTCCACCCAAAGTCAAAGTCCTTCCACCCTCCACTAAGGAGTGTGAAGATAGAAACAAGAAGAAGAAGAAGACGTTGGTGTGTGTGGCCACCGACTTCTACCCCGACCACGTCACTGTGTTCTGGCAGTTAAATGGAGGCGCCAACATCACCGATGGAGTTGGGACCGACAAC
>728-44
TCAACTCACCTGCAGCCATACTATTCAAAGCTACTATGTGATACTATGGTACCAACAGTCAACAGGAGACACTGCTATGAACCTCATTGGTTATGCATATTACAAGTCAATAACCATGGAGAAATCGTTTGAAAAGCACTTCAATGTGAGCGGAGATGGTTCGAAAGAGGCTTATCTTCATCTACTGAGTGTTAGAGCACCTGAAGACAGTGCAGTGTATTACTGTGCAGCCAGCCACGGAGAGGCACATTTTGGTTCAGGCACCAAATTAACAGTTCTCGAGCCAGACATCCCTGTCACTCCACCCAAAGTCAAAGTCCTTCCACCCTCCACTAAGGAGTGTGAAGATAGAAACAAGAAGAAGAAGAAGACGTTGGTGTGTGTGGCCACCGACTTCTACCCCGACCACGTCACTGTGTTCTGGCAGTTAAATGGAGGCGCCAACATCACCGATGGAGTTGGGACCGACAAC
>729-44
TCAACTCACCTGCAGCCATACTATTCAAAACTACAATATGATACTATGGTACCAACAGTCAACAGGAGACACTGCTATGAACCTCATTGGTTATGCATTTACCAAGTCAATAACCATGGAGAAATCATTTGAAAAGCACTTCAATGTGAGTGGAGATGGTTCGAAAGAGGCTTATCTTCATCTACTGAGTCTGAGAGCACCTGAAGACAGTGCAGTGTATTACTGTGCAGCCAGCCAAGCCAGGGGGACTGGAAGTGTGCCCTACTTTGGAAATGGAACAAAGCTCACTGTTTTAGAGCCAGACATCCCTGTCACTCCACCCAAAGTCAAAGTCCTTCCACCCTCCACTAAGGAGTGTGAAGATAGAAACAAGAAGAAGAAGAAGACGTTGGTGTGTGTGGCCACCGACTTCTACCCCGACCACGTCACTGTGTTCTGGCAGTTAAATGGAGGCGCCAACATCACCGATGGAGTTGGGACCGACAAC
>730-44
TCAACTCACCTGCAGCCATACTATTCAAAACTACAATATGATACTATGGTACCAACAGTCAACAGGAGACACTGCTATGAACCTCATTGGTTATGCATATACCACGTCAATAACCATGGAGAAATCATTTGAAAAGCACTTCAATGTGAGTGGAGACGGTAGGAAAGAGGCTTATCTTCATCTACTGAGTCTGAGAGCACCTGAAGACAGTGCAGTGTATTACTGTGCAGCCAGCCGACAGAATTATGAGGCACATTTTGGTTCAGGCACCAAATTAACAGTTCTCGAGCCAGACATCCCTGTCACTCCACCCAAAGTCAAAGTCCTTCCACCCTCCACTAAGGAGTGTGAAGATAGAAACAAGAAGAAGAAGAAGACGTTGGTGTGTGTGGCCACCGACTTCTACCCCGACCACGTCACTGTGTTCTGGCAGTTAAATGGAGGCGCCAACATCACCGATGGAGTTGGGACCGACAAC
>731-44
TCAACTCACCTGCAGCCATACTATTCAAAACTACAATATGATACTATGGTACCAACAGTCAACAGGAGACACTGCTATGAACCTCATTGGTTATGCATATACCACGTCAATAACCATGGAGAAATCATTTGAAAAGCACTTCAATGTGAGTGGAGACGGTAGGAAAGAGGCTTATCTTCATCTACTGAGTCTGAGAGCACCTGAAGACAGTGCAGTGTATTACTGTGCAGCCAGCCGACCGTACTCGGAAGCATACTTTGGAGCCGGCACCAAACTCACCGTTTTAGAGCCAGACATCCCTGTCACTCCACCCAAAGTCAAAGTCCTTCCACCCTCCACTAAGGAGTGTGAAGATAGAAACAAGAAGAAGAAGAAGACGTTGGTGTGTGTGGCCACCGACTTCTACCCCGACCACGTCACTGTGTTCTGGCAGTTAAATGGAGGCGCCAACATCACCGATGGAGTTGGGACCGACAAC
>732-44
TCAACTCACCTGCAGCCATACTATTCAAAACTACAATATGATACTATGGTACCAACAGTCAACAGGAGACACTGCTATGAACCTCATTGGTTATGCATATACCACGTCAATAACCATGGAGAAATCATTTGAAAAGCACTTCAATGTGAGTGGAGACGGTAGGAAAGAGGCTTATCTTCATCTACTGAGTCTGAGAGCACCTGAAGACAGTGCAGTGTATTACTGTGCAGCCAGACAGGGGTCGTACTCGGAAGCATACTTTGGAGCCGGCACCAAACTCACCGTTTTAGAGCCAGACATCCCTGTCACTCCACCCAAAGTCAAAGTCCTTCCACCCTCCACTAAGGAGTGTGAAGATAGAAACAAGAAGAAGAAGAAGACGTTGGTGTGTGTGGCCACCGACTTCTACCCCGACCACGTCACTGTGTTCTGGCAGTTAAATGGAGGCGCCAACATCACCGATGGAGTTGGGACCGACAAC
>733-44
TCAACTCACCTGCAGCCATACTATTCAAAACTACAATATGATACTATGGTACCAACAGTCAACAGGAGACACTGCTATGAACCTCATTGGTTATGCATATACCACGTCAATAACCATGGAGAAATCATTTGAAAAGCACTTCAATGTGAGTGGAGACGGTAGGAAAGAGGCTTATCTTCATCTACTGAGTCTGAGAGCACCTGAAGACAGTGCAGTGTATTACTGTGCAGCCAGACAAACACTGGAAGTGTGCCCTACTTTGGAAATGGAACAAAGCTCACTGTTTTAGAGCCAGACATCCCTGTCACTCCACCCAAAGTCAAAGTCCTTCCACCCTCCACTAAGGAGTGTGAAGATAGAAACAAGAAGAAGAAGAAGACGTTGGTGTGTGTGGCCACCGACTTCTACCCCGACCACGTCACTGTGTTCTGGCAGTTAAATGGAGGCGCCAACATCACCGATGGAGTTGGGACCGACAAC
>734-44
TCAACTCACCTGCAGCCATACTATTCAAAACTACATTATGATACTATGGTACCAACAGTCAACAGGTGACACTGCTGTGAACCTCATTGGTTATGCACAATACAAGTCAATAACCATGGAGAAATCATTTGAAAAGCACTTCAGTGTGAGTGGAGATGGTTCGAAAGAGGCTTATCTTCATCTACTGAGTCTGAGAGCACCTGAAGACAGTGCAGTGTATTACTGTGCAGCCAGCCATGGAAGTGTGCCCTACTTTGGAAATGGAACAAAGCTCACTGTTTTAGAGCCAGACATCCCTGTCACTCCACCCAAAGTCAAAGTCCTTCCACCCTCCACTAAGGAGTGTGAAGATAGAAACAAGAAGAAGAAGAAGACGTTGGTGTGTGTGGCCACCGACTTCTACCCCGACCACGTCACTGTGTTCTGGCAGTTAAATGGAGGCGCCAACATCACCGATGGAGTTGGGACCGACAAC
>735-44
TCAACTCACCTGCAGCCATACTATTCAAGGCTACACTATGATACTATGGTACCAACAGTCAACAGGAGACACTGCTATGAACCTCATTGGTTATGCATATTACAAGTCAATAACCATGGAGAAATCGTTTGAAAAGCACTTCAATGTGAGCGGAGATGGTTCGAAAGAGGCTTATCTTCATCTACTGAGTGTTAGAGCACCTGAAGACAGTGCAGTGTATTACTGTGCAGCCAGAAGAGGGAACTATGAGGCACATTTTGGTTCAGGCACCAAATTAACAGTTCTCGAGCCAGACATCCCTGTCACTCCACCCAAAGTCAAAGTCCTTCCACCCTCCACTAAGGAGTGTGAAGATAGAAACAAGAAGAAGAAGAAGACGTTGGTGTGTGTGGCCACCGACTTCTACCCCGACCACGTCACTGTGTTCTGGCAGTTAAATGGAGGCGCCAACATCACCGATGGAGTTGGGACCGACAAC
>736-44
TCAACTCACCTGCAGCCATACTATTCAAAGCTACTATGTGATACTATGGTACCAACAGTCAACAGGTGACACTGCTGTGAACCTCATTGGTTATGCACAATACAAGTCAATAACCATGGAGAAATCATTTGAAAAGCACTTCAGTGTGAGTGGAGATGGTTCGAAAGAGGCTTATCTTCATCTACTGAGTCTGAGAGCACCTGAAGACAGTGCAGTGTATTACTGTGCAGCCAGCCAGGGGGGCAACTATGAGGCACATTTTGGTTCAGGCACCAAATTAACAGTTCTCGAGCCAGACATCCCTGTCACTCCACCCAAAGTCAAAGTCCTTCCACCCTCCACTAAGGAGTGTGAAGATAGAAACAAGAAGAAGAAGAAGACGTTGGTGTGTGTGGCCACCGACTTCTACCCCGACCACGTCACTGTGTTCTGGCAGTTAAATGGAGGCGCCAACATCACCGATGGAGTTGGGACCGACAAC
>737-44
TCAACTCACCTGCAGCCATACTATTCAAAACTACATTATGATACTATGGTACCAACAGTCAACAGGTGACACTGCTGTGAACCTCATTGGTTATGCACAATACAAGTCAATAACCATGGAGAAATCATTTGAAAAGCACTTCAGTGTGAGTGGAGATGGTTCGAAAGAGGCTTATCTTCATCTACTGAGTCTGAGAGCACCTGAAGACAGTGCAGTGTATTACTGTGCAGCCAGCCGGATCACTGGAAGTGTGCCCTACTTTGGAAATGGAACAAAGCTCACTGTTTTAGAGCCAGACATCCCTGTCACTCCACCCAAAGTCAAAGTCCTTCCACCCTCCACTAAGGAGTGTGAAGATAGAAACAAGAAGAAGAAGAAGACGTTGGTGTGTGTGGCCACCGACTTCTACCCCGACCACGTCACTGTGTTCTGGCAGTTAAATGGAGGCGCCAACATCACCGATGGAGTTGGGACCGACAAC
>738-44
TCAACTCACCTGCAGCCATACTATTCAAAACTACAATATGATACTATGGTACCAACAGTCAACAGGAGACACTGCTATGAACCTCATTGGTTATGCATATACCACGTCAATAACCATGGAGAAATCATTTGAAAAGCACTTCAATGTGAGTGGAGACGGTAGGAAAGAGGCTTATCTTCATCTACTGAGTCTGAGAGCACCTGAAGACAGTGCAGTGTATTACTGTGCAGTCGGGACAGGCGACACTGGAAGTGTGCCCTACTTTGGAAATGGAACAAAGCTCACTGTTTTAGAGCCAGACATCCCTGTCACTCCACCCAAAGTCAAAGTCCTTCCACCCTCCACTAAGGAGTGTGAAGATAGAAACAAGAAGAAGAAGAAGACGTTGGTGTGTGTGGCCACCGACTTCTACCCCGACCACGTCACTGTGTTCTGGCAGTTAAATGGAGGCGCCAACATCACCGATGGAGTTGGGACCGACAAC
>739-44
TCAACTCACCTGCAGCCATACTATTCAAAACTACAATATGATACTATGGTACCAACAGTCAACAGGAGACACTGCTATGAACCTCATTGGTTATGCATATACCACGTCAATAACCATGGAGAAATCATTTGAAAAGCACTTCAATGTGAGTGGAGACGGTAGGAAAGAGGCTTATCTTCATCTACTGAGTCTGAGAGCACCTGAAGACAGTGCAGTGTATTACTGTGCAGCCAGCCAAGACAGGGAAATCCTGCGTTCTTTGGAGCAGGGACCAAACTGACTGTTCTGGAGCCAGACATCCCTGTCACTCCACCCAAAGTCAAAGTCCTTCCACCCTCCACTAAGGAGTGTGAAGATAGAAACAAGAAGAAGAAGAAGACGTTGGTGTGTGTGGCCACCGACTTCTACCCCGACCACGTCACTGTGTTCTGGCAGTTAAATGGAGGCGCCAACATCACCGATGGAGTTGGGACCGACAAC
>740-44
TCAACTCACCTGCAGCCATACTATTCAAAACTACATTATGATACTATGGTACCAACAGTCAACAGGTGACACTGCTGTGAACCTCATTGGTTATGCACAATACAAGTCAATAACCATGGAGAAATCATTTGAAAAGCACTTCAGTGTGAGTGGAGATGGTTCGAAAGAGGCTTATCTTCATCTACTGAGTCTGAGAGCACCTGAAGACAGTGCAGTGTATTACTGTGCAGCCAGCCAGAATTCAAACCAACCAGCCTTCTTTGGCAATGGAACCAAACTCACTGTTTTAGAGCCAGACATCCCTGTCACTCCACCCAAAGTCAAAGTCCTTCCACCCTCCACTAAGGAGTGTGAAGATAGAAACAAGAAGAAGAAGAAGACGTTGGTGTGTGTGGCCACCGACTTCTACCCCGACCACGTCACTGTGTTCTGGCAGTTAAATGGAGGCGCCAACATCACCGATGGAGTTGGGACCGACAAC
>741-44
TCAACTCACCTGCAGCCATACTATTCAAGGCTACACTATGATACTATGGTACCAACAGTCAACAGGTGACACTGCTGTGAACCTCATAGGTTATGCATATACCACGTCAATAACCATGGAGAAATCGTTTGAAAAGCACTTCAGTGTGAGTGGAGATGGTTCGAAAGAGGCTTATCTTCATCTACTGAGTCTGAGAGCACCTGAAGACAGTGCAGTGTATTACTGTGCAGCCAGCCACCCGGGACATTATGAGGCACATTTTGGTTCAGGCACCAAATTAACAGTTCTCGAGCCAGACATCCCTGTCACTCCACCCAAAGTCAAAGTCCTTCCACCCTCCACTAAGGAGTGTGAAGATAGAAACAAGAAGAAGAAGAAGACGTTGGTGTGTGTGGCCACCGACTTCTACCCCGACCACGTCACTGTGTTCTGGCAGTTAAATGGAGGCGCCAACATCACCGATGGAGTTGGGACCGACAAC
>742-44
TCAACTCACCTGCAGCCATACTATTCAAAACTACAATATGATACTATGGTACCAACAGTCAACAGGAGACACTGCTATGAACCTCATTGGTTATGCATTTACCAAGTCAATAACCATGGAGAAATCATTTGAAAAGCACTTCAATGTGAGTGGAGATGGTTCGAAAGAGGCTTATCTTCATCTACTGAGTCTGAGAGCACCTGAAGACAGTGCAGTGTATTACTGTGCAGCCGGGACAGTCTATGAGGCACATTTTGGTTCAGGCACCAAATTAACAGTTCTCGAGCCAGACATCCCTGTCACTCCACCCAAAGTCAAAGTCCTTCCACCCTCCACTAAGGAGTGTGAAGATAGAAACAAGAAGAAGAAGAAGACGTTGGTGTGTGTGGCCACCGACTTCTACCCCGACCACGTCACTGTGTTCTGGCAGTTAAATGGAGGCGCCAACATCACCGATGGAGTTGGGACCGACAAC
>743-44
TCAACTCACCTGCAGCCATACTATTCAAAACTACAATATGATACTATGGTACCAACAGTCAACAGGAGGCACTGCTATGAACCTCATTGGTTATGCATATACCACGTCAATAACCATGGAGAAATTGTTTGAAAAGCACTTCAATGTGAGTGGAGACGGTTTGAAAGAGGCTTATCTTCATCTACTGAGTCTGAGAGCACCTGAAGACAGTGCAGTGTATTACTGTGCAGCCTCCCGGGACAGGGCCAACTATGAGGCACATTTTGGTTCAGGCACCAAATTAACAGTTCTCGAGCCAGACATCCCTGTCACTCCACCCAAAGTCAAAGTCCTTCCACCCTCCACTAAGGAGTGTGAAGATAGAAACAAGAAGAAGAAGAAGACGTTGGTGTGTGTGGCCACCGACTTCTACCCCGACCACGTCACTGTGTTCTGGCAGTTAAATGGAGGCGCCAACATCACCGATGGAGTTGGGACCGACAAC
>744-44
TCAACTCACCTGCAGCCATACTATTCAAAACTACTATGTGATACTATGGTACCAACAGTCAACAGGTGACACTGCTATGAACCTCATTGGTTATGCATATACCACGTCAATAACCATGGAGAAATCATTTGAAAAGCACTTCAATGTGAGTGGAGACGGTAGGAAAGTGGCTTATCTTCATCTACTGAGTCTGAGAGCACCTGAAGACAGTGCAGTGTATTACTGTGCAGCCTGGTCGTACACTGGAAGTGTGCCCTACTTTGGAAATGGAACAAAGCTCACTGTTTTAGAGCCAGACATCCCTGTCACTCCACCCAAAGTCAAAGTCCTTCCACCCTCCACTAAGGAGTGTGAAGATAGAAACAAGAAGAAGAAGAAGACGTTGGTGTGTGTGGCCACCGACTTCTACCCCGACCACGTCACTGTGTTCTGGCAGTTAAATGGAGGCGCCAACATCACCGATGGAGTTGGGACCGACAAC
>745-44
TCAACTCACCTGCAGCCATACTATTCAAGGCTACACTATGATACTATGGTACCAACAGTCAACAGGTGACACTGCTGTGAACCTCATAGGTTATGCATATACCACGTCAATAACCATGGAGAAATCGTTTGAAAAGCACTTCAGTGTGAGTGGAGATGGTTCGAAAGAGGCTTATCTTCATCTACTGAGTCTGAGAGCACCTGAAGACAGTGCAGTGTATTACTGTGCAGCCAGCCAGGGGCGCGACTATAATCCTGCGTTCTTTGGAGCAGGGACCAAACTGACTGTTCTGGAGCCAGACATCCCTGTCACTCCACCCAAAGTCAAAGTCCTTCCACCCTCCACTAAGGAGTGTGAAGATAGAAACAAGAAGAAGAAGAAGACGTTGGTGTGTGTGGCCACCGACTTCTACCCCGACCACGTCACTGTGTTCTGGCAGTTAAATGGAGGCGCCAACATCACCGATGGAGTTGGGACCGACAAC
>746-44
TCAACTCACCTGCAGCCATACTATTCAAAACTACAATATGATACTATGGTACCAACAGTCAACAGGAGACACTGCTATGAACCTCATTGGTTATGCATTTACCAAGTCAATAACCATGGAGAAATCATTTGAAAAGCACTTCAATGTGAGTGGAGATGGTTCGAAAGAGGCTTATCTTCATCTACTGAGTCTGAGAGCACCTGAAGACAGTGCAGTGTATTACTGTGCAGCCAGAGACAGGGGCTCGTACTCGGAAGCATACTTTGGAGCCGGCACCAAACTCACCGTTTTAGAGCCAGACATCCCTGTCACTCCACCCAAAGTCAAAGTCCTTCCACCCTCCACTAAGGAGTGTGAAGATAGAAACAAGAAGAAGAAGAAGACGTTGGTGTGTGTGGCCACCGACTTCTACCCCGACCACGTCACTGTGTTCTGGCAGTTAAATGGAGGCGCCAACATCACCGATGGAGTTGGGACCGACAAC
>747-44
TCAACTCACCTGCAGCCATACTATTCAAAACTACAATATGATACTATGGTACCAACAGTCAACAGGAGACACTGCTATGAACCTCATTGGTTATGCATATTACAAGTCAATAACCATGGAGAAATCGTTTGAAAAGCACTTCAATGTGAGCGGAGATGGTTCGAAAGAGGCTTATCTTCATCTACTGAGTGTTAGAGCACCTGAAGACAGTGCAGTGTATTACTGTGCAGCCAGCCAGGGGGGCCACTATGAGGCACATTTTGGTTCAGGCACCAAATTAACAGTTCTCGAGCCAGACATCCCTGTCACTCCACCCAAAGTCAAAGTCCTTCCACCCTCCACTAAGGAGTGTGAAGATAGAAACAAGAAGAAGAAGAAGACGTTGGTGTGTGTGGCCACCGACTTCTACCCCGACCACGTCACTGTGTTCTGGCAGTTAAATGGAGGCGCCAACATCACCGATGGAGTTGGGACCGACAAC
>748-44
TCAACTCACCTGCAGCCATACTATTCAAGGCTACACTATGATACTATGGTACCAACAGTCAACAGGAGACACTGCTATGAACCTCATTGGTTATGCATATTACAAGTCAATAACCATGGAGAAATCGTTTGAAAAGCACTTCAATGTGAGCGGAGATGGTTCGAAAGAGGCTTATCTTCATCTACTGAGTGTTAGAGCACCTGAAGACAGTGCAGTGTATTACTGTGCAGCCAGCCAGGCATATGGAAGTGTGCCCTACTTTGGAAATGGAACAAAGCTCACTGTTTTAGAGCCAGACATCCCTGTCACTCCACCCAAAGTCAAAGTCCTTCCACCCTCCACTAAGGAGTGTGAAGATAGAAACAAGAAGAAGAAGAAGACGTTGGTGTGTGTGGCCACCGACTTCTACCCCGACCACGTCACTGTGTTCTGGCAGTTAAATGGAGGCGCCAACATCACCGATGGAGTTGGGACCGACAAC
>749-44
TCAACTCACCTGCAGCCATACTATTCAAAACTACATTATGATACTATGGTACCAACAGTCAACAGGTGACACTGCTGTGAACCTCATTGGTTATGCACAATACAAGTCAATAACCATGGAGAAATCATTTGAAAAGCACTTCAGTGTGAGTGGAGATGGTTCGAAAGAGGCTTATCTTCATCTACTGAGTCTGAGAGCACCTGAAGACAGTGCAGTGTATTACTGTGCAGCCAGCCGGACAGGGGGTGGAAGTGTGCCCTACTTTGGAAATGGAACAAAGCTCACTGTTTTAGAGCCAGACATCCCTGTCACTCCACCCAAAGTCAAAGTCCTTCCACCCTCCACTAAGGAGTGTGAAGATAGAAACAAGAAGAAGAAGAAGACGTTGGTGTGTGTGGCCACCGACTTCTACCCCGACCACGTCACTGTGTTCTGGCAGTTAAATGGAGGCGCCAACATCACCGATGGAGTTGGGACCGACAAC
>750-44
TCAACTCACCTGCAGCCATACTTTTCAAAACTACAATATGATACTATGGTACCAACAGTCAACAGGAGACACTGCTATGAACCTCATTGGTTATGCATTTACCAAGTCAATAACCATGGAGAAATTGTTTGAAAAGCACTTCAGTGTGAGTGGAGACGGTTTGAAAGAGGCTTATCTTCATCTACTGAGTCTGAGAGCAACTGAAGACAGTGCAGTGTATTACTGTGCAGCCAGCCGACAGGGGTACAACTATGATCCTGCGTTCTTTGGAGCAGGGACCAAACTGACTGTTCTGGAGCCAGACATCCCTGTCACTCCACCCAAAGTCAAAGTCCTTCCACCCTCCACTAAGGAGTGTGAAGATAGAAACAAGAAGAAGAAGAAGACGTTGGTGTGTGTGGCCACCGACTTCTACCCCGACCACGTCACTGTGTTCTGGCAGTTAAATGGAGGCGCCAACATCACCGATGGAGTTGGGACCGACAAC
>751-44
TCAACTCACCTGCAGCCATACTATTCAAAACTACATTATGATACTATGGTACCAACAGTCAACAGGTGACACTGCTGTGAACCTCATTGGTTATGCACAATACAAGTCAATAACCATGGAGAAATCATTTGAAAAGCACTTCAGTGTGAGTGGAGATGGTTCGAAAGAGGCTTATCTTCATCTACTGAGTCTGAGAGCACCTGAAGACAGTGCAGTGTATTACTGTGCAGCCAGCAGGGGGCGGACTGGAAGTGTGCCCTACTTTGGAAATGGAACAAAGCTCACTGTTTTAGAGCCAGACATCCCTGTCACTCCACCCAAAGTCAAAGTCCTTCCACCCTCCACTAAGGAGTGTGAAGATAGAAACAAGAAGAAGAAGAAGACGTTGGTGTGTGTGGCCACCGACTTCTACCCCGACCACGTCACTGTGTTCTGGCAGTTAAATGGAGGCGCCAACATCACCGATGGAGTTGGGACCGACAAC
>752-44
TCAACTCACCTGCAGCCATACTATTCAAGGCTACACTATGATACTATGGTACCAACAGTCAACAGGAGACACTGCTATGAACCTCATTGGTTATGCATATTACAAGTCAATAACCATGGAGAAATCGTTTGAAAAGCACTTCAATGTGAGCGGAGATGGTTCGAAAGAGGCTTATCTTCATCTACTGAGTGTTAGAGCACCTGAAGACAGTGCAGTGTATTACTGTGCAGCCAGCCAACCGAGCTCGTACTCGGAAGCATACTTTGGAGCCGGCACCAAACTCACCGTTTTAGAGCCAGACATCCCTGTCACTCCACCCAAAGTCAAAGTCCTTCCACCCTCCACTAAGGAGTGTGAAGATAGAAACAAGAAGAAGAAGAAGACGTTGGTGTGTGTGGCCACCGACTTCTACCCCGACCACGTCACTGTGTTCTGGCAGTTAAATGGAGGCGCCAACATCACCGATGGAGTTGGGACCGACAAC
>753-44
TCAACTCACCTGCAGCCATACTATTCAAAACTACAATATGATACTATGGTACCAACAGTCAACAGGAGACACTGCTATGAACCTCATTGGTTATGCATTTACCAAGTCAATAACCATGGAGAAATCATTTGAAAAGCACTTCAATGTGAGTGGAGATGGTTCGAAAGAGGCTTATCTTCATCTACTGAGTCTGAGAGCACCTGAAGACAGTGCAGTGTATTACTGTGCAGCCAGCCAGGGGTATGAGGCACATTTTGGTTCAGGCACCAAATTAACAGTTCTCGAGCCAGACATCCCTGTCACTCCACCCAAAGTCAAAGTCCTTCCACCCTCCACTAAGGAGTGTGAAGATAGAAACAAGAAGAAGAAGAAGACGTTGGTGTGTGTGGCCACCGACTTCTACCCCGACCACGTCACTGTGTTCTGGCAGTTAAATGGAGGCGCCAACATCACCGATGGAGTTGGGACCGACAAC
>754-44
TCAACTCACCTGCAGCCATACTATTCAAGGCTACACTATGATACTATGGTACCAACAGTCAACAGGTGACACTGCTGTGAACCTCATAGGTTATGCATATACCACGTCAATAACCATGGAGAAATCGTTTGAAAAGCACTTCAGTGTGAGTGGAGATGGTTCGAAAGAGGCTTATCTTCATCTACTGAGTCTGAGAGCACCTGAAGACAGTGCAGTGTATTACTGTGCAGCCAGCCGACAGGGGACTGGAAGTGTGCCCTACTTTGGAAATGGAACAAAGCTCACTGTTTTAGAGCCAGACATCCCTGTCACTCCACCCAAAGTCAAAGTCCTTCCACCCTCCACTAAGGAGTGTGAAGATAGAAACAAGAAGAAGAAGAAGACGTTGGTGTGTGTGGCCACCGACTTCTACCCCGACCACGTCACTGTGTTCTGGCAGTTAAATGGAGGCGCCAACATCACCGATGGAGTTGGGACCGACAAC
>755-44
TCAACTCACCTGCAGCCATACTATTCAAAACTACAATGTGATACTATGGTACCAACAGTCAACAGGAGACACTGCTATGAACCTCATTGGTTATGCATATTACAAGTCAATAACCATGGAGAAATCGTTTGAAAAGCACTTCAATGTGAGCGGAGATGGTTCGAAAGAGGCTTATCTTCATCTACTGAGTGTTAGAGCACCTGAAGACAGTGCAGTGTATTACTGTGCAGCCAGCCAATACAGGGATTGGAAGTGTGCCCTACTTTGGAAATGGAACAAAGCTCACTGTTTTAGAGCCAGACATCCCTGTCACTCCACCCAAAGTCAAAGTCCTTCCACCCTCCACTAAGGAGTGTGAAGATAGAAACAAGAAGAAGAAGAAGACGTTGGTGTGTGTGGCCACCGACTTCTACCCCGACCACGTCACTGTGTTCTGGCAGTTAAATGGAGGCGCCAACATCACCGATGGAGTTGGGACCGACAAC
>756-44
TCAACTCACCTGCAGCCATACTATTCAAGGCTACACTATGATACTATGGTACCAACAGTCAACAGGAGACACTGCTATGAACCTCATTGGTTATGCATATTACAAGTCAATAACCATGGAGAAATCGTTTGAAAAGCACTTCAATGTGAGCGGAGATGGTTCGAAAGAGGCTTATCTTCATCTACTGAGTGTTAGAGCACCTGAAGACAGTGCAGTGTATTACTGTGCAGCCAGCCCGGCAAGAAATAGTGCCAGCCAGGCTTACTTCGGTGGAGGAACCAGGTTAACTGTCCTAGAGCCAGACATCCCTGTCACTCCACCCAAAGTCAAAGTCCTTCCACCCTCCACTAAGGAGTGTGAAGATAGAAACAAGAAGAAGAAGAAGACGTTGGTGTGTGTGGCCACCGACTTCTACCCCGACCACGTCACTGTGTTCTGGCAGTTAAATGGAGGCGCCAACATCACCGATGGAGTTGGGACCGACAAC
>757-44
TCAACTCACCTGCAGCCATACTATTCAAAGCTACTATGTGATACTATGGTACCAACAGTCAACAGGAGACACTGCTATGAACCTCATTGGTTATGCATATTACAAGTCAATAACCATGGAGAAATCGTTTGAAAAGCACTTCAATGTGAGCGGAGATGGTTCGAAAGAGGCTTATCTTCATCTACTGAGTGTTAGAGCACCTGAAGACAGTGCAGTGTATTACTGTGCAGCCAGCCAAGACACTGGAAGTGTGCCCTACTTTGGAAATGGAACAAAGCTCACTGTTTTAGAGCCAGACATCCCTGTCACTCCACCCAAAGTCAAAGTCCTTCCACCCTCCACTAAGGAGTGTGAAGATAGAAACAAGAAGAAGAAGAAGACGTTGGTGTGTGTGGCCACCGACTTCTACCCCGACCACGTCACTGTGTTCTGGCAGTTAAATGGAGGCGCCAACATCACCGATGGAGTTGGGACCGACAAC
>758-44
TCAACTCACCTGCAGCCATACTATTCAAAACTACATTATGATACTATGGTACCAACAGTCAACAGGTGACACTGCTGTGAACCTCATTGGTTATGCACAATACAAGTCAATAACCATGGAGAAATCATTTGAAAAGCACTTCAGTGTGAGTGGAGATGGTTCGAAAGAGGCTTATCTTCATCTACTGAGTCTGAGAGCACCTGAAGACAGTGCAGTGTATTACTGTGCAGCCAGCCTAGGACAGATTAGCTCGTACTCGGAAGCATACTTTGGAGCCGGCACCAAACTCACCGTTTTAGAGCCAGACATCCCTGTCACTCCACCCAAAGTCAAAGTCCTTCCACCCTCCACTAAGGAGTGTGAAGATAGAAACAAGAAGAAGAAGAAGACGTTGGTGTGTGTGGCCACCGACTTCTACCCCGACCACGTCACTGTGTTCTGGCAGTTAAATGGAGGCGCCAACATCACCGATGGAGTTGGGACCGACAAC
>759-44
TCAACTCACCTGCAGCCATACTATTCAAAACTACAATGTGATACTATGGTACCAACAGTCAACAGGAGACACTGCTATGAACCTCATTGGTTATGCATATACCACGTCAATAACCATGGAGAAATCATTTGAAAAGCACTTCAATGTGAGCGGAGATGGTTCGAAAGAGGCTTATCTTCATCTACTGAGTGTTAGAGCACCTGAAGACAGTGCAGTGTATTACTGTGCAGCCAGCCAGACAGGGGGATATGAGGCACATTTTGGTTCAGGCACCAAATTAACAGTTCTCGAGCCAGACATCCCTGTCACTCCACCCAAAGTCAAAGTCCTTCCACCCTCCACTAAGGAGTGTGAAGATAGAAACAAGAAGAAGAAGAAGACGTTGGTGTGTGTGGCCACCGACTTCTACCCCGACCACGTCACTGTGTTCTGGCAGTTAAATGGAGGCGCCAACATCACCGATGGAGTTGGGACCGACAAC
>760-44
TCAACTCACCTGCAGCCATACTATTCAAAACTACAATATGATACTATGGTACCAACAGTCAACAGGAGACACTGCTATGAACCTCATTGGTTATGCATTTACCAAGTCAATAACCATGGAGAAATCATTTGAAAAGCACTTCAATGTGAGTGGAGATGGTTCGAAAGAGGCTTATCTTCATCTACTGAGTCTGAGAGCACCTGAAGACAGTGCAGTGTATTACTGTGCAGCCAGCCAATTTGTACCGTTCACTGGAAGTGTGCCCTACTTTGGAAATGGAACAAAGCTCACTGTTTTAGAGCCAGACATCCCTGTCACTCCACCCAAAGTCAAAGTCCTTCCACCCTCCACTAAGGAGTGTGAAGATAGAAACAAGAAGAAGAAGAAGACGTTGGTGTGTGTGGCCACCGACTTCTACCCCGACCACGTCACTGTGTTCTGGCAGTTAAATGGAGGCGCCAACATCACCGATGGAGTTGGGACCGACAAC
>761-44
TCAACTCACCTGCAGCCATACTATTCAAAACTACATTATGATACTATGGTACCAACAGTCAACAGGTGACACTGCTGTGAACCTCATTGGTTATGCACAATACAAGTCAATAACCATGGAGAAATCATTTGAAAAGCACTTCAGTGTGAGTGGAGATGGTTCGAAAGAGGCTTATCTTCATCTACTGAGTCTGAGAGCACCTGAAGACAGTGCAGTGTATTACTGTGCAGCCAGCCGGACACGTTATGAGGCACATTTTGGTTCAGGCACCAAATTAACAGTTCTCGAGCCAGACATCCCTGTCACTCCACCCAAAGTCAAAGTCCTTCCACCCTCCACTAAGGAGTGTGAAGATAGAAACAAGAAGAAGAAGAAGACGTTGGTGTGTGTGGCCACCGACTTCTACCCCGACCACGTCACTGTGTTCTGGCAGTTAAATGGAGGCGCCAACATCACCGATGGAGTTGGGACCGACAAC
>762-44
TCAACTCACCTGCAGCCATACTATTCAAGGCTACACTATGATACTATGGTACCAACAGTCAACAGGAGACACTGCTATGAACCTCATTGGTTATGCATATTACAAGTCAATAACCATGGAGAAATCGTTTGAAAAGCACTTCAATGTGAGCGGAGATGGTTCGAAAGAGGCTTATCTTCATCTACTGAGTGTTAGAGCACCTGAAGACAGTGCAGTGTATTACTGTGCAGCCAGCCAATAACAGGGGCCAACTATGAGGCACATTTTGGTTCAGGCACCAAATTAACAGTTCTCGAGCCAGACATCCCTGTCACTCCACCCAAAGTCAAAGTCCTTCCACCCTCCACTAAGGAGTGTGAAGATAGAAACAAGAAGAAGAAGAAGACGTTGGTGTGTGTGGCCACCGACTTCTACCCCGACCACGTCACTGTGTTCTGGCAGTTAAATGGAGGCGCCAACATCACCGATGGAGTTGGGACCGACAAC
>763-44
TCAACTCACCTGCAGCCATACTATTCAAGGCTACACTATGATACTATGGTACCAACAGTCAACAGGAGACACTGCTATGAACCTCATTGGTTATGCATATTACAAGTCAATAACCATGGAGAAATCGTTTGAAAAGCACTTCAATGTGAGCGGAGATGGTTCGAAAGAGGCTTATCTTCATCTACTGAGTGTTAGAGCACCTGAAGACAGTGCAGTGTATTACTGTGCAGCCAGCCGACAGGGGAACTATGAGGCACATTTTGGTTCAGGCACCAAATTAACAGTTCTCGAGCCAGACATCCCTGTCACTCCACCCAAAGTCAAAGTCCTTCCACCCTCCACTAAGGAGTGTGAAGATAGAAACAAGAAGAAGAAGAAGACGTTGGTGTGTGTGGCCACCGACTTCTACCCCGACCACGTCACTGTGTTCTGGCAGTTAAATGGAGGCGCCAACATCACCGATGGAGTTGGGACCGACAAC
>764-44
TCAACTCACCTGCAGCCATACTATTCAAAACTACATTATGATACTATGGTACCAACAGTCAACAGGTGACACTGCTGTGAACCTCATTGGTTATGCACAATACAAGTCAATAACCATGGAGAAATCATTTGAAAAGCACTTCAGTGTGAGTGGAGATGGTTCGAAAGAGGCTTATCTTCATCTACTGAGTCTGAGAGCACCTGAAGACAGTGCAGTGTATTACTGTGCAGCCAGCCAGGGCAACCAACCAGCCTTCTTTGGCAATGGAACCAAACTCACTGTTTTAGAGCCAGACATCCCTGTCACTCCACCCAAAGTCAAAGTCCTTCCACCCTCCACTAAGGAGTGTGAAGATAGAAACAAGAAGAAGAAGAAGACGTTGGTGTGTGTGGCCACCGACTTCTACCCCGACCACGTCACTGTGTTCTGGCAGTTAAATGGAGGCGCCAACATCACCGATGGAGTTGGGACCGACAAC
>765-44
TCAACTCACCTGCAGCCATACTATTCAAGGCTACACTATGATACTATGGTACCAACAGTCAACAGGAGACACTGCTATGAACCTCATTGGTTATGCATATTACAAGTCAATAACCATGGAGAAATCGTTTGAAAAGCACTTCAATGTGAGCGGAGATGGTTCGAAAGAGGCTTATCTTCATCTACTGAGTGTTAGAGCACCTGAAGACAGTGCAGTGTATTACTGTGCAGCCAGCCGGACAGGGAGCCAACCAGCCTTCTTTGGCAATGGAACCAAACTCACTGTTTTAGAGCCAGACATCCCTGTCACTCCACCCAAAGTCAAAGTCCTTCCACCCTCCACTAAGGAGTGTGAAGATAGAAACAAGAAGAAGAAGAAGACGTTGGTGTGTGTGGCCACCGACTTCTACCCCGACCACGTCACTGTGTTCTGGCAGTTAAATGGAGGCGCCAACATCACCGATGGAGTTGGGACCGACAAC
>766-44
TCAACTCACCTGCAGCCATACTATTCAAGGCTACACTATGATACTATGGTACCAACAGTCAACAGGTGACACTGCTGTGAACCTCATAGGTTATGCATATACCACGTCAATAACCATGGAGAAATCGTTTGAAAAGCACTTCAGTGTGAGTGGAGATGGTTCGAAAGAGGCTTATCTTCATCTACTGAGTCTGAGAGCACCTGAAGACAGTGCAGTGTATTACTGTGCAGCCAGTCGGACGGACTACAACTATAATCCTGCGTTCTTTGGAGCAGGGACCAAACTGACTGTTCTGGAGCCAGACATCCCTGTCACTCCACCCAAAGTCAAAGTCCTTCCACCCTCCACTAAGGAGTGTGAAGATAGAAACAAGAAGAAGAAGAAGACGTTGGTGTGTGTGGCCACCGACTTCTACCCCGACCACGTCACTGTGTTCTGGCAGTTAAATGGAGGCGCCAACATCACCGATGGAGTTGGGACCGACAAC
>767-44
TCAACTCACCTGCAGCCATACTATTCAAAGCTACTATGTGATACTATGGTACCAACAGTCAACAGGAGACACTGCTATGAACCTCATTGGTTATGCATATTACAAGTCAATAACCATGGAGAAATCGTTTGAAAAGCACTTCAATGTGAGCGGAGATGGTTCGAAAGAGGCTTATCTTCATCTACTGAGTGTTAGAGCACCTGAAGACAGTGCAGTGTATTACTGTGCAGCCAGCCGAGGCTCGTACTCGGAAGCATACTTTGGAGCCGGCACCAAACTCACCGTTTTAGAGCCAGACATCCCTGTCACTCCACCCAAAGTCAAAGTCCTTCCACCCTCCACTAAGGAGTGTGAAGATAGAAACAAGAAGAAGAAGAAGACGTTGGTGTGTGTGGCCACCGACTTCTACCCCGACCACGTCACTGTGTTCTGGCAGTTAAATGGAGGCGCCAACATCACCGATGGAGTTGGGACCGACAAC
>768-44
TCAACTCACCTGCAGCCATACTATTCAAAACTACATTATGATACTATGGTACCAACAGTCAACAGGTGACACTGCTGTGAACCTCATTGGTTATGCACAATACAAGTCAATAACCATGGAGAAATCATTTGAAAAGCACTTCAGTGTGAGTGGAGATGGTTCGAAAGAGGCTTATCTTCATCTACTGAGTCTGAGAGCACCTGAAGACAGTGCAGTGTATTACTGTGCAGCCAGACAGGGGGCGACTGGAAGTGTGCCCTACTTTGGAAATGGAACAAAGCTCACTGTTTTAGAGCCAGACATCCCTGTCACTCCACCCAAAGTCAAAGTCCTTCCACCCTCCACTAAGGAGTGTGAAGATAGAAACAAGAAGAAGAAGAAGACGTTGGTGTGTGTGGCCACCGACTTCTACCCCGACCACGTCACTGTGTTCTGGCAGTTAAATGGAGGCGCCAACATCACCGATGGAGTTGGGACCGACAAC
>769-44
TCAACTCACCTGCAGCCATACTATTCAAAACTACAATGTGATACTATGGTACCAACAGTCAACAGGAGACACTGCTATGAACCTCATTGGTTATGCATATACCACGTCAATAACCATGGAGAAATCATTTGAAAAGCACTTCAATGTGAGCGGAGATGGTTCGAAAGAGGCTTATCTTCATCTACTGAGTGTTAGAGCACCTGAAGACATTGCAGTGTATTACTGTGCAGCCAGCCAGGGTCCTGGAAGTGTGCCCTACTTTGGAAATGGAACAAAGCTCACTGTTTTAGAGCCAGACATCCCTGTCACTCCACCCAAAGTCAAAGTCCTTCCACCCTCCACTAAGGAGTGTGAAGATAGAAACAAGAAGAAGAAGAAGACGTTGGTGTGTGTGGCCACCGACTTCTACCCCGACCACGTCACTGTGTTCTGGCAGTTAAATGGAGGCGCCAACATCACCGATGGAGTTGGGACCGACAAC
>770-44
TCAACTCACCTGCAGCCATACTATTCAAAACTACAATATGATACTATGGTACCAACAGTCAACAGGAGACACTGCTATGAACCTCATTGGTTATGCATTTACCAAGTCAATAACCATGGAGAAATCATTTGAAAAGCACTTCAATGTGAGTGGAGATGGTTCGAAAGAGGCTTATCTTCATCTACTGAGTCTGAGAGCACCTGAAGACAGTGCAGTGTATTACTGTGCAGCCAGCCGGGACAGGAGCGTTTCAAACCAACCAGCCTTCTTTGGCAATGGAACCAAACTCACTGTTTTAGAGCCAGACATCCCTGTCACTCCACCCAAAGTCAAAGTCCTTCCACCCTCCACTAAGGAGTGTGAAGATAGAAACAAGAAGAAGAAGAAGACGTTGGTGTGTGTGGCCACCGACTTCTACCCCGACCACGTCACTGTGTTCTGGCAGTTAAATGGAGGCGCCAACATCACCGATGGAGTTGGGACCGACAAC
>771-44
TCAACTCACCTGCAGCCATACTATTCAAAACTACAATGTGATACTATGGTACCAACAGTCAACAGGAGACACTGCTATGAACCTCATTGGTTATGCATATTACAAGTCAATAACCATGGAGAAATCGTTTGAAAAGCACTTCAATGTGAGCGGAGATGGTTCGAAAGAGGCTTATCTTCATCTACTGAGTGTTAGAGCACCTGAAGACAGTGCAGTGTATTACTGTGCAGCCAGCCATGGACAGGGAGGTTCAAACCAACCAGCCTTCTTTGGCAATGGAACCAAACTCACTGTTTTAGAGCCAGACATCCCTGTCACTCCACCCAAAGTCAAAGTCCTTCCACCCTCCACTAAGGAGTGTGAAGATAGAAACAAGAAGAAGAAGAAGACGTTGGTGTGTGTGGCCACCGACTTCTACCCCGACCACGTCACTGTGTTCTGGCAGTTAAATGGAGGCGCCAACATCACCGATGGAGTTGGGACCGACAAC
>772-44
TCAACTCACCTGCAGCCATACTATTCAAAACTACAATATGATACTATGGTACCAACAGTCAACAGGAGACACTGCTATGAACCTCATTGGTTATGCATTTACCAAGTCAATAACCATGGAGAAATCATTTGAAAAGCACTTCAATGTGAGTGGAGATGGTTCGAAAGAGGCTTATCTTCATCTACTGAGTCTGAGAGCACCTGAAGACAGTGCAGTGTATTACTGTGCAGCCAGCCAGGCCAACTATGAGGCACATTTTGGTTCAGGCACCAAATTAACAGTTCTCGAGCCAGACATCCCTGTCACTCCACCCAAAGTCAAAGTCCTTCCACCCTCCACTAAGGAGTGTGAAGATAGAAACAAGAAGAAGAAGAAGACGTTGGTGTGTGTGGCCACCGACTTCTACCCCGACCACGTCACTGTGTTCTGGCAGTTAAATGGAGGCGCCAACATCACCGATGGAGTTGGGACCGACAAC
>773-44
TCAACTCACCTGCAGCCATACTATTCAAAACTACATTATGATACTATGGTACCAACAGTCAACAGGTGACACTGCTGTGAACCTCATTGGTTATGCACAATACAAGTCAATAACCATGGAGAAATCATTTGAAAAGCACTTCAGTGTGAGTGGAGATGGTTCGAAAGAGGCTTATCTTCATCTACTGAGTCTGAGAGCACCTGAAGACAGTGCAGTGTATTACTGTGCAGCCAGCCAACACCTCACTGGAAGTGTGCCCTACTTTGGAAATGGAACAAAGCTCACTGTTTTAGAGCCAGACATCCCTGTCACTCCACCCAAAGTCAAAGTCCTTCCACCCTCCACTAAGGAGTGTGAAGATAGAAACAAGAAGAAGAAGAAGACGTTGGTGTGTGTGGCCACCGACTTCTACCCCGACCACGTCACTGTGTTCTGGCAGTTAAATGGAGGCGCCAACATCACCGATGGAGTTGGGACCGACAAC
>774-44
TCAACTCACCTGCAGCCATACTATTCAAAACTACTATGTGATACTATGGTACCAACAGTCAACAGGAGACACTGCTGTGAATCTCATTGGTTATGCACAATACAAGTCAATAACCATGGAGAAATCATTTGAAAAGCACTTCAATGTGATTGGAGATGGTTCCAAAGAGGCTTATCTTCATCTACTGAGTCTGAGAGCACCTGAAGACAGTGCAGTGTATTACTGTGCAGCCAGCCAGGACAGGGAGGGCTATGATCCTGCGTTCTTTGGAGCAGGGACCAAACTGACTGTTCTGGAGCCAGACATCCCTGTCACTCCACCCAAAGTCAAAGTCCTTCCACCCTCCACTAAGGAGTGTGAAGATAGAAACAAGAAGAAGAAGAAGACGTTGGTGTGTGTGGCCACCGACTTCTACCCCGACCACGTCACTGTGTTCTGGCAGTTAAATGGAGGCGCCAACATCACCGATGGAGTTGGGACCGACAAC
>775-44
TCAACTCACCTGCAGCCATACTATTCAAAACTACTATGTGATACTATGGTACCAACAGTCAACAGGAGACACTGCTGTGAATCTCATTGGTTATGCACAATACAAGTCAATAACCATGGAGAAATCATTTGAAAAGCACTTCAATGTGATTGGAGATGGTTCCAAAGAGGCTTATCTTCATCTACTGAGTCTGAGAGCACCTGAAGACAGTGCAGTGTATTACTGTGCAGCCAGCCAGAGCTCTGGTGCTTATCCTGCCTACTTTGGAGAGGGAACTAAGCTAACAGTTCTGGAGCCAGACATCCCTGTCACTCCACCCAAAGTCAAAGTCCTTCCACCCTCCACTAAGGAGTGTGAAGATAGAAACAAGAAGAAGAAGAAGACGTTGGTGTGTGTGGCCACCGACTTCTACCCCGACCACGTCACTGTGTTCTGGCAGTTAAATGGAGGCGCCAACATCACCGATGGAGTTGGGACCGACAAC
>776-44
TCAACTCACCTGCAGCCATACTATTCAAAACTACATTATGATACTATGGTACCAACAGTCAACAGGTGACACTGCTGTGAACCTCATTGGTTATGCACAATACAAGTCAATAACCATGGAGAAATCATTTGAAAAGCACTTCAGTGTGAGTGGAGATGGTTCGAAAGAGGCTTATCTTCATCTACTGAGTCTGAGAGCACCTGAAGACAGTGCAGTGTATTACTGTGCAGCCGGACAGGGGGAGTATGAGGCACATTTTGGTTCAGGCACCAAATTAACAGTTCTCGAGCCAGACATCCCTGTCACTCCACCCAAAGTCAAAGTCCTTCCACCCTCCACTAAGGAGTGTGAAGATAGAAACAAGAAGAAGAAGAAGACGTTGGTGTGTGTGGCCACCGACTTCTACCCCGACCACGTCACTGTGTTCTGGCAGTTAAATGGAGGCGCCAACATCACCGATGGAGTTGGGACCGACAAC
>777-44
TCAACTCACCTGCAGCCATACTATTCAAGGCTACACTATGATACTATGGTACCAACAGTCAACAGGTGACACTGCTGTGAACCTCATAGGTTATGCATATACCACGTCAATAACCATGGAGAAATCGTTTGAAAAGCACTTCAGTGTGAGTGGAGATGGTTCGAAAGAGGCTTATCTTCATCTACTGAGTCTGAGAGCACCTGAAGACAGTGCAGTGTATTACTGTGCAGCCAGCCCAGGGGACCAACCAGCCTTCTTTGGCAATGGAACCAAACTCACTGTTTTAGAGCCAGACATCCCTGTCACTCCACCCAAAGTCAAAGTCCTTCCACCCTCCACTAAGGAGTGTGAAGATAGAAACAAGAAGAAGAAGAAGACGTTGGTGTGTGTGGCCACCGACTTCTACCCCGACCACGTCACTGTGTTCTGGCAGTTAAATGGAGGCGCCAACATCACCGATGGAGTTGGGACCGACAAC
>778-44
TCAACTCACCTGCAGCCATACTATTCAAGGCTACACTATGATACTATGGTACCAACAGTCAACAGGAGACACTGCTATGAACCTCATTGGTTATGCATATTACAAGTCAATAACCATGGAGAAATCGTTTGAAAAGCACTTCAATGTGAGCGGAGATGGTTCGAAAGAGGCTTATCTTCATCTACTGAGTGTTAGAGCACCTGAAGACAGTGCAGTGTATTACTGTGCAGCCAAGGACAGGGGCTCTGGAAGTGTGCCCTACTTTGGAAATGGAACAAAGCTCACTGTTTTAGAGCCAGACATCCCTGTCACTCCACCCAAAGTCAAAGTCCTTCCACCCTCCACTAAGGAGTGTGAAGATAGAAACAAGAAGAAGAAGAAGACGTTGGTGTGTGTGGCCACCGACTTCTACCCCGACCACGTCACTGTGTTCTGGCAGTTAAATGGAGGCGCCAACATCACCGATGGAGTTGGGACCGACAAC
>779-44
TCAACTCACCTGCAGCCATACTATTCAAGGCTACACTATGATACTATGGTACCAACAGTCAACAGGAGACACTGCTATGAACCTCATTGGTTATGCATATTACAAGTCAATAACCATGGAGAAATCGTTTGAAAAGCACTTCAATGTGAGCGGAGATGGTTCGAAAGAGGCTTATCTTCATCTACTGAGTGTTAGAGCACCTGAAGACAGTGCAGTGTATTACTTTGCAGCCAGGACAACGTACTCGGAAGCATACTTTGGAGCCGGCACCAAACTCACCGTTTTAGAGCCAGACATCCCTGTCACTCCACCCAAAGTCAAAGTCCTTCCACCCTCCACTAAGGAGTGTGAAGATAGAAACAAGAAGAAGAAGAAGACGTTGGTGTGTGTGGCCACCGACTTCTACCCCGACCACGTCACTGTGTTCTGGCAGTTAAATGGAGGCGCCAACATCACCGATGGAGTTGGGACCGACAAC
>780-44
TCAACTCACCTGCAGCCATACTATTCAAAACTACAATATGATACTATGGTACCAACAGTCAACAGGAGACACTGCTATGAACCTCATTGGTTATGCATATACCACGTCAATAACCATGGAGAAATCATTTGAAAAGCACTTCAATGTGAGTGGAGACGGTAGGAAAGAGGCTTATCTTCATCTACTGAGTCTGAGAGCACCTGAAGACAGTGCAGTGTATTACTGTGCAGCCGGACAGGGTTATGAGGCACATTTTGGTTCAGGCACCAAATTAACAGTTCTCGAGCCAGACATCCCTGTCACTCCACCCAAAGTCAAAGTCCTTCCACCCTCCACTAAGGAGTGTGAAGATAGAAACAAGAAGAAGAAGAAGACGTTGGTGTGTGTGGCCACCGACTTCTACCCCGACCACGTCACTGTGTTCTGGCAGTTAAATGGAGGCGCCAACATCACCGATGGAGTTGGGACCGACAAC
>781-44
TCAACTCACCTGCAGCCATACTATTCAAAACTACATTATGATACTATGGTACCAACAGTCAACAGGTGACACTGCTGTGAACCTCATTGGTTATGCACAATACAAGTCAATAACCATGGAGAAATCATTTGAAAAGCACTTCAGTGTGAGTGGAGATGGTTCGAAAGAGGCTTATCTTCATCTACTGAGTCTGAGAGCACCTGAAGACAGTGCAGTGTATTACTGTGCAGCCAGCCGGACAGGGGGCAACTATGAGGCACATTTTGGTTCAGGCACCAAATTAACAGTTCTCGAGCCAGACATCCCTGTCACTCCACCCAAAGTCAAAGTCCTTCCACCCTCCACTAAGGAGTGTGAAGATAGAAACAAGAAGAAGAAGAAGACGTTGGTGTGTGTGGCCACCGACTTCTACCCCGACCACGTCACTGTGTTCTGGCAGTTAAATGGAGGCGCCAACATCACCGATGGAGTTGGGACCGACAAC
>782-44
TCAACTCACCTGCAGCCATACTATTCAAAACTACATTATGATACTATGGTACCAACAGTCAACAGGTGACACTGCTGTGAACCTCATTGGTTATGCACAATACAAGTCAATAACCATGGAGAAATCATTTGAAAAGCACTTCAGTGTGAGTGGAGATGGTTCGAAAGAGGCTTATCTTCATCTACTGAGTCTGAGAGCACCTGAAGACAGTGCAGTGTATTACTGTGCAGCCAGGGACACTGGAAGTGTGCCCTACTTTGGAAATGGAACAAAGCTCACTGTTTTAGAGCCAGACATCCCTGTCACTCCACCCAAAGTCAAAGTCCTTCCACCCTCCACTAAGGAGTGTGAAGATAGAAACAAGAAGAAGAAGAAGACGTTGGTGTGTGTGGCCACCGACTTCTACCCCGACCACGTCACTGTGTTCTGGCAGTTAAATGGAGGCGCCAACATCACCGATGGAGTTGGGACCGACAAC
>783-44
TCAACTCACCTGCAGCCATACTATTCAAGGCTACACTATGATACTATGGTACCAACAGTCAACAGGTGACACTGCTGTGAACCTCATAGGTTATGCATATACCACGTCAATAACCATGGAGAAATCGTTTGAAAAGCACTTCAGTGTGAGTGGAGATGGTTCGAAAGAGGCTTATCTTCATCTACTGAGTCTGAGAGCACCTGAAGACAGTGCAGTGTATTACTGTGCAGCCAGCCGGACAGGGATTGGAAGTGTGCCCTACTTTGGAAATGGAACAAAGCTCACTGTTTTAGAGCCAGACATCCCTGTCACTCCACCCAAAGTCAAAGTCCTTCCACCCTCCACTAAGGAGTGTGAAGATAGAAACAAGAAGAAGAAGAAGACGTTGGTGTGTGTGGCCACCGACTTCTACCCCGACCACGTCACTGTGTTCTGGCAGTTAAATGGAGGCGCCAACATCACCGATGGAGTTGGGACCGACAAC
>784-44
TCAACTCACCTGCAGCCATACTATTCAAAACTACAATATGATACTATGGTACCAACAGTCAACAGGAGACACTGCTATGAACCTCATTGGTTATGCATATACCACGTCAATAACCATGGAGAAATCATTTGAAAAGCACTTCAATGTGAGTGGAGACGGTAGGAAAGAGGCTTATCTTCATCTACTGAGTCTGAGAGCACCTGAAGACAGTGCAGTGTATTACTGTGCAGCCAGTCACACTGGAAGTGTGCCCTACTTTGGAAATGGAACAAAGCTCACTGTTTTAGAGCCAGACATCCCTGTCACTCCACCCAAAGTCAAAGTCCTTCCACCCTCCACTAAGGAGTGTGAAGATAGAAACAAGAAGAAGAAGAAGACGTTGGTGTGTGTGGCCACCGACTTCTACCCCGACCACGTCACTGTGTTCTGGCAGTTAAATGGAGGCGCCAACATCACCGATGGAGTTGGGACCGACAAC
>785-44
TCAACTCACCTGCAGCCATACTATTCAAAACTACATTATGATACTATGGTACCAACAGTCAACAGGTGACACTGCTGTGAACCTCATTGGTTATGCACAATACAAGTCAATAACCATGGAGAAATCATTTGAAAAGCACTTCAGTGTGAGTGGAGATGGTTCGAAAGAGGCTTATCTTCATCTACTGAGTCTGAGAGCACCTGAAGACAGTGCAGTGTATTACTGTGCAGCCAGCCAGGGACAGGGAGGCTATGAGGCACATTTTGGTTCAGGCACCAAATTAACAGTTCTCGAGCCAGACATCCCTGTCACTCCACCCAAAGTCAAAGTCCTTCCACCCTCCACTAAGGAGTGTGAAGATAGAAACAAGAAGAAGAAGAAGACGTTGGTGTGTGTGGCCACCGACTTCTACCCCGACCACGTCACTGTGTTCTGGCAGTTAAATGGAGGCGCCAACATCACCGATGGAGTTGGGACCGACAAC
>786-44
TCAACTCACCTGCAGCCATACTATTCAAAACTACAATATGATACTATGGTACCAACAGTCAACAGGAGACACTGCTATGAACCTCATTGGTTATGCATTTACCAAGTCAATAACCATGGAGAAATCATTTGAAAAGCACTTCAATGTGAGTGGAGATGGTTCGAAAGAGGCTTATCTTCATCTACTGAGTCTGAGAGCACCTGAAGACAGTGCAGTGTATTACTGTGCAGCCAGCCGGACACGGACAGGGAACTATGATCCTGCGTTCTTTGGAGCAGGGACCAAACTGACTGTTCTGGAGCCAGACATCCCTGTCACTCCACCCAAAGTCAAAGTCCTTCCACCCTCCACTAAGGAGTGTGAAGATAGAAACAAGAAGAAGAAGAAGACGTTGGTGTGTGTGGCCACCGACTTCTACCCCGACCACGTCACTGTGTTCTGGCAGTTAAATGGAGGCGCCAACATCACCGATGGAGTTGGGACCGACAAC
>787-44
TCAACTCACCTGCAGCCATACTATTCAAAACTACAATATGATACTATGGTACCAACAGTCAACAGGAGACACTGCTATGAACCTCATTGGTTATGCATATACCACGTCAATAACCATGGAGAAATCATTTGAAAAGCACTTCAATGTGAGTGGAGACGGTAGGAAAGAGGCTTATCTTCATCTACTGAGTCTGAGAGCACCTGAAGACAGTGCAGTGTATTACTGTGCAGCCAGCCGGACAGGGTACTCGGAAGCATACTTTGGAGCCGGCACCAAACTCACCGTTTTAGAGCCAGACATCCCTGTCACTCCACCCAAAGTCAAAGTCCTTCCACCCTCCACTAAGGAGTGTGAAGATAGAAACAAGAAGAAGAAGAAGACGTTGGTGTGTGTGGCCACCGACTTCTACCCCGACCACGTCACTGTGTTCTGGCAGTTAAATGGAGGCGCCAACATCACCGATGGAGTTGGGACCGACAAC
>788-44
TCAACTCACCTGCAGCCATACTATTCAAAACTACAATATGATACTATGGTACCAACAGTCAACAGGAGACACTGCTATGAACCTCATTGGTTATGCATATACCACGTCAATAACCATGGAGAAATCATTTGAAAAGCACTTCAATGTGAGTGGAGACGGTAGGAAAGAGGCTTATCTTCATCTACTGAGTCTGAGAGCACCTGAAGACAGTGCAGTGTATTACTGTGCAGCCAGCGAGAGGTTACTCGGAAGCATACTTTGGAGCCGGCACCAAACTCACCGTTTTAGAGCCAGACATCCCTGTCACTCCACCCAAAGTCAAAGTCCTTCCACCCTCCACTAAGGAGTGTGAAGATAGAAACAAGAAGAAGAAGAAGACGTTGGTGTGTGTGGCCACCGACTTCTACCCCGACCACGTCACTGTGTTCTGGCAGTTAAATGGAGGCGCCAACATCACCGATGGAGTTGGGACCGACAAC
>789-44
TCAACTCACCTGCAGCCATACTATTCAAAACTACAATATGATACTATGGTACCAACAGTCAACAGGAGACACTGCTATGAACCTCATTGGTTATGCATATACCACGTCAATAACCATGGAGAAATCATTTGAAAAGCACTTCAATGTGAGTGGAGACGGTAGGAAAGAGGCTTATCTTCATCTACTGAGTCTGAGAGCACCTGAAGACAGTGCAGTGTATTACTGTGCAGCCAGCCACACAGTACTCTCGTACTCGGAAGCATACTTTGGAGCCGGCACCAAACTCACCGTTTTAGAGCCAGACATCCCTGTCACTCCACCCAAAGTCAAAGTCCTTCCACCCTCCACTAAGGAGTGTGAAGATAGAAACAAGAAGAAGAAGAAGACGTTGGTGTGTGTGGCCACCGACTTCTACCCCGACCACGTCACTGTGTTCTGGCAGTTAAATGGAGGCGCCAACATCACCGATGGAGTTGGGACCGACAAC
>790-44
TCAACTCACCTGCAGCCATACTATTCAAAGCTACTATGTGATACTATGGTACCAACAGTCAACAGGAGACACTGCTATGAACCTCATTGGTTATGCATATTACAAGTCAATAACCATGGAGAAATCGTTTGAAAAGCACTTCAATGTGAGCGGAGATGGTTCGAAAGAGGCTTATCTTCATCTACTGAGTGTTAGAGCACCTGAAGACAGTGCAGTGTATTACTGTGCAGCCAGACAGTCGTACTCGGAAGCATACTTTGGAGCCGGCACCAAACTCACCGTTTTAGAGCCAGACATCCCTGTCACTCCACCCAAAGTCAAAGTCCTTCCACCCTCCACTAAGGAGTGTGAAGATAGAAACAAGAAGAAGAAGAAGACGTTGGTGTGTGTGGCCACCGACTTCTACCCCGACCACGTCACTGTGTTCTGGCAGTTAAATGGAGGCGCCAACATCACCGATGGAGTTGGGACCGACAAC
>791-44
TCAACTCACCTGCAGCCATACTATTCAAAACTACAATATGATACTATGGTACCAACAGTCAACAGGAGACACTGCTATGAACCTCATTGGTTATGCATTTACCAAGTCAATAACCATGGAGAAATCATTTGAAAAGCACTTCAATGTGAGTGGAGATGGTTCGAAAGAGGCTTATCTTCATCTACTGAGTCTGAGAGCACCTGAAGACAGTGCAGTGTATTACTGTGCAGCCAGCCAACTGGACAGGGTTGGAAGTGTGCCCTACTTTGGAAATGGAACAAAGCTCACTGTTTTAGAGCCAGACATCCCTGTCACTCCACCCAAAGTCAAAGTCCTTCCACCCTCCACTAAGGAGTGTGAAGATAGAAACAAGAAGAAGAAGAAGACGTTGGTGTGTGTGGCCACCGACTTCTACCCCGACCACGTCACTGTGTTCTGGCAGTTAAATGGAGGCGCCAACATCACCGATGGAGTTGGGACCGACAAC
>792-43
TCAACTCACCTGCAGCCATACTATTCAAAACTACAATATGATACTATGGTACCAACAGTCAACAGGAGACACTGCTATGAACCTCATTGGTTATGCATATACCACGTCAATAACCATGGAGAAATCATTTGAAAAGCACTTCAATGTGAGTGGAGACGGTAGGAAAGAGGCTTATCTTCATCTACTGAGTCTGAGAGCACCTGAAGACAGTGCAGTGTATTACTGTGCAGCCAGCCAGGACAACTCTGGTGCTTATCCTGCCTACTTTGGAGAGGGAACTAAGCTAACAGTTCTGGAGCCAGACATCCCTGTCACTCCACCCAAAGTCAAAGTCCTTCCACCCTCCACTAAGGAGTGTGAAGATAGAAACAAGAAGAAGAAGAAGACGTTGGTGTGTGTGGCCACCGACTTCTACCCCGACCACGTCACTGTGTTCTGGCAGTTAAATGGAGGCGCCAACATCACCGATGGAGTTGGGACCGACAAC
>793-43
TCAACTCACCTGCAGCCATACTATTCAAAACTACAATATGATACTATGGTACCAACAGTCAACAGGAGACACTGCTATGAACCTCATTGGTTATGCATATACCACGTCAATAACCATGGAGAAATCATTTGAAAAGCACTTCAATGTGAGTGGAGACGGTAGGAAAGAGGCTTATCTTCATCTACTGAGTCTGAGAGCACCTGAAGACAGTGCAGTGTATTACTGTGCAGCCAGCCACGCAGGGGGCAACTATGAGGCACATTTTGGTTCAGGCACCAAATTAACAGTTCTCGAGCCAGACATCCCTGTCACTCCACCCAAAGTCAAAGTCCTTCCACCCTCCACTAAGGAGTGTGAAGATAGAAACAAGAAGAAGAAGAAGACGTTGGTGTGTGTGGCCACCGACTTCTACCCCGACCACGTCACTGTGTTCTGGCAGTTAAATGGAGGCGCCAACATCACCGATGGAGTTGGGACCGACAAC
>794-43
TCAACTCACCTGCAGCCATACTATTCAAAACTACAATATGATACTATGGTACCAACAGTCAACAGGAGACACTGCTATGAACCTCATTGGTTATGCATATTACAAGTCAATAACCATGGAGAAATCGTTTGAAAAGCACTTCAATGTGAGCGGAGATGGTTCGAAAGAGGCTTATCTTCATCTACTGAGTGTTAGAGCACCTGAAGACAGTGCAGTGTATTACTGTGCAGCCAGCCAGGAATACTCGGAAGCATACTTTGGAGCCGGCACCAAACTCACCGTTTTAGAGCCAGACATCCCTGTCACTCCACCCAAAGTCAAAGTCCTTCCACCCTCCACTAAGGAGTGTGAAGATAGAAACAAGAAGAAGAAGAAGACGTTGGTGTGTGTGGCCACCGACTTCTACCCCGACCACGTCACTGTGTTCTGGCAGTTAAATGGAGGCGCCAACATCACCGATGGAGTTGGGACCGACAAC
>795-43
TCAACTCACCTGCAGCCATACTATTCAAAACTACAATATGATACTATGGTACCAACAGTCAACAGGAGACACTGCTATGAACCTCATTGGTTATGCATATACCACGTCAATAACCATGGAGAAATCATTTGAAAAGCACTTCAATGTGAGTGGAGACGGTAGGAAAGAGGCTTATCTTCATCTACTGAGTCTGAGAGCACCTGAAGACAGTGCAGTGTATTACTGTGCAGCCAGAGCTGGAAGTGTGCCCTACTTTGGAAATGGAACAAAGCTCACTGTTTTAGAGCCAGACATCCCTGTCACTCCACCCAAAGTCAAAGTCCTTCCACCCTCCACTAAGGAGTGTGAAGATAGAAACAAGAAGAAGAAGAAGACGTTGGTGTGTGTGGCCACCGACTTCTACCCCGACCACGTCACTGTGTTCTGGCAGTTAAATGGAGGCGCCAACATCACCGATGGAGTTGGGACCGACAAC
>796-43
TCAACTCACCTGCAGCCATACTATTCAAAACTACAATATGATACTATGGTACCAACAGTCAACAGGAGACACTGCTATGAACCTCATTGGTTATGCATATACCACGTCAATAACCATGGAGAAATCATTTGAAAAGCACTTCAATGTGAGTGGAGACGGTAGGAAAGAGGCTTATCTTCATCTACTGAGTCTGAGAGCACCTGAAGACAGTGCAGTGTATTACTGTGCAGCCAGCCAACCGAGGGCTGAGGCACATTTTGGTTCAGGCACCAAATTAACAGTTCTCGAGCCAGACATCCCTGTCACTCCACCCAAAGTCAAAGTCCTTCCACCCTCCACTAAGGAGTGTGAAGATAGAAACAAGAAGAAGAAGAAGACGTTGGTGTGTGTGGCCACCGACTTCTACCCCGACCACGTCACTGTGTTCTGGCAGTTAAATGGAGGCGCCAACATCACCGATGGAGTTGGGACCGACAAC
>797-43
TCAACTCACCTGCAGCCATACTATTCAAAACTACATTATGATACTATGGTACCAACAGTCAACAGGTGACACTGCTGTGAACCTCATTGGTTATGCACAATACAAGTCAATAACCATGGAGAAATCATTTGAAAAGCACTTCAGTGTGAGTGGAGATGGTTCGAAAGAGGCTTATCTTCATCTACTGAGTCTGAGAGCACCTGAAGACAGTGCAGTGTATTACTGTGCAGCCAGCCAGGGTATCTATGAGGCACATTTTGGTTCAGGCACCAAATTAACAGTTCTCGAGCCAGACATCCCTGTCACTCCACCCAAAGTCAAAGTCCTTCCACCCTCCACTAAGGAGTGTGAAGATAGAAACAAGAAGAAGAAGAAGACGTTGGTGTGTGTGGCCACCGACTTCTACCCCGACCACGTCACTGTGTTCTGGCAGTTAAATGGAGGCGCCAACATCACCGATGGAGTTGGGACCGACAAC
>798-43
TCAACTCACCTGCAGCCATACTATTCAAAACTACATTATGATACTATGGTACCAACAGTCAACAGGTGACACTGCTGTGAACCTCATTGGTTATGCACAATACAAGTCAATAACCATGGAGAAATCATTTGAAAAGCACTTCAGTGTGAGTGGAGATGGTTCGAAAGAGGCTTATCTTCATCTACTGAGTCTGAGAGCACCTGAAGACAGTGCAGTGTATTACTGTGCAGCCAGCCGACAGGGGAACACTGGAAGTGTGCCCTACTTTGGAAATGGAACAAAGCTCACTGTTTTAGAGCCAGACATCCCTGTCACTCCACCCAAAGTCAAAGTCCTTCCACCCTCCACTAAGGAGTGTGAAGATAGAAACAAGAAGAAGAAGAAGACGTTGGTGTGTGTGGCCACCGACTTCTACCCCGACCACGTCACTGTGTTCTGGCAGTTAAATGGAGGCGCCAACATCACCGATGGAGTTGGGACCGACAAC
>799-43
TCAACTCACCTGCAGCCATACTATTCAAGGCTACACTATGATACTATGGTACCAACAGTCAACAGGAGACACTGCTATGAACCTCATTGGTTATGCATATTACAAGTCAATAACCATGGAGAAATCGTTTGAAAAGCACTTCAATGTGAGCGGAGATGGTTCGAAAGAGGCTTATCTTCATCTACTGAGTGTTAGAGCACCTGAAGACAGTGCAGTGTATTACTGTGCAGCCAGCCAAGGACATTACACTGGAAGTGTGCCCTACTTTGGAAATGGAACAAAGCTCACTGTTTTAGAGCCAGACATCCCTGTCACTCCACCCAAAGTCAAAGTCCTTCCACCCTCCACTAAGGAGTGTGAAGATAGAAACAAGAAGAAGAAGAAGACGTTGGTGTGTGTGGCCACCGACTTCTACCCCGACCACGTCACTGTGTTCTGGCAGTTAAATGGAGGCGCCAACATCACCGATGGAGTTGGGACCGACAAC
>800-43
TCAACTCACCTGCAGCCATACTATTCAAAGCTACTATGTGATACTATGGTACCAACAGTCAACAGGTGACACTGCTGTGAACCTCATTGGTTATGCACAATACAAGTCAATAACCATGGAGAAATCATTTGAAAAGCACTTCAGTGTGAGTGGAGATGGTTCGAAAGAGGCTTATCTTCATCTACTGAGTCTGAGAGCACCTGAAGACAGTGCAGTGTATTACTGTGCAGCCAACCGGGACAAGTACTCGGAAGCATACTTTGGAGCCGGCACCAAACTCACCGTTTTAGAGCCAGACATCCCTGTCACTCCACCCAAAGTCAAAGTCCTTCCACCCTCCACTAAGGAGTGTGAAGATAGAAACAAGAAGAAGAAGAAGACGTTGGTGTGTGTGGCCACCGACTTCTACCCCGACCACGTCACTGTGTTCTGGCAGTTAAATGGAGGCGCCAACATCACCGATGGAGTTGGGACCGACAAC
>801-43
TCAACTCACCTGCAGCCATACTATTCAAGGCTACACTATGATACTATGGTACCAACAGTCAACAGGTGACACTGCTGTGAACCTCATAGGTTATGCATATACCACGTCAATAACCATGGAGAAATCGTTTGAAAAGCACTTCAGTGTGAGTGGAGATGGTTCGAAAGAGGCTTATCTTCATCTACTGAGTCTGAGAGCACCTGAAGACAGTGCAGTGTATTACTGTGCAGCCAGCCAACACAGCACTGGAAGTGTGCCCTACTTTGGAAATGGAACAAAGCTCACTGTTTTAGAGCCAGACATCCCTGTCACTCCACCCAAAGTCAAAGTCCTTCCACCCTCCACTAAGGAGTGTGAAGATAGAAACAAGAAGAAGAAGAAGACGTTGGTGTGTGTGGCCACCGACTTCTACCCCGACCACGTCACTGTGTTCTGGCAGTTAAATGGAGGCGCCAACATCACCGATGGAGTTGGGACCGACAAC
>802-43
TCAACTCACCTGCAGCCATACTATTCAAAGCTACTATGTGATACTATGGTACCAACAGTCAACAGGTGACACTGCTGTGAACCTCATTGGTTATGCACAATACAAGTCAATAACCATGGAGAAATCATTTGAAAAGCACTTCAGTGTGAGTGGAGATGGTTCGAAAGAGGCTTATCTTCATCTACTGAGTCTGAGAGCACCTGAAGACAGTGCAGTGTATTACTGTGCAGCCAGCCAGCTCGTACTCGGAAGCATACTTTGGAGCCGGCACCAAACTCACCGTTTTAGAGCCAGACATCCCTGTCACTCCACCCAAAGTCAAAGTCCTTCCACCCTCCACTAAGGAGTGTGAAGATAGAAACAAGAAGAAGAAGAAGACGTTGGTGTGTGTGGCCACCGACTTCTACCCCGACCACGTCACTGTGTTCTGGCAGTTAAATGGAGGCGCCAACATCACCGATGGAGTTGGGACCGACAAC
>803-43
TCAACTCACCTGCAGCCATACTATTCAAAACTACTATGTGATACTATGGTACCAACAGTCAACAGGAGACACTGCTGTGAATCTCATTGGTTATGCACAATACAAGTCAATAACCATGGAGAAATCATTTGAAAAGCACTTCAATGTGATTGGAGATGGTTCCAAAGAGGCTTATCTTCATCTACTGAGTCTGAGAGCACCTGAAGACAGTGCAGTGTATTACTGTGCAGCCAGCCAATCAGCCAACTATGAGGCACATTTTGGTTCAGGCACCAAATTAACAGTTCTCGAGCCAGACATCCCTGTCACTCCACCCAAAGTCAAAGTCCTTCCACCCTCCACTAAGGAGTGTGAAGATAGAAACAAGAAGAAGAAGAAGACGTTGGTGTGTGTGGCCACCGACTTCTACCCCGACCACGTCACTGTGTTCTGGCAGTTAAATGGAGGCGCCAACATCACCGATGGAGTTGGGACCGACAAC
>804-43
TCAACTCACCTGCAGCCATACTATTCAAAACTACATTATGATACTATGGTACCAACAGTCAACAGGTGACACTGCTGTGAACCTCATTGGTTATGCACAATACAAGTCAATAACCATGGAGAAATCATTTGAAAAGCACTTCAGTGTGAGTGGAGATGGTTCGAAAGAGGCTTATCTTCATCTACTGAGTCTGAGAGCACCTGAAGACAGTGCAGTGTATTACTGTGCAGCCAGCCAACAGGCCAACTATGAGGCACATTTTGGTTCAGGCACCAAATTAACAGTTCTCGAGCCAGACATCCCTGTCACTCCACCCAAAGTCAAAGTCCTTCCACCCTCCACTAAGGAGTGTGAAGATAGAAACAAGAAGAAGAAGAAGACGTTGGTGTGTGTGGCCACCGACTTCTACCCCGACCACGTCACTGTGTTCTGGCAGTTAAATGGAGGCGCCAACATCACCGATGGAGTTGGGACCGACAAC
>805-43
TCAACTCACCTGCAGCCATACTATTCAAAACTACTATGTGATACTATGGTACCAACAGTCAACAGGAGACACTGCTGTGAATCTCATTGGTTATGCACAATACAAGTCAATAACCATGGAGAAATCATTTGAAAAGCACTTCAATGTGATTGGAGATGGTTCGAAAGAGGCTTATCTTCATCTACTGAGTCTGAGAGCACCTGAAGACAGTGCAGTGTATTACTGTGCAGCCAGCCAAGAGGGACTCTTCTATGAGGCACATTTTGGTTCAGGCACCAAATTAACAGTTCTCGAGCCAGACATCCCTGTCACTCCACCCAAAGTCAAAGTCCTTCCACCCTCCACTAAGGAGTGTGAAGATAGAAACAAGAAGAAGAAGAAGACGTTGGTGTGTGTGGCCACCGACTTCTACCCCGACCACGTCACTGTGTTCTGGCAGTTAAATGGAGGCGCCAACATCACCGATGGAGTTGGGACCGACAAC
>806-43
TCAACTCACCTGCAGCCATACTATTCAAAACTACAATATGATACTATGGTACCAACAGTCAACAGGAGACACTGCTATGAACCTCATTGGTTATGCATATACCACGTCAATAACCATGGAGAAATCATTTGAAAAGCACTTCAATGTGAGTGGAGACGGTAGGAAAGAGGCTTATCTTCATCTACTGAGTCTGAGAGCACCTGAAGACAGTGCAGTGTATTACTGTGCAGCCAGCCCTCGGACAGGGGGAAACCAACCAGCCTTCTTTGGCAATGGAACCAAACTCACTGTTTTAGAGCCAGACATCCCTGTCACTCCACCCAAAGTCAAAGTCCTTCCACCCTCCACTAAGGAGTGTGAAGATAGAAACAAGAAGAAGAAGAAGACGTTGGTGTGTGTGGCCACCGACTTCTACCCCGACCACGTCACTGTGTTCTGGCAGTTAAATGGAGGCGCCAACATCACCGATGGAGTTGGGACCGACAAC
>807-43
TCAACTCACCTGCAGCCATACTATTCAAAACTACATTATGATACTATGGTACCAACAGTCAACAGGTGACACTGCTGTGAACCTCATTGGTTATGCACAATACAAGTCAATAACCATGGAGAAATCATTTGAAAAGCACTTCAGTGTGAGTGGAGATGGTTCGAAAGAGGCTTATCTTCATCTACTGAGTCTGAGAGCACCTGAAGACAGTGCAGTGTATTACTGTGCAGCCAGCCAGACAACGTACTCGGAAGCATACTTTGGAGCCGGCACCAAACTCACCGTTTTAGAGCCAGACATCCCTGTCACTCCACCCAAAGTCAAAGTCCTTCCACCCTCCACTAAGGAGTGTGAAGATAGAAACAAGAAGAAGAAGAAGACGTTGGTGTGTGTGGCCACCGACTTCTACCCCGACCACGTCACTGTGTTCTGGCAGTTAAATGGAGGCGCCAACATCACCGATGGAGTTGGGACCGACAAC
>808-43
TCAACTCACCTGCAGCCATACTATTCAAAACTACATTATGATACTATGGTACCAACAGTCAACAGGTGACACTGCTGTGAACCTCATTGGTTATGCACAATACAAGTCAATAACCATGGAGAAATCATTTGAAAAGCACTTCAGTGTGAGTGGAGATGGTTCGAAAGAGGCTTATCTTCATCTACTGAGTCTGAGAGCACCTGAAGACAGTGCAGTGTATTACTGTGCAGCCAGCACAGGGGGCGACTGGAAGTGTGCCCTACTTTGGAAATGGAACAAAGCTCACTGTTTTAGAGCCAGACATCCCTGTCACTCCACCCAAAGTCAAAGTCCTTCCACCCTCCACTAAGGAGTGTGAAGATAGAAACAAGAAGAAGAAGAAGACGTTGGTGTGTGTGGCCACCGACTTCTACCCCGACCACGTCACTGTGTTCTGGCAGTTAAATGGAGGCGCCAACATCACCGATGGAGTTGGGACCGACAAC
>809-43
TCAACTCACCTGCAGCCATACTATTCAAAGCTACTATGTGATACTATGGTACCAACAGTCAACAGGAGACACTGCTATGAACCTCATTGGTTATGCATATTACAAGTCAATAACCATGGAGAAATCGTTTGAAAAGCACTTCAATGTGAGCGGAGATGGTTCGAAAGAGGCTTATCTTCATCTACTGAGTGTTAGAGCACCTGAAGACAGTGCAGTGTATTACTGTGCAGCCGGACAGGGGATTAATCCTGCGTTCTTTGGAGCAGGGACCAAACTGACTGTTCTGGAGCCAGACATCCCTGTCACTCCACCCAAAGTCAAAGTCCTTCCACCCTCCACTAAGGAGTGTGAAGATAGAAACAAGAAGAAGAAGAAGACGTTGGTGTGTGTGGCCACCGACTTCTACCCCGACCACGTCACTGTGTTCTGGCAGTTAAATGGAGGCGCCAACATCACCGATGGAGTTGGGACCGACAAC
>810-43
TCAACTCACCTGCAGCCATACTATTCAAAACTACATTATGATACTATGGTACCAACAGTCAACAGGTGACACTGCTGTGAACCTCATTGGTTATGCACAATACAAGTCAATAACCATGGAGAAATCATTTGAAAAGCACTTCAGTGTGAGTGGAGATGGTTCGAAAGAGGCTTATCTTCATCTACTGAGTCTGAGAGCACCTGAAGACAGTGCAGTGTATTACTGTGCAGCCAGGGACAGGGAGGGACTATAATCCTGCGTTCTTTGGAGCAGGGACCAAACTGACTGTTCTGGAGCCAGACATCCCTGTCACTCCACCCAAAGTCAAAGTCCTTCCACCCTCCACTAAGGAGTGTGAAGATAGAAACAAGAAGAAGAAGAAGACGTTGGTGTGTGTGGCCACCGACTTCTACCCCGACCACGTCACTGTGTTCTGGCAGTTAAATGGAGGCGCCAACATCACCGATGGAGTTGGGACCGACAAC
>811-43
TCAACTCACCTGCAGCCATACTATTCAAAACTACAATGTGATACTATGGTACCAACAGTCAACAGGAGACACTGCTATGAACCTCATTGGTTATGCATATACCACGTCAATAACCATGGAGAAATCATTTGAAAAGCACTTCAATGTGAGCGGAGATGGTTCGAAAGAGGCTTATCTTCATCTACTGAGTGTTAGAGCACCTGAAGACAGTGCAGTGTATTACTGTGCAGCCAGCCAATCAGGGGGCGCTGGAAGTGTGCCCTACTTTGGAAATGGAACAAAGCTCACTGTTTTAGAGCCAGACATCCCTGTCACTCCACCCAAAGTCAAAGTCCTTCCACCCTCCACTAAGGAGTGTGAAGATAGAAACAAGAAGAAGAAGAAGACGTTGGTGTGTGTGGCCACCGACTTCTACCCCGACCACGTCACTGTGTTCTGGCAGTTAAATGGAGGCGCCAACATCACCGATGGAGTTGGGACCGACAAC
>812-43
TCAACTCACCTGCAGCCATACTATTCAAAACTACATTATGATACTATGGTACCAACAGTCAACAGGTGACACTGCTGTGAACCTCATTGGTTATGCACAATACAAGTCAATAACCATGGAGAAATCATTTGAAAAGCACTTCAGTGTGAGTGGAGATGGTTCGAAAGAGGCTTATCTTCATCTACTGAGTCTGAGAGCACCTGAAGACAGTGCAGTGTATTACTGTGCAGCCAGACAGGGGAACTATGAGGCACATTTTGGTTCAGGCACCAAATTAACAGTTCTCGAGCCAGACATCCCTGTCACTCCACCCAAAGTCAAAGTCCTTCCACCCTCCACTAAGGAGTGTGAAGATAGAAACAAGAAGAAGAAGAAGACGTTGGTGTGTGTGGCCACCGACTTCTACCCCGACCACGTCACTGTGTTCTGGCAGTTAAATGGAGGCGCCAACATCACCGATGGAGTTGGGACCGACAAC
>813-43
TCAACTCACCTGCAGCCATACTATTCAAAGCTACTATGTGATACTATGGTACCAACAGTCAACAGGTGACACTGCTGTGAACCTCATTGGTTATGCACAATACAAGTCAATAACCATGGAGAAATCATTTGAAAAGCACTTCAGTGTGAGTGGAGATGGTTCGAAAGAGGCTTATCTTCATCTACTGAGTCTGAGAGCACCTGAAGACAGTGCAGTGTATTACTGTGCAGCCAGCCGGGACAACTATAATCCTGCGTTCTTTGGAGCAGGGACCAAACTGACTGTTCTGGAGCCAGACATCCCTGTCACTCCACCCAAAGTCAAAGTCCTTCCACCCTCCACTAAGGAGTGTGAAGATAGAAACAAGAAGAAGAAGAAGACGTTGGTGTGTGTGGCCACCGACTTCTACCCCGACCACGTCACTGTGTTCTGGCAGTTAAATGGAGGCGCCAACATCACCGATGGAGTTGGGACCGACAAC
>814-43
TCAACTCACCTGCAGCCATACTATTCAAAACTACAATATGATACTATGGTACCAACAGTCAACAGGAGACACTGCTATGAACCTCATTGGTTATGCATATACCACGTCAATAACCATGGAGAAATCATTTGAAAAGCACTTCAATGTGAGTGGAGACGGTAGGAAAGAGGCTTATCTTCATCTACTGAGTCTGAGAGCACCTGAAGACAGTGCAGTGTATTACTGTGCAGCCAAGACAGGGGGATCTGGAAGTGTGCCCTACTTTGGAAATGGAACAAAGCTCACTGTTTTAGAGCCAGACATCCCTGTCACTCCACCCAAAGTCAAAGTCCTTCCACCCTCCACTAAGGAGTGTGAAGATAGAAACAAGAAGAAGAAGAAGACGTTGGTGTGTGTGGCCACCGACTTCTACCCCGACCACGTCACTGTGTTCTGGCAGTTAAATGGAGGCGCCAACATCACCGATGGAGTTGGGACCGACAAC
>815-43
TCAACTCACCTGCAGCCATACTATTCAAAACTACTATGTGATACTATGGTACCAACAGTCAACAGGAGACACTGCTGTGAATCTCATTGGTTATGCACAATACAAGTCAATAACCATGGAGAAATCATTTGAAAAGCACTTCAATGTGATTGGAGATGGTTCCAAAGAGGCTTATCTTCATCTACTGAGTCTGAGAGCACCTGAAGACAGTGCAGTGTATTACTGTGCAGCCAGCTACAGGGGAGGCTATGATCCTGCGTTCTTTGGAGCAGGGACCAAACTGACTGTTCTGGAGCCAGACATCCCTGTCACTCCACCCAAAGTCAAAGTCCTTCCACCCTCCACTAAGGAGTGTGAAGATAGAAACAAGAAGAAGAAGAAGACGTTGGTGTGTGTGGCCACCGACTTCTACCCCGACCACGTCACTGTGTTCTGGCAGTTAAATGGAGGCGCCAACATCACCGATGGAGTTGGGACCGACAAC
>816-43
TCAACTCACCTGCAGCCATACTATTCAAAACTACATTATGATACTATGGTACCAACAGTCAACAGGTGACACTGCTGTGAACCTCATTGGTTATGCACAATACAAGTCAATAACCATGGAGAAATCATTTGAAAAGCACTTCAGTGTGAGTGGAGATGGTTCGAAAGAGGCTTATCTTCATCTACTGAGTCTGAGAGCACCTGAAGACAGTGCAGTGTATTACTGTGCAGCCAACCGGGACAGGAACCCGGAGAAGGCAGAGTTTGGTCAAGGAACCAGACTCACTGTTCTAGAGCCAGACATCCCTGTCACTCCACCCAAAGTCAAAGTCCTTCCACCCTCCACTAAGGAGTGTGAAGATAGAAACAAGAAGAAGAAGAAGACGTTGGTGTGTGTGGCCACCGACTTCTACCCCGACCACGTCACTGTGTTCTGGCAGTTAAATGGAGGCGCCAACATCACCGATGGAGTTGGGACCGACAAC
>817-43
TCAACTCACCTGCAGCCATACTATTCAAAACTACATTATGATACTATGGTACCAACAGTCAACAGGTGACACTGCTGTGAACCTCATTGGTTATGCACAATACAAGTCAATAACCATGGAGAAATCATTTGAAAAGCACTTCAGTGTGAGTGGAGATGGTTCGAAAGAGGCTTATCTTCATCTACTGAGTCTGAGAGCACCTGAAGACAGTGCAGTGTATTACTGTGCAGCCAAGGACAGGGGAGACTATAATCCTGCGTTCTTTGGAGCAGGGACCAAACTGACTGTTCTGGAGCCAGACATCCCTGTCACTCCACCCAAAGTCAAAGTCCTTCCACCCTCCACTAAGGAGTGTGAAGATAGAAACAAGAAGAAGAAGAAGACGTTGGTGTGTGTGGCCACCGACTTCTACCCCGACCACGTCACTGTGTTCTGGCAGTTAAATGGAGGCGCCAACATCACCGATGGAGTTGGGACCGACAAC
>818-43
TCAACTCACCTGCAGCCATACTATTCAAAACTACAATATGATACTATGGTACCAACAGTCAACAGGAGACACTGCTATGAACCTCATTGGTTATGCATATACCACGTCAATAACCATGGAGAAATCATTTGAAAAGCACTTCAATGTGAGTGGAGACGGTAGGAAAGAGGCTTATCTTCATCTACTGAGTCTGAGAGCACCTGAAGACAGTGCAGTGTATTACTGTGCAGCCAGGACAGGGAGACCCTCAAACCAACCAGCCTTCTTTGGCAATGGAACCAAACTCACTGTTTTAGAGCCAGACATCCCTGTCACTCCACCCAAAGTCAAAGTCCTTCCACCCTCCACTAAGGAGTGTGAAGATAGAAACAAGAAGAAGAAGAAGACGTTGGTGTGTGTGGCCACCGACTTCTACCCCGACCACGTCACTGTGTTCTGGCAGTTAAATGGAGGCGCCAACATCACCGATGGAGTTGGGACCGACAAC
>819-43
TCAACTCACCTGCAGCCATACTATTCAAGGCTACACTATGATACTATGGTACCAACAGTCAACAGGTGACACTGCTGTGAACCTCATAGGTTATGCATATACCACGTCAATAACCATGGAGAAATCGTTTGAAAAGCACTTCAGTGTGAGTGGAGATGGTTCGAAAGAGGCTTATCTTCATCTACTGAGTCTGAGAGCACCTGAAGACAGTGCAGTGTATTACTGTGCAGCCAGCCAGAGCTCTGGTGCTTATCCTGCCTACTTTGGAGAGGGAACTAAGCTAACAGTTCTGGAGCCAGACATCCCTGTCACTCCACCCAAAGTCAAAGTCCTTCCACCCTCCACTAAGGAGTGTGAAGATAGAAACAAGAAGAAGAAGAAGACGTTGGTGTGTGTGGCCACCGACTTCTACCCCGACCACGTCACTGTGTTCTGGCAGTTAAATGGAGGCGCCAACATCACCGATGGAGTTGGGACCGACAAC
>820-43
[truncated: 62,698,501 more chars]
