# Supplementary material for: Tetraploid Ancestry Provided Atlantic Salmon With Two Paralogue Functional T Cell Receptor Beta Regions Whereof One Is Completely Novel
Source: Front Immunol. 2022 Jun 17;13:930312. doi: 10.3389/fimmu.2022.930312 (PMC9247247; doi:10.3389/fimmu.2022.930312)
Supplement: Supplementary file 3 [file DataSheet_3.zip › Supplementary file 3 (SF3) Collapsed data/Run2_7.VB5F_TRB01R1.collapsed.fa]

>1-27
AGGTTCACCAGACTCCCTCTGTGAATGGAGTTGGGACCGACAAC
>2-4
AGGTTCACCAGACTCCCTCTGCTTCCCTGACTCTGCCTCTGCCTCGGCCCTCTCTCTCTGGGCCTGCCTCTTGTCCTCCTCCAGCCTGGCAGCCCGGTCACTCTCGCTCTCGGCCAGGGCTTCCAGTTCAGCCCGCTCCCTCTCCAGTCCCTCCACCTCCCGCTGCAGCTCCGCAAGGCGCTCCCGGCTGTCTGCCGCATCCTGCTGGTAGCCGGCGATGCTGCCATTCAGCTGGGCCAGCTGGTTCATCAGACGCTCCTCTAGGTCGTCCTTCTCTACCTCCAGGCTGCTGTGGAGCTCATGGAGTTGGGACCGACAAC
>3-3
AGGTTCACCAGACTCCCTCTACACTCTTTCCCTGTCACTCCACCCAAAGTCAAAGTCCTTCCACCCTCCACTAAGGAGTGTGAAGATAGAAACAAGAAGAAGAAGAAGACGTTGGTGTGTGTGGCCACCGACTTCTACCCCGACCACGTCACTGTGTTCTGGCAGTTAAATGGAGGCGCCAACATCACCGATGGAGTTGGGACCGACAAC
>4-3
AGGTTCACCAGACTCCCTCTCCACCACCAGAGCTCTCCTTCCCCCTCCCCGACACCCCCAAACAGAGCCCGCCTGACATGGATGAGGAGCCAGAAGGAGCAGGGGCTGGGGTGTCCGTCCGCCTCCCTCCAGGTGCCCTCCAGAGGCAGGACTCTGACTCCAGCTCCCGATCCAGCAGCCCAGAGCCCCGAGCCAAGCGCCGACCCGGACCCCTCTCCTTGCTGGCCCGCAAGATGGCGTCCGAGGGAGCTTACGGGAAGAGAGGCGAGGGTGCGCCGGCGGACGGCCAGACAGGTCCTCGAGGGGAGGCTTCCAGACCAGGAGATGGAGTTGGGACCGACAAC
>5-3
AGGTTCACCAGACTCCCTCTCAGCAGTTAAGGCTTTGATATCATCTTTGTGTACATTTAGCTGAACAGTCATTTGCTCTAGTGAACTGCATAGGTTCTTATTCTCCTCTGTCCTCTGATGGAGTTGGGACCGACAAC
>6-2
AGGTTCACCAGACTCCCTCTCCACTGTCTGTCCAGTGGATTTCGCTGGGAGTGTTGTGTCCACATGGAGTTGGGACCGACAAC
>7-2
AGGTTCACCAGACTCCCTCTCATCTTTCCCTGTCACTCCACCCAAAGTCAAAGTCCTTCCACCCTCCACTAAGGAGTGTGAAGATAGAAACAAGAAGAAGAAGAAGACGTTGGTGTGTGTGGCCACCGACTTCTACCCCGACCACGTCACTGTGTTCTGGCAGTTAAATGGAGGCGCCAACATCACCGATGGAGTTGGGACCGACAAC
>8-1
AGGTTCACCAGACTCCCTCTTCCTGCTACCATGCCTCCTGGCGCTCTTCCTGTGTCTGTCTGAGCCTGACATCAGCCCTGTCACTCCCCCCAAAGTCAAAGTCCTTCCACCCTCCACTAAGGAGTGTGAAGATAGAAACAAGAAGAAGAAGAAGACGTTGGTGTGTGTGGCCACCGACTTCTACCCCGACCACGTCACTGTGTTCTGGCAGTTAAATGGAGGCGCCAACATCACCGATGGAGTTGGGACCGACAAC
>9-1
AGGTTCACCAGACTCCCTCTCCACCACCAGAGCTCTCCTTCCCCCTCCCCGACACCCCCCAACAGAGCCCGCCTGACCTGGATGGGGAGCCAGAAGGAGCAGGGGCTGGGGTGTCCGTCCGCCTCCCTCCAGGTGCCCTCCAGAGGCAGGACTCTGACTCCAGCTCCCGATCCAGCAGCCCAGAGCCCCGAGCCAAGCGCCGACCCGGACCCCTCTCCTTGCTGGCCCGCAAGATGGCGTCCGAGGGAGCTTACGGGAAGAGAGGCGAGGGTGCGCCGGCGGACGGCCAGACAGGTCCTCGAGGGGAGGCTTCCAGACCAGGAGATGGAGTTGGGACCGACAAC
>10-1
AGGTTCACCAGACTCCCTCTCCACCACCAGAGCTCTCCTTCCCCCTCCCCGACACCCCCAAACAGAGCCCGCCTGACATGGATGAGGAGCCAGAAGGAGCAGGGGCTGGGGTGTCCGTCCGCCTCCCTCCAGGTGCCCTCCAGAGGCAGGACTCTGACTCCAGCCCCCGATCCAGCAGCCCAGAGCCCCGAGCCAAGCGCCGACCCGGACCCCTCTCCTTGCTGGCCCGCAAGATGGCGTCCGAGGGAGCTTACGGGAAGAGAGGCGAGGGTGCGCCGGCGGACGGCCAGACAGGTCCTCGAGGGGAGGGTTCCAGACCAGGAGATGGAGTTGGGACCGACAAC
>11-1
AGGTTCACCAGACTCCCTCTCCACCACCCGAGCTCTCCTTCCCCCTCCCCGACACCCCCAAACAGCGCCCGCCCGACCTGGATGAGGCACCAGAAGTGGCAGGGGCTGGGGTGTCCGTCCGCCTCCCTCCAGGTGCCCTCCAGAGGCAGGACTCTGACTCCAGCTCCCGATCCAGCAGCACAGAGCCCCGAGCCCAGCGCCGACCCGGACCCCCCTCCTTGCTGGCCCGCAAGATGGCGTCCGAGGGAGCTTACGGGAAGAGAGGCGAGGGTGCGCCGGCGGACGGCCAGACAGGTCCTCGAGGGGAGGCTTCCAGACCAGGAGATGGAGTTGGGACCGACAAC
>12-1
AGGTTCACCAGACTCCCTCTGTTAATGGAGTTGGGACCGACAAC
>13-1
AGGTTCACCAGACTCCCTCTGTGAATGGAGTTGTGACCGACAAC
>14-1
AGGTTCACCAGACTCCCTCTCCACCACCAGAGCTCTCCTTCCCCCTCCCCGACACCCCCAAACAGAGCCCGCCTGACATGGATGAGGAGCCAGAAGGAGCAGGGGCTGGGGTGTCCGTCCGCCTCCCTCCAGGTGCCCTCCAGAGGCAGGACTCTGACTCCAGCCCCCGATCCAGCAGCCCAGAGCCCCGAGCCAAGCGCCGACCCGGACCCCTCTCCTTGCTGGCCCGCAAGATGGCGTCCGAGGGAGCTTACGGGAAGAGAGGCGAGGGTGCGCCGGCGGACGGCCAGACAGGTCCTCGAGGGGAGGCTTCCAGACCAGGAGATGGAGTTGGGACCGACAAC
>15-1
AGGTTCACCAGACTCCCTCTTGTCCACTGTCGTGACAGCGCCCTTGCACTTGTCACAGAGCACCTGACGGGGCCGCAACTTGATGGCGTTCATGATGGAGTTGGGACCGACAAC
>16-1
AGGTTCACCAGACTCCCTCTGCTTCCCTGACTCTGCCTCTGCCTCGGCCCTCTCTCTCTGGGCCTGCCTCTTGTCCTCCTCCAGCCTGGCAGCCCGGTCACTCTCGCTCTCGGCCAGGGCTTCCAGTTCAGCCCGCTCCCTCTCCAGTCCCTCCACCTCCCGCTGCAGCTCCGCAAGGCGCTCCCGGCTGTCTGCCGCATCCTGCTGGTAGCCGGCGATGCTTCCATTCAGCTGGGCCAGCTGGTTCATCAGACGCTCCTCTAGGTCGTCCTTCTCTACCTCCAGGCTGCTGTGGAGCTCATGGAGTTGGGACCGACAAC
>17-1
AGGTTCACCAGACTCCCTCTGCGAATGGAGTTGGGACCGACAAC
>18-1
AGGTTCACCAGACTCCCTCTACACTGCTGGTAGAGCCTAATGCGTCTGTCTCTGTCCCACTCAGCTGCAGTCATAAAATCCCTAGCTATAACACTATCCTCTGGTACCAGCGTCCTGTGGGAGACACAGCTCTGAAACTCATAGCATATGTATACATTACAAATCAGACTGTTGAACCGTCATATAAAGGTTACTTTGACGTGAAAGGTGATGGAAGGAACGAAGCCTTCCTTCATCTCCTCAAACTGAGACAAGCTGAAGACAGCGGGGAGTATTTCTGTGCTGCTAGGACAGGAGCCAGACATCCCTGTCACTCCACCCAAAGTCAAAGTCCTTCCACCCTCCACTAAGGAGTGTGAAGATAGAAACAAGAAGAAGAAGAAGACGTTGGTGTGTGTGGCCACCGACTTCTACCCCGACCACGTCACTGTGTTCTGGCAGTTAAATGGAGGCGCCAACATCACCGATGGAGTTGGGACCGACAAC
>19-1
AGGTTCACCAGACTCCCTCTGCATTTTTGGGCCGGCCTCATGCGTCTGTCTCGGTCCCACGCAGCCGCAATAAAAAAATCTCTAGCTATAACACTCTGCTCTGTGAACAGCGTGTTGCGGGAGACCCACCTCTGACACGCATTGCTTATGTATACAATCCAAACCAGACTTGTGCACCTTCAAATAAAGGTTACTTTAACGTGAAATGTGATGGATAGAACGAGTCCATCCTTCATCTCCTCAAACTGAGACAAGCTGAAGACAGCGGGGAGTATTTCTGTGATGCTAGGACAGGAGCCAGACATCCCTGTCACTCCACCCAAAGTCAAAGACCTTCCACCCTCCACTAAGGAGTGTGAAGAGAGAAACAAGAAGAAGAAGAAGACGTTGGTGTGTGTGGCCACCGACTTCTACCCCGACCACGTCACTGTGTTCTGGCAGTTAAATGGAGGCGCCAACATCACCGATGGAGTTGGGACCGACAAC
>20-1
AGGTTCACCAGACTCCCTCTGCTTCCCTGACTCTGCCTCTGCCTCGGCCCTCTCTCTCTGGGCCTGCCTCTTGTCCTCCTCCAGCCTGGCAGCCCGGTCACTCTCGCTCTCGGCCAGGGCTTCCAGTTCAGCCCGCTCCCTCTCCAGTCCCTCCACCTCCCGCTGCAGCTCCGCAAGGCGCTCCCGGCTGTCTGCCGCATCCTGCTGGTCGCCGGCGATGCTGCCATTCAGCTGGGCCAGCTGGTTCATCAGACGCTCCTCTAGGTCGTCCTTCTCTACCTCCAGGCTGCGGTGGAGCTCATGGAGTTGGGACCGACAAC
